# Supplementary material for: Case study of 3D fingerprints applications
Source: PLoS One. 2017 Apr 11;12(4):e0175261. doi: 10.1371/journal.pone.0175261 (PMC5388323; doi:10.1371/journal.pone.0175261)
Supplement: S1 Database — (ZIP) [file pone.0175261.s001.zip › S1_Database/S1_Database_Session2-3D finger point cloud data/bz_l5_b_2.txt]

-18.720000 -14.040000 0.000000
-18.673200 -14.040000 0.000000
-18.626400 -14.040000 0.000000
-18.579600 -14.040000 0.000000
-18.532800 -14.040000 0.000000
-18.486000 -14.040000 0.000000
-18.439200 -14.040000 0.000000
-18.392400 -14.040000 0.000000
-18.345600 -14.040000 0.000000
-18.298800 -14.040000 0.000000
-18.252000 -14.040000 0.000000
-18.205200 -14.040000 0.000000
-18.158400 -14.040000 0.000000
-18.111600 -14.040000 0.000000
-18.064800 -14.040000 0.000000
-18.018000 -14.040000 0.000000
-17.971200 -14.040000 0.000000
-17.924400 -14.040000 0.000000
-17.877600 -14.040000 0.000000
-17.830800 -14.040000 0.000000
-17.784000 -14.040000 0.000000
-17.737200 -14.040000 0.000000
-17.690400 -14.040000 0.000000
-17.643600 -14.040000 0.000000
-17.596800 -14.040000 0.000000
-17.550000 -14.040000 0.000000
-17.503200 -14.040000 0.000000
-17.456400 -14.040000 0.000000
-17.409600 -14.040000 0.000000
-17.362800 -14.040000 0.000000
-17.316000 -14.040000 0.000000
-17.269200 -14.040000 0.000000
-17.222400 -14.040000 0.000000
-17.175600 -14.040000 0.000000
-17.128800 -14.040000 0.000000
-17.082000 -14.040000 0.000000
-17.035200 -14.040000 0.000000
-16.988400 -14.040000 0.000000
-16.941600 -14.040000 0.000000
-16.894800 -14.040000 0.000000
-16.848000 -14.040000 0.000000
-16.801200 -14.040000 0.000000
-16.754400 -14.040000 0.000000
-16.380000 -14.040000 0.000000
-15.490800 -14.040000 0.000000
-15.444000 -14.040000 0.000000
-15.397200 -14.040000 0.000000
-15.350400 -14.040000 0.000000
-15.303600 -14.040000 0.000000
-15.256800 -14.040000 0.000000
-15.210000 -14.040000 0.000000
-15.163200 -14.040000 0.000000
-15.116400 -14.040000 0.000000
-15.069600 -14.040000 0.000000
-15.022800 -14.040000 0.000000
-14.976000 -14.040000 0.000000
-14.929200 -14.040000 0.000000
-14.414400 -14.040000 0.000000
-14.367600 -14.040000 0.000000
-14.320800 -14.040000 0.000000
-14.274000 -14.040000 0.000000
-14.227200 -14.040000 0.000000
-14.180400 -14.040000 0.000000
-14.133600 -14.040000 0.000000
-14.086800 -14.040000 0.000000
-14.040000 -14.040000 0.000000
-13.993200 -14.040000 0.000000
-13.946400 -14.040000 0.000000
-13.899600 -14.040000 0.000000
-13.852800 -14.040000 0.000000
-13.806000 -14.040000 0.000000
-13.759200 -14.040000 0.000000
-13.712400 -14.040000 0.000000
-13.665600 -14.040000 0.000000
-13.618800 -14.040000 0.000000
-13.572000 -14.040000 0.000000
-13.525200 -14.040000 0.000000
-13.478400 -14.040000 0.000000
-13.431600 -14.040000 0.000000
-13.384800 -14.040000 0.000000
-13.338000 -14.040000 0.000000
-13.291200 -14.040000 0.000000
-13.244400 -14.040000 0.000000
-13.197600 -14.040000 0.000000
-13.150800 -14.040000 0.000000
-13.104000 -14.040000 0.000000
-13.057200 -14.040000 0.000000
-13.010400 -14.040000 0.000000
-12.963600 -14.040000 0.000000
-12.916800 -14.040000 0.000000
-12.870000 -14.040000 0.000000
-12.823200 -14.040000 0.000000
-12.776400 -14.040000 0.000000
-12.729600 -14.040000 0.000000
-12.682800 -14.040000 0.000000
-12.636000 -14.040000 0.000000
-12.589200 -14.040000 0.000000
-12.542400 -14.040000 0.000000
-12.495600 -14.040000 0.000000
-12.448800 -14.040000 0.000000
-12.402000 -14.040000 0.000000
-12.355200 -14.040000 0.000000
-8.564400 -14.040000 0.000000
-8.517600 -14.040000 0.000000
-8.470800 -14.040000 0.000000
-8.424000 -14.040000 0.000000
-8.377200 -14.040000 0.000000
-8.330400 -14.040000 0.000000
-8.283600 -14.040000 0.000000
-8.236800 -14.040000 0.000000
-8.190000 -14.040000 0.000000
-8.143200 -14.040000 0.000000
-8.096400 -14.040000 0.000000
-8.049600 -14.040000 0.000000
-8.002800 -14.040000 0.000000
-7.956000 -14.040000 0.000000
-7.909200 -14.040000 0.000000
-7.862400 -14.040000 0.000000
-7.815600 -14.040000 0.000000
-7.768800 -14.040000 0.000000
-7.722000 -14.040000 0.000000
-7.675200 -14.040000 0.000000
-7.628400 -14.040000 0.000000
-7.581600 -14.040000 0.000000
-7.534800 -14.040000 0.000000
-7.488000 -14.040000 0.000000
-7.441200 -14.040000 0.000000
-7.394400 -14.040000 0.000000
-7.347600 -14.040000 0.000000
-7.300800 -14.040000 0.000000
-7.254000 -14.040000 0.000000
-7.207200 -14.040000 0.000000
-7.160400 -14.040000 0.000000
-7.113600 -14.040000 0.000000
-7.066800 -14.040000 0.000000
-7.020000 -14.040000 0.000000
-6.973200 -14.040000 0.000000
-6.926400 -14.040000 0.000000
-6.879600 -14.040000 0.000000
-6.832800 -14.040000 0.000000
-6.786000 -14.040000 0.000000
-6.739200 -14.040000 0.000000
-6.692400 -14.040000 0.000000
-6.645600 -14.040000 0.000000
-6.598800 -14.040000 0.000000
-6.552000 -14.040000 0.000000
-6.505200 -14.040000 0.000000
-6.458400 -14.040000 0.000000
-6.411600 -14.040000 0.000000
-6.364800 -14.040000 0.000000
-6.318000 -14.040000 0.000000
-6.271200 -14.040000 0.000000
-6.224400 -14.040000 0.000000
-6.177600 -14.040000 0.000000
-6.130800 -14.040000 0.000000
-6.084000 -14.040000 0.000000
-6.037200 -14.040000 0.000000
-5.990400 -14.040000 0.000000
-5.943600 -14.040000 0.000000
-5.896800 -14.040000 0.000000
-5.850000 -14.040000 0.000000
-5.803200 -14.040000 0.000000
-5.756400 -14.040000 0.000000
-5.709600 -14.040000 0.000000
-5.662800 -14.040000 0.000000
-5.616000 -14.040000 0.000000
-5.569200 -14.040000 0.000000
-5.522400 -14.040000 0.000000
-5.475600 -14.040000 0.000000
-5.428800 -14.040000 0.000000
-5.382000 -14.040000 0.000000
-5.335200 -14.040000 0.000000
-5.288400 -14.040000 0.000000
-5.241600 -14.040000 0.000000
-5.194800 -14.040000 0.000000
-5.148000 -14.040000 0.000000
-5.101200 -14.040000 0.000000
-5.054400 -14.040000 0.000000
-5.007600 -14.040000 0.000000
-4.960800 -14.040000 0.000000
-4.914000 -14.040000 0.000000
-4.867200 -14.040000 0.000000
-4.820400 -14.040000 0.000000
-4.773600 -14.040000 0.000000
-4.726800 -14.040000 0.000000
-4.680000 -14.040000 0.000000
-4.633200 -14.040000 0.000000
-4.586400 -14.040000 0.000000
-4.539600 -14.040000 0.000000
-4.492800 -14.040000 0.000000
-4.446000 -14.040000 0.000000
-4.399200 -14.040000 0.000000
-4.352400 -14.040000 0.000000
-4.305600 -14.040000 0.000000
-4.258800 -14.040000 0.000000
-4.212000 -14.040000 0.000000
-4.165200 -14.040000 0.000000
-4.118400 -14.040000 0.000000
-4.071600 -14.040000 0.000000
-4.024800 -14.040000 0.000000
-3.978000 -14.040000 0.000000
-3.931200 -14.040000 0.000000
-3.884400 -14.040000 0.000000
-3.837600 -14.040000 0.000000
-3.790800 -14.040000 0.000000
-3.744000 -14.040000 0.000000
-3.697200 -14.040000 0.000000
-3.650400 -14.040000 0.000000
-3.603600 -14.040000 0.000000
-3.556800 -14.040000 0.000000
-3.510000 -14.040000 0.000000
-3.463200 -14.040000 0.000000
-3.416400 -14.040000 0.000000
-3.369600 -14.040000 0.000000
-3.322800 -14.040000 0.000000
-3.276000 -14.040000 0.000000
-3.229200 -14.040000 0.000000
-3.182400 -14.040000 0.000000
-3.135600 -14.040000 0.000000
-3.088800 -14.040000 0.000000
-3.042000 -14.040000 0.000000
-2.995200 -14.040000 0.000000
-2.948400 -14.040000 0.000000
-2.901600 -14.040000 0.000000
-2.854800 -14.040000 0.000000
-2.808000 -14.040000 0.000000
-2.761200 -14.040000 0.000000
-2.714400 -14.040000 0.000000
-2.667600 -14.040000 0.000000
-2.620800 -14.040000 0.000000
-2.574000 -14.040000 0.000000
-2.527200 -14.040000 0.000000
-2.480400 -14.040000 0.000000
-2.433600 -14.040000 0.000000
-2.386800 -14.040000 0.000000
-2.340000 -14.040000 0.000000
-2.293200 -14.040000 0.000000
-2.246400 -14.040000 0.000000
-2.199600 -14.040000 0.000000
-2.152800 -14.040000 0.000000
-2.106000 -14.040000 0.000000
-2.059200 -14.040000 0.000000
-2.012400 -14.040000 0.000000
-1.965600 -14.040000 0.000000
-1.918800 -14.040000 0.000000
-1.872000 -14.040000 0.000000
-1.825200 -14.040000 0.000000
-1.778400 -14.040000 0.000000
-1.731600 -14.040000 0.000000
-1.684800 -14.040000 0.000000
-1.638000 -14.040000 0.000000
-1.591200 -14.040000 0.000000
-1.544400 -14.040000 0.000000
-1.497600 -14.040000 0.000000
-1.450800 -14.040000 0.000000
-1.404000 -14.040000 0.000000
-1.357200 -14.040000 0.000000
-1.310400 -14.040000 0.000000
-1.263600 -14.040000 0.000000
-1.216800 -14.040000 0.000000
-1.170000 -14.040000 0.000000
-1.123200 -14.040000 0.000000
-1.076400 -14.040000 0.000000
-1.029600 -14.040000 0.000000
-0.982800 -14.040000 0.000000
-0.936000 -14.040000 0.000000
-0.889200 -14.040000 0.000000
-0.842400 -14.040000 0.000000
-0.795600 -14.040000 0.000000
-0.748800 -14.040000 0.000000
-0.702000 -14.040000 0.000000
-0.655200 -14.040000 0.000000
-0.608400 -14.040000 0.000000
-0.561600 -14.040000 0.000000
-0.514800 -14.040000 0.000000
-0.468000 -14.040000 0.000000
-0.421200 -14.040000 0.000000
-0.374400 -14.040000 0.000000
-0.327600 -14.040000 0.000000
-0.280800 -14.040000 0.000000
-0.234000 -14.040000 0.000000
-0.187200 -14.040000 0.000000
-0.140400 -14.040000 0.000000
-0.093600 -14.040000 0.000000
-0.046800 -14.040000 0.000000
0.000000 -14.040000 0.000000
0.046800 -14.040000 0.000000
0.093600 -14.040000 0.000000
0.140400 -14.040000 0.000000
0.187200 -14.040000 0.000000
0.234000 -14.040000 0.000000
0.280800 -14.040000 0.000000
0.327600 -14.040000 0.000000
0.374400 -14.040000 0.000000
0.421200 -14.040000 0.000000
0.468000 -14.040000 0.000000
0.514800 -14.040000 0.000000
0.561600 -14.040000 0.000000
0.608400 -14.040000 0.000000
0.655200 -14.040000 0.000000
0.702000 -14.040000 0.000000
0.748800 -14.040000 0.000000
0.795600 -14.040000 0.000000
0.842400 -14.040000 0.000000
0.889200 -14.040000 0.000000
0.936000 -14.040000 0.000000
0.982800 -14.040000 0.000000
1.029600 -14.040000 0.000000
1.076400 -14.040000 0.000000
1.123200 -14.040000 0.000000
1.170000 -14.040000 0.000000
1.216800 -14.040000 0.000000
1.263600 -14.040000 0.000000
1.310400 -14.040000 0.000000
1.357200 -14.040000 0.000000
1.404000 -14.040000 0.000000
1.450800 -14.040000 0.000000
1.497600 -14.040000 0.000000
1.544400 -14.040000 0.000000
1.591200 -14.040000 0.000000
1.638000 -14.040000 0.000000
1.684800 -14.040000 0.000000
1.731600 -14.040000 0.000000
1.778400 -14.040000 0.000000
1.825200 -14.040000 0.000000
1.872000 -14.040000 0.000000
1.918800 -14.040000 0.000000
1.965600 -14.040000 0.000000
2.012400 -14.040000 0.000000
2.059200 -14.040000 0.000000
2.106000 -14.040000 0.000000
2.152800 -14.040000 0.000000
2.199600 -14.040000 0.000000
2.246400 -14.040000 0.000000
2.293200 -14.040000 0.000000
2.340000 -14.040000 0.000000
2.386800 -14.040000 0.000000
2.433600 -14.040000 0.000000
2.480400 -14.040000 0.000000
2.527200 -14.040000 0.000000
2.574000 -14.040000 0.000000
2.620800 -14.040000 0.000000
2.667600 -14.040000 0.000000
2.714400 -14.040000 0.000000
2.761200 -14.040000 0.000000
2.808000 -14.040000 0.000000
2.854800 -14.040000 0.000000
2.901600 -14.040000 0.000000
2.948400 -14.040000 0.000000
2.995200 -14.040000 0.000000
3.042000 -14.040000 0.000000
3.088800 -14.040000 0.000000
3.135600 -14.040000 0.000000
3.182400 -14.040000 0.000000
3.229200 -14.040000 0.000000
3.276000 -14.040000 0.000000
3.322800 -14.040000 0.000000
3.369600 -14.040000 0.000000
3.416400 -14.040000 0.000000
3.463200 -14.040000 0.000000
3.510000 -14.040000 0.000000
3.556800 -14.040000 0.000000
3.603600 -14.040000 0.000000
3.650400 -14.040000 0.000000
3.697200 -14.040000 0.000000
3.744000 -14.040000 0.000000
3.790800 -14.040000 0.000000
3.837600 -14.040000 0.000000
3.884400 -14.040000 0.000000
3.931200 -14.040000 0.000000
3.978000 -14.040000 0.000000
4.024800 -14.040000 0.000000
4.071600 -14.040000 0.000000
4.118400 -14.040000 0.000000
4.165200 -14.040000 0.000000
4.212000 -14.040000 0.000000
4.258800 -14.040000 0.000000
4.305600 -14.040000 0.000000
4.352400 -14.040000 0.000000
4.399200 -14.040000 0.000000
4.446000 -14.040000 0.000000
4.492800 -14.040000 0.000000
4.539600 -14.040000 0.000000
4.586400 -14.040000 0.000000
4.633200 -14.040000 0.000000
4.680000 -14.040000 0.000000
4.726800 -14.040000 0.000000
4.773600 -14.040000 0.000000
4.820400 -14.040000 0.000000
4.867200 -14.040000 0.000000
4.914000 -14.040000 0.000000
4.960800 -14.040000 0.000000
5.007600 -14.040000 0.000000
5.054400 -14.040000 0.000000
5.101200 -14.040000 0.000000
5.148000 -14.040000 0.000000
5.194800 -14.040000 0.000000
5.241600 -14.040000 0.000000
5.288400 -14.040000 0.000000
5.335200 -14.040000 0.000000
5.382000 -14.040000 0.000000
5.428800 -14.040000 0.000000
5.475600 -14.040000 0.000000
5.522400 -14.040000 0.000000
5.569200 -14.040000 0.000000
5.616000 -14.040000 0.000000
5.662800 -14.040000 0.000000
5.709600 -14.040000 0.000000
13.384800 -14.040000 0.000000
13.431600 -14.040000 0.000000
13.478400 -14.040000 0.000000
13.525200 -14.040000 0.000000
13.572000 -14.040000 0.000000
13.618800 -14.040000 0.000000
13.665600 -14.040000 0.000000
13.712400 -14.040000 0.000000
13.759200 -14.040000 0.000000
13.806000 -14.040000 0.000000
13.852800 -14.040000 0.000000
13.899600 -14.040000 0.000000
13.946400 -14.040000 0.000000
13.993200 -14.040000 0.000000
14.040000 -14.040000 0.000000
14.086800 -14.040000 0.000000
14.133600 -14.040000 0.000000
14.180400 -14.040000 0.000000
14.227200 -14.040000 0.000000
14.274000 -14.040000 0.000000
14.320800 -14.040000 0.000000
14.367600 -14.040000 0.000000
14.414400 -14.040000 0.000000
14.461200 -14.040000 0.000000
14.508000 -14.040000 0.000000
14.554800 -14.040000 0.000000
14.601600 -14.040000 0.000000
14.648400 -14.040000 0.000000
14.695200 -14.040000 0.000000
14.742000 -14.040000 0.000000
14.788800 -14.040000 0.000000
14.835600 -14.040000 0.000000
14.882400 -14.040000 0.000000
14.929200 -14.040000 0.000000
14.976000 -14.040000 0.000000
15.022800 -14.040000 0.000000
15.069600 -14.040000 0.000000
15.116400 -14.040000 0.000000
15.163200 -14.040000 0.000000
15.210000 -14.040000 0.000000
15.256800 -14.040000 0.000000
15.303600 -14.040000 0.000000
15.350400 -14.040000 0.000000
15.397200 -14.040000 0.000000
15.444000 -14.040000 0.000000
15.912000 -14.040000 0.000000
15.958800 -14.040000 0.000000
16.005600 -14.040000 0.000000
16.052400 -14.040000 0.000000
16.099200 -14.040000 0.000000
16.146000 -14.040000 0.000000
16.192800 -14.040000 0.000000
16.239600 -14.040000 0.000000
16.286400 -14.040000 0.000000
16.333200 -14.040000 0.000000
16.380000 -14.040000 0.000000
16.426800 -14.040000 0.000000
16.473600 -14.040000 0.000000
16.520400 -14.040000 0.000000
16.567200 -14.040000 0.000000
16.614000 -14.040000 0.000000
17.456400 -14.040000 0.000000
17.971200 -14.040000 0.000000
18.018000 -14.040000 0.000000
18.064800 -14.040000 0.000000
18.111600 -14.040000 0.000000
18.158400 -14.040000 0.000000
18.205200 -14.040000 0.000000
18.252000 -14.040000 0.000000
18.298800 -14.040000 0.000000
18.345600 -14.040000 0.000000
18.392400 -14.040000 0.000000
18.439200 -14.040000 0.000000
18.486000 -14.040000 0.000000
18.532800 -14.040000 0.000000
18.579600 -14.040000 0.000000
18.626400 -14.040000 0.000000
18.673200 -14.040000 0.000000
-18.720000 -13.993200 0.000000
-18.673200 -13.993200 0.000000
-18.626400 -13.993200 0.000000
-18.579600 -13.993200 0.000000
-18.532800 -13.993200 0.000000
-18.486000 -13.993200 0.000000
-18.439200 -13.993200 0.000000
-18.392400 -13.993200 0.000000
-18.345600 -13.993200 0.000000
-18.298800 -13.993200 0.000000
-18.252000 -13.993200 0.000000
-18.205200 -13.993200 0.000000
-18.158400 -13.993200 0.000000
-18.111600 -13.993200 0.000000
-18.064800 -13.993200 0.000000
-18.018000 -13.993200 0.000000
-17.971200 -13.993200 0.000000
-17.924400 -13.993200 0.000000
-17.877600 -13.993200 0.000000
-17.830800 -13.993200 0.000000
-17.784000 -13.993200 0.000000
-17.737200 -13.993200 0.000000
-17.690400 -13.993200 0.000000
-17.643600 -13.993200 0.000000
-17.596800 -13.993200 0.000000
-17.550000 -13.993200 0.000000
-17.503200 -13.993200 0.000000
-17.456400 -13.993200 0.000000
-17.409600 -13.993200 0.000000
-17.362800 -13.993200 0.000000
-17.316000 -13.993200 0.000000
-17.269200 -13.993200 0.000000
-17.222400 -13.993200 0.000000
-17.175600 -13.993200 0.000000
-17.128800 -13.993200 0.000000
-17.082000 -13.993200 0.000000
-17.035200 -13.993200 0.000000
-16.988400 -13.993200 0.000000
-16.941600 -13.993200 0.000000
-16.894800 -13.993200 0.000000
-16.848000 -13.993200 0.000000
-16.801200 -13.993200 0.000000
-15.444000 -13.993200 0.000000
-15.397200 -13.993200 0.000000
-15.350400 -13.993200 0.000000
-15.303600 -13.993200 0.000000
-15.256800 -13.993200 0.000000
-15.210000 -13.993200 0.000000
-15.163200 -13.993200 0.000000
-15.116400 -13.993200 0.000000
-15.069600 -13.993200 0.000000
-15.022800 -13.993200 0.000000
-14.976000 -13.993200 0.000000
-14.508000 -13.993200 0.000000
-14.461200 -13.993200 0.000000
-14.414400 -13.993200 0.000000
-14.367600 -13.993200 0.000000
-14.320800 -13.993200 0.000000
-14.274000 -13.993200 0.000000
-14.227200 -13.993200 0.000000
-14.180400 -13.993200 0.000000
-14.133600 -13.993200 0.000000
-14.086800 -13.993200 0.000000
-14.040000 -13.993200 0.000000
-13.993200 -13.993200 0.000000
-13.946400 -13.993200 0.000000
-13.899600 -13.993200 0.000000
-13.852800 -13.993200 0.000000
-13.806000 -13.993200 0.000000
-13.759200 -13.993200 0.000000
-13.712400 -13.993200 0.000000
-13.665600 -13.993200 0.000000
-13.618800 -13.993200 0.000000
-13.572000 -13.993200 0.000000
-13.525200 -13.993200 0.000000
-13.478400 -13.993200 0.000000
-13.431600 -13.993200 0.000000
-13.384800 -13.993200 0.000000
-13.338000 -13.993200 0.000000
-13.291200 -13.993200 0.000000
-13.244400 -13.993200 0.000000
-13.197600 -13.993200 0.000000
-13.150800 -13.993200 0.000000
-13.104000 -13.993200 0.000000
-13.057200 -13.993200 0.000000
-13.010400 -13.993200 0.000000
-12.963600 -13.993200 0.000000
-12.916800 -13.993200 0.000000
-12.870000 -13.993200 0.000000
-12.823200 -13.993200 0.000000
-12.776400 -13.993200 0.000000
-12.729600 -13.993200 0.000000
-12.682800 -13.993200 0.000000
-12.636000 -13.993200 0.000000
-12.589200 -13.993200 0.000000
-12.542400 -13.993200 0.000000
-12.495600 -13.993200 0.000000
-12.448800 -13.993200 0.000000
-12.402000 -13.993200 0.000000
-8.564400 -13.993200 0.000000
-8.517600 -13.993200 0.000000
-8.470800 -13.993200 0.000000
-8.424000 -13.993200 0.000000
-8.377200 -13.993200 0.000000
-8.330400 -13.993200 0.000000
-8.283600 -13.993200 0.000000
-8.236800 -13.993200 0.000000
-8.190000 -13.993200 0.000000
-8.143200 -13.993200 0.000000
-8.096400 -13.993200 0.000000
-8.049600 -13.993200 0.000000
-8.002800 -13.993200 0.000000
-7.956000 -13.993200 0.000000
-7.909200 -13.993200 0.000000
-7.862400 -13.993200 0.000000
-7.815600 -13.993200 0.000000
-7.768800 -13.993200 0.000000
-7.722000 -13.993200 0.000000
-7.675200 -13.993200 0.000000
-7.628400 -13.993200 0.000000
-7.581600 -13.993200 0.000000
-7.534800 -13.993200 0.000000
-7.488000 -13.993200 0.000000
-7.441200 -13.993200 0.000000
-7.394400 -13.993200 0.000000
-7.347600 -13.993200 0.000000
-7.300800 -13.993200 0.000000
-7.254000 -13.993200 0.000000
-7.207200 -13.993200 0.000000
-7.160400 -13.993200 0.000000
-7.113600 -13.993200 0.000000
-7.066800 -13.993200 0.000000
-7.020000 -13.993200 0.000000
-6.973200 -13.993200 0.000000
-6.926400 -13.993200 0.000000
-6.879600 -13.993200 0.000000
-6.832800 -13.993200 0.000000
-6.786000 -13.993200 0.000000
-6.739200 -13.993200 0.000000
-6.692400 -13.993200 0.000000
-6.645600 -13.993200 0.000000
-6.598800 -13.993200 0.000000
-6.552000 -13.993200 0.000000
-6.505200 -13.993200 0.000000
-6.458400 -13.993200 0.000000
-6.411600 -13.993200 0.000000
-6.364800 -13.993200 0.000000
-6.318000 -13.993200 0.000000
-6.271200 -13.993200 0.000000
-6.224400 -13.993200 0.000000
-6.177600 -13.993200 0.000000
-6.130800 -13.993200 0.000000
-6.084000 -13.993200 0.000000
-6.037200 -13.993200 0.000000
-5.990400 -13.993200 0.000000
-5.943600 -13.993200 0.000000
-5.896800 -13.993200 0.000000
-5.850000 -13.993200 0.000000
-5.803200 -13.993200 0.000000
-5.756400 -13.993200 0.000000
-5.709600 -13.993200 0.000000
-5.662800 -13.993200 0.000000
-5.616000 -13.993200 0.000000
-5.569200 -13.993200 0.000000
-5.522400 -13.993200 0.000000
-5.475600 -13.993200 0.000000
-5.428800 -13.993200 0.000000
-5.382000 -13.993200 0.000000
-5.335200 -13.993200 0.000000
-5.288400 -13.993200 0.000000
-5.241600 -13.993200 0.000000
-5.194800 -13.993200 0.000000
-5.148000 -13.993200 0.000000
-5.101200 -13.993200 0.000000
-5.054400 -13.993200 0.000000
-5.007600 -13.993200 0.000000
-4.960800 -13.993200 0.000000
-4.914000 -13.993200 0.000000
-4.867200 -13.993200 0.000000
-4.820400 -13.993200 0.000000
-4.773600 -13.993200 0.000000
-4.726800 -13.993200 0.000000
-4.680000 -13.993200 0.000000
-4.633200 -13.993200 0.000000
-4.586400 -13.993200 0.000000
-4.539600 -13.993200 0.000000
-4.492800 -13.993200 0.000000
-4.446000 -13.993200 0.000000
-4.399200 -13.993200 0.000000
-4.352400 -13.993200 0.000000
-4.305600 -13.993200 0.000000
-4.258800 -13.993200 0.000000
-4.212000 -13.993200 0.000000
-4.165200 -13.993200 0.000000
-4.118400 -13.993200 0.000000
-4.071600 -13.993200 0.000000
-4.024800 -13.993200 0.000000
-3.978000 -13.993200 0.000000
-3.931200 -13.993200 0.000000
-3.884400 -13.993200 0.000000
-3.837600 -13.993200 0.000000
-3.790800 -13.993200 0.000000
-3.744000 -13.993200 0.000000
-3.697200 -13.993200 0.000000
-3.650400 -13.993200 0.000000
-3.603600 -13.993200 0.000000
-3.556800 -13.993200 0.000000
-3.510000 -13.993200 0.000000
-3.463200 -13.993200 0.000000
-3.416400 -13.993200 0.000000
-3.369600 -13.993200 0.000000
-3.322800 -13.993200 0.000000
-3.276000 -13.993200 0.000000
-3.229200 -13.993200 0.000000
-3.182400 -13.993200 0.000000
-3.135600 -13.993200 0.000000
-3.088800 -13.993200 0.000000
-3.042000 -13.993200 0.000000
-2.995200 -13.993200 0.000000
-2.948400 -13.993200 0.000000
-2.901600 -13.993200 0.000000
-2.854800 -13.993200 0.000000
-2.808000 -13.993200 0.000000
-2.761200 -13.993200 0.000000
-2.714400 -13.993200 0.000000
-2.667600 -13.993200 0.000000
-2.620800 -13.993200 0.000000
-2.574000 -13.993200 0.000000
-2.527200 -13.993200 0.000000
-2.480400 -13.993200 0.000000
-2.433600 -13.993200 0.000000
-2.386800 -13.993200 0.000000
-2.340000 -13.993200 0.000000
-2.293200 -13.993200 0.000000
-2.246400 -13.993200 0.000000
-2.199600 -13.993200 0.000000
-2.152800 -13.993200 0.000000
-2.106000 -13.993200 0.000000
-2.059200 -13.993200 0.000000
-2.012400 -13.993200 0.000000
-1.965600 -13.993200 0.000000
-1.918800 -13.993200 0.000000
-1.872000 -13.993200 0.000000
-1.825200 -13.993200 0.000000
-1.778400 -13.993200 0.000000
-1.731600 -13.993200 0.000000
-1.684800 -13.993200 0.000000
-1.638000 -13.993200 0.000000
-1.591200 -13.993200 0.000000
-1.544400 -13.993200 0.000000
-1.497600 -13.993200 0.000000
-1.450800 -13.993200 0.000000
-1.404000 -13.993200 0.000000
-1.357200 -13.993200 0.000000
-1.310400 -13.993200 0.000000
-1.263600 -13.993200 0.000000
-1.216800 -13.993200 0.000000
-1.170000 -13.993200 0.000000
-1.123200 -13.993200 0.000000
-1.076400 -13.993200 0.000000
-1.029600 -13.993200 0.000000
-0.982800 -13.993200 0.000000
-0.936000 -13.993200 0.000000
-0.889200 -13.993200 0.000000
-0.842400 -13.993200 0.000000
-0.795600 -13.993200 0.000000
-0.748800 -13.993200 0.000000
-0.702000 -13.993200 0.000000
-0.655200 -13.993200 0.000000
-0.608400 -13.993200 0.000000
-0.561600 -13.993200 0.000000
-0.514800 -13.993200 0.000000
-0.468000 -13.993200 0.000000
-0.421200 -13.993200 0.000000
-0.374400 -13.993200 0.000000
-0.327600 -13.993200 0.000000
-0.280800 -13.993200 0.000000
-0.234000 -13.993200 0.000000
-0.187200 -13.993200 0.000000
-0.140400 -13.993200 0.000000
-0.093600 -13.993200 0.000000
-0.046800 -13.993200 0.000000
0.000000 -13.993200 0.000000
0.046800 -13.993200 0.000000
0.093600 -13.993200 0.000000
0.140400 -13.993200 0.000000
0.187200 -13.993200 0.000000
0.234000 -13.993200 0.000000
0.280800 -13.993200 0.000000
0.327600 -13.993200 0.000000
0.374400 -13.993200 0.000000
0.421200 -13.993200 0.000000
0.468000 -13.993200 0.000000
0.514800 -13.993200 0.000000
0.561600 -13.993200 0.000000
0.608400 -13.993200 0.000000
0.655200 -13.993200 0.000000
0.702000 -13.993200 0.000000
0.748800 -13.993200 0.000000
0.795600 -13.993200 0.000000
0.842400 -13.993200 0.000000
0.889200 -13.993200 0.000000
0.936000 -13.993200 0.000000
0.982800 -13.993200 0.000000
1.029600 -13.993200 0.000000
1.076400 -13.993200 0.000000
1.123200 -13.993200 0.000000
1.170000 -13.993200 0.000000
1.216800 -13.993200 0.000000
1.263600 -13.993200 0.000000
1.310400 -13.993200 0.000000
1.357200 -13.993200 0.000000
1.404000 -13.993200 0.000000
1.450800 -13.993200 0.000000
1.497600 -13.993200 0.000000
1.544400 -13.993200 0.000000
1.591200 -13.993200 0.000000
1.638000 -13.993200 0.000000
1.684800 -13.993200 0.000000
1.731600 -13.993200 0.000000
1.778400 -13.993200 0.000000
1.825200 -13.993200 0.000000
1.872000 -13.993200 0.000000
1.918800 -13.993200 0.000000
1.965600 -13.993200 0.000000
2.012400 -13.993200 0.000000
2.059200 -13.993200 0.000000
2.106000 -13.993200 0.000000
2.152800 -13.993200 0.000000
2.199600 -13.993200 0.000000
2.246400 -13.993200 0.000000
2.293200 -13.993200 0.000000
2.340000 -13.993200 0.000000
2.386800 -13.993200 0.000000
2.433600 -13.993200 0.000000
2.480400 -13.993200 0.000000
2.527200 -13.993200 0.000000
2.574000 -13.993200 0.000000
2.620800 -13.993200 0.000000
2.667600 -13.993200 0.000000
2.714400 -13.993200 0.000000
2.761200 -13.993200 0.000000
2.808000 -13.993200 0.000000
2.854800 -13.993200 0.000000
2.901600 -13.993200 0.000000
2.948400 -13.993200 0.000000
2.995200 -13.993200 0.000000
3.042000 -13.993200 0.000000
3.088800 -13.993200 0.000000
3.135600 -13.993200 0.000000
3.182400 -13.993200 0.000000
3.229200 -13.993200 0.000000
3.276000 -13.993200 0.000000
3.322800 -13.993200 0.000000
3.369600 -13.993200 0.000000
3.416400 -13.993200 0.000000
3.463200 -13.993200 0.000000
3.510000 -13.993200 0.000000
3.556800 -13.993200 0.000000
3.603600 -13.993200 0.000000
3.650400 -13.993200 0.000000
3.697200 -13.993200 0.000000
3.744000 -13.993200 0.000000
3.790800 -13.993200 0.000000
3.837600 -13.993200 0.000000
3.884400 -13.993200 0.000000
3.931200 -13.993200 0.000000
3.978000 -13.993200 0.000000
4.024800 -13.993200 0.000000
4.071600 -13.993200 0.000000
4.118400 -13.993200 0.000000
4.165200 -13.993200 0.000000
4.212000 -13.993200 0.000000
4.258800 -13.993200 0.000000
4.305600 -13.993200 0.000000
4.352400 -13.993200 0.000000
4.399200 -13.993200 0.000000
4.446000 -13.993200 0.000000
4.492800 -13.993200 0.000000
4.539600 -13.993200 0.000000
4.586400 -13.993200 0.000000
4.633200 -13.993200 0.000000
4.680000 -13.993200 0.000000
4.726800 -13.993200 0.000000
4.773600 -13.993200 0.000000
4.820400 -13.993200 0.000000
4.867200 -13.993200 0.000000
4.914000 -13.993200 0.000000
4.960800 -13.993200 0.000000
5.007600 -13.993200 0.000000
5.054400 -13.993200 0.000000
5.101200 -13.993200 0.000000
5.148000 -13.993200 0.000000
5.194800 -13.993200 0.000000
5.241600 -13.993200 0.000000
5.288400 -13.993200 0.000000
5.335200 -13.993200 0.000000
5.382000 -13.993200 0.000000
5.428800 -13.993200 0.000000
5.475600 -13.993200 0.000000
5.522400 -13.993200 0.000000
5.569200 -13.993200 0.000000
5.616000 -13.993200 0.000000
5.662800 -13.993200 0.000000
5.709600 -13.993200 0.000000
13.431600 -13.993200 0.000000
13.478400 -13.993200 0.000000
13.525200 -13.993200 0.000000
13.572000 -13.993200 0.000000
13.618800 -13.993200 0.000000
13.665600 -13.993200 0.000000
13.712400 -13.993200 0.000000
13.759200 -13.993200 0.000000
13.806000 -13.993200 0.000000
13.852800 -13.993200 0.000000
13.899600 -13.993200 0.000000
13.946400 -13.993200 0.000000
13.993200 -13.993200 0.000000
14.040000 -13.993200 0.000000
14.086800 -13.993200 0.000000
14.133600 -13.993200 0.000000
14.180400 -13.993200 0.000000
14.227200 -13.993200 0.000000
14.274000 -13.993200 0.000000
14.320800 -13.993200 0.000000
14.367600 -13.993200 0.000000
14.414400 -13.993200 0.000000
14.461200 -13.993200 0.000000
14.508000 -13.993200 0.000000
14.554800 -13.993200 0.000000
14.601600 -13.993200 0.000000
14.648400 -13.993200 0.000000
14.695200 -13.993200 0.000000
14.742000 -13.993200 0.000000
14.788800 -13.993200 0.000000
14.835600 -13.993200 0.000000
14.882400 -13.993200 0.000000
14.929200 -13.993200 0.000000
14.976000 -13.993200 0.000000
15.022800 -13.993200 0.000000
15.069600 -13.993200 0.000000
15.116400 -13.993200 0.000000
15.163200 -13.993200 0.000000
15.210000 -13.993200 0.000000
15.256800 -13.993200 0.000000
15.303600 -13.993200 0.000000
15.350400 -13.993200 0.000000
15.397200 -13.993200 0.000000
15.444000 -13.993200 0.000000
15.958800 -13.993200 0.000000
16.005600 -13.993200 0.000000
16.052400 -13.993200 0.000000
16.099200 -13.993200 0.000000
16.146000 -13.993200 0.000000
16.192800 -13.993200 0.000000
16.239600 -13.993200 0.000000
16.286400 -13.993200 0.000000
16.333200 -13.993200 0.000000
16.380000 -13.993200 0.000000
16.426800 -13.993200 0.000000
16.473600 -13.993200 0.000000
16.520400 -13.993200 0.000000
16.567200 -13.993200 0.000000
16.614000 -13.993200 0.000000
16.660800 -13.993200 0.000000
17.409600 -13.993200 0.000000
17.456400 -13.993200 0.000000
18.018000 -13.993200 0.000000
18.064800 -13.993200 0.000000
18.111600 -13.993200 0.000000
18.158400 -13.993200 0.000000
18.205200 -13.993200 0.000000
18.252000 -13.993200 0.000000
18.298800 -13.993200 0.000000
18.345600 -13.993200 0.000000
18.392400 -13.993200 0.000000
18.439200 -13.993200 0.000000
18.486000 -13.993200 0.000000
18.532800 -13.993200 0.000000
18.579600 -13.993200 0.000000
18.626400 -13.993200 0.000000
18.673200 -13.993200 0.000000
-18.720000 -13.946400 0.000000
-18.673200 -13.946400 0.000000
-18.626400 -13.946400 0.000000
-18.579600 -13.946400 0.000000
-18.532800 -13.946400 0.000000
-18.486000 -13.946400 0.000000
-18.439200 -13.946400 0.000000
-18.392400 -13.946400 0.000000
-18.345600 -13.946400 0.000000
-18.298800 -13.946400 0.000000
-18.252000 -13.946400 0.000000
-18.205200 -13.946400 0.000000
-18.158400 -13.946400 0.000000
-18.111600 -13.946400 0.000000
-18.064800 -13.946400 0.000000
-18.018000 -13.946400 0.000000
-17.971200 -13.946400 0.000000
-17.924400 -13.946400 0.000000
-17.877600 -13.946400 0.000000
-17.830800 -13.946400 0.000000
-17.784000 -13.946400 0.000000
-17.737200 -13.946400 0.000000
-17.690400 -13.946400 0.000000
-17.643600 -13.946400 0.000000
-17.596800 -13.946400 0.000000
-17.550000 -13.946400 0.000000
-17.503200 -13.946400 0.000000
-17.456400 -13.946400 0.000000
-17.409600 -13.946400 0.000000
-17.362800 -13.946400 0.000000
-17.316000 -13.946400 0.000000
-17.269200 -13.946400 0.000000
-17.222400 -13.946400 0.000000
-17.175600 -13.946400 0.000000
-17.128800 -13.946400 0.000000
-17.082000 -13.946400 0.000000
-17.035200 -13.946400 0.000000
-16.988400 -13.946400 0.000000
-16.941600 -13.946400 0.000000
-16.894800 -13.946400 0.000000
-16.848000 -13.946400 0.000000
-15.537600 -13.946400 0.000000
-15.490800 -13.946400 0.000000
-15.444000 -13.946400 0.000000
-15.397200 -13.946400 0.000000
-15.350400 -13.946400 0.000000
-15.303600 -13.946400 0.000000
-15.256800 -13.946400 0.000000
-15.210000 -13.946400 0.000000
-15.163200 -13.946400 0.000000
-15.116400 -13.946400 0.000000
-15.069600 -13.946400 0.000000
-15.022800 -13.946400 0.000000
-14.976000 -13.946400 0.000000
-14.508000 -13.946400 0.000000
-14.461200 -13.946400 0.000000
-14.414400 -13.946400 0.000000
-14.367600 -13.946400 0.000000
-14.320800 -13.946400 0.000000
-14.274000 -13.946400 0.000000
-14.227200 -13.946400 0.000000
-14.180400 -13.946400 0.000000
-14.133600 -13.946400 0.000000
-14.086800 -13.946400 0.000000
-14.040000 -13.946400 0.000000
-13.993200 -13.946400 0.000000
-13.946400 -13.946400 0.000000
-13.899600 -13.946400 0.000000
-13.852800 -13.946400 0.000000
-13.806000 -13.946400 0.000000
-13.759200 -13.946400 0.000000
-13.712400 -13.946400 0.000000
-13.665600 -13.946400 0.000000
-13.618800 -13.946400 0.000000
-13.572000 -13.946400 0.000000
-13.525200 -13.946400 0.000000
-13.478400 -13.946400 0.000000
-13.431600 -13.946400 0.000000
-13.384800 -13.946400 0.000000
-13.338000 -13.946400 0.000000
-13.291200 -13.946400 0.000000
-13.244400 -13.946400 0.000000
-13.197600 -13.946400 0.000000
-13.150800 -13.946400 0.000000
-13.104000 -13.946400 0.000000
-13.057200 -13.946400 0.000000
-13.010400 -13.946400 0.000000
-12.963600 -13.946400 0.000000
-12.916800 -13.946400 0.000000
-12.870000 -13.946400 0.000000
-12.823200 -13.946400 0.000000
-12.776400 -13.946400 0.000000
-12.729600 -13.946400 0.000000
-12.682800 -13.946400 0.000000
-12.636000 -13.946400 0.000000
-12.589200 -13.946400 0.000000
-12.542400 -13.946400 0.000000
-12.495600 -13.946400 0.000000
-8.564400 -13.946400 0.000000
-8.517600 -13.946400 0.000000
-8.470800 -13.946400 0.000000
-8.424000 -13.946400 0.000000
-8.377200 -13.946400 0.000000
-8.330400 -13.946400 0.000000
-8.283600 -13.946400 0.000000
-8.236800 -13.946400 0.000000
-8.190000 -13.946400 0.000000
-8.143200 -13.946400 0.000000
-8.096400 -13.946400 0.000000
-8.049600 -13.946400 0.000000
-8.002800 -13.946400 0.000000
-7.956000 -13.946400 0.000000
-7.909200 -13.946400 0.000000
-7.862400 -13.946400 0.000000
-7.815600 -13.946400 0.000000
-7.768800 -13.946400 0.000000
-7.722000 -13.946400 0.000000
-7.675200 -13.946400 0.000000
-7.628400 -13.946400 0.000000
-7.581600 -13.946400 0.000000
-7.534800 -13.946400 0.000000
-7.488000 -13.946400 0.000000
-7.441200 -13.946400 0.000000
-7.394400 -13.946400 0.000000
-7.347600 -13.946400 0.000000
-7.300800 -13.946400 0.000000
-7.254000 -13.946400 0.000000
-7.207200 -13.946400 0.000000
-7.160400 -13.946400 0.000000
-7.113600 -13.946400 0.000000
-7.066800 -13.946400 0.000000
-7.020000 -13.946400 0.000000
-6.973200 -13.946400 0.000000
-6.926400 -13.946400 0.000000
-6.879600 -13.946400 0.000000
-6.832800 -13.946400 0.000000
-6.786000 -13.946400 0.000000
-6.739200 -13.946400 0.000000
-6.692400 -13.946400 0.000000
-6.645600 -13.946400 0.000000
-6.598800 -13.946400 0.000000
-6.552000 -13.946400 0.000000
-6.505200 -13.946400 0.000000
-6.458400 -13.946400 0.000000
-6.411600 -13.946400 0.000000
-6.364800 -13.946400 0.000000
-6.318000 -13.946400 0.000000
-6.271200 -13.946400 0.000000
-6.224400 -13.946400 0.000000
-6.177600 -13.946400 0.000000
-6.130800 -13.946400 0.000000
-6.084000 -13.946400 0.000000
-6.037200 -13.946400 0.000000
-5.990400 -13.946400 0.000000
-5.943600 -13.946400 0.000000
-5.896800 -13.946400 0.000000
-5.850000 -13.946400 0.000000
-5.803200 -13.946400 0.000000
-5.756400 -13.946400 0.000000
-5.709600 -13.946400 0.000000
-5.662800 -13.946400 0.000000
-5.616000 -13.946400 0.000000
-5.569200 -13.946400 0.000000
-5.522400 -13.946400 0.000000
-5.475600 -13.946400 0.000000
-5.428800 -13.946400 0.000000
-5.382000 -13.946400 0.000000
-5.335200 -13.946400 0.000000
-5.288400 -13.946400 0.000000
-5.241600 -13.946400 0.000000
-5.194800 -13.946400 0.000000
-5.148000 -13.946400 0.000000
-5.101200 -13.946400 0.000000
-5.054400 -13.946400 0.000000
-5.007600 -13.946400 0.000000
-4.960800 -13.946400 0.000000
-4.914000 -13.946400 0.000000
-4.867200 -13.946400 0.000000
-4.820400 -13.946400 0.000000
-4.773600 -13.946400 0.000000
-4.726800 -13.946400 0.000000
-4.680000 -13.946400 0.000000
-4.633200 -13.946400 0.000000
-4.586400 -13.946400 0.000000
-4.539600 -13.946400 0.000000
-4.492800 -13.946400 0.000000
-4.446000 -13.946400 0.000000
-4.399200 -13.946400 0.000000
-4.352400 -13.946400 0.000000
-4.305600 -13.946400 0.000000
-4.258800 -13.946400 0.000000
-4.212000 -13.946400 0.000000
-4.165200 -13.946400 0.000000
-4.118400 -13.946400 0.000000
-4.071600 -13.946400 0.000000
-4.024800 -13.946400 0.000000
-3.978000 -13.946400 0.000000
-3.931200 -13.946400 0.000000
-3.884400 -13.946400 0.000000
-3.837600 -13.946400 0.000000
-3.790800 -13.946400 0.000000
-3.744000 -13.946400 0.000000
-3.697200 -13.946400 0.000000
-3.650400 -13.946400 0.000000
-3.603600 -13.946400 0.000000
-3.556800 -13.946400 0.000000
-3.510000 -13.946400 0.000000
-3.463200 -13.946400 0.000000
-3.416400 -13.946400 0.000000
-3.369600 -13.946400 0.000000
-3.322800 -13.946400 0.000000
-3.276000 -13.946400 0.000000
-3.229200 -13.946400 0.000000
-3.182400 -13.946400 0.000000
-3.135600 -13.946400 0.000000
-3.088800 -13.946400 0.000000
-3.042000 -13.946400 0.000000
-2.995200 -13.946400 0.000000
-2.948400 -13.946400 0.000000
-2.901600 -13.946400 0.000000
-2.854800 -13.946400 0.000000
-2.808000 -13.946400 0.000000
-2.761200 -13.946400 0.000000
-2.714400 -13.946400 0.000000
-2.667600 -13.946400 0.000000
-2.620800 -13.946400 0.000000
-2.574000 -13.946400 0.000000
-2.527200 -13.946400 0.000000
-2.480400 -13.946400 0.000000
-2.433600 -13.946400 0.000000
-2.386800 -13.946400 0.000000
-2.340000 -13.946400 0.000000
-2.293200 -13.946400 0.000000
-2.246400 -13.946400 0.000000
-2.199600 -13.946400 0.000000
-2.152800 -13.946400 0.000000
-2.106000 -13.946400 0.000000
-2.059200 -13.946400 0.000000
-2.012400 -13.946400 0.000000
-1.965600 -13.946400 0.000000
-1.918800 -13.946400 0.000000
-1.872000 -13.946400 0.000000
-1.825200 -13.946400 0.000000
-1.778400 -13.946400 0.000000
-1.731600 -13.946400 0.000000
-1.684800 -13.946400 0.000000
-1.638000 -13.946400 0.000000
-1.591200 -13.946400 0.000000
-1.544400 -13.946400 0.000000
-1.497600 -13.946400 0.000000
-1.450800 -13.946400 0.000000
-1.404000 -13.946400 0.000000
-1.357200 -13.946400 0.000000
-1.310400 -13.946400 0.000000
-1.263600 -13.946400 0.000000
-1.216800 -13.946400 0.000000
-1.170000 -13.946400 0.000000
-1.123200 -13.946400 0.000000
-1.076400 -13.946400 0.000000
-1.029600 -13.946400 0.000000
-0.982800 -13.946400 0.000000
-0.936000 -13.946400 0.000000
-0.889200 -13.946400 0.000000
-0.842400 -13.946400 0.000000
-0.795600 -13.946400 0.000000
-0.748800 -13.946400 0.000000
-0.702000 -13.946400 0.000000
-0.655200 -13.946400 0.000000
-0.608400 -13.946400 0.000000
-0.561600 -13.946400 0.000000
-0.514800 -13.946400 0.000000
-0.468000 -13.946400 0.000000
-0.421200 -13.946400 0.000000
-0.374400 -13.946400 0.000000
-0.327600 -13.946400 0.000000
-0.280800 -13.946400 0.000000
-0.234000 -13.946400 0.000000
-0.187200 -13.946400 0.000000
-0.140400 -13.946400 0.000000
-0.093600 -13.946400 0.000000
-0.046800 -13.946400 0.000000
0.000000 -13.946400 0.000000
0.046800 -13.946400 0.000000
0.093600 -13.946400 0.000000
0.140400 -13.946400 0.000000
0.187200 -13.946400 0.000000
0.234000 -13.946400 0.000000
0.280800 -13.946400 0.000000
0.327600 -13.946400 0.000000
0.374400 -13.946400 0.000000
0.421200 -13.946400 0.000000
0.468000 -13.946400 0.000000
0.514800 -13.946400 0.000000
0.561600 -13.946400 0.000000
0.608400 -13.946400 0.000000
0.655200 -13.946400 0.000000
0.702000 -13.946400 0.000000
0.748800 -13.946400 0.000000
0.795600 -13.946400 0.000000
0.842400 -13.946400 0.000000
0.889200 -13.946400 0.000000
0.936000 -13.946400 0.000000
0.982800 -13.946400 0.000000
1.029600 -13.946400 0.000000
1.076400 -13.946400 0.000000
1.123200 -13.946400 0.000000
1.170000 -13.946400 0.000000
1.216800 -13.946400 0.000000
1.263600 -13.946400 0.000000
1.310400 -13.946400 0.000000
1.357200 -13.946400 0.000000
1.404000 -13.946400 0.000000
1.450800 -13.946400 0.000000
1.497600 -13.946400 0.000000
1.544400 -13.946400 0.000000
1.591200 -13.946400 0.000000
1.638000 -13.946400 0.000000
1.684800 -13.946400 0.000000
1.731600 -13.946400 0.000000
1.778400 -13.946400 0.000000
1.825200 -13.946400 0.000000
1.872000 -13.946400 0.000000
1.918800 -13.946400 0.000000
1.965600 -13.946400 0.000000
2.012400 -13.946400 0.000000
2.059200 -13.946400 0.000000
2.106000 -13.946400 0.000000
2.152800 -13.946400 0.000000
2.199600 -13.946400 0.000000
2.246400 -13.946400 0.000000
2.293200 -13.946400 0.000000
2.340000 -13.946400 0.000000
2.386800 -13.946400 0.000000
2.433600 -13.946400 0.000000
2.480400 -13.946400 0.000000
2.527200 -13.946400 0.000000
2.574000 -13.946400 0.000000
2.620800 -13.946400 0.000000
2.667600 -13.946400 0.000000
2.714400 -13.946400 0.000000
2.761200 -13.946400 0.000000
2.808000 -13.946400 0.000000
2.854800 -13.946400 0.000000
2.901600 -13.946400 0.000000
2.948400 -13.946400 0.000000
2.995200 -13.946400 0.000000
3.042000 -13.946400 0.000000
3.088800 -13.946400 0.000000
3.135600 -13.946400 0.000000
3.182400 -13.946400 0.000000
3.229200 -13.946400 0.000000
3.276000 -13.946400 0.000000
3.322800 -13.946400 0.000000
3.369600 -13.946400 0.000000
3.416400 -13.946400 0.000000
3.463200 -13.946400 0.000000
3.510000 -13.946400 0.000000
3.556800 -13.946400 0.000000
3.603600 -13.946400 0.000000
3.650400 -13.946400 0.000000
3.697200 -13.946400 0.000000
3.744000 -13.946400 0.000000
3.790800 -13.946400 0.000000
3.837600 -13.946400 0.000000
3.884400 -13.946400 0.000000
3.931200 -13.946400 0.000000
3.978000 -13.946400 0.000000
4.024800 -13.946400 0.000000
4.071600 -13.946400 0.000000
4.118400 -13.946400 0.000000
4.165200 -13.946400 0.000000
4.212000 -13.946400 0.000000
4.258800 -13.946400 0.000000
4.305600 -13.946400 0.000000
4.352400 -13.946400 0.000000
4.399200 -13.946400 0.000000
4.446000 -13.946400 0.000000
4.492800 -13.946400 0.000000
4.539600 -13.946400 0.000000
4.586400 -13.946400 0.000000
4.633200 -13.946400 0.000000
4.680000 -13.946400 0.000000
4.726800 -13.946400 0.000000
4.773600 -13.946400 0.000000
4.820400 -13.946400 0.000000
4.867200 -13.946400 0.000000
4.914000 -13.946400 0.000000
4.960800 -13.946400 0.000000
5.007600 -13.946400 0.000000
5.054400 -13.946400 0.000000
5.101200 -13.946400 0.000000
5.148000 -13.946400 0.000000
5.194800 -13.946400 0.000000
5.241600 -13.946400 0.000000
5.288400 -13.946400 0.000000
5.335200 -13.946400 0.000000
5.382000 -13.946400 0.000000
5.428800 -13.946400 0.000000
5.475600 -13.946400 0.000000
5.522400 -13.946400 0.000000
5.569200 -13.946400 0.000000
5.616000 -13.946400 0.000000
5.662800 -13.946400 0.000000
5.709600 -13.946400 0.000000
13.431600 -13.946400 0.000000
13.478400 -13.946400 0.000000
13.525200 -13.946400 0.000000
13.572000 -13.946400 0.000000
13.618800 -13.946400 0.000000
13.665600 -13.946400 0.000000
13.712400 -13.946400 0.000000
13.759200 -13.946400 0.000000
13.806000 -13.946400 0.000000
13.852800 -13.946400 0.000000
13.899600 -13.946400 0.000000
13.946400 -13.946400 0.000000
13.993200 -13.946400 0.000000
14.040000 -13.946400 0.000000
14.086800 -13.946400 0.000000
14.133600 -13.946400 0.000000
14.180400 -13.946400 0.000000
14.227200 -13.946400 0.000000
14.274000 -13.946400 0.000000
14.320800 -13.946400 0.000000
14.367600 -13.946400 0.000000
14.414400 -13.946400 0.000000
14.461200 -13.946400 0.000000
14.508000 -13.946400 0.000000
14.554800 -13.946400 0.000000
14.601600 -13.946400 0.000000
14.648400 -13.946400 0.000000
14.695200 -13.946400 0.000000
14.742000 -13.946400 0.000000
14.788800 -13.946400 0.000000
14.835600 -13.946400 0.000000
14.882400 -13.946400 0.000000
14.929200 -13.946400 0.000000
14.976000 -13.946400 0.000000
15.022800 -13.946400 0.000000
15.069600 -13.946400 0.000000
15.116400 -13.946400 0.000000
15.163200 -13.946400 0.000000
15.210000 -13.946400 0.000000
15.256800 -13.946400 0.000000
15.303600 -13.946400 0.000000
15.350400 -13.946400 0.000000
15.397200 -13.946400 0.000000
15.444000 -13.946400 0.000000
15.490800 -13.946400 0.000000
15.958800 -13.946400 0.000000
16.005600 -13.946400 0.000000
16.052400 -13.946400 0.000000
16.099200 -13.946400 0.000000
16.146000 -13.946400 0.000000
16.192800 -13.946400 0.000000
16.239600 -13.946400 0.000000
16.286400 -13.946400 0.000000
16.333200 -13.946400 0.000000
16.380000 -13.946400 0.000000
16.426800 -13.946400 0.000000
16.473600 -13.946400 0.000000
16.520400 -13.946400 0.000000
16.567200 -13.946400 0.000000
16.614000 -13.946400 0.000000
16.660800 -13.946400 0.000000
16.707600 -13.946400 0.000000
18.018000 -13.946400 0.000000
18.064800 -13.946400 0.000000
18.111600 -13.946400 0.000000
18.158400 -13.946400 0.000000
18.205200 -13.946400 0.000000
18.252000 -13.946400 0.000000
18.298800 -13.946400 0.000000
18.345600 -13.946400 0.000000
18.392400 -13.946400 0.000000
18.439200 -13.946400 0.000000
18.486000 -13.946400 0.000000
18.532800 -13.946400 0.000000
18.579600 -13.946400 0.000000
18.626400 -13.946400 0.000000
18.673200 -13.946400 0.000000
-18.720000 -13.899600 0.000000
-18.673200 -13.899600 0.000000
-18.626400 -13.899600 0.000000
-18.579600 -13.899600 -7.819318
-18.532800 -13.899600 -7.819318
-18.486000 -13.899600 -7.811301
-18.439200 -13.899600 -7.811301
-18.392400 -13.899600 -7.811301
-18.345600 -13.899600 -7.806314
-18.298800 -13.899600 -7.805285
-18.252000 -13.899600 -7.805285
-18.205200 -13.899600 -7.800605
-18.158400 -13.899600 -7.800605
-18.111600 -13.899600 -7.795623
-18.064800 -13.899600 -7.795623
-18.018000 -13.899600 -7.795623
-17.971200 -13.899600 -7.797180
-17.924400 -13.899600 -7.795623
-17.877600 -13.899600 -7.795623
-17.830800 -13.899600 -7.797180
-17.784000 -13.899600 -7.791484
-17.737200 -13.899600 -7.771303
-17.690400 -13.899600 -7.778049
-17.643600 -13.899600 -7.771303
-17.596800 -13.899600 -7.787382
-17.550000 -13.899600 -7.779386
-17.503200 -13.899600 -7.779132
-17.456400 -13.899600 -7.786684
-17.409600 -13.899600 -7.788098
-17.362800 -13.899600 -7.805394
-17.316000 -13.899600 -7.807267
-17.269200 -13.899600 -7.788098
-17.222400 -13.899600 -7.788098
-17.175600 -13.899600 -7.794995
-17.128800 -13.899600 -7.796040
-17.082000 -13.899600 -7.792207
-17.035200 -13.899600 -7.787005
-16.988400 -13.899600 -7.774108
-16.941600 -13.899600 -7.737455
-16.894800 -13.899600 -7.712240
-15.584400 -13.899600 4.930544
-15.537600 -13.899600 4.923874
-15.490800 -13.899600 4.930544
-15.444000 -13.899600 4.952292
-15.397200 -13.899600 4.971556
-15.350400 -13.899600 4.979611
-15.303600 -13.899600 4.997496
-15.256800 -13.899600 5.004570
-15.210000 -13.899600 5.022636
-15.163200 -13.899600 5.063323
-15.116400 -13.899600 5.073574
-15.069600 -13.899600 5.096694
-14.554800 -13.899600 6.523281
-14.508000 -13.899600 6.583126
-14.461200 -13.899600 6.600748
-14.414400 -13.899600 6.627167
-14.367600 -13.899600 6.635437
-14.320800 -13.899600 6.650968
-14.274000 -13.899600 6.661340
-14.227200 -13.899600 6.663650
-14.180400 -13.899600 6.663360
-14.133600 -13.899600 6.661340
-14.086800 -13.899600 6.663650
-14.040000 -13.899600 6.663360
-13.993200 -13.899600 6.661424
-13.946400 -13.899600 6.661159
-13.899600 -13.899600 6.660237
-13.852800 -13.899600 6.661159
-13.806000 -13.899600 6.661455
-13.759200 -13.899600 6.660237
-13.712400 -13.899600 6.661159
-13.665600 -13.899600 6.661455
-13.618800 -13.899600 6.661455
-13.572000 -13.899600 6.661455
-13.525200 -13.899600 6.658123
-13.478400 -13.899600 6.650753
-13.431600 -13.899600 6.646249
-13.384800 -13.899600 6.646249
-13.338000 -13.899600 6.646482
-13.291200 -13.899600 6.647339
-13.244400 -13.899600 6.650753
-13.197600 -13.899600 6.653967
-13.150800 -13.899600 6.653558
-13.104000 -13.899600 6.655838
-13.057200 -13.899600 6.653558
-13.010400 -13.899600 6.656257
-12.963600 -13.899600 6.662622
-12.916800 -13.899600 6.662998
-12.870000 -13.899600 6.663645
-12.823200 -13.899600 6.669501
-12.776400 -13.899600 6.674343
-12.729600 -13.899600 6.681633
-12.682800 -13.899600 6.683088
-12.636000 -13.899600 6.694445
-12.589200 -13.899600 6.714513
-12.542400 -13.899600 6.754488
-12.495600 -13.899600 6.809084
-8.564400 -13.899600 7.984501
-8.517600 -13.899600 7.919657
-8.470800 -13.899600 7.797193
-8.424000 -13.899600 7.753786
-8.377200 -13.899600 7.703646
-8.330400 -13.899600 7.679645
-8.283600 -13.899600 7.650789
-8.236800 -13.899600 7.583416
-8.190000 -13.899600 7.527152
-8.143200 -13.899600 7.488899
-8.096400 -13.899600 7.452542
-8.049600 -13.899600 7.429894
-8.002800 -13.899600 7.374168
-7.956000 -13.899600 7.296139
-7.909200 -13.899600 7.288029
-7.862400 -13.899600 7.252780
-7.815600 -13.899600 7.227412
-7.768800 -13.899600 7.210057
-7.722000 -13.899600 7.170246
-7.675200 -13.899600 7.160658
-7.628400 -13.899600 7.093605
-7.581600 -13.899600 7.045393
-7.534800 -13.899600 7.000246
-7.488000 -13.899600 6.908476
-7.441200 -13.899600 6.878804
-7.394400 -13.899600 6.844817
-7.347600 -13.899600 6.832199
-7.300800 -13.899600 6.826378
-7.254000 -13.899600 6.811577
-7.207200 -13.899600 6.814449
-7.160400 -13.899600 6.805602
-7.113600 -13.899600 6.772388
-7.066800 -13.899600 6.749394
-7.020000 -13.899600 6.703076
-6.973200 -13.899600 6.634580
-6.926400 -13.899600 6.548419
-6.879600 -13.899600 6.515233
-6.832800 -13.899600 6.485828
-6.786000 -13.899600 6.473916
-6.739200 -13.899600 6.451460
-6.692400 -13.899600 6.434302
-6.645600 -13.899600 6.415993
-6.598800 -13.899600 6.398248
-6.552000 -13.899600 6.348665
-6.505200 -13.899600 6.328304
-6.458400 -13.899600 6.316551
-6.411600 -13.899600 6.295081
-6.364800 -13.899600 6.288075
-6.318000 -13.899600 6.268012
-6.271200 -13.899600 6.277909
-6.224400 -13.899600 6.258593
-6.177600 -13.899600 6.241029
-6.130800 -13.899600 6.253984
-6.084000 -13.899600 6.239136
-6.037200 -13.899600 6.264314
-5.990400 -13.899600 6.268832
-5.943600 -13.899600 6.264314
-5.896800 -13.899600 6.252875
-5.850000 -13.899600 6.201292
-5.803200 -13.899600 6.179606
-5.756400 -13.899600 6.179606
-5.709600 -13.899600 6.145385
-5.662800 -13.899600 6.127468
-5.616000 -13.899600 6.110890
-5.569200 -13.899600 6.082270
-5.522400 -13.899600 6.041566
-5.475600 -13.899600 6.020445
-5.428800 -13.899600 6.000580
-5.382000 -13.899600 5.983735
-5.335200 -13.899600 6.001722
-5.288400 -13.899600 6.011224
-5.241600 -13.899600 6.022243
-5.194800 -13.899600 6.022243
-5.148000 -13.899600 6.026828
-5.101200 -13.899600 6.026828
-5.054400 -13.899600 6.026828
-5.007600 -13.899600 5.975266
-4.960800 -13.899600 5.957028
-4.914000 -13.899600 5.923968
-4.867200 -13.899600 5.918156
-4.820400 -13.899600 5.918156
-4.773600 -13.899600 5.913393
-4.726800 -13.899600 5.900544
-4.680000 -13.899600 5.869729
-4.633200 -13.899600 5.873035
-4.586400 -13.899600 5.869729
-4.539600 -13.899600 5.873035
-4.492800 -13.899600 5.859495
-4.446000 -13.899600 5.836227
-4.399200 -13.899600 5.823720
-4.352400 -13.899600 5.830783
-4.305600 -13.899600 5.860196
-4.258800 -13.899600 5.861016
-4.212000 -13.899600 5.841899
-4.165200 -13.899600 5.832849
-4.118400 -13.899600 5.825850
-4.071600 -13.899600 5.822660
-4.024800 -13.899600 5.755241
-3.978000 -13.899600 5.755241
-3.931200 -13.899600 5.770780
-3.884400 -13.899600 5.804543
-3.837600 -13.899600 5.783837
-3.790800 -13.899600 5.770548
-3.744000 -13.899600 5.769263
-3.697200 -13.899600 5.769263
-3.650400 -13.899600 5.743550
-3.603600 -13.899600 5.680227
-3.556800 -13.899600 5.680227
-3.510000 -13.899600 5.693898
-3.463200 -13.899600 5.775650
-3.416400 -13.899600 5.803440
-3.369600 -13.899600 5.817505
-3.322800 -13.899600 5.837588
-3.276000 -13.899600 5.837588
-3.229200 -13.899600 5.803440
-3.182400 -13.899600 5.755201
-3.135600 -13.899600 5.697470
-3.088800 -13.899600 5.679825
-3.042000 -13.899600 5.647578
-2.995200 -13.899600 5.656587
-2.948400 -13.899600 5.667931
-2.901600 -13.899600 5.663277
-2.854800 -13.899600 5.687198
-2.808000 -13.899600 5.687198
-2.761200 -13.899600 5.663158
-2.714400 -13.899600 5.658063
-2.667600 -13.899600 5.649111
-2.620800 -13.899600 5.644165
-2.574000 -13.899600 5.646611
-2.527200 -13.899600 5.655626
-2.480400 -13.899600 5.675421
-2.433600 -13.899600 5.734244
-2.386800 -13.899600 5.795920
-2.340000 -13.899600 5.809613
-2.293200 -13.899600 5.826819
-2.246400 -13.899600 5.824919
-2.199600 -13.899600 5.789705
-2.152800 -13.899600 5.706791
-2.106000 -13.899600 5.654714
-2.059200 -13.899600 5.632795
-2.012400 -13.899600 5.614310
-1.965600 -13.899600 5.604237
-1.918800 -13.899600 5.582268
-1.872000 -13.899600 5.582268
-1.825200 -13.899600 5.579752
-1.778400 -13.899600 5.582268
-1.731600 -13.899600 5.585261
-1.684800 -13.899600 5.589117
-1.638000 -13.899600 5.598316
-1.591200 -13.899600 5.629727
-1.544400 -13.899600 5.641962
-1.497600 -13.899600 5.665921
-1.450800 -13.899600 5.683847
-1.404000 -13.899600 5.683231
-1.357200 -13.899600 5.665921
-1.310400 -13.899600 5.665921
-1.263600 -13.899600 5.668109
-1.216800 -13.899600 5.669988
-1.170000 -13.899600 5.669988
-1.123200 -13.899600 5.664629
-1.076400 -13.899600 5.660302
-1.029600 -13.899600 5.687724
-0.982800 -13.899600 5.696272
-0.936000 -13.899600 5.690455
-0.889200 -13.899600 5.660302
-0.842400 -13.899600 5.660302
-0.795600 -13.899600 5.666378
-0.748800 -13.899600 5.679437
-0.702000 -13.899600 5.700990
-0.655200 -13.899600 5.717181
-0.608400 -13.899600 5.721285
-0.561600 -13.899600 5.738258
-0.514800 -13.899600 5.729022
-0.468000 -13.899600 5.716916
-0.421200 -13.899600 5.715010
-0.374400 -13.899600 5.684554
-0.327600 -13.899600 5.670655
-0.280800 -13.899600 5.671698
-0.234000 -13.899600 5.679117
-0.187200 -13.899600 5.689843
-0.140400 -13.899600 5.698261
-0.093600 -13.899600 5.724395
-0.046800 -13.899600 5.806802
0.000000 -13.899600 5.829799
0.046800 -13.899600 5.860661
0.093600 -13.899600 5.874690
0.140400 -13.899600 5.872536
0.187200 -13.899600 5.849459
0.234000 -13.899600 5.822195
0.280800 -13.899600 5.818364
0.327600 -13.899600 5.827921
0.374400 -13.899600 5.829984
0.421200 -13.899600 5.848805
0.468000 -13.899600 5.851879
0.514800 -13.899600 5.862482
0.561600 -13.899600 5.880331
0.608400 -13.899600 5.906592
0.655200 -13.899600 5.906592
0.702000 -13.899600 5.910030
0.748800 -13.899600 5.916506
0.795600 -13.899600 5.922792
0.842400 -13.899600 5.941938
0.889200 -13.899600 5.927890
0.936000 -13.899600 5.926352
0.982800 -13.899600 5.927890
1.029600 -13.899600 5.929893
1.076400 -13.899600 5.946622
1.123200 -13.899600 5.993638
1.170000 -13.899600 6.064009
1.216800 -13.899600 6.077479
1.263600 -13.899600 6.087982
1.310400 -13.899600 6.105165
1.357200 -13.899600 6.110310
1.404000 -13.899600 6.115683
1.450800 -13.899600 6.110310
1.497600 -13.899600 6.103547
1.544400 -13.899600 6.113978
1.591200 -13.899600 6.127697
1.638000 -13.899600 6.139605
1.684800 -13.899600 6.161652
1.731600 -13.899600 6.161652
1.778400 -13.899600 6.169757
1.825200 -13.899600 6.192592
1.872000 -13.899600 6.206359
1.918800 -13.899600 6.237230
1.965600 -13.899600 6.248674
2.012400 -13.899600 6.285340
2.059200 -13.899600 6.327214
2.106000 -13.899600 6.333920
2.152800 -13.899600 6.349711
2.199600 -13.899600 6.333920
2.246400 -13.899600 6.312691
2.293200 -13.899600 6.307832
2.340000 -13.899600 6.351818
2.386800 -13.899600 6.359191
2.433600 -13.899600 6.430965
2.480400 -13.899600 6.446355
2.527200 -13.899600 6.446355
2.574000 -13.899600 6.455207
2.620800 -13.899600 6.470877
2.667600 -13.899600 6.504543
2.714400 -13.899600 6.516337
2.761200 -13.899600 6.514905
2.808000 -13.899600 6.534424
2.854800 -13.899600 6.588978
2.901600 -13.899600 6.632946
2.948400 -13.899600 6.653267
2.995200 -13.899600 6.666109
3.042000 -13.899600 6.666109
3.088800 -13.899600 6.703863
3.135600 -13.899600 6.705171
3.182400 -13.899600 6.725329
3.229200 -13.899600 6.728564
3.276000 -13.899600 6.727964
3.322800 -13.899600 6.746205
3.369600 -13.899600 6.767345
3.416400 -13.899600 6.797799
3.463200 -13.899600 6.835164
3.510000 -13.899600 6.857680
3.556800 -13.899600 6.924367
3.603600 -13.899600 6.970052
3.650400 -13.899600 6.990396
3.697200 -13.899600 7.000685
3.744000 -13.899600 7.009459
3.790800 -13.899600 7.009459
3.837600 -13.899600 7.011520
3.884400 -13.899600 7.051107
3.931200 -13.899600 7.079112
3.978000 -13.899600 7.113542
4.024800 -13.899600 7.149450
4.071600 -13.899600 7.195560
4.118400 -13.899600 7.218377
4.165200 -13.899600 7.229529
4.212000 -13.899600 7.281111
4.258800 -13.899600 7.329595
4.305600 -13.899600 7.360736
4.352400 -13.899600 7.398905
4.399200 -13.899600 7.451921
4.446000 -13.899600 7.477563
4.492800 -13.899600 7.504192
4.539600 -13.899600 7.558557
4.586400 -13.899600 7.616964
4.633200 -13.899600 7.722968
4.680000 -13.899600 7.766059
4.726800 -13.899600 7.782087
4.773600 -13.899600 7.861554
4.820400 -13.899600 7.886177
4.867200 -13.899600 7.973996
4.914000 -13.899600 8.029540
4.960800 -13.899600 8.104961
5.007600 -13.899600 8.199008
5.054400 -13.899600 8.281975
5.101200 -13.899600 8.385025
5.148000 -13.899600 8.387497
5.194800 -13.899600 8.424426
5.241600 -13.899600 8.469170
5.288400 -13.899600 8.530437
5.335200 -13.899600 8.574246
5.382000 -13.899600 8.640791
5.428800 -13.899600 8.662511
5.475600 -13.899600 8.829781
5.522400 -13.899600 9.039645
5.569200 -13.899600 29.371244
5.616000 -13.899600 29.384495
5.662800 -13.899600 29.386109
13.478400 -13.899600 6.653869
13.525200 -13.899600 6.608966
13.572000 -13.899600 6.605926
13.618800 -13.899600 6.583126
13.665600 -13.899600 6.570883
13.712400 -13.899600 6.569898
13.759200 -13.899600 6.562275
13.806000 -13.899600 6.548475
13.852800 -13.899600 6.548475
13.899600 -13.899600 6.554727
13.946400 -13.899600 6.560149
13.993200 -13.899600 6.562275
14.040000 -13.899600 6.562293
14.086800 -13.899600 6.562870
14.133600 -13.899600 6.562870
14.180400 -13.899600 6.560623
14.227200 -13.899600 6.560623
14.274000 -13.899600 6.560677
14.320800 -13.899600 6.550169
14.367600 -13.899600 6.560623
14.414400 -13.899600 6.568496
14.461200 -13.899600 6.568496
14.508000 -13.899600 6.567979
14.554800 -13.899600 6.567979
14.601600 -13.899600 6.567979
14.648400 -13.899600 6.567979
14.695200 -13.899600 6.562388
14.742000 -13.899600 6.563930
14.788800 -13.899600 6.564699
14.835600 -13.899600 6.568258
14.882400 -13.899600 6.569972
14.929200 -13.899600 6.573773
14.976000 -13.899600 6.573773
15.022800 -13.899600 6.576949
15.069600 -13.899600 6.573830
15.116400 -13.899600 6.573194
15.163200 -13.899600 6.576400
15.210000 -13.899600 6.572862
15.256800 -13.899600 6.557348
15.303600 -13.899600 6.547384
15.350400 -13.899600 6.546082
15.397200 -13.899600 6.529705
15.444000 -13.899600 6.505631
15.490800 -13.899600 6.469762
15.537600 -13.899600 6.385546
16.052400 -13.899600 5.022759
16.099200 -13.899600 4.980147
16.146000 -13.899600 4.959525
16.192800 -13.899600 4.956626
16.239600 -13.899600 4.949032
16.286400 -13.899600 4.940780
16.333200 -13.899600 4.935920
16.380000 -13.899600 4.935941
16.426800 -13.899600 4.940930
16.473600 -13.899600 4.931709
16.520400 -13.899600 4.920853
16.567200 -13.899600 4.900942
16.614000 -13.899600 4.876625
16.660800 -13.899600 4.842034
16.707600 -13.899600 4.751097
18.064800 -13.899600 -8.147129
18.111600 -13.899600 -8.189960
18.158400 -13.899600 -8.209954
18.205200 -13.899600 -8.238098
18.252000 -13.899600 -8.241186
18.298800 -13.899600 -8.279378
18.345600 -13.899600 -8.289028
18.392400 -13.899600 -8.273736
18.439200 -13.899600 -8.265564
18.486000 -13.899600 -8.265564
18.532800 -13.899600 -8.266705
18.579600 -13.899600 0.000000
18.626400 -13.899600 0.000000
18.673200 -13.899600 0.000000
-18.720000 -13.852800 0.000000
-18.673200 -13.852800 0.000000
-18.626400 -13.852800 0.000000
-18.579600 -13.852800 -7.813656
-18.532800 -13.852800 -7.813656
-18.486000 -13.852800 -7.812082
-18.439200 -13.852800 -7.812082
-18.392400 -13.852800 -7.812082
-18.345600 -13.852800 -7.806314
-18.298800 -13.852800 -7.805285
-18.252000 -13.852800 -7.805285
-18.205200 -13.852800 -7.800605
-18.158400 -13.852800 -7.805285
-18.111600 -13.852800 -7.820312
-18.064800 -13.852800 -7.821584
-18.018000 -13.852800 -7.829021
-17.971200 -13.852800 -7.837631
-17.924400 -13.852800 -7.837631
-17.877600 -13.852800 -7.821584
-17.830800 -13.852800 -7.821567
-17.784000 -13.852800 -7.811512
-17.737200 -13.852800 -7.791484
-17.690400 -13.852800 -7.791484
-17.643600 -13.852800 -7.799395
-17.596800 -13.852800 -7.805394
-17.550000 -13.852800 -7.805394
-17.503200 -13.852800 -7.788824
-17.456400 -13.852800 -7.804467
-17.409600 -13.852800 -7.811863
-17.362800 -13.852800 -7.816779
-17.316000 -13.852800 -7.816779
-17.269200 -13.852800 -7.804467
-17.222400 -13.852800 -7.802803
-17.175600 -13.852800 -7.804467
-17.128800 -13.852800 -7.807267
-17.082000 -13.852800 -7.794995
-17.035200 -13.852800 -7.787005
-16.988400 -13.852800 -7.772813
-16.941600 -13.852800 -7.736276
-16.894800 -13.852800 -7.712058
-15.631200 -13.852800 4.950007
-15.584400 -13.852800 4.950007
-15.537600 -13.852800 4.952292
-15.490800 -13.852800 4.966730
-15.444000 -13.852800 4.971556
-15.397200 -13.852800 5.008844
-15.350400 -13.852800 5.021629
-15.303600 -13.852800 5.024625
-15.256800 -13.852800 5.038667
-15.210000 -13.852800 5.058849
-15.163200 -13.852800 5.077172
-15.116400 -13.852800 5.087321
-15.069600 -13.852800 5.104430
-14.554800 -13.852800 6.571391
-14.508000 -13.852800 6.613620
-14.461200 -13.852800 6.634727
-14.414400 -13.852800 6.646378
-14.367600 -13.852800 6.668339
-14.320800 -13.852800 6.670423
-14.274000 -13.852800 6.670616
-14.227200 -13.852800 6.670616
-14.180400 -13.852800 6.668745
-14.133600 -13.852800 6.664937
-14.086800 -13.852800 6.667120
-14.040000 -13.852800 6.663360
-13.993200 -13.852800 6.662038
-13.946400 -13.852800 6.662038
-13.899600 -13.852800 6.662038
-13.852800 -13.852800 6.661424
-13.806000 -13.852800 6.661455
-13.759200 -13.852800 6.661455
-13.712400 -13.852800 6.669336
-13.665600 -13.852800 6.669336
-13.618800 -13.852800 6.669336
-13.572000 -13.852800 6.668790
-13.525200 -13.852800 6.668790
-13.478400 -13.852800 6.665672
-13.431600 -13.852800 6.653967
-13.384800 -13.852800 6.655838
-13.338000 -13.852800 6.655838
-13.291200 -13.852800 6.653967
-13.244400 -13.852800 6.655838
-13.197600 -13.852800 6.666302
-13.150800 -13.852800 6.666302
-13.104000 -13.852800 6.662622
-13.057200 -13.852800 6.662998
-13.010400 -13.852800 6.663645
-12.963600 -13.852800 6.663645
-12.916800 -13.852800 6.664784
-12.870000 -13.852800 6.664784
-12.823200 -13.852800 6.669501
-12.776400 -13.852800 6.679584
-12.729600 -13.852800 6.684127
-12.682800 -13.852800 6.692219
-12.636000 -13.852800 6.704349
-12.589200 -13.852800 6.747667
-12.542400 -13.852800 6.781020
-8.564400 -13.852800 8.003466
-8.517600 -13.852800 8.001345
-8.470800 -13.852800 7.877321
-8.424000 -13.852800 7.800203
-8.377200 -13.852800 7.764807
-8.330400 -13.852800 7.753786
-8.283600 -13.852800 7.679645
-8.236800 -13.852800 7.608917
-8.190000 -13.852800 7.566829
-8.143200 -13.852800 7.517699
-8.096400 -13.852800 7.460383
-8.049600 -13.852800 7.429894
-8.002800 -13.852800 7.374168
-7.956000 -13.852800 7.315480
-7.909200 -13.852800 7.289658
-7.862400 -13.852800 7.252780
-7.815600 -13.852800 7.243182
-7.768800 -13.852800 7.220097
-7.722000 -13.852800 7.179571
-7.675200 -13.852800 7.160658
-7.628400 -13.852800 7.108734
-7.581600 -13.852800 7.051663
-7.534800 -13.852800 7.023266
-7.488000 -13.852800 6.937748
-7.441200 -13.852800 6.878804
-7.394400 -13.852800 6.841669
-7.347600 -13.852800 6.832199
-7.300800 -13.852800 6.826378
-7.254000 -13.852800 6.811577
-7.207200 -13.852800 6.811577
-7.160400 -13.852800 6.797604
-7.113600 -13.852800 6.772388
-7.066800 -13.852800 6.748854
-7.020000 -13.852800 6.703076
-6.973200 -13.852800 6.668532
-6.926400 -13.852800 6.564104
-6.879600 -13.852800 6.522333
-6.832800 -13.852800 6.484426
-6.786000 -13.852800 6.472878
-6.739200 -13.852800 6.427243
-6.692400 -13.852800 6.415993
-6.645600 -13.852800 6.408360
-6.598800 -13.852800 6.387268
-6.552000 -13.852800 6.348665
-6.505200 -13.852800 6.328304
-6.458400 -13.852800 6.316551
-6.411600 -13.852800 6.295081
-6.364800 -13.852800 6.292317
-6.318000 -13.852800 6.273159
-6.271200 -13.852800 6.277011
-6.224400 -13.852800 6.255884
-6.177600 -13.852800 6.239136
-6.130800 -13.852800 6.241029
-6.084000 -13.852800 6.223272
-6.037200 -13.852800 6.230093
-5.990400 -13.852800 6.223272
-5.943600 -13.852800 6.201292
-5.896800 -13.852800 6.179606
-5.850000 -13.852800 6.177731
-5.803200 -13.852800 6.176219
-5.756400 -13.852800 6.166873
-5.709600 -13.852800 6.135106
-5.662800 -13.852800 6.129517
-5.616000 -13.852800 6.110890
-5.569200 -13.852800 6.082270
-5.522400 -13.852800 6.047676
-5.475600 -13.852800 6.022663
-5.428800 -13.852800 6.002743
-5.382000 -13.852800 5.992752
-5.335200 -13.852800 6.001722
-5.288400 -13.852800 6.011224
-5.241600 -13.852800 6.020445
-5.194800 -13.852800 6.019405
-5.148000 -13.852800 6.013742
-5.101200 -13.852800 6.019205
-5.054400 -13.852800 6.013742
-5.007600 -13.852800 5.975266
-4.960800 -13.852800 5.941118
-4.914000 -13.852800 5.922061
-4.867200 -13.852800 5.900544
-4.820400 -13.852800 5.914075
-4.773600 -13.852800 5.900544
-4.726800 -13.852800 5.883895
-4.680000 -13.852800 5.867001
-4.633200 -13.852800 5.869729
-4.586400 -13.852800 5.869729
-4.539600 -13.852800 5.869729
-4.492800 -13.852800 5.835819
-4.446000 -13.852800 5.830783
-4.399200 -13.852800 5.823720
-4.352400 -13.852800 5.829022
-4.305600 -13.852800 5.860196
-4.258800 -13.852800 5.860196
-4.212000 -13.852800 5.841419
-4.165200 -13.852800 5.829022
-4.118400 -13.852800 5.820654
-4.071600 -13.852800 5.790387
-4.024800 -13.852800 5.744268
-3.978000 -13.852800 5.741564
-3.931200 -13.852800 5.744268
-3.884400 -13.852800 5.788694
-3.837600 -13.852800 5.770780
-3.790800 -13.852800 5.763669
-3.744000 -13.852800 5.769263
-3.697200 -13.852800 5.770548
-3.650400 -13.852800 5.744516
-3.603600 -13.852800 5.691990
-3.556800 -13.852800 5.691990
-3.510000 -13.852800 5.693898
-3.463200 -13.852800 5.777740
-3.416400 -13.852800 5.796469
-3.369600 -13.852800 5.807644
-3.322800 -13.852800 5.821843
-3.276000 -13.852800 5.817505
-3.229200 -13.852800 5.777740
-3.182400 -13.852800 5.741342
-3.135600 -13.852800 5.679825
-3.088800 -13.852800 5.669499
-3.042000 -13.852800 5.639885
-2.995200 -13.852800 5.641674
-2.948400 -13.852800 5.643966
-2.901600 -13.852800 5.653484
-2.854800 -13.852800 5.656587
-2.808000 -13.852800 5.663277
-2.761200 -13.852800 5.660229
-2.714400 -13.852800 5.658063
-2.667600 -13.852800 5.655626
-2.620800 -13.852800 5.647324
-2.574000 -13.852800 5.647491
-2.527200 -13.852800 5.657185
-2.480400 -13.852800 5.691985
-2.433600 -13.852800 5.748891
-2.386800 -13.852800 5.807192
-2.340000 -13.852800 5.826819
-2.293200 -13.852800 5.829761
-2.246400 -13.852800 5.824919
-2.199600 -13.852800 5.765956
-2.152800 -13.852800 5.668823
-2.106000 -13.852800 5.634813
-2.059200 -13.852800 5.632795
-2.012400 -13.852800 5.604237
-1.965600 -13.852800 5.602423
-1.918800 -13.852800 5.570360
-1.872000 -13.852800 5.570975
-1.825200 -13.852800 5.570975
-1.778400 -13.852800 5.582268
-1.731600 -13.852800 5.585261
-1.684800 -13.852800 5.589355
-1.638000 -13.852800 5.610824
-1.591200 -13.852800 5.632236
-1.544400 -13.852800 5.641962
-1.497600 -13.852800 5.668109
-1.450800 -13.852800 5.683231
-1.404000 -13.852800 5.683053
-1.357200 -13.852800 5.665921
-1.310400 -13.852800 5.665921
-1.263600 -13.852800 5.668109
-1.216800 -13.852800 5.671438
-1.170000 -13.852800 5.671438
-1.123200 -13.852800 5.660820
-1.076400 -13.852800 5.655209
-1.029600 -13.852800 5.669988
-0.982800 -13.852800 5.690455
-0.936000 -13.852800 5.687724
-0.889200 -13.852800 5.655209
-0.842400 -13.852800 5.655209
-0.795600 -13.852800 5.662092
-0.748800 -13.852800 5.679437
-0.702000 -13.852800 5.686781
-0.655200 -13.852800 5.700990
-0.608400 -13.852800 5.717181
-0.561600 -13.852800 5.729022
-0.514800 -13.852800 5.723064
-0.468000 -13.852800 5.708939
-0.421200 -13.852800 5.694934
-0.374400 -13.852800 5.671698
-0.327600 -13.852800 5.665672
-0.280800 -13.852800 5.670445
-0.234000 -13.852800 5.671698
-0.187200 -13.852800 5.694934
-0.140400 -13.852800 5.707220
-0.093600 -13.852800 5.734107
-0.046800 -13.852800 5.812216
0.000000 -13.852800 5.834375
0.046800 -13.852800 5.874159
0.093600 -13.852800 5.872536
0.140400 -13.852800 5.844010
0.187200 -13.852800 5.827921
0.234000 -13.852800 5.818364
0.280800 -13.852800 5.818364
0.327600 -13.852800 5.842730
0.374400 -13.852800 5.844010
0.421200 -13.852800 5.849459
0.468000 -13.852800 5.859343
0.514800 -13.852800 5.869688
0.561600 -13.852800 5.880331
0.608400 -13.852800 5.906592
0.655200 -13.852800 5.906592
0.702000 -13.852800 5.906592
0.748800 -13.852800 5.909077
0.795600 -13.852800 5.916506
0.842400 -13.852800 5.929893
0.889200 -13.852800 5.926352
0.936000 -13.852800 5.922792
0.982800 -13.852800 5.926352
1.029600 -13.852800 5.929893
1.076400 -13.852800 5.946622
1.123200 -13.852800 6.042261
1.170000 -13.852800 6.080307
1.216800 -13.852800 6.086814
1.263600 -13.852800 6.099388
1.310400 -13.852800 6.110310
1.357200 -13.852800 6.115683
1.404000 -13.852800 6.118421
1.450800 -13.852800 6.110310
1.497600 -13.852800 6.103547
1.544400 -13.852800 6.118421
1.591200 -13.852800 6.127697
1.638000 -13.852800 6.129616
1.684800 -13.852800 6.156193
1.731600 -13.852800 6.156193
1.778400 -13.852800 6.161652
1.825200 -13.852800 6.192592
1.872000 -13.852800 6.206359
1.918800 -13.852800 6.237230
1.965600 -13.852800 6.250418
2.012400 -13.852800 6.285340
2.059200 -13.852800 6.328739
2.106000 -13.852800 6.349711
2.152800 -13.852800 6.361137
2.199600 -13.852800 6.351818
2.246400 -13.852800 6.354583
2.293200 -13.852800 6.354583
2.340000 -13.852800 6.359191
2.386800 -13.852800 6.406078
2.433600 -13.852800 6.440090
2.480400 -13.852800 6.463235
2.527200 -13.852800 6.470877
2.574000 -13.852800 6.470877
2.620800 -13.852800 6.491110
2.667600 -13.852800 6.511358
2.714400 -13.852800 6.516337
2.761200 -13.852800 6.516337
2.808000 -13.852800 6.535690
2.854800 -13.852800 6.588978
2.901600 -13.852800 6.638521
2.948400 -13.852800 6.662381
2.995200 -13.852800 6.686383
3.042000 -13.852800 6.703863
3.088800 -13.852800 6.715911
3.135600 -13.852800 6.725329
3.182400 -13.852800 6.731090
3.229200 -13.852800 6.740918
3.276000 -13.852800 6.740918
3.322800 -13.852800 6.755883
3.369600 -13.852800 6.768237
3.416400 -13.852800 6.797799
3.463200 -13.852800 6.835164
3.510000 -13.852800 6.890950
3.556800 -13.852800 6.949106
3.603600 -13.852800 6.982122
3.650400 -13.852800 6.993124
3.697200 -13.852800 7.000685
3.744000 -13.852800 7.035453
3.790800 -13.852800 7.035453
3.837600 -13.852800 7.018743
3.884400 -13.852800 7.064020
3.931200 -13.852800 7.096915
3.978000 -13.852800 7.136435
4.024800 -13.852800 7.159362
4.071600 -13.852800 7.195560
4.118400 -13.852800 7.218377
4.165200 -13.852800 7.238583
4.212000 -13.852800 7.281111
4.258800 -13.852800 7.313770
4.305600 -13.852800 7.329595
4.352400 -13.852800 7.385124
4.399200 -13.852800 7.440533
4.446000 -13.852800 7.464534
4.492800 -13.852800 7.501961
4.539600 -13.852800 7.558557
4.586400 -13.852800 7.611900
4.633200 -13.852800 7.700637
4.680000 -13.852800 7.753092
4.726800 -13.852800 7.781402
4.773600 -13.852800 7.861554
4.820400 -13.852800 7.886177
4.867200 -13.852800 7.973996
4.914000 -13.852800 8.044287
4.960800 -13.852800 8.104961
5.007600 -13.852800 8.213971
5.054400 -13.852800 8.367558
5.101200 -13.852800 8.393653
5.148000 -13.852800 8.411202
5.194800 -13.852800 8.458685
5.241600 -13.852800 8.484967
5.288400 -13.852800 8.553471
5.335200 -13.852800 8.577565
5.382000 -13.852800 8.640791
5.428800 -13.852800 8.664597
5.475600 -13.852800 8.850632
5.522400 -13.852800 9.102276
5.569200 -13.852800 29.379128
5.616000 -13.852800 29.386109
13.525200 -13.852800 6.674538
13.572000 -13.852800 6.630787
13.618800 -13.852800 6.607880
13.665600 -13.852800 6.605528
13.712400 -13.852800 6.583126
13.759200 -13.852800 6.576552
13.806000 -13.852800 6.568241
13.852800 -13.852800 6.563598
13.899600 -13.852800 6.563598
13.946400 -13.852800 6.562870
13.993200 -13.852800 6.562870
14.040000 -13.852800 6.562870
14.086800 -13.852800 6.562870
14.133600 -13.852800 6.563598
14.180400 -13.852800 6.562870
14.227200 -13.852800 6.562870
14.274000 -13.852800 6.572839
14.320800 -13.852800 6.571999
14.367600 -13.852800 6.573885
14.414400 -13.852800 6.571999
14.461200 -13.852800 6.570944
14.508000 -13.852800 6.570944
14.554800 -13.852800 6.571999
14.601600 -13.852800 6.570944
14.648400 -13.852800 6.569589
14.695200 -13.852800 6.568496
14.742000 -13.852800 6.571278
14.788800 -13.852800 6.573773
14.835600 -13.852800 6.573938
14.882400 -13.852800 6.574093
14.929200 -13.852800 6.588504
14.976000 -13.852800 6.588769
15.022800 -13.852800 6.588769
15.069600 -13.852800 6.587033
15.116400 -13.852800 6.589945
15.163200 -13.852800 6.588769
15.210000 -13.852800 6.576949
15.256800 -13.852800 6.573194
15.303600 -13.852800 6.570900
15.350400 -13.852800 6.559183
15.397200 -13.852800 6.545131
15.444000 -13.852800 6.519847
15.490800 -13.852800 6.493026
15.537600 -13.852800 6.450517
16.052400 -13.852800 5.118867
16.099200 -13.852800 5.025886
16.146000 -13.852800 4.980147
16.192800 -13.852800 4.974322
16.239600 -13.852800 4.961846
16.286400 -13.852800 4.949032
16.333200 -13.852800 4.944003
16.380000 -13.852800 4.945329
16.426800 -13.852800 4.945655
16.473600 -13.852800 4.945329
16.520400 -13.852800 4.928618
16.567200 -13.852800 4.921287
16.614000 -13.852800 4.906235
16.660800 -13.852800 4.881000
16.707600 -13.852800 4.838371
16.754400 -13.852800 4.751097
18.064800 -13.852800 -8.144312
18.111600 -13.852800 -8.160381
18.158400 -13.852800 -8.204102
18.205200 -13.852800 -8.238098
18.252000 -13.852800 -8.238098
18.298800 -13.852800 -8.273633
18.345600 -13.852800 -8.287698
18.392400 -13.852800 -8.273633
18.439200 -13.852800 -8.265564
18.486000 -13.852800 -8.265564
18.532800 -13.852800 -8.266705
18.579600 -13.852800 0.000000
18.626400 -13.852800 0.000000
18.673200 -13.852800 0.000000
-18.720000 -13.806000 0.000000
-18.673200 -13.806000 0.000000
-18.626400 -13.806000 0.000000
-18.579600 -13.806000 -7.819318
-18.532800 -13.806000 -7.819318
-18.486000 -13.806000 -7.813453
-18.439200 -13.806000 -7.813453
-18.392400 -13.806000 -7.813656
-18.345600 -13.806000 -7.813453
-18.298800 -13.806000 -7.812082
-18.252000 -13.806000 -7.812082
-18.205200 -13.806000 -7.805285
-18.158400 -13.806000 -7.813958
-18.111600 -13.806000 -7.829021
-18.064800 -13.806000 -7.829021
-18.018000 -13.806000 -7.837631
-17.971200 -13.806000 -7.838388
-17.924400 -13.806000 -7.840713
-17.877600 -13.806000 -7.838388
-17.830800 -13.806000 -7.838388
-17.784000 -13.806000 -7.821584
-17.737200 -13.806000 -7.791484
-17.690400 -13.806000 -7.791484
-17.643600 -13.806000 -7.811512
-17.596800 -13.806000 -7.816779
-17.550000 -13.806000 -7.816779
-17.503200 -13.806000 -7.788824
-17.456400 -13.806000 -7.816779
-17.409600 -13.806000 -7.820002
-17.362800 -13.806000 -7.824189
-17.316000 -13.806000 -7.824189
-17.269200 -13.806000 -7.824189
-17.222400 -13.806000 -7.818797
-17.175600 -13.806000 -7.824189
-17.128800 -13.806000 -7.824189
-17.082000 -13.806000 -7.802803
-17.035200 -13.806000 -7.787005
-16.988400 -13.806000 -7.752421
-16.941600 -13.806000 -7.715207
-16.894800 -13.806000 -7.697149
-16.426800 -13.806000 -6.088304
-15.631200 -13.806000 4.952292
-15.584400 -13.806000 4.966730
-15.537600 -13.806000 4.975655
-15.490800 -13.806000 4.987183
-15.444000 -13.806000 5.017514
-15.397200 -13.806000 5.027607
-15.350400 -13.806000 5.044555
-15.303600 -13.806000 5.055489
-15.256800 -13.806000 5.064231
-15.210000 -13.806000 5.077172
-15.163200 -13.806000 5.104430
-15.116400 -13.806000 5.111516
-15.069600 -13.806000 5.189921
-14.648400 -13.806000 6.523281
-14.601600 -13.806000 6.583126
-14.554800 -13.806000 6.612557
-14.508000 -13.806000 6.638443
-14.461200 -13.806000 6.650968
-14.414400 -13.806000 6.668339
-14.367600 -13.806000 6.671490
-14.320800 -13.806000 6.677339
-14.274000 -13.806000 6.678670
-14.227200 -13.806000 6.678319
-14.180400 -13.806000 6.675194
-14.133600 -13.806000 6.673798
-14.086800 -13.806000 6.675194
-14.040000 -13.806000 6.671605
-13.993200 -13.806000 6.667120
-13.946400 -13.806000 6.667120
-13.899600 -13.806000 6.673798
-13.852800 -13.806000 6.675243
-13.806000 -13.806000 6.675854
-13.759200 -13.806000 6.681574
-13.712400 -13.806000 6.681574
-13.665600 -13.806000 6.680910
-13.618800 -13.806000 6.680910
-13.572000 -13.806000 6.682331
-13.525200 -13.806000 6.683808
-13.478400 -13.806000 6.675732
-13.431600 -13.806000 6.668790
-13.384800 -13.806000 6.666320
-13.338000 -13.806000 6.672637
-13.291200 -13.806000 6.666320
-13.244400 -13.806000 6.666320
-13.197600 -13.806000 6.667467
-13.150800 -13.806000 6.672637
-13.104000 -13.806000 6.672637
-13.057200 -13.806000 6.670841
-13.010400 -13.806000 6.664808
-12.963600 -13.806000 6.663538
-12.916800 -13.806000 6.663645
-12.870000 -13.806000 6.663645
-12.823200 -13.806000 6.666509
-12.776400 -13.806000 6.680987
-12.729600 -13.806000 6.695943
-12.682800 -13.806000 6.702286
-12.636000 -13.806000 6.729354
-12.589200 -13.806000 6.761057
-8.564400 -13.806000 8.096303
-8.517600 -13.806000 8.085232
-8.470800 -13.806000 7.965371
-8.424000 -13.806000 7.870767
-8.377200 -13.806000 7.819225
-8.330400 -13.806000 7.764807
-8.283600 -13.806000 7.679645
-8.236800 -13.806000 7.610018
-8.190000 -13.806000 7.566829
-8.143200 -13.806000 7.527152
-8.096400 -13.806000 7.485994
-8.049600 -13.806000 7.447484
-8.002800 -13.806000 7.374168
-7.956000 -13.806000 7.296139
-7.909200 -13.806000 7.289658
-7.862400 -13.806000 7.247108
-7.815600 -13.806000 7.223187
-7.768800 -13.806000 7.202553
-7.722000 -13.806000 7.166844
-7.675200 -13.806000 7.154298
-7.628400 -13.806000 7.108734
-7.581600 -13.806000 7.038821
-7.534800 -13.806000 6.980226
-7.488000 -13.806000 6.933174
-7.441200 -13.806000 6.861047
-7.394400 -13.806000 6.840309
-7.347600 -13.806000 6.823122
-7.300800 -13.806000 6.806660
-7.254000 -13.806000 6.797604
-7.207200 -13.806000 6.780582
-7.160400 -13.806000 6.753570
-7.113600 -13.806000 6.748854
-7.066800 -13.806000 6.721426
-7.020000 -13.806000 6.702409
-6.973200 -13.806000 6.668532
-6.926400 -13.806000 6.599321
-6.879600 -13.806000 6.545922
-6.832800 -13.806000 6.498608
-6.786000 -13.806000 6.481846
-6.739200 -13.806000 6.451460
-6.692400 -13.806000 6.418832
-6.645600 -13.806000 6.412393
-6.598800 -13.806000 6.398248
-6.552000 -13.806000 6.349466
-6.505200 -13.806000 6.331780
-6.458400 -13.806000 6.320810
-6.411600 -13.806000 6.309792
-6.364800 -13.806000 6.301823
-6.318000 -13.806000 6.288075
-6.271200 -13.806000 6.277011
-6.224400 -13.806000 6.247683
-6.177600 -13.806000 6.221253
-6.130800 -13.806000 6.230093
-6.084000 -13.806000 6.208628
-6.037200 -13.806000 6.208628
-5.990400 -13.806000 6.179135
-5.943600 -13.806000 6.179135
-5.896800 -13.806000 6.177428
-5.850000 -13.806000 6.176219
-5.803200 -13.806000 6.176219
-5.756400 -13.806000 6.166873
-5.709600 -13.806000 6.134960
-5.662800 -13.806000 6.132007
-5.616000 -13.806000 6.117666
-5.569200 -13.806000 6.071920
-5.522400 -13.806000 6.037635
-5.475600 -13.806000 6.008631
-5.428800 -13.806000 5.969946
-5.382000 -13.806000 5.963141
-5.335200 -13.806000 5.969946
-5.288400 -13.806000 6.001722
-5.241600 -13.806000 6.006492
-5.194800 -13.806000 6.002743
-5.148000 -13.806000 6.002743
-5.101200 -13.806000 6.009242
-5.054400 -13.806000 6.006492
-5.007600 -13.806000 5.975266
-4.960800 -13.806000 5.941082
-4.914000 -13.806000 5.918156
-4.867200 -13.806000 5.865918
-4.820400 -13.806000 5.900544
-4.773600 -13.806000 5.898774
-4.726800 -13.806000 5.877020
-4.680000 -13.806000 5.865664
-4.633200 -13.806000 5.869729
-4.586400 -13.806000 5.869729
-4.539600 -13.806000 5.869729
-4.492800 -13.806000 5.835819
-4.446000 -13.806000 5.825627
-4.399200 -13.806000 5.820654
-4.352400 -13.806000 5.825627
-4.305600 -13.806000 5.852181
-4.258800 -13.806000 5.841419
-4.212000 -13.806000 5.832849
-4.165200 -13.806000 5.825850
-4.118400 -13.806000 5.815007
-4.071600 -13.806000 5.790387
-4.024800 -13.806000 5.744268
-3.978000 -13.806000 5.741564
-3.931200 -13.806000 5.740911
-3.884400 -13.806000 5.776642
-3.837600 -13.806000 5.770780
-3.790800 -13.806000 5.763669
-3.744000 -13.806000 5.744516
-3.697200 -13.806000 5.763669
-3.650400 -13.806000 5.706856
-3.603600 -13.806000 5.680227
-3.556800 -13.806000 5.680227
-3.510000 -13.806000 5.693898
-3.463200 -13.806000 5.777740
-3.416400 -13.806000 5.796461
-3.369600 -13.806000 5.803312
-3.322800 -13.806000 5.807644
-3.276000 -13.806000 5.803312
-3.229200 -13.806000 5.777740
-3.182400 -13.806000 5.732030
-3.135600 -13.806000 5.673766
-3.088800 -13.806000 5.639885
-3.042000 -13.806000 5.634728
-2.995200 -13.806000 5.634728
-2.948400 -13.806000 5.637408
-2.901600 -13.806000 5.637413
-2.854800 -13.806000 5.649111
-2.808000 -13.806000 5.660229
-2.761200 -13.806000 5.660229
-2.714400 -13.806000 5.658063
-2.667600 -13.806000 5.655626
-2.620800 -13.806000 5.642406
-2.574000 -13.806000 5.655626
-2.527200 -13.806000 5.658063
-2.480400 -13.806000 5.691985
-2.433600 -13.806000 5.761898
-2.386800 -13.806000 5.795920
-2.340000 -13.806000 5.824919
-2.293200 -13.806000 5.826819
-2.246400 -13.806000 5.809613
-2.199600 -13.806000 5.757857
-2.152800 -13.806000 5.654714
-2.106000 -13.806000 5.614310
-2.059200 -13.806000 5.614310
-2.012400 -13.806000 5.602423
-1.965600 -13.806000 5.585261
-1.918800 -13.806000 5.569073
-1.872000 -13.806000 5.570087
-1.825200 -13.806000 5.570360
-1.778400 -13.806000 5.582268
-1.731600 -13.806000 5.585261
-1.684800 -13.806000 5.615645
-1.638000 -13.806000 5.620082
-1.591200 -13.806000 5.637224
-1.544400 -13.806000 5.641962
-1.497600 -13.806000 5.668109
-1.450800 -13.806000 5.683126
-1.404000 -13.806000 5.660820
-1.357200 -13.806000 5.656771
-1.310400 -13.806000 5.656771
-1.263600 -13.806000 5.656771
-1.216800 -13.806000 5.660820
-1.170000 -13.806000 5.669988
-1.123200 -13.806000 5.660302
-1.076400 -13.806000 5.655209
-1.029600 -13.806000 5.655209
-0.982800 -13.806000 5.682576
-0.936000 -13.806000 5.663113
-0.889200 -13.806000 5.648814
-0.842400 -13.806000 5.648814
-0.795600 -13.806000 5.655209
-0.748800 -13.806000 5.663113
-0.702000 -13.806000 5.679437
-0.655200 -13.806000 5.686781
-0.608400 -13.806000 5.715186
-0.561600 -13.806000 5.720041
-0.514800 -13.806000 5.715186
-0.468000 -13.806000 5.686781
-0.421200 -13.806000 5.679117
-0.374400 -13.806000 5.669980
-0.327600 -13.806000 5.664512
-0.280800 -13.806000 5.667927
-0.234000 -13.806000 5.670655
-0.187200 -13.806000 5.689843
-0.140400 -13.806000 5.725254
-0.093600 -13.806000 5.740630
-0.046800 -13.806000 5.812216
0.000000 -13.806000 5.829799
0.046800 -13.806000 5.835363
0.093600 -13.806000 5.835363
0.140400 -13.806000 5.818364
0.187200 -13.806000 5.789162
0.234000 -13.806000 5.805196
0.280800 -13.806000 5.805196
0.327600 -13.806000 5.816860
0.374400 -13.806000 5.829984
0.421200 -13.806000 5.847024
0.468000 -13.806000 5.855072
0.514800 -13.806000 5.856009
0.561600 -13.806000 5.869688
0.608400 -13.806000 5.893499
0.655200 -13.806000 5.880331
0.702000 -13.806000 5.880331
0.748800 -13.806000 5.905627
0.795600 -13.806000 5.909077
0.842400 -13.806000 5.922792
0.889200 -13.806000 5.916506
0.936000 -13.806000 5.892803
0.982800 -13.806000 5.916195
1.029600 -13.806000 5.927890
1.076400 -13.806000 5.928470
1.123200 -13.806000 5.978558
1.170000 -13.806000 6.086814
1.216800 -13.806000 6.086814
1.263600 -13.806000 6.099388
1.310400 -13.806000 6.134960
1.357200 -13.806000 6.123253
1.404000 -13.806000 6.123253
1.450800 -13.806000 6.103547
1.497600 -13.806000 6.103547
1.544400 -13.806000 6.123253
1.591200 -13.806000 6.129616
1.638000 -13.806000 6.136978
1.684800 -13.806000 6.156193
1.731600 -13.806000 6.156193
1.778400 -13.806000 6.173310
1.825200 -13.806000 6.192723
1.872000 -13.806000 6.206359
1.918800 -13.806000 6.235567
1.965600 -13.806000 6.270941
2.012400 -13.806000 6.291203
2.059200 -13.806000 6.327214
2.106000 -13.806000 6.328739
2.152800 -13.806000 6.351818
2.199600 -13.806000 6.351818
2.246400 -13.806000 6.372081
2.293200 -13.806000 6.390278
2.340000 -13.806000 6.404297
2.386800 -13.806000 6.417240
2.433600 -13.806000 6.456741
2.480400 -13.806000 6.463235
2.527200 -13.806000 6.466832
2.574000 -13.806000 6.463235
2.620800 -13.806000 6.464970
2.667600 -13.806000 6.504543
2.714400 -13.806000 6.515398
2.761200 -13.806000 6.534424
2.808000 -13.806000 6.567852
2.854800 -13.806000 6.605420
2.901600 -13.806000 6.638521
2.948400 -13.806000 6.666109
2.995200 -13.806000 6.686383
3.042000 -13.806000 6.705444
3.088800 -13.806000 6.727964
3.135600 -13.806000 6.728513
3.182400 -13.806000 6.741408
3.229200 -13.806000 6.756423
3.276000 -13.806000 6.765150
3.322800 -13.806000 6.768237
3.369600 -13.806000 6.806902
3.416400 -13.806000 6.827769
3.463200 -13.806000 6.839633
3.510000 -13.806000 6.938273
3.556800 -13.806000 6.963324
3.603600 -13.806000 6.993124
3.650400 -13.806000 6.998364
3.697200 -13.806000 7.000685
3.744000 -13.806000 7.035453
3.790800 -13.806000 7.035453
3.837600 -13.806000 7.018743
3.884400 -13.806000 7.064020
3.931200 -13.806000 7.096915
3.978000 -13.806000 7.136435
4.024800 -13.806000 7.175629
4.071600 -13.806000 7.208762
4.118400 -13.806000 7.227829
4.165200 -13.806000 7.249611
4.212000 -13.806000 7.302428
4.258800 -13.806000 7.318463
4.305600 -13.806000 7.323666
4.352400 -13.806000 7.366595
4.399200 -13.806000 7.440533
4.446000 -13.806000 7.474107
4.492800 -13.806000 7.504069
4.539600 -13.806000 7.547124
4.586400 -13.806000 7.595386
4.633200 -13.806000 7.628281
4.680000 -13.806000 7.718396
4.726800 -13.806000 7.756935
4.773600 -13.806000 7.828989
4.820400 -13.806000 7.874576
4.867200 -13.806000 7.906923
4.914000 -13.806000 7.989033
4.960800 -13.806000 8.046940
5.007600 -13.806000 8.122632
5.054400 -13.806000 8.276667
5.101200 -13.806000 8.393587
5.148000 -13.806000 8.411202
5.194800 -13.806000 8.466552
5.241600 -13.806000 8.493427
5.288400 -13.806000 8.553471
5.335200 -13.806000 8.601680
5.382000 -13.806000 8.650002
5.428800 -13.806000 8.678997
5.475600 -13.806000 9.025029
5.522400 -13.806000 23.165512
5.569200 -13.806000 29.385606
5.616000 -13.806000 29.389825
13.572000 -13.806000 6.648672
13.618800 -13.806000 6.618807
13.665600 -13.806000 6.608966
13.712400 -13.806000 6.607219
13.759200 -13.806000 6.589589
13.806000 -13.806000 6.588236
13.852800 -13.806000 6.584996
13.899600 -13.806000 6.578471
13.946400 -13.806000 6.576652
13.993200 -13.806000 6.576652
14.040000 -13.806000 6.572839
14.086800 -13.806000 6.572839
14.133600 -13.806000 6.572839
14.180400 -13.806000 6.566429
14.227200 -13.806000 6.569718
14.274000 -13.806000 6.573885
14.320800 -13.806000 6.573241
14.367600 -13.806000 6.581882
14.414400 -13.806000 6.581882
14.461200 -13.806000 6.581882
14.508000 -13.806000 6.587049
14.554800 -13.806000 6.584057
14.601600 -13.806000 6.575484
14.648400 -13.806000 6.575484
14.695200 -13.806000 6.569234
14.742000 -13.806000 6.574093
14.788800 -13.806000 6.575484
14.835600 -13.806000 6.578930
14.882400 -13.806000 6.584628
14.929200 -13.806000 6.588769
14.976000 -13.806000 6.589541
15.022800 -13.806000 6.589945
15.069600 -13.806000 6.589945
15.116400 -13.806000 6.593293
15.163200 -13.806000 6.590793
15.210000 -13.806000 6.589945
15.256800 -13.806000 6.576877
15.303600 -13.806000 6.576400
15.350400 -13.806000 6.573125
15.397200 -13.806000 6.563488
15.444000 -13.806000 6.550519
15.490800 -13.806000 6.519847
15.537600 -13.806000 6.496834
15.584400 -13.806000 6.448818
16.099200 -13.806000 5.052597
16.146000 -13.806000 4.987612
16.192800 -13.806000 4.972839
16.239600 -13.806000 4.967089
16.286400 -13.806000 4.961846
16.333200 -13.806000 4.956626
16.380000 -13.806000 4.956626
16.426800 -13.806000 4.960489
16.473600 -13.806000 4.953148
16.520400 -13.806000 4.933105
16.567200 -13.806000 4.931709
16.614000 -13.806000 4.921287
16.660800 -13.806000 4.893597
16.707600 -13.806000 4.860499
16.754400 -13.806000 4.789017
16.801200 -13.806000 4.726237
18.111600 -13.806000 -8.160381
18.158400 -13.806000 -8.189960
18.205200 -13.806000 -8.234813
18.252000 -13.806000 -8.234813
18.298800 -13.806000 -8.257205
18.345600 -13.806000 -8.273633
18.392400 -13.806000 -8.252345
18.439200 -13.806000 -8.248052
18.486000 -13.806000 -8.252345
18.532800 -13.806000 -8.262962
18.579600 -13.806000 0.000000
18.626400 -13.806000 0.000000
18.673200 -13.806000 0.000000
-18.720000 -13.759200 0.000000
-18.673200 -13.759200 0.000000
-18.626400 -13.759200 0.000000
-18.579600 -13.759200 -7.820488
-18.532800 -13.759200 -7.820488
-18.486000 -13.759200 -7.819318
-18.439200 -13.759200 -7.813656
-18.392400 -13.759200 -7.813656
-18.345600 -13.759200 -7.819318
-18.298800 -13.759200 -7.820312
-18.252000 -13.759200 -7.820312
-18.205200 -13.759200 -7.812082
-18.158400 -13.759200 -7.805285
-18.111600 -13.759200 -7.820312
-18.064800 -13.759200 -7.825904
-18.018000 -13.759200 -7.825904
-17.971200 -13.759200 -7.825904
-17.924400 -13.759200 -7.829021
-17.877600 -13.759200 -7.837631
-17.830800 -13.759200 -7.829021
-17.784000 -13.759200 -7.821584
-17.737200 -13.759200 -7.787237
-17.690400 -13.759200 -7.787237
-17.643600 -13.759200 -7.787237
-17.596800 -13.759200 -7.787237
-17.550000 -13.759200 -7.779386
-17.503200 -13.759200 -7.779386
-17.456400 -13.759200 -7.804467
-17.409600 -13.759200 -7.816779
-17.362800 -13.759200 -7.816779
-17.316000 -13.759200 -7.818797
-17.269200 -13.759200 -7.818797
-17.222400 -13.759200 -7.804467
-17.175600 -13.759200 -7.804467
-17.128800 -13.759200 -7.802803
-17.082000 -13.759200 -7.792207
-17.035200 -13.759200 -7.756175
-16.988400 -13.759200 -7.736276
-16.941600 -13.759200 -7.712058
-16.473600 -13.759200 -6.123721
-16.426800 -13.759200 -5.969727
-15.678000 -13.759200 4.950007
-15.631200 -13.759200 4.952955
-15.584400 -13.759200 4.966730
-15.537600 -13.759200 4.987183
-15.490800 -13.759200 5.004691
-15.444000 -13.759200 5.038667
-15.397200 -13.759200 5.050270
-15.350400 -13.759200 5.064231
-15.303600 -13.759200 5.073602
-15.256800 -13.759200 5.088987
-15.210000 -13.759200 5.104430
-15.163200 -13.759200 5.123643
-15.116400 -13.759200 5.189921
-14.648400 -13.759200 6.571391
-14.601600 -13.759200 6.612557
-14.554800 -13.759200 6.634727
-14.508000 -13.759200 6.661195
-14.461200 -13.759200 6.668648
-14.414400 -13.759200 6.670616
-14.367600 -13.759200 6.675194
-14.320800 -13.759200 6.678319
-14.274000 -13.759200 6.678670
-14.227200 -13.759200 6.678670
-14.180400 -13.759200 6.675375
-14.133600 -13.759200 6.675243
-14.086800 -13.759200 6.678111
-14.040000 -13.759200 6.673798
-13.993200 -13.759200 6.672311
-13.946400 -13.759200 6.675243
-13.899600 -13.759200 6.675854
-13.852800 -13.759200 6.681574
-13.806000 -13.759200 6.683216
-13.759200 -13.759200 6.683216
-13.712400 -13.759200 6.683462
-13.665600 -13.759200 6.683216
-13.618800 -13.759200 6.683216
-13.572000 -13.759200 6.685738
-13.525200 -13.759200 6.686922
-13.478400 -13.759200 6.683808
-13.431600 -13.759200 6.682437
-13.384800 -13.759200 6.680400
-13.338000 -13.759200 6.685738
-13.291200 -13.759200 6.678452
-13.244400 -13.759200 6.670841
-13.197600 -13.759200 6.672637
-13.150800 -13.759200 6.672777
-13.104000 -13.759200 6.672637
-13.057200 -13.759200 6.672637
-13.010400 -13.759200 6.670841
-12.963600 -13.759200 6.663645
-12.916800 -13.759200 6.672777
-12.870000 -13.759200 6.677812
-12.823200 -13.759200 6.683088
-12.776400 -13.759200 6.695065
-12.729600 -13.759200 6.708336
-12.682800 -13.759200 6.716794
-12.636000 -13.759200 6.754835
-12.589200 -13.759200 6.781020
-8.564400 -13.759200 8.003466
-8.517600 -13.759200 8.003466
-8.470800 -13.759200 7.977510
-8.424000 -13.759200 7.877321
-8.377200 -13.759200 7.855475
-8.330400 -13.759200 7.814860
-8.283600 -13.759200 7.753786
-8.236800 -13.759200 7.650789
-8.190000 -13.759200 7.582649
-8.143200 -13.759200 7.550418
-8.096400 -13.759200 7.476838
-8.049600 -13.759200 7.446393
-8.002800 -13.759200 7.318359
-7.956000 -13.759200 7.294021
-7.909200 -13.759200 7.288029
-7.862400 -13.759200 7.238134
-7.815600 -13.759200 7.220097
-7.768800 -13.759200 7.176148
-7.722000 -13.759200 7.160658
-7.675200 -13.759200 7.127995
-7.628400 -13.759200 7.093605
-7.581600 -13.759200 7.023266
-7.534800 -13.759200 6.976289
-7.488000 -13.759200 6.934590
-7.441200 -13.759200 6.848475
-7.394400 -13.759200 6.829729
-7.347600 -13.759200 6.806660
-7.300800 -13.759200 6.797604
-7.254000 -13.759200 6.748081
-7.207200 -13.759200 6.732209
-7.160400 -13.759200 6.738803
-7.113600 -13.759200 6.703076
-7.066800 -13.759200 6.702409
-7.020000 -13.759200 6.686383
-6.973200 -13.759200 6.665769
-6.926400 -13.759200 6.620218
-6.879600 -13.759200 6.564104
-6.832800 -13.759200 6.522333
-6.786000 -13.759200 6.484426
-6.739200 -13.759200 6.441841
-6.692400 -13.759200 6.427243
-6.645600 -13.759200 6.414529
-6.598800 -13.759200 6.398248
-6.552000 -13.759200 6.349466
-6.505200 -13.759200 6.331780
-6.458400 -13.759200 6.331780
-6.411600 -13.759200 6.331780
-6.364800 -13.759200 6.320810
-6.318000 -13.759200 6.292317
-6.271200 -13.759200 6.288919
-6.224400 -13.759200 6.258593
-6.177600 -13.759200 6.241029
-6.130800 -13.759200 6.230093
-6.084000 -13.759200 6.207625
-6.037200 -13.759200 6.199744
-5.990400 -13.759200 6.177731
-5.943600 -13.759200 6.168873
-5.896800 -13.759200 6.166873
-5.850000 -13.759200 6.166873
-5.803200 -13.759200 6.168873
-5.756400 -13.759200 6.166873
-5.709600 -13.759200 6.134960
-5.662800 -13.759200 6.132007
-5.616000 -13.759200 6.117666
-5.569200 -13.759200 6.053775
-5.522400 -13.759200 6.026812
-5.475600 -13.759200 6.005001
-5.428800 -13.759200 5.968518
-5.382000 -13.759200 5.963141
-5.335200 -13.759200 5.979284
-5.288400 -13.759200 5.998680
-5.241600 -13.759200 6.001722
-5.194800 -13.759200 5.998664
-5.148000 -13.759200 5.997899
-5.101200 -13.759200 5.997899
-5.054400 -13.759200 5.997899
-5.007600 -13.759200 5.941118
-4.960800 -13.759200 5.922584
-4.914000 -13.759200 5.900544
-4.867200 -13.759200 5.855582
-4.820400 -13.759200 5.883895
-4.773600 -13.759200 5.900544
-4.726800 -13.759200 5.883895
-4.680000 -13.759200 5.855036
-4.633200 -13.759200 5.863237
-4.586400 -13.759200 5.869729
-4.539600 -13.759200 5.869729
-4.492800 -13.759200 5.838717
-4.446000 -13.759200 5.835819
-4.399200 -13.759200 5.824331
-4.352400 -13.759200 5.836227
-4.305600 -13.759200 5.860196
-4.258800 -13.759200 5.841419
-4.212000 -13.759200 5.829877
-4.165200 -13.759200 5.822879
-4.118400 -13.759200 5.791344
-4.071600 -13.759200 5.770780
-4.024800 -13.759200 5.741564
-3.978000 -13.759200 5.740911
-3.931200 -13.759200 5.740911
-3.884400 -13.759200 5.779679
-3.837600 -13.759200 5.770780
-3.790800 -13.759200 5.768636
-3.744000 -13.759200 5.763669
-3.697200 -13.759200 5.763669
-3.650400 -13.759200 5.706856
-3.603600 -13.759200 5.684753
-3.556800 -13.759200 5.684753
-3.510000 -13.759200 5.693898
-3.463200 -13.759200 5.751288
-3.416400 -13.759200 5.793373
-3.369600 -13.759200 5.796469
-3.322800 -13.759200 5.803131
-3.276000 -13.759200 5.796461
-3.229200 -13.759200 5.755201
-3.182400 -13.759200 5.714567
-3.135600 -13.759200 5.641679
-3.088800 -13.759200 5.639885
-3.042000 -13.759200 5.634728
-2.995200 -13.759200 5.634728
-2.948400 -13.759200 5.635364
-2.901600 -13.759200 5.637408
-2.854800 -13.759200 5.641679
-2.808000 -13.759200 5.656587
-2.761200 -13.759200 5.656587
-2.714400 -13.759200 5.655626
-2.667600 -13.759200 5.642406
-2.620800 -13.759200 5.630340
-2.574000 -13.759200 5.647324
-2.527200 -13.759200 5.656143
-2.480400 -13.759200 5.663158
-2.433600 -13.759200 5.757857
-2.386800 -13.759200 5.776837
-2.340000 -13.759200 5.807192
-2.293200 -13.759200 5.809613
-2.246400 -13.759200 5.804604
-2.199600 -13.759200 5.743314
-2.152800 -13.759200 5.669059
-2.106000 -13.759200 5.614310
-2.059200 -13.759200 5.604405
-2.012400 -13.759200 5.602423
-1.965600 -13.759200 5.585261
-1.918800 -13.759200 5.569073
-1.872000 -13.759200 5.570041
-1.825200 -13.759200 5.570087
-1.778400 -13.759200 5.582268
-1.731600 -13.759200 5.582268
-1.684800 -13.759200 5.585261
-1.638000 -13.759200 5.610676
-1.591200 -13.759200 5.620082
-1.544400 -13.759200 5.638597
-1.497600 -13.759200 5.657888
-1.450800 -13.759200 5.668128
-1.404000 -13.759200 5.657888
-1.357200 -13.759200 5.652890
-1.310400 -13.759200 5.654299
-1.263600 -13.759200 5.652890
-1.216800 -13.759200 5.654299
-1.170000 -13.759200 5.654299
-1.123200 -13.759200 5.654299
-1.076400 -13.759200 5.648909
-1.029600 -13.759200 5.648909
-0.982800 -13.759200 5.660302
-0.936000 -13.759200 5.663039
-0.889200 -13.759200 5.648814
-0.842400 -13.759200 5.648814
-0.795600 -13.759200 5.650875
-0.748800 -13.759200 5.663113
-0.702000 -13.759200 5.672699
-0.655200 -13.759200 5.686781
-0.608400 -13.759200 5.715186
-0.561600 -13.759200 5.716916
-0.514800 -13.759200 5.711793
-0.468000 -13.759200 5.692112
-0.421200 -13.759200 5.678990
-0.374400 -13.759200 5.669980
-0.327600 -13.759200 5.661259
-0.280800 -13.759200 5.665690
-0.234000 -13.759200 5.667927
-0.187200 -13.759200 5.679117
-0.140400 -13.759200 5.734107
-0.093600 -13.759200 5.749516
-0.046800 -13.759200 5.812216
0.000000 -13.759200 5.829799
0.046800 -13.759200 5.834375
0.093600 -13.759200 5.829799
0.140400 -13.759200 5.807555
0.187200 -13.759200 5.787357
0.234000 -13.759200 5.787444
0.280800 -13.759200 5.787357
0.327600 -13.759200 5.789162
0.374400 -13.759200 5.813257
0.421200 -13.759200 5.842730
0.468000 -13.759200 5.847024
0.514800 -13.759200 5.855072
0.561600 -13.759200 5.869688
0.608400 -13.759200 5.893499
0.655200 -13.759200 5.880331
0.702000 -13.759200 5.880331
0.748800 -13.759200 5.904446
0.795600 -13.759200 5.905627
0.842400 -13.759200 5.916195
0.889200 -13.759200 5.909077
0.936000 -13.759200 5.879265
0.982800 -13.759200 5.883131
1.029600 -13.759200 5.906748
1.076400 -13.759200 5.916195
1.123200 -13.759200 5.950994
1.170000 -13.759200 6.064009
1.216800 -13.759200 6.073319
1.263600 -13.759200 6.087982
1.310400 -13.759200 6.110310
1.357200 -13.759200 6.099891
1.404000 -13.759200 6.110310
1.450800 -13.759200 6.099388
1.497600 -13.759200 6.099891
1.544400 -13.759200 6.122759
1.591200 -13.759200 6.129616
1.638000 -13.759200 6.129616
1.684800 -13.759200 6.148151
1.731600 -13.759200 6.154516
1.778400 -13.759200 6.178604
1.825200 -13.759200 6.197173
1.872000 -13.759200 6.211287
1.918800 -13.759200 6.240057
1.965600 -13.759200 6.285340
2.012400 -13.759200 6.314698
2.059200 -13.759200 6.327214
2.106000 -13.759200 6.327214
2.152800 -13.759200 6.351818
2.199600 -13.759200 6.351818
2.246400 -13.759200 6.390088
2.293200 -13.759200 6.404297
2.340000 -13.759200 6.417240
2.386800 -13.759200 6.440090
2.433600 -13.759200 6.456760
2.480400 -13.759200 6.466832
2.527200 -13.759200 6.472855
2.574000 -13.759200 6.491110
2.620800 -13.759200 6.495327
2.667600 -13.759200 6.515398
2.714400 -13.759200 6.530208
2.761200 -13.759200 6.569329
2.808000 -13.759200 6.591547
2.854800 -13.759200 6.620080
2.901600 -13.759200 6.638521
2.948400 -13.759200 6.663733
2.995200 -13.759200 6.696028
3.042000 -13.759200 6.715911
3.088800 -13.759200 6.731090
3.135600 -13.759200 6.756423
3.182400 -13.759200 6.767226
3.229200 -13.759200 6.767226
3.276000 -13.759200 6.772533
3.322800 -13.759200 6.806902
3.369600 -13.759200 6.834197
3.416400 -13.759200 6.837124
3.463200 -13.759200 6.886399
3.510000 -13.759200 6.948796
3.556800 -13.759200 6.972032
3.603600 -13.759200 7.005691
3.650400 -13.759200 7.008136
3.697200 -13.759200 7.030142
3.744000 -13.759200 7.049725
3.790800 -13.759200 7.056304
3.837600 -13.759200 7.049725
3.884400 -13.759200 7.096915
3.931200 -13.759200 7.136435
3.978000 -13.759200 7.175629
4.024800 -13.759200 7.191402
4.071600 -13.759200 7.210473
4.118400 -13.759200 7.234246
4.165200 -13.759200 7.279323
4.212000 -13.759200 7.318463
4.258800 -13.759200 7.321307
4.305600 -13.759200 7.331323
4.352400 -13.759200 7.389034
4.399200 -13.759200 7.451921
4.446000 -13.759200 7.487150
4.492800 -13.759200 7.529055
4.539600 -13.759200 7.558557
4.586400 -13.759200 7.593507
4.633200 -13.759200 7.604748
4.680000 -13.759200 7.666755
4.726800 -13.759200 7.718396
4.773600 -13.759200 7.781402
4.820400 -13.759200 7.865954
4.867200 -13.759200 7.906250
4.914000 -13.759200 7.989033
4.960800 -13.759200 8.046940
5.007600 -13.759200 8.115249
5.054400 -13.759200 8.268960
5.101200 -13.759200 8.385025
5.148000 -13.759200 8.411202
5.194800 -13.759200 8.469170
5.241600 -13.759200 8.493427
5.288400 -13.759200 8.530672
5.335200 -13.759200 8.601680
5.382000 -13.759200 8.650002
5.428800 -13.759200 8.700571
5.475600 -13.759200 9.025029
5.522400 -13.759200 29.384495
5.569200 -13.759200 29.389825
5.616000 -13.759200 29.393205
13.572000 -13.759200 6.678660
13.618800 -13.759200 6.640191
13.665600 -13.759200 6.626700
13.712400 -13.759200 6.612729
13.759200 -13.759200 6.608966
13.806000 -13.759200 6.606338
13.852800 -13.759200 6.588611
13.899600 -13.759200 6.584996
13.946400 -13.759200 6.581668
13.993200 -13.759200 6.581853
14.040000 -13.759200 6.578471
14.086800 -13.759200 6.573893
14.133600 -13.759200 6.573893
14.180400 -13.759200 6.573241
14.227200 -13.759200 6.573241
14.274000 -13.759200 6.581853
14.320800 -13.759200 6.581882
14.367600 -13.759200 6.590790
14.414400 -13.759200 6.590790
14.461200 -13.759200 6.590790
14.508000 -13.759200 6.594258
14.554800 -13.759200 6.594333
14.601600 -13.759200 6.590790
14.648400 -13.759200 6.584628
14.695200 -13.759200 6.575484
14.742000 -13.759200 6.578930
14.788800 -13.759200 6.584628
14.835600 -13.759200 6.588504
14.882400 -13.759200 6.589077
14.929200 -13.759200 6.589541
14.976000 -13.759200 6.589945
15.022800 -13.759200 6.589945
15.069600 -13.759200 6.593293
15.116400 -13.759200 6.595814
15.163200 -13.759200 6.593293
15.210000 -13.759200 6.593293
15.256800 -13.759200 6.583837
15.303600 -13.759200 6.588602
15.350400 -13.759200 6.583837
15.397200 -13.759200 6.576195
15.444000 -13.759200 6.566484
15.490800 -13.759200 6.550963
15.537600 -13.759200 6.542199
15.584400 -13.759200 6.507266
15.631200 -13.759200 6.442781
16.099200 -13.759200 5.118678
16.146000 -13.759200 5.025886
16.192800 -13.759200 4.980079
16.239600 -13.759200 4.972839
16.286400 -13.759200 4.967089
16.333200 -13.759200 4.967089
16.380000 -13.759200 4.963990
16.426800 -13.759200 4.967089
16.473600 -13.759200 4.962870
16.520400 -13.759200 4.958085
16.567200 -13.759200 4.958085
16.614000 -13.759200 4.958085
16.660800 -13.759200 4.945329
16.707600 -13.759200 4.893597
16.754400 -13.759200 4.860499
16.801200 -13.759200 4.789017
18.158400 -13.759200 -8.109760
18.205200 -13.759200 -8.189960
18.252000 -13.759200 -8.160381
18.298800 -13.759200 -8.252345
18.345600 -13.759200 -8.262962
18.392400 -13.759200 -8.252345
18.439200 -13.759200 -8.252345
18.486000 -13.759200 -8.262962
18.532800 -13.759200 -8.265564
18.579600 -13.759200 0.000000
18.626400 -13.759200 0.000000
18.673200 -13.759200 0.000000
-18.720000 -13.712400 0.000000
-18.673200 -13.712400 0.000000
-18.626400 -13.712400 0.000000
-18.579600 -13.712400 -7.819318
-18.532800 -13.712400 -7.820488
-18.486000 -13.712400 -7.820488
-18.439200 -13.712400 -7.820488
-18.392400 -13.712400 -7.821588
-18.345600 -13.712400 -7.830513
-18.298800 -13.712400 -7.854741
-18.252000 -13.712400 -7.850565
-18.205200 -13.712400 -7.830513
-18.158400 -13.712400 -7.830513
-18.111600 -13.712400 -7.830513
-18.064800 -13.712400 -7.830513
-18.018000 -13.712400 -7.825904
-17.971200 -13.712400 -7.821584
-17.924400 -13.712400 -7.825904
-17.877600 -13.712400 -7.837631
-17.830800 -13.712400 -7.838388
-17.784000 -13.712400 -7.838388
-17.737200 -13.712400 -7.838388
-17.690400 -13.712400 -7.850230
-17.643600 -13.712400 -7.854907
-17.596800 -13.712400 -7.822991
-17.550000 -13.712400 -7.816779
-17.503200 -13.712400 -7.796823
-17.456400 -13.712400 -7.796823
-17.409600 -13.712400 -7.796823
-17.362800 -13.712400 -7.796823
-17.316000 -13.712400 -7.804467
-17.269200 -13.712400 -7.804467
-17.222400 -13.712400 -7.794995
-17.175600 -13.712400 -7.794995
-17.128800 -13.712400 -7.794995
-17.082000 -13.712400 -7.774108
-17.035200 -13.712400 -7.752421
-16.988400 -13.712400 -7.712240
-16.941600 -13.712400 -7.629102
-16.520400 -13.712400 -6.190006
-16.473600 -13.712400 -6.075952
-15.678000 -13.712400 4.959585
-15.631200 -13.712400 4.964859
-15.584400 -13.712400 4.987183
-15.537600 -13.712400 5.015499
-15.490800 -13.712400 5.038978
-15.444000 -13.712400 5.050270
-15.397200 -13.712400 5.064231
-15.350400 -13.712400 5.077973
-15.303600 -13.712400 5.094131
-15.256800 -13.712400 5.103361
-15.210000 -13.712400 5.123643
-15.163200 -13.712400 5.149961
-14.695200 -13.712400 6.554121
-14.648400 -13.712400 6.604728
-14.601600 -13.712400 6.624051
-14.554800 -13.712400 6.647107
-14.508000 -13.712400 6.663694
-14.461200 -13.712400 6.669087
-14.414400 -13.712400 6.673474
-14.367600 -13.712400 6.675375
-14.320800 -13.712400 6.681966
-14.274000 -13.712400 6.688947
-14.227200 -13.712400 6.681966
-14.180400 -13.712400 6.675375
-14.133600 -13.712400 6.675375
-14.086800 -13.712400 6.675194
-14.040000 -13.712400 6.673798
-13.993200 -13.712400 6.672335
-13.946400 -13.712400 6.678111
-13.899600 -13.712400 6.681574
-13.852800 -13.712400 6.683462
-13.806000 -13.712400 6.685693
-13.759200 -13.712400 6.685004
-13.712400 -13.712400 6.685700
-13.665600 -13.712400 6.683908
-13.618800 -13.712400 6.683808
-13.572000 -13.712400 6.685738
-13.525200 -13.712400 6.689051
-13.478400 -13.712400 6.683908
-13.431600 -13.712400 6.687213
-13.384800 -13.712400 6.685738
-13.338000 -13.712400 6.689051
-13.291200 -13.712400 6.687213
-13.244400 -13.712400 6.680400
-13.197600 -13.712400 6.679572
-13.150800 -13.712400 6.680400
-13.104000 -13.712400 6.678893
-13.057200 -13.712400 6.673967
-13.010400 -13.712400 6.672777
-12.963600 -13.712400 6.672648
-12.916800 -13.712400 6.677812
-12.870000 -13.712400 6.683088
-12.823200 -13.712400 6.695065
-12.776400 -13.712400 6.708336
-12.729600 -13.712400 6.729354
-12.682800 -13.712400 6.754488
-12.636000 -13.712400 6.774463
-8.564400 -13.712400 8.001345
-8.517600 -13.712400 8.001345
-8.470800 -13.712400 7.973200
-8.424000 -13.712400 7.949225
-8.377200 -13.712400 7.862260
-8.330400 -13.712400 7.837270
-8.283600 -13.712400 7.763986
-8.236800 -13.712400 7.697034
-8.190000 -13.712400 7.618848
-8.143200 -13.712400 7.560598
-8.096400 -13.712400 7.488899
-8.049600 -13.712400 7.446393
-8.002800 -13.712400 7.318359
-7.956000 -13.712400 7.288402
-7.909200 -13.712400 7.246880
-7.862400 -13.712400 7.223187
-7.815600 -13.712400 7.206681
-7.768800 -13.712400 7.176148
-7.722000 -13.712400 7.140859
-7.675200 -13.712400 7.116282
-7.628400 -13.712400 7.086129
-7.581600 -13.712400 7.009168
-7.534800 -13.712400 6.967531
-7.488000 -13.712400 6.894575
-7.441200 -13.712400 6.844817
-7.394400 -13.712400 6.809014
-7.347600 -13.712400 6.780582
-7.300800 -13.712400 6.748081
-7.254000 -13.712400 6.710528
-7.207200 -13.712400 6.702409
-7.160400 -13.712400 6.702409
-7.113600 -13.712400 6.677824
-7.066800 -13.712400 6.686383
-7.020000 -13.712400 6.668532
-6.973200 -13.712400 6.647980
-6.926400 -13.712400 6.620218
-6.879600 -13.712400 6.564104
-6.832800 -13.712400 6.522366
-6.786000 -13.712400 6.481004
-6.739200 -13.712400 6.434522
-6.692400 -13.712400 6.427243
-6.645600 -13.712400 6.414529
-6.598800 -13.712400 6.402064
-6.552000 -13.712400 6.349466
-6.505200 -13.712400 6.331780
-6.458400 -13.712400 6.348665
-6.411600 -13.712400 6.362885
-6.364800 -13.712400 6.348665
-6.318000 -13.712400 6.309792
-6.271200 -13.712400 6.299729
-6.224400 -13.712400 6.277909
-6.177600 -13.712400 6.258593
-6.130800 -13.712400 6.243041
-6.084000 -13.712400 6.223272
-6.037200 -13.712400 6.208628
-5.990400 -13.712400 6.189498
-5.943600 -13.712400 6.168873
-5.896800 -13.712400 6.163450
-5.850000 -13.712400 6.162833
-5.803200 -13.712400 6.162833
-5.756400 -13.712400 6.150759
-5.709600 -13.712400 6.117666
-5.662800 -13.712400 6.112063
-5.616000 -13.712400 6.073980
-5.569200 -13.712400 6.027728
-5.522400 -13.712400 6.016659
-5.475600 -13.712400 5.998680
-5.428800 -13.712400 5.959900
-5.382000 -13.712400 5.949363
-5.335200 -13.712400 5.979284
-5.288400 -13.712400 5.993205
-5.241600 -13.712400 5.993205
-5.194800 -13.712400 5.979543
-5.148000 -13.712400 5.979284
-5.101200 -13.712400 5.979284
-5.054400 -13.712400 5.973600
-5.007600 -13.712400 5.938561
-4.960800 -13.712400 5.922061
-4.914000 -13.712400 5.865918
-4.867200 -13.712400 5.853432
-4.820400 -13.712400 5.855582
-4.773600 -13.712400 5.878200
-4.726800 -13.712400 5.863237
-4.680000 -13.712400 5.855036
-4.633200 -13.712400 5.858592
-4.586400 -13.712400 5.863237
-4.539600 -13.712400 5.863237
-4.492800 -13.712400 5.849730
-4.446000 -13.712400 5.836227
-4.399200 -13.712400 5.825627
-4.352400 -13.712400 5.838717
-4.305600 -13.712400 5.852181
-4.258800 -13.712400 5.832849
-4.212000 -13.712400 5.823720
-4.165200 -13.712400 5.811025
-4.118400 -13.712400 5.786667
-4.071600 -13.712400 5.769227
-4.024800 -13.712400 5.740911
-3.978000 -13.712400 5.727408
-3.931200 -13.712400 5.727036
-3.884400 -13.712400 5.769227
-3.837600 -13.712400 5.744516
-3.790800 -13.712400 5.744516
-3.744000 -13.712400 5.730947
-3.697200 -13.712400 5.736953
-3.650400 -13.712400 5.706856
-3.603600 -13.712400 5.684753
-3.556800 -13.712400 5.691990
-3.510000 -13.712400 5.710492
-3.463200 -13.712400 5.741342
-3.416400 -13.712400 5.784169
-3.369600 -13.712400 5.789289
-3.322800 -13.712400 5.791075
-3.276000 -13.712400 5.783196
-3.229200 -13.712400 5.741342
-3.182400 -13.712400 5.690764
-3.135600 -13.712400 5.641674
-3.088800 -13.712400 5.637408
-3.042000 -13.712400 5.631025
-2.995200 -13.712400 5.631025
-2.948400 -13.712400 5.631025
-2.901600 -13.712400 5.634728
-2.854800 -13.712400 5.637413
-2.808000 -13.712400 5.638231
-2.761200 -13.712400 5.656143
-2.714400 -13.712400 5.647324
-2.667600 -13.712400 5.638231
-2.620800 -13.712400 5.635590
-2.574000 -13.712400 5.655626
-2.527200 -13.712400 5.657185
-2.480400 -13.712400 5.671707
-2.433600 -13.712400 5.745654
-2.386800 -13.712400 5.761898
-2.340000 -13.712400 5.787310
-2.293200 -13.712400 5.798309
-2.246400 -13.712400 5.771130
-2.199600 -13.712400 5.716072
-2.152800 -13.712400 5.635293
-2.106000 -13.712400 5.595087
-2.059200 -13.712400 5.594206
-2.012400 -13.712400 5.569750
-1.965600 -13.712400 5.569073
-1.918800 -13.712400 5.555499
-1.872000 -13.712400 5.558437
-1.825200 -13.712400 5.561236
-1.778400 -13.712400 5.585261
-1.731600 -13.712400 5.585261
-1.684800 -13.712400 5.585261
-1.638000 -13.712400 5.586679
-1.591200 -13.712400 5.610676
-1.544400 -13.712400 5.619052
-1.497600 -13.712400 5.638597
-1.450800 -13.712400 5.652890
-1.404000 -13.712400 5.641962
-1.357200 -13.712400 5.641962
-1.310400 -13.712400 5.654299
-1.263600 -13.712400 5.647940
-1.216800 -13.712400 5.654299
-1.170000 -13.712400 5.660820
-1.123200 -13.712400 5.647940
-1.076400 -13.712400 5.648909
-1.029600 -13.712400 5.648909
-0.982800 -13.712400 5.655209
-0.936000 -13.712400 5.663113
-0.889200 -13.712400 5.648909
-0.842400 -13.712400 5.648814
-0.795600 -13.712400 5.650875
-0.748800 -13.712400 5.663039
-0.702000 -13.712400 5.670338
-0.655200 -13.712400 5.672099
-0.608400 -13.712400 5.670338
-0.561600 -13.712400 5.672699
-0.514800 -13.712400 5.678990
-0.468000 -13.712400 5.670655
-0.421200 -13.712400 5.667927
-0.374400 -13.712400 5.663330
-0.327600 -13.712400 5.648686
-0.280800 -13.712400 5.661259
-0.234000 -13.712400 5.667927
-0.187200 -13.712400 5.679117
-0.140400 -13.712400 5.736003
-0.093600 -13.712400 5.766362
-0.046800 -13.712400 5.807555
0.000000 -13.712400 5.835363
0.046800 -13.712400 5.835363
0.093600 -13.712400 5.834375
0.140400 -13.712400 5.803338
0.187200 -13.712400 5.764936
0.234000 -13.712400 5.770615
0.280800 -13.712400 5.763878
0.327600 -13.712400 5.763878
0.374400 -13.712400 5.789162
0.421200 -13.712400 5.816860
0.468000 -13.712400 5.843539
0.514800 -13.712400 5.847024
0.561600 -13.712400 5.859343
0.608400 -13.712400 5.870757
0.655200 -13.712400 5.869688
0.702000 -13.712400 5.871755
0.748800 -13.712400 5.880331
0.795600 -13.712400 5.904446
0.842400 -13.712400 5.905627
0.889200 -13.712400 5.883131
0.936000 -13.712400 5.873251
0.982800 -13.712400 5.879265
1.029600 -13.712400 5.906748
1.076400 -13.712400 5.916195
1.123200 -13.712400 5.978558
1.170000 -13.712400 6.059174
1.216800 -13.712400 6.073319
1.263600 -13.712400 6.090276
1.310400 -13.712400 6.110310
1.357200 -13.712400 6.105218
1.404000 -13.712400 6.105218
1.450800 -13.712400 6.090276
1.497600 -13.712400 6.103547
1.544400 -13.712400 6.122759
1.591200 -13.712400 6.129616
1.638000 -13.712400 6.133075
1.684800 -13.712400 6.136978
1.731600 -13.712400 6.139605
1.778400 -13.712400 6.185304
1.825200 -13.712400 6.196478
1.872000 -13.712400 6.210700
1.918800 -13.712400 6.245460
1.965600 -13.712400 6.286160
2.012400 -13.712400 6.314698
2.059200 -13.712400 6.302135
2.106000 -13.712400 6.307832
2.152800 -13.712400 6.328739
2.199600 -13.712400 6.330046
2.246400 -13.712400 6.354583
2.293200 -13.712400 6.390278
2.340000 -13.712400 6.407917
2.386800 -13.712400 6.417240
2.433600 -13.712400 6.456760
2.480400 -13.712400 6.463235
2.527200 -13.712400 6.472855
2.574000 -13.712400 6.495327
2.620800 -13.712400 6.495327
2.667600 -13.712400 6.515398
2.714400 -13.712400 6.530208
2.761200 -13.712400 6.569329
2.808000 -13.712400 6.591547
2.854800 -13.712400 6.620080
2.901600 -13.712400 6.633590
2.948400 -13.712400 6.655255
2.995200 -13.712400 6.692309
3.042000 -13.712400 6.715911
3.088800 -13.712400 6.741408
3.135600 -13.712400 6.772533
3.182400 -13.712400 6.772533
3.229200 -13.712400 6.781028
3.276000 -13.712400 6.801502
3.322800 -13.712400 6.817352
3.369600 -13.712400 6.839633
3.416400 -13.712400 6.860708
3.463200 -13.712400 6.890950
3.510000 -13.712400 6.946125
3.556800 -13.712400 6.993124
3.603600 -13.712400 7.019647
3.650400 -13.712400 7.048296
3.697200 -13.712400 7.049725
3.744000 -13.712400 7.088963
3.790800 -13.712400 7.102416
3.837600 -13.712400 7.112795
3.884400 -13.712400 7.136435
3.931200 -13.712400 7.174996
3.978000 -13.712400 7.203409
4.024800 -13.712400 7.208762
4.071600 -13.712400 7.222961
4.118400 -13.712400 7.259046
4.165200 -13.712400 7.313770
4.212000 -13.712400 7.372930
4.258800 -13.712400 7.366595
4.305600 -13.712400 7.355389
4.352400 -13.712400 7.408226
4.399200 -13.712400 7.451921
4.446000 -13.712400 7.474107
4.492800 -13.712400 7.501961
4.539600 -13.712400 7.540525
4.586400 -13.712400 7.581507
4.633200 -13.712400 7.596786
4.680000 -13.712400 7.606696
4.726800 -13.712400 7.687627
4.773600 -13.712400 7.745161
4.820400 -13.712400 7.841275
4.867200 -13.712400 7.912136
4.914000 -13.712400 7.940302
4.960800 -13.712400 8.044406
5.007600 -13.712400 8.104961
5.054400 -13.712400 8.214444
5.101200 -13.712400 8.344994
5.148000 -13.712400 8.396732
5.194800 -13.712400 8.469170
5.241600 -13.712400 8.480919
5.288400 -13.712400 8.518715
5.335200 -13.712400 8.577565
5.382000 -13.712400 8.640791
5.428800 -13.712400 8.778669
5.475600 -13.712400 9.253906
5.522400 -13.712400 29.385606
5.569200 -13.712400 29.394690
13.618800 -13.712400 6.666320
13.665600 -13.712400 6.638871
13.712400 -13.712400 6.625550
13.759200 -13.712400 6.613849
13.806000 -13.712400 6.613512
13.852800 -13.712400 6.609877
13.899600 -13.712400 6.595927
13.946400 -13.712400 6.588489
13.993200 -13.712400 6.588236
14.040000 -13.712400 6.588192
14.086800 -13.712400 6.588192
14.133600 -13.712400 6.584996
14.180400 -13.712400 6.574781
14.227200 -13.712400 6.573885
14.274000 -13.712400 6.588009
14.320800 -13.712400 6.594258
14.367600 -13.712400 6.595552
14.414400 -13.712400 6.594886
14.461200 -13.712400 6.594886
14.508000 -13.712400 6.594258
14.554800 -13.712400 6.594886
14.601600 -13.712400 6.594258
14.648400 -13.712400 6.588208
14.695200 -13.712400 6.575484
14.742000 -13.712400 6.584628
14.788800 -13.712400 6.587033
14.835600 -13.712400 6.589077
14.882400 -13.712400 6.589077
14.929200 -13.712400 6.589945
14.976000 -13.712400 6.593754
15.022800 -13.712400 6.593293
15.069600 -13.712400 6.593293
15.116400 -13.712400 6.593787
15.163200 -13.712400 6.593293
15.210000 -13.712400 6.595814
15.256800 -13.712400 6.583837
15.303600 -13.712400 6.583837
15.350400 -13.712400 6.583837
15.397200 -13.712400 6.576195
15.444000 -13.712400 6.570900
15.490800 -13.712400 6.566484
15.537600 -13.712400 6.559183
15.584400 -13.712400 6.522614
15.631200 -13.712400 6.469762
15.678000 -13.712400 6.434943
16.146000 -13.712400 5.071744
16.192800 -13.712400 5.012537
16.239600 -13.712400 4.993447
16.286400 -13.712400 4.974322
16.333200 -13.712400 4.974322
16.380000 -13.712400 4.974322
16.426800 -13.712400 4.974322
16.473600 -13.712400 4.967089
16.520400 -13.712400 4.963990
16.567200 -13.712400 4.963990
16.614000 -13.712400 4.963990
16.660800 -13.712400 4.958085
16.707600 -13.712400 4.920853
16.754400 -13.712400 4.893548
16.801200 -13.712400 4.860499
16.848000 -13.712400 4.831307
16.894800 -13.712400 4.783992
18.158400 -13.712400 -8.084261
18.205200 -13.712400 -8.109760
18.252000 -13.712400 -8.109760
18.298800 -13.712400 -8.166671
18.345600 -13.712400 -8.223438
18.392400 -13.712400 -8.242689
18.439200 -13.712400 -8.252345
18.486000 -13.712400 -8.259900
18.532800 -13.712400 -8.262565
18.579600 -13.712400 0.000000
18.626400 -13.712400 0.000000
18.673200 -13.712400 0.000000
-18.720000 -13.665600 0.000000
-18.673200 -13.665600 0.000000
-18.626400 -13.665600 0.000000
-18.579600 -13.665600 -7.828025
-18.532800 -13.665600 -7.828025
-18.486000 -13.665600 -7.829579
-18.439200 -13.665600 -7.828025
-18.392400 -13.665600 -7.829579
-18.345600 -13.665600 -7.854741
-18.298800 -13.665600 -7.873966
-18.252000 -13.665600 -7.873966
-18.205200 -13.665600 -7.854741
-18.158400 -13.665600 -7.854741
-18.111600 -13.665600 -7.850565
-18.064800 -13.665600 -7.844103
-18.018000 -13.665600 -7.840713
-17.971200 -13.665600 -7.838388
-17.924400 -13.665600 -7.838388
-17.877600 -13.665600 -7.838388
-17.830800 -13.665600 -7.840713
-17.784000 -13.665600 -7.850230
-17.737200 -13.665600 -7.854907
-17.690400 -13.665600 -7.854907
-17.643600 -13.665600 -7.861758
-17.596800 -13.665600 -7.850230
-17.550000 -13.665600 -7.820260
-17.503200 -13.665600 -7.816779
-17.456400 -13.665600 -7.811712
-17.409600 -13.665600 -7.809509
-17.362800 -13.665600 -7.804467
-17.316000 -13.665600 -7.804467
-17.269200 -13.665600 -7.804467
-17.222400 -13.665600 -7.794995
-17.175600 -13.665600 -7.788098
-17.128800 -13.665600 -7.756073
-17.082000 -13.665600 -7.741848
-17.035200 -13.665600 -7.736276
-16.988400 -13.665600 -7.657399
-15.724800 -13.665600 4.956937
-15.678000 -13.665600 4.964859
-15.631200 -13.665600 4.983090
-15.584400 -13.665600 5.004691
-15.537600 -13.665600 5.038978
-15.490800 -13.665600 5.050270
-15.444000 -13.665600 5.058105
-15.397200 -13.665600 5.089555
-15.350400 -13.665600 5.100233
-15.303600 -13.665600 5.107171
-15.256800 -13.665600 5.123643
-15.210000 -13.665600 5.177871
-15.163200 -13.665600 5.218296
-14.695200 -13.665600 6.598992
-14.648400 -13.665600 6.624051
-14.601600 -13.665600 6.647107
-14.554800 -13.665600 6.659271
-14.508000 -13.665600 6.673474
-14.461200 -13.665600 6.680698
-14.414400 -13.665600 6.682736
-14.367600 -13.665600 6.682990
-14.320800 -13.665600 6.692284
-14.274000 -13.665600 6.694345
-14.227200 -13.665600 6.692284
-14.180400 -13.665600 6.681966
-14.133600 -13.665600 6.681966
-14.086800 -13.665600 6.685150
-14.040000 -13.665600 6.685150
-13.993200 -13.665600 6.688411
-13.946400 -13.665600 6.688411
-13.899600 -13.665600 6.685700
-13.852800 -13.665600 6.685700
-13.806000 -13.665600 6.688411
-13.759200 -13.665600 6.689750
-13.712400 -13.665600 6.691979
-13.665600 -13.665600 6.685004
-13.618800 -13.665600 6.683908
-13.572000 -13.665600 6.690939
-13.525200 -13.665600 6.690939
-13.478400 -13.665600 6.683908
-13.431600 -13.665600 6.685738
-13.384800 -13.665600 6.690939
-13.338000 -13.665600 6.692610
-13.291200 -13.665600 6.691664
-13.244400 -13.665600 6.687689
-13.197600 -13.665600 6.687689
-13.150800 -13.665600 6.690626
-13.104000 -13.665600 6.689321
-13.057200 -13.665600 6.687689
-13.010400 -13.665600 6.684422
-12.963600 -13.665600 6.689165
-12.916800 -13.665600 6.693427
-12.870000 -13.665600 6.695943
-12.823200 -13.665600 6.702286
-12.776400 -13.665600 6.716794
-12.729600 -13.665600 6.747667
-12.682800 -13.665600 6.756354
-8.564400 -13.665600 8.001345
-8.517600 -13.665600 7.986145
-8.470800 -13.665600 7.965371
-8.424000 -13.665600 7.949225
-8.377200 -13.665600 7.877321
-8.330400 -13.665600 7.850592
-8.283600 -13.665600 7.793889
-8.236800 -13.665600 7.719404
-8.190000 -13.665600 7.648485
-8.143200 -13.665600 7.555353
-8.096400 -13.665600 7.467622
-8.049600 -13.665600 7.428521
-8.002800 -13.665600 7.315480
-7.956000 -13.665600 7.288402
-7.909200 -13.665600 7.246880
-7.862400 -13.665600 7.206681
-7.815600 -13.665600 7.179571
-7.768800 -13.665600 7.140859
-7.722000 -13.665600 7.116771
-7.675200 -13.665600 7.093605
-7.628400 -13.665600 7.069404
-7.581600 -13.665600 7.038821
-7.534800 -13.665600 6.976289
-7.488000 -13.665600 6.955678
-7.441200 -13.665600 6.849516
-7.394400 -13.665600 6.840309
-7.347600 -13.665600 6.816575
-7.300800 -13.665600 6.769435
-7.254000 -13.665600 6.710528
-7.207200 -13.665600 6.695154
-7.160400 -13.665600 6.681954
-7.113600 -13.665600 6.640513
-7.066800 -13.665600 6.665769
-7.020000 -13.665600 6.640141
-6.973200 -13.665600 6.625247
-6.926400 -13.665600 6.582506
-6.879600 -13.665600 6.558682
-6.832800 -13.665600 6.522333
-6.786000 -13.665600 6.480672
-6.739200 -13.665600 6.413492
-6.692400 -13.665600 6.413492
-6.645600 -13.665600 6.412209
-6.598800 -13.665600 6.398248
-6.552000 -13.665600 6.345850
-6.505200 -13.665600 6.320391
-6.458400 -13.665600 6.349466
-6.411600 -13.665600 6.402064
-6.364800 -13.665600 6.367985
-6.318000 -13.665600 6.340875
-6.271200 -13.665600 6.320810
-6.224400 -13.665600 6.299729
-6.177600 -13.665600 6.288919
-6.130800 -13.665600 6.251060
-6.084000 -13.665600 6.230093
-6.037200 -13.665600 6.208628
-5.990400 -13.665600 6.168873
-5.943600 -13.665600 6.162833
-5.896800 -13.665600 6.150759
-5.850000 -13.665600 6.150759
-5.803200 -13.665600 6.150759
-5.756400 -13.665600 6.135106
-5.709600 -13.665600 6.117666
-5.662800 -13.665600 6.079353
-5.616000 -13.665600 6.071920
-5.569200 -13.665600 6.009447
-5.522400 -13.665600 6.000580
-5.475600 -13.665600 5.981849
-5.428800 -13.665600 5.959900
-5.382000 -13.665600 5.957624
-5.335200 -13.665600 5.981648
-5.288400 -13.665600 5.993205
-5.241600 -13.665600 5.997899
-5.194800 -13.665600 5.981648
-5.148000 -13.665600 5.979543
-5.101200 -13.665600 5.979543
-5.054400 -13.665600 5.957576
-5.007600 -13.665600 5.929303
-4.960800 -13.665600 5.914195
-4.914000 -13.665600 5.865918
-4.867200 -13.665600 5.852071
-4.820400 -13.665600 5.855036
-4.773600 -13.665600 5.883895
-4.726800 -13.665600 5.858592
-4.680000 -13.665600 5.849730
-4.633200 -13.665600 5.857983
-4.586400 -13.665600 5.857983
-4.539600 -13.665600 5.858592
-4.492800 -13.665600 5.857018
-4.446000 -13.665600 5.838717
-4.399200 -13.665600 5.836227
-4.352400 -13.665600 5.849167
-4.305600 -13.665600 5.852181
-4.258800 -13.665600 5.832849
-4.212000 -13.665600 5.822879
-4.165200 -13.665600 5.791344
-4.118400 -13.665600 5.769283
-4.071600 -13.665600 5.753876
-4.024800 -13.665600 5.733188
-3.978000 -13.665600 5.725884
-3.931200 -13.665600 5.724647
-3.884400 -13.665600 5.727036
-3.837600 -13.665600 5.721639
-3.790800 -13.665600 5.721639
-3.744000 -13.665600 5.712737
-3.697200 -13.665600 5.727036
-3.650400 -13.665600 5.706856
-3.603600 -13.665600 5.683916
-3.556800 -13.665600 5.696769
-3.510000 -13.665600 5.710492
-3.463200 -13.665600 5.735446
-3.416400 -13.665600 5.762780
-3.369600 -13.665600 5.762780
-3.322800 -13.665600 5.765273
-3.276000 -13.665600 5.749333
-3.229200 -13.665600 5.697718
-3.182400 -13.665600 5.689969
-3.135600 -13.665600 5.639304
-3.088800 -13.665600 5.631277
-3.042000 -13.665600 5.618770
-2.995200 -13.665600 5.617965
-2.948400 -13.665600 5.615681
-2.901600 -13.665600 5.617965
-2.854800 -13.665600 5.634728
-2.808000 -13.665600 5.632900
-2.761200 -13.665600 5.635590
-2.714400 -13.665600 5.637413
-2.667600 -13.665600 5.635590
-2.620800 -13.665600 5.642406
-2.574000 -13.665600 5.657185
-2.527200 -13.665600 5.657185
-2.480400 -13.665600 5.671707
-2.433600 -13.665600 5.741821
-2.386800 -13.665600 5.748891
-2.340000 -13.665600 5.757857
-2.293200 -13.665600 5.751843
-2.246400 -13.665600 5.741821
-2.199600 -13.665600 5.648981
-2.152800 -13.665600 5.613745
-2.106000 -13.665600 5.593370
-2.059200 -13.665600 5.593370
-2.012400 -13.665600 5.570041
-1.965600 -13.665600 5.569073
-1.918800 -13.665600 5.558437
-1.872000 -13.665600 5.561236
-1.825200 -13.665600 5.569750
-1.778400 -13.665600 5.592876
-1.731600 -13.665600 5.589355
-1.684800 -13.665600 5.589355
-1.638000 -13.665600 5.586679
-1.591200 -13.665600 5.600593
-1.544400 -13.665600 5.603645
-1.497600 -13.665600 5.627582
-1.450800 -13.665600 5.637386
-1.404000 -13.665600 5.637592
-1.357200 -13.665600 5.649869
-1.310400 -13.665600 5.654299
-1.263600 -13.665600 5.649869
-1.216800 -13.665600 5.654299
-1.170000 -13.665600 5.654299
-1.123200 -13.665600 5.646364
-1.076400 -13.665600 5.647940
-1.029600 -13.665600 5.646364
-0.982800 -13.665600 5.647940
-0.936000 -13.665600 5.651316
-0.889200 -13.665600 5.648814
-0.842400 -13.665600 5.644046
-0.795600 -13.665600 5.648814
-0.748800 -13.665600 5.644933
-0.702000 -13.665600 5.650875
-0.655200 -13.665600 5.663039
-0.608400 -13.665600 5.650875
-0.561600 -13.665600 5.664512
-0.514800 -13.665600 5.669980
-0.468000 -13.665600 5.669980
-0.421200 -13.665600 5.667927
-0.374400 -13.665600 5.664512
-0.327600 -13.665600 5.651721
-0.280800 -13.665600 5.666480
-0.234000 -13.665600 5.670109
-0.187200 -13.665600 5.708939
-0.140400 -13.665600 5.740442
-0.093600 -13.665600 5.771785
-0.046800 -13.665600 5.824684
0.000000 -13.665600 5.851039
0.046800 -13.665600 5.851039
0.093600 -13.665600 5.842354
0.140400 -13.665600 5.803338
0.187200 -13.665600 5.764936
0.234000 -13.665600 5.750157
0.280800 -13.665600 5.742622
0.327600 -13.665600 5.742298
0.374400 -13.665600 5.747956
0.421200 -13.665600 5.774222
0.468000 -13.665600 5.807684
0.514800 -13.665600 5.816860
0.561600 -13.665600 5.847024
0.608400 -13.665600 5.859343
0.655200 -13.665600 5.861356
0.702000 -13.665600 5.870757
0.748800 -13.665600 5.880331
0.795600 -13.665600 5.904446
0.842400 -13.665600 5.908085
0.889200 -13.665600 5.909077
0.936000 -13.665600 5.879265
0.982800 -13.665600 5.906748
1.029600 -13.665600 5.916195
1.076400 -13.665600 5.929893
1.123200 -13.665600 5.969936
1.170000 -13.665600 6.058261
1.216800 -13.665600 6.058261
1.263600 -13.665600 6.087982
1.310400 -13.665600 6.105218
1.357200 -13.665600 6.090276
1.404000 -13.665600 6.087490
1.450800 -13.665600 6.084157
1.497600 -13.665600 6.084157
1.544400 -13.665600 6.105218
1.591200 -13.665600 6.127039
1.638000 -13.665600 6.127637
1.684800 -13.665600 6.129616
1.731600 -13.665600 6.133075
1.778400 -13.665600 6.148151
1.825200 -13.665600 6.192592
1.872000 -13.665600 6.197173
1.918800 -13.665600 6.282555
1.965600 -13.665600 6.291661
2.012400 -13.665600 6.327214
2.059200 -13.665600 6.302135
2.106000 -13.665600 6.299896
2.152800 -13.665600 6.328739
2.199600 -13.665600 6.330046
2.246400 -13.665600 6.352543
2.293200 -13.665600 6.390278
2.340000 -13.665600 6.417240
2.386800 -13.665600 6.426809
2.433600 -13.665600 6.445250
2.480400 -13.665600 6.456741
2.527200 -13.665600 6.470877
2.574000 -13.665600 6.497327
2.620800 -13.665600 6.497327
2.667600 -13.665600 6.515398
2.714400 -13.665600 6.534424
2.761200 -13.665600 6.570027
2.808000 -13.665600 6.588978
2.854800 -13.665600 6.620243
2.901600 -13.665600 6.638521
2.948400 -13.665600 6.655255
2.995200 -13.665600 6.686383
3.042000 -13.665600 6.705444
3.088800 -13.665600 6.731090
3.135600 -13.665600 6.767226
3.182400 -13.665600 6.767226
3.229200 -13.665600 6.793958
3.276000 -13.665600 6.813822
3.322800 -13.665600 6.837063
3.369600 -13.665600 6.860708
3.416400 -13.665600 6.887327
3.463200 -13.665600 6.915081
3.510000 -13.665600 6.963324
3.556800 -13.665600 7.008136
3.603600 -13.665600 7.041222
3.650400 -13.665600 7.068823
3.697200 -13.665600 7.088963
3.744000 -13.665600 7.111964
3.790800 -13.665600 7.123752
3.837600 -13.665600 7.144709
3.884400 -13.665600 7.161696
3.931200 -13.665600 7.185683
3.978000 -13.665600 7.206158
4.024800 -13.665600 7.212137
4.071600 -13.665600 7.259046
4.118400 -13.665600 7.318463
4.165200 -13.665600 7.372930
4.212000 -13.665600 7.400367
4.258800 -13.665600 7.400367
4.305600 -13.665600 7.403441
4.352400 -13.665600 7.422587
4.399200 -13.665600 7.455066
4.446000 -13.665600 7.474107
4.492800 -13.665600 7.490502
4.539600 -13.665600 7.540525
4.586400 -13.665600 7.581765
4.633200 -13.665600 7.599295
4.680000 -13.665600 7.606696
4.726800 -13.665600 7.654318
4.773600 -13.665600 7.733996
4.820400 -13.665600 7.828989
4.867200 -13.665600 7.912136
4.914000 -13.665600 7.938239
4.960800 -13.665600 8.044287
5.007600 -13.665600 8.070660
5.054400 -13.665600 8.148136
5.101200 -13.665600 8.281204
5.148000 -13.665600 8.393587
5.194800 -13.665600 8.425407
5.241600 -13.665600 8.476851
5.288400 -13.665600 8.527720
5.335200 -13.665600 8.592594
5.382000 -13.665600 8.652946
5.428800 -13.665600 8.889740
5.475600 -13.665600 9.445468
5.522400 -13.665600 29.389825
5.569200 -13.665600 29.395292
13.665600 -13.665600 6.652529
13.712400 -13.665600 6.638866
13.759200 -13.665600 6.626700
13.806000 -13.665600 6.622172
13.852800 -13.665600 6.621897
13.899600 -13.665600 6.612729
13.946400 -13.665600 6.604899
13.993200 -13.665600 6.595927
14.040000 -13.665600 6.595650
14.086800 -13.665600 6.595927
14.133600 -13.665600 6.595424
14.180400 -13.665600 6.595416
14.227200 -13.665600 6.588489
14.274000 -13.665600 6.596400
14.320800 -13.665600 6.596400
14.367600 -13.665600 6.600914
14.414400 -13.665600 6.596400
14.461200 -13.665600 6.596204
14.508000 -13.665600 6.596125
14.554800 -13.665600 6.596204
14.601600 -13.665600 6.595552
14.648400 -13.665600 6.588504
14.695200 -13.665600 6.584628
14.742000 -13.665600 6.584628
14.788800 -13.665600 6.587033
14.835600 -13.665600 6.593754
14.882400 -13.665600 6.593297
14.929200 -13.665600 6.593787
14.976000 -13.665600 6.593787
15.022800 -13.665600 6.595814
15.069600 -13.665600 6.597587
15.116400 -13.665600 6.599775
15.163200 -13.665600 6.598898
15.210000 -13.665600 6.599775
15.256800 -13.665600 6.599358
15.303600 -13.665600 6.599358
15.350400 -13.665600 6.593059
15.397200 -13.665600 6.589801
15.444000 -13.665600 6.582861
15.490800 -13.665600 6.574357
15.537600 -13.665600 6.563488
15.584400 -13.665600 6.547672
15.631200 -13.665600 6.515839
15.678000 -13.665600 6.471079
16.239600 -13.665600 5.012537
16.286400 -13.665600 4.985992
16.333200 -13.665600 4.980147
16.380000 -13.665600 4.975512
16.426800 -13.665600 4.975512
16.473600 -13.665600 4.971644
16.520400 -13.665600 4.980936
16.567200 -13.665600 4.975035
16.614000 -13.665600 4.975035
16.660800 -13.665600 4.964418
16.707600 -13.665600 4.939385
16.754400 -13.665600 4.920853
16.801200 -13.665600 4.893548
16.848000 -13.665600 4.860499
16.894800 -13.665600 4.831307
16.941600 -13.665600 4.783992
18.158400 -13.665600 -8.059486
18.205200 -13.665600 -8.085646
18.252000 -13.665600 -8.085646
18.298800 -13.665600 -8.132092
18.345600 -13.665600 -8.133711
18.392400 -13.665600 -8.223438
18.439200 -13.665600 -8.242689
18.486000 -13.665600 -8.252345
18.532800 -13.665600 -8.259900
18.579600 -13.665600 0.000000
18.626400 -13.665600 0.000000
18.673200 -13.665600 0.000000
-18.720000 -13.618800 0.000000
-18.673200 -13.618800 0.000000
-18.626400 -13.618800 0.000000
-18.579600 -13.618800 -7.831311
-18.532800 -13.618800 -7.825133
-18.486000 -13.618800 -7.825133
-18.439200 -13.618800 -7.825133
-18.392400 -13.618800 -7.828025
-18.345600 -13.618800 -7.854741
-18.298800 -13.618800 -7.874663
-18.252000 -13.618800 -7.874663
-18.205200 -13.618800 -7.855656
-18.158400 -13.618800 -7.874663
-18.111600 -13.618800 -7.874663
-18.064800 -13.618800 -7.862541
-18.018000 -13.618800 -7.850565
-17.971200 -13.618800 -7.847555
-17.924400 -13.618800 -7.862541
-17.877600 -13.618800 -7.854907
-17.830800 -13.618800 -7.862541
-17.784000 -13.618800 -7.864885
-17.737200 -13.618800 -7.869365
-17.690400 -13.618800 -7.869365
-17.643600 -13.618800 -7.889866
-17.596800 -13.618800 -7.865650
-17.550000 -13.618800 -7.865650
-17.503200 -13.618800 -7.853854
-17.456400 -13.618800 -7.834675
-17.409600 -13.618800 -7.830355
-17.362800 -13.618800 -7.820260
-17.316000 -13.618800 -7.807267
-17.269200 -13.618800 -7.804467
-17.222400 -13.618800 -7.788824
-17.175600 -13.618800 -7.787365
-17.128800 -13.618800 -7.752493
-17.082000 -13.618800 -7.740404
-17.035200 -13.618800 -7.726636
-15.771600 -13.618800 4.972240
-15.724800 -13.618800 4.966730
-15.678000 -13.618800 4.983090
-15.631200 -13.618800 4.991628
-15.584400 -13.618800 5.015499
-15.537600 -13.618800 5.047041
-15.490800 -13.618800 5.058954
-15.444000 -13.618800 5.088987
-15.397200 -13.618800 5.100233
-15.350400 -13.618800 5.108502
-15.303600 -13.618800 5.124513
-15.256800 -13.618800 5.153797
-15.210000 -13.618800 5.202194
-14.742000 -13.618800 6.595342
-14.695200 -13.618800 6.638443
-14.648400 -13.618800 6.652635
-14.601600 -13.618800 6.663694
-14.554800 -13.618800 6.673910
-14.508000 -13.618800 6.682736
-14.461200 -13.618800 6.694345
-14.414400 -13.618800 6.696271
-14.367600 -13.618800 6.697212
-14.320800 -13.618800 6.700205
-14.274000 -13.618800 6.700205
-14.227200 -13.618800 6.696271
-14.180400 -13.618800 6.692284
-14.133600 -13.618800 6.685150
-14.086800 -13.618800 6.685150
-14.040000 -13.618800 6.688411
-13.993200 -13.618800 6.688632
-13.946400 -13.618800 6.688411
-13.899600 -13.618800 6.688411
-13.852800 -13.618800 6.688411
-13.806000 -13.618800 6.688632
-13.759200 -13.618800 6.691979
-13.712400 -13.618800 6.691979
-13.665600 -13.618800 6.685004
-13.618800 -13.618800 6.685004
-13.572000 -13.618800 6.690939
-13.525200 -13.618800 6.690939
-13.478400 -13.618800 6.685738
-13.431600 -13.618800 6.691664
-13.384800 -13.618800 6.692610
-13.338000 -13.618800 6.693787
-13.291200 -13.618800 6.693099
-13.244400 -13.618800 6.691664
-13.197600 -13.618800 6.691664
-13.150800 -13.618800 6.693787
-13.104000 -13.618800 6.690626
-13.057200 -13.618800 6.689165
-13.010400 -13.618800 6.689321
-12.963600 -13.618800 6.693427
-12.916800 -13.618800 6.695943
-12.870000 -13.618800 6.708336
-12.823200 -13.618800 6.714721
-12.776400 -13.618800 6.733604
-12.729600 -13.618800 6.775184
-8.564400 -13.618800 8.067465
-8.517600 -13.618800 8.001345
-8.470800 -13.618800 7.971864
-8.424000 -13.618800 7.949225
-8.377200 -13.618800 7.877321
-8.330400 -13.618800 7.850592
-8.283600 -13.618800 7.803506
-8.236800 -13.618800 7.730429
-8.190000 -13.618800 7.648485
-8.143200 -13.618800 7.538163
-8.096400 -13.618800 7.467622
-8.049600 -13.618800 7.355678
-8.002800 -13.618800 7.307166
-7.956000 -13.618800 7.241176
-7.909200 -13.618800 7.229838
-7.862400 -13.618800 7.179896
-7.815600 -13.618800 7.164441
-7.768800 -13.618800 7.131370
-7.722000 -13.618800 7.095185
-7.675200 -13.618800 7.083763
-7.628400 -13.618800 7.048142
-7.581600 -13.618800 7.009168
-7.534800 -13.618800 6.973720
-7.488000 -13.618800 6.933174
-7.441200 -13.618800 6.876968
-7.394400 -13.618800 6.841669
-7.347600 -13.618800 6.816575
-7.300800 -13.618800 6.793887
-7.254000 -13.618800 6.710528
-7.207200 -13.618800 6.677824
-7.160400 -13.618800 6.656905
-7.113600 -13.618800 6.640513
-7.066800 -13.618800 6.656905
-7.020000 -13.618800 6.640141
-6.973200 -13.618800 6.620218
-6.926400 -13.618800 6.582506
-6.879600 -13.618800 6.545922
-6.832800 -13.618800 6.536382
-6.786000 -13.618800 6.481004
-6.739200 -13.618800 6.437230
-6.692400 -13.618800 6.422503
-6.645600 -13.618800 6.413492
-6.598800 -13.618800 6.394014
-6.552000 -13.618800 6.337504
-6.505200 -13.618800 6.308453
-6.458400 -13.618800 6.333336
-6.411600 -13.618800 6.368411
-6.364800 -13.618800 6.362885
-6.318000 -13.618800 6.340875
-6.271200 -13.618800 6.335009
-6.224400 -13.618800 6.335009
-6.177600 -13.618800 6.289160
-6.130800 -13.618800 6.258794
-6.084000 -13.618800 6.243041
-6.037200 -13.618800 6.229523
-5.990400 -13.618800 6.197155
-5.943600 -13.618800 6.168873
-5.896800 -13.618800 6.163450
-5.850000 -13.618800 6.162833
-5.803200 -13.618800 6.168873
-5.756400 -13.618800 6.150759
-5.709600 -13.618800 6.132007
-5.662800 -13.618800 6.114895
-5.616000 -13.618800 6.104541
-5.569200 -13.618800 6.027728
-5.522400 -13.618800 5.995053
-5.475600 -13.618800 5.981849
-5.428800 -13.618800 5.960394
-5.382000 -13.618800 5.968518
-5.335200 -13.618800 5.983906
-5.288400 -13.618800 5.997577
-5.241600 -13.618800 5.997899
-5.194800 -13.618800 5.997131
-5.148000 -13.618800 5.983906
-5.101200 -13.618800 5.981648
-5.054400 -13.618800 5.957576
-5.007600 -13.618800 5.914195
-4.960800 -13.618800 5.885869
-4.914000 -13.618800 5.859446
-4.867200 -13.618800 5.853393
-4.820400 -13.618800 5.855036
-4.773600 -13.618800 5.879367
-4.726800 -13.618800 5.857983
-4.680000 -13.618800 5.849730
-4.633200 -13.618800 5.855036
-4.586400 -13.618800 5.857018
-4.539600 -13.618800 5.857018
-4.492800 -13.618800 5.857018
-4.446000 -13.618800 5.849167
-4.399200 -13.618800 5.838717
-4.352400 -13.618800 5.852181
-4.305600 -13.618800 5.857018
-4.258800 -13.618800 5.838430
-4.212000 -13.618800 5.818530
-4.165200 -13.618800 5.791344
-4.118400 -13.618800 5.769283
-4.071600 -13.618800 5.753876
-4.024800 -13.618800 5.733188
-3.978000 -13.618800 5.725884
-3.931200 -13.618800 5.724647
-3.884400 -13.618800 5.725884
-3.837600 -13.618800 5.720782
-3.790800 -13.618800 5.720782
-3.744000 -13.618800 5.706856
-3.697200 -13.618800 5.720782
-3.650400 -13.618800 5.703113
-3.603600 -13.618800 5.684753
-3.556800 -13.618800 5.706856
-3.510000 -13.618800 5.730273
-3.463200 -13.618800 5.736953
-3.416400 -13.618800 5.755901
-3.369600 -13.618800 5.749333
-3.322800 -13.618800 5.751288
-3.276000 -13.618800 5.735446
-3.229200 -13.618800 5.697470
-3.182400 -13.618800 5.666981
-3.135600 -13.618800 5.637408
-3.088800 -13.618800 5.622425
-3.042000 -13.618800 5.618770
-2.995200 -13.618800 5.615681
-2.948400 -13.618800 5.614246
-2.901600 -13.618800 5.614246
-2.854800 -13.618800 5.622425
-2.808000 -13.618800 5.621573
-2.761200 -13.618800 5.627554
-2.714400 -13.618800 5.627554
-2.667600 -13.618800 5.630340
-2.620800 -13.618800 5.642406
-2.574000 -13.618800 5.669318
-2.527200 -13.618800 5.669592
-2.480400 -13.618800 5.672520
-2.433600 -13.618800 5.726223
-2.386800 -13.618800 5.741821
-2.340000 -13.618800 5.741821
-2.293200 -13.618800 5.741821
-2.246400 -13.618800 5.664681
-2.199600 -13.618800 5.634813
-2.152800 -13.618800 5.602583
-2.106000 -13.618800 5.573008
-2.059200 -13.618800 5.570041
-2.012400 -13.618800 5.561236
-1.965600 -13.618800 5.558437
-1.918800 -13.618800 5.551684
-1.872000 -13.618800 5.555499
-1.825200 -13.618800 5.558692
-1.778400 -13.618800 5.589355
-1.731600 -13.618800 5.589355
-1.684800 -13.618800 5.594115
-1.638000 -13.618800 5.592876
-1.591200 -13.618800 5.600684
-1.544400 -13.618800 5.600684
-1.497600 -13.618800 5.617540
-1.450800 -13.618800 5.627582
-1.404000 -13.618800 5.631216
-1.357200 -13.618800 5.637592
-1.310400 -13.618800 5.649869
-1.263600 -13.618800 5.647940
-1.216800 -13.618800 5.649869
-1.170000 -13.618800 5.649828
-1.123200 -13.618800 5.640164
-1.076400 -13.618800 5.647940
-1.029600 -13.618800 5.643474
-0.982800 -13.618800 5.640164
-0.936000 -13.618800 5.649828
-0.889200 -13.618800 5.647654
-0.842400 -13.618800 5.644046
-0.795600 -13.618800 5.644933
-0.748800 -13.618800 5.633580
-0.702000 -13.618800 5.642393
-0.655200 -13.618800 5.644046
-0.608400 -13.618800 5.633580
-0.561600 -13.618800 5.644046
-0.514800 -13.618800 5.644933
-0.468000 -13.618800 5.651721
-0.421200 -13.618800 5.651721
-0.374400 -13.618800 5.660836
-0.327600 -13.618800 5.651721
-0.280800 -13.618800 5.666480
-0.234000 -13.618800 5.670109
-0.187200 -13.618800 5.708939
-0.140400 -13.618800 5.744091
-0.093600 -13.618800 5.779540
-0.046800 -13.618800 5.855072
0.000000 -13.618800 5.867167
0.046800 -13.618800 5.859094
0.093600 -13.618800 5.842354
0.140400 -13.618800 5.793669
0.187200 -13.618800 5.750157
0.234000 -13.618800 5.746610
0.280800 -13.618800 5.740139
0.327600 -13.618800 5.740139
0.374400 -13.618800 5.742622
0.421200 -13.618800 5.750628
0.468000 -13.618800 5.772770
0.514800 -13.618800 5.776858
0.561600 -13.618800 5.824637
0.608400 -13.618800 5.855072
0.655200 -13.618800 5.857063
0.702000 -13.618800 5.865328
0.748800 -13.618800 5.895206
0.795600 -13.618800 5.905627
0.842400 -13.618800 5.907968
0.889200 -13.618800 5.909077
0.936000 -13.618800 5.892803
0.982800 -13.618800 5.915876
1.029600 -13.618800 5.947832
1.076400 -13.618800 5.954951
1.123200 -13.618800 5.969936
1.170000 -13.618800 6.022709
1.216800 -13.618800 6.026549
1.263600 -13.618800 6.034479
1.310400 -13.618800 6.067744
1.357200 -13.618800 6.039143
1.404000 -13.618800 6.042724
1.450800 -13.618800 6.067744
1.497600 -13.618800 6.084157
1.544400 -13.618800 6.105218
1.591200 -13.618800 6.127637
1.638000 -13.618800 6.133075
1.684800 -13.618800 6.133997
1.731600 -13.618800 6.140160
1.778400 -13.618800 6.178604
1.825200 -13.618800 6.197173
1.872000 -13.618800 6.210700
1.918800 -13.618800 6.285340
1.965600 -13.618800 6.291661
2.012400 -13.618800 6.310390
2.059200 -13.618800 6.296807
2.106000 -13.618800 6.294186
2.152800 -13.618800 6.310390
2.199600 -13.618800 6.314698
2.246400 -13.618800 6.330046
2.293200 -13.618800 6.362188
2.340000 -13.618800 6.404297
2.386800 -13.618800 6.414173
2.433600 -13.618800 6.426809
2.480400 -13.618800 6.434304
2.527200 -13.618800 6.452205
2.574000 -13.618800 6.482456
2.620800 -13.618800 6.497327
2.667600 -13.618800 6.515440
2.714400 -13.618800 6.536426
2.761200 -13.618800 6.570027
2.808000 -13.618800 6.591547
2.854800 -13.618800 6.620243
2.901600 -13.618800 6.646018
2.948400 -13.618800 6.663733
2.995200 -13.618800 6.670230
3.042000 -13.618800 6.694507
3.088800 -13.618800 6.731090
3.135600 -13.618800 6.772533
3.182400 -13.618800 6.781028
3.229200 -13.618800 6.799265
3.276000 -13.618800 6.837124
3.322800 -13.618800 6.860708
3.369600 -13.618800 6.890950
3.416400 -13.618800 6.909739
3.463200 -13.618800 6.919135
3.510000 -13.618800 6.986785
3.556800 -13.618800 7.016668
3.603600 -13.618800 7.048296
3.650400 -13.618800 7.078898
3.697200 -13.618800 7.101989
3.744000 -13.618800 7.123752
3.790800 -13.618800 7.144709
3.837600 -13.618800 7.169406
3.884400 -13.618800 7.185683
3.931200 -13.618800 7.208762
3.978000 -13.618800 7.238583
4.024800 -13.618800 7.259776
4.071600 -13.618800 7.312132
4.118400 -13.618800 7.372930
4.165200 -13.618800 7.407527
4.212000 -13.618800 7.408226
4.258800 -13.618800 7.407527
4.305600 -13.618800 7.422587
4.352400 -13.618800 7.469177
4.399200 -13.618800 7.474107
4.446000 -13.618800 7.487150
4.492800 -13.618800 7.532252
4.539600 -13.618800 7.575763
4.586400 -13.618800 7.596786
4.633200 -13.618800 7.602469
4.680000 -13.618800 7.606696
4.726800 -13.618800 7.654318
4.773600 -13.618800 7.749784
4.820400 -13.618800 7.833391
4.867200 -13.618800 7.924564
4.914000 -13.618800 7.940302
4.960800 -13.618800 8.044287
5.007600 -13.618800 8.067078
5.054400 -13.618800 8.159006
5.101200 -13.618800 8.287475
5.148000 -13.618800 8.393653
5.194800 -13.618800 8.469451
5.241600 -13.618800 8.493950
5.288400 -13.618800 8.530672
5.335200 -13.618800 8.628635
5.382000 -13.618800 8.726046
5.428800 -13.618800 9.025029
5.475600 -13.618800 22.871974
5.522400 -13.618800 29.397854
13.712400 -13.618800 6.652529
13.759200 -13.618800 6.638866
13.806000 -13.618800 6.632678
13.852800 -13.618800 6.626583
13.899600 -13.618800 6.622172
13.946400 -13.618800 6.612729
13.993200 -13.618800 6.606844
14.040000 -13.618800 6.606338
14.086800 -13.618800 6.607205
14.133600 -13.618800 6.606844
14.180400 -13.618800 6.600914
14.227200 -13.618800 6.600767
14.274000 -13.618800 6.603203
14.320800 -13.618800 6.603558
14.367600 -13.618800 6.603558
14.414400 -13.618800 6.600914
14.461200 -13.618800 6.596400
14.508000 -13.618800 6.596204
14.554800 -13.618800 6.596400
14.601600 -13.618800 6.596125
14.648400 -13.618800 6.595552
14.695200 -13.618800 6.593754
14.742000 -13.618800 6.591223
14.788800 -13.618800 6.591223
14.835600 -13.618800 6.594328
14.882400 -13.618800 6.594328
14.929200 -13.618800 6.595814
14.976000 -13.618800 6.597587
15.022800 -13.618800 6.600671
15.069600 -13.618800 6.601733
15.116400 -13.618800 6.606106
15.163200 -13.618800 6.601453
15.210000 -13.618800 6.601733
15.256800 -13.618800 6.603420
15.303600 -13.618800 6.603420
15.350400 -13.618800 6.602981
15.397200 -13.618800 6.593059
15.444000 -13.618800 6.588602
15.490800 -13.618800 6.582861
15.537600 -13.618800 6.567740
15.584400 -13.618800 6.557303
15.631200 -13.618800 6.542023
15.678000 -13.618800 6.512974
15.724800 -13.618800 6.456392
16.239600 -13.618800 5.018420
16.286400 -13.618800 5.004948
16.333200 -13.618800 4.993447
16.380000 -13.618800 4.982846
16.426800 -13.618800 4.982584
16.473600 -13.618800 4.975035
16.520400 -13.618800 4.982584
16.567200 -13.618800 4.975512
16.614000 -13.618800 4.975512
16.660800 -13.618800 4.964418
16.707600 -13.618800 4.939385
16.754400 -13.618800 4.930276
16.801200 -13.618800 4.907533
16.848000 -13.618800 4.902800
16.894800 -13.618800 4.860499
16.941600 -13.618800 4.803772
17.035200 -13.618800 4.263549
17.082000 -13.618800 3.210862
18.252000 -13.618800 -8.060697
18.298800 -13.618800 -8.106673
18.345600 -13.618800 -8.130455
18.392400 -13.618800 -8.188210
18.439200 -13.618800 -8.223438
18.486000 -13.618800 -8.242689
18.532800 -13.618800 -8.242689
18.579600 -13.618800 0.000000
18.626400 -13.618800 0.000000
18.673200 -13.618800 0.000000
-18.720000 -13.572000 0.000000
-18.673200 -13.572000 0.000000
-18.626400 -13.572000 0.000000
-18.579600 -13.572000 -7.848296
-18.532800 -13.572000 -7.848296
-18.486000 -13.572000 -7.842179
-18.439200 -13.572000 -7.854741
-18.392400 -13.572000 -7.880877
-18.345600 -13.572000 -7.885614
-18.298800 -13.572000 -7.889860
-18.252000 -13.572000 -7.887443
-18.205200 -13.572000 -7.880877
-18.158400 -13.572000 -7.887443
-18.111600 -13.572000 -7.887443
-18.064800 -13.572000 -7.874663
-18.018000 -13.572000 -7.869488
-17.971200 -13.572000 -7.869365
-17.924400 -13.572000 -7.869488
-17.877600 -13.572000 -7.869488
-17.830800 -13.572000 -7.869488
-17.784000 -13.572000 -7.880232
-17.737200 -13.572000 -7.897958
-17.690400 -13.572000 -7.889866
-17.643600 -13.572000 -7.901541
-17.596800 -13.572000 -7.875067
-17.550000 -13.572000 -7.873024
-17.503200 -13.572000 -7.861758
-17.456400 -13.572000 -7.847329
-17.409600 -13.572000 -7.830355
-17.362800 -13.572000 -7.822565
-17.316000 -13.572000 -7.820260
-17.269200 -13.572000 -7.820260
-17.222400 -13.572000 -7.787365
-17.175600 -13.572000 -7.756073
-17.128800 -13.572000 -7.728619
-17.082000 -13.572000 -7.698136
-16.567200 -13.572000 -6.190006
-15.771600 -13.572000 4.975655
-15.724800 -13.572000 4.983090
-15.678000 -13.572000 4.987183
-15.631200 -13.572000 5.007376
-15.584400 -13.572000 5.039151
-15.537600 -13.572000 5.058954
-15.490800 -13.572000 5.077973
-15.444000 -13.572000 5.094131
-15.397200 -13.572000 5.108502
-15.350400 -13.572000 5.123955
-15.303600 -13.572000 5.159576
-15.256800 -13.572000 5.202194
-14.742000 -13.572000 6.607253
-14.695200 -13.572000 6.640292
-14.648400 -13.572000 6.659271
-14.601600 -13.572000 6.669087
-14.554800 -13.572000 6.675904
-14.508000 -13.572000 6.690067
-14.461200 -13.572000 6.700205
-14.414400 -13.572000 6.705471
-14.367600 -13.572000 6.705471
-14.320800 -13.572000 6.703031
-14.274000 -13.572000 6.701720
-14.227200 -13.572000 6.696271
-14.180400 -13.572000 6.683036
-14.133600 -13.572000 6.683036
-14.086800 -13.572000 6.683833
-14.040000 -13.572000 6.683833
-13.993200 -13.572000 6.685150
-13.946400 -13.572000 6.685225
-13.899600 -13.572000 6.685700
-13.852800 -13.572000 6.688632
-13.806000 -13.572000 6.689750
-13.759200 -13.572000 6.694043
-13.712400 -13.572000 6.694043
-13.665600 -13.572000 6.685004
-13.618800 -13.572000 6.685004
-13.572000 -13.572000 6.690605
-13.525200 -13.572000 6.682437
-13.478400 -13.572000 6.680910
-13.431600 -13.572000 6.682437
-13.384800 -13.572000 6.690939
-13.338000 -13.572000 6.692610
-13.291200 -13.572000 6.690626
-13.244400 -13.572000 6.687689
-13.197600 -13.572000 6.690626
-13.150800 -13.572000 6.690626
-13.104000 -13.572000 6.689321
-13.057200 -13.572000 6.687689
-13.010400 -13.572000 6.689165
-12.963600 -13.572000 6.689165
-12.916800 -13.572000 6.689899
-12.870000 -13.572000 6.694864
-12.823200 -13.572000 6.702286
-12.776400 -13.572000 6.738113
-12.729600 -13.572000 6.804236
-8.564400 -13.572000 8.067465
-8.517600 -13.572000 7.986145
-8.470800 -13.572000 7.965371
-8.424000 -13.572000 7.949225
-8.377200 -13.572000 7.870767
-8.330400 -13.572000 7.814860
-8.283600 -13.572000 7.763986
-8.236800 -13.572000 7.697034
-8.190000 -13.572000 7.648485
-8.143200 -13.572000 7.537422
-8.096400 -13.572000 7.467622
-8.049600 -13.572000 7.327774
-8.002800 -13.572000 7.303717
-7.956000 -13.572000 7.238134
-7.909200 -13.572000 7.226863
-7.862400 -13.572000 7.140859
-7.815600 -13.572000 7.131370
-7.768800 -13.572000 7.127658
-7.722000 -13.572000 7.089757
-7.675200 -13.572000 7.076181
-7.628400 -13.572000 7.049535
-7.581600 -13.572000 7.009168
-7.534800 -13.572000 6.973720
-7.488000 -13.572000 6.947432
-7.441200 -13.572000 6.894575
-7.394400 -13.572000 6.848475
-7.347600 -13.572000 6.818333
-7.300800 -13.572000 6.793887
-7.254000 -13.572000 6.710528
-7.207200 -13.572000 6.683858
-7.160400 -13.572000 6.656905
-7.113600 -13.572000 6.642137
-7.066800 -13.572000 6.656905
-7.020000 -13.572000 6.636949
-6.973200 -13.572000 6.625247
-6.926400 -13.572000 6.594904
-6.879600 -13.572000 6.544652
-6.832800 -13.572000 6.522366
-6.786000 -13.572000 6.481004
-6.739200 -13.572000 6.437230
-6.692400 -13.572000 6.422503
-6.645600 -13.572000 6.413492
-6.598800 -13.572000 6.378740
-6.552000 -13.572000 6.337504
-6.505200 -13.572000 6.308453
-6.458400 -13.572000 6.325960
-6.411600 -13.572000 6.355869
-6.364800 -13.572000 6.340875
-6.318000 -13.572000 6.340875
-6.271200 -13.572000 6.339049
-6.224400 -13.572000 6.339049
-6.177600 -13.572000 6.335009
-6.130800 -13.572000 6.273324
-6.084000 -13.572000 6.251060
-6.037200 -13.572000 6.230093
-5.990400 -13.572000 6.198486
-5.943600 -13.572000 6.189498
-5.896800 -13.572000 6.168873
-5.850000 -13.572000 6.154810
-5.803200 -13.572000 6.168873
-5.756400 -13.572000 6.138935
-5.709600 -13.572000 6.131541
-5.662800 -13.572000 6.094810
-5.616000 -13.572000 6.073980
-5.569200 -13.572000 6.027728
-5.522400 -13.572000 5.995471
-5.475600 -13.572000 5.983664
-5.428800 -13.572000 5.974183
-5.382000 -13.572000 5.981849
-5.335200 -13.572000 5.988960
-5.288400 -13.572000 5.997577
-5.241600 -13.572000 5.997577
-5.194800 -13.572000 5.988960
-5.148000 -13.572000 5.981648
-5.101200 -13.572000 5.979543
-5.054400 -13.572000 5.941082
-5.007600 -13.572000 5.910261
-4.960800 -13.572000 5.883212
-4.914000 -13.572000 5.859446
-4.867200 -13.572000 5.852071
-4.820400 -13.572000 5.848966
-4.773600 -13.572000 5.866677
-4.726800 -13.572000 5.848966
-4.680000 -13.572000 5.847655
-4.633200 -13.572000 5.835819
-4.586400 -13.572000 5.825627
-4.539600 -13.572000 5.824331
-4.492800 -13.572000 5.825627
-4.446000 -13.572000 5.825627
-4.399200 -13.572000 5.825627
-4.352400 -13.572000 5.829877
-4.305600 -13.572000 5.838717
-4.258800 -13.572000 5.829877
-4.212000 -13.572000 5.818530
-4.165200 -13.572000 5.791344
-4.118400 -13.572000 5.785450
-4.071600 -13.572000 5.762548
-4.024800 -13.572000 5.739289
-3.978000 -13.572000 5.725884
-3.931200 -13.572000 5.721639
-3.884400 -13.572000 5.721639
-3.837600 -13.572000 5.712737
-3.790800 -13.572000 5.706856
-3.744000 -13.572000 5.692261
-3.697200 -13.572000 5.712737
-3.650400 -13.572000 5.706856
-3.603600 -13.572000 5.706856
-3.556800 -13.572000 5.712737
-3.510000 -13.572000 5.730947
-3.463200 -13.572000 5.740760
-3.416400 -13.572000 5.762780
-3.369600 -13.572000 5.762780
-3.322800 -13.572000 5.751288
-3.276000 -13.572000 5.734690
-3.229200 -13.572000 5.691318
-3.182400 -13.572000 5.664553
-3.135600 -13.572000 5.637028
-3.088800 -13.572000 5.622021
-3.042000 -13.572000 5.615681
-2.995200 -13.572000 5.611672
-2.948400 -13.572000 5.603007
-2.901600 -13.572000 5.603007
-2.854800 -13.572000 5.608181
-2.808000 -13.572000 5.604191
-2.761200 -13.572000 5.599303
-2.714400 -13.572000 5.599860
-2.667600 -13.572000 5.599303
-2.620800 -13.572000 5.630340
-2.574000 -13.572000 5.669592
-2.527200 -13.572000 5.672520
-2.480400 -13.572000 5.712114
-2.433600 -13.572000 5.741821
-2.386800 -13.572000 5.741821
-2.340000 -13.572000 5.716072
-2.293200 -13.572000 5.672876
-2.246400 -13.572000 5.634813
-2.199600 -13.572000 5.606698
-2.152800 -13.572000 5.593370
-2.106000 -13.572000 5.564560
-2.059200 -13.572000 5.561236
-2.012400 -13.572000 5.558437
-1.965600 -13.572000 5.555499
-1.918800 -13.572000 5.549344
-1.872000 -13.572000 5.555499
-1.825200 -13.572000 5.558692
-1.778400 -13.572000 5.587496
-1.731600 -13.572000 5.589355
-1.684800 -13.572000 5.594115
-1.638000 -13.572000 5.589355
-1.591200 -13.572000 5.598418
-1.544400 -13.572000 5.598418
-1.497600 -13.572000 5.603645
-1.450800 -13.572000 5.617540
-1.404000 -13.572000 5.626722
-1.357200 -13.572000 5.627993
-1.310400 -13.572000 5.635628
-1.263600 -13.572000 5.637592
-1.216800 -13.572000 5.647639
-1.170000 -13.572000 5.635628
-1.123200 -13.572000 5.635628
-1.076400 -13.572000 5.640164
-1.029600 -13.572000 5.633673
-0.982800 -13.572000 5.629875
-0.936000 -13.572000 5.640164
-0.889200 -13.572000 5.640164
-0.842400 -13.572000 5.640164
-0.795600 -13.572000 5.638051
-0.748800 -13.572000 5.633580
-0.702000 -13.572000 5.637951
-0.655200 -13.572000 5.637951
-0.608400 -13.572000 5.630307
-0.561600 -13.572000 5.630307
-0.514800 -13.572000 5.629312
-0.468000 -13.572000 5.629312
-0.421200 -13.572000 5.629999
-0.374400 -13.572000 5.640212
-0.327600 -13.572000 5.652790
-0.280800 -13.572000 5.669434
-0.234000 -13.572000 5.687546
-0.187200 -13.572000 5.711937
-0.140400 -13.572000 5.761582
-0.093600 -13.572000 5.771785
-0.046800 -13.572000 5.851039
0.000000 -13.572000 5.855072
0.046800 -13.572000 5.851039
0.093600 -13.572000 5.824684
0.140400 -13.572000 5.793669
0.187200 -13.572000 5.746610
0.234000 -13.572000 5.735888
0.280800 -13.572000 5.724185
0.327600 -13.572000 5.724185
0.374400 -13.572000 5.731243
0.421200 -13.572000 5.750628
0.468000 -13.572000 5.771669
0.514800 -13.572000 5.776858
0.561600 -13.572000 5.791352
0.608400 -13.572000 5.825386
0.655200 -13.572000 5.850291
0.702000 -13.572000 5.857063
0.748800 -13.572000 5.871755
0.795600 -13.572000 5.904446
0.842400 -13.572000 5.907968
0.889200 -13.572000 5.916195
0.936000 -13.572000 5.916195
0.982800 -13.572000 5.951438
1.029600 -13.572000 5.955913
1.076400 -13.572000 5.962139
1.123200 -13.572000 5.980201
1.170000 -13.572000 6.021477
1.216800 -13.572000 6.022709
1.263600 -13.572000 6.027063
1.310400 -13.572000 6.039143
1.357200 -13.572000 6.034479
1.404000 -13.572000 6.039143
1.450800 -13.572000 6.067744
1.497600 -13.572000 6.084157
1.544400 -13.572000 6.118421
1.591200 -13.572000 6.133075
1.638000 -13.572000 6.136916
1.684800 -13.572000 6.140160
1.731600 -13.572000 6.148151
1.778400 -13.572000 6.192723
1.825200 -13.572000 6.211545
1.872000 -13.572000 6.197173
1.918800 -13.572000 6.282555
1.965600 -13.572000 6.291203
2.012400 -13.572000 6.297127
2.059200 -13.572000 6.291661
2.106000 -13.572000 6.291661
2.152800 -13.572000 6.302135
2.199600 -13.572000 6.310390
2.246400 -13.572000 6.302663
2.293200 -13.572000 6.352543
2.340000 -13.572000 6.376275
2.386800 -13.572000 6.388600
2.433600 -13.572000 6.407074
2.480400 -13.572000 6.409379
2.527200 -13.572000 6.445250
2.574000 -13.572000 6.452205
2.620800 -13.572000 6.460267
2.667600 -13.572000 6.497327
2.714400 -13.572000 6.515609
2.761200 -13.572000 6.569329
2.808000 -13.572000 6.588839
2.854800 -13.572000 6.605420
2.901600 -13.572000 6.621922
2.948400 -13.572000 6.655255
2.995200 -13.572000 6.667976
3.042000 -13.572000 6.692309
3.088800 -13.572000 6.709759
3.135600 -13.572000 6.763927
3.182400 -13.572000 6.781028
3.229200 -13.572000 6.801502
3.276000 -13.572000 6.860708
3.322800 -13.572000 6.887327
3.369600 -13.572000 6.909739
3.416400 -13.572000 6.917469
3.463200 -13.572000 6.946125
3.510000 -13.572000 6.998364
3.556800 -13.572000 7.019647
3.603600 -13.572000 7.056282
3.650400 -13.572000 7.071544
3.697200 -13.572000 7.107857
3.744000 -13.572000 7.123752
3.790800 -13.572000 7.161134
3.837600 -13.572000 7.175067
3.884400 -13.572000 7.199352
3.931200 -13.572000 7.231125
3.978000 -13.572000 7.281942
4.024800 -13.572000 7.327282
4.071600 -13.572000 7.366595
4.118400 -13.572000 7.408226
4.165200 -13.572000 7.432363
4.212000 -13.572000 7.448772
4.258800 -13.572000 7.426199
4.305600 -13.572000 7.474107
4.352400 -13.572000 7.522763
4.399200 -13.572000 7.523296
4.446000 -13.572000 7.532252
4.492800 -13.572000 7.572768
4.539600 -13.572000 7.585131
4.586400 -13.572000 7.628281
4.633200 -13.572000 7.624569
4.680000 -13.572000 7.648725
4.726800 -13.572000 7.709013
4.773600 -13.572000 7.762068
4.820400 -13.572000 7.844937
4.867200 -13.572000 7.934511
4.914000 -13.572000 7.946816
4.960800 -13.572000 8.051783
5.007600 -13.572000 8.099669
5.054400 -13.572000 8.168845
5.101200 -13.572000 8.277602
5.148000 -13.572000 8.392456
5.194800 -13.572000 8.471291
5.241600 -13.572000 8.513702
5.288400 -13.572000 8.530672
5.335200 -13.572000 8.623542
5.382000 -13.572000 8.756123
5.428800 -13.572000 9.081855
5.475600 -13.572000 29.389825
5.522400 -13.572000 29.402115
13.759200 -13.572000 6.652529
13.806000 -13.572000 6.651587
13.852800 -13.572000 6.630467
13.899600 -13.572000 6.622172
13.946400 -13.572000 6.613512
13.993200 -13.572000 6.609877
14.040000 -13.572000 6.606844
14.086800 -13.572000 6.612572
14.133600 -13.572000 6.611756
14.180400 -13.572000 6.607205
14.227200 -13.572000 6.606844
14.274000 -13.572000 6.611756
14.320800 -13.572000 6.610523
14.367600 -13.572000 6.610523
14.414400 -13.572000 6.603558
14.461200 -13.572000 6.600478
14.508000 -13.572000 6.596125
14.554800 -13.572000 6.596125
14.601600 -13.572000 6.595297
14.648400 -13.572000 6.595228
14.695200 -13.572000 6.588208
14.742000 -13.572000 6.589077
14.788800 -13.572000 6.591223
14.835600 -13.572000 6.595228
14.882400 -13.572000 6.595228
14.929200 -13.572000 6.597587
14.976000 -13.572000 6.600671
15.022800 -13.572000 6.601453
15.069600 -13.572000 6.602981
15.116400 -13.572000 6.606398
15.163200 -13.572000 6.601733
15.210000 -13.572000 6.602981
15.256800 -13.572000 6.606192
15.303600 -13.572000 6.606192
15.350400 -13.572000 6.606192
15.397200 -13.572000 6.603420
15.444000 -13.572000 6.593059
15.490800 -13.572000 6.591498
15.537600 -13.572000 6.583837
15.584400 -13.572000 6.566484
15.631200 -13.572000 6.557303
15.678000 -13.572000 6.542023
15.724800 -13.572000 6.526248
15.771600 -13.572000 6.472198
16.239600 -13.572000 5.060272
16.286400 -13.572000 5.012537
16.333200 -13.572000 5.007606
16.380000 -13.572000 4.993447
16.426800 -13.572000 4.987624
16.473600 -13.572000 4.982591
16.520400 -13.572000 4.985992
16.567200 -13.572000 4.982591
16.614000 -13.572000 4.980936
16.660800 -13.572000 4.975035
16.707600 -13.572000 4.939385
16.754400 -13.572000 4.934369
16.801200 -13.572000 4.922309
16.848000 -13.572000 4.913170
16.894800 -13.572000 4.893725
16.941600 -13.572000 4.818234
16.988400 -13.572000 4.748643
17.035200 -13.572000 4.625758
18.298800 -13.572000 -8.098623
18.345600 -13.572000 -8.133711
18.392400 -13.572000 -8.220937
18.439200 -13.572000 -8.242689
18.486000 -13.572000 -8.248250
18.532800 -13.572000 -8.243089
18.579600 -13.572000 0.000000
18.626400 -13.572000 0.000000
18.673200 -13.572000 0.000000
-18.720000 -13.525200 0.000000
-18.673200 -13.525200 0.000000
-18.626400 -13.525200 0.000000
-18.579600 -13.525200 -7.855677
-18.532800 -13.525200 -7.855677
-18.486000 -13.525200 -7.855677
-18.439200 -13.525200 -7.855677
-18.392400 -13.525200 -7.881013
-18.345600 -13.525200 -7.885614
-18.298800 -13.525200 -7.887443
-18.252000 -13.525200 -7.892864
-18.205200 -13.525200 -7.885097
-18.158400 -13.525200 -7.887443
-18.111600 -13.525200 -7.901798
-18.064800 -13.525200 -7.887443
-18.018000 -13.525200 -7.906689
-17.971200 -13.525200 -7.906689
-17.924400 -13.525200 -7.905123
-17.877600 -13.525200 -7.905123
-17.830800 -13.525200 -7.905123
-17.784000 -13.525200 -7.905123
-17.737200 -13.525200 -7.918665
-17.690400 -13.525200 -7.903746
-17.643600 -13.525200 -7.905123
-17.596800 -13.525200 -7.886465
-17.550000 -13.525200 -7.875537
-17.503200 -13.525200 -7.873024
-17.456400 -13.525200 -7.871423
-17.409600 -13.525200 -7.865517
-17.362800 -13.525200 -7.840666
-17.316000 -13.525200 -7.830355
-17.269200 -13.525200 -7.822565
-17.222400 -13.525200 -7.766237
-17.175600 -13.525200 -7.740404
-17.128800 -13.525200 -7.698136
-17.082000 -13.525200 -7.657508
-16.567200 -13.525200 -6.206464
-15.865200 -13.525200 4.927722
-15.818400 -13.525200 4.956937
-15.771600 -13.525200 4.975655
-15.724800 -13.525200 4.984857
-15.678000 -13.525200 5.004691
-15.631200 -13.525200 5.019049
-15.584400 -13.525200 5.059388
-15.537600 -13.525200 5.085887
-15.490800 -13.525200 5.097486
-15.444000 -13.525200 5.111556
-15.397200 -13.525200 5.123955
-15.350400 -13.525200 5.142647
-15.303600 -13.525200 5.181894
-15.256800 -13.525200 5.222065
-14.788800 -13.525200 6.607253
-14.742000 -13.525200 6.628860
-14.695200 -13.525200 6.647107
-14.648400 -13.525200 6.665276
-14.601600 -13.525200 6.673910
-14.554800 -13.525200 6.682736
-14.508000 -13.525200 6.696271
-14.461200 -13.525200 6.700205
-14.414400 -13.525200 6.701720
-14.367600 -13.525200 6.700822
-14.320800 -13.525200 6.696908
-14.274000 -13.525200 6.696908
-14.227200 -13.525200 6.696271
-14.180400 -13.525200 6.685559
-14.133600 -13.525200 6.683833
-14.086800 -13.525200 6.685150
-14.040000 -13.525200 6.685150
-13.993200 -13.525200 6.685225
-13.946400 -13.525200 6.685225
-13.899600 -13.525200 6.685700
-13.852800 -13.525200 6.688632
-13.806000 -13.525200 6.690735
-13.759200 -13.525200 6.694043
-13.712400 -13.525200 6.694043
-13.665600 -13.525200 6.694043
-13.618800 -13.525200 6.690735
-13.572000 -13.525200 6.694043
-13.525200 -13.525200 6.690605
-13.478400 -13.525200 6.682437
-13.431600 -13.525200 6.690939
-13.384800 -13.525200 6.693099
-13.338000 -13.525200 6.690939
-13.291200 -13.525200 6.686813
-13.244400 -13.525200 6.686813
-13.197600 -13.525200 6.690626
-13.150800 -13.525200 6.689321
-13.104000 -13.525200 6.687689
-13.057200 -13.525200 6.689165
-13.010400 -13.525200 6.689899
-12.963600 -13.525200 6.693427
-12.916800 -13.525200 6.694864
-12.870000 -13.525200 6.716865
-12.823200 -13.525200 6.733604
-12.776400 -13.525200 6.804236
-8.564400 -13.525200 7.986145
-8.517600 -13.525200 7.934723
-8.470800 -13.525200 7.870767
-8.424000 -13.525200 7.837270
-8.377200 -13.525200 7.803506
-8.330400 -13.525200 7.763169
-8.283600 -13.525200 7.725429
-8.236800 -13.525200 7.671798
-8.190000 -13.525200 7.550418
-8.143200 -13.525200 7.532978
-8.096400 -13.525200 7.475051
-8.049600 -13.525200 7.347333
-8.002800 -13.525200 7.295827
-7.956000 -13.525200 7.238134
-7.909200 -13.525200 7.206681
-7.862400 -13.525200 7.131370
-7.815600 -13.525200 7.130866
-7.768800 -13.525200 7.116771
-7.722000 -13.525200 7.076181
-7.675200 -13.525200 7.052602
-7.628400 -13.525200 7.009168
-7.581600 -13.525200 6.995242
-7.534800 -13.525200 6.961247
-7.488000 -13.525200 6.936140
-7.441200 -13.525200 6.899343
-7.394400 -13.525200 6.880927
-7.347600 -13.525200 6.840534
-7.300800 -13.525200 6.809014
-7.254000 -13.525200 6.745461
-7.207200 -13.525200 6.721426
-7.160400 -13.525200 6.677824
-7.113600 -13.525200 6.669716
-7.066800 -13.525200 6.658608
-7.020000 -13.525200 6.630627
-6.973200 -13.525200 6.598482
-6.926400 -13.525200 6.556378
-6.879600 -13.525200 6.536892
-6.832800 -13.525200 6.508634
-6.786000 -13.525200 6.483718
-6.739200 -13.525200 6.460588
-6.692400 -13.525200 6.441841
-6.645600 -13.525200 6.413492
-6.598800 -13.525200 6.355869
-6.552000 -13.525200 6.301868
-6.505200 -13.525200 6.296133
-6.458400 -13.525200 6.298144
-6.411600 -13.525200 6.314126
-6.364800 -13.525200 6.314126
-6.318000 -13.525200 6.325960
-6.271200 -13.525200 6.333336
-6.224400 -13.525200 6.335373
-6.177600 -13.525200 6.325960
-6.130800 -13.525200 6.276375
-6.084000 -13.525200 6.251060
-6.037200 -13.525200 6.231923
-5.990400 -13.525200 6.198486
-5.943600 -13.525200 6.181584
-5.896800 -13.525200 6.169597
-5.850000 -13.525200 6.163450
-5.803200 -13.525200 6.168873
-5.756400 -13.525200 6.154810
-5.709600 -13.525200 6.134960
-5.662800 -13.525200 6.114895
-5.616000 -13.525200 6.073980
-5.569200 -13.525200 6.020071
-5.522400 -13.525200 5.993205
-5.475600 -13.525200 5.981849
-5.428800 -13.525200 5.971028
-5.382000 -13.525200 5.981849
-5.335200 -13.525200 5.983906
-5.288400 -13.525200 5.993205
-5.241600 -13.525200 5.993205
-5.194800 -13.525200 5.981648
-5.148000 -13.525200 5.979543
-5.101200 -13.525200 5.955315
-5.054400 -13.525200 5.921778
-5.007600 -13.525200 5.885869
-4.960800 -13.525200 5.876519
-4.914000 -13.525200 5.853393
-4.867200 -13.525200 5.845166
-4.820400 -13.525200 5.845166
-4.773600 -13.525200 5.845236
-4.726800 -13.525200 5.829120
-4.680000 -13.525200 5.823134
-4.633200 -13.525200 5.820934
-4.586400 -13.525200 5.812793
-4.539600 -13.525200 5.812793
-4.492800 -13.525200 5.812793
-4.446000 -13.525200 5.818530
-4.399200 -13.525200 5.818530
-4.352400 -13.525200 5.822549
-4.305600 -13.525200 5.822549
-4.258800 -13.525200 5.818530
-4.212000 -13.525200 5.797266
-4.165200 -13.525200 5.785450
-4.118400 -13.525200 5.761647
-4.071600 -13.525200 5.741048
-4.024800 -13.525200 5.733148
-3.978000 -13.525200 5.725884
-3.931200 -13.525200 5.720782
-3.884400 -13.525200 5.720782
-3.837600 -13.525200 5.712737
-3.790800 -13.525200 5.696976
-3.744000 -13.525200 5.679042
-3.697200 -13.525200 5.684753
-3.650400 -13.525200 5.684753
-3.603600 -13.525200 5.703113
-3.556800 -13.525200 5.710492
-3.510000 -13.525200 5.730484
-3.463200 -13.525200 5.736953
-3.416400 -13.525200 5.755901
-3.369600 -13.525200 5.762780
-3.322800 -13.525200 5.751288
-3.276000 -13.525200 5.734690
-3.229200 -13.525200 5.691318
-3.182400 -13.525200 5.642992
-3.135600 -13.525200 5.624875
-3.088800 -13.525200 5.620521
-3.042000 -13.525200 5.614246
-2.995200 -13.525200 5.611672
-2.948400 -13.525200 5.603007
-2.901600 -13.525200 5.597973
-2.854800 -13.525200 5.599860
-2.808000 -13.525200 5.599303
-2.761200 -13.525200 5.591435
-2.714400 -13.525200 5.589935
-2.667600 -13.525200 5.588860
-2.620800 -13.525200 5.604191
-2.574000 -13.525200 5.669318
-2.527200 -13.525200 5.672520
-2.480400 -13.525200 5.683760
-2.433600 -13.525200 5.727256
-2.386800 -13.525200 5.741821
-2.340000 -13.525200 5.716072
-2.293200 -13.525200 5.671696
-2.246400 -13.525200 5.613745
-2.199600 -13.525200 5.602583
-2.152800 -13.525200 5.584180
-2.106000 -13.525200 5.556401
-2.059200 -13.525200 5.557506
-2.012400 -13.525200 5.549344
-1.965600 -13.525200 5.551684
-1.918800 -13.525200 5.549344
-1.872000 -13.525200 5.557506
-1.825200 -13.525200 5.561236
-1.778400 -13.525200 5.576061
-1.731600 -13.525200 5.576660
-1.684800 -13.525200 5.592876
-1.638000 -13.525200 5.586679
-1.591200 -13.525200 5.596070
-1.544400 -13.525200 5.587496
-1.497600 -13.525200 5.598418
-1.450800 -13.525200 5.611158
-1.404000 -13.525200 5.612466
-1.357200 -13.525200 5.626722
-1.310400 -13.525200 5.627993
-1.263600 -13.525200 5.631216
-1.216800 -13.525200 5.632947
-1.170000 -13.525200 5.631216
-1.123200 -13.525200 5.629875
-1.076400 -13.525200 5.632568
-1.029600 -13.525200 5.627290
-0.982800 -13.525200 5.605062
-0.936000 -13.525200 5.629875
-0.889200 -13.525200 5.630950
-0.842400 -13.525200 5.630950
-0.795600 -13.525200 5.630950
-0.748800 -13.525200 5.625904
-0.702000 -13.525200 5.628347
-0.655200 -13.525200 5.628347
-0.608400 -13.525200 5.621848
-0.561600 -13.525200 5.615752
-0.514800 -13.525200 5.615752
-0.468000 -13.525200 5.609442
-0.421200 -13.525200 5.614318
-0.374400 -13.525200 5.622831
-0.327600 -13.525200 5.629312
-0.280800 -13.525200 5.669434
-0.234000 -13.525200 5.687546
-0.187200 -13.525200 5.712394
-0.140400 -13.525200 5.766362
-0.093600 -13.525200 5.784932
-0.046800 -13.525200 5.845731
0.000000 -13.525200 5.845731
0.046800 -13.525200 5.824684
0.093600 -13.525200 5.821972
0.140400 -13.525200 5.764936
0.187200 -13.525200 5.742298
0.234000 -13.525200 5.719269
0.280800 -13.525200 5.718863
0.327600 -13.525200 5.709851
0.374400 -13.525200 5.721841
0.421200 -13.525200 5.742298
0.468000 -13.525200 5.750628
0.514800 -13.525200 5.771669
0.561600 -13.525200 5.776858
0.608400 -13.525200 5.806614
0.655200 -13.525200 5.825386
0.702000 -13.525200 5.855072
0.748800 -13.525200 5.871190
0.795600 -13.525200 5.905627
0.842400 -13.525200 5.908085
0.889200 -13.525200 5.929361
0.936000 -13.525200 5.950994
0.982800 -13.525200 5.955806
1.029600 -13.525200 5.962139
1.076400 -13.525200 5.980201
1.123200 -13.525200 6.021477
1.170000 -13.525200 6.023535
1.216800 -13.525200 6.029539
1.263600 -13.525200 6.034479
1.310400 -13.525200 6.043607
1.357200 -13.525200 6.043607
1.404000 -13.525200 6.048189
1.450800 -13.525200 6.071553
1.497600 -13.525200 6.081310
1.544400 -13.525200 6.105218
1.591200 -13.525200 6.143126
1.638000 -13.525200 6.146025
1.684800 -13.525200 6.146330
1.731600 -13.525200 6.185304
1.778400 -13.525200 6.197173
1.825200 -13.525200 6.222047
1.872000 -13.525200 6.211545
1.918800 -13.525200 6.282555
1.965600 -13.525200 6.290129
2.012400 -13.525200 6.297127
2.059200 -13.525200 6.290129
2.106000 -13.525200 6.291203
2.152800 -13.525200 6.302135
2.199600 -13.525200 6.310390
2.246400 -13.525200 6.302663
2.293200 -13.525200 6.352543
2.340000 -13.525200 6.376275
2.386800 -13.525200 6.388600
2.433600 -13.525200 6.396586
2.480400 -13.525200 6.398009
2.527200 -13.525200 6.434450
2.574000 -13.525200 6.452205
2.620800 -13.525200 6.460267
2.667600 -13.525200 6.474287
2.714400 -13.525200 6.515398
2.761200 -13.525200 6.558410
2.808000 -13.525200 6.576733
2.854800 -13.525200 6.599394
2.901600 -13.525200 6.607976
2.948400 -13.525200 6.626346
2.995200 -13.525200 6.660105
3.042000 -13.525200 6.681298
3.088800 -13.525200 6.704165
3.135600 -13.525200 6.763927
3.182400 -13.525200 6.789997
3.229200 -13.525200 6.819156
3.276000 -13.525200 6.876476
3.322800 -13.525200 6.892182
3.369600 -13.525200 6.915081
3.416400 -13.525200 6.938273
3.463200 -13.525200 6.951076
3.510000 -13.525200 6.984957
3.556800 -13.525200 7.029359
3.603600 -13.525200 7.068823
3.650400 -13.525200 7.101989
3.697200 -13.525200 7.117935
3.744000 -13.525200 7.139294
3.790800 -13.525200 7.161696
3.837600 -13.525200 7.191204
3.884400 -13.525200 7.205618
3.931200 -13.525200 7.265055
3.978000 -13.525200 7.301324
4.024800 -13.525200 7.337001
4.071600 -13.525200 7.402609
4.118400 -13.525200 7.419146
4.165200 -13.525200 7.448772
4.212000 -13.525200 7.469177
4.258800 -13.525200 7.467187
4.305600 -13.525200 7.488444
4.352400 -13.525200 7.529740
4.399200 -13.525200 7.533152
4.446000 -13.525200 7.550435
4.492800 -13.525200 7.581765
4.539600 -13.525200 7.604748
4.586400 -13.525200 7.648725
4.633200 -13.525200 7.628281
4.680000 -13.525200 7.640137
4.726800 -13.525200 7.669121
4.773600 -13.525200 7.762068
4.820400 -13.525200 7.844937
4.867200 -13.525200 7.934511
4.914000 -13.525200 7.946816
4.960800 -13.525200 8.044406
5.007600 -13.525200 8.099669
5.054400 -13.525200 8.159006
5.101200 -13.525200 8.277602
5.148000 -13.525200 8.344994
5.194800 -13.525200 8.471291
5.241600 -13.525200 8.513702
5.288400 -13.525200 8.527720
5.335200 -13.525200 8.665176
5.382000 -13.525200 8.816162
5.428800 -13.525200 9.081855
5.475600 -13.525200 29.397854
5.522400 -13.525200 29.408065
13.806000 -13.525200 6.648672
13.852800 -13.525200 6.632678
13.899600 -13.525200 6.623156
13.946400 -13.525200 6.621897
13.993200 -13.525200 6.612572
14.040000 -13.525200 6.612572
14.086800 -13.525200 6.612572
14.133600 -13.525200 6.606844
14.180400 -13.525200 6.606844
14.227200 -13.525200 6.606844
14.274000 -13.525200 6.608739
14.320800 -13.525200 6.610523
14.367600 -13.525200 6.610523
14.414400 -13.525200 6.603203
14.461200 -13.525200 6.595552
14.508000 -13.525200 6.594258
14.554800 -13.525200 6.594258
14.601600 -13.525200 6.588208
14.648400 -13.525200 6.584628
14.695200 -13.525200 6.578052
14.742000 -13.525200 6.584352
14.788800 -13.525200 6.585450
14.835600 -13.525200 6.591223
14.882400 -13.525200 6.593297
14.929200 -13.525200 6.594328
14.976000 -13.525200 6.596773
15.022800 -13.525200 6.597587
15.069600 -13.525200 6.598898
15.116400 -13.525200 6.601453
15.163200 -13.525200 6.598898
15.210000 -13.525200 6.601077
15.256800 -13.525200 6.602981
15.303600 -13.525200 6.603420
15.350400 -13.525200 6.606398
15.397200 -13.525200 6.606398
15.444000 -13.525200 6.595563
15.490800 -13.525200 6.598113
15.537600 -13.525200 6.591498
15.584400 -13.525200 6.574357
15.631200 -13.525200 6.560602
15.678000 -13.525200 6.550963
15.724800 -13.525200 6.542023
15.771600 -13.525200 6.515839
16.286400 -13.525200 5.072294
16.333200 -13.525200 5.018420
16.380000 -13.525200 5.007606
16.426800 -13.525200 4.996658
16.473600 -13.525200 4.990511
16.520400 -13.525200 4.995221
16.567200 -13.525200 4.990511
16.614000 -13.525200 4.990511
16.660800 -13.525200 4.982846
16.707600 -13.525200 4.976317
16.754400 -13.525200 4.975512
16.801200 -13.525200 4.947520
16.848000 -13.525200 4.930276
16.894800 -13.525200 4.915757
16.941600 -13.525200 4.860499
16.988400 -13.525200 4.789017
18.298800 -13.525200 -8.098623
18.345600 -13.525200 -8.220937
18.392400 -13.525200 -8.238322
18.439200 -13.525200 -8.258747
18.486000 -13.525200 -8.264166
18.532800 -13.525200 -8.259900
18.579600 -13.525200 0.000000
18.626400 -13.525200 0.000000
18.673200 -13.525200 0.000000
-18.720000 -13.478400 0.000000
-18.673200 -13.478400 0.000000
-18.626400 -13.478400 0.000000
-18.579600 -13.478400 -7.855677
-18.532800 -13.478400 -7.855677
-18.486000 -13.478400 -7.859679
-18.439200 -13.478400 -7.859679
-18.392400 -13.478400 -7.881844
-18.345600 -13.478400 -7.885097
-18.298800 -13.478400 -7.885097
-18.252000 -13.478400 -7.885097
-18.205200 -13.478400 -7.880877
-18.158400 -13.478400 -7.880877
-18.111600 -13.478400 -7.876493
-18.064800 -13.478400 -7.869488
-18.018000 -13.478400 -7.869488
-17.971200 -13.478400 -7.869488
-17.924400 -13.478400 -7.869488
-17.877600 -13.478400 -7.885076
-17.830800 -13.478400 -7.905123
-17.784000 -13.478400 -7.927982
-17.737200 -13.478400 -7.940085
-17.690400 -13.478400 -7.927982
-17.643600 -13.478400 -7.927982
-17.596800 -13.478400 -7.889866
-17.550000 -13.478400 -7.875537
-17.503200 -13.478400 -7.861758
-17.456400 -13.478400 -7.834675
-17.409600 -13.478400 -7.830355
-17.362800 -13.478400 -7.822565
-17.316000 -13.478400 -7.796823
-17.269200 -13.478400 -7.766244
-17.222400 -13.478400 -7.729474
-17.175600 -13.478400 -7.712613
-17.128800 -13.478400 -7.657508
-15.865200 -13.478400 4.943014
-15.818400 -13.478400 4.964859
-15.771600 -13.478400 4.972240
-15.724800 -13.478400 4.986441
-15.678000 -13.478400 4.999523
-15.631200 -13.478400 5.019049
-15.584400 -13.478400 5.059388
-15.537600 -13.478400 5.089555
-15.490800 -13.478400 5.107990
-15.444000 -13.478400 5.123955
-15.397200 -13.478400 5.138950
-15.350400 -13.478400 5.177769
-15.303600 -13.478400 5.214312
-14.835600 -13.478400 6.604391
-14.788800 -13.478400 6.630250
-14.742000 -13.478400 6.640292
-14.695200 -13.478400 6.652635
-14.648400 -13.478400 6.669087
-14.601600 -13.478400 6.674016
-14.554800 -13.478400 6.680698
-14.508000 -13.478400 6.696271
-14.461200 -13.478400 6.700205
-14.414400 -13.478400 6.701827
-14.367600 -13.478400 6.701827
-14.320800 -13.478400 6.701827
-14.274000 -13.478400 6.701720
-14.227200 -13.478400 6.701720
-14.180400 -13.478400 6.701720
-14.133600 -13.478400 6.693238
-14.086800 -13.478400 6.688632
-14.040000 -13.478400 6.688411
-13.993200 -13.478400 6.688632
-13.946400 -13.478400 6.691599
-13.899600 -13.478400 6.691599
-13.852800 -13.478400 6.693238
-13.806000 -13.478400 6.698762
-13.759200 -13.478400 6.701524
-13.712400 -13.478400 6.702903
-13.665600 -13.478400 6.702903
-13.618800 -13.478400 6.695675
-13.572000 -13.478400 6.701524
-13.525200 -13.478400 6.694043
-13.478400 -13.478400 6.693099
-13.431600 -13.478400 6.695675
-13.384800 -13.478400 6.695857
-13.338000 -13.478400 6.695675
-13.291200 -13.478400 6.693099
-13.244400 -13.478400 6.693787
-13.197600 -13.478400 6.696129
-13.150800 -13.478400 6.695857
-13.104000 -13.478400 6.694864
-13.057200 -13.478400 6.693427
-13.010400 -13.478400 6.696129
-12.963600 -13.478400 6.716865
-12.916800 -13.478400 6.727327
-12.870000 -13.478400 6.738416
-12.823200 -13.478400 6.776087
-8.611200 -13.478400 8.067465
-8.564400 -13.478400 7.934723
-8.517600 -13.478400 7.850592
-8.470800 -13.478400 7.803506
-8.424000 -13.478400 7.802544
-8.377200 -13.478400 7.763169
-8.330400 -13.478400 7.719404
-8.283600 -13.478400 7.681057
-8.236800 -13.478400 7.669217
-8.190000 -13.478400 7.545066
-8.143200 -13.478400 7.498429
-8.096400 -13.478400 7.467622
-8.049600 -13.478400 7.338897
-8.002800 -13.478400 7.295827
-7.956000 -13.478400 7.238134
-7.909200 -13.478400 7.179872
-7.862400 -13.478400 7.127658
-7.815600 -13.478400 7.122339
-7.768800 -13.478400 7.092382
-7.722000 -13.478400 7.052602
-7.675200 -13.478400 7.038273
-7.628400 -13.478400 7.029312
-7.581600 -13.478400 7.001503
-7.534800 -13.478400 6.961247
-7.488000 -13.478400 6.936140
-7.441200 -13.478400 6.899343
-7.394400 -13.478400 6.849516
-7.347600 -13.478400 6.840534
-7.300800 -13.478400 6.818333
-7.254000 -13.478400 6.782242
-7.207200 -13.478400 6.744571
-7.160400 -13.478400 6.695398
-7.113600 -13.478400 6.677824
-7.066800 -13.478400 6.665769
-7.020000 -13.478400 6.630627
-6.973200 -13.478400 6.592777
-6.926400 -13.478400 6.538482
-6.879600 -13.478400 6.535971
-6.832800 -13.478400 6.508634
-6.786000 -13.478400 6.481004
-6.739200 -13.478400 6.444557
-6.692400 -13.478400 6.437230
-6.645600 -13.478400 6.406473
-6.598800 -13.478400 6.340961
-6.552000 -13.478400 6.296133
-6.505200 -13.478400 6.290440
-6.458400 -13.478400 6.290440
-6.411600 -13.478400 6.299729
-6.364800 -13.478400 6.299729
-6.318000 -13.478400 6.314126
-6.271200 -13.478400 6.325960
-6.224400 -13.478400 6.333336
-6.177600 -13.478400 6.314126
-6.130800 -13.478400 6.288597
-6.084000 -13.478400 6.268773
-6.037200 -13.478400 6.238875
-5.990400 -13.478400 6.201627
-5.943600 -13.478400 6.189498
-5.896800 -13.478400 6.176607
-5.850000 -13.478400 6.168873
-5.803200 -13.478400 6.160731
-5.756400 -13.478400 6.153415
-5.709600 -13.478400 6.128985
-5.662800 -13.478400 6.073980
-5.616000 -13.478400 6.031682
-5.569200 -13.478400 5.995471
-5.522400 -13.478400 5.983664
-5.475600 -13.478400 5.974183
-5.428800 -13.478400 5.971028
-5.382000 -13.478400 5.979284
-5.335200 -13.478400 5.981849
-5.288400 -13.478400 5.985985
-5.241600 -13.478400 5.985985
-5.194800 -13.478400 5.979543
-5.148000 -13.478400 5.971290
-5.101200 -13.478400 5.931310
-5.054400 -13.478400 5.903022
-5.007600 -13.478400 5.876519
-4.960800 -13.478400 5.853432
-4.914000 -13.478400 5.848966
-4.867200 -13.478400 5.831502
-4.820400 -13.478400 5.821582
-4.773600 -13.478400 5.823134
-4.726800 -13.478400 5.818211
-4.680000 -13.478400 5.807036
-4.633200 -13.478400 5.791249
-4.586400 -13.478400 5.787287
-4.539600 -13.478400 5.795506
-4.492800 -13.478400 5.795881
-4.446000 -13.478400 5.812793
-4.399200 -13.478400 5.818530
-4.352400 -13.478400 5.820649
-4.305600 -13.478400 5.820649
-4.258800 -13.478400 5.801282
-4.212000 -13.478400 5.787680
-4.165200 -13.478400 5.779968
-4.118400 -13.478400 5.763711
-4.071600 -13.478400 5.744316
-4.024800 -13.478400 5.736616
-3.978000 -13.478400 5.727408
-3.931200 -13.478400 5.721639
-3.884400 -13.478400 5.719302
-3.837600 -13.478400 5.702364
-3.790800 -13.478400 5.678381
-3.744000 -13.478400 5.673800
-3.697200 -13.478400 5.674021
-3.650400 -13.478400 5.673193
-3.603600 -13.478400 5.678381
-3.556800 -13.478400 5.703113
-3.510000 -13.478400 5.729716
-3.463200 -13.478400 5.735446
-3.416400 -13.478400 5.746705
-3.369600 -13.478400 5.749333
-3.322800 -13.478400 5.746705
-3.276000 -13.478400 5.729844
-3.229200 -13.478400 5.666981
-3.182400 -13.478400 5.637028
-3.135600 -13.478400 5.618940
-3.088800 -13.478400 5.615681
-3.042000 -13.478400 5.605565
-2.995200 -13.478400 5.603007
-2.948400 -13.478400 5.596945
-2.901600 -13.478400 5.582268
-2.854800 -13.478400 5.572721
-2.808000 -13.478400 5.572721
-2.761200 -13.478400 5.553868
-2.714400 -13.478400 5.572142
-2.667600 -13.478400 5.572721
-2.620800 -13.478400 5.588860
-2.574000 -13.478400 5.643586
-2.527200 -13.478400 5.672520
-2.480400 -13.478400 5.683760
-2.433600 -13.478400 5.726223
-2.386800 -13.478400 5.727256
-2.340000 -13.478400 5.699845
-2.293200 -13.478400 5.670723
-2.246400 -13.478400 5.616370
-2.199600 -13.478400 5.612670
-2.152800 -13.478400 5.590454
-2.106000 -13.478400 5.570041
-2.059200 -13.478400 5.557506
-2.012400 -13.478400 5.549344
-1.965600 -13.478400 5.555499
-1.918800 -13.478400 5.555499
-1.872000 -13.478400 5.557506
-1.825200 -13.478400 5.558437
-1.778400 -13.478400 5.559273
-1.731600 -13.478400 5.563325
-1.684800 -13.478400 5.564148
-1.638000 -13.478400 5.560816
-1.591200 -13.478400 5.575725
-1.544400 -13.478400 5.578594
-1.497600 -13.478400 5.594424
-1.450800 -13.478400 5.596529
-1.404000 -13.478400 5.598418
-1.357200 -13.478400 5.611158
-1.310400 -13.478400 5.618889
-1.263600 -13.478400 5.612466
-1.216800 -13.478400 5.627001
-1.170000 -13.478400 5.626722
-1.123200 -13.478400 5.607720
-1.076400 -13.478400 5.627001
-1.029600 -13.478400 5.607720
-0.982800 -13.478400 5.603845
-0.936000 -13.478400 5.627001
-0.889200 -13.478400 5.613986
-0.842400 -13.478400 5.613986
-0.795600 -13.478400 5.625904
-0.748800 -13.478400 5.613986
-0.702000 -13.478400 5.613380
-0.655200 -13.478400 5.613380
-0.608400 -13.478400 5.602379
-0.561600 -13.478400 5.598418
-0.514800 -13.478400 5.602379
-0.468000 -13.478400 5.595302
-0.421200 -13.478400 5.603725
-0.374400 -13.478400 5.605140
-0.327600 -13.478400 5.614318
-0.280800 -13.478400 5.665585
-0.234000 -13.478400 5.687546
-0.187200 -13.478400 5.719493
-0.140400 -13.478400 5.771785
-0.093600 -13.478400 5.805705
-0.046800 -13.478400 5.851039
0.000000 -13.478400 5.851039
0.046800 -13.478400 5.842354
0.093600 -13.478400 5.824684
0.140400 -13.478400 5.793669
0.187200 -13.478400 5.751986
0.234000 -13.478400 5.725920
0.280800 -13.478400 5.721841
0.327600 -13.478400 5.725920
0.374400 -13.478400 5.727391
0.421200 -13.478400 5.742622
0.468000 -13.478400 5.746060
0.514800 -13.478400 5.753366
0.561600 -13.478400 5.776188
0.608400 -13.478400 5.789552
0.655200 -13.478400 5.811823
0.702000 -13.478400 5.832346
0.748800 -13.478400 5.864548
0.795600 -13.478400 5.904446
0.842400 -13.478400 5.908826
0.889200 -13.478400 5.929361
0.936000 -13.478400 5.961694
0.982800 -13.478400 5.967746
1.029600 -13.478400 5.977240
1.076400 -13.478400 6.003932
1.123200 -13.478400 6.022533
1.170000 -13.478400 6.023535
1.216800 -13.478400 6.029539
1.263600 -13.478400 6.039143
1.310400 -13.478400 6.062642
1.357200 -13.478400 6.059785
1.404000 -13.478400 6.067744
1.450800 -13.478400 6.078161
1.497600 -13.478400 6.084449
1.544400 -13.478400 6.108502
1.591200 -13.478400 6.133997
1.638000 -13.478400 6.143126
1.684800 -13.478400 6.146025
1.731600 -13.478400 6.169844
1.778400 -13.478400 6.197173
1.825200 -13.478400 6.222047
1.872000 -13.478400 6.222047
1.918800 -13.478400 6.267266
1.965600 -13.478400 6.282555
2.012400 -13.478400 6.282555
2.059200 -13.478400 6.281995
2.106000 -13.478400 6.282391
2.152800 -13.478400 6.296807
2.199600 -13.478400 6.310390
2.246400 -13.478400 6.330046
2.293200 -13.478400 6.361731
2.340000 -13.478400 6.381524
2.386800 -13.478400 6.388600
2.433600 -13.478400 6.396586
2.480400 -13.478400 6.398744
2.527200 -13.478400 6.427268
2.574000 -13.478400 6.448576
2.620800 -13.478400 6.455066
2.667600 -13.478400 6.460267
2.714400 -13.478400 6.493003
2.761200 -13.478400 6.558410
2.808000 -13.478400 6.564126
2.854800 -13.478400 6.591547
2.901600 -13.478400 6.607976
2.948400 -13.478400 6.646018
2.995200 -13.478400 6.663733
3.042000 -13.478400 6.681833
3.088800 -13.478400 6.709759
3.135600 -13.478400 6.777326
3.182400 -13.478400 6.789997
3.229200 -13.478400 6.817352
3.276000 -13.478400 6.876476
3.322800 -13.478400 6.892182
3.369600 -13.478400 6.917469
3.416400 -13.478400 6.946125
3.463200 -13.478400 7.013071
3.510000 -13.478400 7.025792
3.556800 -13.478400 7.034797
3.603600 -13.478400 7.063022
3.650400 -13.478400 7.090948
3.697200 -13.478400 7.122745
3.744000 -13.478400 7.143318
3.790800 -13.478400 7.175067
3.837600 -13.478400 7.205618
3.884400 -13.478400 7.231125
3.931200 -13.478400 7.285512
3.978000 -13.478400 7.329981
4.024800 -13.478400 7.348403
4.071600 -13.478400 7.402609
4.118400 -13.478400 7.428428
4.165200 -13.478400 7.447679
4.212000 -13.478400 7.458623
4.258800 -13.478400 7.467187
4.305600 -13.478400 7.522763
4.352400 -13.478400 7.531828
4.399200 -13.478400 7.544267
4.446000 -13.478400 7.568707
4.492800 -13.478400 7.605529
4.539600 -13.478400 7.640137
4.586400 -13.478400 7.667899
4.633200 -13.478400 7.654318
4.680000 -13.478400 7.668676
4.726800 -13.478400 7.749784
4.773600 -13.478400 7.844937
4.820400 -13.478400 7.920180
4.867200 -13.478400 7.944563
4.914000 -13.478400 8.004123
4.960800 -13.478400 8.067078
5.007600 -13.478400 8.146212
5.054400 -13.478400 8.178383
5.101200 -13.478400 8.301345
5.148000 -13.478400 8.344994
5.194800 -13.478400 8.476851
5.241600 -13.478400 8.538994
5.288400 -13.478400 8.550108
5.335200 -13.478400 8.623542
5.382000 -13.478400 8.778276
5.428800 -13.478400 9.067948
5.475600 -13.478400 29.402115
5.522400 -13.478400 29.410102
13.852800 -13.478400 6.640882
13.899600 -13.478400 6.631740
13.946400 -13.478400 6.625471
13.993200 -13.478400 6.621897
14.040000 -13.478400 6.613442
14.086800 -13.478400 6.612572
14.133600 -13.478400 6.599661
14.180400 -13.478400 6.599661
14.227200 -13.478400 6.599661
14.274000 -13.478400 6.607205
14.320800 -13.478400 6.610523
14.367600 -13.478400 6.611754
14.414400 -13.478400 6.595552
14.461200 -13.478400 6.595297
14.508000 -13.478400 6.588208
14.554800 -13.478400 6.588208
14.601600 -13.478400 6.588208
14.648400 -13.478400 6.581615
14.695200 -13.478400 6.578052
14.742000 -13.478400 6.585450
14.788800 -13.478400 6.591223
14.835600 -13.478400 6.594834
14.882400 -13.478400 6.594834
14.929200 -13.478400 6.596773
14.976000 -13.478400 6.598898
15.022800 -13.478400 6.597587
15.069600 -13.478400 6.597587
15.116400 -13.478400 6.600671
15.163200 -13.478400 6.593059
15.210000 -13.478400 6.595563
15.256800 -13.478400 6.601077
15.303600 -13.478400 6.595563
15.350400 -13.478400 6.602981
15.397200 -13.478400 6.601077
15.444000 -13.478400 6.595281
15.490800 -13.478400 6.598113
15.537600 -13.478400 6.593704
15.584400 -13.478400 6.585653
15.631200 -13.478400 6.568924
15.678000 -13.478400 6.560602
15.724800 -13.478400 6.549731
15.771600 -13.478400 6.542023
16.286400 -13.478400 5.131705
16.333200 -13.478400 5.093169
16.380000 -13.478400 5.072294
16.426800 -13.478400 5.007606
16.473600 -13.478400 4.995221
16.520400 -13.478400 5.001173
16.567200 -13.478400 4.996658
16.614000 -13.478400 4.996658
16.660800 -13.478400 4.987624
16.707600 -13.478400 4.981853
16.754400 -13.478400 4.976091
16.801200 -13.478400 4.975512
16.848000 -13.478400 4.934369
16.894800 -13.478400 4.930276
16.941600 -13.478400 4.902800
16.988400 -13.478400 4.818234
17.035200 -13.478400 4.747582
17.082000 -13.478400 4.689372
18.345600 -13.478400 -8.246854
18.392400 -13.478400 -8.258747
18.439200 -13.478400 -8.267400
18.486000 -13.478400 -8.287732
18.532800 -13.478400 -8.287732
18.579600 -13.478400 0.000000
18.626400 -13.478400 0.000000
18.673200 -13.478400 0.000000
-18.720000 -13.431600 0.000000
-18.673200 -13.431600 0.000000
-18.626400 -13.431600 0.000000
-18.579600 -13.431600 -7.847983
-18.532800 -13.431600 -7.831723
-18.486000 -13.431600 -7.855656
-18.439200 -13.431600 -7.855656
-18.392400 -13.431600 -7.874068
-18.345600 -13.431600 -7.876823
-18.298800 -13.431600 -7.874663
-18.252000 -13.431600 -7.876493
-18.205200 -13.431600 -7.876493
-18.158400 -13.431600 -7.876823
-18.111600 -13.431600 -7.876493
-18.064800 -13.431600 -7.869071
-18.018000 -13.431600 -7.864668
-17.971200 -13.431600 -7.864668
-17.924400 -13.431600 -7.869488
-17.877600 -13.431600 -7.869488
-17.830800 -13.431600 -7.885076
-17.784000 -13.431600 -7.905123
-17.737200 -13.431600 -7.927982
-17.690400 -13.431600 -7.927982
-17.643600 -13.431600 -7.932129
-17.596800 -13.431600 -7.889866
-17.550000 -13.431600 -7.886465
-17.503200 -13.431600 -7.847329
-17.456400 -13.431600 -7.830355
-17.409600 -13.431600 -7.829692
-17.362800 -13.431600 -7.821513
-17.316000 -13.431600 -7.787365
-17.269200 -13.431600 -7.766237
-17.222400 -13.431600 -7.726636
-17.175600 -13.431600 -7.694584
-16.660800 -13.431600 -6.312341
-16.614000 -13.431600 -6.245385
-15.865200 -13.431600 4.945400
-15.818400 -13.431600 4.983090
-15.771600 -13.431600 4.987151
-15.724800 -13.431600 5.006286
-15.678000 -13.431600 5.013729
-15.631200 -13.431600 5.052570
-15.584400 -13.431600 5.077340
-15.537600 -13.431600 5.097486
-15.490800 -13.431600 5.118124
-15.444000 -13.431600 5.140496
-15.397200 -13.431600 5.159576
-14.835600 -13.431600 6.635056
-14.788800 -13.431600 6.645178
-14.742000 -13.431600 6.653991
-14.695200 -13.431600 6.665276
-14.648400 -13.431600 6.675904
-14.601600 -13.431600 6.687510
-14.554800 -13.431600 6.696908
-14.508000 -13.431600 6.700822
-14.461200 -13.431600 6.701827
-14.414400 -13.431600 6.709746
-14.367600 -13.431600 6.709174
-14.320800 -13.431600 6.709174
-14.274000 -13.431600 6.704380
-14.227200 -13.431600 6.704380
-14.180400 -13.431600 6.704818
-14.133600 -13.431600 6.707686
-14.086800 -13.431600 6.704380
-14.040000 -13.431600 6.696765
-13.993200 -13.431600 6.696765
-13.946400 -13.431600 6.697808
-13.899600 -13.431600 6.700554
-13.852800 -13.431600 6.696765
-13.806000 -13.431600 6.702062
-13.759200 -13.431600 6.702903
-13.712400 -13.431600 6.702903
-13.665600 -13.431600 6.702903
-13.618800 -13.431600 6.700554
-13.572000 -13.431600 6.698144
-13.525200 -13.431600 6.698144
-13.478400 -13.431600 6.695675
-13.431600 -13.431600 6.698144
-13.384800 -13.431600 6.706846
-13.338000 -13.431600 6.706595
-13.291200 -13.431600 6.703890
-13.244400 -13.431600 6.706595
-13.197600 -13.431600 6.709821
-13.150800 -13.431600 6.708441
-13.104000 -13.431600 6.706595
-13.057200 -13.431600 6.706595
-13.010400 -13.431600 6.716865
-12.963600 -13.431600 6.724921
-12.916800 -13.431600 6.734918
-12.870000 -13.431600 6.775184
-8.611200 -13.431600 8.067465
-8.564400 -13.431600 7.917041
-8.517600 -13.431600 7.803506
-8.470800 -13.431600 7.793889
-8.424000 -13.431600 7.745061
-8.377200 -13.431600 7.711592
-8.330400 -13.431600 7.671798
-8.283600 -13.431600 7.669217
-8.236800 -13.431600 7.599482
-8.190000 -13.431600 7.540145
-8.143200 -13.431600 7.498429
-8.096400 -13.431600 7.453643
-8.049600 -13.431600 7.349433
-8.002800 -13.431600 7.307166
-7.956000 -13.431600 7.240141
-7.909200 -13.431600 7.179872
-7.862400 -13.431600 7.116771
-7.815600 -13.431600 7.116771
-7.768800 -13.431600 7.083763
-7.722000 -13.431600 7.038273
-7.675200 -13.431600 7.031805
-7.628400 -13.431600 6.995242
-7.581600 -13.431600 6.989435
-7.534800 -13.431600 6.951436
-7.488000 -13.431600 6.907459
-7.441200 -13.431600 6.899343
-7.394400 -13.431600 6.849516
-7.347600 -13.431600 6.829163
-7.300800 -13.431600 6.801184
-7.254000 -13.431600 6.761173
-7.207200 -13.431600 6.744571
-7.160400 -13.431600 6.699477
-7.113600 -13.431600 6.688890
-7.066800 -13.431600 6.679115
-7.020000 -13.431600 6.642137
-6.973200 -13.431600 6.598482
-6.926400 -13.431600 6.556378
-6.879600 -13.431600 6.536382
-6.832800 -13.431600 6.509095
-6.786000 -13.431600 6.485382
-6.739200 -13.431600 6.467999
-6.692400 -13.431600 6.437230
-6.645600 -13.431600 6.407842
-6.598800 -13.431600 6.340961
-6.552000 -13.431600 6.301868
-6.505200 -13.431600 6.290440
-6.458400 -13.431600 6.290440
-6.411600 -13.431600 6.296133
-6.364800 -13.431600 6.299507
-6.318000 -13.431600 6.299729
-6.271200 -13.431600 6.314126
-6.224400 -13.431600 6.314907
-6.177600 -13.431600 6.297881
-6.130800 -13.431600 6.276375
-6.084000 -13.431600 6.250850
-6.037200 -13.431600 6.235390
-5.990400 -13.431600 6.201627
-5.943600 -13.431600 6.184720
-5.896800 -13.431600 6.169597
-5.850000 -13.431600 6.160731
-5.803200 -13.431600 6.154810
-5.756400 -13.431600 6.138935
-5.709600 -13.431600 6.117375
-5.662800 -13.431600 6.074943
-5.616000 -13.431600 6.031682
-5.569200 -13.431600 6.003089
-5.522400 -13.431600 5.981849
-5.475600 -13.431600 5.971028
-5.428800 -13.431600 5.971028
-5.382000 -13.431600 5.973123
-5.335200 -13.431600 5.975017
-5.288400 -13.431600 5.983906
-5.241600 -13.431600 5.985985
-5.194800 -13.431600 5.981648
-5.148000 -13.431600 5.973123
-5.101200 -13.431600 5.931310
-5.054400 -13.431600 5.910261
-5.007600 -13.431600 5.882840
-4.960800 -13.431600 5.859446
-4.914000 -13.431600 5.853393
-4.867200 -13.431600 5.846929
-4.820400 -13.431600 5.845236
-4.773600 -13.431600 5.845236
-4.726800 -13.431600 5.820934
-4.680000 -13.431600 5.820934
-4.633200 -13.431600 5.791249
-4.586400 -13.431600 5.778888
-4.539600 -13.431600 5.786531
-4.492800 -13.431600 5.786531
-4.446000 -13.431600 5.795881
-4.399200 -13.431600 5.810025
-4.352400 -13.431600 5.801282
-4.305600 -13.431600 5.810025
-4.258800 -13.431600 5.795881
-4.212000 -13.431600 5.786346
-4.165200 -13.431600 5.778875
-4.118400 -13.431600 5.762548
-4.071600 -13.431600 5.750226
-4.024800 -13.431600 5.740196
-3.978000 -13.431600 5.728356
-3.931200 -13.431600 5.721639
-3.884400 -13.431600 5.696976
-3.837600 -13.431600 5.692261
-3.790800 -13.431600 5.673193
-3.744000 -13.431600 5.653053
-3.697200 -13.431600 5.653053
-3.650400 -13.431600 5.644616
-3.603600 -13.431600 5.653053
-3.556800 -13.431600 5.683916
-3.510000 -13.431600 5.713406
-3.463200 -13.431600 5.735446
-3.416400 -13.431600 5.741794
-3.369600 -13.431600 5.746705
-3.322800 -13.431600 5.741794
-3.276000 -13.431600 5.729844
-3.229200 -13.431600 5.664553
-3.182400 -13.431600 5.624875
-3.135600 -13.431600 5.618940
-3.088800 -13.431600 5.614246
-3.042000 -13.431600 5.605565
-2.995200 -13.431600 5.605565
-2.948400 -13.431600 5.596945
-2.901600 -13.431600 5.596164
-2.854800 -13.431600 5.591435
-2.808000 -13.431600 5.587919
-2.761200 -13.431600 5.566526
-2.714400 -13.431600 5.572142
-2.667600 -13.431600 5.578672
-2.620800 -13.431600 5.598499
-2.574000 -13.431600 5.643586
-2.527200 -13.431600 5.672520
-2.480400 -13.431600 5.699052
-2.433600 -13.431600 5.714793
-2.386800 -13.431600 5.727256
-2.340000 -13.431600 5.699052
-2.293200 -13.431600 5.648981
-2.246400 -13.431600 5.612670
-2.199600 -13.431600 5.590454
-2.152800 -13.431600 5.573008
-2.106000 -13.431600 5.549344
-2.059200 -13.431600 5.543770
-2.012400 -13.431600 5.538694
-1.965600 -13.431600 5.549344
-1.918800 -13.431600 5.555499
-1.872000 -13.431600 5.558437
-1.825200 -13.431600 5.559273
-1.778400 -13.431600 5.564148
-1.731600 -13.431600 5.576061
-1.684800 -13.431600 5.576660
-1.638000 -13.431600 5.566483
-1.591200 -13.431600 5.575725
-1.544400 -13.431600 5.578594
-1.497600 -13.431600 5.585881
-1.450800 -13.431600 5.585881
-1.404000 -13.431600 5.594424
-1.357200 -13.431600 5.596529
-1.310400 -13.431600 5.611158
-1.263600 -13.431600 5.594424
-1.216800 -13.431600 5.612466
-1.170000 -13.431600 5.598179
-1.123200 -13.431600 5.607720
-1.076400 -13.431600 5.627921
-1.029600 -13.431600 5.627001
-0.982800 -13.431600 5.607720
-0.936000 -13.431600 5.632568
-0.889200 -13.431600 5.627921
-0.842400 -13.431600 5.627921
-0.795600 -13.431600 5.615752
-0.748800 -13.431600 5.605062
-0.702000 -13.431600 5.603845
-0.655200 -13.431600 5.598418
-0.608400 -13.431600 5.588884
-0.561600 -13.431600 5.588884
-0.514800 -13.431600 5.592933
-0.468000 -13.431600 5.592933
-0.421200 -13.431600 5.603725
-0.374400 -13.431600 5.605140
-0.327600 -13.431600 5.622482
-0.280800 -13.431600 5.650958
-0.234000 -13.431600 5.674419
-0.187200 -13.431600 5.719493
-0.140400 -13.431600 5.771668
-0.093600 -13.431600 5.805705
-0.046800 -13.431600 5.851039
0.000000 -13.431600 5.851039
0.046800 -13.431600 5.842354
0.093600 -13.431600 5.821972
0.140400 -13.431600 5.784052
0.187200 -13.431600 5.763442
0.234000 -13.431600 5.745107
0.280800 -13.431600 5.731243
0.327600 -13.431600 5.745107
0.374400 -13.431600 5.743311
0.421200 -13.431600 5.745107
0.468000 -13.431600 5.750628
0.514800 -13.431600 5.772770
0.561600 -13.431600 5.783751
0.608400 -13.431600 5.800128
0.655200 -13.431600 5.811823
0.702000 -13.431600 5.823375
0.748800 -13.431600 5.849295
0.795600 -13.431600 5.871755
0.842400 -13.431600 5.908826
0.889200 -13.431600 5.929361
0.936000 -13.431600 5.967746
0.982800 -13.431600 5.978165
1.029600 -13.431600 5.979181
1.076400 -13.431600 6.018250
1.123200 -13.431600 6.023535
1.170000 -13.431600 6.028265
1.216800 -13.431600 6.029539
1.263600 -13.431600 6.043607
1.310400 -13.431600 6.067744
1.357200 -13.431600 6.070121
1.404000 -13.431600 6.078161
1.450800 -13.431600 6.084157
1.497600 -13.431600 6.108502
1.544400 -13.431600 6.126499
1.591200 -13.431600 6.143126
1.638000 -13.431600 6.146025
1.684800 -13.431600 6.146330
1.731600 -13.431600 6.165667
1.778400 -13.431600 6.186211
1.825200 -13.431600 6.204398
1.872000 -13.431600 6.196478
1.918800 -13.431600 6.222047
1.965600 -13.431600 6.238015
2.012400 -13.431600 6.238015
2.059200 -13.431600 6.246096
2.106000 -13.431600 6.267266
2.152800 -13.431600 6.275076
2.199600 -13.431600 6.302663
2.246400 -13.431600 6.302663
2.293200 -13.431600 6.352543
2.340000 -13.431600 6.381524
2.386800 -13.431600 6.392081
2.433600 -13.431600 6.398744
2.480400 -13.431600 6.412451
2.527200 -13.431600 6.433866
2.574000 -13.431600 6.452111
2.620800 -13.431600 6.454059
2.667600 -13.431600 6.460267
2.714400 -13.431600 6.493003
2.761200 -13.431600 6.546892
2.808000 -13.431600 6.558410
2.854800 -13.431600 6.591498
2.901600 -13.431600 6.607976
2.948400 -13.431600 6.667214
2.995200 -13.431600 6.667976
3.042000 -13.431600 6.681833
3.088800 -13.431600 6.704165
3.135600 -13.431600 6.774381
3.182400 -13.431600 6.790463
3.229200 -13.431600 6.837063
3.276000 -13.431600 6.892182
3.322800 -13.431600 6.902152
3.369600 -13.431600 6.917469
3.416400 -13.431600 6.951076
3.463200 -13.431600 6.993001
3.510000 -13.431600 6.991242
3.556800 -13.431600 7.029359
3.603600 -13.431600 7.060340
3.650400 -13.431600 7.090948
3.697200 -13.431600 7.123752
3.744000 -13.431600 7.151546
3.790800 -13.431600 7.163741
3.837600 -13.431600 7.203409
3.884400 -13.431600 7.212137
3.931200 -13.431600 7.278089
3.978000 -13.431600 7.329981
4.024800 -13.431600 7.363425
4.071600 -13.431600 7.398368
4.118400 -13.431600 7.428428
4.165200 -13.431600 7.438942
4.212000 -13.431600 7.451809
4.258800 -13.431600 7.469177
4.305600 -13.431600 7.523296
4.352400 -13.431600 7.532252
4.399200 -13.431600 7.565889
4.446000 -13.431600 7.585131
4.492800 -13.431600 7.649975
4.539600 -13.431600 7.649992
4.586400 -13.431600 7.683941
4.633200 -13.431600 7.683941
4.680000 -13.431600 7.736173
4.726800 -13.431600 7.819256
4.773600 -13.431600 7.863938
4.820400 -13.431600 7.924571
4.867200 -13.431600 7.993822
4.914000 -13.431600 8.044406
4.960800 -13.431600 8.096423
5.007600 -13.431600 8.146212
5.054400 -13.431600 8.168845
5.101200 -13.431600 8.301345
5.148000 -13.431600 8.391275
5.194800 -13.431600 8.476851
5.241600 -13.431600 8.550108
5.288400 -13.431600 8.562414
5.335200 -13.431600 8.687599
5.382000 -13.431600 8.826646
5.428800 -13.431600 9.157273
5.475600 -13.431600 29.402140
5.522400 -13.431600 29.419058
13.852800 -13.431600 6.655597
13.899600 -13.431600 6.638768
13.946400 -13.431600 6.631740
13.993200 -13.431600 6.626583
14.040000 -13.431600 6.623156
14.086800 -13.431600 6.617204
14.133600 -13.431600 6.612572
14.180400 -13.431600 6.604333
14.227200 -13.431600 6.599661
14.274000 -13.431600 6.604333
14.320800 -13.431600 6.611754
14.367600 -13.431600 6.611754
14.414400 -13.431600 6.597253
14.461200 -13.431600 6.597253
14.508000 -13.431600 6.596885
14.554800 -13.431600 6.595297
14.601600 -13.431600 6.595297
14.648400 -13.431600 6.591018
14.695200 -13.431600 6.584281
14.742000 -13.431600 6.591018
14.788800 -13.431600 6.591223
14.835600 -13.431600 6.596773
14.882400 -13.431600 6.596773
14.929200 -13.431600 6.598898
14.976000 -13.431600 6.599523
15.022800 -13.431600 6.598898
15.069600 -13.431600 6.596773
15.116400 -13.431600 6.593297
15.163200 -13.431600 6.589878
15.210000 -13.431600 6.593059
15.256800 -13.431600 6.593059
15.303600 -13.431600 6.593059
15.350400 -13.431600 6.595563
15.397200 -13.431600 6.598810
15.444000 -13.431600 6.595563
15.490800 -13.431600 6.600367
15.537600 -13.431600 6.595281
15.584400 -13.431600 6.591171
15.631200 -13.431600 6.574357
15.678000 -13.431600 6.563425
15.724800 -13.431600 6.556186
15.771600 -13.431600 6.549731
15.818400 -13.431600 6.529303
16.333200 -13.431600 5.126944
16.380000 -13.431600 5.093169
16.426800 -13.431600 5.010558
16.473600 -13.431600 4.998198
16.520400 -13.431600 5.005901
16.567200 -13.431600 5.001173
16.614000 -13.431600 4.998198
16.660800 -13.431600 4.998198
16.707600 -13.431600 5.001173
16.754400 -13.431600 4.981853
16.801200 -13.431600 4.981853
16.848000 -13.431600 4.943712
16.894800 -13.431600 4.934369
16.941600 -13.431600 4.930276
16.988400 -13.431600 4.878397
17.035200 -13.431600 4.818234
17.082000 -13.431600 4.739181
18.392400 -13.431600 -8.256279
18.439200 -13.431600 -8.267400
18.486000 -13.431600 -8.295799
18.532800 -13.431600 -8.298634
18.579600 -13.431600 0.000000
18.626400 -13.431600 0.000000
18.673200 -13.431600 0.000000
-18.720000 -13.384800 0.000000
-18.673200 -13.384800 0.000000
-18.626400 -13.384800 0.000000
-18.579600 -13.384800 -7.847983
-18.532800 -13.384800 -7.831723
-18.486000 -13.384800 -7.835709
-18.439200 -13.384800 -7.845917
-18.392400 -13.384800 -7.855656
-18.345600 -13.384800 -7.855826
-18.298800 -13.384800 -7.859679
-18.252000 -13.384800 -7.874068
-18.205200 -13.384800 -7.876503
-18.158400 -13.384800 -7.880877
-18.111600 -13.384800 -7.880108
-18.064800 -13.384800 -7.876493
-18.018000 -13.384800 -7.869488
-17.971200 -13.384800 -7.876493
-17.924400 -13.384800 -7.904176
-17.877600 -13.384800 -7.874029
-17.830800 -13.384800 -7.874029
-17.784000 -13.384800 -7.889866
-17.737200 -13.384800 -7.889866
-17.690400 -13.384800 -7.905123
-17.643600 -13.384800 -7.918938
-17.596800 -13.384800 -7.885076
-17.550000 -13.384800 -7.861758
-17.503200 -13.384800 -7.829692
-17.456400 -13.384800 -7.829692
-17.409600 -13.384800 -7.829692
-17.362800 -13.384800 -7.809509
-17.316000 -13.384800 -7.761919
-17.269200 -13.384800 -7.729474
-17.222400 -13.384800 -7.694584
-17.175600 -13.384800 -7.622520
-16.801200 -13.384800 -6.351869
-16.707600 -13.384800 -6.295998
-16.660800 -13.384800 -6.247885
-16.614000 -13.384800 -6.176898
-15.958800 -13.384800 4.927722
-15.912000 -13.384800 4.943014
-15.865200 -13.384800 4.983090
-15.818400 -13.384800 4.995013
-15.771600 -13.384800 5.004435
-15.724800 -13.384800 5.016435
-15.678000 -13.384800 5.052570
-15.631200 -13.384800 5.068372
-15.584400 -13.384800 5.097486
-15.537600 -13.384800 5.107171
-15.490800 -13.384800 5.134101
-15.444000 -13.384800 5.159576
-15.397200 -13.384800 5.206353
-14.882400 -13.384800 6.629546
-14.835600 -13.384800 6.641590
-14.788800 -13.384800 6.653991
-14.742000 -13.384800 6.675904
-14.695200 -13.384800 6.679444
-14.648400 -13.384800 6.694537
-14.601600 -13.384800 6.700822
-14.554800 -13.384800 6.705471
-14.508000 -13.384800 6.709746
-14.461200 -13.384800 6.710609
-14.414400 -13.384800 6.716476
-14.367600 -13.384800 6.714674
-14.320800 -13.384800 6.714759
-14.274000 -13.384800 6.714674
-14.227200 -13.384800 6.714674
-14.180400 -13.384800 6.712097
-14.133600 -13.384800 6.712770
-14.086800 -13.384800 6.709174
-14.040000 -13.384800 6.704818
-13.993200 -13.384800 6.703664
-13.946400 -13.384800 6.705519
-13.899600 -13.384800 6.705519
-13.852800 -13.384800 6.705519
-13.806000 -13.384800 6.705519
-13.759200 -13.384800 6.706768
-13.712400 -13.384800 6.711393
-13.665600 -13.384800 6.713261
-13.618800 -13.384800 6.711211
-13.572000 -13.384800 6.710806
-13.525200 -13.384800 6.711211
-13.478400 -13.384800 6.711211
-13.431600 -13.384800 6.711211
-13.384800 -13.384800 6.711702
-13.338000 -13.384800 6.711702
-13.291200 -13.384800 6.712396
-13.244400 -13.384800 6.716949
-13.197600 -13.384800 6.720357
-13.150800 -13.384800 6.720357
-13.104000 -13.384800 6.720082
-13.057200 -13.384800 6.720082
-13.010400 -13.384800 6.724103
-12.963600 -13.384800 6.734733
-12.916800 -13.384800 6.740178
-12.870000 -13.384800 6.804236
-8.611200 -13.384800 8.173007
-8.564400 -13.384800 7.929964
-8.517600 -13.384800 7.806142
-8.470800 -13.384800 7.794949
-8.424000 -13.384800 7.746172
-8.377200 -13.384800 7.719404
-8.330400 -13.384800 7.671261
-8.283600 -13.384800 7.621062
-8.236800 -13.384800 7.559416
-8.190000 -13.384800 7.538163
-8.143200 -13.384800 7.497705
-8.096400 -13.384800 7.467622
-8.049600 -13.384800 7.371690
-8.002800 -13.384800 7.328900
-7.956000 -13.384800 7.253858
-7.909200 -13.384800 7.226863
-7.862400 -13.384800 7.130866
-7.815600 -13.384800 7.130866
-7.768800 -13.384800 7.085075
-7.722000 -13.384800 7.038273
-7.675200 -13.384800 7.031566
-7.628400 -13.384800 7.003963
-7.581600 -13.384800 6.992738
-7.534800 -13.384800 6.956622
-7.488000 -13.384800 6.907515
-7.441200 -13.384800 6.902014
-7.394400 -13.384800 6.859844
-7.347600 -13.384800 6.840534
-7.300800 -13.384800 6.801184
-7.254000 -13.384800 6.761173
-7.207200 -13.384800 6.744571
-7.160400 -13.384800 6.713587
-7.113600 -13.384800 6.695398
-7.066800 -13.384800 6.679115
-7.020000 -13.384800 6.658322
-6.973200 -13.384800 6.642137
-6.926400 -13.384800 6.577331
-6.879600 -13.384800 6.536892
-6.832800 -13.384800 6.509095
-6.786000 -13.384800 6.490688
-6.739200 -13.384800 6.470468
-6.692400 -13.384800 6.437230
-6.645600 -13.384800 6.411674
-6.598800 -13.384800 6.338341
-6.552000 -13.384800 6.301868
-6.505200 -13.384800 6.290440
-6.458400 -13.384800 6.278494
-6.411600 -13.384800 6.278494
-6.364800 -13.384800 6.278494
-6.318000 -13.384800 6.285584
-6.271200 -13.384800 6.276375
-6.224400 -13.384800 6.276375
-6.177600 -13.384800 6.275521
-6.130800 -13.384800 6.268773
-6.084000 -13.384800 6.244790
-6.037200 -13.384800 6.227943
-5.990400 -13.384800 6.198486
-5.943600 -13.384800 6.190314
-5.896800 -13.384800 6.176607
-5.850000 -13.384800 6.165150
-5.803200 -13.384800 6.154810
-5.756400 -13.384800 6.131541
-5.709600 -13.384800 6.114895
-5.662800 -13.384800 6.079902
-5.616000 -13.384800 6.032000
-5.569200 -13.384800 6.012986
-5.522400 -13.384800 5.983664
-5.475600 -13.384800 5.971028
-5.428800 -13.384800 5.974183
-5.382000 -13.384800 5.975017
-5.335200 -13.384800 5.975017
-5.288400 -13.384800 5.988960
-5.241600 -13.384800 5.997577
-5.194800 -13.384800 5.997577
-5.148000 -13.384800 5.983906
-5.101200 -13.384800 5.933325
-5.054400 -13.384800 5.917610
-5.007600 -13.384800 5.885869
-4.960800 -13.384800 5.866677
-4.914000 -13.384800 5.848966
-4.867200 -13.384800 5.845236
-4.820400 -13.384800 5.845236
-4.773600 -13.384800 5.845236
-4.726800 -13.384800 5.819966
-4.680000 -13.384800 5.819966
-4.633200 -13.384800 5.791249
-4.586400 -13.384800 5.786531
-4.539600 -13.384800 5.793976
-4.492800 -13.384800 5.787287
-4.446000 -13.384800 5.795506
-4.399200 -13.384800 5.801282
-4.352400 -13.384800 5.795881
-4.305600 -13.384800 5.801282
-4.258800 -13.384800 5.795881
-4.212000 -13.384800 5.781825
-4.165200 -13.384800 5.778875
-4.118400 -13.384800 5.764615
-4.071600 -13.384800 5.761647
-4.024800 -13.384800 5.751841
-3.978000 -13.384800 5.740196
-3.931200 -13.384800 5.733148
-3.884400 -13.384800 5.720782
-3.837600 -13.384800 5.719302
-3.790800 -13.384800 5.675208
-3.744000 -13.384800 5.668107
-3.697200 -13.384800 5.655156
-3.650400 -13.384800 5.647313
-3.603600 -13.384800 5.655156
-3.556800 -13.384800 5.679042
-3.510000 -13.384800 5.706848
-3.463200 -13.384800 5.735446
-3.416400 -13.384800 5.746705
-3.369600 -13.384800 5.765273
-3.322800 -13.384800 5.746705
-3.276000 -13.384800 5.734690
-3.229200 -13.384800 5.686634
-3.182400 -13.384800 5.641712
-3.135600 -13.384800 5.622021
-3.088800 -13.384800 5.617189
-3.042000 -13.384800 5.610676
-2.995200 -13.384800 5.607920
-2.948400 -13.384800 5.599860
-2.901600 -13.384800 5.596945
-2.854800 -13.384800 5.591435
-2.808000 -13.384800 5.575591
-2.761200 -13.384800 5.566526
-2.714400 -13.384800 5.574805
-2.667600 -13.384800 5.578672
-2.620800 -13.384800 5.599303
-2.574000 -13.384800 5.643586
-2.527200 -13.384800 5.672173
-2.480400 -13.384800 5.683760
-2.433600 -13.384800 5.699052
-2.386800 -13.384800 5.707150
-2.340000 -13.384800 5.672876
-2.293200 -13.384800 5.618150
-2.246400 -13.384800 5.597562
-2.199600 -13.384800 5.573008
-2.152800 -13.384800 5.564560
-2.106000 -13.384800 5.552553
-2.059200 -13.384800 5.552553
-2.012400 -13.384800 5.543770
-1.965600 -13.384800 5.553802
-1.918800 -13.384800 5.558692
-1.872000 -13.384800 5.571847
-1.825200 -13.384800 5.571847
-1.778400 -13.384800 5.571847
-1.731600 -13.384800 5.576660
-1.684800 -13.384800 5.576660
-1.638000 -13.384800 5.569585
-1.591200 -13.384800 5.576660
-1.544400 -13.384800 5.575192
-1.497600 -13.384800 5.592238
-1.450800 -13.384800 5.592238
-1.404000 -13.384800 5.583734
-1.357200 -13.384800 5.592238
-1.310400 -13.384800 5.604207
-1.263600 -13.384800 5.579571
-1.216800 -13.384800 5.596529
-1.170000 -13.384800 5.592929
-1.123200 -13.384800 5.593178
-1.076400 -13.384800 5.600048
-1.029600 -13.384800 5.596324
-0.982800 -13.384800 5.600048
-0.936000 -13.384800 5.614693
-0.889200 -13.384800 5.613986
-0.842400 -13.384800 5.614693
-0.795600 -13.384800 5.615752
-0.748800 -13.384800 5.613380
-0.702000 -13.384800 5.608879
-0.655200 -13.384800 5.607108
-0.608400 -13.384800 5.598418
-0.561600 -13.384800 5.595302
-0.514800 -13.384800 5.598418
-0.468000 -13.384800 5.602379
-0.421200 -13.384800 5.607781
-0.374400 -13.384800 5.612514
-0.327600 -13.384800 5.622482
-0.280800 -13.384800 5.635491
-0.234000 -13.384800 5.674419
-0.187200 -13.384800 5.719493
-0.140400 -13.384800 5.760829
-0.093600 -13.384800 5.805705
-0.046800 -13.384800 5.824684
0.000000 -13.384800 5.842354
0.046800 -13.384800 5.823556
0.093600 -13.384800 5.815073
0.140400 -13.384800 5.767303
0.187200 -13.384800 5.763442
0.234000 -13.384800 5.746610
0.280800 -13.384800 5.745107
0.327600 -13.384800 5.751212
0.374400 -13.384800 5.763442
0.421200 -13.384800 5.772770
0.468000 -13.384800 5.789335
0.514800 -13.384800 5.789552
0.561600 -13.384800 5.817212
0.608400 -13.384800 5.817212
0.655200 -13.384800 5.820534
0.702000 -13.384800 5.825386
0.748800 -13.384800 5.832346
0.795600 -13.384800 5.871190
0.842400 -13.384800 5.913471
0.889200 -13.384800 5.929361
0.936000 -13.384800 5.969143
0.982800 -13.384800 5.979181
1.029600 -13.384800 5.988325
1.076400 -13.384800 6.019588
1.123200 -13.384800 6.023535
1.170000 -13.384800 6.029539
1.216800 -13.384800 6.039143
1.263600 -13.384800 6.052512
1.310400 -13.384800 6.059865
1.357200 -13.384800 6.070121
1.404000 -13.384800 6.081310
1.450800 -13.384800 6.084449
1.497600 -13.384800 6.106849
1.544400 -13.384800 6.117384
1.591200 -13.384800 6.126499
1.638000 -13.384800 6.145056
1.684800 -13.384800 6.146330
1.731600 -13.384800 6.165120
1.778400 -13.384800 6.169844
1.825200 -13.384800 6.208947
1.872000 -13.384800 6.208947
1.918800 -13.384800 6.215563
1.965600 -13.384800 6.236899
2.012400 -13.384800 6.238015
2.059200 -13.384800 6.241172
2.106000 -13.384800 6.269287
2.152800 -13.384800 6.288949
2.199600 -13.384800 6.310390
2.246400 -13.384800 6.339229
2.293200 -13.384800 6.379170
2.340000 -13.384800 6.388600
2.386800 -13.384800 6.411535
2.433600 -13.384800 6.411535
2.480400 -13.384800 6.427268
2.527200 -13.384800 6.445250
2.574000 -13.384800 6.452205
2.620800 -13.384800 6.455066
2.667600 -13.384800 6.471314
2.714400 -13.384800 6.515440
2.761200 -13.384800 6.562872
2.808000 -13.384800 6.576733
2.854800 -13.384800 6.591690
2.901600 -13.384800 6.626346
2.948400 -13.384800 6.667976
2.995200 -13.384800 6.668005
3.042000 -13.384800 6.692582
3.088800 -13.384800 6.709674
3.135600 -13.384800 6.750450
3.182400 -13.384800 6.789997
3.229200 -13.384800 6.819156
3.276000 -13.384800 6.892182
3.322800 -13.384800 6.902969
3.369600 -13.384800 6.931492
3.416400 -13.384800 6.984957
3.463200 -13.384800 7.013071
3.510000 -13.384800 7.011417
3.556800 -13.384800 7.031266
3.603600 -13.384800 7.056282
3.650400 -13.384800 7.078898
3.697200 -13.384800 7.119095
3.744000 -13.384800 7.141741
3.790800 -13.384800 7.161134
3.837600 -13.384800 7.196899
3.884400 -13.384800 7.208843
3.931200 -13.384800 7.278089
3.978000 -13.384800 7.301324
4.024800 -13.384800 7.363425
4.071600 -13.384800 7.398368
4.118400 -13.384800 7.417387
4.165200 -13.384800 7.417387
4.212000 -13.384800 7.438942
4.258800 -13.384800 7.469177
4.305600 -13.384800 7.496957
4.352400 -13.384800 7.532252
4.399200 -13.384800 7.574375
4.446000 -13.384800 7.605529
4.492800 -13.384800 7.654637
4.539600 -13.384800 7.669121
4.586400 -13.384800 7.722243
4.633200 -13.384800 7.736173
4.680000 -13.384800 7.751853
4.726800 -13.384800 7.828507
4.773600 -13.384800 7.879547
4.820400 -13.384800 7.946816
4.867200 -13.384800 8.054847
4.914000 -13.384800 8.084902
4.960800 -13.384800 8.127567
5.007600 -13.384800 8.178383
5.054400 -13.384800 8.224748
5.101200 -13.384800 8.312938
5.148000 -13.384800 8.391275
5.194800 -13.384800 8.462224
5.241600 -13.384800 8.527720
5.288400 -13.384800 8.538994
5.335200 -13.384800 8.623542
5.382000 -13.384800 8.816162
5.428800 -13.384800 9.081855
5.475600 -13.384800 29.419226
5.522400 -13.384800 29.428649
13.899600 -13.384800 6.651587
13.946400 -13.384800 6.637870
13.993200 -13.384800 6.630467
14.040000 -13.384800 6.626267
14.086800 -13.384800 6.623156
14.133600 -13.384800 6.614445
14.180400 -13.384800 6.612572
14.227200 -13.384800 6.604333
14.274000 -13.384800 6.604333
14.320800 -13.384800 6.611756
14.367600 -13.384800 6.611754
14.414400 -13.384800 6.601741
14.461200 -13.384800 6.603558
14.508000 -13.384800 6.603558
14.554800 -13.384800 6.600099
14.601600 -13.384800 6.600099
14.648400 -13.384800 6.597614
14.695200 -13.384800 6.594834
14.742000 -13.384800 6.594834
14.788800 -13.384800 6.591223
14.835600 -13.384800 6.594834
14.882400 -13.384800 6.593297
14.929200 -13.384800 6.597050
14.976000 -13.384800 6.597050
15.022800 -13.384800 6.596773
15.069600 -13.384800 6.589878
15.116400 -13.384800 6.592926
15.163200 -13.384800 6.591761
15.210000 -13.384800 6.593059
15.256800 -13.384800 6.593059
15.303600 -13.384800 6.595281
15.350400 -13.384800 6.598810
15.397200 -13.384800 6.601338
15.444000 -13.384800 6.600367
15.490800 -13.384800 6.602909
15.537600 -13.384800 6.601050
15.584400 -13.384800 6.595281
15.631200 -13.384800 6.589801
15.678000 -13.384800 6.573812
15.724800 -13.384800 6.559583
15.771600 -13.384800 6.556786
15.818400 -13.384800 6.549731
15.865200 -13.384800 6.509212
16.426800 -13.384800 5.069580
16.473600 -13.384800 5.027700
16.520400 -13.384800 5.012488
16.567200 -13.384800 5.011402
16.614000 -13.384800 5.010558
16.660800 -13.384800 5.005901
16.707600 -13.384800 5.005901
16.754400 -13.384800 4.996392
16.801200 -13.384800 4.981853
16.848000 -13.384800 4.946299
16.894800 -13.384800 4.933156
16.941600 -13.384800 4.931327
16.988400 -13.384800 4.902800
17.035200 -13.384800 4.874827
17.082000 -13.384800 4.807927
18.392400 -13.384800 -8.267400
18.439200 -13.384800 -8.287732
18.486000 -13.384800 -8.299925
18.532800 -13.384800 -8.320565
18.579600 -13.384800 0.000000
18.626400 -13.384800 0.000000
18.673200 -13.384800 0.000000
-18.720000 -13.338000 0.000000
-18.673200 -13.338000 0.000000
-18.626400 -13.338000 0.000000
-18.579600 -13.338000 -7.865839
-18.532800 -13.338000 -7.855677
-18.486000 -13.338000 -7.859679
-18.439200 -13.338000 -7.855826
-18.392400 -13.338000 -7.859679
-18.345600 -13.338000 -7.874068
-18.298800 -13.338000 -7.869071
-18.252000 -13.338000 -7.874068
-18.205200 -13.338000 -7.876493
-18.158400 -13.338000 -7.876823
-18.111600 -13.338000 -7.880108
-18.064800 -13.338000 -7.876503
-18.018000 -13.338000 -7.876493
-17.971200 -13.338000 -7.886136
-17.924400 -13.338000 -7.904342
-17.877600 -13.338000 -7.885076
-17.830800 -13.338000 -7.885076
-17.784000 -13.338000 -7.905123
-17.737200 -13.338000 -7.905123
-17.690400 -13.338000 -7.918938
-17.643600 -13.338000 -7.927982
-17.596800 -13.338000 -7.889866
-17.550000 -13.338000 -7.886465
-17.503200 -13.338000 -7.857226
-17.456400 -13.338000 -7.839953
-17.409600 -13.338000 -7.839953
-17.362800 -13.338000 -7.821513
-17.316000 -13.338000 -7.766244
-17.269200 -13.338000 -7.729474
-17.222400 -13.338000 -7.690520
-16.801200 -13.338000 -6.415454
-16.754400 -13.338000 -6.386047
-16.707600 -13.338000 -6.276351
-16.660800 -13.338000 -6.176898
-15.958800 -13.338000 4.945400
-15.912000 -13.338000 4.968121
-15.865200 -13.338000 4.987151
-15.818400 -13.338000 5.006286
-15.771600 -13.338000 5.013103
-15.724800 -13.338000 5.028326
-15.678000 -13.338000 5.064676
-15.631200 -13.338000 5.085887
-15.584400 -13.338000 5.102431
-15.537600 -13.338000 5.123955
-15.490800 -13.338000 5.145052
-15.444000 -13.338000 5.206353
-14.929200 -13.338000 6.607253
-14.882400 -13.338000 6.640292
-14.835600 -13.338000 6.656282
-14.788800 -13.338000 6.677801
-14.742000 -13.338000 6.692476
-14.695200 -13.338000 6.694537
-14.648400 -13.338000 6.700727
-14.601600 -13.338000 6.707650
-14.554800 -13.338000 6.709746
-14.508000 -13.338000 6.714759
-14.461200 -13.338000 6.712349
-14.414400 -13.338000 6.723840
-14.367600 -13.338000 6.717631
-14.320800 -13.338000 6.717330
-14.274000 -13.338000 6.715952
-14.227200 -13.338000 6.721163
-14.180400 -13.338000 6.715473
-14.133600 -13.338000 6.715952
-14.086800 -13.338000 6.714674
-14.040000 -13.338000 6.712097
-13.993200 -13.338000 6.704818
-13.946400 -13.338000 6.713261
-13.899600 -13.338000 6.713261
-13.852800 -13.338000 6.711419
-13.806000 -13.338000 6.713261
-13.759200 -13.338000 6.711419
-13.712400 -13.338000 6.711419
-13.665600 -13.338000 6.714239
-13.618800 -13.338000 6.711419
-13.572000 -13.338000 6.711393
-13.525200 -13.338000 6.712396
-13.478400 -13.338000 6.712396
-13.431600 -13.338000 6.714350
-13.384800 -13.338000 6.715362
-13.338000 -13.338000 6.715362
-13.291200 -13.338000 6.716034
-13.244400 -13.338000 6.716988
-13.197600 -13.338000 6.721277
-13.150800 -13.338000 6.721277
-13.104000 -13.338000 6.723752
-13.057200 -13.338000 6.730064
-13.010400 -13.338000 6.734733
-12.963600 -13.338000 6.740678
-12.916800 -13.338000 6.767155
-8.611200 -13.338000 8.310531
-8.564400 -13.338000 8.018177
-8.517600 -13.338000 7.859490
-8.470800 -13.338000 7.797877
-8.424000 -13.338000 7.758839
-8.377200 -13.338000 7.725429
-8.330400 -13.338000 7.671798
-8.283600 -13.338000 7.607667
-8.236800 -13.338000 7.559416
-8.190000 -13.338000 7.532978
-8.143200 -13.338000 7.480187
-8.096400 -13.338000 7.467622
-8.049600 -13.338000 7.368027
-8.002800 -13.338000 7.327774
-7.956000 -13.338000 7.243735
-7.909200 -13.338000 7.226863
-7.862400 -13.338000 7.137066
-7.815600 -13.338000 7.137066
-7.768800 -13.338000 7.085075
-7.722000 -13.338000 7.034171
-7.675200 -13.338000 7.029312
-7.628400 -13.338000 6.995242
-7.581600 -13.338000 6.974232
-7.534800 -13.338000 6.947541
-7.488000 -13.338000 6.907459
-7.441200 -13.338000 6.898807
-7.394400 -13.338000 6.846546
-7.347600 -13.338000 6.803607
-7.300800 -13.338000 6.796410
-7.254000 -13.338000 6.760145
-7.207200 -13.338000 6.733905
-7.160400 -13.338000 6.713587
-7.113600 -13.338000 6.695398
-7.066800 -13.338000 6.681913
-7.020000 -13.338000 6.665819
-6.973200 -13.338000 6.658322
-6.926400 -13.338000 6.594904
-6.879600 -13.338000 6.544652
-6.832800 -13.338000 6.509095
-6.786000 -13.338000 6.485382
-6.739200 -13.338000 6.470468
-6.692400 -13.338000 6.425597
-6.645600 -13.338000 6.411674
-6.598800 -13.338000 6.340961
-6.552000 -13.338000 6.290760
-6.505200 -13.338000 6.286181
-6.458400 -13.338000 6.269539
-6.411600 -13.338000 6.276375
-6.364800 -13.338000 6.276375
-6.318000 -13.338000 6.276375
-6.271200 -13.338000 6.264862
-6.224400 -13.338000 6.262228
-6.177600 -13.338000 6.249110
-6.130800 -13.338000 6.249110
-6.084000 -13.338000 6.235390
-6.037200 -13.338000 6.219222
-5.990400 -13.338000 6.192823
-5.943600 -13.338000 6.184720
-5.896800 -13.338000 6.176607
-5.850000 -13.338000 6.160731
-5.803200 -13.338000 6.152710
-5.756400 -13.338000 6.148599
-5.709600 -13.338000 6.114895
-5.662800 -13.338000 6.079902
-5.616000 -13.338000 6.031682
-5.569200 -13.338000 6.020071
-5.522400 -13.338000 6.002702
-5.475600 -13.338000 5.985985
-5.428800 -13.338000 5.988960
-5.382000 -13.338000 5.985985
-5.335200 -13.338000 5.983664
-5.288400 -13.338000 5.995809
-5.241600 -13.338000 5.997131
-5.194800 -13.338000 5.995809
-5.148000 -13.338000 5.976172
-5.101200 -13.338000 5.933325
-5.054400 -13.338000 5.917610
-5.007600 -13.338000 5.889364
-4.960800 -13.338000 5.877572
-4.914000 -13.338000 5.847850
-4.867200 -13.338000 5.845236
-4.820400 -13.338000 5.845236
-4.773600 -13.338000 5.835468
-4.726800 -13.338000 5.812296
-4.680000 -13.338000 5.810610
-4.633200 -13.338000 5.791249
-4.586400 -13.338000 5.786531
-4.539600 -13.338000 5.793976
-4.492800 -13.338000 5.786531
-4.446000 -13.338000 5.795506
-4.399200 -13.338000 5.801282
-4.352400 -13.338000 5.801282
-4.305600 -13.338000 5.803434
-4.258800 -13.338000 5.801282
-4.212000 -13.338000 5.787680
-4.165200 -13.338000 5.781825
-4.118400 -13.338000 5.777203
-4.071600 -13.338000 5.768328
-4.024800 -13.338000 5.762548
-3.978000 -13.338000 5.751841
-3.931200 -13.338000 5.750226
-3.884400 -13.338000 5.733148
-3.837600 -13.338000 5.724560
-3.790800 -13.338000 5.675208
-3.744000 -13.338000 5.670211
-3.697200 -13.338000 5.654759
-3.650400 -13.338000 5.653053
-3.603600 -13.338000 5.653575
-3.556800 -13.338000 5.672094
-3.510000 -13.338000 5.706848
-3.463200 -13.338000 5.755901
-3.416400 -13.338000 5.773774
-3.369600 -13.338000 5.804881
-3.322800 -13.338000 5.792560
-3.276000 -13.338000 5.741794
-3.229200 -13.338000 5.684180
-3.182400 -13.338000 5.636552
-3.135600 -13.338000 5.620521
-3.088800 -13.338000 5.614652
-3.042000 -13.338000 5.603007
-2.995200 -13.338000 5.599860
-2.948400 -13.338000 5.596164
-2.901600 -13.338000 5.591435
-2.854800 -13.338000 5.566526
-2.808000 -13.338000 5.552722
-2.761200 -13.338000 5.550028
-2.714400 -13.338000 5.562122
-2.667600 -13.338000 5.574805
-2.620800 -13.338000 5.589935
-2.574000 -13.338000 5.643586
-2.527200 -13.338000 5.672173
-2.480400 -13.338000 5.683760
-2.433600 -13.338000 5.688854
-2.386800 -13.338000 5.699052
-2.340000 -13.338000 5.672173
-2.293200 -13.338000 5.598418
-2.246400 -13.338000 5.573008
-2.199600 -13.338000 5.556401
-2.152800 -13.338000 5.543770
-2.106000 -13.338000 5.543770
-2.059200 -13.338000 5.549344
-2.012400 -13.338000 5.549344
-1.965600 -13.338000 5.569303
-1.918800 -13.338000 5.560545
-1.872000 -13.338000 5.576660
-1.825200 -13.338000 5.576660
-1.778400 -13.338000 5.576660
-1.731600 -13.338000 5.594115
-1.684800 -13.338000 5.587496
-1.638000 -13.338000 5.576660
-1.591200 -13.338000 5.587496
-1.544400 -13.338000 5.579571
-1.497600 -13.338000 5.592238
-1.450800 -13.338000 5.583734
-1.404000 -13.338000 5.570697
-1.357200 -13.338000 5.579571
-1.310400 -13.338000 5.596529
-1.263600 -13.338000 5.579571
-1.216800 -13.338000 5.596529
-1.170000 -13.338000 5.592972
-1.123200 -13.338000 5.593178
-1.076400 -13.338000 5.600048
-1.029600 -13.338000 5.596324
-0.982800 -13.338000 5.596324
-0.936000 -13.338000 5.603845
-0.889200 -13.338000 5.603845
-0.842400 -13.338000 5.608879
-0.795600 -13.338000 5.614693
-0.748800 -13.338000 5.613986
-0.702000 -13.338000 5.608879
-0.655200 -13.338000 5.608879
-0.608400 -13.338000 5.608879
-0.561600 -13.338000 5.603725
-0.514800 -13.338000 5.612514
-0.468000 -13.338000 5.612514
-0.421200 -13.338000 5.615539
-0.374400 -13.338000 5.615539
-0.327600 -13.338000 5.622819
-0.280800 -13.338000 5.635491
-0.234000 -13.338000 5.674419
-0.187200 -13.338000 5.734298
-0.140400 -13.338000 5.761582
-0.093600 -13.338000 5.805705
-0.046800 -13.338000 5.820584
0.000000 -13.338000 5.820584
0.046800 -13.338000 5.813579
0.093600 -13.338000 5.775548
0.140400 -13.338000 5.751986
0.187200 -13.338000 5.751986
0.234000 -13.338000 5.741177
0.280800 -13.338000 5.745107
0.327600 -13.338000 5.767303
0.374400 -13.338000 5.776188
0.421200 -13.338000 5.789335
0.468000 -13.338000 5.802959
0.514800 -13.338000 5.809006
0.561600 -13.338000 5.832346
0.608400 -13.338000 5.823375
0.655200 -13.338000 5.823375
0.702000 -13.338000 5.835461
0.748800 -13.338000 5.835461
0.795600 -13.338000 5.871190
0.842400 -13.338000 5.908826
0.889200 -13.338000 5.928534
0.936000 -13.338000 5.962139
0.982800 -13.338000 5.977240
1.029600 -13.338000 5.988325
1.076400 -13.338000 6.022533
1.123200 -13.338000 6.028265
1.170000 -13.338000 6.043079
1.216800 -13.338000 6.039274
1.263600 -13.338000 6.052512
1.310400 -13.338000 6.059785
1.357200 -13.338000 6.067744
1.404000 -13.338000 6.078161
1.450800 -13.338000 6.090807
1.497600 -13.338000 6.109317
1.544400 -13.338000 6.127568
1.591200 -13.338000 6.143126
1.638000 -13.338000 6.154037
1.684800 -13.338000 6.154928
1.731600 -13.338000 6.169844
1.778400 -13.338000 6.186211
1.825200 -13.338000 6.204398
1.872000 -13.338000 6.208947
1.918800 -13.338000 6.212928
1.965600 -13.338000 6.220209
2.012400 -13.338000 6.226256
2.059200 -13.338000 6.241172
2.106000 -13.338000 6.271682
2.152800 -13.338000 6.302657
2.199600 -13.338000 6.330131
2.246400 -13.338000 6.361731
2.293200 -13.338000 6.381524
2.340000 -13.338000 6.388600
2.386800 -13.338000 6.410506
2.433600 -13.338000 6.410506
2.480400 -13.338000 6.427268
2.527200 -13.338000 6.433866
2.574000 -13.338000 6.452205
2.620800 -13.338000 6.459845
2.667600 -13.338000 6.479741
2.714400 -13.338000 6.516315
2.761200 -13.338000 6.562872
2.808000 -13.338000 6.565360
2.854800 -13.338000 6.591690
2.901600 -13.338000 6.607976
2.948400 -13.338000 6.668005
2.995200 -13.338000 6.681298
3.042000 -13.338000 6.697502
3.088800 -13.338000 6.710777
3.135600 -13.338000 6.777326
3.182400 -13.338000 6.819156
3.229200 -13.338000 6.876476
3.276000 -13.338000 6.892495
3.322800 -13.338000 6.909801
3.369600 -13.338000 6.937007
3.416400 -13.338000 6.983690
3.463200 -13.338000 7.011417
3.510000 -13.338000 6.993001
3.556800 -13.338000 7.011417
3.603600 -13.338000 7.029359
3.650400 -13.338000 7.063022
3.697200 -13.338000 7.102624
3.744000 -13.338000 7.139294
3.790800 -13.338000 7.161720
3.837600 -13.338000 7.205618
3.884400 -13.338000 7.231125
3.931200 -13.338000 7.278089
3.978000 -13.338000 7.301324
4.024800 -13.338000 7.357517
4.071600 -13.338000 7.397767
4.118400 -13.338000 7.398368
4.165200 -13.338000 7.422765
4.212000 -13.338000 7.458879
4.258800 -13.338000 7.487771
4.305600 -13.338000 7.523296
4.352400 -13.338000 7.533879
4.399200 -13.338000 7.592347
4.446000 -13.338000 7.649975
4.492800 -13.338000 7.668676
4.539600 -13.338000 7.681595
4.586400 -13.338000 7.736173
4.633200 -13.338000 7.749784
4.680000 -13.338000 7.818066
4.726800 -13.338000 7.863938
4.773600 -13.338000 7.924571
4.820400 -13.338000 8.000683
4.867200 -13.338000 8.084902
4.914000 -13.338000 8.117982
4.960800 -13.338000 8.157847
5.007600 -13.338000 8.196328
5.054400 -13.338000 8.228277
5.101200 -13.338000 8.316849
5.148000 -13.338000 8.391275
5.194800 -13.338000 8.471291
5.241600 -13.338000 8.524030
5.288400 -13.338000 8.538994
5.335200 -13.338000 8.580685
5.382000 -13.338000 8.818405
5.428800 -13.338000 9.157273
5.475600 -13.338000 29.426308
5.522400 -13.338000 29.432877
13.899600 -13.338000 6.677762
13.946400 -13.338000 6.657646
13.993200 -13.338000 6.638401
14.040000 -13.338000 6.634515
14.086800 -13.338000 6.629114
14.133600 -13.338000 6.617204
14.180400 -13.338000 6.614445
14.227200 -13.338000 6.611756
14.274000 -13.338000 6.611756
14.320800 -13.338000 6.611756
14.367600 -13.338000 6.610597
14.414400 -13.338000 6.601741
14.461200 -13.338000 6.608935
14.508000 -13.338000 6.608935
14.554800 -13.338000 6.607785
14.601600 -13.338000 6.608935
14.648400 -13.338000 6.603781
14.695200 -13.338000 6.603452
14.742000 -13.338000 6.600099
14.788800 -13.338000 6.597614
14.835600 -13.338000 6.597050
14.882400 -13.338000 6.596773
14.929200 -13.338000 6.597089
14.976000 -13.338000 6.597498
15.022800 -13.338000 6.596773
15.069600 -13.338000 6.589878
15.116400 -13.338000 6.591533
15.163200 -13.338000 6.590161
15.210000 -13.338000 6.591533
15.256800 -13.338000 6.591533
15.303600 -13.338000 6.595281
15.350400 -13.338000 6.601338
15.397200 -13.338000 6.603420
15.444000 -13.338000 6.601338
15.490800 -13.338000 6.604601
15.537600 -13.338000 6.609281
15.584400 -13.338000 6.603750
15.631200 -13.338000 6.600938
15.678000 -13.338000 6.590887
15.724800 -13.338000 6.573812
15.771600 -13.338000 6.563680
15.818400 -13.338000 6.552953
15.865200 -13.338000 6.519300
15.912000 -13.338000 6.486546
16.426800 -13.338000 5.093169
16.473600 -13.338000 5.046419
16.520400 -13.338000 5.027700
16.567200 -13.338000 5.012488
16.614000 -13.338000 5.011176
16.660800 -13.338000 5.005901
16.707600 -13.338000 5.001558
16.754400 -13.338000 4.999438
16.801200 -13.338000 4.996634
16.848000 -13.338000 4.952683
16.894800 -13.338000 4.936225
16.941600 -13.338000 4.931327
16.988400 -13.338000 4.902800
17.035200 -13.338000 4.880912
17.082000 -13.338000 4.847236
18.392400 -13.338000 -8.299925
18.439200 -13.338000 -8.299925
18.486000 -13.338000 -8.314112
18.532800 -13.338000 -8.362668
18.579600 -13.338000 0.000000
18.626400 -13.338000 0.000000
18.673200 -13.338000 0.000000
-18.720000 -13.291200 0.000000
-18.673200 -13.291200 0.000000
-18.626400 -13.291200 0.000000
-18.579600 -13.291200 -7.889946
-18.532800 -13.291200 -7.889946
-18.486000 -13.291200 -7.882316
-18.439200 -13.291200 -7.882316
-18.392400 -13.291200 -7.881844
-18.345600 -13.291200 -7.880150
-18.298800 -13.291200 -7.876823
-18.252000 -13.291200 -7.880108
-18.205200 -13.291200 -7.880150
-18.158400 -13.291200 -7.886136
-18.111600 -13.291200 -7.899434
-18.064800 -13.291200 -7.886136
-18.018000 -13.291200 -7.899434
-17.971200 -13.291200 -7.904176
-17.924400 -13.291200 -7.905128
-17.877600 -13.291200 -7.905128
-17.830800 -13.291200 -7.907585
-17.784000 -13.291200 -7.951314
-17.737200 -13.291200 -7.956520
-17.690400 -13.291200 -7.956520
-17.643600 -13.291200 -7.956520
-17.596800 -13.291200 -7.940237
-17.550000 -13.291200 -7.924714
-17.503200 -13.291200 -7.875903
-17.456400 -13.291200 -7.855468
-17.409600 -13.291200 -7.839953
-17.362800 -13.291200 -7.829692
-17.316000 -13.291200 -7.803561
-17.269200 -13.291200 -7.769434
-16.848000 -13.291200 -6.475066
-16.801200 -13.291200 -6.456107
-16.754400 -13.291200 -6.415454
-16.707600 -13.291200 -6.276351
-15.958800 -13.291200 4.986441
-15.912000 -13.291200 5.004435
-15.865200 -13.291200 5.013103
-15.818400 -13.291200 5.023573
-15.771600 -13.291200 5.052570
-15.724800 -13.291200 5.058998
-15.678000 -13.291200 5.077340
-15.631200 -13.291200 5.096270
-15.584400 -13.291200 5.118124
-15.537600 -13.291200 5.134101
-15.490800 -13.291200 5.170888
-15.444000 -13.291200 5.213870
-14.929200 -13.291200 6.629546
-14.882400 -13.291200 6.653991
-14.835600 -13.291200 6.677801
-14.788800 -13.291200 6.696152
-14.742000 -13.291200 6.700727
-14.695200 -13.291200 6.709746
-14.648400 -13.291200 6.709746
-14.601600 -13.291200 6.717330
-14.554800 -13.291200 6.717330
-14.508000 -13.291200 6.718743
-14.461200 -13.291200 6.722522
-14.414400 -13.291200 6.725470
-14.367600 -13.291200 6.725470
-14.320800 -13.291200 6.724083
-14.274000 -13.291200 6.723639
-14.227200 -13.291200 6.723639
-14.180400 -13.291200 6.721724
-14.133600 -13.291200 6.721724
-14.086800 -13.291200 6.715473
-14.040000 -13.291200 6.721163
-13.993200 -13.291200 6.721724
-13.946400 -13.291200 6.726511
-13.899600 -13.291200 6.728670
-13.852800 -13.291200 6.726511
-13.806000 -13.291200 6.726511
-13.759200 -13.291200 6.720838
-13.712400 -13.291200 6.720066
-13.665600 -13.291200 6.720359
-13.618800 -13.291200 6.719474
-13.572000 -13.291200 6.714239
-13.525200 -13.291200 6.720359
-13.478400 -13.291200 6.716034
-13.431600 -13.291200 6.716034
-13.384800 -13.291200 6.723814
-13.338000 -13.291200 6.721277
-13.291200 -13.291200 6.721277
-13.244400 -13.291200 6.724921
-13.197600 -13.291200 6.730064
-13.150800 -13.291200 6.730064
-13.104000 -13.291200 6.730064
-13.057200 -13.291200 6.734918
-13.010400 -13.291200 6.736060
-12.963600 -13.291200 6.758468
-8.611200 -13.291200 8.173007
-8.564400 -13.291200 7.923052
-8.517600 -13.291200 7.859490
-8.470800 -13.291200 7.794949
-8.424000 -13.291200 7.746172
-8.377200 -13.291200 7.690464
-8.330400 -13.291200 7.669217
-8.283600 -13.291200 7.606641
-8.236800 -13.291200 7.556625
-8.190000 -13.291200 7.497705
-8.143200 -13.291200 7.468603
-8.096400 -13.291200 7.401373
-8.049600 -13.291200 7.349433
-8.002800 -13.291200 7.319146
-7.956000 -13.291200 7.248089
-7.909200 -13.291200 7.178735
-7.862400 -13.291200 7.130072
-7.815600 -13.291200 7.123647
-7.768800 -13.291200 7.085075
-7.722000 -13.291200 7.036153
-7.675200 -13.291200 7.029682
-7.628400 -13.291200 6.992738
-7.581600 -13.291200 6.960057
-7.534800 -13.291200 6.931082
-7.488000 -13.291200 6.898807
-7.441200 -13.291200 6.887002
-7.394400 -13.291200 6.840786
-7.347600 -13.291200 6.796410
-7.300800 -13.291200 6.777602
-7.254000 -13.291200 6.750043
-7.207200 -13.291200 6.713587
-7.160400 -13.291200 6.701106
-7.113600 -13.291200 6.689182
-7.066800 -13.291200 6.681913
-7.020000 -13.291200 6.679115
-6.973200 -13.291200 6.665435
-6.926400 -13.291200 6.638465
-6.879600 -13.291200 6.577331
-6.832800 -13.291200 6.508634
-6.786000 -13.291200 6.485382
-6.739200 -13.291200 6.472475
-6.692400 -13.291200 6.425597
-6.645600 -13.291200 6.404043
-6.598800 -13.291200 6.340961
-6.552000 -13.291200 6.316221
-6.505200 -13.291200 6.290760
-6.458400 -13.291200 6.278428
-6.411600 -13.291200 6.278428
-6.364800 -13.291200 6.278428
-6.318000 -13.291200 6.278494
-6.271200 -13.291200 6.262228
-6.224400 -13.291200 6.256467
-6.177600 -13.291200 6.249110
-6.130800 -13.291200 6.244790
-6.084000 -13.291200 6.227943
-6.037200 -13.291200 6.214943
-5.990400 -13.291200 6.188733
-5.943600 -13.291200 6.176607
-5.896800 -13.291200 6.169597
-5.850000 -13.291200 6.160731
-5.803200 -13.291200 6.148779
-5.756400 -13.291200 6.122303
-5.709600 -13.291200 6.111853
-5.662800 -13.291200 6.074170
-5.616000 -13.291200 6.024824
-5.569200 -13.291200 6.012986
-5.522400 -13.291200 6.002702
-5.475600 -13.291200 5.990370
-5.428800 -13.291200 5.995471
-5.382000 -13.291200 5.985985
-5.335200 -13.291200 5.975017
-5.288400 -13.291200 6.010817
-5.241600 -13.291200 6.010817
-5.194800 -13.291200 5.995809
-5.148000 -13.291200 5.976172
-5.101200 -13.291200 5.933325
-5.054400 -13.291200 5.928574
-5.007600 -13.291200 5.898440
-4.960800 -13.291200 5.866677
-4.914000 -13.291200 5.846772
-4.867200 -13.291200 5.839157
-4.820400 -13.291200 5.845166
-4.773600 -13.291200 5.824428
-4.726800 -13.291200 5.818916
-4.680000 -13.291200 5.810610
-4.633200 -13.291200 5.807036
-4.586400 -13.291200 5.807036
-4.539600 -13.291200 5.807036
-4.492800 -13.291200 5.793976
-4.446000 -13.291200 5.795506
-4.399200 -13.291200 5.793976
-4.352400 -13.291200 5.793976
-4.305600 -13.291200 5.791412
-4.258800 -13.291200 5.786346
-4.212000 -13.291200 5.781341
-4.165200 -13.291200 5.779968
-4.118400 -13.291200 5.773835
-4.071600 -13.291200 5.764615
-4.024800 -13.291200 5.768328
-3.978000 -13.291200 5.759114
-3.931200 -13.291200 5.750226
-3.884400 -13.291200 5.740196
-3.837600 -13.291200 5.727312
-3.790800 -13.291200 5.679042
-3.744000 -13.291200 5.678381
-3.697200 -13.291200 5.672094
-3.650400 -13.291200 5.657311
-3.603600 -13.291200 5.657311
-3.556800 -13.291200 5.672094
-3.510000 -13.291200 5.679632
-3.463200 -13.291200 5.714567
-3.416400 -13.291200 5.746705
-3.369600 -13.291200 5.797894
-3.322800 -13.291200 5.786345
-3.276000 -13.291200 5.741794
-3.229200 -13.291200 5.694455
-3.182400 -13.291200 5.654188
-3.135600 -13.291200 5.636552
-3.088800 -13.291200 5.617189
-3.042000 -13.291200 5.605565
-2.995200 -13.291200 5.603007
-2.948400 -13.291200 5.596164
-2.901600 -13.291200 5.593462
-2.854800 -13.291200 5.581954
-2.808000 -13.291200 5.562122
-2.761200 -13.291200 5.553868
-2.714400 -13.291200 5.572142
-2.667600 -13.291200 5.578672
-2.620800 -13.291200 5.597666
-2.574000 -13.291200 5.627597
-2.527200 -13.291200 5.672173
-2.480400 -13.291200 5.683760
-2.433600 -13.291200 5.688854
-2.386800 -13.291200 5.688854
-2.340000 -13.291200 5.650911
-2.293200 -13.291200 5.580455
-2.246400 -13.291200 5.564560
-2.199600 -13.291200 5.539044
-2.152800 -13.291200 5.532109
-2.106000 -13.291200 5.530115
-2.059200 -13.291200 5.530115
-2.012400 -13.291200 5.532109
-1.965600 -13.291200 5.553802
-1.918800 -13.291200 5.560545
-1.872000 -13.291200 5.576660
-1.825200 -13.291200 5.576660
-1.778400 -13.291200 5.579447
-1.731600 -13.291200 5.602888
-1.684800 -13.291200 5.582711
-1.638000 -13.291200 5.582711
-1.591200 -13.291200 5.592238
-1.544400 -13.291200 5.582711
-1.497600 -13.291200 5.592238
-1.450800 -13.291200 5.582711
-1.404000 -13.291200 5.561454
-1.357200 -13.291200 5.565025
-1.310400 -13.291200 5.568153
-1.263600 -13.291200 5.565025
-1.216800 -13.291200 5.580261
-1.170000 -13.291200 5.583734
-1.123200 -13.291200 5.580261
-1.076400 -13.291200 5.593178
-1.029600 -13.291200 5.593178
-0.982800 -13.291200 5.596295
-0.936000 -13.291200 5.600048
-0.889200 -13.291200 5.600048
-0.842400 -13.291200 5.600048
-0.795600 -13.291200 5.607108
-0.748800 -13.291200 5.608879
-0.702000 -13.291200 5.607108
-0.655200 -13.291200 5.607108
-0.608400 -13.291200 5.603725
-0.561600 -13.291200 5.607781
-0.514800 -13.291200 5.617800
-0.468000 -13.291200 5.622482
-0.421200 -13.291200 5.617800
-0.374400 -13.291200 5.620922
-0.327600 -13.291200 5.633273
-0.280800 -13.291200 5.650958
-0.234000 -13.291200 5.674419
-0.187200 -13.291200 5.748266
-0.140400 -13.291200 5.766865
-0.093600 -13.291200 5.805705
-0.046800 -13.291200 5.813579
0.000000 -13.291200 5.809148
0.046800 -13.291200 5.794288
0.093600 -13.291200 5.779481
0.140400 -13.291200 5.767303
0.187200 -13.291200 5.767303
0.234000 -13.291200 5.751212
0.280800 -13.291200 5.751986
0.327600 -13.291200 5.781102
0.374400 -13.291200 5.789335
0.421200 -13.291200 5.809006
0.468000 -13.291200 5.817212
0.514800 -13.291200 5.823375
0.561600 -13.291200 5.837710
0.608400 -13.291200 5.835461
0.655200 -13.291200 5.835461
0.702000 -13.291200 5.846276
0.748800 -13.291200 5.848528
0.795600 -13.291200 5.871190
0.842400 -13.291200 5.913471
0.889200 -13.291200 5.928534
0.936000 -13.291200 5.955806
0.982800 -13.291200 5.978165
1.029600 -13.291200 5.991448
1.076400 -13.291200 6.025029
1.123200 -13.291200 6.039310
1.170000 -13.291200 6.043607
1.216800 -13.291200 6.050324
1.263600 -13.291200 6.059865
1.310400 -13.291200 6.062642
1.357200 -13.291200 6.085792
1.404000 -13.291200 6.087723
1.450800 -13.291200 6.100829
1.497600 -13.291200 6.117384
1.544400 -13.291200 6.129233
1.591200 -13.291200 6.137614
1.638000 -13.291200 6.154304
1.684800 -13.291200 6.159549
1.731600 -13.291200 6.167239
1.778400 -13.291200 6.167239
1.825200 -13.291200 6.186211
1.872000 -13.291200 6.204398
1.918800 -13.291200 6.211545
1.965600 -13.291200 6.213885
2.012400 -13.291200 6.222047
2.059200 -13.291200 6.241172
2.106000 -13.291200 6.282391
2.152800 -13.291200 6.313038
2.199600 -13.291200 6.347379
2.246400 -13.291200 6.381524
2.293200 -13.291200 6.388600
2.340000 -13.291200 6.410506
2.386800 -13.291200 6.411535
2.433600 -13.291200 6.412451
2.480400 -13.291200 6.434450
2.527200 -13.291200 6.452406
2.574000 -13.291200 6.452871
2.620800 -13.291200 6.471678
2.667600 -13.291200 6.503823
2.714400 -13.291200 6.530694
2.761200 -13.291200 6.565360
2.808000 -13.291200 6.585360
2.854800 -13.291200 6.607976
2.901600 -13.291200 6.633080
2.948400 -13.291200 6.667214
2.995200 -13.291200 6.681298
3.042000 -13.291200 6.704165
3.088800 -13.291200 6.716406
3.135600 -13.291200 6.777326
3.182400 -13.291200 6.826921
3.229200 -13.291200 6.876476
3.276000 -13.291200 6.902152
3.322800 -13.291200 6.933966
3.369600 -13.291200 6.976023
3.416400 -13.291200 6.984957
3.463200 -13.291200 7.013071
3.510000 -13.291200 7.000585
3.556800 -13.291200 7.015768
3.603600 -13.291200 7.031266
3.650400 -13.291200 7.038559
3.697200 -13.291200 7.069604
3.744000 -13.291200 7.122745
3.790800 -13.291200 7.161134
3.837600 -13.291200 7.191204
3.884400 -13.291200 7.208843
3.931200 -13.291200 7.285512
3.978000 -13.291200 7.301324
4.024800 -13.291200 7.344427
4.071600 -13.291200 7.375921
4.118400 -13.291200 7.390598
4.165200 -13.291200 7.398368
4.212000 -13.291200 7.448772
4.258800 -13.291200 7.487771
4.305600 -13.291200 7.515484
4.352400 -13.291200 7.544267
4.399200 -13.291200 7.639392
4.446000 -13.291200 7.657590
4.492800 -13.291200 7.683941
4.539600 -13.291200 7.722243
4.586400 -13.291200 7.746281
4.633200 -13.291200 7.784347
4.680000 -13.291200 7.832662
4.726800 -13.291200 7.924571
4.773600 -13.291200 7.993822
4.820400 -13.291200 8.081812
4.867200 -13.291200 8.101671
4.914000 -13.291200 8.118214
4.960800 -13.291200 8.157847
5.007600 -13.291200 8.224748
5.054400 -13.291200 8.237621
5.101200 -13.291200 8.373075
5.148000 -13.291200 8.395512
5.194800 -13.291200 8.462224
5.241600 -13.291200 8.538994
5.288400 -13.291200 8.550108
5.335200 -13.291200 8.640318
5.382000 -13.291200 8.818405
5.428800 -13.291200 11.247663
5.475600 -13.291200 29.431724
13.946400 -13.291200 6.668111
13.993200 -13.291200 6.648746
14.040000 -13.291200 6.638768
14.086800 -13.291200 6.631878
14.133600 -13.291200 6.628612
14.180400 -13.291200 6.614445
14.227200 -13.291200 6.611756
14.274000 -13.291200 6.611756
14.320800 -13.291200 6.611756
14.367600 -13.291200 6.611754
14.414400 -13.291200 6.607785
14.461200 -13.291200 6.610597
14.508000 -13.291200 6.611754
14.554800 -13.291200 6.611754
14.601600 -13.291200 6.612709
14.648400 -13.291200 6.610597
14.695200 -13.291200 6.611656
14.742000 -13.291200 6.613511
14.788800 -13.291200 6.603781
14.835600 -13.291200 6.600317
14.882400 -13.291200 6.599523
14.929200 -13.291200 6.600013
14.976000 -13.291200 6.601890
15.022800 -13.291200 6.597089
15.069600 -13.291200 6.589878
15.116400 -13.291200 6.591533
15.163200 -13.291200 6.590807
15.210000 -13.291200 6.591533
15.256800 -13.291200 6.591533
15.303600 -13.291200 6.595281
15.350400 -13.291200 6.600938
15.397200 -13.291200 6.603750
15.444000 -13.291200 6.603344
15.490800 -13.291200 6.610739
15.537600 -13.291200 6.619124
15.584400 -13.291200 6.608293
15.631200 -13.291200 6.607337
15.678000 -13.291200 6.601050
15.724800 -13.291200 6.599892
15.771600 -13.291200 6.591171
15.818400 -13.291200 6.568924
15.865200 -13.291200 6.556786
15.912000 -13.291200 6.509212
16.473600 -13.291200 5.069580
16.520400 -13.291200 5.046419
16.567200 -13.291200 5.027700
16.614000 -13.291200 5.011637
16.660800 -13.291200 5.011176
16.707600 -13.291200 5.004065
16.754400 -13.291200 5.000776
16.801200 -13.291200 4.999438
16.848000 -13.291200 4.970019
16.894800 -13.291200 4.952683
16.941600 -13.291200 4.933156
16.988400 -13.291200 4.925826
17.035200 -13.291200 4.893431
17.082000 -13.291200 4.875055
17.128800 -13.291200 4.818844
17.175600 -13.291200 4.772819
18.439200 -13.291200 -8.325433
18.486000 -13.291200 -8.362668
18.532800 -13.291200 -8.408118
18.579600 -13.291200 0.000000
18.626400 -13.291200 0.000000
18.673200 -13.291200 0.000000
-18.720000 -13.244400 0.000000
-18.673200 -13.244400 0.000000
-18.626400 -13.244400 0.000000
-18.579600 -13.244400 -7.923132
-18.532800 -13.244400 -7.923132
-18.486000 -13.244400 -7.905163
-18.439200 -13.244400 -7.889946
-18.392400 -13.244400 -7.882316
-18.345600 -13.244400 -7.882316
-18.298800 -13.244400 -7.880150
-18.252000 -13.244400 -7.886136
-18.205200 -13.244400 -7.901798
-18.158400 -13.244400 -7.904176
-18.111600 -13.244400 -7.907585
-18.064800 -13.244400 -7.905128
-18.018000 -13.244400 -7.905128
-17.971200 -13.244400 -7.907585
-17.924400 -13.244400 -7.907585
-17.877600 -13.244400 -7.905128
-17.830800 -13.244400 -7.907585
-17.784000 -13.244400 -7.956520
-17.737200 -13.244400 -7.961505
-17.690400 -13.244400 -7.961505
-17.643600 -13.244400 -7.961505
-17.596800 -13.244400 -7.947070
-17.550000 -13.244400 -7.945544
-17.503200 -13.244400 -7.924714
-17.456400 -13.244400 -7.861517
-17.409600 -13.244400 -7.855468
-17.362800 -13.244400 -7.821513
-17.316000 -13.244400 -7.795287
-17.269200 -13.244400 -7.768918
-16.894800 -13.244400 -6.459495
-16.848000 -13.244400 -6.456107
-16.801200 -13.244400 -6.383902
-16.754400 -13.244400 -6.336415
-16.707600 -13.244400 -6.176898
-16.052400 -13.244400 4.945400
-16.005600 -13.244400 4.968121
-15.958800 -13.244400 5.006286
-15.912000 -13.244400 5.013103
-15.865200 -13.244400 5.017344
-15.818400 -13.244400 5.029067
-15.771600 -13.244400 5.052732
-15.724800 -13.244400 5.059388
-15.678000 -13.244400 5.087340
-15.631200 -13.244400 5.102431
-15.584400 -13.244400 5.123784
-15.537600 -13.244400 5.145052
-15.490800 -13.244400 5.206922
-14.976000 -13.244400 6.629546
-14.929200 -13.244400 6.653991
-14.882400 -13.244400 6.699674
-14.835600 -13.244400 6.713366
-14.788800 -13.244400 6.713366
-14.742000 -13.244400 6.718743
-14.695200 -13.244400 6.721034
-14.648400 -13.244400 6.718986
-14.601600 -13.244400 6.722522
-14.554800 -13.244400 6.722522
-14.508000 -13.244400 6.722522
-14.461200 -13.244400 6.722522
-14.414400 -13.244400 6.725412
-14.367600 -13.244400 6.724083
-14.320800 -13.244400 6.724083
-14.274000 -13.244400 6.724083
-14.227200 -13.244400 6.725470
-14.180400 -13.244400 6.728097
-14.133600 -13.244400 6.728097
-14.086800 -13.244400 6.723639
-14.040000 -13.244400 6.726511
-13.993200 -13.244400 6.726511
-13.946400 -13.244400 6.729413
-13.899600 -13.244400 6.730352
-13.852800 -13.244400 6.729413
-13.806000 -13.244400 6.732103
-13.759200 -13.244400 6.728670
-13.712400 -13.244400 6.728670
-13.665600 -13.244400 6.728670
-13.618800 -13.244400 6.724631
-13.572000 -13.244400 6.723814
-13.525200 -13.244400 6.728715
-13.478400 -13.244400 6.731116
-13.431600 -13.244400 6.735031
-13.384800 -13.244400 6.735248
-13.338000 -13.244400 6.735292
-13.291200 -13.244400 6.736060
-13.244400 -13.244400 6.738556
-13.197600 -13.244400 6.736664
-13.150800 -13.244400 6.738556
-13.104000 -13.244400 6.740678
-13.057200 -13.244400 6.758468
-13.010400 -13.244400 6.783060
-8.611200 -13.244400 8.145940
-8.564400 -13.244400 7.912667
-8.517600 -13.244400 7.797877
-8.470800 -13.244400 7.767131
-8.424000 -13.244400 7.757955
-8.377200 -13.244400 7.727335
-8.330400 -13.244400 7.641310
-8.283600 -13.244400 7.604561
-8.236800 -13.244400 7.556625
-8.190000 -13.244400 7.492839
-8.143200 -13.244400 7.467622
-8.096400 -13.244400 7.396810
-8.049600 -13.244400 7.349433
-8.002800 -13.244400 7.319146
-7.956000 -13.244400 7.243735
-7.909200 -13.244400 7.169688
-7.862400 -13.244400 7.120774
-7.815600 -13.244400 7.120774
-7.768800 -13.244400 7.087390
-7.722000 -13.244400 7.038273
-7.675200 -13.244400 7.029682
-7.628400 -13.244400 6.988776
-7.581600 -13.244400 6.956622
-7.534800 -13.244400 6.917869
-7.488000 -13.244400 6.887002
-7.441200 -13.244400 6.846546
-7.394400 -13.244400 6.829163
-7.347600 -13.244400 6.777602
-7.300800 -13.244400 6.760145
-7.254000 -13.244400 6.744571
-7.207200 -13.244400 6.713587
-7.160400 -13.244400 6.713587
-7.113600 -13.244400 6.698672
-7.066800 -13.244400 6.688890
-7.020000 -13.244400 6.681913
-6.973200 -13.244400 6.668820
-6.926400 -13.244400 6.658322
-6.879600 -13.244400 6.577331
-6.832800 -13.244400 6.508634
-6.786000 -13.244400 6.481407
-6.739200 -13.244400 6.472475
-6.692400 -13.244400 6.418697
-6.645600 -13.244400 6.396442
-6.598800 -13.244400 6.340961
-6.552000 -13.244400 6.322216
-6.505200 -13.244400 6.306245
-6.458400 -13.244400 6.290440
-6.411600 -13.244400 6.287718
-6.364800 -13.244400 6.287718
-6.318000 -13.244400 6.285584
-6.271200 -13.244400 6.260051
-6.224400 -13.244400 6.249110
-6.177600 -13.244400 6.244790
-6.130800 -13.244400 6.244205
-6.084000 -13.244400 6.224715
-6.037200 -13.244400 6.214908
-5.990400 -13.244400 6.188733
-5.943600 -13.244400 6.181584
-5.896800 -13.244400 6.178810
-5.850000 -13.244400 6.165150
-5.803200 -13.244400 6.152710
-5.756400 -13.244400 6.131739
-5.709600 -13.244400 6.117375
-5.662800 -13.244400 6.074943
-5.616000 -13.244400 6.031134
-5.569200 -13.244400 6.012986
-5.522400 -13.244400 6.009302
-5.475600 -13.244400 6.002702
-5.428800 -13.244400 5.995809
-5.382000 -13.244400 5.981104
-5.335200 -13.244400 5.977056
-5.288400 -13.244400 5.995605
-5.241600 -13.244400 5.995605
-5.194800 -13.244400 5.990289
-5.148000 -13.244400 5.970554
-5.101200 -13.244400 5.923334
-5.054400 -13.244400 5.919762
-5.007600 -13.244400 5.898309
-4.960800 -13.244400 5.846929
-4.914000 -13.244400 5.845236
-4.867200 -13.244400 5.842589
-4.820400 -13.244400 5.845236
-4.773600 -13.244400 5.835468
-4.726800 -13.244400 5.823134
-4.680000 -13.244400 5.814799
-4.633200 -13.244400 5.812296
-4.586400 -13.244400 5.814799
-4.539600 -13.244400 5.810025
-4.492800 -13.244400 5.793976
-4.446000 -13.244400 5.795506
-4.399200 -13.244400 5.786531
-4.352400 -13.244400 5.769438
-4.305600 -13.244400 5.781341
-4.258800 -13.244400 5.779968
-4.212000 -13.244400 5.778875
-4.165200 -13.244400 5.778875
-4.118400 -13.244400 5.769438
-4.071600 -13.244400 5.762543
-4.024800 -13.244400 5.768328
-3.978000 -13.244400 5.759114
-3.931200 -13.244400 5.751381
-3.884400 -13.244400 5.742692
-3.837600 -13.244400 5.729553
-3.790800 -13.244400 5.693687
-3.744000 -13.244400 5.679632
-3.697200 -13.244400 5.673193
-3.650400 -13.244400 5.657311
-3.603600 -13.244400 5.653575
-3.556800 -13.244400 5.654759
-3.510000 -13.244400 5.657311
-3.463200 -13.244400 5.657795
-3.416400 -13.244400 5.708644
-3.369600 -13.244400 5.713870
-3.322800 -13.244400 5.720660
-3.276000 -13.244400 5.710165
-3.229200 -13.244400 5.684180
-3.182400 -13.244400 5.660969
-3.135600 -13.244400 5.641712
-3.088800 -13.244400 5.617189
-3.042000 -13.244400 5.606927
-2.995200 -13.244400 5.600312
-2.948400 -13.244400 5.596164
-2.901600 -13.244400 5.593462
-2.854800 -13.244400 5.581954
-2.808000 -13.244400 5.566526
-2.761200 -13.244400 5.560705
-2.714400 -13.244400 5.574805
-2.667600 -13.244400 5.589935
-2.620800 -13.244400 5.598499
-2.574000 -13.244400 5.627597
-2.527200 -13.244400 5.672173
-2.480400 -13.244400 5.682127
-2.433600 -13.244400 5.683760
-2.386800 -13.244400 5.672173
-2.340000 -13.244400 5.641162
-2.293200 -13.244400 5.578895
-2.246400 -13.244400 5.541866
-2.199600 -13.244400 5.533913
-2.152800 -13.244400 5.510494
-2.106000 -13.244400 5.510494
-2.059200 -13.244400 5.510494
-2.012400 -13.244400 5.504201
-1.965600 -13.244400 5.524596
-1.918800 -13.244400 5.551022
-1.872000 -13.244400 5.560545
-1.825200 -13.244400 5.568285
-1.778400 -13.244400 5.571847
-1.731600 -13.244400 5.580261
-1.684800 -13.244400 5.576061
-1.638000 -13.244400 5.580261
-1.591200 -13.244400 5.599250
-1.544400 -13.244400 5.592238
-1.497600 -13.244400 5.596529
-1.450800 -13.244400 5.592238
-1.404000 -13.244400 5.568153
-1.357200 -13.244400 5.568153
-1.310400 -13.244400 5.570697
-1.263600 -13.244400 5.570697
-1.216800 -13.244400 5.580261
-1.170000 -13.244400 5.580261
-1.123200 -13.244400 5.576775
-1.076400 -13.244400 5.592972
-1.029600 -13.244400 5.596295
-0.982800 -13.244400 5.596324
-0.936000 -13.244400 5.600048
-0.889200 -13.244400 5.593075
-0.842400 -13.244400 5.591236
-0.795600 -13.244400 5.591236
-0.748800 -13.244400 5.591236
-0.702000 -13.244400 5.589939
-0.655200 -13.244400 5.595302
-0.608400 -13.244400 5.595302
-0.561600 -13.244400 5.602379
-0.514800 -13.244400 5.622819
-0.468000 -13.244400 5.628347
-0.421200 -13.244400 5.622819
-0.374400 -13.244400 5.629950
-0.327600 -13.244400 5.638239
-0.280800 -13.244400 5.654431
-0.234000 -13.244400 5.702413
-0.187200 -13.244400 5.760829
-0.140400 -13.244400 5.788994
-0.093600 -13.244400 5.813579
-0.046800 -13.244400 5.820584
0.000000 -13.244400 5.813579
0.046800 -13.244400 5.813579
0.093600 -13.244400 5.794288
0.140400 -13.244400 5.775548
0.187200 -13.244400 5.775548
0.234000 -13.244400 5.751986
0.280800 -13.244400 5.753264
0.327600 -13.244400 5.789335
0.374400 -13.244400 5.795642
0.421200 -13.244400 5.817212
0.468000 -13.244400 5.827866
0.514800 -13.244400 5.834813
0.561600 -13.244400 5.852892
0.608400 -13.244400 5.852892
0.655200 -13.244400 5.854915
0.702000 -13.244400 5.852892
0.748800 -13.244400 5.852892
0.795600 -13.244400 5.880740
0.842400 -13.244400 5.913471
0.889200 -13.244400 5.928534
0.936000 -13.244400 5.949070
0.982800 -13.244400 5.978165
1.029600 -13.244400 5.991448
1.076400 -13.244400 6.028265
1.123200 -13.244400 6.039310
1.170000 -13.244400 6.052512
1.216800 -13.244400 6.057693
1.263600 -13.244400 6.062198
1.310400 -13.244400 6.084195
1.357200 -13.244400 6.090807
1.404000 -13.244400 6.096785
1.450800 -13.244400 6.105688
1.497600 -13.244400 6.120820
1.544400 -13.244400 6.133283
1.591200 -13.244400 6.133283
1.638000 -13.244400 6.154928
1.684800 -13.244400 6.164214
1.731600 -13.244400 6.165667
1.778400 -13.244400 6.167239
1.825200 -13.244400 6.181066
1.872000 -13.244400 6.204398
1.918800 -13.244400 6.212928
1.965600 -13.244400 6.220209
2.012400 -13.244400 6.236899
2.059200 -13.244400 6.263179
2.106000 -13.244400 6.292630
2.152800 -13.244400 6.321355
2.199600 -13.244400 6.347188
2.246400 -13.244400 6.379170
2.293200 -13.244400 6.409648
2.340000 -13.244400 6.414918
2.386800 -13.244400 6.422063
2.433600 -13.244400 6.433866
2.480400 -13.244400 6.454059
2.527200 -13.244400 6.454479
2.574000 -13.244400 6.479741
2.620800 -13.244400 6.497664
2.667600 -13.244400 6.525626
2.714400 -13.244400 6.546892
2.761200 -13.244400 6.565360
2.808000 -13.244400 6.586138
2.854800 -13.244400 6.633080
2.901600 -13.244400 6.637158
2.948400 -13.244400 6.668005
2.995200 -13.244400 6.681298
3.042000 -13.244400 6.708843
3.088800 -13.244400 6.721637
3.135600 -13.244400 6.790676
3.182400 -13.244400 6.845111
3.229200 -13.244400 6.883415
3.276000 -13.244400 6.909801
3.322800 -13.244400 6.962926
3.369600 -13.244400 6.976023
3.416400 -13.244400 6.989235
3.463200 -13.244400 7.013071
3.510000 -13.244400 7.000585
3.556800 -13.244400 7.015768
3.603600 -13.244400 7.023306
3.650400 -13.244400 7.038559
3.697200 -13.244400 7.064879
3.744000 -13.244400 7.128171
3.790800 -13.244400 7.161720
3.837600 -13.244400 7.194156
3.884400 -13.244400 7.235565
3.931200 -13.244400 7.293697
3.978000 -13.244400 7.323248
4.024800 -13.244400 7.357517
4.071600 -13.244400 7.375921
4.118400 -13.244400 7.390598
4.165200 -13.244400 7.397843
4.212000 -13.244400 7.439818
4.258800 -13.244400 7.492641
4.305600 -13.244400 7.529944
4.352400 -13.244400 7.575548
4.399200 -13.244400 7.657590
4.446000 -13.244400 7.678831
4.492800 -13.244400 7.712794
4.539600 -13.244400 7.727200
4.586400 -13.244400 7.752498
4.633200 -13.244400 7.828507
4.680000 -13.244400 7.879547
4.726800 -13.244400 7.976974
4.773600 -13.244400 8.000683
4.820400 -13.244400 8.096423
4.867200 -13.244400 8.118214
4.914000 -13.244400 8.127567
4.960800 -13.244400 8.190430
5.007600 -13.244400 8.237146
5.054400 -13.244400 8.316849
5.101200 -13.244400 8.380471
5.148000 -13.244400 8.400750
5.194800 -13.244400 8.443065
5.241600 -13.244400 8.550108
5.288400 -13.244400 8.562414
5.335200 -13.244400 8.665176
5.382000 -13.244400 8.841625
5.428800 -13.244400 29.419226
5.475600 -13.244400 29.435628
13.993200 -13.244400 6.663223
14.040000 -13.244400 6.662166
14.086800 -13.244400 6.638768
14.133600 -13.244400 6.631878
14.180400 -13.244400 6.628612
14.227200 -13.244400 6.621401
14.274000 -13.244400 6.621164
14.320800 -13.244400 6.614063
14.367600 -13.244400 6.612709
14.414400 -13.244400 6.609303
14.461200 -13.244400 6.610597
14.508000 -13.244400 6.611754
14.554800 -13.244400 6.612709
14.601600 -13.244400 6.614063
14.648400 -13.244400 6.616661
14.695200 -13.244400 6.615820
14.742000 -13.244400 6.616661
14.788800 -13.244400 6.618052
14.835600 -13.244400 6.615820
14.882400 -13.244400 6.613511
14.929200 -13.244400 6.613511
14.976000 -13.244400 6.608583
15.022800 -13.244400 6.601890
15.069600 -13.244400 6.597089
15.116400 -13.244400 6.597092
15.163200 -13.244400 6.597089
15.210000 -13.244400 6.597089
15.256800 -13.244400 6.597092
15.303600 -13.244400 6.598810
15.350400 -13.244400 6.603750
15.397200 -13.244400 6.609281
15.444000 -13.244400 6.608293
15.490800 -13.244400 6.616921
15.537600 -13.244400 6.619124
15.584400 -13.244400 6.610739
15.631200 -13.244400 6.610739
15.678000 -13.244400 6.610739
15.724800 -13.244400 6.607337
15.771600 -13.244400 6.604219
15.818400 -13.244400 6.579400
15.865200 -13.244400 6.569223
15.912000 -13.244400 6.552901
15.958800 -13.244400 6.486546
16.473600 -13.244400 5.109919
16.520400 -13.244400 5.068112
16.567200 -13.244400 5.037459
16.614000 -13.244400 5.021052
16.660800 -13.244400 5.012754
16.707600 -13.244400 5.005901
16.754400 -13.244400 5.001558
16.801200 -13.244400 4.999438
16.848000 -13.244400 4.972894
16.894800 -13.244400 4.957440
16.941600 -13.244400 4.946299
16.988400 -13.244400 4.931988
17.035200 -13.244400 4.911529
17.082000 -13.244400 4.893431
17.128800 -13.244400 4.875055
17.175600 -13.244400 4.813311
18.439200 -13.244400 -8.299925
18.486000 -13.244400 -8.362668
18.532800 -13.244400 -8.408118
18.579600 -13.244400 0.000000
18.626400 -13.244400 0.000000
18.673200 -13.244400 0.000000
-18.720000 -13.197600 0.000000
-18.673200 -13.197600 0.000000
-18.626400 -13.197600 0.000000
-18.579600 -13.197600 -7.953934
-18.532800 -13.197600 -7.953934
-18.486000 -13.197600 -7.947726
-18.439200 -13.197600 -7.923132
-18.392400 -13.197600 -7.889946
-18.345600 -13.197600 -7.926361
-18.298800 -13.197600 -7.926361
-18.252000 -13.197600 -7.886136
-18.205200 -13.197600 -7.904176
-18.158400 -13.197600 -7.926361
-18.111600 -13.197600 -7.907585
-18.064800 -13.197600 -7.904176
-18.018000 -13.197600 -7.904176
-17.971200 -13.197600 -7.904176
-17.924400 -13.197600 -7.905128
-17.877600 -13.197600 -7.891128
-17.830800 -13.197600 -7.905128
-17.784000 -13.197600 -7.946593
-17.737200 -13.197600 -7.956520
-17.690400 -13.197600 -7.956520
-17.643600 -13.197600 -7.961505
-17.596800 -13.197600 -7.947070
-17.550000 -13.197600 -7.946593
-17.503200 -13.197600 -7.932129
-17.456400 -13.197600 -7.875903
-17.409600 -13.197600 -7.855468
-17.362800 -13.197600 -7.806342
-17.316000 -13.197600 -7.793239
-17.269200 -13.197600 -7.768918
-16.052400 -13.197600 4.968121
-16.005600 -13.197600 5.000172
-15.958800 -13.197600 5.013103
-15.912000 -13.197600 5.019743
-15.865200 -13.197600 5.029067
-15.818400 -13.197600 5.052570
-15.771600 -13.197600 5.068372
-15.724800 -13.197600 5.087340
-15.678000 -13.197600 5.102431
-15.631200 -13.197600 5.115814
-15.584400 -13.197600 5.129379
-15.537600 -13.197600 5.197807
-15.490800 -13.197600 5.217123
-15.022800 -13.197600 6.622003
-14.976000 -13.197600 6.657216
-14.929200 -13.197600 6.708839
-14.882400 -13.197600 6.721034
-14.835600 -13.197600 6.724904
-14.788800 -13.197600 6.721448
-14.742000 -13.197600 6.729475
-14.695200 -13.197600 6.726999
-14.648400 -13.197600 6.726999
-14.601600 -13.197600 6.728671
-14.554800 -13.197600 6.727744
-14.508000 -13.197600 6.725722
-14.461200 -13.197600 6.726999
-14.414400 -13.197600 6.728671
-14.367600 -13.197600 6.730793
-14.320800 -13.197600 6.730793
-14.274000 -13.197600 6.740424
-14.227200 -13.197600 6.741498
-14.180400 -13.197600 6.741498
-14.133600 -13.197600 6.738601
-14.086800 -13.197600 6.734784
-14.040000 -13.197600 6.732103
-13.993200 -13.197600 6.732103
-13.946400 -13.197600 6.732648
-13.899600 -13.197600 6.734784
-13.852800 -13.197600 6.732648
-13.806000 -13.197600 6.740313
-13.759200 -13.197600 6.738915
-13.712400 -13.197600 6.732648
-13.665600 -13.197600 6.732648
-13.618800 -13.197600 6.728715
-13.572000 -13.197600 6.724631
-13.525200 -13.197600 6.728715
-13.478400 -13.197600 6.732824
-13.431600 -13.197600 6.735292
-13.384800 -13.197600 6.736664
-13.338000 -13.197600 6.738603
-13.291200 -13.197600 6.738603
-13.244400 -13.197600 6.742979
-13.197600 -13.197600 6.744976
-13.150800 -13.197600 6.746685
-13.104000 -13.197600 6.758468
-13.057200 -13.197600 6.771628
-8.611200 -13.197600 8.036066
-8.564400 -13.197600 7.917041
-8.517600 -13.197600 7.859490
-8.470800 -13.197600 7.797877
-8.424000 -13.197600 7.760835
-8.377200 -13.197600 7.750434
-8.330400 -13.197600 7.669217
-8.283600 -13.197600 7.601832
-8.236800 -13.197600 7.545001
-8.190000 -13.197600 7.426445
-8.143200 -13.197600 7.392369
-8.096400 -13.197600 7.371690
-8.049600 -13.197600 7.331252
-8.002800 -13.197600 7.273567
-7.956000 -13.197600 7.206705
-7.909200 -13.197600 7.146884
-7.862400 -13.197600 7.120612
-7.815600 -13.197600 7.120211
-7.768800 -13.197600 7.113745
-7.722000 -13.197600 7.073494
-7.675200 -13.197600 7.031805
-7.628400 -13.197600 6.992738
-7.581600 -13.197600 6.955285
-7.534800 -13.197600 6.889394
-7.488000 -13.197600 6.856725
-7.441200 -13.197600 6.837476
-7.394400 -13.197600 6.803607
-7.347600 -13.197600 6.761558
-7.300800 -13.197600 6.755540
-7.254000 -13.197600 6.715788
-7.207200 -13.197600 6.701106
-7.160400 -13.197600 6.701106
-7.113600 -13.197600 6.690529
-7.066800 -13.197600 6.681913
-7.020000 -13.197600 6.681913
-6.973200 -13.197600 6.665435
-6.926400 -13.197600 6.645311
-6.879600 -13.197600 6.571982
-6.832800 -13.197600 6.507080
-6.786000 -13.197600 6.477296
-6.739200 -13.197600 6.466799
-6.692400 -13.197600 6.418697
-6.645600 -13.197600 6.396442
-6.598800 -13.197600 6.357502
-6.552000 -13.197600 6.343107
-6.505200 -13.197600 6.341113
-6.458400 -13.197600 6.314907
-6.411600 -13.197600 6.303499
-6.364800 -13.197600 6.303499
-6.318000 -13.197600 6.299507
-6.271200 -13.197600 6.264862
-6.224400 -13.197600 6.248620
-6.177600 -13.197600 6.243237
-6.130800 -13.197600 6.224715
-6.084000 -13.197600 6.215162
-6.037200 -13.197600 6.207596
-5.990400 -13.197600 6.188733
-5.943600 -13.197600 6.178810
-5.896800 -13.197600 6.178810
-5.850000 -13.197600 6.165150
-5.803200 -13.197600 6.122303
-5.756400 -13.197600 6.111853
-5.709600 -13.197600 6.091575
-5.662800 -13.197600 6.074170
-5.616000 -13.197600 6.032000
-5.569200 -13.197600 6.022897
-5.522400 -13.197600 6.022897
-5.475600 -13.197600 6.030901
-5.428800 -13.197600 6.024824
-5.382000 -13.197600 6.010817
-5.335200 -13.197600 5.995809
-5.288400 -13.197600 5.995809
-5.241600 -13.197600 5.995809
-5.194800 -13.197600 5.990289
-5.148000 -13.197600 5.970554
-5.101200 -13.197600 5.923334
-5.054400 -13.197600 5.923027
-5.007600 -13.197600 5.906104
-4.960800 -13.197600 5.847850
-4.914000 -13.197600 5.846772
-4.867200 -13.197600 5.846772
-4.820400 -13.197600 5.846772
-4.773600 -13.197600 5.835468
-4.726800 -13.197600 5.824428
-4.680000 -13.197600 5.817064
-4.633200 -13.197600 5.816071
-4.586400 -13.197600 5.817064
-4.539600 -13.197600 5.811952
-4.492800 -13.197600 5.793976
-4.446000 -13.197600 5.803434
-4.399200 -13.197600 5.786531
-4.352400 -13.197600 5.773288
-4.305600 -13.197600 5.778875
-4.258800 -13.197600 5.780357
-4.212000 -13.197600 5.780357
-4.165200 -13.197600 5.780357
-4.118400 -13.197600 5.778875
-4.071600 -13.197600 5.768328
-4.024800 -13.197600 5.771634
-3.978000 -13.197600 5.764444
-3.931200 -13.197600 5.751841
-3.884400 -13.197600 5.751381
-3.837600 -13.197600 5.726885
-3.790800 -13.197600 5.693687
-3.744000 -13.197600 5.693687
-3.697200 -13.197600 5.678381
-3.650400 -13.197600 5.657311
-3.603600 -13.197600 5.652605
-3.556800 -13.197600 5.652079
-3.510000 -13.197600 5.652605
-3.463200 -13.197600 5.653575
-3.416400 -13.197600 5.657795
-3.369600 -13.197600 5.705204
-3.322800 -13.197600 5.710165
-3.276000 -13.197600 5.708644
-3.229200 -13.197600 5.684180
-3.182400 -13.197600 5.671674
-3.135600 -13.197600 5.642406
-3.088800 -13.197600 5.614652
-3.042000 -13.197600 5.600312
-2.995200 -13.197600 5.596164
-2.948400 -13.197600 5.593462
-2.901600 -13.197600 5.592413
-2.854800 -13.197600 5.583532
-2.808000 -13.197600 5.578597
-2.761200 -13.197600 5.566526
-2.714400 -13.197600 5.578597
-2.667600 -13.197600 5.597666
-2.620800 -13.197600 5.604267
-2.574000 -13.197600 5.648379
-2.527200 -13.197600 5.672173
-2.480400 -13.197600 5.682127
-2.433600 -13.197600 5.685913
-2.386800 -13.197600 5.662813
-2.340000 -13.197600 5.641162
-2.293200 -13.197600 5.580455
-2.246400 -13.197600 5.567653
-2.199600 -13.197600 5.538483
-2.152800 -13.197600 5.511749
-2.106000 -13.197600 5.511749
-2.059200 -13.197600 5.511749
-2.012400 -13.197600 5.505421
-1.965600 -13.197600 5.518563
-1.918800 -13.197600 5.542135
-1.872000 -13.197600 5.553802
-1.825200 -13.197600 5.566782
-1.778400 -13.197600 5.571847
-1.731600 -13.197600 5.602888
-1.684800 -13.197600 5.571847
-1.638000 -13.197600 5.580261
-1.591200 -13.197600 5.602278
-1.544400 -13.197600 5.599250
-1.497600 -13.197600 5.596529
-1.450800 -13.197600 5.592238
-1.404000 -13.197600 5.570697
-1.357200 -13.197600 5.576910
-1.310400 -13.197600 5.573381
-1.263600 -13.197600 5.570697
-1.216800 -13.197600 5.576910
-1.170000 -13.197600 5.576910
-1.123200 -13.197600 5.565025
-1.076400 -13.197600 5.573381
-1.029600 -13.197600 5.591236
-0.982800 -13.197600 5.596295
-0.936000 -13.197600 5.600358
-0.889200 -13.197600 5.597980
-0.842400 -13.197600 5.593075
-0.795600 -13.197600 5.593075
-0.748800 -13.197600 5.591236
-0.702000 -13.197600 5.582846
-0.655200 -13.197600 5.586264
-0.608400 -13.197600 5.589939
-0.561600 -13.197600 5.595303
-0.514800 -13.197600 5.622819
-0.468000 -13.197600 5.633273
-0.421200 -13.197600 5.633908
-0.374400 -13.197600 5.638239
-0.327600 -13.197600 5.653610
-0.280800 -13.197600 5.662813
-0.234000 -13.197600 5.709998
-0.187200 -13.197600 5.777495
-0.140400 -13.197600 5.805705
-0.093600 -13.197600 5.813579
-0.046800 -13.197600 5.820584
0.000000 -13.197600 5.809148
0.046800 -13.197600 5.796191
0.093600 -13.197600 5.791484
0.140400 -13.197600 5.768214
0.187200 -13.197600 5.768214
0.234000 -13.197600 5.745107
0.280800 -13.197600 5.745107
0.327600 -13.197600 5.773145
0.374400 -13.197600 5.795642
0.421200 -13.197600 5.817212
0.468000 -13.197600 5.827866
0.514800 -13.197600 5.835461
0.561600 -13.197600 5.858592
0.608400 -13.197600 5.863921
0.655200 -13.197600 5.866560
0.702000 -13.197600 5.866560
0.748800 -13.197600 5.870922
0.795600 -13.197600 5.885820
0.842400 -13.197600 5.910649
0.889200 -13.197600 5.928534
0.936000 -13.197600 5.952500
0.982800 -13.197600 5.976456
1.029600 -13.197600 5.991448
1.076400 -13.197600 6.021622
1.123200 -13.197600 6.035483
1.170000 -13.197600 6.039310
1.216800 -13.197600 6.050324
1.263600 -13.197600 6.059865
1.310400 -13.197600 6.084195
1.357200 -13.197600 6.090807
1.404000 -13.197600 6.098220
1.450800 -13.197600 6.105688
1.497600 -13.197600 6.120820
1.544400 -13.197600 6.133283
1.591200 -13.197600 6.133283
1.638000 -13.197600 6.164214
1.684800 -13.197600 6.164214
1.731600 -13.197600 6.165007
1.778400 -13.197600 6.165667
1.825200 -13.197600 6.167239
1.872000 -13.197600 6.190034
1.918800 -13.197600 6.211648
1.965600 -13.197600 6.213885
2.012400 -13.197600 6.236899
2.059200 -13.197600 6.267266
2.106000 -13.197600 6.301953
2.152800 -13.197600 6.322442
2.199600 -13.197600 6.352284
2.246400 -13.197600 6.387167
2.293200 -13.197600 6.411082
2.340000 -13.197600 6.411535
2.386800 -13.197600 6.414918
2.433600 -13.197600 6.435638
2.480400 -13.197600 6.454479
2.527200 -13.197600 6.462311
2.574000 -13.197600 6.494929
2.620800 -13.197600 6.520105
2.667600 -13.197600 6.543399
2.714400 -13.197600 6.565360
2.761200 -13.197600 6.585360
2.808000 -13.197600 6.590920
2.854800 -13.197600 6.633080
2.901600 -13.197600 6.643278
2.948400 -13.197600 6.678304
2.995200 -13.197600 6.685858
3.042000 -13.197600 6.716406
3.088800 -13.197600 6.777326
3.135600 -13.197600 6.809988
3.182400 -13.197600 6.863910
3.229200 -13.197600 6.888481
3.276000 -13.197600 6.929179
3.322800 -13.197600 6.966209
3.369600 -13.197600 6.976023
3.416400 -13.197600 6.989235
3.463200 -13.197600 7.015768
3.510000 -13.197600 7.015768
3.556800 -13.197600 7.023306
3.603600 -13.197600 7.038559
3.650400 -13.197600 7.046339
3.697200 -13.197600 7.063979
3.744000 -13.197600 7.102624
3.790800 -13.197600 7.156580
3.837600 -13.197600 7.198367
3.884400 -13.197600 7.235565
3.931200 -13.197600 7.292052
3.978000 -13.197600 7.323790
4.024800 -13.197600 7.358329
4.071600 -13.197600 7.390598
4.118400 -13.197600 7.397767
4.165200 -13.197600 7.409386
4.212000 -13.197600 7.439818
4.258800 -13.197600 7.492641
4.305600 -13.197600 7.529944
4.352400 -13.197600 7.589037
4.399200 -13.197600 7.649055
4.446000 -13.197600 7.698191
4.492800 -13.197600 7.726793
4.539600 -13.197600 7.752498
4.586400 -13.197600 7.785023
4.633200 -13.197600 7.874171
4.680000 -13.197600 7.933741
4.726800 -13.197600 8.000683
4.773600 -13.197600 8.044650
4.820400 -13.197600 8.103995
4.867200 -13.197600 8.127567
4.914000 -13.197600 8.153855
4.960800 -13.197600 8.224748
5.007600 -13.197600 8.250447
5.054400 -13.197600 8.339838
5.101200 -13.197600 8.380471
5.148000 -13.197600 8.400750
5.194800 -13.197600 8.478784
5.241600 -13.197600 8.552056
5.288400 -13.197600 8.575555
5.335200 -13.197600 8.726258
5.382000 -13.197600 11.154924
5.428800 -13.197600 29.433137
5.475600 -13.197600 29.443318
13.993200 -13.197600 6.689149
14.040000 -13.197600 6.679973
14.086800 -13.197600 6.662460
14.133600 -13.197600 6.642290
14.180400 -13.197600 6.634066
14.227200 -13.197600 6.629114
14.274000 -13.197600 6.629114
14.320800 -13.197600 6.626267
14.367600 -13.197600 6.615104
14.414400 -13.197600 6.611754
14.461200 -13.197600 6.614063
14.508000 -13.197600 6.614063
14.554800 -13.197600 6.615195
14.601600 -13.197600 6.615195
14.648400 -13.197600 6.619895
14.695200 -13.197600 6.623644
14.742000 -13.197600 6.625019
14.788800 -13.197600 6.622522
14.835600 -13.197600 6.625019
14.882400 -13.197600 6.622522
14.929200 -13.197600 6.622522
14.976000 -13.197600 6.618052
15.022800 -13.197600 6.616357
15.069600 -13.197600 6.605197
15.116400 -13.197600 6.605197
15.163200 -13.197600 6.603344
15.210000 -13.197600 6.605197
15.256800 -13.197600 6.615149
15.303600 -13.197600 6.615783
15.350400 -13.197600 6.615783
15.397200 -13.197600 6.622611
15.444000 -13.197600 6.622611
15.490800 -13.197600 6.629221
15.537600 -13.197600 6.629242
15.584400 -13.197600 6.628329
15.631200 -13.197600 6.626830
15.678000 -13.197600 6.626830
15.724800 -13.197600 6.618664
15.771600 -13.197600 6.618664
15.818400 -13.197600 6.604219
15.865200 -13.197600 6.591459
15.912000 -13.197600 6.564007
15.958800 -13.197600 6.529329
16.005600 -13.197600 6.461684
16.520400 -13.197600 5.102471
16.567200 -13.197600 5.055754
16.614000 -13.197600 5.037459
16.660800 -13.197600 5.022546
16.707600 -13.197600 5.011402
16.754400 -13.197600 5.001558
16.801200 -13.197600 4.999438
16.848000 -13.197600 4.996392
16.894800 -13.197600 4.976708
16.941600 -13.197600 4.961550
16.988400 -13.197600 4.945502
17.035200 -13.197600 4.930926
17.082000 -13.197600 4.911529
17.128800 -13.197600 4.893431
17.175600 -13.197600 4.847360
17.222400 -13.197600 4.813311
18.439200 -13.197600 -8.347647
18.486000 -13.197600 -8.382494
18.532800 -13.197600 -8.414275
18.579600 -13.197600 0.000000
18.626400 -13.197600 0.000000
18.673200 -13.197600 0.000000
-18.720000 -13.150800 0.000000
-18.673200 -13.150800 0.000000
-18.626400 -13.150800 0.000000
-18.579600 -13.150800 -7.959343
-18.532800 -13.150800 -7.967016
-18.486000 -13.150800 -7.967016
-18.439200 -13.150800 -7.959343
-18.392400 -13.150800 -7.967016
-18.345600 -13.150800 -7.987844
-18.298800 -13.150800 -7.987844
-18.252000 -13.150800 -7.979981
-18.205200 -13.150800 -7.934441
-18.158400 -13.150800 -7.945031
-18.111600 -13.150800 -7.945031
-18.064800 -13.150800 -7.934056
-18.018000 -13.150800 -7.934056
-17.971200 -13.150800 -7.931240
-17.924400 -13.150800 -7.931240
-17.877600 -13.150800 -7.907585
-17.830800 -13.150800 -7.907585
-17.784000 -13.150800 -7.931293
-17.737200 -13.150800 -7.931293
-17.690400 -13.150800 -7.940237
-17.643600 -13.150800 -7.943978
-17.596800 -13.150800 -7.943978
-17.550000 -13.150800 -7.940237
-17.503200 -13.150800 -7.915797
-17.456400 -13.150800 -7.861517
-17.409600 -13.150800 -7.855468
-17.362800 -13.150800 -7.803561
-17.316000 -13.150800 -7.793239
-16.099200 -13.150800 4.956378
-16.052400 -13.150800 4.998867
-16.005600 -13.150800 5.012781
-15.958800 -13.150800 5.018781
-15.912000 -13.150800 5.029698
-15.865200 -13.150800 5.052570
-15.818400 -13.150800 5.076748
-15.771600 -13.150800 5.092709
-15.724800 -13.150800 5.105653
-15.678000 -13.150800 5.115814
-15.631200 -13.150800 5.123784
-15.584400 -13.150800 5.161120
-15.537600 -13.150800 5.212997
-15.022800 -13.150800 6.657216
-14.976000 -13.150800 6.706433
-14.929200 -13.150800 6.716470
-14.882400 -13.150800 6.723658
-14.835600 -13.150800 6.733791
-14.788800 -13.150800 6.733791
-14.742000 -13.150800 6.737610
-14.695200 -13.150800 6.737610
-14.648400 -13.150800 6.733848
-14.601600 -13.150800 6.735914
-14.554800 -13.150800 6.735914
-14.508000 -13.150800 6.732779
-14.461200 -13.150800 6.737610
-14.414400 -13.150800 6.741153
-14.367600 -13.150800 6.741153
-14.320800 -13.150800 6.741498
-14.274000 -13.150800 6.741920
-14.227200 -13.150800 6.744052
-14.180400 -13.150800 6.744052
-14.133600 -13.150800 6.740424
-14.086800 -13.150800 6.738206
-14.040000 -13.150800 6.735502
-13.993200 -13.150800 6.735772
-13.946400 -13.150800 6.735834
-13.899600 -13.150800 6.735834
-13.852800 -13.150800 6.738915
-13.806000 -13.150800 6.749019
-13.759200 -13.150800 6.748167
-13.712400 -13.150800 6.742612
-13.665600 -13.150800 6.740313
-13.618800 -13.150800 6.738915
-13.572000 -13.150800 6.728715
-13.525200 -13.150800 6.732824
-13.478400 -13.150800 6.735031
-13.431600 -13.150800 6.738556
-13.384800 -13.150800 6.739790
-13.338000 -13.150800 6.744571
-13.291200 -13.150800 6.744976
-13.244400 -13.150800 6.748187
-13.197600 -13.150800 6.762632
-13.150800 -13.150800 6.770282
-13.104000 -13.150800 6.776218
-13.057200 -13.150800 6.789293
-8.611200 -13.150800 8.018177
-8.564400 -13.150800 7.917041
-8.517600 -13.150800 7.839187
-8.470800 -13.150800 7.797877
-8.424000 -13.150800 7.758839
-8.377200 -13.150800 7.746172
-8.330400 -13.150800 7.636622
-8.283600 -13.150800 7.606641
-8.236800 -13.150800 7.559416
-8.190000 -13.150800 7.426445
-8.143200 -13.150800 7.381716
-8.096400 -13.150800 7.349112
-8.049600 -13.150800 7.288402
-8.002800 -13.150800 7.243735
-7.956000 -13.150800 7.206705
-7.909200 -13.150800 7.146884
-7.862400 -13.150800 7.118473
-7.815600 -13.150800 7.114005
-7.768800 -13.150800 7.091085
-7.722000 -13.150800 7.085318
-7.675200 -13.150800 7.041005
-7.628400 -13.150800 6.992738
-7.581600 -13.150800 6.951918
-7.534800 -13.150800 6.888372
-7.488000 -13.150800 6.856725
-7.441200 -13.150800 6.829163
-7.394400 -13.150800 6.803607
-7.347600 -13.150800 6.760145
-7.300800 -13.150800 6.731412
-7.254000 -13.150800 6.701106
-7.207200 -13.150800 6.688196
-7.160400 -13.150800 6.681913
-7.113600 -13.150800 6.677584
-7.066800 -13.150800 6.665435
-7.020000 -13.150800 6.665819
-6.973200 -13.150800 6.661705
-6.926400 -13.150800 6.638465
-6.879600 -13.150800 6.565127
-6.832800 -13.150800 6.507080
-6.786000 -13.150800 6.477296
-6.739200 -13.150800 6.459769
-6.692400 -13.150800 6.420021
-6.645600 -13.150800 6.404043
-6.598800 -13.150800 6.363681
-6.552000 -13.150800 6.356060
-6.505200 -13.150800 6.352472
-6.458400 -13.150800 6.338967
-6.411600 -13.150800 6.317065
-6.364800 -13.150800 6.315576
-6.318000 -13.150800 6.303499
-6.271200 -13.150800 6.268260
-6.224400 -13.150800 6.243237
-6.177600 -13.150800 6.224715
-6.130800 -13.150800 6.219222
-6.084000 -13.150800 6.207596
-6.037200 -13.150800 6.192823
-5.990400 -13.150800 6.178810
-5.943600 -13.150800 6.167016
-5.896800 -13.150800 6.165150
-5.850000 -13.150800 6.152157
-5.803200 -13.150800 6.111853
-5.756400 -13.150800 6.105640
-5.709600 -13.150800 6.089098
-5.662800 -13.150800 6.074170
-5.616000 -13.150800 6.042668
-5.569200 -13.150800 6.031134
-5.522400 -13.150800 6.031134
-5.475600 -13.150800 6.038411
-5.428800 -13.150800 6.030901
-5.382000 -13.150800 6.024824
-5.335200 -13.150800 6.031334
-5.288400 -13.150800 6.010817
-5.241600 -13.150800 6.010817
-5.194800 -13.150800 5.995449
-5.148000 -13.150800 5.967202
-5.101200 -13.150800 5.928574
-5.054400 -13.150800 5.928574
-5.007600 -13.150800 5.906447
-4.960800 -13.150800 5.877572
-4.914000 -13.150800 5.842589
-4.867200 -13.150800 5.842589
-4.820400 -13.150800 5.846772
-4.773600 -13.150800 5.836318
-4.726800 -13.150800 5.835468
-4.680000 -13.150800 5.819966
-4.633200 -13.150800 5.817064
-4.586400 -13.150800 5.819966
-4.539600 -13.150800 5.812296
-4.492800 -13.150800 5.803434
-4.446000 -13.150800 5.803434
-4.399200 -13.150800 5.778875
-4.352400 -13.150800 5.766600
-4.305600 -13.150800 5.766600
-4.258800 -13.150800 5.778875
-4.212000 -13.150800 5.778875
-4.165200 -13.150800 5.778875
-4.118400 -13.150800 5.768328
-4.071600 -13.150800 5.751841
-4.024800 -13.150800 5.746312
-3.978000 -13.150800 5.728228
-3.931200 -13.150800 5.726885
-3.884400 -13.150800 5.710028
-3.837600 -13.150800 5.710028
-3.790800 -13.150800 5.690609
-3.744000 -13.150800 5.693687
-3.697200 -13.150800 5.679632
-3.650400 -13.150800 5.655941
-3.603600 -13.150800 5.646182
-3.556800 -13.150800 5.633799
-3.510000 -13.150800 5.639279
-3.463200 -13.150800 5.639433
-3.416400 -13.150800 5.652079
-3.369600 -13.150800 5.672130
-3.322800 -13.150800 5.695172
-3.276000 -13.150800 5.702224
-3.229200 -13.150800 5.684180
-3.182400 -13.150800 5.671674
-3.135600 -13.150800 5.642406
-3.088800 -13.150800 5.614652
-3.042000 -13.150800 5.600312
-2.995200 -13.150800 5.596164
-2.948400 -13.150800 5.595061
-2.901600 -13.150800 5.593462
-2.854800 -13.150800 5.588786
-2.808000 -13.150800 5.588144
-2.761200 -13.150800 5.583532
-2.714400 -13.150800 5.594995
-2.667600 -13.150800 5.616417
-2.620800 -13.150800 5.627597
-2.574000 -13.150800 5.653508
-2.527200 -13.150800 5.688854
-2.480400 -13.150800 5.687649
-2.433600 -13.150800 5.685913
-2.386800 -13.150800 5.650841
-2.340000 -13.150800 5.604597
-2.293200 -13.150800 5.578895
-2.246400 -13.150800 5.567653
-2.199600 -13.150800 5.538483
-2.152800 -13.150800 5.511749
-2.106000 -13.150800 5.517258
-2.059200 -13.150800 5.530115
-2.012400 -13.150800 5.505421
-1.965600 -13.150800 5.524596
-1.918800 -13.150800 5.538483
-1.872000 -13.150800 5.553802
-1.825200 -13.150800 5.568285
-1.778400 -13.150800 5.571847
-1.731600 -13.150800 5.580492
-1.684800 -13.150800 5.580261
-1.638000 -13.150800 5.580492
-1.591200 -13.150800 5.602278
-1.544400 -13.150800 5.599250
-1.497600 -13.150800 5.582711
-1.450800 -13.150800 5.583734
-1.404000 -13.150800 5.580507
-1.357200 -13.150800 5.592238
-1.310400 -13.150800 5.583734
-1.263600 -13.150800 5.580507
-1.216800 -13.150800 5.596295
-1.170000 -13.150800 5.596295
-1.123200 -13.150800 5.574479
-1.076400 -13.150800 5.580261
-1.029600 -13.150800 5.591236
-0.982800 -13.150800 5.596324
-0.936000 -13.150800 5.600358
-0.889200 -13.150800 5.593075
-0.842400 -13.150800 5.591236
-0.795600 -13.150800 5.591236
-0.748800 -13.150800 5.591236
-0.702000 -13.150800 5.582268
-0.655200 -13.150800 5.579551
-0.608400 -13.150800 5.582268
-0.561600 -13.150800 5.616581
-0.514800 -13.150800 5.622819
-0.468000 -13.150800 5.633273
-0.421200 -13.150800 5.635491
-0.374400 -13.150800 5.644975
-0.327600 -13.150800 5.653610
-0.280800 -13.150800 5.662813
-0.234000 -13.150800 5.709998
-0.187200 -13.150800 5.788994
-0.140400 -13.150800 5.809148
-0.093600 -13.150800 5.823556
-0.046800 -13.150800 5.823556
0.000000 -13.150800 5.809148
0.046800 -13.150800 5.796191
0.093600 -13.150800 5.791484
0.140400 -13.150800 5.767303
0.187200 -13.150800 5.742589
0.234000 -13.150800 5.735933
0.280800 -13.150800 5.737562
0.327600 -13.150800 5.768214
0.374400 -13.150800 5.793635
0.421200 -13.150800 5.814885
0.468000 -13.150800 5.831580
0.514800 -13.150800 5.852892
0.561600 -13.150800 5.881700
0.608400 -13.150800 5.882542
0.655200 -13.150800 5.889598
0.702000 -13.150800 5.889598
0.748800 -13.150800 5.882542
0.795600 -13.150800 5.890459
0.842400 -13.150800 5.899807
0.889200 -13.150800 5.932908
0.936000 -13.150800 5.949070
0.982800 -13.150800 5.967580
1.029600 -13.150800 5.995026
1.076400 -13.150800 6.014519
1.123200 -13.150800 6.028265
1.170000 -13.150800 6.035803
1.216800 -13.150800 6.035803
1.263600 -13.150800 6.052512
1.310400 -13.150800 6.059338
1.357200 -13.150800 6.076742
1.404000 -13.150800 6.087723
1.450800 -13.150800 6.090807
1.497600 -13.150800 6.110159
1.544400 -13.150800 6.132841
1.591200 -13.150800 6.133283
1.638000 -13.150800 6.160952
1.684800 -13.150800 6.160952
1.731600 -13.150800 6.164588
1.778400 -13.150800 6.165120
1.825200 -13.150800 6.167239
1.872000 -13.150800 6.188318
1.918800 -13.150800 6.208947
1.965600 -13.150800 6.211648
2.012400 -13.150800 6.233225
2.059200 -13.150800 6.291462
2.106000 -13.150800 6.304242
2.152800 -13.150800 6.334887
2.199600 -13.150800 6.377438
2.246400 -13.150800 6.411535
2.293200 -13.150800 6.414310
2.340000 -13.150800 6.429402
2.386800 -13.150800 6.442718
2.433600 -13.150800 6.454059
2.480400 -13.150800 6.500188
2.527200 -13.150800 6.503823
2.574000 -13.150800 6.503908
2.620800 -13.150800 6.525626
2.667600 -13.150800 6.550560
2.714400 -13.150800 6.579692
2.761200 -13.150800 6.586138
2.808000 -13.150800 6.591690
2.854800 -13.150800 6.633080
2.901600 -13.150800 6.645497
2.948400 -13.150800 6.675243
2.995200 -13.150800 6.685858
3.042000 -13.150800 6.716406
3.088800 -13.150800 6.785692
3.135600 -13.150800 6.826921
3.182400 -13.150800 6.848963
3.229200 -13.150800 6.888481
3.276000 -13.150800 6.929179
3.322800 -13.150800 6.962926
3.369600 -13.150800 6.974958
3.416400 -13.150800 6.989235
3.463200 -13.150800 7.011417
3.510000 -13.150800 7.016381
3.556800 -13.150800 7.024214
3.603600 -13.150800 7.039228
3.650400 -13.150800 7.047338
3.697200 -13.150800 7.081061
3.744000 -13.150800 7.102624
3.790800 -13.150800 7.161720
3.837600 -13.150800 7.194156
3.884400 -13.150800 7.230355
3.931200 -13.150800 7.259275
3.978000 -13.150800 7.298590
4.024800 -13.150800 7.335366
4.071600 -13.150800 7.370758
4.118400 -13.150800 7.394217
4.165200 -13.150800 7.409386
4.212000 -13.150800 7.455835
4.258800 -13.150800 7.492641
4.305600 -13.150800 7.533879
4.352400 -13.150800 7.596116
4.399200 -13.150800 7.646174
4.446000 -13.150800 7.698191
4.492800 -13.150800 7.728896
4.539600 -13.150800 7.752498
4.586400 -13.150800 7.812984
4.633200 -13.150800 7.874171
4.680000 -13.150800 7.980523
4.726800 -13.150800 8.028085
4.773600 -13.150800 8.096687
4.820400 -13.150800 8.128948
4.867200 -13.150800 8.157847
4.914000 -13.150800 8.190430
4.960800 -13.150800 8.237621
5.007600 -13.150800 8.325161
5.054400 -13.150800 8.376421
5.101200 -13.150800 8.395512
5.148000 -13.150800 8.486334
5.194800 -13.150800 8.575555
5.241600 -13.150800 8.616749
5.288400 -13.150800 8.694203
5.335200 -13.150800 9.613445
5.382000 -13.150800 11.391179
5.428800 -13.150800 29.445684
5.475600 -13.150800 29.451111
14.086800 -13.150800 6.680512
14.133600 -13.150800 6.662460
14.180400 -13.150800 6.659257
14.227200 -13.150800 6.638401
14.274000 -13.150800 6.639995
14.320800 -13.150800 6.631733
14.367600 -13.150800 6.626677
14.414400 -13.150800 6.623644
14.461200 -13.150800 6.623644
14.508000 -13.150800 6.621164
14.554800 -13.150800 6.623644
14.601600 -13.150800 6.623644
14.648400 -13.150800 6.625019
14.695200 -13.150800 6.627100
14.742000 -13.150800 6.628340
14.788800 -13.150800 6.628340
14.835600 -13.150800 6.630932
14.882400 -13.150800 6.630932
14.929200 -13.150800 6.629922
14.976000 -13.150800 6.629922
15.022800 -13.150800 6.629922
15.069600 -13.150800 6.625281
15.116400 -13.150800 6.616357
15.163200 -13.150800 6.615783
15.210000 -13.150800 6.616357
15.256800 -13.150800 6.621970
15.303600 -13.150800 6.625281
15.350400 -13.150800 6.625281
15.397200 -13.150800 6.629221
15.444000 -13.150800 6.627515
15.490800 -13.150800 6.629828
15.537600 -13.150800 6.643223
15.584400 -13.150800 6.643223
15.631200 -13.150800 6.638150
15.678000 -13.150800 6.643223
15.724800 -13.150800 6.638150
15.771600 -13.150800 6.638150
15.818400 -13.150800 6.621671
15.865200 -13.150800 6.607337
15.912000 -13.150800 6.573812
15.958800 -13.150800 6.552901
16.005600 -13.150800 6.504218
16.567200 -13.150800 5.060789
16.614000 -13.150800 5.037459
16.660800 -13.150800 5.022546
16.707600 -13.150800 5.011176
16.754400 -13.150800 5.001558
16.801200 -13.150800 4.999438
16.848000 -13.150800 4.996634
16.894800 -13.150800 4.996555
16.941600 -13.150800 4.987825
16.988400 -13.150800 4.964236
17.035200 -13.150800 4.951787
17.082000 -13.150800 4.930926
17.128800 -13.150800 4.911529
17.175600 -13.150800 4.890464
17.222400 -13.150800 4.874827
17.269200 -13.150800 4.772819
18.532800 -13.150800 -8.382494
18.579600 -13.150800 0.000000
18.626400 -13.150800 0.000000
18.673200 -13.150800 0.000000
-18.720000 -13.104000 0.000000
-18.673200 -13.104000 0.000000
-18.626400 -13.104000 0.000000
-18.579600 -13.104000 -7.967016
-18.532800 -13.104000 -7.974019
-18.486000 -13.104000 -7.979981
-18.439200 -13.104000 -7.979981
-18.392400 -13.104000 -7.991388
-18.345600 -13.104000 -7.991597
-18.298800 -13.104000 -7.991558
-18.252000 -13.104000 -7.991388
-18.205200 -13.104000 -7.945031
-18.158400 -13.104000 -7.945031
-18.111600 -13.104000 -7.934056
-18.064800 -13.104000 -7.917146
-18.018000 -13.104000 -7.917146
-17.971200 -13.104000 -7.931240
-17.924400 -13.104000 -7.931240
-17.877600 -13.104000 -7.931240
-17.830800 -13.104000 -7.931240
-17.784000 -13.104000 -7.931293
-17.737200 -13.104000 -7.931293
-17.690400 -13.104000 -7.931293
-17.643600 -13.104000 -7.931293
-17.596800 -13.104000 -7.931293
-17.550000 -13.104000 -7.909407
-17.503200 -13.104000 -7.877920
-17.456400 -13.104000 -7.859725
-17.409600 -13.104000 -7.823746
-17.362800 -13.104000 -7.795287
-16.099200 -13.104000 4.998867
-16.052400 -13.104000 5.012781
-16.005600 -13.104000 5.023573
-15.958800 -13.104000 5.035232
-15.912000 -13.104000 5.058998
-15.865200 -13.104000 5.075698
-15.818400 -13.104000 5.102213
-15.771600 -13.104000 5.114127
-15.724800 -13.104000 5.121359
-15.678000 -13.104000 5.127619
-15.631200 -13.104000 5.134897
-15.584400 -13.104000 5.178027
-15.537600 -13.104000 5.239708
-15.069600 -13.104000 6.657216
-15.022800 -13.104000 6.706912
-14.976000 -13.104000 6.723658
-14.929200 -13.104000 6.724211
-14.882400 -13.104000 6.740483
-14.835600 -13.104000 6.741983
-14.788800 -13.104000 6.741983
-14.742000 -13.104000 6.744571
-14.695200 -13.104000 6.744712
-14.648400 -13.104000 6.740483
-14.601600 -13.104000 6.746578
-14.554800 -13.104000 6.747651
-14.508000 -13.104000 6.747651
-14.461200 -13.104000 6.747651
-14.414400 -13.104000 6.753385
-14.367600 -13.104000 6.749931
-14.320800 -13.104000 6.749931
-14.274000 -13.104000 6.750220
-14.227200 -13.104000 6.749931
-14.180400 -13.104000 6.747191
-14.133600 -13.104000 6.746313
-14.086800 -13.104000 6.741498
-14.040000 -13.104000 6.738601
-13.993200 -13.104000 6.738757
-13.946400 -13.104000 6.738757
-13.899600 -13.104000 6.742612
-13.852800 -13.104000 6.749019
-13.806000 -13.104000 6.757514
-13.759200 -13.104000 6.757190
-13.712400 -13.104000 6.758157
-13.665600 -13.104000 6.757190
-13.618800 -13.104000 6.749832
-13.572000 -13.104000 6.748374
-13.525200 -13.104000 6.738603
-13.478400 -13.104000 6.748167
-13.431600 -13.104000 6.748187
-13.384800 -13.104000 6.748374
-13.338000 -13.104000 6.756161
-13.291200 -13.104000 6.762632
-13.244400 -13.104000 6.762632
-13.197600 -13.104000 6.776218
-13.150800 -13.104000 6.783060
-13.104000 -13.104000 6.789293
-8.611200 -13.104000 8.020603
-8.564400 -13.104000 7.982176
-8.517600 -13.104000 7.839187
-8.470800 -13.104000 7.797877
-8.424000 -13.104000 7.758839
-8.377200 -13.104000 7.727335
-8.330400 -13.104000 7.636622
-8.283600 -13.104000 7.591438
-8.236800 -13.104000 7.471811
-8.190000 -13.104000 7.425466
-8.143200 -13.104000 7.329265
-8.096400 -13.104000 7.278190
-8.049600 -13.104000 7.245073
-8.002800 -13.104000 7.222998
-7.956000 -13.104000 7.188336
-7.909200 -13.104000 7.137066
-7.862400 -13.104000 7.117163
-7.815600 -13.104000 7.106934
-7.768800 -13.104000 7.091085
-7.722000 -13.104000 7.085318
-7.675200 -13.104000 7.050989
-7.628400 -13.104000 7.003963
-7.581600 -13.104000 6.935786
-7.534800 -13.104000 6.888372
-7.488000 -13.104000 6.850702
-7.441200 -13.104000 6.815636
-7.394400 -13.104000 6.792419
-7.347600 -13.104000 6.755051
-7.300800 -13.104000 6.718219
-7.254000 -13.104000 6.688196
-7.207200 -13.104000 6.673003
-7.160400 -13.104000 6.664381
-7.113600 -13.104000 6.661705
-7.066800 -13.104000 6.658322
-7.020000 -13.104000 6.661705
-6.973200 -13.104000 6.647838
-6.926400 -13.104000 6.614494
-6.879600 -13.104000 6.557535
-6.832800 -13.104000 6.490688
-6.786000 -13.104000 6.466799
-6.739200 -13.104000 6.436508
-6.692400 -13.104000 6.411674
-6.645600 -13.104000 6.357502
-6.598800 -13.104000 6.356060
-6.552000 -13.104000 6.356060
-6.505200 -13.104000 6.357502
-6.458400 -13.104000 6.340669
-6.411600 -13.104000 6.317065
-6.364800 -13.104000 6.317065
-6.318000 -13.104000 6.315576
-6.271200 -13.104000 6.302876
-6.224400 -13.104000 6.244205
-6.177600 -13.104000 6.220338
-6.130800 -13.104000 6.214908
-6.084000 -13.104000 6.176035
-6.037200 -13.104000 6.170963
-5.990400 -13.104000 6.148599
-5.943600 -13.104000 6.128122
-5.896800 -13.104000 6.131345
-5.850000 -13.104000 6.123535
-5.803200 -13.104000 6.095062
-5.756400 -13.104000 6.091575
-5.709600 -13.104000 6.077066
-5.662800 -13.104000 6.044890
-5.616000 -13.104000 6.032462
-5.569200 -13.104000 6.031134
-5.522400 -13.104000 6.031134
-5.475600 -13.104000 6.036332
-5.428800 -13.104000 6.030901
-5.382000 -13.104000 6.022897
-5.335200 -13.104000 6.030901
-5.288400 -13.104000 5.995605
-5.241600 -13.104000 5.995605
-5.194800 -13.104000 5.987510
-5.148000 -13.104000 5.965647
-5.101200 -13.104000 5.923334
-5.054400 -13.104000 5.928574
-5.007600 -13.104000 5.901408
-4.960800 -13.104000 5.842589
-4.914000 -13.104000 5.835468
-4.867200 -13.104000 5.835468
-4.820400 -13.104000 5.819966
-4.773600 -13.104000 5.819966
-4.726800 -13.104000 5.817064
-4.680000 -13.104000 5.811952
-4.633200 -13.104000 5.812296
-4.586400 -13.104000 5.816071
-4.539600 -13.104000 5.811952
-4.492800 -13.104000 5.803434
-4.446000 -13.104000 5.786284
-4.399200 -13.104000 5.766600
-4.352400 -13.104000 5.766600
-4.305600 -13.104000 5.766600
-4.258800 -13.104000 5.780357
-4.212000 -13.104000 5.781341
-4.165200 -13.104000 5.780945
-4.118400 -13.104000 5.780945
-4.071600 -13.104000 5.764444
-4.024800 -13.104000 5.732198
-3.978000 -13.104000 5.726932
-3.931200 -13.104000 5.722603
-3.884400 -13.104000 5.708086
-3.837600 -13.104000 5.693687
-3.790800 -13.104000 5.675152
-3.744000 -13.104000 5.706909
-3.697200 -13.104000 5.693687
-3.650400 -13.104000 5.672094
-3.603600 -13.104000 5.652605
-3.556800 -13.104000 5.639433
-3.510000 -13.104000 5.647829
-3.463200 -13.104000 5.652079
-3.416400 -13.104000 5.652079
-3.369600 -13.104000 5.657795
-3.322800 -13.104000 5.672130
-3.276000 -13.104000 5.684180
-3.229200 -13.104000 5.672130
-3.182400 -13.104000 5.667276
-3.135600 -13.104000 5.636694
-3.088800 -13.104000 5.610676
-3.042000 -13.104000 5.588864
-2.995200 -13.104000 5.583532
-2.948400 -13.104000 5.588144
-2.901600 -13.104000 5.582148
-2.854800 -13.104000 5.582148
-2.808000 -13.104000 5.582148
-2.761200 -13.104000 5.583532
-2.714400 -13.104000 5.597666
-2.667600 -13.104000 5.638551
-2.620800 -13.104000 5.651106
-2.574000 -13.104000 5.687649
-2.527200 -13.104000 5.746623
-2.480400 -13.104000 5.717713
-2.433600 -13.104000 5.687649
-2.386800 -13.104000 5.650841
-2.340000 -13.104000 5.604597
-2.293200 -13.104000 5.586094
-2.246400 -13.104000 5.578511
-2.199600 -13.104000 5.554218
-2.152800 -13.104000 5.537354
-2.106000 -13.104000 5.539044
-2.059200 -13.104000 5.539654
-2.012400 -13.104000 5.499224
-1.965600 -13.104000 5.487801
-1.918800 -13.104000 5.493185
-1.872000 -13.104000 5.539654
-1.825200 -13.104000 5.560545
-1.778400 -13.104000 5.562626
-1.731600 -13.104000 5.569585
-1.684800 -13.104000 5.569585
-1.638000 -13.104000 5.580492
-1.591200 -13.104000 5.602278
-1.544400 -13.104000 5.602278
-1.497600 -13.104000 5.592238
-1.450800 -13.104000 5.602278
-1.404000 -13.104000 5.592238
-1.357200 -13.104000 5.602278
-1.310400 -13.104000 5.602668
-1.263600 -13.104000 5.606273
-1.216800 -13.104000 5.607695
-1.170000 -13.104000 5.605674
-1.123200 -13.104000 5.580261
-1.076400 -13.104000 5.580261
-1.029600 -13.104000 5.583950
-0.982800 -13.104000 5.596295
-0.936000 -13.104000 5.596324
-0.889200 -13.104000 5.593075
-0.842400 -13.104000 5.583950
-0.795600 -13.104000 5.593075
-0.748800 -13.104000 5.597980
-0.702000 -13.104000 5.586264
-0.655200 -13.104000 5.556662
-0.608400 -13.104000 5.555119
-0.561600 -13.104000 5.556662
-0.514800 -13.104000 5.616581
-0.468000 -13.104000 5.620922
-0.421200 -13.104000 5.622526
-0.374400 -13.104000 5.638239
-0.327600 -13.104000 5.656267
-0.280800 -13.104000 5.691985
-0.234000 -13.104000 5.736576
-0.187200 -13.104000 5.788994
-0.140400 -13.104000 5.813579
-0.093600 -13.104000 5.826829
-0.046800 -13.104000 5.826829
0.000000 -13.104000 5.820584
0.046800 -13.104000 5.813579
0.093600 -13.104000 5.791484
0.140400 -13.104000 5.762442
0.187200 -13.104000 5.737562
0.234000 -13.104000 5.727416
0.280800 -13.104000 5.725657
0.327600 -13.104000 5.753514
0.374400 -13.104000 5.768214
0.421200 -13.104000 5.809006
0.468000 -13.104000 5.831580
0.514800 -13.104000 5.872040
0.561600 -13.104000 5.895648
0.608400 -13.104000 5.898870
0.655200 -13.104000 5.899807
0.702000 -13.104000 5.910076
0.748800 -13.104000 5.897190
0.795600 -13.104000 5.899807
0.842400 -13.104000 5.910649
0.889200 -13.104000 5.932908
0.936000 -13.104000 5.948377
0.982800 -13.104000 5.962835
1.029600 -13.104000 6.006634
1.076400 -13.104000 6.021622
1.123200 -13.104000 6.035483
1.170000 -13.104000 6.030553
1.216800 -13.104000 6.030553
1.263600 -13.104000 6.039274
1.310400 -13.104000 6.039310
1.357200 -13.104000 6.039829
1.404000 -13.104000 6.059338
1.450800 -13.104000 6.085191
1.497600 -13.104000 6.099893
1.544400 -13.104000 6.127568
1.591200 -13.104000 6.132841
1.638000 -13.104000 6.154037
1.684800 -13.104000 6.154037
1.731600 -13.104000 6.154037
1.778400 -13.104000 6.165120
1.825200 -13.104000 6.179926
1.872000 -13.104000 6.209280
1.918800 -13.104000 6.211648
1.965600 -13.104000 6.213885
2.012400 -13.104000 6.268072
2.059200 -13.104000 6.291462
2.106000 -13.104000 6.304242
2.152800 -13.104000 6.347188
2.199600 -13.104000 6.377438
2.246400 -13.104000 6.411535
2.293200 -13.104000 6.414310
2.340000 -13.104000 6.430973
2.386800 -13.104000 6.442718
2.433600 -13.104000 6.452871
2.480400 -13.104000 6.467809
2.527200 -13.104000 6.497664
2.574000 -13.104000 6.503823
2.620800 -13.104000 6.525290
2.667600 -13.104000 6.545100
2.714400 -13.104000 6.572124
2.761200 -13.104000 6.585360
2.808000 -13.104000 6.591079
2.854800 -13.104000 6.637012
2.901600 -13.104000 6.647788
2.948400 -13.104000 6.678304
2.995200 -13.104000 6.708843
3.042000 -13.104000 6.724267
3.088800 -13.104000 6.804534
3.135600 -13.104000 6.834378
3.182400 -13.104000 6.860221
3.229200 -13.104000 6.888481
3.276000 -13.104000 6.933966
3.322800 -13.104000 6.966228
3.369600 -13.104000 6.976023
3.416400 -13.104000 6.989235
3.463200 -13.104000 7.016381
3.510000 -13.104000 7.031266
3.556800 -13.104000 7.038350
3.603600 -13.104000 7.046339
3.650400 -13.104000 7.054816
3.697200 -13.104000 7.081061
3.744000 -13.104000 7.094101
3.790800 -13.104000 7.161720
3.837600 -13.104000 7.205618
3.884400 -13.104000 7.234963
3.931200 -13.104000 7.271803
3.978000 -13.104000 7.298590
4.024800 -13.104000 7.357517
4.071600 -13.104000 7.379436
4.118400 -13.104000 7.399309
4.165200 -13.104000 7.434707
4.212000 -13.104000 7.458879
4.258800 -13.104000 7.500346
4.305600 -13.104000 7.519293
4.352400 -13.104000 7.589037
4.399200 -13.104000 7.623538
4.446000 -13.104000 7.678831
4.492800 -13.104000 7.728896
4.539600 -13.104000 7.746281
4.586400 -13.104000 7.818066
4.633200 -13.104000 7.965698
4.680000 -13.104000 8.000683
4.726800 -13.104000 8.044650
4.773600 -13.104000 8.101681
4.820400 -13.104000 8.157847
4.867200 -13.104000 8.196328
4.914000 -13.104000 8.224748
4.960800 -13.104000 8.282070
5.007600 -13.104000 8.365471
5.054400 -13.104000 8.388708
5.101200 -13.104000 8.462224
5.148000 -13.104000 8.506214
5.194800 -13.104000 8.598245
5.241600 -13.104000 8.640318
5.288400 -13.104000 8.712077
5.335200 -13.104000 11.154924
5.382000 -13.104000 11.540921
5.428800 -13.104000 29.450953
14.133600 -13.104000 6.688527
14.180400 -13.104000 6.668644
14.227200 -13.104000 6.659257
14.274000 -13.104000 6.651467
14.320800 -13.104000 6.635484
14.367600 -13.104000 6.631733
14.414400 -13.104000 6.626677
14.461200 -13.104000 6.623644
14.508000 -13.104000 6.621164
14.554800 -13.104000 6.624634
14.601600 -13.104000 6.623644
14.648400 -13.104000 6.625019
14.695200 -13.104000 6.627100
14.742000 -13.104000 6.628370
14.788800 -13.104000 6.628505
14.835600 -13.104000 6.634322
14.882400 -13.104000 6.634164
14.929200 -13.104000 6.639493
14.976000 -13.104000 6.634918
15.022800 -13.104000 6.639670
15.069600 -13.104000 6.639670
15.116400 -13.104000 6.634918
15.163200 -13.104000 6.629743
15.210000 -13.104000 6.629743
15.256800 -13.104000 6.629075
15.303600 -13.104000 6.629075
15.350400 -13.104000 6.629221
15.397200 -13.104000 6.629828
15.444000 -13.104000 6.627515
15.490800 -13.104000 6.629828
15.537600 -13.104000 6.643223
15.584400 -13.104000 6.644748
15.631200 -13.104000 6.643223
15.678000 -13.104000 6.643223
15.724800 -13.104000 6.638150
15.771600 -13.104000 6.640201
15.818400 -13.104000 6.628329
15.865200 -13.104000 6.615661
15.912000 -13.104000 6.591459
15.958800 -13.104000 6.559544
16.005600 -13.104000 6.551101
16.052400 -13.104000 6.504218
16.567200 -13.104000 5.060789
16.614000 -13.104000 5.037459
16.660800 -13.104000 5.023515
16.707600 -13.104000 5.012754
16.754400 -13.104000 5.000776
16.801200 -13.104000 4.996727
16.848000 -13.104000 4.996555
16.894800 -13.104000 4.996555
16.941600 -13.104000 4.996483
16.988400 -13.104000 4.986596
17.035200 -13.104000 4.986596
17.082000 -13.104000 4.973958
17.128800 -13.104000 4.964236
17.175600 -13.104000 4.936369
17.222400 -13.104000 4.895722
17.269200 -13.104000 4.838219
17.316000 -13.104000 4.739565
18.579600 -13.104000 0.000000
18.626400 -13.104000 0.000000
18.673200 -13.104000 0.000000
-18.720000 -13.057200 0.000000
-18.673200 -13.057200 0.000000
-18.626400 -13.057200 0.000000
-18.579600 -13.057200 -7.969973
-18.532800 -13.057200 -7.979020
-18.486000 -13.057200 -7.979981
-18.439200 -13.057200 -7.979981
-18.392400 -13.057200 -7.991388
-18.345600 -13.057200 -7.991597
-18.298800 -13.057200 -7.991558
-18.252000 -13.057200 -7.991388
-18.205200 -13.057200 -7.965469
-18.158400 -13.057200 -7.948961
-18.111600 -13.057200 -7.948961
-18.064800 -13.057200 -7.945031
-18.018000 -13.057200 -7.945031
-17.971200 -13.057200 -7.948961
-17.924400 -13.057200 -7.950213
-17.877600 -13.057200 -7.961505
-17.830800 -13.057200 -7.956520
-17.784000 -13.057200 -7.956520
-17.737200 -13.057200 -7.956520
-17.690400 -13.057200 -7.950213
-17.643600 -13.057200 -7.946593
-17.596800 -13.057200 -7.943978
-17.550000 -13.057200 -7.902214
-17.503200 -13.057200 -7.875903
-17.456400 -13.057200 -7.857226
-17.409600 -13.057200 -7.812969
-17.362800 -13.057200 -7.793239
-16.146000 -13.057200 4.998867
-16.099200 -13.057200 5.006589
-16.052400 -13.057200 5.018781
-16.005600 -13.057200 5.035232
-15.958800 -13.057200 5.054023
-15.912000 -13.057200 5.089101
-15.865200 -13.057200 5.099856
-15.818400 -13.057200 5.115300
-15.771600 -13.057200 5.117004
-15.724800 -13.057200 5.124121
-15.678000 -13.057200 5.142221
-15.631200 -13.057200 5.161120
-15.584400 -13.057200 5.197807
-15.116400 -13.057200 6.658864
-15.069600 -13.057200 6.706912
-15.022800 -13.057200 6.723658
-14.976000 -13.057200 6.729623
-14.929200 -13.057200 6.740865
-14.882400 -13.057200 6.744712
-14.835600 -13.057200 6.748289
-14.788800 -13.057200 6.746881
-14.742000 -13.057200 6.746881
-14.695200 -13.057200 6.749571
-14.648400 -13.057200 6.750867
-14.601600 -13.057200 6.753450
-14.554800 -13.057200 6.753450
-14.508000 -13.057200 6.754492
-14.461200 -13.057200 6.754492
-14.414400 -13.057200 6.759873
-14.367600 -13.057200 6.759666
-14.320800 -13.057200 6.759873
-14.274000 -13.057200 6.759873
-14.227200 -13.057200 6.760073
-14.180400 -13.057200 6.759001
-14.133600 -13.057200 6.759001
-14.086800 -13.057200 6.750220
-14.040000 -13.057200 6.747191
-13.993200 -13.057200 6.747191
-13.946400 -13.057200 6.738757
-13.899600 -13.057200 6.749019
-13.852800 -13.057200 6.752462
-13.806000 -13.057200 6.759961
-13.759200 -13.057200 6.758157
-13.712400 -13.057200 6.760333
-13.665600 -13.057200 6.759563
-13.618800 -13.057200 6.757514
-13.572000 -13.057200 6.752871
-13.525200 -13.057200 6.749832
-13.478400 -13.057200 6.749832
-13.431600 -13.057200 6.752871
-13.384800 -13.057200 6.752871
-13.338000 -13.057200 6.760928
-13.291200 -13.057200 6.770665
-13.244400 -13.057200 6.771474
-13.197600 -13.057200 6.784359
-13.150800 -13.057200 6.803855
-8.611200 -13.057200 7.990426
-8.564400 -13.057200 7.864114
-8.517600 -13.057200 7.800033
-8.470800 -13.057200 7.760835
-8.424000 -13.057200 7.750434
-8.377200 -13.057200 7.653380
-8.330400 -13.057200 7.617638
-8.283600 -13.057200 7.571061
-8.236800 -13.057200 7.468603
-8.190000 -13.057200 7.386123
-8.143200 -13.057200 7.319146
-8.096400 -13.057200 7.272476
-8.049600 -13.057200 7.242484
-8.002800 -13.057200 7.213154
-7.956000 -13.057200 7.170223
-7.909200 -13.057200 7.123647
-7.862400 -13.057200 7.113745
-7.815600 -13.057200 7.100817
-7.768800 -13.057200 7.086133
-7.722000 -13.057200 7.081701
-7.675200 -13.057200 7.053722
-7.628400 -13.057200 6.986937
-7.581600 -13.057200 6.931082
-7.534800 -13.057200 6.888372
-7.488000 -13.057200 6.840786
-7.441200 -13.057200 6.812456
-7.394400 -13.057200 6.790930
-7.347600 -13.057200 6.755540
-7.300800 -13.057200 6.727837
-7.254000 -13.057200 6.704985
-7.207200 -13.057200 6.677584
-7.160400 -13.057200 6.647838
-7.113600 -13.057200 6.641760
-7.066800 -13.057200 6.641760
-7.020000 -13.057200 6.643299
-6.973200 -13.057200 6.625136
-6.926400 -13.057200 6.578286
-6.879600 -13.057200 6.554244
-6.832800 -13.057200 6.507080
-6.786000 -13.057200 6.466799
-6.739200 -13.057200 6.425597
-6.692400 -13.057200 6.391178
-6.645600 -13.057200 6.350132
-6.598800 -13.057200 6.349865
-6.552000 -13.057200 6.349865
-6.505200 -13.057200 6.357502
-6.458400 -13.057200 6.343922
-6.411600 -13.057200 6.338967
-6.364800 -13.057200 6.338967
-6.318000 -13.057200 6.330968
-6.271200 -13.057200 6.305339
-6.224400 -13.057200 6.256467
-6.177600 -13.057200 6.221741
-6.130800 -13.057200 6.207596
-6.084000 -13.057200 6.170963
-6.037200 -13.057200 6.167981
-5.990400 -13.057200 6.148599
-5.943600 -13.057200 6.128122
-5.896800 -13.057200 6.126443
-5.850000 -13.057200 6.122303
-5.803200 -13.057200 6.094587
-5.756400 -13.057200 6.077066
-5.709600 -13.057200 6.062477
-5.662800 -13.057200 6.038778
-5.616000 -13.057200 6.031134
-5.569200 -13.057200 6.032462
-5.522400 -13.057200 6.036332
-5.475600 -13.057200 6.045294
-5.428800 -13.057200 6.041163
-5.382000 -13.057200 6.036332
-5.335200 -13.057200 6.041163
-5.288400 -13.057200 6.031334
-5.241600 -13.057200 5.995605
-5.194800 -13.057200 5.977056
-5.148000 -13.057200 5.947385
-5.101200 -13.057200 5.919762
-5.054400 -13.057200 5.919762
-5.007600 -13.057200 5.883863
-4.960800 -13.057200 5.839157
-4.914000 -13.057200 5.835468
-4.867200 -13.057200 5.835468
-4.820400 -13.057200 5.822716
-4.773600 -13.057200 5.817064
-4.726800 -13.057200 5.809427
-4.680000 -13.057200 5.800825
-4.633200 -13.057200 5.810610
-4.586400 -13.057200 5.811952
-4.539600 -13.057200 5.777591
-4.492800 -13.057200 5.773288
-4.446000 -13.057200 5.773288
-4.399200 -13.057200 5.765509
-4.352400 -13.057200 5.765509
-4.305600 -13.057200 5.765509
-4.258800 -13.057200 5.766600
-4.212000 -13.057200 5.780357
-4.165200 -13.057200 5.780357
-4.118400 -13.057200 5.764444
-4.071600 -13.057200 5.728228
-4.024800 -13.057200 5.722236
-3.978000 -13.057200 5.708086
-3.931200 -13.057200 5.690109
-3.884400 -13.057200 5.675152
-3.837600 -13.057200 5.655941
-3.790800 -13.057200 5.656228
-3.744000 -13.057200 5.690609
-3.697200 -13.057200 5.690609
-3.650400 -13.057200 5.655941
-3.603600 -13.057200 5.646182
-3.556800 -13.057200 5.634596
-3.510000 -13.057200 5.647829
-3.463200 -13.057200 5.647829
-3.416400 -13.057200 5.647829
-3.369600 -13.057200 5.652079
-3.322800 -13.057200 5.652079
-3.276000 -13.057200 5.657795
-3.229200 -13.057200 5.648584
-3.182400 -13.057200 5.636694
-3.135600 -13.057200 5.614652
-3.088800 -13.057200 5.594621
-3.042000 -13.057200 5.581954
-2.995200 -13.057200 5.565921
-2.948400 -13.057200 5.581954
-2.901600 -13.057200 5.547445
-2.854800 -13.057200 5.557717
-2.808000 -13.057200 5.571761
-2.761200 -13.057200 5.578597
-2.714400 -13.057200 5.597666
-2.667600 -13.057200 5.639582
-2.620800 -13.057200 5.653508
-2.574000 -13.057200 5.722369
-2.527200 -13.057200 5.746775
-2.480400 -13.057200 5.731153
-2.433600 -13.057200 5.687649
-2.386800 -13.057200 5.646789
-2.340000 -13.057200 5.615409
-2.293200 -13.057200 5.604597
-2.246400 -13.057200 5.586094
-2.199600 -13.057200 5.578895
-2.152800 -13.057200 5.538483
-2.106000 -13.057200 5.539044
-2.059200 -13.057200 5.532598
-2.012400 -13.057200 5.494485
-1.965600 -13.057200 5.460330
-1.918800 -13.057200 5.466908
-1.872000 -13.057200 5.498008
-1.825200 -13.057200 5.540281
-1.778400 -13.057200 5.542135
-1.731600 -13.057200 5.568285
-1.684800 -13.057200 5.580261
-1.638000 -13.057200 5.582711
-1.591200 -13.057200 5.602278
-1.544400 -13.057200 5.602278
-1.497600 -13.057200 5.582711
-1.450800 -13.057200 5.583147
-1.404000 -13.057200 5.582711
-1.357200 -13.057200 5.599250
-1.310400 -13.057200 5.599250
-1.263600 -13.057200 5.624220
-1.216800 -13.057200 5.624220
-1.170000 -13.057200 5.614882
-1.123200 -13.057200 5.596295
-1.076400 -13.057200 5.596189
-1.029600 -13.057200 5.596295
-0.982800 -13.057200 5.604692
-0.936000 -13.057200 5.604692
-0.889200 -13.057200 5.593075
-0.842400 -13.057200 5.569050
-0.795600 -13.057200 5.579856
-0.748800 -13.057200 5.579856
-0.702000 -13.057200 5.570866
-0.655200 -13.057200 5.556662
-0.608400 -13.057200 5.555054
-0.561600 -13.057200 5.553448
-0.514800 -13.057200 5.582249
-0.468000 -13.057200 5.588751
-0.421200 -13.057200 5.619009
-0.374400 -13.057200 5.648435
-0.327600 -13.057200 5.657206
-0.280800 -13.057200 5.697002
-0.234000 -13.057200 5.740896
-0.187200 -13.057200 5.808130
-0.140400 -13.057200 5.817547
-0.093600 -13.057200 5.848330
-0.046800 -13.057200 5.848330
0.000000 -13.057200 5.839747
0.046800 -13.057200 5.821038
0.093600 -13.057200 5.796146
0.140400 -13.057200 5.779481
0.187200 -13.057200 5.735933
0.234000 -13.057200 5.724908
0.280800 -13.057200 5.721373
0.327600 -13.057200 5.725657
0.374400 -13.057200 5.768214
0.421200 -13.057200 5.781810
0.468000 -13.057200 5.814885
0.514800 -13.057200 5.880740
0.561600 -13.057200 5.899807
0.608400 -13.057200 5.910649
0.655200 -13.057200 5.919829
0.702000 -13.057200 5.919829
0.748800 -13.057200 5.910076
0.795600 -13.057200 5.910076
0.842400 -13.057200 5.910649
0.889200 -13.057200 5.933895
0.936000 -13.057200 5.949070
0.982800 -13.057200 5.976456
1.029600 -13.057200 6.008499
1.076400 -13.057200 6.035483
1.123200 -13.057200 6.039310
1.170000 -13.057200 6.035803
1.216800 -13.057200 6.035803
1.263600 -13.057200 6.039274
1.310400 -13.057200 6.039310
1.357200 -13.057200 6.039274
1.404000 -13.057200 6.050324
1.450800 -13.057200 6.071946
1.497600 -13.057200 6.098220
1.544400 -13.057200 6.132841
1.591200 -13.057200 6.138457
1.638000 -13.057200 6.167239
1.684800 -13.057200 6.164214
1.731600 -13.057200 6.164214
1.778400 -13.057200 6.172930
1.825200 -13.057200 6.179926
1.872000 -13.057200 6.211648
1.918800 -13.057200 6.213885
1.965600 -13.057200 6.219452
2.012400 -13.057200 6.270363
2.059200 -13.057200 6.292630
2.106000 -13.057200 6.313529
2.152800 -13.057200 6.352079
2.199600 -13.057200 6.371429
2.246400 -13.057200 6.411082
2.293200 -13.057200 6.414918
2.340000 -13.057200 6.435638
2.386800 -13.057200 6.453172
2.433600 -13.057200 6.454479
2.480400 -13.057200 6.462311
2.527200 -13.057200 6.495343
2.574000 -13.057200 6.503823
2.620800 -13.057200 6.508128
2.667600 -13.057200 6.537522
2.714400 -13.057200 6.565360
2.761200 -13.057200 6.585360
2.808000 -13.057200 6.604829
2.854800 -13.057200 6.637158
2.901600 -13.057200 6.649939
2.948400 -13.057200 6.682353
2.995200 -13.057200 6.728309
3.042000 -13.057200 6.759466
3.088800 -13.057200 6.806361
3.135600 -13.057200 6.840110
3.182400 -13.057200 6.863910
3.229200 -13.057200 6.908425
3.276000 -13.057200 6.933966
3.322800 -13.057200 6.966209
3.369600 -13.057200 6.976023
3.416400 -13.057200 6.983690
3.463200 -13.057200 7.023306
3.510000 -13.057200 7.039228
3.556800 -13.057200 7.043564
3.603600 -13.057200 7.049536
3.650400 -13.057200 7.063979
3.697200 -13.057200 7.083386
3.744000 -13.057200 7.120383
3.790800 -13.057200 7.176719
3.837600 -13.057200 7.205618
3.884400 -13.057200 7.251253
3.931200 -13.057200 7.291163
3.978000 -13.057200 7.359845
4.024800 -13.057200 7.391271
4.071600 -13.057200 7.394217
4.118400 -13.057200 7.425666
4.165200 -13.057200 7.458879
4.212000 -13.057200 7.469112
4.258800 -13.057200 7.506499
4.305600 -13.057200 7.538388
4.352400 -13.057200 7.589037
4.399200 -13.057200 7.633388
4.446000 -13.057200 7.678831
4.492800 -13.057200 7.727200
4.539600 -13.057200 7.737234
4.586400 -13.057200 7.870688
4.633200 -13.057200 7.970548
4.680000 -13.057200 7.996475
4.726800 -13.057200 8.044650
4.773600 -13.057200 8.103995
4.820400 -13.057200 8.166595
4.867200 -13.057200 8.250233
4.914000 -13.057200 8.247354
4.960800 -13.057200 8.308109
5.007600 -13.057200 8.382714
5.054400 -13.057200 8.444664
5.101200 -13.057200 8.506214
5.148000 -13.057200 8.598245
5.194800 -13.057200 8.616749
5.241600 -13.057200 8.712077
5.288400 -13.057200 9.088157
5.335200 -13.057200 11.286521
5.382000 -13.057200 22.833339
5.428800 -13.057200 29.453872
14.133600 -13.057200 6.718078
14.180400 -13.057200 6.681768
14.227200 -13.057200 6.672820
14.274000 -13.057200 6.665501
14.320800 -13.057200 6.659257
14.367600 -13.057200 6.636973
14.414400 -13.057200 6.635484
14.461200 -13.057200 6.633568
14.508000 -13.057200 6.631680
14.554800 -13.057200 6.634322
14.601600 -13.057200 6.632550
14.648400 -13.057200 6.632550
14.695200 -13.057200 6.632550
14.742000 -13.057200 6.632550
14.788800 -13.057200 6.634322
14.835600 -13.057200 6.639493
14.882400 -13.057200 6.640278
14.929200 -13.057200 6.642025
14.976000 -13.057200 6.640278
15.022800 -13.057200 6.642034
15.069600 -13.057200 6.642025
15.116400 -13.057200 6.641587
15.163200 -13.057200 6.640278
15.210000 -13.057200 6.639670
15.256800 -13.057200 6.634918
15.303600 -13.057200 6.640495
15.350400 -13.057200 6.640495
15.397200 -13.057200 6.640495
15.444000 -13.057200 6.631705
15.490800 -13.057200 6.640185
15.537600 -13.057200 6.640185
15.584400 -13.057200 6.645266
15.631200 -13.057200 6.640753
15.678000 -13.057200 6.638150
15.724800 -13.057200 6.638150
15.771600 -13.057200 6.640201
15.818400 -13.057200 6.630801
15.865200 -13.057200 6.623237
15.912000 -13.057200 6.614195
15.958800 -13.057200 6.591459
16.005600 -13.057200 6.559544
16.052400 -13.057200 6.551101
16.099200 -13.057200 6.486546
16.614000 -13.057200 5.068112
16.660800 -13.057200 5.055754
16.707600 -13.057200 5.022546
16.754400 -13.057200 5.004065
16.801200 -13.057200 5.001558
16.848000 -13.057200 5.000776
16.894800 -13.057200 4.999969
16.941600 -13.057200 4.996727
16.988400 -13.057200 4.990319
17.035200 -13.057200 4.990319
17.082000 -13.057200 4.999969
17.128800 -13.057200 4.990319
17.175600 -13.057200 4.973958
17.222400 -13.057200 4.964236
17.269200 -13.057200 4.917326
17.316000 -13.057200 4.824395
18.579600 -13.057200 0.000000
18.626400 -13.057200 0.000000
18.673200 -13.057200 0.000000
-18.720000 -13.010400 0.000000
-18.673200 -13.010400 0.000000
-18.626400 -13.010400 0.000000
-18.579600 -13.010400 -7.966320
-18.532800 -13.010400 -7.974019
-18.486000 -13.010400 -7.974019
-18.439200 -13.010400 -7.979981
-18.392400 -13.010400 -7.987844
-18.345600 -13.010400 -7.991558
-18.298800 -13.010400 -7.991558
-18.252000 -13.010400 -7.991558
-18.205200 -13.010400 -7.970305
-18.158400 -13.010400 -7.969807
-18.111600 -13.010400 -7.965469
-18.064800 -13.010400 -7.945031
-18.018000 -13.010400 -7.934056
-17.971200 -13.010400 -7.948961
-17.924400 -13.010400 -7.961505
-17.877600 -13.010400 -7.973812
-17.830800 -13.010400 -7.973812
-17.784000 -13.010400 -7.977201
-17.737200 -13.010400 -7.973812
-17.690400 -13.010400 -7.973812
-17.643600 -13.010400 -7.972376
-17.596800 -13.010400 -7.946593
-17.550000 -13.010400 -7.902214
-17.503200 -13.010400 -7.877920
-17.456400 -13.010400 -7.845872
-17.409600 -13.010400 -7.810116
-16.988400 -13.010400 -6.418924
-16.192800 -13.010400 4.998765
-16.146000 -13.010400 5.006589
-16.099200 -13.010400 5.029698
-16.052400 -13.010400 5.046010
-16.005600 -13.010400 5.069266
-15.958800 -13.010400 5.089101
-15.912000 -13.010400 5.099856
-15.865200 -13.010400 5.105653
-15.818400 -13.010400 5.116368
-15.771600 -13.010400 5.121359
-15.724800 -13.010400 5.127619
-15.678000 -13.010400 5.145004
-15.631200 -13.010400 5.169588
-15.116400 -13.010400 6.681906
-15.069600 -13.010400 6.716116
-15.022800 -13.010400 6.729623
-14.976000 -13.010400 6.744712
-14.929200 -13.010400 6.746179
-14.882400 -13.010400 6.748289
-14.835600 -13.010400 6.750923
-14.788800 -13.010400 6.749571
-14.742000 -13.010400 6.749571
-14.695200 -13.010400 6.747651
-14.648400 -13.010400 6.750867
-14.601600 -13.010400 6.753450
-14.554800 -13.010400 6.753450
-14.508000 -13.010400 6.753450
-14.461200 -13.010400 6.754492
-14.414400 -13.010400 6.758440
-14.367600 -13.010400 6.759873
-14.320800 -13.010400 6.758440
-14.274000 -13.010400 6.759001
-14.227200 -13.010400 6.759001
-14.180400 -13.010400 6.759001
-14.133600 -13.010400 6.757013
-14.086800 -13.010400 6.750220
-14.040000 -13.010400 6.738757
-13.993200 -13.010400 6.738757
-13.946400 -13.010400 6.738757
-13.899600 -13.010400 6.752462
-13.852800 -13.010400 6.752462
-13.806000 -13.010400 6.759961
-13.759200 -13.010400 6.760896
-13.712400 -13.010400 6.762431
-13.665600 -13.010400 6.760333
-13.618800 -13.010400 6.757190
-13.572000 -13.010400 6.749832
-13.525200 -13.010400 6.749832
-13.478400 -13.010400 6.749832
-13.431600 -13.010400 6.752871
-13.384800 -13.010400 6.750949
-13.338000 -13.010400 6.761927
-13.291200 -13.010400 6.771474
-13.244400 -13.010400 6.777296
-13.197600 -13.010400 6.792168
-13.150800 -13.010400 6.837786
-8.611200 -13.010400 7.929051
-8.564400 -13.010400 7.851019
-8.517600 -13.010400 7.769822
-8.470800 -13.010400 7.757955
-8.424000 -13.010400 7.736843
-8.377200 -13.010400 7.636622
-8.330400 -13.010400 7.598600
-8.283600 -13.010400 7.523417
-8.236800 -13.010400 7.392369
-8.190000 -13.010400 7.359371
-8.143200 -13.010400 7.319146
-8.096400 -13.010400 7.270471
-8.049600 -13.010400 7.229033
-8.002800 -13.010400 7.204722
-7.956000 -13.010400 7.169688
-7.909200 -13.010400 7.120612
-7.862400 -13.010400 7.106934
-7.815600 -13.010400 7.086133
-7.768800 -13.010400 7.085318
-7.722000 -13.010400 7.077435
-7.675200 -13.010400 7.053722
-7.628400 -13.010400 6.960057
-7.581600 -13.010400 6.927898
-7.534800 -13.010400 6.882432
-7.488000 -13.010400 6.839510
-7.441200 -13.010400 6.806015
-7.394400 -13.010400 6.782585
-7.347600 -13.010400 6.755051
-7.300800 -13.010400 6.718219
-7.254000 -13.010400 6.673003
-7.207200 -13.010400 6.666859
-7.160400 -13.010400 6.641760
-7.113600 -13.010400 6.637762
-7.066800 -13.010400 6.637762
-7.020000 -13.010400 6.637762
-6.973200 -13.010400 6.610249
-6.926400 -13.010400 6.571982
-6.879600 -13.010400 6.534670
-6.832800 -13.010400 6.500969
-6.786000 -13.010400 6.468842
-6.739200 -13.010400 6.443834
-6.692400 -13.010400 6.391178
-6.645600 -13.010400 6.357502
-6.598800 -13.010400 6.349865
-6.552000 -13.010400 6.349865
-6.505200 -13.010400 6.357502
-6.458400 -13.010400 6.341113
-6.411600 -13.010400 6.330458
-6.364800 -13.010400 6.317065
-6.318000 -13.010400 6.317065
-6.271200 -13.010400 6.305339
-6.224400 -13.010400 6.256467
-6.177600 -13.010400 6.243237
-6.130800 -13.010400 6.216451
-6.084000 -13.010400 6.170963
-6.037200 -13.010400 6.170963
-5.990400 -13.010400 6.147758
-5.943600 -13.010400 6.128122
-5.896800 -13.010400 6.126443
-5.850000 -13.010400 6.118724
-5.803200 -13.010400 6.077066
-5.756400 -13.010400 6.062477
-5.709600 -13.010400 6.062477
-5.662800 -13.010400 6.058704
-5.616000 -13.010400 6.042668
-5.569200 -13.010400 6.041163
-5.522400 -13.010400 6.041163
-5.475600 -13.010400 6.049955
-5.428800 -13.010400 6.049955
-5.382000 -13.010400 6.047409
-5.335200 -13.010400 6.041322
-5.288400 -13.010400 6.036129
-5.241600 -13.010400 5.990289
-5.194800 -13.010400 5.970554
-5.148000 -13.010400 5.937471
-5.101200 -13.010400 5.908582
-5.054400 -13.010400 5.906104
-5.007600 -13.010400 5.880935
-4.960800 -13.010400 5.842188
-4.914000 -13.010400 5.831626
-4.867200 -13.010400 5.824428
-4.820400 -13.010400 5.800431
-4.773600 -13.010400 5.786761
-4.726800 -13.010400 5.771193
-4.680000 -13.010400 5.771193
-4.633200 -13.010400 5.777591
-4.586400 -13.010400 5.786284
-4.539600 -13.010400 5.767099
-4.492800 -13.010400 5.767099
-4.446000 -13.010400 5.765509
-4.399200 -13.010400 5.765491
-4.352400 -13.010400 5.765509
-4.305600 -13.010400 5.765491
-4.258800 -13.010400 5.765509
-4.212000 -13.010400 5.766600
-4.165200 -13.010400 5.752301
-4.118400 -13.010400 5.728228
-4.071600 -13.010400 5.715979
-4.024800 -13.010400 5.690109
-3.978000 -13.010400 5.685287
-3.931200 -13.010400 5.654975
-3.884400 -13.010400 5.633716
-3.837600 -13.010400 5.626341
-3.790800 -13.010400 5.646182
-3.744000 -13.010400 5.654975
-3.697200 -13.010400 5.655941
-3.650400 -13.010400 5.654939
-3.603600 -13.010400 5.625904
-3.556800 -13.010400 5.629477
-3.510000 -13.010400 5.634596
-3.463200 -13.010400 5.634596
-3.416400 -13.010400 5.639433
-3.369600 -13.010400 5.648584
-3.322800 -13.010400 5.648584
-3.276000 -13.010400 5.657795
-3.229200 -13.010400 5.648584
-3.182400 -13.010400 5.645780
-3.135600 -13.010400 5.636694
-3.088800 -13.010400 5.606927
-3.042000 -13.010400 5.573866
-2.995200 -13.010400 5.565921
-2.948400 -13.010400 5.565921
-2.901600 -13.010400 5.547445
-2.854800 -13.010400 5.547445
-2.808000 -13.010400 5.564964
-2.761200 -13.010400 5.578597
-2.714400 -13.010400 5.597666
-2.667600 -13.010400 5.638551
-2.620800 -13.010400 5.684453
-2.574000 -13.010400 5.746775
-2.527200 -13.010400 5.758299
-2.480400 -13.010400 5.759003
-2.433600 -13.010400 5.731153
-2.386800 -13.010400 5.669723
-2.340000 -13.010400 5.636599
-2.293200 -13.010400 5.630758
-2.246400 -13.010400 5.596262
-2.199600 -13.010400 5.586094
-2.152800 -13.010400 5.573616
-2.106000 -13.010400 5.554218
-2.059200 -13.010400 5.539654
-2.012400 -13.010400 5.512096
-1.965600 -13.010400 5.460330
-1.918800 -13.010400 5.466908
-1.872000 -13.010400 5.498008
-1.825200 -13.010400 5.524596
-1.778400 -13.010400 5.540281
-1.731600 -13.010400 5.566782
-1.684800 -13.010400 5.573381
-1.638000 -13.010400 5.580492
-1.591200 -13.010400 5.593210
-1.544400 -13.010400 5.599250
-1.497600 -13.010400 5.580492
-1.450800 -13.010400 5.580507
-1.404000 -13.010400 5.580507
-1.357200 -13.010400 5.580507
-1.310400 -13.010400 5.594672
-1.263600 -13.010400 5.602668
-1.216800 -13.010400 5.624124
-1.170000 -13.010400 5.623525
-1.123200 -13.010400 5.600214
-1.076400 -13.010400 5.596295
-1.029600 -13.010400 5.620960
-0.982800 -13.010400 5.623525
-0.936000 -13.010400 5.622710
-0.889200 -13.010400 5.614882
-0.842400 -13.010400 5.593075
-0.795600 -13.010400 5.593075
-0.748800 -13.010400 5.582249
-0.702000 -13.010400 5.570866
-0.655200 -13.010400 5.565419
-0.608400 -13.010400 5.555054
-0.561600 -13.010400 5.545304
-0.514800 -13.010400 5.556662
-0.468000 -13.010400 5.576249
-0.421200 -13.010400 5.579060
-0.374400 -13.010400 5.622526
-0.327600 -13.010400 5.657206
-0.280800 -13.010400 5.693617
-0.234000 -13.010400 5.736576
-0.187200 -13.010400 5.808130
-0.140400 -13.010400 5.838363
-0.093600 -13.010400 5.864046
-0.046800 -13.010400 5.864046
0.000000 -13.010400 5.849395
0.046800 -13.010400 5.839747
0.093600 -13.010400 5.821038
0.140400 -13.010400 5.788128
0.187200 -13.010400 5.762442
0.234000 -13.010400 5.732114
0.280800 -13.010400 5.721684
0.327600 -13.010400 5.733215
0.374400 -13.010400 5.763038
0.421200 -13.010400 5.773145
0.468000 -13.010400 5.814885
0.514800 -13.010400 5.880740
0.561600 -13.010400 5.899807
0.608400 -13.010400 5.910649
0.655200 -13.010400 5.911981
0.702000 -13.010400 5.910649
0.748800 -13.010400 5.910076
0.795600 -13.010400 5.910649
0.842400 -13.010400 5.911981
0.889200 -13.010400 5.940223
0.936000 -13.010400 5.967580
0.982800 -13.010400 5.999851
1.029600 -13.010400 6.014519
1.076400 -13.010400 6.035803
1.123200 -13.010400 6.040648
1.170000 -13.010400 6.030553
1.216800 -13.010400 6.030553
1.263600 -13.010400 6.038608
1.310400 -13.010400 6.057026
1.357200 -13.010400 6.038608
1.404000 -13.010400 6.039218
1.450800 -13.010400 6.067929
1.497600 -13.010400 6.088837
1.544400 -13.010400 6.128979
1.591200 -13.010400 6.142665
1.638000 -13.010400 6.172930
1.684800 -13.010400 6.164214
1.731600 -13.010400 6.164214
1.778400 -13.010400 6.172930
1.825200 -13.010400 6.179926
1.872000 -13.010400 6.211648
1.918800 -13.010400 6.219452
1.965600 -13.010400 6.224313
2.012400 -13.010400 6.272036
2.059200 -13.010400 6.303464
2.106000 -13.010400 6.321355
2.152800 -13.010400 6.342600
2.199600 -13.010400 6.363686
2.246400 -13.010400 6.410353
2.293200 -13.010400 6.414918
2.340000 -13.010400 6.440756
2.386800 -13.010400 6.454479
2.433600 -13.010400 6.458793
2.480400 -13.010400 6.493685
2.527200 -13.010400 6.497664
2.574000 -13.010400 6.503823
2.620800 -13.010400 6.504373
2.667600 -13.010400 6.525290
2.714400 -13.010400 6.556438
2.761200 -13.010400 6.591079
2.808000 -13.010400 6.608489
2.854800 -13.010400 6.641728
2.901600 -13.010400 6.681298
2.948400 -13.010400 6.705630
2.995200 -13.010400 6.740277
3.042000 -13.010400 6.759466
3.088800 -13.010400 6.808677
3.135600 -13.010400 6.840641
3.182400 -13.010400 6.860743
3.229200 -13.010400 6.907201
3.276000 -13.010400 6.920834
3.322800 -13.010400 6.962926
3.369600 -13.010400 6.976023
3.416400 -13.010400 7.009005
3.463200 -13.010400 7.035273
3.510000 -13.010400 7.047338
3.556800 -13.010400 7.049536
3.603600 -13.010400 7.067546
3.650400 -13.010400 7.067546
3.697200 -13.010400 7.120383
3.744000 -13.010400 7.131823
3.790800 -13.010400 7.198367
3.837600 -13.010400 7.216030
3.884400 -13.010400 7.291163
3.931200 -13.010400 7.323248
3.978000 -13.010400 7.370758
4.024800 -13.010400 7.406329
4.071600 -13.010400 7.421001
4.118400 -13.010400 7.439818
4.165200 -13.010400 7.461842
4.212000 -13.010400 7.469112
4.258800 -13.010400 7.506499
4.305600 -13.010400 7.546935
4.352400 -13.010400 7.583228
4.399200 -13.010400 7.633388
4.446000 -13.010400 7.698191
4.492800 -13.010400 7.732877
4.539600 -13.010400 7.739877
4.586400 -13.010400 7.868770
4.633200 -13.010400 7.967178
4.680000 -13.010400 8.010385
4.726800 -13.010400 8.046351
4.773600 -13.010400 8.108638
4.820400 -13.010400 8.166595
4.867200 -13.010400 8.250233
4.914000 -13.010400 8.250447
4.960800 -13.010400 8.339838
5.007600 -13.010400 8.425207
5.054400 -13.010400 8.495878
5.101200 -13.010400 8.560556
5.148000 -13.010400 8.591626
5.194800 -13.010400 8.616749
5.241600 -13.010400 8.763388
5.288400 -13.010400 9.206334
5.335200 -13.010400 11.388707
5.382000 -13.010400 29.443318
5.428800 -13.010400 29.459457
14.180400 -13.010400 6.693159
14.227200 -13.010400 6.681768
14.274000 -13.010400 6.668644
14.320800 -13.010400 6.665806
14.367600 -13.010400 6.654812
14.414400 -13.010400 6.651096
14.461200 -13.010400 6.643454
14.508000 -13.010400 6.635484
14.554800 -13.010400 6.641939
14.601600 -13.010400 6.636973
14.648400 -13.010400 6.639493
14.695200 -13.010400 6.641734
14.742000 -13.010400 6.641734
14.788800 -13.010400 6.641939
14.835600 -13.010400 6.649668
14.882400 -13.010400 6.646607
14.929200 -13.010400 6.651261
14.976000 -13.010400 6.649668
15.022800 -13.010400 6.651810
15.069600 -13.010400 6.651810
15.116400 -13.010400 6.646607
15.163200 -13.010400 6.642025
15.210000 -13.010400 6.642980
15.256800 -13.010400 6.641587
15.303600 -13.010400 6.643215
15.350400 -13.010400 6.643215
15.397200 -13.010400 6.645266
15.444000 -13.010400 6.644716
15.490800 -13.010400 6.649669
15.537600 -13.010400 6.645266
15.584400 -13.010400 6.645266
15.631200 -13.010400 6.640753
15.678000 -13.010400 6.640753
15.724800 -13.010400 6.640753
15.771600 -13.010400 6.641002
15.818400 -13.010400 6.640753
15.865200 -13.010400 6.640753
15.912000 -13.010400 6.630684
15.958800 -13.010400 6.618768
16.005600 -13.010400 6.593264
16.052400 -13.010400 6.577929
16.099200 -13.010400 6.551101
16.614000 -13.010400 5.117500
16.660800 -13.010400 5.068112
16.707600 -13.010400 5.041886
16.754400 -13.010400 5.023515
16.801200 -13.010400 5.004065
16.848000 -13.010400 5.004065
16.894800 -13.010400 5.003890
16.941600 -13.010400 5.002775
16.988400 -13.010400 5.001995
17.035200 -13.010400 5.002775
17.082000 -13.010400 5.001995
17.128800 -13.010400 5.003711
17.175600 -13.010400 4.990319
17.222400 -13.010400 4.974878
17.269200 -13.010400 4.968998
17.316000 -13.010400 4.917326
18.579600 -13.010400 0.000000
18.626400 -13.010400 0.000000
18.673200 -13.010400 0.000000
-18.720000 -12.963600 0.000000
-18.673200 -12.963600 0.000000
-18.626400 -12.963600 0.000000
-18.579600 -12.963600 -7.969973
-18.532800 -12.963600 -8.012991
-18.486000 -12.963600 -7.992046
-18.439200 -12.963600 -7.992046
-18.392400 -12.963600 -7.992046
-18.345600 -12.963600 -8.002680
-18.298800 -12.963600 -7.992046
-18.252000 -12.963600 -7.992046
-18.205200 -12.963600 -7.976760
-18.158400 -12.963600 -7.976760
-18.111600 -12.963600 -7.969807
-18.064800 -12.963600 -7.967560
-18.018000 -12.963600 -7.965469
-17.971200 -12.963600 -7.968976
-17.924400 -12.963600 -7.969807
-17.877600 -12.963600 -7.986124
-17.830800 -12.963600 -7.976157
-17.784000 -12.963600 -7.976157
-17.737200 -12.963600 -7.974872
-17.690400 -12.963600 -7.974872
-17.643600 -12.963600 -7.961505
-17.596800 -12.963600 -7.931293
-17.550000 -12.963600 -7.895974
-17.503200 -12.963600 -7.845872
-17.456400 -12.963600 -7.812969
-17.409600 -12.963600 -7.793239
-17.035200 -12.963600 -6.520198
-16.988400 -12.963600 -6.378106
-16.941600 -12.963600 -6.121186
-16.192800 -12.963600 5.002693
-16.146000 -12.963600 5.035317
-16.099200 -12.963600 5.047868
-16.052400 -12.963600 5.069266
-16.005600 -12.963600 5.084868
-15.958800 -12.963600 5.092709
-15.912000 -12.963600 5.104125
-15.865200 -12.963600 5.115300
-15.818400 -12.963600 5.122245
-15.771600 -12.963600 5.126812
-15.724800 -12.963600 5.142096
-15.678000 -12.963600 5.154450
-15.631200 -12.963600 5.176852
-15.163200 -12.963600 6.657216
-15.116400 -12.963600 6.699379
-15.069600 -12.963600 6.721327
-15.022800 -12.963600 6.734856
-14.976000 -12.963600 6.740865
-14.929200 -12.963600 6.746508
-14.882400 -12.963600 6.746881
-14.835600 -12.963600 6.749571
-14.788800 -12.963600 6.749571
-14.742000 -12.963600 6.746881
-14.695200 -12.963600 6.746881
-14.648400 -12.963600 6.749571
-14.601600 -12.963600 6.753450
-14.554800 -12.963600 6.751083
-14.508000 -12.963600 6.751083
-14.461200 -12.963600 6.751083
-14.414400 -12.963600 6.751083
-14.367600 -12.963600 6.759873
-14.320800 -12.963600 6.758440
-14.274000 -12.963600 6.759001
-14.227200 -12.963600 6.761620
-14.180400 -12.963600 6.761422
-14.133600 -12.963600 6.759001
-14.086800 -12.963600 6.759001
-14.040000 -12.963600 6.754816
-13.993200 -12.963600 6.757013
-13.946400 -12.963600 6.754816
-13.899600 -12.963600 6.757190
-13.852800 -12.963600 6.754816
-13.806000 -12.963600 6.759961
-13.759200 -12.963600 6.760896
-13.712400 -12.963600 6.762431
-13.665600 -12.963600 6.762431
-13.618800 -12.963600 6.759961
-13.572000 -12.963600 6.753280
-13.525200 -12.963600 6.756408
-13.478400 -12.963600 6.760333
-13.431600 -12.963600 6.762431
-13.384800 -12.963600 6.762763
-13.338000 -12.963600 6.764380
-13.291200 -12.963600 6.777296
-13.244400 -12.963600 6.784022
-13.197600 -12.963600 6.837525
-8.611200 -12.963600 7.929051
-8.564400 -12.963600 7.857724
-8.517600 -12.963600 7.773998
-8.470800 -12.963600 7.757955
-8.424000 -12.963600 7.678581
-8.377200 -12.963600 7.617638
-8.330400 -12.963600 7.591438
-8.283600 -12.963600 7.523417
-8.236800 -12.963600 7.426445
-8.190000 -12.963600 7.381716
-8.143200 -12.963600 7.337747
-8.096400 -12.963600 7.272476
-8.049600 -12.963600 7.229033
-8.002800 -12.963600 7.206705
-7.956000 -12.963600 7.188336
-7.909200 -12.963600 7.146991
-7.862400 -12.963600 7.106934
-7.815600 -12.963600 7.081701
-7.768800 -12.963600 7.081701
-7.722000 -12.963600 7.061550
-7.675200 -12.963600 7.053722
-7.628400 -12.963600 6.986937
-7.581600 -12.963600 6.935786
-7.534800 -12.963600 6.889394
-7.488000 -12.963600 6.839510
-7.441200 -12.963600 6.806015
-7.394400 -12.963600 6.782585
-7.347600 -12.963600 6.746251
-7.300800 -12.963600 6.718219
-7.254000 -12.963600 6.673003
-7.207200 -12.963600 6.666859
-7.160400 -12.963600 6.640962
-7.113600 -12.963600 6.639136
-7.066800 -12.963600 6.637762
-7.020000 -12.963600 6.625136
-6.973200 -12.963600 6.582698
-6.926400 -12.963600 6.549135
-6.879600 -12.963600 6.528020
-6.832800 -12.963600 6.500969
-6.786000 -12.963600 6.469443
-6.739200 -12.963600 6.443834
-6.692400 -12.963600 6.401653
-6.645600 -12.963600 6.357919
-6.598800 -12.963600 6.353754
-6.552000 -12.963600 6.349865
-6.505200 -12.963600 6.356060
-6.458400 -12.963600 6.338967
-6.411600 -12.963600 6.315576
-6.364800 -12.963600 6.305659
-6.318000 -12.963600 6.303499
-6.271200 -12.963600 6.268260
-6.224400 -12.963600 6.229142
-6.177600 -12.963600 6.216451
-6.130800 -12.963600 6.196467
-6.084000 -12.963600 6.166349
-6.037200 -12.963600 6.166349
-5.990400 -12.963600 6.147758
-5.943600 -12.963600 6.123535
-5.896800 -12.963600 6.106733
-5.850000 -12.963600 6.095062
-5.803200 -12.963600 6.058704
-5.756400 -12.963600 6.062477
-5.709600 -12.963600 6.062477
-5.662800 -12.963600 6.058704
-5.616000 -12.963600 6.057627
-5.569200 -12.963600 6.049955
-5.522400 -12.963600 6.048866
-5.475600 -12.963600 6.057627
-5.428800 -12.963600 6.049955
-5.382000 -12.963600 6.047409
-5.335200 -12.963600 6.047409
-5.288400 -12.963600 6.036332
-5.241600 -12.963600 5.987510
-5.194800 -12.963600 5.963141
-5.148000 -12.963600 5.912468
-5.101200 -12.963600 5.902201
-5.054400 -12.963600 5.883863
-5.007600 -12.963600 5.846804
-4.960800 -12.963600 5.819275
-4.914000 -12.963600 5.800431
-4.867200 -12.963600 5.786761
-4.820400 -12.963600 5.786761
-4.773600 -12.963600 5.777549
-4.726800 -12.963600 5.769494
-4.680000 -12.963600 5.769494
-4.633200 -12.963600 5.769494
-4.586400 -12.963600 5.771193
-4.539600 -12.963600 5.765491
-4.492800 -12.963600 5.762438
-4.446000 -12.963600 5.764388
-4.399200 -12.963600 5.764388
-4.352400 -12.963600 5.765509
-4.305600 -12.963600 5.765509
-4.258800 -12.963600 5.766600
-4.212000 -12.963600 5.778723
-4.165200 -12.963600 5.766600
-4.118400 -12.963600 5.726932
-4.071600 -12.963600 5.708086
-4.024800 -12.963600 5.689560
-3.978000 -12.963600 5.654975
-3.931200 -12.963600 5.633716
-3.884400 -12.963600 5.623331
-3.837600 -12.963600 5.607805
-3.790800 -12.963600 5.621895
-3.744000 -12.963600 5.624913
-3.697200 -12.963600 5.629821
-3.650400 -12.963600 5.629821
-3.603600 -12.963600 5.607632
-3.556800 -12.963600 5.607632
-3.510000 -12.963600 5.629477
-3.463200 -12.963600 5.629477
-3.416400 -12.963600 5.639215
-3.369600 -12.963600 5.647829
-3.322800 -12.963600 5.644679
-3.276000 -12.963600 5.644679
-3.229200 -12.963600 5.642980
-3.182400 -12.963600 5.639215
-3.135600 -12.963600 5.631886
-3.088800 -12.963600 5.612797
-3.042000 -12.963600 5.573866
-2.995200 -12.963600 5.555497
-2.948400 -12.963600 5.561968
-2.901600 -12.963600 5.547445
-2.854800 -12.963600 5.555497
-2.808000 -12.963600 5.562311
-2.761200 -12.963600 5.578597
-2.714400 -12.963600 5.611178
-2.667600 -12.963600 5.667166
-2.620800 -12.963600 5.704175
-2.574000 -12.963600 5.746293
-2.527200 -12.963600 5.746775
-2.480400 -12.963600 5.746623
-2.433600 -12.963600 5.707570
-2.386800 -12.963600 5.649441
-2.340000 -12.963600 5.630758
-2.293200 -12.963600 5.624856
-2.246400 -12.963600 5.596262
-2.199600 -12.963600 5.589589
-2.152800 -12.963600 5.574035
-2.106000 -12.963600 5.566501
-2.059200 -12.963600 5.558097
-2.012400 -12.963600 5.531968
-1.965600 -12.963600 5.497075
-1.918800 -12.963600 5.498008
-1.872000 -12.963600 5.512096
-1.825200 -12.963600 5.538439
-1.778400 -12.963600 5.540281
-1.731600 -12.963600 5.563726
-1.684800 -12.963600 5.566782
-1.638000 -12.963600 5.566782
-1.591200 -12.963600 5.565330
-1.544400 -12.963600 5.580492
-1.497600 -12.963600 5.559528
-1.450800 -12.963600 5.564151
-1.404000 -12.963600 5.575076
-1.357200 -12.963600 5.576910
-1.310400 -12.963600 5.594672
-1.263600 -12.963600 5.600268
-1.216800 -12.963600 5.623525
-1.170000 -12.963600 5.623525
-1.123200 -12.963600 5.607695
-1.076400 -12.963600 5.622710
-1.029600 -12.963600 5.624124
-0.982800 -12.963600 5.628137
-0.936000 -12.963600 5.628137
-0.889200 -12.963600 5.620960
-0.842400 -12.963600 5.618530
-0.795600 -12.963600 5.616570
-0.748800 -12.963600 5.584029
-0.702000 -12.963600 5.575458
-0.655200 -12.963600 5.570866
-0.608400 -12.963600 5.556377
-0.561600 -12.963600 5.545304
-0.514800 -12.963600 5.556377
-0.468000 -12.963600 5.570866
-0.421200 -12.963600 5.577737
-0.374400 -12.963600 5.644975
-0.327600 -12.963600 5.664183
-0.280800 -12.963600 5.704925
-0.234000 -12.963600 5.736576
-0.187200 -12.963600 5.807380
-0.140400 -12.963600 5.836288
-0.093600 -12.963600 5.864046
-0.046800 -12.963600 5.864046
0.000000 -12.963600 5.849395
0.046800 -12.963600 5.838363
0.093600 -12.963600 5.821038
0.140400 -12.963600 5.784496
0.187200 -12.963600 5.735933
0.234000 -12.963600 5.721373
0.280800 -12.963600 5.711913
0.327600 -12.963600 5.716473
0.374400 -12.963600 5.725264
0.421200 -12.963600 5.763038
0.468000 -12.963600 5.814885
0.514800 -12.963600 5.882542
0.561600 -12.963600 5.898870
0.608400 -12.963600 5.910076
0.655200 -12.963600 5.910649
0.702000 -12.963600 5.901285
0.748800 -12.963600 5.910076
0.795600 -12.963600 5.911981
0.842400 -12.963600 5.926700
0.889200 -12.963600 5.952500
0.936000 -12.963600 5.980021
0.982800 -12.963600 6.003686
1.029600 -12.963600 6.021622
1.076400 -12.963600 6.077988
1.123200 -12.963600 6.080253
1.170000 -12.963600 6.035803
1.216800 -12.963600 6.034909
1.263600 -12.963600 6.034909
1.310400 -12.963600 6.076742
1.357200 -12.963600 6.036659
1.404000 -12.963600 6.036659
1.450800 -12.963600 6.055003
1.497600 -12.963600 6.088837
1.544400 -12.963600 6.132841
1.591200 -12.963600 6.143752
1.638000 -12.963600 6.179926
1.684800 -12.963600 6.179926
1.731600 -12.963600 6.177652
1.778400 -12.963600 6.186526
1.825200 -12.963600 6.203606
1.872000 -12.963600 6.219452
1.918800 -12.963600 6.224313
1.965600 -12.963600 6.231389
2.012400 -12.963600 6.272036
2.059200 -12.963600 6.303464
2.106000 -12.963600 6.321355
2.152800 -12.963600 6.358914
2.199600 -12.963600 6.378187
2.246400 -12.963600 6.399036
2.293200 -12.963600 6.414310
2.340000 -12.963600 6.440756
2.386800 -12.963600 6.454479
2.433600 -12.963600 6.454479
2.480400 -12.963600 6.462311
2.527200 -12.963600 6.495566
2.574000 -12.963600 6.499951
2.620800 -12.963600 6.504373
2.667600 -12.963600 6.525290
2.714400 -12.963600 6.560717
2.761200 -12.963600 6.587222
2.808000 -12.963600 6.604325
2.854800 -12.963600 6.645497
2.901600 -12.963600 6.692886
2.948400 -12.963600 6.720284
2.995200 -12.963600 6.743451
3.042000 -12.963600 6.771937
3.088800 -12.963600 6.809988
3.135600 -12.963600 6.845930
3.182400 -12.963600 6.877631
3.229200 -12.963600 6.908425
3.276000 -12.963600 6.910419
3.322800 -12.963600 6.948544
3.369600 -12.963600 6.966120
3.416400 -12.963600 6.999852
3.463200 -12.963600 7.024214
3.510000 -12.963600 7.064576
3.556800 -12.963600 7.064879
3.603600 -12.963600 7.081826
3.650400 -12.963600 7.083386
3.697200 -12.963600 7.128171
3.744000 -12.963600 7.176719
3.790800 -12.963600 7.205618
3.837600 -12.963600 7.230355
3.884400 -12.963600 7.320364
3.931200 -12.963600 7.359845
3.978000 -12.963600 7.406329
4.024800 -12.963600 7.421176
4.071600 -12.963600 7.426443
4.118400 -12.963600 7.457310
4.165200 -12.963600 7.464652
4.212000 -12.963600 7.489596
4.258800 -12.963600 7.506499
4.305600 -12.963600 7.563086
4.352400 -12.963600 7.593044
4.399200 -12.963600 7.646174
4.446000 -12.963600 7.698191
4.492800 -12.963600 7.732877
4.539600 -12.963600 7.739877
4.586400 -12.963600 7.812161
4.633200 -12.963600 7.900005
4.680000 -12.963600 7.977026
4.726800 -12.963600 8.046593
4.773600 -12.963600 8.121409
4.820400 -12.963600 8.171807
4.867200 -12.963600 8.284532
4.914000 -12.963600 8.300894
4.960800 -12.963600 8.388708
5.007600 -12.963600 8.437899
5.054400 -12.963600 8.569887
5.101200 -12.963600 8.575622
5.148000 -12.963600 8.608972
5.194800 -12.963600 8.626975
5.241600 -12.963600 8.763388
5.288400 -12.963600 11.154924
5.335200 -12.963600 11.643410
5.382000 -12.963600 29.459457
14.227200 -12.963600 6.702462
14.274000 -12.963600 6.688527
14.320800 -12.963600 6.678728
14.367600 -12.963600 6.672377
14.414400 -12.963600 6.665501
14.461200 -12.963600 6.654812
14.508000 -12.963600 6.646409
14.554800 -12.963600 6.651096
14.601600 -12.963600 6.643563
14.648400 -12.963600 6.649027
14.695200 -12.963600 6.649027
14.742000 -12.963600 6.649027
14.788800 -12.963600 6.649027
14.835600 -12.963600 6.661660
14.882400 -12.963600 6.664150
14.929200 -12.963600 6.664565
14.976000 -12.963600 6.660042
15.022800 -12.963600 6.662667
15.069600 -12.963600 6.660042
15.116400 -12.963600 6.660042
15.163200 -12.963600 6.643215
15.210000 -12.963600 6.644716
15.256800 -12.963600 6.643215
15.303600 -12.963600 6.643215
15.350400 -12.963600 6.643215
15.397200 -12.963600 6.645266
15.444000 -12.963600 6.640708
15.490800 -12.963600 6.640185
15.537600 -12.963600 6.638150
15.584400 -12.963600 6.638150
15.631200 -12.963600 6.638150
15.678000 -12.963600 6.638150
15.724800 -12.963600 6.638150
15.771600 -12.963600 6.641002
15.818400 -12.963600 6.645761
15.865200 -12.963600 6.648721
15.912000 -12.963600 6.641002
15.958800 -12.963600 6.640201
16.005600 -12.963600 6.621671
16.052400 -12.963600 6.599043
16.099200 -12.963600 6.574220
16.146000 -12.963600 6.534215
16.614000 -12.963600 5.147508
16.660800 -12.963600 5.117500
16.707600 -12.963600 5.068112
16.754400 -12.963600 5.055754
16.801200 -12.963600 5.015095
16.848000 -12.963600 5.010230
16.894800 -12.963600 5.005838
16.941600 -12.963600 5.005838
16.988400 -12.963600 5.005838
17.035200 -12.963600 5.007906
17.082000 -12.963600 5.005838
17.128800 -12.963600 5.011161
17.175600 -12.963600 5.001757
17.222400 -12.963600 5.000772
17.269200 -12.963600 4.974878
17.316000 -12.963600 4.936369
17.362800 -12.963600 4.870335
18.579600 -12.963600 0.000000
18.626400 -12.963600 0.000000
18.673200 -12.963600 0.000000
-18.720000 -12.916800 0.000000
-18.673200 -12.916800 0.000000
-18.626400 -12.916800 0.000000
-18.579600 -12.916800 -7.969973
-18.532800 -12.916800 -8.012991
-18.486000 -12.916800 -7.992046
-18.439200 -12.916800 -7.992046
-18.392400 -12.916800 -7.992046
-18.345600 -12.916800 -7.994381
-18.298800 -12.916800 -7.992046
-18.252000 -12.916800 -7.992046
-18.205200 -12.916800 -7.987844
-18.158400 -12.916800 -7.987844
-18.111600 -12.916800 -7.970305
-18.064800 -12.916800 -7.968976
-18.018000 -12.916800 -7.967560
-17.971200 -12.916800 -7.969807
-17.924400 -12.916800 -7.973812
-17.877600 -12.916800 -7.986124
-17.830800 -12.916800 -7.978888
-17.784000 -12.916800 -7.976157
-17.737200 -12.916800 -7.973812
-17.690400 -12.916800 -7.973812
-17.643600 -12.916800 -7.943978
-17.596800 -12.916800 -7.909407
-17.550000 -12.916800 -7.850724
-17.503200 -12.916800 -7.823953
-17.456400 -12.916800 -7.793239
-17.035200 -12.916800 -6.486625
-16.239600 -12.916800 5.015535
-16.192800 -12.916800 5.031054
-16.146000 -12.916800 5.050180
-16.099200 -12.916800 5.063066
-16.052400 -12.916800 5.069638
-16.005600 -12.916800 5.090037
-15.958800 -12.916800 5.104125
-15.912000 -12.916800 5.106318
-15.865200 -12.916800 5.116368
-15.818400 -12.916800 5.126812
-15.771600 -12.916800 5.148200
-15.724800 -12.916800 5.155087
-15.678000 -12.916800 5.169588
-15.210000 -12.916800 6.657216
-15.163200 -12.916800 6.680600
-15.116400 -12.916800 6.709284
-15.069600 -12.916800 6.723658
-15.022800 -12.916800 6.745696
-14.976000 -12.916800 6.746508
-14.929200 -12.916800 6.747493
-14.882400 -12.916800 6.752274
-14.835600 -12.916800 6.752274
-14.788800 -12.916800 6.752274
-14.742000 -12.916800 6.750923
-14.695200 -12.916800 6.747651
-14.648400 -12.916800 6.749571
-14.601600 -12.916800 6.758440
-14.554800 -12.916800 6.751083
-14.508000 -12.916800 6.751083
-14.461200 -12.916800 6.751083
-14.414400 -12.916800 6.751083
-14.367600 -12.916800 6.759873
-14.320800 -12.916800 6.758440
-14.274000 -12.916800 6.752172
-14.227200 -12.916800 6.761620
-14.180400 -12.916800 6.759001
-14.133600 -12.916800 6.757013
-14.086800 -12.916800 6.759001
-14.040000 -12.916800 6.757013
-13.993200 -12.916800 6.759001
-13.946400 -12.916800 6.757013
-13.899600 -12.916800 6.757190
-13.852800 -12.916800 6.754816
-13.806000 -12.916800 6.759961
-13.759200 -12.916800 6.759961
-13.712400 -12.916800 6.759961
-13.665600 -12.916800 6.759563
-13.618800 -12.916800 6.759563
-13.572000 -12.916800 6.754505
-13.525200 -12.916800 6.762431
-13.478400 -12.916800 6.765725
-13.431600 -12.916800 6.770665
-13.384800 -12.916800 6.771910
-13.338000 -12.916800 6.784022
-13.291200 -12.916800 6.795281
-13.244400 -12.916800 6.820931
-8.611200 -12.916800 7.940897
-8.564400 -12.916800 7.864114
-8.517600 -12.916800 7.783671
-8.470800 -12.916800 7.678581
-8.424000 -12.916800 7.656030
-8.377200 -12.916800 7.599648
-8.330400 -12.916800 7.571061
-8.283600 -12.916800 7.540936
-8.236800 -12.916800 7.430744
-8.190000 -12.916800 7.380645
-8.143200 -12.916800 7.340975
-8.096400 -12.916800 7.273567
-8.049600 -12.916800 7.231078
-8.002800 -12.916800 7.213154
-7.956000 -12.916800 7.189294
-7.909200 -12.916800 7.146991
-7.862400 -12.916800 7.106934
-7.815600 -12.916800 7.075332
-7.768800 -12.916800 7.067489
-7.722000 -12.916800 7.034335
-7.675200 -12.916800 7.034022
-7.628400 -12.916800 6.955285
-7.581600 -12.916800 6.935786
-7.534800 -12.916800 6.900848
-7.488000 -12.916800 6.857726
-7.441200 -12.916800 6.812456
-7.394400 -12.916800 6.790930
-7.347600 -12.916800 6.751128
-7.300800 -12.916800 6.727837
-7.254000 -12.916800 6.689570
-7.207200 -12.916800 6.667230
-7.160400 -12.916800 6.640962
-7.113600 -12.916800 6.636932
-7.066800 -12.916800 6.624319
-7.020000 -12.916800 6.595946
-6.973200 -12.916800 6.557535
-6.926400 -12.916800 6.528020
-6.879600 -12.916800 6.524481
-6.832800 -12.916800 6.508426
-6.786000 -12.916800 6.468842
-6.739200 -12.916800 6.428143
-6.692400 -12.916800 6.399673
-6.645600 -12.916800 6.357568
-6.598800 -12.916800 6.349865
-6.552000 -12.916800 6.347304
-6.505200 -12.916800 6.347304
-6.458400 -12.916800 6.303661
-6.411600 -12.916800 6.300993
-6.364800 -12.916800 6.292549
-6.318000 -12.916800 6.264246
-6.271200 -12.916800 6.196467
-6.224400 -12.916800 6.176035
-6.177600 -12.916800 6.166349
-6.130800 -12.916800 6.159686
-6.084000 -12.916800 6.147471
-6.037200 -12.916800 6.147471
-5.990400 -12.916800 6.123535
-5.943600 -12.916800 6.102339
-5.896800 -12.916800 6.094587
-5.850000 -12.916800 6.058704
-5.803200 -12.916800 6.032462
-5.756400 -12.916800 6.032111
-5.709600 -12.916800 6.032111
-5.662800 -12.916800 6.024625
-5.616000 -12.916800 6.022504
-5.569200 -12.916800 6.032462
-5.522400 -12.916800 6.025549
-5.475600 -12.916800 6.036332
-5.428800 -12.916800 6.036332
-5.382000 -12.916800 6.036332
-5.335200 -12.916800 6.041163
-5.288400 -12.916800 6.036129
-5.241600 -12.916800 5.987510
-5.194800 -12.916800 5.947385
-5.148000 -12.916800 5.905356
-5.101200 -12.916800 5.896014
-5.054400 -12.916800 5.858206
-5.007600 -12.916800 5.823055
-4.960800 -12.916800 5.800431
-4.914000 -12.916800 5.781971
-4.867200 -12.916800 5.777549
-4.820400 -12.916800 5.771224
-4.773600 -12.916800 5.768991
-4.726800 -12.916800 5.754293
-4.680000 -12.916800 5.749624
-4.633200 -12.916800 5.753928
-4.586400 -12.916800 5.761106
-4.539600 -12.916800 5.753928
-4.492800 -12.916800 5.753928
-4.446000 -12.916800 5.761106
-4.399200 -12.916800 5.765491
-4.352400 -12.916800 5.766600
-4.305600 -12.916800 5.765509
-4.258800 -12.916800 5.765509
-4.212000 -12.916800 5.766600
-4.165200 -12.916800 5.748887
-4.118400 -12.916800 5.722236
-4.071600 -12.916800 5.695743
-4.024800 -12.916800 5.653419
-3.978000 -12.916800 5.628476
-3.931200 -12.916800 5.623331
-3.884400 -12.916800 5.601265
-3.837600 -12.916800 5.600405
-3.790800 -12.916800 5.604221
-3.744000 -12.916800 5.607254
-3.697200 -12.916800 5.607805
-3.650400 -12.916800 5.609259
-3.603600 -12.916800 5.607805
-3.556800 -12.916800 5.625904
-3.510000 -12.916800 5.634253
-3.463200 -12.916800 5.645644
-3.416400 -12.916800 5.644679
-3.369600 -12.916800 5.648584
-3.322800 -12.916800 5.645644
-3.276000 -12.916800 5.644679
-3.229200 -12.916800 5.641268
-3.182400 -12.916800 5.631413
-3.135600 -12.916800 5.593859
-3.088800 -12.916800 5.574110
-3.042000 -12.916800 5.548818
-2.995200 -12.916800 5.545705
-2.948400 -12.916800 5.547982
-2.901600 -12.916800 5.545705
-2.854800 -12.916800 5.552057
-2.808000 -12.916800 5.562311
-2.761200 -12.916800 5.578597
-2.714400 -12.916800 5.638551
-2.667600 -12.916800 5.683086
-2.620800 -12.916800 5.701956
-2.574000 -12.916800 5.722369
-2.527200 -12.916800 5.746293
-2.480400 -12.916800 5.722369
-2.433600 -12.916800 5.684453
-2.386800 -12.916800 5.632729
-2.340000 -12.916800 5.604597
-2.293200 -12.916800 5.604597
-2.246400 -12.916800 5.590290
-2.199600 -12.916800 5.584121
-2.152800 -12.916800 5.573616
-2.106000 -12.916800 5.566501
-2.059200 -12.916800 5.551832
-2.012400 -12.916800 5.532598
-1.965600 -12.916800 5.508644
-1.918800 -12.916800 5.508644
-1.872000 -12.916800 5.524220
-1.825200 -12.916800 5.544588
-1.778400 -12.916800 5.558097
-1.731600 -12.916800 5.566782
-1.684800 -12.916800 5.563726
-1.638000 -12.916800 5.565330
-1.591200 -12.916800 5.559528
-1.544400 -12.916800 5.548833
-1.497600 -12.916800 5.518470
-1.450800 -12.916800 5.548833
-1.404000 -12.916800 5.550584
-1.357200 -12.916800 5.565330
-1.310400 -12.916800 5.593661
-1.263600 -12.916800 5.596189
-1.216800 -12.916800 5.603227
-1.170000 -12.916800 5.624124
-1.123200 -12.916800 5.622710
-1.076400 -12.916800 5.607695
-1.029600 -12.916800 5.622710
-0.982800 -12.916800 5.626155
-0.936000 -12.916800 5.627399
-0.889200 -12.916800 5.622710
-0.842400 -12.916800 5.616570
-0.795600 -12.916800 5.616570
-0.748800 -12.916800 5.604692
-0.702000 -12.916800 5.579856
-0.655200 -12.916800 5.575458
-0.608400 -12.916800 5.570866
-0.561600 -12.916800 5.555119
-0.514800 -12.916800 5.556377
-0.468000 -12.916800 5.561277
-0.421200 -12.916800 5.576249
-0.374400 -12.916800 5.616990
-0.327600 -12.916800 5.656267
-0.280800 -12.916800 5.691985
-0.234000 -12.916800 5.733086
-0.187200 -12.916800 5.787347
-0.140400 -12.916800 5.826829
-0.093600 -12.916800 5.849395
-0.046800 -12.916800 5.852111
0.000000 -12.916800 5.838363
0.046800 -12.916800 5.820400
0.093600 -12.916800 5.788128
0.140400 -12.916800 5.762442
0.187200 -12.916800 5.730684
0.234000 -12.916800 5.714983
0.280800 -12.916800 5.707918
0.327600 -12.916800 5.716473
0.374400 -12.916800 5.733215
0.421200 -12.916800 5.763038
0.468000 -12.916800 5.781810
0.514800 -12.916800 5.833835
0.561600 -12.916800 5.889598
0.608400 -12.916800 5.897190
0.655200 -12.916800 5.901285
0.702000 -12.916800 5.897190
0.748800 -12.916800 5.899699
0.795600 -12.916800 5.904816
0.842400 -12.916800 5.910649
0.889200 -12.916800 5.945602
0.936000 -12.916800 5.967580
0.982800 -12.916800 6.006634
1.029600 -12.916800 6.029831
1.076400 -12.916800 6.081495
1.123200 -12.916800 6.082687
1.170000 -12.916800 6.052222
1.216800 -12.916800 6.034909
1.263600 -12.916800 6.038608
1.310400 -12.916800 6.076742
1.357200 -12.916800 6.038608
1.404000 -12.916800 6.036659
1.450800 -12.916800 6.038608
1.497600 -12.916800 6.076742
1.544400 -12.916800 6.124659
1.591200 -12.916800 6.138457
1.638000 -12.916800 6.172930
1.684800 -12.916800 6.174997
1.731600 -12.916800 6.182188
1.778400 -12.916800 6.203606
1.825200 -12.916800 6.219452
1.872000 -12.916800 6.223367
1.918800 -12.916800 6.219452
1.965600 -12.916800 6.223473
2.012400 -12.916800 6.268072
2.059200 -12.916800 6.305092
2.106000 -12.916800 6.330666
2.152800 -12.916800 6.368396
2.199600 -12.916800 6.382747
2.246400 -12.916800 6.412301
2.293200 -12.916800 6.430973
2.340000 -12.916800 6.458793
2.386800 -12.916800 6.467809
2.433600 -12.916800 6.467809
2.480400 -12.916800 6.493685
2.527200 -12.916800 6.503908
2.574000 -12.916800 6.504373
2.620800 -12.916800 6.504427
2.667600 -12.916800 6.513283
2.714400 -12.916800 6.572124
2.761200 -12.916800 6.602923
2.808000 -12.916800 6.616406
2.854800 -12.916800 6.649939
2.901600 -12.916800 6.716443
2.948400 -12.916800 6.743451
2.995200 -12.916800 6.771937
3.042000 -12.916800 6.796922
3.088800 -12.916800 6.815111
3.135600 -12.916800 6.843376
3.182400 -12.916800 6.860743
3.229200 -12.916800 6.880863
3.276000 -12.916800 6.908425
3.322800 -12.916800 6.943726
3.369600 -12.916800 6.966228
3.416400 -12.916800 7.010816
3.463200 -12.916800 7.046339
3.510000 -12.916800 7.066587
3.556800 -12.916800 7.067546
3.603600 -12.916800 7.094101
3.650400 -12.916800 7.094101
3.697200 -12.916800 7.152232
3.744000 -12.916800 7.179454
3.790800 -12.916800 7.212575
3.837600 -12.916800 7.230355
3.884400 -12.916800 7.291163
3.931200 -12.916800 7.350973
3.978000 -12.916800 7.409853
4.024800 -12.916800 7.426443
4.071600 -12.916800 7.457310
4.118400 -12.916800 7.462113
4.165200 -12.916800 7.474955
4.212000 -12.916800 7.503576
4.258800 -12.916800 7.535949
4.305600 -12.916800 7.564548
4.352400 -12.916800 7.596116
4.399200 -12.916800 7.644155
4.446000 -12.916800 7.726793
4.492800 -12.916800 7.737234
4.539600 -12.916800 7.764936
4.586400 -12.916800 7.812984
4.633200 -12.916800 7.892494
4.680000 -12.916800 8.011618
4.726800 -12.916800 8.046351
4.773600 -12.916800 8.111867
4.820400 -12.916800 8.166595
4.867200 -12.916800 8.247753
4.914000 -12.916800 8.284532
4.960800 -12.916800 8.357511
5.007600 -12.916800 8.436974
5.054400 -12.916800 8.571577
5.101200 -12.916800 8.591626
5.148000 -12.916800 8.616699
5.194800 -12.916800 8.700654
5.241600 -12.916800 9.088157
5.288400 -12.916800 11.286521
5.335200 -12.916800 29.459457
5.382000 -12.916800 29.471617
14.227200 -12.916800 6.735022
14.274000 -12.916800 6.698701
14.320800 -12.916800 6.681768
14.367600 -12.916800 6.673067
14.414400 -12.916800 6.671103
14.461200 -12.916800 6.666545
14.508000 -12.916800 6.654812
14.554800 -12.916800 6.661660
14.601600 -12.916800 6.661660
14.648400 -12.916800 6.658376
14.695200 -12.916800 6.657463
14.742000 -12.916800 6.656978
14.788800 -12.916800 6.656978
14.835600 -12.916800 6.661660
14.882400 -12.916800 6.663958
14.929200 -12.916800 6.659916
14.976000 -12.916800 6.654981
15.022800 -12.916800 6.659916
15.069600 -12.916800 6.659916
15.116400 -12.916800 6.660748
15.163200 -12.916800 6.644716
15.210000 -12.916800 6.651661
15.256800 -12.916800 6.651661
15.303600 -12.916800 6.651661
15.350400 -12.916800 6.649669
15.397200 -12.916800 6.651661
15.444000 -12.916800 6.644716
15.490800 -12.916800 6.640708
15.537600 -12.916800 6.638150
15.584400 -12.916800 6.638150
15.631200 -12.916800 6.638150
15.678000 -12.916800 6.638150
15.724800 -12.916800 6.640708
15.771600 -12.916800 6.645761
15.818400 -12.916800 6.653280
15.865200 -12.916800 6.655214
15.912000 -12.916800 6.652125
15.958800 -12.916800 6.655214
16.005600 -12.916800 6.641764
16.052400 -12.916800 6.630684
16.099200 -12.916800 6.614195
16.146000 -12.916800 6.564007
16.192800 -12.916800 6.534215
16.707600 -12.916800 5.117500
16.754400 -12.916800 5.060789
16.801200 -12.916800 5.041886
16.848000 -12.916800 5.023515
16.894800 -12.916800 5.007906
16.941600 -12.916800 5.007906
16.988400 -12.916800 5.010663
17.035200 -12.916800 5.010663
17.082000 -12.916800 5.010230
17.128800 -12.916800 5.016407
17.175600 -12.916800 5.011161
17.222400 -12.916800 5.011161
17.269200 -12.916800 4.993672
17.316000 -12.916800 4.968998
17.362800 -12.916800 4.924081
17.830800 -12.916800 -1.961492
18.626400 -12.916800 0.000000
18.673200 -12.916800 0.000000
-18.720000 -12.870000 0.000000
-18.673200 -12.870000 0.000000
-18.626400 -12.870000 0.000000
-18.579600 -12.870000 -7.969973
-18.532800 -12.870000 -8.000423
-18.486000 -12.870000 -8.012991
-18.439200 -12.870000 -8.025701
-18.392400 -12.870000 -8.025701
-18.345600 -12.870000 -8.002680
-18.298800 -12.870000 -7.992046
-18.252000 -12.870000 -7.994381
-18.205200 -12.870000 -7.991558
-18.158400 -12.870000 -7.991558
-18.111600 -12.870000 -7.970305
-18.064800 -12.870000 -7.968976
-18.018000 -12.870000 -7.968976
-17.971200 -12.870000 -7.986124
-17.924400 -12.870000 -7.986124
-17.877600 -12.870000 -7.997424
-17.830800 -12.870000 -7.997424
-17.784000 -12.870000 -7.993679
-17.737200 -12.870000 -7.993679
-17.690400 -12.870000 -7.973812
-17.643600 -12.870000 -7.931293
-17.596800 -12.870000 -7.895974
-17.550000 -12.870000 -7.842635
-17.503200 -12.870000 -7.781208
-17.456400 -12.870000 -7.717817
-17.035200 -12.870000 -6.394372
-16.286400 -12.870000 4.996802
-16.239600 -12.870000 5.034695
-16.192800 -12.870000 5.037805
-16.146000 -12.870000 5.052912
-16.099200 -12.870000 5.063221
-16.052400 -12.870000 5.071590
-16.005600 -12.870000 5.090037
-15.958800 -12.870000 5.104202
-15.912000 -12.870000 5.110990
-15.865200 -12.870000 5.116758
-15.818400 -12.870000 5.145004
-15.771600 -12.870000 5.157650
-15.724800 -12.870000 5.164188
-15.678000 -12.870000 5.183531
-15.210000 -12.870000 6.669501
-15.163200 -12.870000 6.706433
-15.116400 -12.870000 6.721341
-15.069600 -12.870000 6.727656
-15.022800 -12.870000 6.738699
-14.976000 -12.870000 6.738699
-14.929200 -12.870000 6.741400
-14.882400 -12.870000 6.747493
-14.835600 -12.870000 6.749571
-14.788800 -12.870000 6.750923
-14.742000 -12.870000 6.749571
-14.695200 -12.870000 6.749337
-14.648400 -12.870000 6.749571
-14.601600 -12.870000 6.761757
-14.554800 -12.870000 6.758440
-14.508000 -12.870000 6.759873
-14.461200 -12.870000 6.759873
-14.414400 -12.870000 6.758440
-14.367600 -12.870000 6.762558
-14.320800 -12.870000 6.759873
-14.274000 -12.870000 6.756592
-14.227200 -12.870000 6.761662
-14.180400 -12.870000 6.756592
-14.133600 -12.870000 6.752172
-14.086800 -12.870000 6.759438
-14.040000 -12.870000 6.757013
-13.993200 -12.870000 6.760896
-13.946400 -12.870000 6.764009
-13.899600 -12.870000 6.760896
-13.852800 -12.870000 6.759438
-13.806000 -12.870000 6.763246
-13.759200 -12.870000 6.763246
-13.712400 -12.870000 6.763184
-13.665600 -12.870000 6.762431
-13.618800 -12.870000 6.762431
-13.572000 -12.870000 6.762431
-13.525200 -12.870000 6.767473
-13.478400 -12.870000 6.770665
-13.431600 -12.870000 6.775492
-13.384800 -12.870000 6.792168
-13.338000 -12.870000 6.795281
-13.291200 -12.870000 6.829505
-8.611200 -12.870000 7.923931
-8.564400 -12.870000 7.857591
-8.517600 -12.870000 7.769822
-8.470800 -12.870000 7.677536
-8.424000 -12.870000 7.653380
-8.377200 -12.870000 7.591438
-8.330400 -12.870000 7.555646
-8.283600 -12.870000 7.513977
-8.236800 -12.870000 7.461101
-8.190000 -12.870000 7.409545
-8.143200 -12.870000 7.371780
-8.096400 -12.870000 7.302272
-8.049600 -12.870000 7.248436
-8.002800 -12.870000 7.226337
-7.956000 -12.870000 7.213154
-7.909200 -12.870000 7.181053
-7.862400 -12.870000 7.106934
-7.815600 -12.870000 7.075332
-7.768800 -12.870000 7.061550
-7.722000 -12.870000 7.033550
-7.675200 -12.870000 7.028810
-7.628400 -12.870000 6.952310
-7.581600 -12.870000 6.935786
-7.534800 -12.870000 6.912439
-7.488000 -12.870000 6.868097
-7.441200 -12.870000 6.806015
-7.394400 -12.870000 6.779701
-7.347600 -12.870000 6.751128
-7.300800 -12.870000 6.731412
-7.254000 -12.870000 6.704985
-7.207200 -12.870000 6.667230
-7.160400 -12.870000 6.637762
-7.113600 -12.870000 6.624319
-7.066800 -12.870000 6.595946
-7.020000 -12.870000 6.586221
-6.973200 -12.870000 6.549135
-6.926400 -12.870000 6.519896
-6.879600 -12.870000 6.519896
-6.832800 -12.870000 6.500969
-6.786000 -12.870000 6.459769
-6.739200 -12.870000 6.427590
-6.692400 -12.870000 6.365654
-6.645600 -12.870000 6.349865
-6.598800 -12.870000 6.347304
-6.552000 -12.870000 6.331874
-6.505200 -12.870000 6.315576
-6.458400 -12.870000 6.295035
-6.411600 -12.870000 6.287097
-6.364800 -12.870000 6.235027
-6.318000 -12.870000 6.196467
-6.271200 -12.870000 6.172832
-6.224400 -12.870000 6.159686
-6.177600 -12.870000 6.157870
-6.130800 -12.870000 6.123535
-6.084000 -12.870000 6.120210
-6.037200 -12.870000 6.120210
-5.990400 -12.870000 6.105662
-5.943600 -12.870000 6.095062
-5.896800 -12.870000 6.045725
-5.850000 -12.870000 6.034088
-5.803200 -12.870000 6.026755
-5.756400 -12.870000 6.026755
-5.709600 -12.870000 6.004374
-5.662800 -12.870000 6.003329
-5.616000 -12.870000 5.997434
-5.569200 -12.870000 6.003329
-5.522400 -12.870000 6.004374
-5.475600 -12.870000 6.017010
-5.428800 -12.870000 6.017010
-5.382000 -12.870000 6.024625
-5.335200 -12.870000 6.026976
-5.288400 -12.870000 6.017010
-5.241600 -12.870000 5.987022
-5.194800 -12.870000 5.917810
-5.148000 -12.870000 5.902201
-5.101200 -12.870000 5.858206
-5.054400 -12.870000 5.832088
-5.007600 -12.870000 5.817412
-4.960800 -12.870000 5.797612
-4.914000 -12.870000 5.780638
-4.867200 -12.870000 5.772306
-4.820400 -12.870000 5.769494
-4.773600 -12.870000 5.754293
-4.726800 -12.870000 5.746355
-4.680000 -12.870000 5.743722
-4.633200 -12.870000 5.746355
-4.586400 -12.870000 5.751810
-4.539600 -12.870000 5.743509
-4.492800 -12.870000 5.748395
-4.446000 -12.870000 5.751810
-4.399200 -12.870000 5.751810
-4.352400 -12.870000 5.752410
-4.305600 -12.870000 5.748395
-4.258800 -12.870000 5.748395
-4.212000 -12.870000 5.748395
-4.165200 -12.870000 5.725293
-4.118400 -12.870000 5.699049
-4.071600 -12.870000 5.689560
-4.024800 -12.870000 5.649321
-3.978000 -12.870000 5.623331
-3.931200 -12.870000 5.601265
-3.884400 -12.870000 5.596882
-3.837600 -12.870000 5.597300
-3.790800 -12.870000 5.598136
-3.744000 -12.870000 5.598136
-3.697200 -12.870000 5.600405
-3.650400 -12.870000 5.607805
-3.603600 -12.870000 5.607805
-3.556800 -12.870000 5.625904
-3.510000 -12.870000 5.634253
-3.463200 -12.870000 5.647829
-3.416400 -12.870000 5.647829
-3.369600 -12.870000 5.648584
-3.322800 -12.870000 5.641268
-3.276000 -12.870000 5.641268
-3.229200 -12.870000 5.639215
-3.182400 -12.870000 5.620414
-3.135600 -12.870000 5.588864
-3.088800 -12.870000 5.552057
-3.042000 -12.870000 5.545705
-2.995200 -12.870000 5.532968
-2.948400 -12.870000 5.532968
-2.901600 -12.870000 5.524520
-2.854800 -12.870000 5.547445
-2.808000 -12.870000 5.555497
-2.761200 -12.870000 5.589355
-2.714400 -12.870000 5.643668
-2.667600 -12.870000 5.684453
-2.620800 -12.870000 5.693338
-2.574000 -12.870000 5.710901
-2.527200 -12.870000 5.717447
-2.480400 -12.870000 5.707570
-2.433600 -12.870000 5.634527
-2.386800 -12.870000 5.593792
-2.340000 -12.870000 5.586094
-2.293200 -12.870000 5.586094
-2.246400 -12.870000 5.583781
-2.199600 -12.870000 5.573616
-2.152800 -12.870000 5.562831
-2.106000 -12.870000 5.553186
-2.059200 -12.870000 5.539654
-2.012400 -12.870000 5.531968
-1.965600 -12.870000 5.515364
-1.918800 -12.870000 5.515996
-1.872000 -12.870000 5.539654
-1.825200 -12.870000 5.549708
-1.778400 -12.870000 5.552675
-1.731600 -12.870000 5.563726
-1.684800 -12.870000 5.560921
-1.638000 -12.870000 5.563726
-1.591200 -12.870000 5.548833
-1.544400 -12.870000 5.518347
-1.497600 -12.870000 5.509594
-1.450800 -12.870000 5.518347
-1.404000 -12.870000 5.545554
-1.357200 -12.870000 5.550584
-1.310400 -12.870000 5.580507
-1.263600 -12.870000 5.596189
-1.216800 -12.870000 5.600268
-1.170000 -12.870000 5.624124
-1.123200 -12.870000 5.624124
-1.076400 -12.870000 5.622710
-1.029600 -12.870000 5.607695
-0.982800 -12.870000 5.625230
-0.936000 -12.870000 5.625230
-0.889200 -12.870000 5.602674
-0.842400 -12.870000 5.602674
-0.795600 -12.870000 5.612732
-0.748800 -12.870000 5.593387
-0.702000 -12.870000 5.580588
-0.655200 -12.870000 5.577798
-0.608400 -12.870000 5.575458
-0.561600 -12.870000 5.561277
-0.514800 -12.870000 5.561277
-0.468000 -12.870000 5.561277
-0.421200 -12.870000 5.576249
-0.374400 -12.870000 5.619009
-0.327600 -12.870000 5.664183
-0.280800 -12.870000 5.691985
-0.234000 -12.870000 5.733086
-0.187200 -12.870000 5.781216
-0.140400 -12.870000 5.817547
-0.093600 -12.870000 5.844671
-0.046800 -12.870000 5.844671
0.000000 -12.870000 5.821038
0.046800 -12.870000 5.788128
0.093600 -12.870000 5.777038
0.140400 -12.870000 5.750639
0.187200 -12.870000 5.722349
0.234000 -12.870000 5.714983
0.280800 -12.870000 5.713437
0.327600 -12.870000 5.733215
0.374400 -12.870000 5.753603
0.421200 -12.870000 5.763983
0.468000 -12.870000 5.781810
0.514800 -12.870000 5.820826
0.561600 -12.870000 5.840377
0.608400 -12.870000 5.875537
0.655200 -12.870000 5.893084
0.702000 -12.870000 5.889598
0.748800 -12.870000 5.889598
0.795600 -12.870000 5.899699
0.842400 -12.870000 5.901285
0.889200 -12.870000 5.937086
0.936000 -12.870000 5.965311
0.982800 -12.870000 6.013801
1.029600 -12.870000 6.052222
1.076400 -12.870000 6.081495
1.123200 -12.870000 6.086549
1.170000 -12.870000 6.072378
1.216800 -12.870000 6.051821
1.263600 -12.870000 6.046116
1.310400 -12.870000 6.057026
1.357200 -12.870000 6.036659
1.404000 -12.870000 6.034909
1.450800 -12.870000 6.034909
1.497600 -12.870000 6.057026
1.544400 -12.870000 6.089974
1.591200 -12.870000 6.134578
1.638000 -12.870000 6.143752
1.684800 -12.870000 6.170877
1.731600 -12.870000 6.176097
1.778400 -12.870000 6.196540
1.825200 -12.870000 6.204634
1.872000 -12.870000 6.204634
1.918800 -12.870000 6.200066
1.965600 -12.870000 6.196540
2.012400 -12.870000 6.233594
2.059200 -12.870000 6.274864
2.106000 -12.870000 6.317807
2.152800 -12.870000 6.358914
2.199600 -12.870000 6.375439
2.246400 -12.870000 6.412301
2.293200 -12.870000 6.438307
2.340000 -12.870000 6.481101
2.386800 -12.870000 6.495343
2.433600 -12.870000 6.495343
2.480400 -12.870000 6.495343
2.527200 -12.870000 6.504373
2.574000 -12.870000 6.504427
2.620800 -12.870000 6.504427
2.667600 -12.870000 6.510290
2.714400 -12.870000 6.572124
2.761200 -12.870000 6.602923
2.808000 -12.870000 6.620037
2.854800 -12.870000 6.649939
2.901600 -12.870000 6.705630
2.948400 -12.870000 6.740277
2.995200 -12.870000 6.751254
3.042000 -12.870000 6.771937
3.088800 -12.870000 6.813406
3.135600 -12.870000 6.843376
3.182400 -12.870000 6.860221
3.229200 -12.870000 6.865282
3.276000 -12.870000 6.879831
3.322800 -12.870000 6.920579
3.369600 -12.870000 6.966120
3.416400 -12.870000 7.010816
3.463200 -12.870000 7.048477
3.510000 -12.870000 7.066587
3.556800 -12.870000 7.067546
3.603600 -12.870000 7.093603
3.650400 -12.870000 7.114105
3.697200 -12.870000 7.148272
3.744000 -12.870000 7.179454
3.790800 -12.870000 7.213855
3.837600 -12.870000 7.240562
3.884400 -12.870000 7.301425
3.931200 -12.870000 7.350973
3.978000 -12.870000 7.409853
4.024800 -12.870000 7.429700
4.071600 -12.870000 7.461842
4.118400 -12.870000 7.471320
4.165200 -12.870000 7.493727
4.212000 -12.870000 7.535949
4.258800 -12.870000 7.546935
4.305600 -12.870000 7.571802
4.352400 -12.870000 7.618671
4.399200 -12.870000 7.683590
4.446000 -12.870000 7.731702
4.492800 -12.870000 7.739877
4.539600 -12.870000 7.764936
4.586400 -12.870000 7.812984
4.633200 -12.870000 7.895375
4.680000 -12.870000 8.011618
4.726800 -12.870000 8.031537
4.773600 -12.870000 8.085377
4.820400 -12.870000 8.149484
4.867200 -12.870000 8.195151
4.914000 -12.870000 8.284532
4.960800 -12.870000 8.413603
5.007600 -12.870000 8.444664
5.054400 -12.870000 8.575622
5.101200 -12.870000 8.616699
5.148000 -12.870000 8.662939
5.194800 -12.870000 8.712077
5.241600 -12.870000 9.099500
5.288400 -12.870000 11.388707
5.335200 -12.870000 29.461431
14.274000 -12.870000 6.734104
14.320800 -12.870000 6.690786
14.367600 -12.870000 6.688527
14.414400 -12.870000 6.681165
14.461200 -12.870000 6.673067
14.508000 -12.870000 6.666545
14.554800 -12.870000 6.666545
14.601600 -12.870000 6.664150
14.648400 -12.870000 6.664565
14.695200 -12.870000 6.663958
14.742000 -12.870000 6.663244
14.788800 -12.870000 6.663244
14.835600 -12.870000 6.664565
14.882400 -12.870000 6.667760
14.929200 -12.870000 6.667760
14.976000 -12.870000 6.661274
15.022800 -12.870000 6.662667
15.069600 -12.870000 6.661274
15.116400 -12.870000 6.661274
15.163200 -12.870000 6.659916
15.210000 -12.870000 6.654981
15.256800 -12.870000 6.653609
15.303600 -12.870000 6.644716
15.350400 -12.870000 6.644716
15.397200 -12.870000 6.651661
15.444000 -12.870000 6.640708
15.490800 -12.870000 6.636827
15.537600 -12.870000 6.628340
15.584400 -12.870000 6.636827
15.631200 -12.870000 6.640708
15.678000 -12.870000 6.640708
15.724800 -12.870000 6.640753
15.771600 -12.870000 6.655214
15.818400 -12.870000 6.663779
15.865200 -12.870000 6.668512
15.912000 -12.870000 6.665726
15.958800 -12.870000 6.668912
16.005600 -12.870000 6.665726
16.052400 -12.870000 6.655214
16.099200 -12.870000 6.641764
16.146000 -12.870000 6.619414
16.192800 -12.870000 6.599043
16.754400 -12.870000 5.103230
16.801200 -12.870000 5.065273
16.848000 -12.870000 5.038359
16.894800 -12.870000 5.010230
16.941600 -12.870000 5.007906
16.988400 -12.870000 5.011161
17.035200 -12.870000 5.016407
17.082000 -12.870000 5.011161
17.128800 -12.870000 5.018076
17.175600 -12.870000 5.011956
17.222400 -12.870000 5.011956
17.269200 -12.870000 5.000772
17.316000 -12.870000 4.985736
17.362800 -12.870000 4.931407
17.409600 -12.870000 4.877627
18.626400 -12.870000 0.000000
18.673200 -12.870000 0.000000
-18.720000 -12.823200 0.000000
-18.673200 -12.823200 0.000000
-18.626400 -12.823200 0.000000
-18.579600 -12.823200 -7.952785
-18.532800 -12.823200 -7.972611
-18.486000 -12.823200 -7.972611
-18.439200 -12.823200 -8.005292
-18.392400 -12.823200 -8.005292
-18.345600 -12.823200 -7.994381
-18.298800 -12.823200 -7.977651
-18.252000 -12.823200 -7.994381
-18.205200 -12.823200 -7.994381
-18.158400 -12.823200 -7.995036
-18.111600 -12.823200 -7.976760
-18.064800 -12.823200 -7.968976
-18.018000 -12.823200 -7.968976
-17.971200 -12.823200 -7.978888
-17.924400 -12.823200 -7.976157
-17.877600 -12.823200 -7.978888
-17.830800 -12.823200 -7.993679
-17.784000 -12.823200 -7.978888
-17.737200 -12.823200 -7.993679
-17.690400 -12.823200 -7.973812
-17.643600 -12.823200 -7.951524
-17.596800 -12.823200 -7.886148
-17.550000 -12.823200 -7.842635
-17.503200 -12.823200 -7.739245
-16.286400 -12.823200 5.015535
-16.239600 -12.823200 5.044103
-16.192800 -12.823200 5.054142
-16.146000 -12.823200 5.063221
-16.099200 -12.823200 5.069266
-16.052400 -12.823200 5.085926
-16.005600 -12.823200 5.101317
-15.958800 -12.823200 5.113769
-15.912000 -12.823200 5.117004
-15.865200 -12.823200 5.127619
-15.818400 -12.823200 5.155087
-15.771600 -12.823200 5.168871
-15.724800 -12.823200 5.180384
-15.256800 -12.823200 6.669501
-15.210000 -12.823200 6.710865
-15.163200 -12.823200 6.727365
-15.116400 -12.823200 6.734856
-15.069600 -12.823200 6.746508
-15.022800 -12.823200 6.759577
-14.976000 -12.823200 6.758721
-14.929200 -12.823200 6.750923
-14.882400 -12.823200 6.758721
-14.835600 -12.823200 6.753697
-14.788800 -12.823200 6.753697
-14.742000 -12.823200 6.749571
-14.695200 -12.823200 6.747651
-14.648400 -12.823200 6.747493
-14.601600 -12.823200 6.749337
-14.554800 -12.823200 6.749337
-14.508000 -12.823200 6.747804
-14.461200 -12.823200 6.747651
-14.414400 -12.823200 6.746600
-14.367600 -12.823200 6.756592
-14.320800 -12.823200 6.755185
-14.274000 -12.823200 6.752172
-14.227200 -12.823200 6.752172
-14.180400 -12.823200 6.746241
-14.133600 -12.823200 6.747902
-14.086800 -12.823200 6.757013
-14.040000 -12.823200 6.759438
-13.993200 -12.823200 6.760896
-13.946400 -12.823200 6.769054
-13.899600 -12.823200 6.763246
-13.852800 -12.823200 6.759961
-13.806000 -12.823200 6.763246
-13.759200 -12.823200 6.763246
-13.712400 -12.823200 6.762431
-13.665600 -12.823200 6.762431
-13.618800 -12.823200 6.763184
-13.572000 -12.823200 6.765725
-13.525200 -12.823200 6.777296
-13.478400 -12.823200 6.788030
-13.431600 -12.823200 6.794166
-13.384800 -12.823200 6.795108
-13.338000 -12.823200 6.814553
-13.291200 -12.823200 6.850622
-8.611200 -12.823200 7.906123
-8.564400 -12.823200 7.849920
-8.517600 -12.823200 7.769822
-8.470800 -12.823200 7.678581
-8.424000 -12.823200 7.658656
-8.377200 -12.823200 7.555646
-8.330400 -12.823200 7.551136
-8.283600 -12.823200 7.471811
-8.236800 -12.823200 7.452201
-8.190000 -12.823200 7.424161
-8.143200 -12.823200 7.385773
-8.096400 -12.823200 7.337747
-8.049600 -12.823200 7.300938
-8.002800 -12.823200 7.245073
-7.956000 -12.823200 7.222480
-7.909200 -12.823200 7.189294
-7.862400 -12.823200 7.136073
-7.815600 -12.823200 7.075332
-7.768800 -12.823200 7.044946
-7.722000 -12.823200 7.028810
-7.675200 -12.823200 7.007364
-7.628400 -12.823200 6.951911
-7.581600 -12.823200 6.935786
-7.534800 -12.823200 6.915295
-7.488000 -12.823200 6.882432
-7.441200 -12.823200 6.837472
-7.394400 -12.823200 6.782858
-7.347600 -12.823200 6.779701
-7.300800 -12.823200 6.755641
-7.254000 -12.823200 6.731460
-7.207200 -12.823200 6.678362
-7.160400 -12.823200 6.640962
-7.113600 -12.823200 6.624319
-7.066800 -12.823200 6.586221
-7.020000 -12.823200 6.575529
-6.973200 -12.823200 6.529372
-6.926400 -12.823200 6.494585
-6.879600 -12.823200 6.494585
-6.832800 -12.823200 6.482159
-6.786000 -12.823200 6.427590
-6.739200 -12.823200 6.400801
-6.692400 -12.823200 6.361411
-6.645600 -12.823200 6.347702
-6.598800 -12.823200 6.331874
-6.552000 -12.823200 6.303661
-6.505200 -12.823200 6.295689
-6.458400 -12.823200 6.264246
-6.411600 -12.823200 6.245824
-6.364800 -12.823200 6.212645
-6.318000 -12.823200 6.172832
-6.271200 -12.823200 6.149169
-6.224400 -12.823200 6.147471
-6.177600 -12.823200 6.131434
-6.130800 -12.823200 6.102339
-6.084000 -12.823200 6.096582
-6.037200 -12.823200 6.095515
-5.990400 -12.823200 6.095515
-5.943600 -12.823200 6.088779
-5.896800 -12.823200 6.045725
-5.850000 -12.823200 6.034088
-5.803200 -12.823200 6.030569
-5.756400 -12.823200 6.026755
-5.709600 -12.823200 6.004374
-5.662800 -12.823200 5.994941
-5.616000 -12.823200 5.979908
-5.569200 -12.823200 5.997434
-5.522400 -12.823200 6.003329
-5.475600 -12.823200 5.998648
-5.428800 -12.823200 6.017010
-5.382000 -12.823200 6.024625
-5.335200 -12.823200 6.025549
-5.288400 -12.823200 5.991457
-5.241600 -12.823200 5.963141
-5.194800 -12.823200 5.902629
-5.148000 -12.823200 5.896014
-5.101200 -12.823200 5.827174
-5.054400 -12.823200 5.823055
-5.007600 -12.823200 5.817412
-4.960800 -12.823200 5.800431
-4.914000 -12.823200 5.781971
-4.867200 -12.823200 5.777549
-4.820400 -12.823200 5.769494
-4.773600 -12.823200 5.743722
-4.726800 -12.823200 5.727231
-4.680000 -12.823200 5.727231
-4.633200 -12.823200 5.735280
-4.586400 -12.823200 5.751810
-4.539600 -12.823200 5.728493
-4.492800 -12.823200 5.743509
-4.446000 -12.823200 5.751810
-4.399200 -12.823200 5.751810
-4.352400 -12.823200 5.752410
-4.305600 -12.823200 5.739464
-4.258800 -12.823200 5.732303
-4.212000 -12.823200 5.748395
-4.165200 -12.823200 5.725293
-4.118400 -12.823200 5.696555
-4.071600 -12.823200 5.689560
-4.024800 -12.823200 5.655552
-3.978000 -12.823200 5.633716
-3.931200 -12.823200 5.621895
-3.884400 -12.823200 5.601265
-3.837600 -12.823200 5.601265
-3.790800 -12.823200 5.601265
-3.744000 -12.823200 5.600405
-3.697200 -12.823200 5.601265
-3.650400 -12.823200 5.607805
-3.603600 -12.823200 5.609259
-3.556800 -12.823200 5.625904
-3.510000 -12.823200 5.634596
-3.463200 -12.823200 5.648584
-3.416400 -12.823200 5.648584
-3.369600 -12.823200 5.647829
-3.322800 -12.823200 5.639215
-3.276000 -12.823200 5.639215
-3.229200 -12.823200 5.637524
-3.182400 -12.823200 5.589931
-3.135600 -12.823200 5.574110
-3.088800 -12.823200 5.552057
-3.042000 -12.823200 5.545705
-2.995200 -12.823200 5.533292
-2.948400 -12.823200 5.537382
-2.901600 -12.823200 5.530260
-2.854800 -12.823200 5.554907
-2.808000 -12.823200 5.560838
-2.761200 -12.823200 5.589355
-2.714400 -12.823200 5.643668
-2.667600 -12.823200 5.683086
-2.620800 -12.823200 5.684453
-2.574000 -12.823200 5.699670
-2.527200 -12.823200 5.667166
-2.480400 -12.823200 5.649441
-2.433600 -12.823200 5.624856
-2.386800 -12.823200 5.593792
-2.340000 -12.823200 5.580099
-2.293200 -12.823200 5.580099
-2.246400 -12.823200 5.575532
-2.199600 -12.823200 5.553186
-2.152800 -12.823200 5.549235
-2.106000 -12.823200 5.531968
-2.059200 -12.823200 5.512096
-2.012400 -12.823200 5.512096
-1.965600 -12.823200 5.506917
-1.918800 -12.823200 5.515364
-1.872000 -12.823200 5.539654
-1.825200 -12.823200 5.549708
-1.778400 -12.823200 5.558097
-1.731600 -12.823200 5.573381
-1.684800 -12.823200 5.573381
-1.638000 -12.823200 5.565330
-1.591200 -12.823200 5.545554
-1.544400 -12.823200 5.509594
-1.497600 -12.823200 5.485170
-1.450800 -12.823200 5.487887
-1.404000 -12.823200 5.515816
-1.357200 -12.823200 5.549548
-1.310400 -12.823200 5.558245
-1.263600 -12.823200 5.586005
-1.216800 -12.823200 5.596568
-1.170000 -12.823200 5.603227
-1.123200 -12.823200 5.624124
-1.076400 -12.823200 5.622710
-1.029600 -12.823200 5.600268
-0.982800 -12.823200 5.624124
-0.936000 -12.823200 5.624124
-0.889200 -12.823200 5.593387
-0.842400 -12.823200 5.594574
-0.795600 -12.823200 5.611333
-0.748800 -12.823200 5.593387
-0.702000 -12.823200 5.582249
-0.655200 -12.823200 5.579856
-0.608400 -12.823200 5.579856
-0.561600 -12.823200 5.580588
-0.514800 -12.823200 5.578237
-0.468000 -12.823200 5.571857
-0.421200 -12.823200 5.590922
-0.374400 -12.823200 5.637160
-0.327600 -12.823200 5.685251
-0.280800 -12.823200 5.721136
-0.234000 -12.823200 5.740896
-0.187200 -12.823200 5.781439
-0.140400 -12.823200 5.808337
-0.093600 -12.823200 5.836288
-0.046800 -12.823200 5.836288
0.000000 -12.823200 5.804439
0.046800 -12.823200 5.765056
0.093600 -12.823200 5.741980
0.140400 -12.823200 5.732983
0.187200 -12.823200 5.721373
0.234000 -12.823200 5.714983
0.280800 -12.823200 5.714983
0.327600 -12.823200 5.741980
0.374400 -12.823200 5.760137
0.421200 -12.823200 5.763038
0.468000 -12.823200 5.778414
0.514800 -12.823200 5.788339
0.561600 -12.823200 5.818753
0.608400 -12.823200 5.838267
0.655200 -12.823200 5.860493
0.702000 -12.823200 5.862101
0.748800 -12.823200 5.875537
0.795600 -12.823200 5.899380
0.842400 -12.823200 5.901285
0.889200 -12.823200 5.929113
0.936000 -12.823200 5.980021
0.982800 -12.823200 6.027543
1.029600 -12.823200 6.052222
1.076400 -12.823200 6.081495
1.123200 -12.823200 6.086549
1.170000 -12.823200 6.072378
1.216800 -12.823200 6.052222
1.263600 -12.823200 6.051821
1.310400 -12.823200 6.089974
1.357200 -12.823200 6.050339
1.404000 -12.823200 6.039218
1.450800 -12.823200 6.039218
1.497600 -12.823200 6.061188
1.544400 -12.823200 6.087470
1.591200 -12.823200 6.134578
1.638000 -12.823200 6.141200
1.684800 -12.823200 6.155924
1.731600 -12.823200 6.176097
1.778400 -12.823200 6.188448
1.825200 -12.823200 6.196540
1.872000 -12.823200 6.196540
1.918800 -12.823200 6.192412
1.965600 -12.823200 6.192412
2.012400 -12.823200 6.229839
2.059200 -12.823200 6.266470
2.106000 -12.823200 6.296129
2.152800 -12.823200 6.330666
2.199600 -12.823200 6.368396
2.246400 -12.823200 6.390499
2.293200 -12.823200 6.432814
2.340000 -12.823200 6.493600
2.386800 -12.823200 6.493600
2.433600 -12.823200 6.465880
2.480400 -12.823200 6.458793
2.527200 -12.823200 6.504373
2.574000 -12.823200 6.510290
2.620800 -12.823200 6.504427
2.667600 -12.823200 6.510290
2.714400 -12.823200 6.572124
2.761200 -12.823200 6.604325
2.808000 -12.823200 6.648527
2.854800 -12.823200 6.686854
2.901600 -12.823200 6.711547
2.948400 -12.823200 6.740277
2.995200 -12.823200 6.748709
3.042000 -12.823200 6.771937
3.088800 -12.823200 6.813406
3.135600 -12.823200 6.843376
3.182400 -12.823200 6.865282
3.229200 -12.823200 6.877631
3.276000 -12.823200 6.880863
3.322800 -12.823200 6.910419
3.369600 -12.823200 6.966120
3.416400 -12.823200 6.982927
3.463200 -12.823200 7.030770
3.510000 -12.823200 7.066017
3.556800 -12.823200 7.067546
3.603600 -12.823200 7.114105
3.650400 -12.823200 7.122492
3.697200 -12.823200 7.148272
3.744000 -12.823200 7.179454
3.790800 -12.823200 7.215978
3.837600 -12.823200 7.263453
3.884400 -12.823200 7.312160
3.931200 -12.823200 7.351882
3.978000 -12.823200 7.409853
4.024800 -12.823200 7.429700
4.071600 -12.823200 7.461842
4.118400 -12.823200 7.490116
4.165200 -12.823200 7.506499
4.212000 -12.823200 7.537673
4.258800 -12.823200 7.561014
4.305600 -12.823200 7.593044
4.352400 -12.823200 7.655590
4.399200 -12.823200 7.720008
4.446000 -12.823200 7.737234
4.492800 -12.823200 7.747257
4.539600 -12.823200 7.783877
4.586400 -12.823200 7.868770
4.633200 -12.823200 7.932443
4.680000 -12.823200 8.011618
4.726800 -12.823200 8.038639
4.773600 -12.823200 8.082827
4.820400 -12.823200 8.149484
4.867200 -12.823200 8.231858
4.914000 -12.823200 8.304153
4.960800 -12.823200 8.416003
5.007600 -12.823200 8.455940
5.054400 -12.823200 8.575622
5.101200 -12.823200 8.626975
5.148000 -12.823200 8.663266
5.194800 -12.823200 8.726457
5.241600 -12.823200 9.206334
5.288400 -12.823200 11.388707
5.335200 -12.823200 29.476179
5.382000 -12.823200 29.479181
14.274000 -12.823200 6.763155
14.320800 -12.823200 6.723473
14.367600 -12.823200 6.696428
14.414400 -12.823200 6.689626
14.461200 -12.823200 6.683938
14.508000 -12.823200 6.675497
14.554800 -12.823200 6.668352
14.601600 -12.823200 6.664150
14.648400 -12.823200 6.664565
14.695200 -12.823200 6.664565
14.742000 -12.823200 6.666535
14.788800 -12.823200 6.664565
14.835600 -12.823200 6.668352
14.882400 -12.823200 6.672039
14.929200 -12.823200 6.671839
14.976000 -12.823200 6.667760
15.022800 -12.823200 6.663022
15.069600 -12.823200 6.661274
15.116400 -12.823200 6.661274
15.163200 -12.823200 6.659916
15.210000 -12.823200 6.656697
15.256800 -12.823200 6.656697
15.303600 -12.823200 6.644716
15.350400 -12.823200 6.641764
15.397200 -12.823200 6.644716
15.444000 -12.823200 6.640708
15.490800 -12.823200 6.636827
15.537600 -12.823200 6.620834
15.584400 -12.823200 6.628340
15.631200 -12.823200 6.633774
15.678000 -12.823200 6.633774
15.724800 -12.823200 6.633774
15.771600 -12.823200 6.636827
15.818400 -12.823200 6.659374
15.865200 -12.823200 6.668512
15.912000 -12.823200 6.670079
15.958800 -12.823200 6.672537
16.005600 -12.823200 6.670079
16.052400 -12.823200 6.667475
16.099200 -12.823200 6.667475
16.146000 -12.823200 6.641764
16.192800 -12.823200 6.621782
16.754400 -12.823200 5.131705
16.801200 -12.823200 5.074937
16.848000 -12.823200 5.053426
16.894800 -12.823200 5.010230
16.941600 -12.823200 5.007906
16.988400 -12.823200 5.010230
17.035200 -12.823200 5.010230
17.082000 -12.823200 5.010230
17.128800 -12.823200 5.019642
17.175600 -12.823200 5.018076
17.222400 -12.823200 5.018076
17.269200 -12.823200 5.003711
17.316000 -12.823200 4.992014
17.362800 -12.823200 4.936369
17.409600 -12.823200 4.912490
17.456400 -12.823200 4.806432
18.626400 -12.823200 0.000000
18.673200 -12.823200 0.000000
-18.720000 -12.776400 0.000000
-18.673200 -12.776400 0.000000
-18.626400 -12.776400 0.000000
-18.579600 -12.776400 -7.952785
-18.532800 -12.776400 -7.972611
-18.486000 -12.776400 -7.966320
-18.439200 -12.776400 -7.966320
-18.392400 -12.776400 -7.976760
-18.345600 -12.776400 -7.976760
-18.298800 -12.776400 -7.970305
-18.252000 -12.776400 -7.977651
-18.205200 -12.776400 -7.994381
-18.158400 -12.776400 -7.995036
-18.111600 -12.776400 -7.994381
-18.064800 -12.776400 -7.977651
-18.018000 -12.776400 -7.997424
-17.971200 -12.776400 -8.006564
-17.924400 -12.776400 -8.001854
-17.877600 -12.776400 -8.001854
-17.830800 -12.776400 -8.009148
-17.784000 -12.776400 -8.004717
-17.737200 -12.776400 -8.004717
-17.690400 -12.776400 -7.993679
-17.643600 -12.776400 -7.961626
-17.596800 -12.776400 -7.886148
-17.550000 -12.776400 -7.845643
-17.503200 -12.776400 -7.812969
-16.333200 -12.776400 5.005383
-16.286400 -12.776400 5.031284
-16.239600 -12.776400 5.053252
-16.192800 -12.776400 5.056358
-16.146000 -12.776400 5.066153
-16.099200 -12.776400 5.076645
-16.052400 -12.776400 5.094500
-16.005600 -12.776400 5.110990
-15.958800 -12.776400 5.121276
-15.912000 -12.776400 5.126004
-15.865200 -12.776400 5.150791
-15.818400 -12.776400 5.169588
-15.771600 -12.776400 5.176852
-15.724800 -12.776400 5.193816
-15.303600 -12.776400 6.663278
-15.256800 -12.776400 6.696935
-15.210000 -12.776400 6.729102
-15.163200 -12.776400 6.734856
-15.116400 -12.776400 6.746508
-15.069600 -12.776400 6.753687
-15.022800 -12.776400 6.756513
-14.976000 -12.776400 6.753697
-14.929200 -12.776400 6.749417
-14.882400 -12.776400 6.753697
-14.835600 -12.776400 6.753697
-14.788800 -12.776400 6.753697
-14.742000 -12.776400 6.750923
-14.695200 -12.776400 6.747804
-14.648400 -12.776400 6.747493
-14.601600 -12.776400 6.751083
-14.554800 -12.776400 6.751083
-14.508000 -12.776400 6.751083
-14.461200 -12.776400 6.751083
-14.414400 -12.776400 6.746600
-14.367600 -12.776400 6.756592
-14.320800 -12.776400 6.755185
-14.274000 -12.776400 6.752172
-14.227200 -12.776400 6.752172
-14.180400 -12.776400 6.746600
-14.133600 -12.776400 6.747066
-14.086800 -12.776400 6.756592
-14.040000 -12.776400 6.759438
-13.993200 -12.776400 6.762028
-13.946400 -12.776400 6.769054
-13.899600 -12.776400 6.769054
-13.852800 -12.776400 6.763246
-13.806000 -12.776400 6.772259
-13.759200 -12.776400 6.769054
-13.712400 -12.776400 6.767473
-13.665600 -12.776400 6.767473
-13.618800 -12.776400 6.770485
-13.572000 -12.776400 6.779035
-13.525200 -12.776400 6.790154
-13.478400 -12.776400 6.794678
-13.431600 -12.776400 6.802871
-13.384800 -12.776400 6.820931
-13.338000 -12.776400 6.830660
-8.611200 -12.776400 7.887651
-8.564400 -12.776400 7.839948
-8.517600 -12.776400 7.803184
-8.470800 -12.776400 7.758829
-8.424000 -12.776400 7.709421
-8.377200 -12.776400 7.650899
-8.330400 -12.776400 7.599648
-8.283600 -12.776400 7.537466
-8.236800 -12.776400 7.464930
-8.190000 -12.776400 7.452201
-8.143200 -12.776400 7.401907
-8.096400 -12.776400 7.378081
-8.049600 -12.776400 7.337747
-8.002800 -12.776400 7.298476
-7.956000 -12.776400 7.248436
-7.909200 -12.776400 7.218202
-7.862400 -12.776400 7.151607
-7.815600 -12.776400 7.094424
-7.768800 -12.776400 7.044946
-7.722000 -12.776400 7.028810
-7.675200 -12.776400 7.012736
-7.628400 -12.776400 6.952310
-7.581600 -12.776400 6.940605
-7.534800 -12.776400 6.912439
-7.488000 -12.776400 6.879397
-7.441200 -12.776400 6.835285
-7.394400 -12.776400 6.782858
-7.347600 -12.776400 6.779701
-7.300800 -12.776400 6.755000
-7.254000 -12.776400 6.742887
-7.207200 -12.776400 6.719405
-7.160400 -12.776400 6.665217
-7.113600 -12.776400 6.637856
-7.066800 -12.776400 6.586221
-7.020000 -12.776400 6.573378
-6.973200 -12.776400 6.528195
-6.926400 -12.776400 6.482159
-6.879600 -12.776400 6.482159
-6.832800 -12.776400 6.478229
-6.786000 -12.776400 6.427590
-6.739200 -12.776400 6.399673
-6.692400 -12.776400 6.368549
-6.645600 -12.776400 6.345348
-6.598800 -12.776400 6.306174
-6.552000 -12.776400 6.295035
-6.505200 -12.776400 6.287097
-6.458400 -12.776400 6.247093
-6.411600 -12.776400 6.223973
-6.364800 -12.776400 6.207795
-6.318000 -12.776400 6.166349
-6.271200 -12.776400 6.149169
-6.224400 -12.776400 6.142665
-6.177600 -12.776400 6.131434
-6.130800 -12.776400 6.096582
-6.084000 -12.776400 6.094355
-6.037200 -12.776400 6.089939
-5.990400 -12.776400 6.089939
-5.943600 -12.776400 6.076960
-5.896800 -12.776400 6.051752
-5.850000 -12.776400 6.038778
-5.803200 -12.776400 6.030569
-5.756400 -12.776400 6.026755
-5.709600 -12.776400 5.979908
-5.662800 -12.776400 5.960199
-5.616000 -12.776400 5.945567
-5.569200 -12.776400 5.961808
-5.522400 -12.776400 5.981812
-5.475600 -12.776400 5.981812
-5.428800 -12.776400 5.998648
-5.382000 -12.776400 6.017010
-5.335200 -12.776400 6.025549
-5.288400 -12.776400 5.989830
-5.241600 -12.776400 5.959909
-5.194800 -12.776400 5.896014
-5.148000 -12.776400 5.866208
-5.101200 -12.776400 5.817412
-5.054400 -12.776400 5.816794
-5.007600 -12.776400 5.815252
-4.960800 -12.776400 5.794158
-4.914000 -12.776400 5.780638
-4.867200 -12.776400 5.780638
-4.820400 -12.776400 5.771193
-4.773600 -12.776400 5.743722
-4.726800 -12.776400 5.727231
-4.680000 -12.776400 5.734068
-4.633200 -12.776400 5.743509
-4.586400 -12.776400 5.752142
-4.539600 -12.776400 5.728493
-4.492800 -12.776400 5.735280
-4.446000 -12.776400 5.752142
-4.399200 -12.776400 5.752410
-4.352400 -12.776400 5.752410
-4.305600 -12.776400 5.728493
-4.258800 -12.776400 5.723146
-4.212000 -12.776400 5.732303
-4.165200 -12.776400 5.701140
-4.118400 -12.776400 5.689560
-4.071600 -12.776400 5.667413
-4.024800 -12.776400 5.653419
-3.978000 -12.776400 5.633716
-3.931200 -12.776400 5.606597
-3.884400 -12.776400 5.598444
-3.837600 -12.776400 5.598444
-3.790800 -12.776400 5.598444
-3.744000 -12.776400 5.596633
-3.697200 -12.776400 5.596633
-3.650400 -12.776400 5.601265
-3.603600 -12.776400 5.609259
-3.556800 -12.776400 5.609259
-3.510000 -12.776400 5.633102
-3.463200 -12.776400 5.634253
-3.416400 -12.776400 5.639215
-3.369600 -12.776400 5.637524
-3.322800 -12.776400 5.625904
-3.276000 -12.776400 5.620414
-3.229200 -12.776400 5.631413
-3.182400 -12.776400 5.577082
-3.135600 -12.776400 5.573866
-3.088800 -12.776400 5.549534
-3.042000 -12.776400 5.548818
-2.995200 -12.776400 5.537382
-2.948400 -12.776400 5.549534
-2.901600 -12.776400 5.554907
-2.854800 -12.776400 5.560838
-2.808000 -12.776400 5.565035
-2.761200 -12.776400 5.627621
-2.714400 -12.776400 5.659468
-2.667600 -12.776400 5.683086
-2.620800 -12.776400 5.678381
-2.574000 -12.776400 5.659274
-2.527200 -12.776400 5.627621
-2.480400 -12.776400 5.624856
-2.433600 -12.776400 5.615409
-2.386800 -12.776400 5.590249
-2.340000 -12.776400 5.575532
-2.293200 -12.776400 5.562831
-2.246400 -12.776400 5.553186
-2.199600 -12.776400 5.532598
-2.152800 -12.776400 5.531968
-2.106000 -12.776400 5.515996
-2.059200 -12.776400 5.506917
-2.012400 -12.776400 5.504147
-1.965600 -12.776400 5.497075
-1.918800 -12.776400 5.512096
-1.872000 -12.776400 5.524559
-1.825200 -12.776400 5.545474
-1.778400 -12.776400 5.554562
-1.731600 -12.776400 5.567105
-1.684800 -12.776400 5.560921
-1.638000 -12.776400 5.565330
-1.591200 -12.776400 5.549888
-1.544400 -12.776400 5.515324
-1.497600 -12.776400 5.487887
-1.450800 -12.776400 5.486379
-1.404000 -12.776400 5.510724
-1.357200 -12.776400 5.540754
-1.310400 -12.776400 5.544163
-1.263600 -12.776400 5.549548
-1.216800 -12.776400 5.575076
-1.170000 -12.776400 5.595287
-1.123200 -12.776400 5.600268
-1.076400 -12.776400 5.597546
-1.029600 -12.776400 5.594672
-0.982800 -12.776400 5.597546
-0.936000 -12.776400 5.602674
-0.889200 -12.776400 5.584029
-0.842400 -12.776400 5.584029
-0.795600 -12.776400 5.599547
-0.748800 -12.776400 5.593387
-0.702000 -12.776400 5.582249
-0.655200 -12.776400 5.580588
-0.608400 -12.776400 5.582249
-0.561600 -12.776400 5.605876
-0.514800 -12.776400 5.603078
-0.468000 -12.776400 5.590922
-0.421200 -12.776400 5.622113
-0.374400 -12.776400 5.664859
-0.327600 -12.776400 5.692893
-0.280800 -12.776400 5.720830
-0.234000 -12.776400 5.730674
-0.187200 -12.776400 5.733086
-0.140400 -12.776400 5.781439
-0.093600 -12.776400 5.804439
-0.046800 -12.776400 5.804439
0.000000 -12.776400 5.720830
0.046800 -12.776400 5.698416
0.093600 -12.776400 5.698416
0.140400 -12.776400 5.714134
0.187200 -12.776400 5.698272
0.234000 -12.776400 5.707918
0.280800 -12.776400 5.713437
0.327600 -12.776400 5.741980
0.374400 -12.776400 5.763038
0.421200 -12.776400 5.763983
0.468000 -12.776400 5.778414
0.514800 -12.776400 5.781810
0.561600 -12.776400 5.789674
0.608400 -12.776400 5.808158
0.655200 -12.776400 5.833835
0.702000 -12.776400 5.838267
0.748800 -12.776400 5.860493
0.795600 -12.776400 5.880872
0.842400 -12.776400 5.901285
0.889200 -12.776400 5.940135
0.936000 -12.776400 5.980021
0.982800 -12.776400 6.021129
1.029600 -12.776400 6.043757
1.076400 -12.776400 6.073330
1.123200 -12.776400 6.082687
1.170000 -12.776400 6.073960
1.216800 -12.776400 6.073960
1.263600 -12.776400 6.086549
1.310400 -12.776400 6.105675
1.357200 -12.776400 6.087470
1.404000 -12.776400 6.057026
1.450800 -12.776400 6.039218
1.497600 -12.776400 6.061188
1.544400 -12.776400 6.082642
1.591200 -12.776400 6.105162
1.638000 -12.776400 6.129428
1.684800 -12.776400 6.155924
1.731600 -12.776400 6.172930
1.778400 -12.776400 6.180414
1.825200 -12.776400 6.192412
1.872000 -12.776400 6.188448
1.918800 -12.776400 6.188448
1.965600 -12.776400 6.192412
2.012400 -12.776400 6.226640
2.059200 -12.776400 6.265093
2.106000 -12.776400 6.317807
2.152800 -12.776400 6.342600
2.199600 -12.776400 6.375439
2.246400 -12.776400 6.399036
2.293200 -12.776400 6.450550
2.340000 -12.776400 6.493600
2.386800 -12.776400 6.493600
2.433600 -12.776400 6.491846
2.480400 -12.776400 6.491846
2.527200 -12.776400 6.513283
2.574000 -12.776400 6.513283
2.620800 -12.776400 6.510290
2.667600 -12.776400 6.513283
2.714400 -12.776400 6.588325
2.761200 -12.776400 6.608286
2.808000 -12.776400 6.649939
2.854800 -12.776400 6.686854
2.901600 -12.776400 6.711547
2.948400 -12.776400 6.740277
2.995200 -12.776400 6.748709
3.042000 -12.776400 6.790987
3.088800 -12.776400 6.824100
3.135600 -12.776400 6.843376
3.182400 -12.776400 6.862761
3.229200 -12.776400 6.862761
3.276000 -12.776400 6.879831
3.322800 -12.776400 6.909452
3.369600 -12.776400 6.940780
3.416400 -12.776400 6.982927
3.463200 -12.776400 7.019356
3.510000 -12.776400 7.064576
3.556800 -12.776400 7.088544
3.603600 -12.776400 7.119437
3.650400 -12.776400 7.148272
3.697200 -12.776400 7.179199
3.744000 -12.776400 7.190277
3.790800 -12.776400 7.229804
3.837600 -12.776400 7.265606
3.884400 -12.776400 7.314710
3.931200 -12.776400 7.350973
3.978000 -12.776400 7.409853
4.024800 -12.776400 7.431153
4.071600 -12.776400 7.467996
4.118400 -12.776400 7.493727
4.165200 -12.776400 7.516730
4.212000 -12.776400 7.553597
4.258800 -12.776400 7.593044
4.305600 -12.776400 7.644155
4.352400 -12.776400 7.706621
4.399200 -12.776400 7.731702
4.446000 -12.776400 7.747257
4.492800 -12.776400 7.777155
4.539600 -12.776400 7.815520
4.586400 -12.776400 7.886660
4.633200 -12.776400 7.944216
4.680000 -12.776400 8.019979
4.726800 -12.776400 8.046593
4.773600 -12.776400 8.082827
4.820400 -12.776400 8.149484
4.867200 -12.776400 8.231858
4.914000 -12.776400 8.304153
4.960800 -12.776400 8.413603
5.007600 -12.776400 8.455940
5.054400 -12.776400 8.569887
5.101200 -12.776400 8.591626
5.148000 -12.776400 8.663266
5.194800 -12.776400 8.747919
5.241600 -12.776400 9.206671
5.288400 -12.776400 23.239510
5.335200 -12.776400 29.484086
14.367600 -12.776400 6.720316
14.414400 -12.776400 6.697313
14.461200 -12.776400 6.690786
14.508000 -12.776400 6.675497
14.554800 -12.776400 6.666545
14.601600 -12.776400 6.664150
14.648400 -12.776400 6.664565
14.695200 -12.776400 6.667760
14.742000 -12.776400 6.671839
14.788800 -12.776400 6.671839
14.835600 -12.776400 6.680799
14.882400 -12.776400 6.684983
14.929200 -12.776400 6.678508
14.976000 -12.776400 6.680799
15.022800 -12.776400 6.678508
15.069600 -12.776400 6.662667
15.116400 -12.776400 6.662349
15.163200 -12.776400 6.660748
15.210000 -12.776400 6.659916
15.256800 -12.776400 6.661274
15.303600 -12.776400 6.647690
15.350400 -12.776400 6.641764
15.397200 -12.776400 6.643866
15.444000 -12.776400 6.642703
15.490800 -12.776400 6.640708
15.537600 -12.776400 6.628340
15.584400 -12.776400 6.628340
15.631200 -12.776400 6.633774
15.678000 -12.776400 6.640708
15.724800 -12.776400 6.640708
15.771600 -12.776400 6.636827
15.818400 -12.776400 6.659462
15.865200 -12.776400 6.668512
15.912000 -12.776400 6.670079
15.958800 -12.776400 6.672537
16.005600 -12.776400 6.670079
16.052400 -12.776400 6.667475
16.099200 -12.776400 6.664520
16.146000 -12.776400 6.646363
16.192800 -12.776400 6.633828
16.239600 -12.776400 6.600485
16.801200 -12.776400 5.074937
16.848000 -12.776400 5.053426
16.894800 -12.776400 5.025889
16.941600 -12.776400 5.005838
16.988400 -12.776400 5.005838
17.035200 -12.776400 5.005383
17.082000 -12.776400 5.005383
17.128800 -12.776400 5.018076
17.175600 -12.776400 5.011492
17.222400 -12.776400 5.018076
17.269200 -12.776400 5.004109
17.316000 -12.776400 4.993672
17.362800 -12.776400 4.968622
17.409600 -12.776400 4.915467
17.456400 -12.776400 4.870335
-18.720000 -12.729600 0.000000
-18.673200 -12.729600 0.000000
-18.626400 -12.729600 0.000000
-18.579600 -12.729600 -8.000423
-18.532800 -12.729600 -8.041567
-18.486000 -12.729600 -8.041567
-18.439200 -12.729600 -8.041567
-18.392400 -12.729600 -8.036458
-18.345600 -12.729600 -8.009406
-18.298800 -12.729600 -8.005292
-18.252000 -12.729600 -8.009406
-18.205200 -12.729600 -8.009406
-18.158400 -12.729600 -8.005292
-18.111600 -12.729600 -7.995036
-18.064800 -12.729600 -7.994381
-18.018000 -12.729600 -8.009710
-17.971200 -12.729600 -8.024143
-17.924400 -12.729600 -8.011926
-17.877600 -12.729600 -8.009148
-17.830800 -12.729600 -8.019463
-17.784000 -12.729600 -8.006564
-17.737200 -12.729600 -8.004717
-17.690400 -12.729600 -7.993679
-17.643600 -12.729600 -7.961626
-17.596800 -12.729600 -7.924171
-17.550000 -12.729600 -7.873190
-16.333200 -12.729600 5.031284
-16.286400 -12.729600 5.045828
-16.239600 -12.729600 5.056358
-16.192800 -12.729600 5.063221
-16.146000 -12.729600 5.076645
-16.099200 -12.729600 5.085926
-16.052400 -12.729600 5.108296
-16.005600 -12.729600 5.117168
-15.958800 -12.729600 5.128940
-15.912000 -12.729600 5.142096
-15.865200 -12.729600 5.155087
-15.818400 -12.729600 5.172040
-15.771600 -12.729600 5.189534
-15.303600 -12.729600 6.692345
-15.256800 -12.729600 6.729231
-15.210000 -12.729600 6.745696
-15.163200 -12.729600 6.753687
-15.116400 -12.729600 6.754945
-15.069600 -12.729600 6.756513
-15.022800 -12.729600 6.756513
-14.976000 -12.729600 6.756513
-14.929200 -12.729600 6.749417
-14.882400 -12.729600 6.753697
-14.835600 -12.729600 6.753697
-14.788800 -12.729600 6.761757
-14.742000 -12.729600 6.761757
-14.695200 -12.729600 6.749613
-14.648400 -12.729600 6.749337
-14.601600 -12.729600 6.762558
-14.554800 -12.729600 6.764978
-14.508000 -12.729600 6.762558
-14.461200 -12.729600 6.755185
-14.414400 -12.729600 6.746600
-14.367600 -12.729600 6.756592
-14.320800 -12.729600 6.755185
-14.274000 -12.729600 6.752172
-14.227200 -12.729600 6.752172
-14.180400 -12.729600 6.746600
-14.133600 -12.729600 6.747066
-14.086800 -12.729600 6.756592
-14.040000 -12.729600 6.759210
-13.993200 -12.729600 6.759438
-13.946400 -12.729600 6.762028
-13.899600 -12.729600 6.762028
-13.852800 -12.729600 6.762028
-13.806000 -12.729600 6.772259
-13.759200 -12.729600 6.772259
-13.712400 -12.729600 6.776873
-13.665600 -12.729600 6.776873
-13.618800 -12.729600 6.784814
-13.572000 -12.729600 6.794678
-13.525200 -12.729600 6.796482
-13.478400 -12.729600 6.802365
-13.431600 -12.729600 6.822021
-13.384800 -12.729600 6.852241
-8.611200 -12.729600 7.897173
-8.564400 -12.729600 7.854752
-8.517600 -12.729600 7.810034
-8.470800 -12.729600 7.769822
-8.424000 -12.729600 7.724878
-8.377200 -12.729600 7.656030
-8.330400 -12.729600 7.617634
-8.283600 -12.729600 7.551136
-8.236800 -12.729600 7.505729
-8.190000 -12.729600 7.462144
-8.143200 -12.729600 7.438126
-8.096400 -12.729600 7.385773
-8.049600 -12.729600 7.353874
-8.002800 -12.729600 7.301705
-7.956000 -12.729600 7.257984
-7.909200 -12.729600 7.222480
-7.862400 -12.729600 7.173772
-7.815600 -12.729600 7.133588
-7.768800 -12.729600 7.085195
-7.722000 -12.729600 7.029736
-7.675200 -12.729600 7.023902
-7.628400 -12.729600 6.952310
-7.581600 -12.729600 6.927113
-7.534800 -12.729600 6.901440
-7.488000 -12.729600 6.857726
-7.441200 -12.729600 6.816064
-7.394400 -12.729600 6.782858
-7.347600 -12.729600 6.775689
-7.300800 -12.729600 6.755000
-7.254000 -12.729600 6.742887
-7.207200 -12.729600 6.689570
-7.160400 -12.729600 6.666577
-7.113600 -12.729600 6.637856
-7.066800 -12.729600 6.586221
-7.020000 -12.729600 6.563360
-6.973200 -12.729600 6.519896
-6.926400 -12.729600 6.468842
-6.879600 -12.729600 6.458308
-6.832800 -12.729600 6.445802
-6.786000 -12.729600 6.426498
-6.739200 -12.729600 6.390509
-6.692400 -12.729600 6.368549
-6.645600 -12.729600 6.357568
-6.598800 -12.729600 6.334837
-6.552000 -12.729600 6.300993
-6.505200 -12.729600 6.287097
-6.458400 -12.729600 6.250785
-6.411600 -12.729600 6.223973
-6.364800 -12.729600 6.197039
-6.318000 -12.729600 6.157870
-6.271200 -12.729600 6.142665
-6.224400 -12.729600 6.120210
-6.177600 -12.729600 6.109081
-6.130800 -12.729600 6.096449
-6.084000 -12.729600 6.096449
-6.037200 -12.729600 6.088779
-5.990400 -12.729600 6.088779
-5.943600 -12.729600 6.070581
-5.896800 -12.729600 6.051752
-5.850000 -12.729600 6.044914
-5.803200 -12.729600 6.037893
-5.756400 -12.729600 6.026755
-5.709600 -12.729600 5.979908
-5.662800 -12.729600 5.967644
-5.616000 -12.729600 5.960199
-5.569200 -12.729600 5.961808
-5.522400 -12.729600 5.967660
-5.475600 -12.729600 5.967660
-5.428800 -12.729600 5.987022
-5.382000 -12.729600 5.987022
-5.335200 -12.729600 5.989830
-5.288400 -12.729600 5.963141
-5.241600 -12.729600 5.899253
-5.194800 -12.729600 5.894876
-5.148000 -12.729600 5.866208
-5.101200 -12.729600 5.816669
-5.054400 -12.729600 5.815252
-5.007600 -12.729600 5.813198
-4.960800 -12.729600 5.796760
-4.914000 -12.729600 5.784499
-4.867200 -12.729600 5.783567
-4.820400 -12.729600 5.771193
-4.773600 -12.729600 5.763310
-4.726800 -12.729600 5.738417
-4.680000 -12.729600 5.735280
-4.633200 -12.729600 5.751810
-4.586400 -12.729600 5.753928
-4.539600 -12.729600 5.735280
-4.492800 -12.729600 5.739129
-4.446000 -12.729600 5.751810
-4.399200 -12.729600 5.752142
-4.352400 -12.729600 5.739464
-4.305600 -12.729600 5.715886
-4.258800 -12.729600 5.709959
-4.212000 -12.729600 5.723146
-4.165200 -12.729600 5.695743
-4.118400 -12.729600 5.661043
-4.071600 -12.729600 5.653419
-4.024800 -12.729600 5.624059
-3.978000 -12.729600 5.624021
-3.931200 -12.729600 5.598444
-3.884400 -12.729600 5.596882
-3.837600 -12.729600 5.596882
-3.790800 -12.729600 5.596633
-3.744000 -12.729600 5.596633
-3.697200 -12.729600 5.601265
-3.650400 -12.729600 5.604221
-3.603600 -12.729600 5.609259
-3.556800 -12.729600 5.605140
-3.510000 -12.729600 5.625904
-3.463200 -12.729600 5.633786
-3.416400 -12.729600 5.637524
-3.369600 -12.729600 5.625904
-3.322800 -12.729600 5.616356
-3.276000 -12.729600 5.598334
-3.229200 -12.729600 5.593859
-3.182400 -12.729600 5.574110
-3.135600 -12.729600 5.568689
-3.088800 -12.729600 5.548005
-3.042000 -12.729600 5.545705
-2.995200 -12.729600 5.545705
-2.948400 -12.729600 5.554907
-2.901600 -12.729600 5.561968
-2.854800 -12.729600 5.568009
-2.808000 -12.729600 5.613814
-2.761200 -12.729600 5.659468
-2.714400 -12.729600 5.687757
-2.667600 -12.729600 5.704175
-2.620800 -12.729600 5.699670
-2.574000 -12.729600 5.667166
-2.527200 -12.729600 5.625399
-2.480400 -12.729600 5.590249
-2.433600 -12.729600 5.566687
-2.386800 -12.729600 5.544476
-2.340000 -12.729600 5.492670
-2.293200 -12.729600 5.500945
-2.246400 -12.729600 5.492670
-2.199600 -12.729600 5.506917
-2.152800 -12.729600 5.515996
-2.106000 -12.729600 5.506917
-2.059200 -12.729600 5.494088
-2.012400 -12.729600 5.498631
-1.965600 -12.729600 5.498631
-1.918800 -12.729600 5.515996
-1.872000 -12.729600 5.537720
-1.825200 -12.729600 5.538439
-1.778400 -12.729600 5.554562
-1.731600 -12.729600 5.560921
-1.684800 -12.729600 5.554562
-1.638000 -12.729600 5.560921
-1.591200 -12.729600 5.545554
-1.544400 -12.729600 5.515324
-1.497600 -12.729600 5.487887
-1.450800 -12.729600 5.486379
-1.404000 -12.729600 5.510724
-1.357200 -12.729600 5.540754
-1.310400 -12.729600 5.536204
-1.263600 -12.729600 5.539907
-1.216800 -12.729600 5.558245
-1.170000 -12.729600 5.586005
-1.123200 -12.729600 5.594574
-1.076400 -12.729600 5.589271
-1.029600 -12.729600 5.577561
-0.982800 -12.729600 5.577561
-0.936000 -12.729600 5.593387
-0.889200 -12.729600 5.577561
-0.842400 -12.729600 5.584029
-0.795600 -12.729600 5.599547
-0.748800 -12.729600 5.593387
-0.702000 -12.729600 5.586894
-0.655200 -12.729600 5.584029
-0.608400 -12.729600 5.590922
-0.561600 -12.729600 5.611333
-0.514800 -12.729600 5.606450
-0.468000 -12.729600 5.622113
-0.421200 -12.729600 5.637160
-0.374400 -12.729600 5.673330
-0.327600 -12.729600 5.693617
-0.280800 -12.729600 5.712478
-0.234000 -12.729600 5.721136
-0.187200 -12.729600 5.720830
-0.140400 -12.729600 5.720830
-0.093600 -12.729600 5.712478
-0.046800 -12.729600 5.712478
0.000000 -12.729600 5.660156
0.046800 -12.729600 5.644861
0.093600 -12.729600 5.664868
0.140400 -12.729600 5.666948
0.187200 -12.729600 5.689242
0.234000 -12.729600 5.707918
0.280800 -12.729600 5.714983
0.327600 -12.729600 5.750639
0.374400 -12.729600 5.760137
0.421200 -12.729600 5.768949
0.468000 -12.729600 5.776508
0.514800 -12.729600 5.779597
0.561600 -12.729600 5.782589
0.608400 -12.729600 5.796483
0.655200 -12.729600 5.822354
0.702000 -12.729600 5.840377
0.748800 -12.729600 5.860493
0.795600 -12.729600 5.892482
0.842400 -12.729600 5.905176
0.889200 -12.729600 5.937086
0.936000 -12.729600 5.949041
0.982800 -12.729600 6.003686
1.029600 -12.729600 6.030798
1.076400 -12.729600 6.061693
1.123200 -12.729600 6.073960
1.170000 -12.729600 6.073960
1.216800 -12.729600 6.081495
1.263600 -12.729600 6.105675
1.310400 -12.729600 6.128539
1.357200 -12.729600 6.100618
1.404000 -12.729600 6.073960
1.450800 -12.729600 6.068157
1.497600 -12.729600 6.068157
1.544400 -12.729600 6.087470
1.591200 -12.729600 6.092996
1.638000 -12.729600 6.100618
1.684800 -12.729600 6.141200
1.731600 -12.729600 6.170877
1.778400 -12.729600 6.188448
1.825200 -12.729600 6.196540
1.872000 -12.729600 6.192412
1.918800 -12.729600 6.194917
1.965600 -12.729600 6.196540
2.012400 -12.729600 6.229839
2.059200 -12.729600 6.269114
2.106000 -12.729600 6.321849
2.152800 -12.729600 6.352079
2.199600 -12.729600 6.381176
2.246400 -12.729600 6.412301
2.293200 -12.729600 6.452900
2.340000 -12.729600 6.529948
2.386800 -12.729600 6.495566
2.433600 -12.729600 6.495566
2.480400 -12.729600 6.513283
2.527200 -12.729600 6.541708
2.574000 -12.729600 6.537510
2.620800 -12.729600 6.526160
2.667600 -12.729600 6.526458
2.714400 -12.729600 6.597132
2.761200 -12.729600 6.632504
2.808000 -12.729600 6.670062
2.854800 -12.729600 6.702722
2.901600 -12.729600 6.728785
2.948400 -12.729600 6.748709
2.995200 -12.729600 6.770577
3.042000 -12.729600 6.792645
3.088800 -12.729600 6.824100
3.135600 -12.729600 6.845926
3.182400 -12.729600 6.861247
3.229200 -12.729600 6.861247
3.276000 -12.729600 6.862761
3.322800 -12.729600 6.907379
3.369600 -12.729600 6.954323
3.416400 -12.729600 6.985027
3.463200 -12.729600 7.016274
3.510000 -12.729600 7.066587
3.556800 -12.729600 7.093603
3.603600 -12.729600 7.132185
3.650400 -12.729600 7.152232
3.697200 -12.729600 7.188772
3.744000 -12.729600 7.204121
3.790800 -12.729600 7.234600
3.837600 -12.729600 7.260961
3.884400 -12.729600 7.301425
3.931200 -12.729600 7.319565
3.978000 -12.729600 7.352165
4.024800 -12.729600 7.419607
4.071600 -12.729600 7.443723
4.118400 -12.729600 7.490116
4.165200 -12.729600 7.516730
4.212000 -12.729600 7.553597
4.258800 -12.729600 7.606017
4.305600 -12.729600 7.663775
4.352400 -12.729600 7.715877
4.399200 -12.729600 7.741681
4.446000 -12.729600 7.767008
4.492800 -12.729600 7.784448
4.539600 -12.729600 7.830853
4.586400 -12.729600 7.895375
4.633200 -12.729600 7.967178
4.680000 -12.729600 8.028832
4.726800 -12.729600 8.055654
4.773600 -12.729600 8.099230
4.820400 -12.729600 8.192621
4.867200 -12.729600 8.233893
4.914000 -12.729600 8.304153
4.960800 -12.729600 8.429869
5.007600 -12.729600 8.472389
5.054400 -12.729600 8.587208
5.101200 -12.729600 8.642757
5.148000 -12.729600 8.662939
5.194800 -12.729600 8.726457
5.241600 -12.729600 9.276116
5.288400 -12.729600 29.479181
5.335200 -12.729600 29.486490
14.414400 -12.729600 6.701541
14.461200 -12.729600 6.697313
14.508000 -12.729600 6.679786
14.554800 -12.729600 6.672196
14.601600 -12.729600 6.670869
14.648400 -12.729600 6.670869
14.695200 -12.729600 6.671839
14.742000 -12.729600 6.676675
14.788800 -12.729600 6.676675
14.835600 -12.729600 6.684016
[truncated: 6,969,786 more chars]
