# Supplementary material for: Case study of 3D fingerprints applications
Source: PLoS One. 2017 Apr 11;12(4):e0175261. doi: 10.1371/journal.pone.0175261 (PMC5388323; doi:10.1371/journal.pone.0175261)
Supplement: S1 Database — (ZIP) [file pone.0175261.s001.zip › S1_Database/S1_Database_Session2-3D finger point cloud data/bz_r1_b_2.txt]

-18.720000 -14.040000 0.000000
-18.673200 -14.040000 0.000000
-18.626400 -14.040000 0.000000
-18.579600 -14.040000 0.000000
-18.532800 -14.040000 0.000000
-18.486000 -14.040000 0.000000
-18.439200 -14.040000 0.000000
-18.392400 -14.040000 0.000000
-18.345600 -14.040000 0.000000
-18.298800 -14.040000 0.000000
-18.252000 -14.040000 0.000000
-18.205200 -14.040000 0.000000
-18.158400 -14.040000 0.000000
-18.111600 -14.040000 0.000000
-18.064800 -14.040000 0.000000
-18.018000 -14.040000 0.000000
-17.971200 -14.040000 0.000000
-17.924400 -14.040000 0.000000
-17.877600 -14.040000 0.000000
-17.830800 -14.040000 0.000000
-17.784000 -14.040000 0.000000
-17.737200 -14.040000 0.000000
-17.690400 -14.040000 0.000000
-17.643600 -14.040000 0.000000
-17.596800 -14.040000 0.000000
-17.550000 -14.040000 0.000000
-17.503200 -14.040000 0.000000
-17.456400 -14.040000 0.000000
-17.409600 -14.040000 0.000000
-17.362800 -14.040000 0.000000
-17.316000 -14.040000 0.000000
-17.269200 -14.040000 0.000000
-17.222400 -14.040000 0.000000
-17.175600 -14.040000 0.000000
-17.128800 -14.040000 0.000000
-17.082000 -14.040000 0.000000
-17.035200 -14.040000 0.000000
-16.988400 -14.040000 0.000000
-16.941600 -14.040000 0.000000
-16.894800 -14.040000 0.000000
-16.848000 -14.040000 0.000000
-16.801200 -14.040000 0.000000
-16.754400 -14.040000 0.000000
-16.707600 -14.040000 0.000000
-16.333200 -14.040000 0.000000
-16.286400 -14.040000 0.000000
-15.444000 -14.040000 0.000000
-15.397200 -14.040000 0.000000
-15.350400 -14.040000 0.000000
-15.303600 -14.040000 0.000000
-15.256800 -14.040000 0.000000
-15.210000 -14.040000 0.000000
-15.163200 -14.040000 0.000000
-15.116400 -14.040000 0.000000
-15.069600 -14.040000 0.000000
-15.022800 -14.040000 0.000000
-14.976000 -14.040000 0.000000
-14.929200 -14.040000 0.000000
-14.414400 -14.040000 0.000000
-14.367600 -14.040000 0.000000
-14.320800 -14.040000 0.000000
-14.274000 -14.040000 0.000000
-14.227200 -14.040000 0.000000
-14.180400 -14.040000 0.000000
-14.133600 -14.040000 0.000000
-14.086800 -14.040000 0.000000
-14.040000 -14.040000 0.000000
-13.993200 -14.040000 0.000000
-13.946400 -14.040000 0.000000
-13.899600 -14.040000 0.000000
-13.852800 -14.040000 0.000000
-13.806000 -14.040000 0.000000
-13.759200 -14.040000 0.000000
-13.712400 -14.040000 0.000000
-13.665600 -14.040000 0.000000
-13.618800 -14.040000 0.000000
-13.572000 -14.040000 0.000000
-13.525200 -14.040000 0.000000
-13.478400 -14.040000 0.000000
-13.431600 -14.040000 0.000000
-13.384800 -14.040000 0.000000
-13.338000 -14.040000 0.000000
-13.291200 -14.040000 0.000000
-13.244400 -14.040000 0.000000
-13.197600 -14.040000 0.000000
-13.150800 -14.040000 0.000000
-13.104000 -14.040000 0.000000
-13.057200 -14.040000 0.000000
-13.010400 -14.040000 0.000000
-12.963600 -14.040000 0.000000
-12.916800 -14.040000 0.000000
-12.870000 -14.040000 0.000000
-12.823200 -14.040000 0.000000
-12.776400 -14.040000 0.000000
-12.729600 -14.040000 0.000000
-12.682800 -14.040000 0.000000
-12.636000 -14.040000 0.000000
-12.589200 -14.040000 0.000000
-12.542400 -14.040000 0.000000
-12.495600 -14.040000 0.000000
-12.448800 -14.040000 0.000000
-12.402000 -14.040000 0.000000
-12.355200 -14.040000 0.000000
-9.079200 -14.040000 0.000000
-9.032400 -14.040000 0.000000
-8.985600 -14.040000 0.000000
-8.938800 -14.040000 0.000000
-8.892000 -14.040000 0.000000
-8.845200 -14.040000 0.000000
-8.798400 -14.040000 0.000000
-8.751600 -14.040000 0.000000
-8.704800 -14.040000 0.000000
-8.658000 -14.040000 0.000000
-8.611200 -14.040000 0.000000
-8.564400 -14.040000 0.000000
-8.517600 -14.040000 0.000000
-8.470800 -14.040000 0.000000
-8.424000 -14.040000 0.000000
-8.377200 -14.040000 0.000000
-8.330400 -14.040000 0.000000
-8.283600 -14.040000 0.000000
-8.236800 -14.040000 0.000000
-8.190000 -14.040000 0.000000
-8.143200 -14.040000 0.000000
-8.096400 -14.040000 0.000000
-8.049600 -14.040000 0.000000
-8.002800 -14.040000 0.000000
-7.956000 -14.040000 0.000000
-7.909200 -14.040000 0.000000
-7.862400 -14.040000 0.000000
-7.815600 -14.040000 0.000000
-7.768800 -14.040000 0.000000
-7.722000 -14.040000 0.000000
-7.675200 -14.040000 0.000000
-7.628400 -14.040000 0.000000
-7.581600 -14.040000 0.000000
-7.534800 -14.040000 0.000000
-7.488000 -14.040000 0.000000
-7.441200 -14.040000 0.000000
-7.394400 -14.040000 0.000000
-7.347600 -14.040000 0.000000
-7.300800 -14.040000 0.000000
-7.254000 -14.040000 0.000000
-7.207200 -14.040000 0.000000
-7.160400 -14.040000 0.000000
-7.113600 -14.040000 0.000000
-7.066800 -14.040000 0.000000
-7.020000 -14.040000 0.000000
-6.973200 -14.040000 0.000000
-6.926400 -14.040000 0.000000
-6.879600 -14.040000 0.000000
-6.832800 -14.040000 0.000000
-6.786000 -14.040000 0.000000
-6.739200 -14.040000 0.000000
-6.692400 -14.040000 0.000000
-6.645600 -14.040000 0.000000
-6.598800 -14.040000 0.000000
-6.552000 -14.040000 0.000000
-6.505200 -14.040000 0.000000
-6.458400 -14.040000 0.000000
-6.411600 -14.040000 0.000000
-6.364800 -14.040000 0.000000
-6.318000 -14.040000 0.000000
-6.271200 -14.040000 0.000000
-6.224400 -14.040000 0.000000
-6.177600 -14.040000 0.000000
-6.130800 -14.040000 0.000000
-6.084000 -14.040000 0.000000
-6.037200 -14.040000 0.000000
-5.990400 -14.040000 0.000000
-5.943600 -14.040000 0.000000
-5.896800 -14.040000 0.000000
-5.850000 -14.040000 0.000000
-5.803200 -14.040000 0.000000
-5.756400 -14.040000 0.000000
-5.709600 -14.040000 0.000000
-5.662800 -14.040000 0.000000
-5.616000 -14.040000 0.000000
-5.569200 -14.040000 0.000000
-5.522400 -14.040000 0.000000
-5.475600 -14.040000 0.000000
-5.428800 -14.040000 0.000000
-5.382000 -14.040000 0.000000
-5.335200 -14.040000 0.000000
-5.288400 -14.040000 0.000000
-5.241600 -14.040000 0.000000
-5.194800 -14.040000 0.000000
-5.148000 -14.040000 0.000000
-5.101200 -14.040000 0.000000
-5.054400 -14.040000 0.000000
-5.007600 -14.040000 0.000000
-4.960800 -14.040000 0.000000
-4.914000 -14.040000 0.000000
-4.867200 -14.040000 0.000000
-4.820400 -14.040000 0.000000
-4.773600 -14.040000 0.000000
-4.726800 -14.040000 0.000000
-4.680000 -14.040000 0.000000
-4.633200 -14.040000 0.000000
-4.586400 -14.040000 0.000000
-4.539600 -14.040000 0.000000
-4.492800 -14.040000 0.000000
-4.446000 -14.040000 0.000000
-4.399200 -14.040000 0.000000
-4.352400 -14.040000 0.000000
-4.305600 -14.040000 0.000000
-4.258800 -14.040000 0.000000
-4.212000 -14.040000 0.000000
-4.165200 -14.040000 0.000000
-4.118400 -14.040000 0.000000
-4.071600 -14.040000 0.000000
-4.024800 -14.040000 0.000000
-3.978000 -14.040000 0.000000
-3.931200 -14.040000 0.000000
-3.884400 -14.040000 0.000000
-3.837600 -14.040000 0.000000
-3.790800 -14.040000 0.000000
-3.744000 -14.040000 0.000000
-3.697200 -14.040000 0.000000
-3.650400 -14.040000 0.000000
-3.603600 -14.040000 0.000000
-3.556800 -14.040000 0.000000
-3.510000 -14.040000 0.000000
-3.463200 -14.040000 0.000000
-3.416400 -14.040000 0.000000
-3.369600 -14.040000 0.000000
-3.322800 -14.040000 0.000000
-3.276000 -14.040000 0.000000
-3.229200 -14.040000 0.000000
-3.182400 -14.040000 0.000000
-3.135600 -14.040000 0.000000
-3.088800 -14.040000 0.000000
-3.042000 -14.040000 0.000000
-2.995200 -14.040000 0.000000
-2.948400 -14.040000 0.000000
-2.901600 -14.040000 0.000000
-2.854800 -14.040000 0.000000
-2.808000 -14.040000 0.000000
-2.761200 -14.040000 0.000000
-2.714400 -14.040000 0.000000
-2.667600 -14.040000 0.000000
-2.620800 -14.040000 0.000000
-2.574000 -14.040000 0.000000
-2.527200 -14.040000 0.000000
-2.480400 -14.040000 0.000000
-2.433600 -14.040000 0.000000
-2.386800 -14.040000 0.000000
-2.340000 -14.040000 0.000000
-2.293200 -14.040000 0.000000
-2.246400 -14.040000 0.000000
-2.199600 -14.040000 0.000000
-2.152800 -14.040000 0.000000
-2.106000 -14.040000 0.000000
-2.059200 -14.040000 0.000000
-2.012400 -14.040000 0.000000
-1.965600 -14.040000 0.000000
-1.918800 -14.040000 0.000000
-1.872000 -14.040000 0.000000
-1.825200 -14.040000 0.000000
-1.778400 -14.040000 0.000000
-1.731600 -14.040000 0.000000
-1.684800 -14.040000 0.000000
-1.638000 -14.040000 0.000000
-1.591200 -14.040000 0.000000
-1.544400 -14.040000 0.000000
-1.497600 -14.040000 0.000000
-1.450800 -14.040000 0.000000
-1.404000 -14.040000 0.000000
-1.357200 -14.040000 0.000000
-1.310400 -14.040000 0.000000
-1.263600 -14.040000 0.000000
-1.216800 -14.040000 0.000000
-1.170000 -14.040000 0.000000
-1.123200 -14.040000 0.000000
-1.076400 -14.040000 0.000000
-1.029600 -14.040000 0.000000
-0.982800 -14.040000 0.000000
-0.936000 -14.040000 0.000000
-0.889200 -14.040000 0.000000
-0.842400 -14.040000 0.000000
-0.795600 -14.040000 0.000000
-0.748800 -14.040000 0.000000
-0.702000 -14.040000 0.000000
-0.655200 -14.040000 0.000000
-0.608400 -14.040000 0.000000
-0.561600 -14.040000 0.000000
-0.514800 -14.040000 0.000000
-0.468000 -14.040000 0.000000
-0.421200 -14.040000 0.000000
-0.374400 -14.040000 0.000000
-0.327600 -14.040000 0.000000
-0.280800 -14.040000 0.000000
-0.234000 -14.040000 0.000000
-0.187200 -14.040000 0.000000
-0.140400 -14.040000 0.000000
-0.093600 -14.040000 0.000000
-0.046800 -14.040000 0.000000
0.000000 -14.040000 0.000000
0.046800 -14.040000 0.000000
0.093600 -14.040000 0.000000
0.140400 -14.040000 0.000000
0.187200 -14.040000 0.000000
0.234000 -14.040000 0.000000
0.280800 -14.040000 0.000000
0.327600 -14.040000 0.000000
0.374400 -14.040000 0.000000
0.421200 -14.040000 0.000000
0.468000 -14.040000 0.000000
0.514800 -14.040000 0.000000
0.561600 -14.040000 0.000000
0.608400 -14.040000 0.000000
0.655200 -14.040000 0.000000
0.702000 -14.040000 0.000000
0.748800 -14.040000 0.000000
0.795600 -14.040000 0.000000
0.842400 -14.040000 0.000000
0.889200 -14.040000 0.000000
0.936000 -14.040000 0.000000
0.982800 -14.040000 0.000000
1.029600 -14.040000 0.000000
1.076400 -14.040000 0.000000
1.123200 -14.040000 0.000000
1.170000 -14.040000 0.000000
1.216800 -14.040000 0.000000
1.263600 -14.040000 0.000000
1.310400 -14.040000 0.000000
1.357200 -14.040000 0.000000
1.404000 -14.040000 0.000000
1.450800 -14.040000 0.000000
1.497600 -14.040000 0.000000
1.544400 -14.040000 0.000000
1.591200 -14.040000 0.000000
1.638000 -14.040000 0.000000
1.684800 -14.040000 0.000000
1.731600 -14.040000 0.000000
1.778400 -14.040000 0.000000
1.825200 -14.040000 0.000000
1.872000 -14.040000 0.000000
1.918800 -14.040000 0.000000
1.965600 -14.040000 0.000000
2.012400 -14.040000 0.000000
2.059200 -14.040000 0.000000
2.106000 -14.040000 0.000000
2.152800 -14.040000 0.000000
2.199600 -14.040000 0.000000
2.246400 -14.040000 0.000000
2.293200 -14.040000 0.000000
2.340000 -14.040000 0.000000
2.386800 -14.040000 0.000000
2.433600 -14.040000 0.000000
2.480400 -14.040000 0.000000
2.527200 -14.040000 0.000000
2.574000 -14.040000 0.000000
2.620800 -14.040000 0.000000
2.667600 -14.040000 0.000000
2.714400 -14.040000 0.000000
2.761200 -14.040000 0.000000
2.808000 -14.040000 0.000000
2.854800 -14.040000 0.000000
2.901600 -14.040000 0.000000
2.948400 -14.040000 0.000000
2.995200 -14.040000 0.000000
3.042000 -14.040000 0.000000
3.088800 -14.040000 0.000000
3.135600 -14.040000 0.000000
3.182400 -14.040000 0.000000
3.229200 -14.040000 0.000000
3.276000 -14.040000 0.000000
3.322800 -14.040000 0.000000
3.369600 -14.040000 0.000000
3.416400 -14.040000 0.000000
3.463200 -14.040000 0.000000
3.510000 -14.040000 0.000000
3.556800 -14.040000 0.000000
3.603600 -14.040000 0.000000
3.650400 -14.040000 0.000000
3.697200 -14.040000 0.000000
3.744000 -14.040000 0.000000
3.790800 -14.040000 0.000000
3.837600 -14.040000 0.000000
3.884400 -14.040000 0.000000
3.931200 -14.040000 0.000000
3.978000 -14.040000 0.000000
4.024800 -14.040000 0.000000
4.071600 -14.040000 0.000000
4.118400 -14.040000 0.000000
4.165200 -14.040000 0.000000
4.212000 -14.040000 0.000000
4.258800 -14.040000 0.000000
4.305600 -14.040000 0.000000
4.352400 -14.040000 0.000000
4.399200 -14.040000 0.000000
4.446000 -14.040000 0.000000
4.492800 -14.040000 0.000000
4.539600 -14.040000 0.000000
4.586400 -14.040000 0.000000
4.633200 -14.040000 0.000000
4.680000 -14.040000 0.000000
4.726800 -14.040000 0.000000
4.773600 -14.040000 0.000000
4.820400 -14.040000 0.000000
4.867200 -14.040000 0.000000
4.914000 -14.040000 0.000000
4.960800 -14.040000 0.000000
5.007600 -14.040000 0.000000
5.054400 -14.040000 0.000000
5.101200 -14.040000 0.000000
5.148000 -14.040000 0.000000
5.194800 -14.040000 0.000000
5.241600 -14.040000 0.000000
5.288400 -14.040000 0.000000
5.335200 -14.040000 0.000000
5.382000 -14.040000 0.000000
5.428800 -14.040000 0.000000
5.475600 -14.040000 0.000000
5.522400 -14.040000 0.000000
5.569200 -14.040000 0.000000
5.616000 -14.040000 0.000000
5.662800 -14.040000 0.000000
5.709600 -14.040000 0.000000
5.756400 -14.040000 0.000000
5.803200 -14.040000 0.000000
5.850000 -14.040000 0.000000
5.896800 -14.040000 0.000000
5.943600 -14.040000 0.000000
5.990400 -14.040000 0.000000
6.037200 -14.040000 0.000000
6.084000 -14.040000 0.000000
6.130800 -14.040000 0.000000
6.177600 -14.040000 0.000000
6.224400 -14.040000 0.000000
6.271200 -14.040000 0.000000
6.318000 -14.040000 0.000000
6.364800 -14.040000 0.000000
6.411600 -14.040000 0.000000
6.458400 -14.040000 0.000000
6.505200 -14.040000 0.000000
6.552000 -14.040000 0.000000
6.598800 -14.040000 0.000000
6.645600 -14.040000 0.000000
6.692400 -14.040000 0.000000
6.739200 -14.040000 0.000000
6.786000 -14.040000 0.000000
6.832800 -14.040000 0.000000
6.879600 -14.040000 0.000000
6.926400 -14.040000 0.000000
6.973200 -14.040000 0.000000
7.020000 -14.040000 0.000000
7.066800 -14.040000 0.000000
7.113600 -14.040000 0.000000
7.160400 -14.040000 0.000000
7.207200 -14.040000 0.000000
7.254000 -14.040000 0.000000
7.300800 -14.040000 0.000000
7.347600 -14.040000 0.000000
7.394400 -14.040000 0.000000
7.441200 -14.040000 0.000000
7.488000 -14.040000 0.000000
7.534800 -14.040000 0.000000
7.581600 -14.040000 0.000000
7.628400 -14.040000 0.000000
7.675200 -14.040000 0.000000
7.722000 -14.040000 0.000000
7.768800 -14.040000 0.000000
7.815600 -14.040000 0.000000
7.862400 -14.040000 0.000000
7.909200 -14.040000 0.000000
7.956000 -14.040000 0.000000
8.002800 -14.040000 0.000000
8.049600 -14.040000 0.000000
8.096400 -14.040000 0.000000
8.143200 -14.040000 0.000000
8.190000 -14.040000 0.000000
8.236800 -14.040000 0.000000
8.283600 -14.040000 0.000000
8.330400 -14.040000 0.000000
8.377200 -14.040000 0.000000
8.424000 -14.040000 0.000000
8.470800 -14.040000 0.000000
8.517600 -14.040000 0.000000
8.564400 -14.040000 0.000000
8.611200 -14.040000 0.000000
8.658000 -14.040000 0.000000
8.704800 -14.040000 0.000000
8.751600 -14.040000 0.000000
8.798400 -14.040000 0.000000
8.845200 -14.040000 0.000000
8.892000 -14.040000 0.000000
8.938800 -14.040000 0.000000
8.985600 -14.040000 0.000000
9.032400 -14.040000 0.000000
9.079200 -14.040000 0.000000
9.126000 -14.040000 0.000000
9.172800 -14.040000 0.000000
9.219600 -14.040000 0.000000
9.266400 -14.040000 0.000000
9.313200 -14.040000 0.000000
9.360000 -14.040000 0.000000
9.406800 -14.040000 0.000000
9.453600 -14.040000 0.000000
9.500400 -14.040000 0.000000
9.547200 -14.040000 0.000000
9.594000 -14.040000 0.000000
9.640800 -14.040000 0.000000
9.687600 -14.040000 0.000000
9.734400 -14.040000 0.000000
9.781200 -14.040000 0.000000
9.828000 -14.040000 0.000000
9.874800 -14.040000 0.000000
9.921600 -14.040000 0.000000
9.968400 -14.040000 0.000000
10.015200 -14.040000 0.000000
10.062000 -14.040000 0.000000
10.108800 -14.040000 0.000000
10.155600 -14.040000 0.000000
10.202400 -14.040000 0.000000
10.249200 -14.040000 0.000000
10.296000 -14.040000 0.000000
10.342800 -14.040000 0.000000
10.389600 -14.040000 0.000000
10.436400 -14.040000 0.000000
10.483200 -14.040000 0.000000
10.530000 -14.040000 0.000000
10.576800 -14.040000 0.000000
10.623600 -14.040000 0.000000
10.670400 -14.040000 0.000000
10.717200 -14.040000 0.000000
10.764000 -14.040000 0.000000
10.810800 -14.040000 0.000000
10.857600 -14.040000 0.000000
10.904400 -14.040000 0.000000
10.951200 -14.040000 0.000000
10.998000 -14.040000 0.000000
11.044800 -14.040000 0.000000
11.091600 -14.040000 0.000000
11.138400 -14.040000 0.000000
11.185200 -14.040000 0.000000
11.232000 -14.040000 0.000000
11.278800 -14.040000 0.000000
11.325600 -14.040000 0.000000
11.372400 -14.040000 0.000000
11.419200 -14.040000 0.000000
11.466000 -14.040000 0.000000
11.512800 -14.040000 0.000000
13.384800 -14.040000 0.000000
13.431600 -14.040000 0.000000
13.478400 -14.040000 0.000000
13.525200 -14.040000 0.000000
13.572000 -14.040000 0.000000
13.618800 -14.040000 0.000000
13.665600 -14.040000 0.000000
13.712400 -14.040000 0.000000
13.759200 -14.040000 0.000000
13.806000 -14.040000 0.000000
13.852800 -14.040000 0.000000
13.899600 -14.040000 0.000000
13.946400 -14.040000 0.000000
13.993200 -14.040000 0.000000
14.040000 -14.040000 0.000000
14.086800 -14.040000 0.000000
14.133600 -14.040000 0.000000
14.180400 -14.040000 0.000000
14.227200 -14.040000 0.000000
14.274000 -14.040000 0.000000
14.320800 -14.040000 0.000000
14.367600 -14.040000 0.000000
14.414400 -14.040000 0.000000
14.461200 -14.040000 0.000000
14.508000 -14.040000 0.000000
14.554800 -14.040000 0.000000
14.601600 -14.040000 0.000000
14.648400 -14.040000 0.000000
14.695200 -14.040000 0.000000
14.742000 -14.040000 0.000000
14.788800 -14.040000 0.000000
14.835600 -14.040000 0.000000
14.882400 -14.040000 0.000000
14.929200 -14.040000 0.000000
14.976000 -14.040000 0.000000
15.022800 -14.040000 0.000000
15.069600 -14.040000 0.000000
15.116400 -14.040000 0.000000
15.163200 -14.040000 0.000000
15.210000 -14.040000 0.000000
15.256800 -14.040000 0.000000
15.303600 -14.040000 0.000000
15.350400 -14.040000 0.000000
15.397200 -14.040000 0.000000
15.444000 -14.040000 0.000000
15.958800 -14.040000 0.000000
16.005600 -14.040000 0.000000
16.052400 -14.040000 0.000000
16.099200 -14.040000 0.000000
16.146000 -14.040000 0.000000
16.192800 -14.040000 0.000000
16.239600 -14.040000 0.000000
16.286400 -14.040000 0.000000
16.333200 -14.040000 0.000000
16.380000 -14.040000 0.000000
16.426800 -14.040000 0.000000
16.473600 -14.040000 0.000000
16.520400 -14.040000 0.000000
16.567200 -14.040000 0.000000
16.614000 -14.040000 0.000000
16.660800 -14.040000 0.000000
17.971200 -14.040000 0.000000
18.018000 -14.040000 0.000000
18.064800 -14.040000 0.000000
18.111600 -14.040000 0.000000
18.158400 -14.040000 0.000000
18.205200 -14.040000 0.000000
18.252000 -14.040000 0.000000
18.298800 -14.040000 0.000000
18.345600 -14.040000 0.000000
18.392400 -14.040000 0.000000
18.439200 -14.040000 0.000000
18.486000 -14.040000 0.000000
18.532800 -14.040000 0.000000
18.579600 -14.040000 0.000000
18.626400 -14.040000 0.000000
18.673200 -14.040000 0.000000
-18.720000 -13.993200 0.000000
-18.673200 -13.993200 0.000000
-18.626400 -13.993200 0.000000
-18.579600 -13.993200 0.000000
-18.532800 -13.993200 0.000000
-18.486000 -13.993200 0.000000
-18.439200 -13.993200 0.000000
-18.392400 -13.993200 0.000000
-18.345600 -13.993200 0.000000
-18.298800 -13.993200 0.000000
-18.252000 -13.993200 0.000000
-18.205200 -13.993200 0.000000
-18.158400 -13.993200 0.000000
-18.111600 -13.993200 0.000000
-18.064800 -13.993200 0.000000
-18.018000 -13.993200 0.000000
-17.971200 -13.993200 0.000000
-17.924400 -13.993200 0.000000
-17.877600 -13.993200 0.000000
-17.830800 -13.993200 0.000000
-17.784000 -13.993200 0.000000
-17.737200 -13.993200 0.000000
-17.690400 -13.993200 0.000000
-17.643600 -13.993200 0.000000
-17.596800 -13.993200 0.000000
-17.550000 -13.993200 0.000000
-17.503200 -13.993200 0.000000
-17.456400 -13.993200 0.000000
-17.409600 -13.993200 0.000000
-17.362800 -13.993200 0.000000
-17.316000 -13.993200 0.000000
-17.269200 -13.993200 0.000000
-17.222400 -13.993200 0.000000
-17.175600 -13.993200 0.000000
-17.128800 -13.993200 0.000000
-17.082000 -13.993200 0.000000
-17.035200 -13.993200 0.000000
-16.988400 -13.993200 0.000000
-16.941600 -13.993200 0.000000
-16.894800 -13.993200 0.000000
-16.848000 -13.993200 0.000000
-16.801200 -13.993200 0.000000
-16.754400 -13.993200 0.000000
-16.286400 -13.993200 0.000000
-15.444000 -13.993200 0.000000
-15.397200 -13.993200 0.000000
-15.350400 -13.993200 0.000000
-15.303600 -13.993200 0.000000
-15.256800 -13.993200 0.000000
-15.210000 -13.993200 0.000000
-15.163200 -13.993200 0.000000
-15.116400 -13.993200 0.000000
-15.069600 -13.993200 0.000000
-15.022800 -13.993200 0.000000
-14.976000 -13.993200 0.000000
-14.461200 -13.993200 0.000000
-14.414400 -13.993200 0.000000
-14.367600 -13.993200 0.000000
-14.320800 -13.993200 0.000000
-14.274000 -13.993200 0.000000
-14.227200 -13.993200 0.000000
-14.180400 -13.993200 0.000000
-14.133600 -13.993200 0.000000
-14.086800 -13.993200 0.000000
-14.040000 -13.993200 0.000000
-13.993200 -13.993200 0.000000
-13.946400 -13.993200 0.000000
-13.899600 -13.993200 0.000000
-13.852800 -13.993200 0.000000
-13.806000 -13.993200 0.000000
-13.759200 -13.993200 0.000000
-13.712400 -13.993200 0.000000
-13.665600 -13.993200 0.000000
-13.618800 -13.993200 0.000000
-13.572000 -13.993200 0.000000
-13.525200 -13.993200 0.000000
-13.478400 -13.993200 0.000000
-13.431600 -13.993200 0.000000
-13.384800 -13.993200 0.000000
-13.338000 -13.993200 0.000000
-13.291200 -13.993200 0.000000
-13.244400 -13.993200 0.000000
-13.197600 -13.993200 0.000000
-13.150800 -13.993200 0.000000
-13.104000 -13.993200 0.000000
-13.057200 -13.993200 0.000000
-13.010400 -13.993200 0.000000
-12.963600 -13.993200 0.000000
-12.916800 -13.993200 0.000000
-12.870000 -13.993200 0.000000
-12.823200 -13.993200 0.000000
-12.776400 -13.993200 0.000000
-12.729600 -13.993200 0.000000
-12.682800 -13.993200 0.000000
-12.636000 -13.993200 0.000000
-12.589200 -13.993200 0.000000
-12.542400 -13.993200 0.000000
-12.495600 -13.993200 0.000000
-12.448800 -13.993200 0.000000
-12.402000 -13.993200 0.000000
-12.355200 -13.993200 0.000000
-9.079200 -13.993200 0.000000
-9.032400 -13.993200 0.000000
-8.985600 -13.993200 0.000000
-8.938800 -13.993200 0.000000
-8.892000 -13.993200 0.000000
-8.845200 -13.993200 0.000000
-8.798400 -13.993200 0.000000
-8.751600 -13.993200 0.000000
-8.704800 -13.993200 0.000000
-8.658000 -13.993200 0.000000
-8.611200 -13.993200 0.000000
-8.564400 -13.993200 0.000000
-8.517600 -13.993200 0.000000
-8.470800 -13.993200 0.000000
-8.424000 -13.993200 0.000000
-8.377200 -13.993200 0.000000
-8.330400 -13.993200 0.000000
-8.283600 -13.993200 0.000000
-8.236800 -13.993200 0.000000
-8.190000 -13.993200 0.000000
-8.143200 -13.993200 0.000000
-8.096400 -13.993200 0.000000
-8.049600 -13.993200 0.000000
-8.002800 -13.993200 0.000000
-7.956000 -13.993200 0.000000
-7.909200 -13.993200 0.000000
-7.862400 -13.993200 0.000000
-7.815600 -13.993200 0.000000
-7.768800 -13.993200 0.000000
-7.722000 -13.993200 0.000000
-7.675200 -13.993200 0.000000
-7.628400 -13.993200 0.000000
-7.581600 -13.993200 0.000000
-7.534800 -13.993200 0.000000
-7.488000 -13.993200 0.000000
-7.441200 -13.993200 0.000000
-7.394400 -13.993200 0.000000
-7.347600 -13.993200 0.000000
-7.300800 -13.993200 0.000000
-7.254000 -13.993200 0.000000
-7.207200 -13.993200 0.000000
-7.160400 -13.993200 0.000000
-7.113600 -13.993200 0.000000
-7.066800 -13.993200 0.000000
-7.020000 -13.993200 0.000000
-6.973200 -13.993200 0.000000
-6.926400 -13.993200 0.000000
-6.879600 -13.993200 0.000000
-6.832800 -13.993200 0.000000
-6.786000 -13.993200 0.000000
-6.739200 -13.993200 0.000000
-6.692400 -13.993200 0.000000
-6.645600 -13.993200 0.000000
-6.598800 -13.993200 0.000000
-6.552000 -13.993200 0.000000
-6.505200 -13.993200 0.000000
-6.458400 -13.993200 0.000000
-6.411600 -13.993200 0.000000
-6.364800 -13.993200 0.000000
-6.318000 -13.993200 0.000000
-6.271200 -13.993200 0.000000
-6.224400 -13.993200 0.000000
-6.177600 -13.993200 0.000000
-6.130800 -13.993200 0.000000
-6.084000 -13.993200 0.000000
-6.037200 -13.993200 0.000000
-5.990400 -13.993200 0.000000
-5.943600 -13.993200 0.000000
-5.896800 -13.993200 0.000000
-5.850000 -13.993200 0.000000
-5.803200 -13.993200 0.000000
-5.756400 -13.993200 0.000000
-5.709600 -13.993200 0.000000
-5.662800 -13.993200 0.000000
-5.616000 -13.993200 0.000000
-5.569200 -13.993200 0.000000
-5.522400 -13.993200 0.000000
-5.475600 -13.993200 0.000000
-5.428800 -13.993200 0.000000
-5.382000 -13.993200 0.000000
-5.335200 -13.993200 0.000000
-5.288400 -13.993200 0.000000
-5.241600 -13.993200 0.000000
-5.194800 -13.993200 0.000000
-5.148000 -13.993200 0.000000
-5.101200 -13.993200 0.000000
-5.054400 -13.993200 0.000000
-5.007600 -13.993200 0.000000
-4.960800 -13.993200 0.000000
-4.914000 -13.993200 0.000000
-4.867200 -13.993200 0.000000
-4.820400 -13.993200 0.000000
-4.773600 -13.993200 0.000000
-4.726800 -13.993200 0.000000
-4.680000 -13.993200 0.000000
-4.633200 -13.993200 0.000000
-4.586400 -13.993200 0.000000
-4.539600 -13.993200 0.000000
-4.492800 -13.993200 0.000000
-4.446000 -13.993200 0.000000
-4.399200 -13.993200 0.000000
-4.352400 -13.993200 0.000000
-4.305600 -13.993200 0.000000
-4.258800 -13.993200 0.000000
-4.212000 -13.993200 0.000000
-4.165200 -13.993200 0.000000
-4.118400 -13.993200 0.000000
-4.071600 -13.993200 0.000000
-4.024800 -13.993200 0.000000
-3.978000 -13.993200 0.000000
-3.931200 -13.993200 0.000000
-3.884400 -13.993200 0.000000
-3.837600 -13.993200 0.000000
-3.790800 -13.993200 0.000000
-3.744000 -13.993200 0.000000
-3.697200 -13.993200 0.000000
-3.650400 -13.993200 0.000000
-3.603600 -13.993200 0.000000
-3.556800 -13.993200 0.000000
-3.510000 -13.993200 0.000000
-3.463200 -13.993200 0.000000
-3.416400 -13.993200 0.000000
-3.369600 -13.993200 0.000000
-3.322800 -13.993200 0.000000
-3.276000 -13.993200 0.000000
-3.229200 -13.993200 0.000000
-3.182400 -13.993200 0.000000
-3.135600 -13.993200 0.000000
-3.088800 -13.993200 0.000000
-3.042000 -13.993200 0.000000
-2.995200 -13.993200 0.000000
-2.948400 -13.993200 0.000000
-2.901600 -13.993200 0.000000
-2.854800 -13.993200 0.000000
-2.808000 -13.993200 0.000000
-2.761200 -13.993200 0.000000
-2.714400 -13.993200 0.000000
-2.667600 -13.993200 0.000000
-2.620800 -13.993200 0.000000
-2.574000 -13.993200 0.000000
-2.527200 -13.993200 0.000000
-2.480400 -13.993200 0.000000
-2.433600 -13.993200 0.000000
-2.386800 -13.993200 0.000000
-2.340000 -13.993200 0.000000
-2.293200 -13.993200 0.000000
-2.246400 -13.993200 0.000000
-2.199600 -13.993200 0.000000
-2.152800 -13.993200 0.000000
-2.106000 -13.993200 0.000000
-2.059200 -13.993200 0.000000
-2.012400 -13.993200 0.000000
-1.965600 -13.993200 0.000000
-1.918800 -13.993200 0.000000
-1.872000 -13.993200 0.000000
-1.825200 -13.993200 0.000000
-1.778400 -13.993200 0.000000
-1.731600 -13.993200 0.000000
-1.684800 -13.993200 0.000000
-1.638000 -13.993200 0.000000
-1.591200 -13.993200 0.000000
-1.544400 -13.993200 0.000000
-1.497600 -13.993200 0.000000
-1.450800 -13.993200 0.000000
-1.404000 -13.993200 0.000000
-1.357200 -13.993200 0.000000
-1.310400 -13.993200 0.000000
-1.263600 -13.993200 0.000000
-1.216800 -13.993200 0.000000
-1.170000 -13.993200 0.000000
-1.123200 -13.993200 0.000000
-1.076400 -13.993200 0.000000
-1.029600 -13.993200 0.000000
-0.982800 -13.993200 0.000000
-0.936000 -13.993200 0.000000
-0.889200 -13.993200 0.000000
-0.842400 -13.993200 0.000000
-0.795600 -13.993200 0.000000
-0.748800 -13.993200 0.000000
-0.702000 -13.993200 0.000000
-0.655200 -13.993200 0.000000
-0.608400 -13.993200 0.000000
-0.561600 -13.993200 0.000000
-0.514800 -13.993200 0.000000
-0.468000 -13.993200 0.000000
-0.421200 -13.993200 0.000000
-0.374400 -13.993200 0.000000
-0.327600 -13.993200 0.000000
-0.280800 -13.993200 0.000000
-0.234000 -13.993200 0.000000
-0.187200 -13.993200 0.000000
-0.140400 -13.993200 0.000000
-0.093600 -13.993200 0.000000
-0.046800 -13.993200 0.000000
0.000000 -13.993200 0.000000
0.046800 -13.993200 0.000000
0.093600 -13.993200 0.000000
0.140400 -13.993200 0.000000
0.187200 -13.993200 0.000000
0.234000 -13.993200 0.000000
0.280800 -13.993200 0.000000
0.327600 -13.993200 0.000000
0.374400 -13.993200 0.000000
0.421200 -13.993200 0.000000
0.468000 -13.993200 0.000000
0.514800 -13.993200 0.000000
0.561600 -13.993200 0.000000
0.608400 -13.993200 0.000000
0.655200 -13.993200 0.000000
0.702000 -13.993200 0.000000
0.748800 -13.993200 0.000000
0.795600 -13.993200 0.000000
0.842400 -13.993200 0.000000
0.889200 -13.993200 0.000000
0.936000 -13.993200 0.000000
0.982800 -13.993200 0.000000
1.029600 -13.993200 0.000000
1.076400 -13.993200 0.000000
1.123200 -13.993200 0.000000
1.170000 -13.993200 0.000000
1.216800 -13.993200 0.000000
1.263600 -13.993200 0.000000
1.310400 -13.993200 0.000000
1.357200 -13.993200 0.000000
1.404000 -13.993200 0.000000
1.450800 -13.993200 0.000000
1.497600 -13.993200 0.000000
1.544400 -13.993200 0.000000
1.591200 -13.993200 0.000000
1.638000 -13.993200 0.000000
1.684800 -13.993200 0.000000
1.731600 -13.993200 0.000000
1.778400 -13.993200 0.000000
1.825200 -13.993200 0.000000
1.872000 -13.993200 0.000000
1.918800 -13.993200 0.000000
1.965600 -13.993200 0.000000
2.012400 -13.993200 0.000000
2.059200 -13.993200 0.000000
2.106000 -13.993200 0.000000
2.152800 -13.993200 0.000000
2.199600 -13.993200 0.000000
2.246400 -13.993200 0.000000
2.293200 -13.993200 0.000000
2.340000 -13.993200 0.000000
2.386800 -13.993200 0.000000
2.433600 -13.993200 0.000000
2.480400 -13.993200 0.000000
2.527200 -13.993200 0.000000
2.574000 -13.993200 0.000000
2.620800 -13.993200 0.000000
2.667600 -13.993200 0.000000
2.714400 -13.993200 0.000000
2.761200 -13.993200 0.000000
2.808000 -13.993200 0.000000
2.854800 -13.993200 0.000000
2.901600 -13.993200 0.000000
2.948400 -13.993200 0.000000
2.995200 -13.993200 0.000000
3.042000 -13.993200 0.000000
3.088800 -13.993200 0.000000
3.135600 -13.993200 0.000000
3.182400 -13.993200 0.000000
3.229200 -13.993200 0.000000
3.276000 -13.993200 0.000000
3.322800 -13.993200 0.000000
3.369600 -13.993200 0.000000
3.416400 -13.993200 0.000000
3.463200 -13.993200 0.000000
3.510000 -13.993200 0.000000
3.556800 -13.993200 0.000000
3.603600 -13.993200 0.000000
3.650400 -13.993200 0.000000
3.697200 -13.993200 0.000000
3.744000 -13.993200 0.000000
3.790800 -13.993200 0.000000
3.837600 -13.993200 0.000000
3.884400 -13.993200 0.000000
3.931200 -13.993200 0.000000
3.978000 -13.993200 0.000000
4.024800 -13.993200 0.000000
4.071600 -13.993200 0.000000
4.118400 -13.993200 0.000000
4.165200 -13.993200 0.000000
4.212000 -13.993200 0.000000
4.258800 -13.993200 0.000000
4.305600 -13.993200 0.000000
4.352400 -13.993200 0.000000
4.399200 -13.993200 0.000000
4.446000 -13.993200 0.000000
4.492800 -13.993200 0.000000
4.539600 -13.993200 0.000000
4.586400 -13.993200 0.000000
4.633200 -13.993200 0.000000
4.680000 -13.993200 0.000000
4.726800 -13.993200 0.000000
4.773600 -13.993200 0.000000
4.820400 -13.993200 0.000000
4.867200 -13.993200 0.000000
4.914000 -13.993200 0.000000
4.960800 -13.993200 0.000000
5.007600 -13.993200 0.000000
5.054400 -13.993200 0.000000
5.101200 -13.993200 0.000000
5.148000 -13.993200 0.000000
5.194800 -13.993200 0.000000
5.241600 -13.993200 0.000000
5.288400 -13.993200 0.000000
5.335200 -13.993200 0.000000
5.382000 -13.993200 0.000000
5.428800 -13.993200 0.000000
5.475600 -13.993200 0.000000
5.522400 -13.993200 0.000000
5.569200 -13.993200 0.000000
5.616000 -13.993200 0.000000
5.662800 -13.993200 0.000000
5.709600 -13.993200 0.000000
5.756400 -13.993200 0.000000
5.803200 -13.993200 0.000000
5.850000 -13.993200 0.000000
5.896800 -13.993200 0.000000
5.943600 -13.993200 0.000000
5.990400 -13.993200 0.000000
6.037200 -13.993200 0.000000
6.084000 -13.993200 0.000000
6.130800 -13.993200 0.000000
6.177600 -13.993200 0.000000
6.224400 -13.993200 0.000000
6.271200 -13.993200 0.000000
6.318000 -13.993200 0.000000
6.364800 -13.993200 0.000000
6.411600 -13.993200 0.000000
6.458400 -13.993200 0.000000
6.505200 -13.993200 0.000000
6.552000 -13.993200 0.000000
6.598800 -13.993200 0.000000
6.645600 -13.993200 0.000000
6.692400 -13.993200 0.000000
6.739200 -13.993200 0.000000
6.786000 -13.993200 0.000000
6.832800 -13.993200 0.000000
6.879600 -13.993200 0.000000
6.926400 -13.993200 0.000000
6.973200 -13.993200 0.000000
7.020000 -13.993200 0.000000
7.066800 -13.993200 0.000000
7.113600 -13.993200 0.000000
7.160400 -13.993200 0.000000
7.207200 -13.993200 0.000000
7.254000 -13.993200 0.000000
7.300800 -13.993200 0.000000
7.347600 -13.993200 0.000000
7.394400 -13.993200 0.000000
7.441200 -13.993200 0.000000
7.488000 -13.993200 0.000000
7.534800 -13.993200 0.000000
7.581600 -13.993200 0.000000
7.628400 -13.993200 0.000000
7.675200 -13.993200 0.000000
7.722000 -13.993200 0.000000
7.768800 -13.993200 0.000000
7.815600 -13.993200 0.000000
7.862400 -13.993200 0.000000
7.909200 -13.993200 0.000000
7.956000 -13.993200 0.000000
8.002800 -13.993200 0.000000
8.049600 -13.993200 0.000000
8.096400 -13.993200 0.000000
8.143200 -13.993200 0.000000
8.190000 -13.993200 0.000000
8.236800 -13.993200 0.000000
8.283600 -13.993200 0.000000
8.330400 -13.993200 0.000000
8.377200 -13.993200 0.000000
8.424000 -13.993200 0.000000
8.470800 -13.993200 0.000000
8.517600 -13.993200 0.000000
8.564400 -13.993200 0.000000
8.611200 -13.993200 0.000000
8.658000 -13.993200 0.000000
8.704800 -13.993200 0.000000
8.751600 -13.993200 0.000000
8.798400 -13.993200 0.000000
8.845200 -13.993200 0.000000
8.892000 -13.993200 0.000000
8.938800 -13.993200 0.000000
8.985600 -13.993200 0.000000
9.032400 -13.993200 0.000000
9.079200 -13.993200 0.000000
9.126000 -13.993200 0.000000
9.172800 -13.993200 0.000000
9.219600 -13.993200 0.000000
9.266400 -13.993200 0.000000
9.313200 -13.993200 0.000000
9.360000 -13.993200 0.000000
9.406800 -13.993200 0.000000
9.453600 -13.993200 0.000000
9.500400 -13.993200 0.000000
9.547200 -13.993200 0.000000
9.594000 -13.993200 0.000000
9.640800 -13.993200 0.000000
9.687600 -13.993200 0.000000
9.734400 -13.993200 0.000000
9.781200 -13.993200 0.000000
9.828000 -13.993200 0.000000
9.874800 -13.993200 0.000000
9.921600 -13.993200 0.000000
9.968400 -13.993200 0.000000
10.015200 -13.993200 0.000000
10.062000 -13.993200 0.000000
10.108800 -13.993200 0.000000
10.155600 -13.993200 0.000000
10.202400 -13.993200 0.000000
10.249200 -13.993200 0.000000
10.296000 -13.993200 0.000000
10.342800 -13.993200 0.000000
10.389600 -13.993200 0.000000
10.436400 -13.993200 0.000000
10.483200 -13.993200 0.000000
10.530000 -13.993200 0.000000
10.576800 -13.993200 0.000000
10.623600 -13.993200 0.000000
10.670400 -13.993200 0.000000
10.717200 -13.993200 0.000000
10.764000 -13.993200 0.000000
10.810800 -13.993200 0.000000
10.857600 -13.993200 0.000000
10.904400 -13.993200 0.000000
10.951200 -13.993200 0.000000
10.998000 -13.993200 0.000000
11.044800 -13.993200 0.000000
11.091600 -13.993200 0.000000
11.138400 -13.993200 0.000000
11.185200 -13.993200 0.000000
11.232000 -13.993200 0.000000
11.278800 -13.993200 0.000000
11.325600 -13.993200 0.000000
11.372400 -13.993200 0.000000
11.419200 -13.993200 0.000000
11.466000 -13.993200 0.000000
11.512800 -13.993200 0.000000
11.559600 -13.993200 0.000000
13.431600 -13.993200 0.000000
13.478400 -13.993200 0.000000
13.525200 -13.993200 0.000000
13.572000 -13.993200 0.000000
13.618800 -13.993200 0.000000
13.665600 -13.993200 0.000000
13.712400 -13.993200 0.000000
13.759200 -13.993200 0.000000
13.806000 -13.993200 0.000000
13.852800 -13.993200 0.000000
13.899600 -13.993200 0.000000
13.946400 -13.993200 0.000000
13.993200 -13.993200 0.000000
14.040000 -13.993200 0.000000
14.086800 -13.993200 0.000000
14.133600 -13.993200 0.000000
14.180400 -13.993200 0.000000
14.227200 -13.993200 0.000000
14.274000 -13.993200 0.000000
14.320800 -13.993200 0.000000
14.367600 -13.993200 0.000000
14.414400 -13.993200 0.000000
14.461200 -13.993200 0.000000
14.508000 -13.993200 0.000000
14.554800 -13.993200 0.000000
14.601600 -13.993200 0.000000
14.648400 -13.993200 0.000000
14.695200 -13.993200 0.000000
14.742000 -13.993200 0.000000
14.788800 -13.993200 0.000000
14.835600 -13.993200 0.000000
14.882400 -13.993200 0.000000
14.929200 -13.993200 0.000000
14.976000 -13.993200 0.000000
15.022800 -13.993200 0.000000
15.069600 -13.993200 0.000000
15.116400 -13.993200 0.000000
15.163200 -13.993200 0.000000
15.210000 -13.993200 0.000000
15.256800 -13.993200 0.000000
15.303600 -13.993200 0.000000
15.350400 -13.993200 0.000000
15.397200 -13.993200 0.000000
15.444000 -13.993200 0.000000
15.490800 -13.993200 0.000000
15.958800 -13.993200 0.000000
16.005600 -13.993200 0.000000
16.052400 -13.993200 0.000000
16.099200 -13.993200 0.000000
16.146000 -13.993200 0.000000
16.192800 -13.993200 0.000000
16.239600 -13.993200 0.000000
16.286400 -13.993200 0.000000
16.333200 -13.993200 0.000000
16.380000 -13.993200 0.000000
16.426800 -13.993200 0.000000
16.473600 -13.993200 0.000000
16.520400 -13.993200 0.000000
16.567200 -13.993200 0.000000
16.614000 -13.993200 0.000000
16.660800 -13.993200 0.000000
16.707600 -13.993200 0.000000
17.550000 -13.993200 0.000000
17.971200 -13.993200 0.000000
18.018000 -13.993200 0.000000
18.064800 -13.993200 0.000000
18.111600 -13.993200 0.000000
18.158400 -13.993200 0.000000
18.205200 -13.993200 0.000000
18.252000 -13.993200 0.000000
18.298800 -13.993200 0.000000
18.345600 -13.993200 0.000000
18.392400 -13.993200 0.000000
18.439200 -13.993200 0.000000
18.486000 -13.993200 0.000000
18.532800 -13.993200 0.000000
18.579600 -13.993200 0.000000
18.626400 -13.993200 0.000000
18.673200 -13.993200 0.000000
-18.720000 -13.946400 0.000000
-18.673200 -13.946400 0.000000
-18.626400 -13.946400 0.000000
-18.579600 -13.946400 0.000000
-18.532800 -13.946400 0.000000
-18.486000 -13.946400 0.000000
-18.439200 -13.946400 0.000000
-18.392400 -13.946400 0.000000
-18.345600 -13.946400 0.000000
-18.298800 -13.946400 0.000000
-18.252000 -13.946400 0.000000
-18.205200 -13.946400 0.000000
-18.158400 -13.946400 0.000000
-18.111600 -13.946400 0.000000
-18.064800 -13.946400 0.000000
-18.018000 -13.946400 0.000000
-17.971200 -13.946400 0.000000
-17.924400 -13.946400 0.000000
-17.877600 -13.946400 0.000000
-17.830800 -13.946400 0.000000
-17.784000 -13.946400 0.000000
-17.737200 -13.946400 0.000000
-17.690400 -13.946400 0.000000
-17.643600 -13.946400 0.000000
-17.596800 -13.946400 0.000000
-17.550000 -13.946400 0.000000
-17.503200 -13.946400 0.000000
-17.456400 -13.946400 0.000000
-17.409600 -13.946400 0.000000
-17.362800 -13.946400 0.000000
-17.316000 -13.946400 0.000000
-17.269200 -13.946400 0.000000
-17.222400 -13.946400 0.000000
-17.175600 -13.946400 0.000000
-17.128800 -13.946400 0.000000
-17.082000 -13.946400 0.000000
-17.035200 -13.946400 0.000000
-16.988400 -13.946400 0.000000
-16.941600 -13.946400 0.000000
-16.894800 -13.946400 0.000000
-16.848000 -13.946400 0.000000
-16.801200 -13.946400 0.000000
-16.286400 -13.946400 0.000000
-15.490800 -13.946400 0.000000
-15.444000 -13.946400 0.000000
-15.397200 -13.946400 0.000000
-15.350400 -13.946400 0.000000
-15.303600 -13.946400 0.000000
-15.256800 -13.946400 0.000000
-15.210000 -13.946400 0.000000
-15.163200 -13.946400 0.000000
-15.116400 -13.946400 0.000000
-15.069600 -13.946400 0.000000
-15.022800 -13.946400 0.000000
-14.976000 -13.946400 0.000000
-14.508000 -13.946400 0.000000
-14.461200 -13.946400 0.000000
-14.414400 -13.946400 0.000000
-14.367600 -13.946400 0.000000
-14.320800 -13.946400 0.000000
-14.274000 -13.946400 0.000000
-14.227200 -13.946400 0.000000
-14.180400 -13.946400 0.000000
-14.133600 -13.946400 0.000000
-14.086800 -13.946400 0.000000
-14.040000 -13.946400 0.000000
-13.993200 -13.946400 0.000000
-13.946400 -13.946400 0.000000
-13.899600 -13.946400 0.000000
-13.852800 -13.946400 0.000000
-13.806000 -13.946400 0.000000
-13.759200 -13.946400 0.000000
-13.712400 -13.946400 0.000000
-13.665600 -13.946400 0.000000
-13.618800 -13.946400 0.000000
-13.572000 -13.946400 0.000000
-13.525200 -13.946400 0.000000
-13.478400 -13.946400 0.000000
-13.431600 -13.946400 0.000000
-13.384800 -13.946400 0.000000
-13.338000 -13.946400 0.000000
-13.291200 -13.946400 0.000000
-13.244400 -13.946400 0.000000
-13.197600 -13.946400 0.000000
-13.150800 -13.946400 0.000000
-13.104000 -13.946400 0.000000
-13.057200 -13.946400 0.000000
-13.010400 -13.946400 0.000000
-12.963600 -13.946400 0.000000
-12.916800 -13.946400 0.000000
-12.870000 -13.946400 0.000000
-12.823200 -13.946400 0.000000
-12.776400 -13.946400 0.000000
-12.729600 -13.946400 0.000000
-12.682800 -13.946400 0.000000
-12.636000 -13.946400 0.000000
-12.589200 -13.946400 0.000000
-12.542400 -13.946400 0.000000
-12.495600 -13.946400 0.000000
-12.448800 -13.946400 0.000000
-9.079200 -13.946400 0.000000
-9.032400 -13.946400 0.000000
-8.985600 -13.946400 0.000000
-8.938800 -13.946400 0.000000
-8.892000 -13.946400 0.000000
-8.845200 -13.946400 0.000000
-8.798400 -13.946400 0.000000
-8.751600 -13.946400 0.000000
-8.704800 -13.946400 0.000000
-8.658000 -13.946400 0.000000
-8.611200 -13.946400 0.000000
-8.564400 -13.946400 0.000000
-8.517600 -13.946400 0.000000
-8.470800 -13.946400 0.000000
-8.424000 -13.946400 0.000000
-8.377200 -13.946400 0.000000
-8.330400 -13.946400 0.000000
-8.283600 -13.946400 0.000000
-8.236800 -13.946400 0.000000
-8.190000 -13.946400 0.000000
-8.143200 -13.946400 0.000000
-8.096400 -13.946400 0.000000
-8.049600 -13.946400 0.000000
-8.002800 -13.946400 0.000000
-7.956000 -13.946400 0.000000
-7.909200 -13.946400 0.000000
-7.862400 -13.946400 0.000000
-7.815600 -13.946400 0.000000
-7.768800 -13.946400 0.000000
-7.722000 -13.946400 0.000000
-7.675200 -13.946400 0.000000
-7.628400 -13.946400 0.000000
-7.581600 -13.946400 0.000000
-7.534800 -13.946400 0.000000
-7.488000 -13.946400 0.000000
-7.441200 -13.946400 0.000000
-7.394400 -13.946400 0.000000
-7.347600 -13.946400 0.000000
-7.300800 -13.946400 0.000000
-7.254000 -13.946400 0.000000
-7.207200 -13.946400 0.000000
-7.160400 -13.946400 0.000000
-7.113600 -13.946400 0.000000
-7.066800 -13.946400 0.000000
-7.020000 -13.946400 0.000000
-6.973200 -13.946400 0.000000
-6.926400 -13.946400 0.000000
-6.879600 -13.946400 0.000000
-6.832800 -13.946400 0.000000
-6.786000 -13.946400 0.000000
-6.739200 -13.946400 0.000000
-6.692400 -13.946400 0.000000
-6.645600 -13.946400 0.000000
-6.598800 -13.946400 0.000000
-6.552000 -13.946400 0.000000
-6.505200 -13.946400 0.000000
-6.458400 -13.946400 0.000000
-6.411600 -13.946400 0.000000
-6.364800 -13.946400 0.000000
-6.318000 -13.946400 0.000000
-6.271200 -13.946400 0.000000
-6.224400 -13.946400 0.000000
-6.177600 -13.946400 0.000000
-6.130800 -13.946400 0.000000
-6.084000 -13.946400 0.000000
-6.037200 -13.946400 0.000000
-5.990400 -13.946400 0.000000
-5.943600 -13.946400 0.000000
-5.896800 -13.946400 0.000000
-5.850000 -13.946400 0.000000
-5.803200 -13.946400 0.000000
-5.756400 -13.946400 0.000000
-5.709600 -13.946400 0.000000
-5.662800 -13.946400 0.000000
-5.616000 -13.946400 0.000000
-5.569200 -13.946400 0.000000
-5.522400 -13.946400 0.000000
-5.475600 -13.946400 0.000000
-5.428800 -13.946400 0.000000
-5.382000 -13.946400 0.000000
-5.335200 -13.946400 0.000000
-5.288400 -13.946400 0.000000
-5.241600 -13.946400 0.000000
-5.194800 -13.946400 0.000000
-5.148000 -13.946400 0.000000
-5.101200 -13.946400 0.000000
-5.054400 -13.946400 0.000000
-5.007600 -13.946400 0.000000
-4.960800 -13.946400 0.000000
-4.914000 -13.946400 0.000000
-4.867200 -13.946400 0.000000
-4.820400 -13.946400 0.000000
-4.773600 -13.946400 0.000000
-4.726800 -13.946400 0.000000
-4.680000 -13.946400 0.000000
-4.633200 -13.946400 0.000000
-4.586400 -13.946400 0.000000
-4.539600 -13.946400 0.000000
-4.492800 -13.946400 0.000000
-4.446000 -13.946400 0.000000
-4.399200 -13.946400 0.000000
-4.352400 -13.946400 0.000000
-4.305600 -13.946400 0.000000
-4.258800 -13.946400 0.000000
-4.212000 -13.946400 0.000000
-4.165200 -13.946400 0.000000
-4.118400 -13.946400 0.000000
-4.071600 -13.946400 0.000000
-4.024800 -13.946400 0.000000
-3.978000 -13.946400 0.000000
-3.931200 -13.946400 0.000000
-3.884400 -13.946400 0.000000
-3.837600 -13.946400 0.000000
-3.790800 -13.946400 0.000000
-3.744000 -13.946400 0.000000
-3.697200 -13.946400 0.000000
-3.650400 -13.946400 0.000000
-3.603600 -13.946400 0.000000
-3.556800 -13.946400 0.000000
-3.510000 -13.946400 0.000000
-3.463200 -13.946400 0.000000
-3.416400 -13.946400 0.000000
-3.369600 -13.946400 0.000000
-3.322800 -13.946400 0.000000
-3.276000 -13.946400 0.000000
-3.229200 -13.946400 0.000000
-3.182400 -13.946400 0.000000
-3.135600 -13.946400 0.000000
-3.088800 -13.946400 0.000000
-3.042000 -13.946400 0.000000
-2.995200 -13.946400 0.000000
-2.948400 -13.946400 0.000000
-2.901600 -13.946400 0.000000
-2.854800 -13.946400 0.000000
-2.808000 -13.946400 0.000000
-2.761200 -13.946400 0.000000
-2.714400 -13.946400 0.000000
-2.667600 -13.946400 0.000000
-2.620800 -13.946400 0.000000
-2.574000 -13.946400 0.000000
-2.527200 -13.946400 0.000000
-2.480400 -13.946400 0.000000
-2.433600 -13.946400 0.000000
-2.386800 -13.946400 0.000000
-2.340000 -13.946400 0.000000
-2.293200 -13.946400 0.000000
-2.246400 -13.946400 0.000000
-2.199600 -13.946400 0.000000
-2.152800 -13.946400 0.000000
-2.106000 -13.946400 0.000000
-2.059200 -13.946400 0.000000
-2.012400 -13.946400 0.000000
-1.965600 -13.946400 0.000000
-1.918800 -13.946400 0.000000
-1.872000 -13.946400 0.000000
-1.825200 -13.946400 0.000000
-1.778400 -13.946400 0.000000
-1.731600 -13.946400 0.000000
-1.684800 -13.946400 0.000000
-1.638000 -13.946400 0.000000
-1.591200 -13.946400 0.000000
-1.544400 -13.946400 0.000000
-1.497600 -13.946400 0.000000
-1.450800 -13.946400 0.000000
-1.404000 -13.946400 0.000000
-1.357200 -13.946400 0.000000
-1.310400 -13.946400 0.000000
-1.263600 -13.946400 0.000000
-1.216800 -13.946400 0.000000
-1.170000 -13.946400 0.000000
-1.123200 -13.946400 0.000000
-1.076400 -13.946400 0.000000
-1.029600 -13.946400 0.000000
-0.982800 -13.946400 0.000000
-0.936000 -13.946400 0.000000
-0.889200 -13.946400 0.000000
-0.842400 -13.946400 0.000000
-0.795600 -13.946400 0.000000
-0.748800 -13.946400 0.000000
-0.702000 -13.946400 0.000000
-0.655200 -13.946400 0.000000
-0.608400 -13.946400 0.000000
-0.561600 -13.946400 0.000000
-0.514800 -13.946400 0.000000
-0.468000 -13.946400 0.000000
-0.421200 -13.946400 0.000000
-0.374400 -13.946400 0.000000
-0.327600 -13.946400 0.000000
-0.280800 -13.946400 0.000000
-0.234000 -13.946400 0.000000
-0.187200 -13.946400 0.000000
-0.140400 -13.946400 0.000000
-0.093600 -13.946400 0.000000
-0.046800 -13.946400 0.000000
0.000000 -13.946400 0.000000
0.046800 -13.946400 0.000000
0.093600 -13.946400 0.000000
0.140400 -13.946400 0.000000
0.187200 -13.946400 0.000000
0.234000 -13.946400 0.000000
0.280800 -13.946400 0.000000
0.327600 -13.946400 0.000000
0.374400 -13.946400 0.000000
0.421200 -13.946400 0.000000
0.468000 -13.946400 0.000000
0.514800 -13.946400 0.000000
0.561600 -13.946400 0.000000
0.608400 -13.946400 0.000000
0.655200 -13.946400 0.000000
0.702000 -13.946400 0.000000
0.748800 -13.946400 0.000000
0.795600 -13.946400 0.000000
0.842400 -13.946400 0.000000
0.889200 -13.946400 0.000000
0.936000 -13.946400 0.000000
0.982800 -13.946400 0.000000
1.029600 -13.946400 0.000000
1.076400 -13.946400 0.000000
1.123200 -13.946400 0.000000
1.170000 -13.946400 0.000000
1.216800 -13.946400 0.000000
1.263600 -13.946400 0.000000
1.310400 -13.946400 0.000000
1.357200 -13.946400 0.000000
1.404000 -13.946400 0.000000
1.450800 -13.946400 0.000000
1.497600 -13.946400 0.000000
1.544400 -13.946400 0.000000
1.591200 -13.946400 0.000000
1.638000 -13.946400 0.000000
1.684800 -13.946400 0.000000
1.731600 -13.946400 0.000000
1.778400 -13.946400 0.000000
1.825200 -13.946400 0.000000
1.872000 -13.946400 0.000000
1.918800 -13.946400 0.000000
1.965600 -13.946400 0.000000
2.012400 -13.946400 0.000000
2.059200 -13.946400 0.000000
2.106000 -13.946400 0.000000
2.152800 -13.946400 0.000000
2.199600 -13.946400 0.000000
2.246400 -13.946400 0.000000
2.293200 -13.946400 0.000000
2.340000 -13.946400 0.000000
2.386800 -13.946400 0.000000
2.433600 -13.946400 0.000000
2.480400 -13.946400 0.000000
2.527200 -13.946400 0.000000
2.574000 -13.946400 0.000000
2.620800 -13.946400 0.000000
2.667600 -13.946400 0.000000
2.714400 -13.946400 0.000000
2.761200 -13.946400 0.000000
2.808000 -13.946400 0.000000
2.854800 -13.946400 0.000000
2.901600 -13.946400 0.000000
2.948400 -13.946400 0.000000
2.995200 -13.946400 0.000000
3.042000 -13.946400 0.000000
3.088800 -13.946400 0.000000
3.135600 -13.946400 0.000000
3.182400 -13.946400 0.000000
3.229200 -13.946400 0.000000
3.276000 -13.946400 0.000000
3.322800 -13.946400 0.000000
3.369600 -13.946400 0.000000
3.416400 -13.946400 0.000000
3.463200 -13.946400 0.000000
3.510000 -13.946400 0.000000
3.556800 -13.946400 0.000000
3.603600 -13.946400 0.000000
3.650400 -13.946400 0.000000
3.697200 -13.946400 0.000000
3.744000 -13.946400 0.000000
3.790800 -13.946400 0.000000
3.837600 -13.946400 0.000000
3.884400 -13.946400 0.000000
3.931200 -13.946400 0.000000
3.978000 -13.946400 0.000000
4.024800 -13.946400 0.000000
4.071600 -13.946400 0.000000
4.118400 -13.946400 0.000000
4.165200 -13.946400 0.000000
4.212000 -13.946400 0.000000
4.258800 -13.946400 0.000000
4.305600 -13.946400 0.000000
4.352400 -13.946400 0.000000
4.399200 -13.946400 0.000000
4.446000 -13.946400 0.000000
4.492800 -13.946400 0.000000
4.539600 -13.946400 0.000000
4.586400 -13.946400 0.000000
4.633200 -13.946400 0.000000
4.680000 -13.946400 0.000000
4.726800 -13.946400 0.000000
4.773600 -13.946400 0.000000
4.820400 -13.946400 0.000000
4.867200 -13.946400 0.000000
4.914000 -13.946400 0.000000
4.960800 -13.946400 0.000000
5.007600 -13.946400 0.000000
5.054400 -13.946400 0.000000
5.101200 -13.946400 0.000000
5.148000 -13.946400 0.000000
5.194800 -13.946400 0.000000
5.241600 -13.946400 0.000000
5.288400 -13.946400 0.000000
5.335200 -13.946400 0.000000
5.382000 -13.946400 0.000000
5.428800 -13.946400 0.000000
5.475600 -13.946400 0.000000
5.522400 -13.946400 0.000000
5.569200 -13.946400 0.000000
5.616000 -13.946400 0.000000
5.662800 -13.946400 0.000000
5.709600 -13.946400 0.000000
5.756400 -13.946400 0.000000
5.803200 -13.946400 0.000000
5.850000 -13.946400 0.000000
5.896800 -13.946400 0.000000
5.943600 -13.946400 0.000000
5.990400 -13.946400 0.000000
6.037200 -13.946400 0.000000
6.084000 -13.946400 0.000000
6.130800 -13.946400 0.000000
6.177600 -13.946400 0.000000
6.224400 -13.946400 0.000000
6.271200 -13.946400 0.000000
6.318000 -13.946400 0.000000
6.364800 -13.946400 0.000000
6.411600 -13.946400 0.000000
6.458400 -13.946400 0.000000
6.505200 -13.946400 0.000000
6.552000 -13.946400 0.000000
6.598800 -13.946400 0.000000
6.645600 -13.946400 0.000000
6.692400 -13.946400 0.000000
6.739200 -13.946400 0.000000
6.786000 -13.946400 0.000000
6.832800 -13.946400 0.000000
6.879600 -13.946400 0.000000
6.926400 -13.946400 0.000000
6.973200 -13.946400 0.000000
7.020000 -13.946400 0.000000
7.066800 -13.946400 0.000000
7.113600 -13.946400 0.000000
7.160400 -13.946400 0.000000
7.207200 -13.946400 0.000000
7.254000 -13.946400 0.000000
7.300800 -13.946400 0.000000
7.347600 -13.946400 0.000000
7.394400 -13.946400 0.000000
7.441200 -13.946400 0.000000
7.488000 -13.946400 0.000000
7.534800 -13.946400 0.000000
7.581600 -13.946400 0.000000
7.628400 -13.946400 0.000000
7.675200 -13.946400 0.000000
7.722000 -13.946400 0.000000
7.768800 -13.946400 0.000000
7.815600 -13.946400 0.000000
7.862400 -13.946400 0.000000
7.909200 -13.946400 0.000000
7.956000 -13.946400 0.000000
8.002800 -13.946400 0.000000
8.049600 -13.946400 0.000000
8.096400 -13.946400 0.000000
8.143200 -13.946400 0.000000
8.190000 -13.946400 0.000000
8.236800 -13.946400 0.000000
8.283600 -13.946400 0.000000
8.330400 -13.946400 0.000000
8.377200 -13.946400 0.000000
8.424000 -13.946400 0.000000
8.470800 -13.946400 0.000000
8.517600 -13.946400 0.000000
8.564400 -13.946400 0.000000
8.611200 -13.946400 0.000000
8.658000 -13.946400 0.000000
8.704800 -13.946400 0.000000
8.751600 -13.946400 0.000000
8.798400 -13.946400 0.000000
8.845200 -13.946400 0.000000
8.892000 -13.946400 0.000000
8.938800 -13.946400 0.000000
8.985600 -13.946400 0.000000
9.032400 -13.946400 0.000000
9.079200 -13.946400 0.000000
9.126000 -13.946400 0.000000
9.172800 -13.946400 0.000000
9.219600 -13.946400 0.000000
9.266400 -13.946400 0.000000
9.313200 -13.946400 0.000000
9.360000 -13.946400 0.000000
9.406800 -13.946400 0.000000
9.453600 -13.946400 0.000000
9.500400 -13.946400 0.000000
9.547200 -13.946400 0.000000
9.594000 -13.946400 0.000000
9.640800 -13.946400 0.000000
9.687600 -13.946400 0.000000
9.734400 -13.946400 0.000000
9.781200 -13.946400 0.000000
9.828000 -13.946400 0.000000
9.874800 -13.946400 0.000000
9.921600 -13.946400 0.000000
9.968400 -13.946400 0.000000
10.015200 -13.946400 0.000000
10.062000 -13.946400 0.000000
10.108800 -13.946400 0.000000
10.155600 -13.946400 0.000000
10.202400 -13.946400 0.000000
10.249200 -13.946400 0.000000
10.296000 -13.946400 0.000000
10.342800 -13.946400 0.000000
10.389600 -13.946400 0.000000
10.436400 -13.946400 0.000000
10.483200 -13.946400 0.000000
10.530000 -13.946400 0.000000
10.576800 -13.946400 0.000000
10.623600 -13.946400 0.000000
10.670400 -13.946400 0.000000
10.717200 -13.946400 0.000000
10.764000 -13.946400 0.000000
10.810800 -13.946400 0.000000
10.857600 -13.946400 0.000000
10.904400 -13.946400 0.000000
10.951200 -13.946400 0.000000
10.998000 -13.946400 0.000000
11.044800 -13.946400 0.000000
11.091600 -13.946400 0.000000
11.138400 -13.946400 0.000000
11.185200 -13.946400 0.000000
11.232000 -13.946400 0.000000
11.278800 -13.946400 0.000000
11.325600 -13.946400 0.000000
11.372400 -13.946400 0.000000
11.419200 -13.946400 0.000000
11.466000 -13.946400 0.000000
11.512800 -13.946400 0.000000
11.559600 -13.946400 0.000000
13.478400 -13.946400 0.000000
13.525200 -13.946400 0.000000
13.572000 -13.946400 0.000000
13.618800 -13.946400 0.000000
13.665600 -13.946400 0.000000
13.712400 -13.946400 0.000000
13.759200 -13.946400 0.000000
13.806000 -13.946400 0.000000
13.852800 -13.946400 0.000000
13.899600 -13.946400 0.000000
13.946400 -13.946400 0.000000
13.993200 -13.946400 0.000000
14.040000 -13.946400 0.000000
14.086800 -13.946400 0.000000
14.133600 -13.946400 0.000000
14.180400 -13.946400 0.000000
14.227200 -13.946400 0.000000
14.274000 -13.946400 0.000000
14.320800 -13.946400 0.000000
14.367600 -13.946400 0.000000
14.414400 -13.946400 0.000000
14.461200 -13.946400 0.000000
14.508000 -13.946400 0.000000
14.554800 -13.946400 0.000000
14.601600 -13.946400 0.000000
14.648400 -13.946400 0.000000
14.695200 -13.946400 0.000000
14.742000 -13.946400 0.000000
14.788800 -13.946400 0.000000
14.835600 -13.946400 0.000000
14.882400 -13.946400 0.000000
14.929200 -13.946400 0.000000
14.976000 -13.946400 0.000000
15.022800 -13.946400 0.000000
15.069600 -13.946400 0.000000
15.116400 -13.946400 0.000000
15.163200 -13.946400 0.000000
15.210000 -13.946400 0.000000
15.256800 -13.946400 0.000000
15.303600 -13.946400 0.000000
15.350400 -13.946400 0.000000
15.397200 -13.946400 0.000000
15.444000 -13.946400 0.000000
15.490800 -13.946400 0.000000
15.537600 -13.946400 0.000000
16.005600 -13.946400 0.000000
16.052400 -13.946400 0.000000
16.099200 -13.946400 0.000000
16.146000 -13.946400 0.000000
16.192800 -13.946400 0.000000
16.239600 -13.946400 0.000000
16.286400 -13.946400 0.000000
16.333200 -13.946400 0.000000
16.380000 -13.946400 0.000000
16.426800 -13.946400 0.000000
16.473600 -13.946400 0.000000
16.520400 -13.946400 0.000000
16.567200 -13.946400 0.000000
16.614000 -13.946400 0.000000
16.660800 -13.946400 0.000000
16.707600 -13.946400 0.000000
16.754400 -13.946400 0.000000
17.550000 -13.946400 0.000000
18.018000 -13.946400 0.000000
18.064800 -13.946400 0.000000
18.111600 -13.946400 0.000000
18.158400 -13.946400 0.000000
18.205200 -13.946400 0.000000
18.252000 -13.946400 0.000000
18.298800 -13.946400 0.000000
18.345600 -13.946400 0.000000
18.392400 -13.946400 0.000000
18.439200 -13.946400 0.000000
18.486000 -13.946400 0.000000
18.532800 -13.946400 0.000000
18.579600 -13.946400 0.000000
18.626400 -13.946400 0.000000
18.673200 -13.946400 0.000000
-18.720000 -13.899600 0.000000
-18.673200 -13.899600 0.000000
-18.626400 -13.899600 0.000000
-18.579600 -13.899600 -7.718517
-18.532800 -13.899600 -7.714563
-18.486000 -13.899600 -7.702745
-18.439200 -13.899600 -7.717238
-18.392400 -13.899600 -7.717238
-18.345600 -13.899600 -7.720921
-18.298800 -13.899600 -7.720921
-18.252000 -13.899600 -7.733335
-18.205200 -13.899600 -7.741259
-18.158400 -13.899600 -7.742219
-18.111600 -13.899600 -7.741259
-18.064800 -13.899600 -7.742219
-18.018000 -13.899600 -7.728405
-17.971200 -13.899600 -7.728405
-17.924400 -13.899600 -7.727709
-17.877600 -13.899600 -7.722521
-17.830800 -13.899600 -7.726428
-17.784000 -13.899600 -7.736463
-17.737200 -13.899600 -7.745044
-17.690400 -13.899600 -7.737113
-17.643600 -13.899600 -7.737113
-17.596800 -13.899600 -7.737113
-17.550000 -13.899600 -7.737113
-17.503200 -13.899600 -7.737113
-17.456400 -13.899600 -7.732305
-17.409600 -13.899600 -7.733585
-17.362800 -13.899600 -7.741345
-17.316000 -13.899600 -7.741345
-17.269200 -13.899600 -7.743376
-17.222400 -13.899600 -7.753656
-17.175600 -13.899600 -7.761668
-17.128800 -13.899600 -7.762535
-17.082000 -13.899600 -7.761668
-17.035200 -13.899600 -7.749923
-16.988400 -13.899600 -7.730904
-16.941600 -13.899600 -7.722811
-16.894800 -13.899600 -7.704966
-16.848000 -13.899600 -7.643610
-15.584400 -13.899600 4.937144
-15.537600 -13.899600 4.937144
-15.490800 -13.899600 4.937144
-15.444000 -13.899600 4.918230
-15.397200 -13.899600 4.946258
-15.350400 -13.899600 4.976584
-15.303600 -13.899600 5.023062
-15.256800 -13.899600 5.050837
-15.210000 -13.899600 5.059701
-15.163200 -13.899600 5.095694
-15.116400 -13.899600 5.111550
-15.069600 -13.899600 5.142816
-15.022800 -13.899600 5.198574
-14.554800 -13.899600 6.571391
-14.508000 -13.899600 6.580069
-14.461200 -13.899600 6.647752
-14.414400 -13.899600 6.651646
-14.367600 -13.899600 6.670660
-14.320800 -13.899600 6.672349
-14.274000 -13.899600 6.679206
-14.227200 -13.899600 6.681347
-14.180400 -13.899600 6.681347
-14.133600 -13.899600 6.665172
-14.086800 -13.899600 6.691942
-14.040000 -13.899600 6.679457
-13.993200 -13.899600 6.678196
-13.946400 -13.899600 6.679457
-13.899600 -13.899600 6.678196
-13.852800 -13.899600 6.680029
-13.806000 -13.899600 6.682993
-13.759200 -13.899600 6.682993
-13.712400 -13.899600 6.689812
-13.665600 -13.899600 6.689969
-13.618800 -13.899600 6.689368
-13.572000 -13.899600 6.687770
-13.525200 -13.899600 6.689254
-13.478400 -13.899600 6.689254
-13.431600 -13.899600 6.683537
-13.384800 -13.899600 6.677489
-13.338000 -13.899600 6.682609
-13.291200 -13.899600 6.678199
-13.244400 -13.899600 6.683537
-13.197600 -13.899600 6.684789
-13.150800 -13.899600 6.682609
-13.104000 -13.899600 6.678199
-13.057200 -13.899600 6.674939
-13.010400 -13.899600 6.685084
-12.963600 -13.899600 6.686445
-12.916800 -13.899600 6.686543
-12.870000 -13.899600 6.687361
-12.823200 -13.899600 6.688331
-12.776400 -13.899600 6.688830
-12.729600 -13.899600 6.698588
-12.682800 -13.899600 6.706259
-12.636000 -13.899600 6.709733
-12.589200 -13.899600 6.711772
-12.542400 -13.899600 6.717863
-12.495600 -13.899600 6.749532
-12.448800 -13.899600 6.804668
-9.079200 -13.899600 8.688393
-9.032400 -13.899600 8.661470
-8.985600 -13.899600 8.617809
-8.938800 -13.899600 8.552350
-8.892000 -13.899600 8.494190
-8.845200 -13.899600 8.413603
-8.798400 -13.899600 8.327612
-8.751600 -13.899600 8.294633
-8.704800 -13.899600 8.226913
-8.658000 -13.899600 8.079334
-8.611200 -13.899600 8.051783
-8.564400 -13.899600 7.919200
-8.517600 -13.899600 7.857966
-8.470800 -13.899600 7.761325
-8.424000 -13.899600 7.690208
-8.377200 -13.899600 7.642830
-8.330400 -13.899600 7.610018
-8.283600 -13.899600 7.535879
-8.236800 -13.899600 7.503353
-8.190000 -13.899600 7.411886
-8.143200 -13.899600 7.357507
-8.096400 -13.899600 7.322047
-8.049600 -13.899600 7.284107
-8.002800 -13.899600 7.270805
-7.956000 -13.899600 7.237659
-7.909200 -13.899600 7.208670
-7.862400 -13.899600 7.145998
-7.815600 -13.899600 7.105082
-7.768800 -13.899600 7.061324
-7.722000 -13.899600 7.030252
-7.675200 -13.899600 6.958902
-7.628400 -13.899600 6.924485
-7.581600 -13.899600 6.866854
-7.534800 -13.899600 6.838179
-7.488000 -13.899600 6.820761
-7.441200 -13.899600 6.778182
-7.394400 -13.899600 6.751887
-7.347600 -13.899600 6.733231
-7.300800 -13.899600 6.722266
-7.254000 -13.899600 6.695522
-7.207200 -13.899600 6.667286
-7.160400 -13.899600 6.606099
-7.113600 -13.899600 6.538866
-7.066800 -13.899600 6.517354
-7.020000 -13.899600 6.486085
-6.973200 -13.899600 6.465633
-6.926400 -13.899600 6.463506
-6.879600 -13.899600 6.414485
-6.832800 -13.899600 6.385386
-6.786000 -13.899600 6.345377
-6.739200 -13.899600 6.334995
-6.692400 -13.899600 6.314018
-6.645600 -13.899600 6.275036
-6.598800 -13.899600 6.211662
-6.552000 -13.899600 6.192416
-6.505200 -13.899600 6.179899
-6.458400 -13.899600 6.151213
-6.411600 -13.899600 6.139830
-6.364800 -13.899600 6.126151
-6.318000 -13.899600 6.126151
-6.271200 -13.899600 6.110094
-6.224400 -13.899600 6.092987
-6.177600 -13.899600 6.073730
-6.130800 -13.899600 6.041836
-6.084000 -13.899600 6.003188
-6.037200 -13.899600 5.970765
-5.990400 -13.899600 5.950598
-5.943600 -13.899600 5.903358
-5.896800 -13.899600 5.837242
-5.850000 -13.899600 5.817512
-5.803200 -13.899600 5.795703
-5.756400 -13.899600 5.790099
-5.709600 -13.899600 5.785976
-5.662800 -13.899600 5.772884
-5.616000 -13.899600 5.717787
-5.569200 -13.899600 5.700591
-5.522400 -13.899600 5.689612
-5.475600 -13.899600 5.684270
-5.428800 -13.899600 5.663785
-5.382000 -13.899600 5.646427
-5.335200 -13.899600 5.631954
-5.288400 -13.899600 5.574700
-5.241600 -13.899600 5.523803
-5.194800 -13.899600 5.508234
-5.148000 -13.899600 5.494524
-5.101200 -13.899600 5.489681
-5.054400 -13.899600 5.468550
-5.007600 -13.899600 5.453942
-4.960800 -13.899600 5.420818
-4.914000 -13.899600 5.404261
-4.867200 -13.899600 5.396441
-4.820400 -13.899600 5.384131
-4.773600 -13.899600 5.371808
-4.726800 -13.899600 5.368287
-4.680000 -13.899600 5.361441
-4.633200 -13.899600 5.325046
-4.586400 -13.899600 5.330607
-4.539600 -13.899600 5.330607
-4.492800 -13.899600 5.283405
-4.446000 -13.899600 5.248573
-4.399200 -13.899600 5.240393
-4.352400 -13.899600 5.228441
-4.305600 -13.899600 5.220979
-4.258800 -13.899600 5.185519
-4.212000 -13.899600 5.180470
-4.165200 -13.899600 5.180470
-4.118400 -13.899600 5.185519
-4.071600 -13.899600 5.171227
-4.024800 -13.899600 5.138020
-3.978000 -13.899600 5.087338
-3.931200 -13.899600 5.081062
-3.884400 -13.899600 5.078213
-3.837600 -13.899600 5.036284
-3.790800 -13.899600 5.022348
-3.744000 -13.899600 5.010049
-3.697200 -13.899600 4.982912
-3.650400 -13.899600 4.973986
-3.603600 -13.899600 4.977482
-3.556800 -13.899600 4.959854
-3.510000 -13.899600 4.952109
-3.463200 -13.899600 4.942671
-3.416400 -13.899600 4.909802
-3.369600 -13.899600 4.908758
-3.322800 -13.899600 4.905260
-3.276000 -13.899600 4.895846
-3.229200 -13.899600 4.885306
-3.182400 -13.899600 4.840274
-3.135600 -13.899600 4.830795
-3.088800 -13.899600 4.823861
-3.042000 -13.899600 4.784500
-2.995200 -13.899600 4.768789
-2.948400 -13.899600 4.764550
-2.901600 -13.899600 4.753383
-2.854800 -13.899600 4.753383
-2.808000 -13.899600 4.750358
-2.761200 -13.899600 4.720505
-2.714400 -13.899600 4.719119
-2.667600 -13.899600 4.710830
-2.620800 -13.899600 4.696931
-2.574000 -13.899600 4.654234
-2.527200 -13.899600 4.645475
-2.480400 -13.899600 4.593200
-2.433600 -13.899600 4.584212
-2.386800 -13.899600 4.575016
-2.340000 -13.899600 4.565897
-2.293200 -13.899600 4.560376
-2.246400 -13.899600 4.548077
-2.199600 -13.899600 4.530813
-2.152800 -13.899600 4.515855
-2.106000 -13.899600 4.500255
-2.059200 -13.899600 4.484196
-2.012400 -13.899600 4.484196
-1.965600 -13.899600 4.476255
-1.918800 -13.899600 4.462929
-1.872000 -13.899600 4.445576
-1.825200 -13.899600 4.445290
-1.778400 -13.899600 4.423475
-1.731600 -13.899600 4.414132
-1.684800 -13.899600 4.394730
-1.638000 -13.899600 4.376057
-1.591200 -13.899600 4.327950
-1.544400 -13.899600 4.314565
-1.497600 -13.899600 4.310236
-1.450800 -13.899600 4.294620
-1.404000 -13.899600 4.282466
-1.357200 -13.899600 4.257108
-1.310400 -13.899600 4.232497
-1.263600 -13.899600 4.216918
-1.216800 -13.899600 4.201457
-1.170000 -13.899600 4.200801
-1.123200 -13.899600 4.194147
-1.076400 -13.899600 4.190816
-1.029600 -13.899600 4.163985
-0.982800 -13.899600 4.140479
-0.936000 -13.899600 4.117901
-0.889200 -13.899600 4.118389
-0.842400 -13.899600 4.093204
-0.795600 -13.899600 4.068334
-0.748800 -13.899600 4.077760
-0.702000 -13.899600 4.068334
-0.655200 -13.899600 4.049812
-0.608400 -13.899600 4.023097
-0.561600 -13.899600 4.018941
-0.514800 -13.899600 3.998163
-0.468000 -13.899600 3.998163
-0.421200 -13.899600 3.967729
-0.374400 -13.899600 3.949330
-0.327600 -13.899600 3.942086
-0.280800 -13.899600 3.891162
-0.234000 -13.899600 3.877176
-0.187200 -13.899600 3.862746
-0.140400 -13.899600 3.862746
-0.093600 -13.899600 3.852336
-0.046800 -13.899600 3.852336
0.000000 -13.899600 3.838777
0.046800 -13.899600 3.834863
0.093600 -13.899600 3.823965
0.140400 -13.899600 3.814981
0.187200 -13.899600 3.800054
0.234000 -13.899600 3.794708
0.280800 -13.899600 3.785080
0.327600 -13.899600 3.785080
0.374400 -13.899600 3.753253
0.421200 -13.899600 3.727836
0.468000 -13.899600 3.723130
0.514800 -13.899600 3.703678
0.561600 -13.899600 3.703678
0.608400 -13.899600 3.696161
0.655200 -13.899600 3.680540
0.702000 -13.899600 3.680540
0.748800 -13.899600 3.664752
0.795600 -13.899600 3.649424
0.842400 -13.899600 3.644515
0.889200 -13.899600 3.619933
0.936000 -13.899600 3.602372
0.982800 -13.899600 3.574435
1.029600 -13.899600 3.565028
1.076400 -13.899600 3.565028
1.123200 -13.899600 3.558530
1.170000 -13.899600 3.573065
1.216800 -13.899600 3.558530
1.263600 -13.899600 3.558530
1.310400 -13.899600 3.559916
1.357200 -13.899600 3.542969
1.404000 -13.899600 3.542985
1.450800 -13.899600 3.542985
1.497600 -13.899600 3.527466
1.544400 -13.899600 3.542985
1.591200 -13.899600 3.537706
1.638000 -13.899600 3.537706
1.684800 -13.899600 3.547260
1.731600 -13.899600 3.530913
1.778400 -13.899600 3.537706
1.825200 -13.899600 3.531089
1.872000 -13.899600 3.527793
1.918800 -13.899600 3.527793
1.965600 -13.899600 3.514702
2.012400 -13.899600 3.514702
2.059200 -13.899600 3.514702
2.106000 -13.899600 3.510628
2.152800 -13.899600 3.551310
2.199600 -13.899600 3.549045
2.246400 -13.899600 3.532734
2.293200 -13.899600 3.550029
2.340000 -13.899600 3.534915
2.386800 -13.899600 3.532734
2.433600 -13.899600 3.520294
2.480400 -13.899600 3.515544
2.527200 -13.899600 3.503142
2.574000 -13.899600 3.503142
2.620800 -13.899600 3.503142
2.667600 -13.899600 3.503142
2.714400 -13.899600 3.505991
2.761200 -13.899600 3.513535
2.808000 -13.899600 3.511992
2.854800 -13.899600 3.508973
2.901600 -13.899600 3.508973
2.948400 -13.899600 3.495440
2.995200 -13.899600 3.482851
3.042000 -13.899600 3.448588
3.088800 -13.899600 3.445247
3.135600 -13.899600 3.438537
3.182400 -13.899600 3.448588
3.229200 -13.899600 3.449838
3.276000 -13.899600 3.458861
3.322800 -13.899600 3.458861
3.369600 -13.899600 3.466025
3.416400 -13.899600 3.466025
3.463200 -13.899600 3.481264
3.510000 -13.899600 3.481264
3.556800 -13.899600 3.479309
3.603600 -13.899600 3.480877
3.650400 -13.899600 3.479309
3.697200 -13.899600 3.481264
3.744000 -13.899600 3.486097
3.790800 -13.899600 3.480877
3.837600 -13.899600 3.519104
3.884400 -13.899600 3.519104
3.931200 -13.899600 3.513204
3.978000 -13.899600 3.513204
4.024800 -13.899600 3.544377
4.071600 -13.899600 3.519104
4.118400 -13.899600 3.519104
4.165200 -13.899600 3.514703
4.212000 -13.899600 3.529300
4.258800 -13.899600 3.534335
4.305600 -13.899600 3.552517
4.352400 -13.899600 3.534335
4.399200 -13.899600 3.544150
4.446000 -13.899600 3.534335
4.492800 -13.899600 3.562589
4.539600 -13.899600 3.562589
4.586400 -13.899600 3.562809
4.633200 -13.899600 3.574909
4.680000 -13.899600 3.574909
4.726800 -13.899600 3.600173
4.773600 -13.899600 3.601823
4.820400 -13.899600 3.606373
4.867200 -13.899600 3.627806
4.914000 -13.899600 3.650496
4.960800 -13.899600 3.650496
5.007600 -13.899600 3.656637
5.054400 -13.899600 3.656637
5.101200 -13.899600 3.653792
5.148000 -13.899600 3.653792
5.194800 -13.899600 3.703288
5.241600 -13.899600 3.709987
5.288400 -13.899600 3.724451
5.335200 -13.899600 3.742184
5.382000 -13.899600 3.757214
5.428800 -13.899600 3.781097
5.475600 -13.899600 3.789723
5.522400 -13.899600 3.781097
5.569200 -13.899600 3.781097
5.616000 -13.899600 3.817929
5.662800 -13.899600 3.817929
5.709600 -13.899600 3.820079
5.756400 -13.899600 3.821408
5.803200 -13.899600 3.849438
5.850000 -13.899600 3.880216
5.896800 -13.899600 3.905545
5.943600 -13.899600 3.922501
5.990400 -13.899600 3.941546
6.037200 -13.899600 3.957947
6.084000 -13.899600 3.966201
6.130800 -13.899600 3.966201
6.177600 -13.899600 3.969690
6.224400 -13.899600 3.969262
6.271200 -13.899600 3.969690
6.318000 -13.899600 4.000314
6.364800 -13.899600 4.003674
6.411600 -13.899600 4.028738
6.458400 -13.899600 4.048407
6.505200 -13.899600 4.089596
6.552000 -13.899600 4.112229
6.598800 -13.899600 4.123404
6.645600 -13.899600 4.124687
6.692400 -13.899600 4.143834
6.739200 -13.899600 4.143947
6.786000 -13.899600 4.151128
6.832800 -13.899600 4.153427
6.879600 -13.899600 4.205715
6.926400 -13.899600 4.205715
6.973200 -13.899600 4.205715
7.020000 -13.899600 4.204801
7.066800 -13.899600 4.205715
7.113600 -13.899600 4.235978
7.160400 -13.899600 4.252998
7.207200 -13.899600 4.271278
7.254000 -13.899600 4.278348
7.300800 -13.899600 4.316012
7.347600 -13.899600 4.323318
7.394400 -13.899600 4.331626
7.441200 -13.899600 4.364121
7.488000 -13.899600 4.384018
7.534800 -13.899600 4.402186
7.581600 -13.899600 4.412316
7.628400 -13.899600 4.476450
7.675200 -13.899600 4.502953
7.722000 -13.899600 4.502953
7.768800 -13.899600 4.503716
7.815600 -13.899600 4.508987
7.862400 -13.899600 4.517678
7.909200 -13.899600 4.536413
7.956000 -13.899600 4.583016
8.002800 -13.899600 4.611696
8.049600 -13.899600 4.669455
8.096400 -13.899600 4.689291
8.143200 -13.899600 4.722990
8.190000 -13.899600 4.734544
8.236800 -13.899600 4.776234
8.283600 -13.899600 4.786005
8.330400 -13.899600 4.796674
8.377200 -13.899600 4.810951
8.424000 -13.899600 4.840901
8.470800 -13.899600 4.886061
8.517600 -13.899600 4.900717
8.564400 -13.899600 4.915852
8.611200 -13.899600 4.933722
8.658000 -13.899600 4.945386
8.704800 -13.899600 5.000951
8.751600 -13.899600 5.012656
8.798400 -13.899600 5.022436
8.845200 -13.899600 5.093779
8.892000 -13.899600 5.109785
8.938800 -13.899600 5.178268
8.985600 -13.899600 5.187821
9.032400 -13.899600 5.217170
9.079200 -13.899600 5.287210
9.126000 -13.899600 5.287695
9.172800 -13.899600 5.302381
9.219600 -13.899600 5.314813
9.266400 -13.899600 5.330638
9.313200 -13.899600 5.351103
9.360000 -13.899600 5.367875
9.406800 -13.899600 5.405308
9.453600 -13.899600 5.431028
9.500400 -13.899600 5.450333
9.547200 -13.899600 5.515686
9.594000 -13.899600 5.541317
9.640800 -13.899600 5.562506
9.687600 -13.899600 5.600295
9.734400 -13.899600 5.617020
9.781200 -13.899600 5.653129
9.828000 -13.899600 5.729878
9.874800 -13.899600 5.785536
9.921600 -13.899600 5.819740
9.968400 -13.899600 5.832673
10.015200 -13.899600 5.864706
10.062000 -13.899600 5.885084
10.108800 -13.899600 5.967448
10.155600 -13.899600 6.005319
10.202400 -13.899600 6.015562
10.249200 -13.899600 6.072093
10.296000 -13.899600 6.111038
10.342800 -13.899600 6.182507
10.389600 -13.899600 6.227403
10.436400 -13.899600 6.275515
10.483200 -13.899600 6.313189
10.530000 -13.899600 6.381519
10.576800 -13.899600 6.433340
10.623600 -13.899600 6.455144
10.670400 -13.899600 6.492404
10.717200 -13.899600 6.525204
10.764000 -13.899600 6.603999
10.810800 -13.899600 6.629954
10.857600 -13.899600 6.682770
10.904400 -13.899600 6.732448
10.951200 -13.899600 6.829526
10.998000 -13.899600 6.876909
11.044800 -13.899600 6.877512
11.091600 -13.899600 6.930990
11.138400 -13.899600 6.995226
11.185200 -13.899600 7.066578
11.232000 -13.899600 7.182108
11.278800 -13.899600 7.262699
11.325600 -13.899600 7.410749
11.372400 -13.899600 7.455282
11.419200 -13.899600 7.576572
11.466000 -13.899600 7.748068
11.512800 -13.899600 7.748068
11.559600 -13.899600 7.906149
11.606400 -13.899600 8.221070
13.478400 -13.899600 6.647368
13.525200 -13.899600 6.638666
13.572000 -13.899600 6.631791
13.618800 -13.899600 6.630667
13.665600 -13.899600 6.600701
13.712400 -13.899600 6.588935
13.759200 -13.899600 6.581725
13.806000 -13.899600 6.580778
13.852800 -13.899600 6.571294
13.899600 -13.899600 6.568482
13.946400 -13.899600 6.567979
13.993200 -13.899600 6.569176
14.040000 -13.899600 6.568654
14.086800 -13.899600 6.568870
14.133600 -13.899600 6.569176
14.180400 -13.899600 6.570315
14.227200 -13.899600 6.572422
14.274000 -13.899600 6.573049
14.320800 -13.899600 6.577714
14.367600 -13.899600 6.573049
14.414400 -13.899600 6.570049
14.461200 -13.899600 6.571999
14.508000 -13.899600 6.561097
14.554800 -13.899600 6.561097
14.601600 -13.899600 6.561686
14.648400 -13.899600 6.561686
14.695200 -13.899600 6.564274
14.742000 -13.899600 6.564274
14.788800 -13.899600 6.561686
14.835600 -13.899600 6.570814
14.882400 -13.899600 6.574933
14.929200 -13.899600 6.581231
14.976000 -13.899600 6.580774
15.022800 -13.899600 6.574933
15.069600 -13.899600 6.584185
15.116400 -13.899600 6.584185
15.163200 -13.899600 6.583999
15.210000 -13.899600 6.574510
15.256800 -13.899600 6.566799
15.303600 -13.899600 6.565892
15.350400 -13.899600 6.558912
15.397200 -13.899600 6.551241
15.444000 -13.899600 6.540667
15.490800 -13.899600 6.513982
15.537600 -13.899600 6.473203
16.052400 -13.899600 5.063738
16.099200 -13.899600 5.020726
16.146000 -13.899600 4.983385
16.192800 -13.899600 4.983385
16.239600 -13.899600 4.975512
16.286400 -13.899600 4.983088
16.333200 -13.899600 4.971362
16.380000 -13.899600 4.971362
16.426800 -13.899600 4.971362
16.473600 -13.899600 4.971362
16.520400 -13.899600 4.957483
16.567200 -13.899600 4.955449
16.614000 -13.899600 4.929178
16.660800 -13.899600 4.899483
16.707600 -13.899600 4.859459
16.754400 -13.899600 4.777471
18.064800 -13.899600 -8.102433
18.111600 -13.899600 -8.106089
18.158400 -13.899600 -8.108971
18.205200 -13.899600 -8.145511
18.252000 -13.899600 -8.167288
18.298800 -13.899600 -8.189607
18.345600 -13.899600 -8.201305
18.392400 -13.899600 -8.201305
18.439200 -13.899600 -8.197460
18.486000 -13.899600 -8.197460
18.532800 -13.899600 -8.197460
18.579600 -13.899600 0.000000
18.626400 -13.899600 0.000000
18.673200 -13.899600 0.000000
-18.720000 -13.852800 0.000000
-18.673200 -13.852800 0.000000
-18.626400 -13.852800 0.000000
-18.579600 -13.852800 -7.720785
-18.532800 -13.852800 -7.718754
-18.486000 -13.852800 -7.714563
-18.439200 -13.852800 -7.718033
-18.392400 -13.852800 -7.718754
-18.345600 -13.852800 -7.723633
-18.298800 -13.852800 -7.720921
-18.252000 -13.852800 -7.733335
-18.205200 -13.852800 -7.727709
-18.158400 -13.852800 -7.741259
-18.111600 -13.852800 -7.741259
-18.064800 -13.852800 -7.745034
-18.018000 -13.852800 -7.745034
-17.971200 -13.852800 -7.749603
-17.924400 -13.852800 -7.754703
-17.877600 -13.852800 -7.754774
-17.830800 -13.852800 -7.757920
-17.784000 -13.852800 -7.767802
-17.737200 -13.852800 -7.757920
-17.690400 -13.852800 -7.737113
-17.643600 -13.852800 -7.737113
-17.596800 -13.852800 -7.737113
-17.550000 -13.852800 -7.741345
-17.503200 -13.852800 -7.737113
-17.456400 -13.852800 -7.733585
-17.409600 -13.852800 -7.735430
-17.362800 -13.852800 -7.753656
-17.316000 -13.852800 -7.753656
-17.269200 -13.852800 -7.753656
-17.222400 -13.852800 -7.758642
-17.175600 -13.852800 -7.761668
-17.128800 -13.852800 -7.761668
-17.082000 -13.852800 -7.752521
-17.035200 -13.852800 -7.732534
-16.988400 -13.852800 -7.719449
-16.941600 -13.852800 -7.708916
-16.894800 -13.852800 -7.664491
-16.380000 -13.852800 -6.192352
-15.584400 -13.852800 4.937144
-15.537600 -13.852800 4.943018
-15.490800 -13.852800 4.946258
-15.444000 -13.852800 4.975124
-15.397200 -13.852800 5.009487
-15.350400 -13.852800 5.033374
-15.303600 -13.852800 5.039538
-15.256800 -13.852800 5.059701
-15.210000 -13.852800 5.069327
-15.163200 -13.852800 5.101251
-15.116400 -13.852800 5.128377
-15.069600 -13.852800 5.188830
-14.554800 -13.852800 6.585032
-14.508000 -13.852800 6.647752
-14.461200 -13.852800 6.663276
-14.414400 -13.852800 6.672349
-14.367600 -13.852800 6.681347
-14.320800 -13.852800 6.688203
-14.274000 -13.852800 6.689488
-14.227200 -13.852800 6.689488
-14.180400 -13.852800 6.691997
-14.133600 -13.852800 6.691942
-14.086800 -13.852800 6.695191
-14.040000 -13.852800 6.689488
-13.993200 -13.852800 6.687388
-13.946400 -13.852800 6.687728
-13.899600 -13.852800 6.689812
-13.852800 -13.852800 6.687728
-13.806000 -13.852800 6.687728
-13.759200 -13.852800 6.686950
-13.712400 -13.852800 6.696594
-13.665600 -13.852800 6.692155
-13.618800 -13.852800 6.690077
-13.572000 -13.852800 6.689254
-13.525200 -13.852800 6.689254
-13.478400 -13.852800 6.689969
-13.431600 -13.852800 6.689969
-13.384800 -13.852800 6.682609
-13.338000 -13.852800 6.682837
-13.291200 -13.852800 6.682837
-13.244400 -13.852800 6.688441
-13.197600 -13.852800 6.688441
-13.150800 -13.852800 6.684379
-13.104000 -13.852800 6.684379
-13.057200 -13.852800 6.678199
-13.010400 -13.852800 6.686690
-12.963600 -13.852800 6.686690
-12.916800 -13.852800 6.686543
-12.870000 -13.852800 6.687361
-12.823200 -13.852800 6.688830
-12.776400 -13.852800 6.688830
-12.729600 -13.852800 6.706259
-12.682800 -13.852800 6.708073
-12.636000 -13.852800 6.710858
-12.589200 -13.852800 6.711772
-12.542400 -13.852800 6.747667
-12.495600 -13.852800 6.766808
-9.079200 -13.852800 8.690970
-9.032400 -13.852800 8.685668
-8.985600 -13.852800 8.622818
-8.938800 -13.852800 8.577371
-8.892000 -13.852800 8.480596
-8.845200 -13.852800 8.390561
-8.798400 -13.852800 8.324137
-8.751600 -13.852800 8.290901
-8.704800 -13.852800 8.215232
-8.658000 -13.852800 8.079334
-8.611200 -13.852800 8.035247
-8.564400 -13.852800 7.893067
-8.517600 -13.852800 7.803891
-8.470800 -13.852800 7.752184
-8.424000 -13.852800 7.676154
-8.377200 -13.852800 7.635388
-8.330400 -13.852800 7.575059
-8.283600 -13.852800 7.512598
-8.236800 -13.852800 7.476162
-8.190000 -13.852800 7.423474
-8.143200 -13.852800 7.363971
-8.096400 -13.852800 7.322047
-8.049600 -13.852800 7.304376
-8.002800 -13.852800 7.274395
-7.956000 -13.852800 7.227915
-7.909200 -13.852800 7.204159
-7.862400 -13.852800 7.147550
-7.815600 -13.852800 7.119398
-7.768800 -13.852800 7.072527
-7.722000 -13.852800 7.030252
-7.675200 -13.852800 6.963820
-7.628400 -13.852800 6.937360
-7.581600 -13.852800 6.866854
-7.534800 -13.852800 6.838179
-7.488000 -13.852800 6.822089
-7.441200 -13.852800 6.792691
-7.394400 -13.852800 6.768562
-7.347600 -13.852800 6.751887
-7.300800 -13.852800 6.728046
-7.254000 -13.852800 6.714293
-7.207200 -13.852800 6.688493
-7.160400 -13.852800 6.644279
-7.113600 -13.852800 6.545226
-7.066800 -13.852800 6.533279
-7.020000 -13.852800 6.505506
-6.973200 -13.852800 6.490085
-6.926400 -13.852800 6.465633
-6.879600 -13.852800 6.412209
-6.832800 -13.852800 6.393075
-6.786000 -13.852800 6.335495
-6.739200 -13.852800 6.334995
-6.692400 -13.852800 6.314018
-6.645600 -13.852800 6.267180
-6.598800 -13.852800 6.207315
-6.552000 -13.852800 6.183407
-6.505200 -13.852800 6.177446
-6.458400 -13.852800 6.162722
-6.411600 -13.852800 6.147143
-6.364800 -13.852800 6.121521
-6.318000 -13.852800 6.114863
-6.271200 -13.852800 6.086386
-6.224400 -13.852800 6.073730
-6.177600 -13.852800 6.054503
-6.130800 -13.852800 6.007322
-6.084000 -13.852800 5.978030
-6.037200 -13.852800 5.952500
-5.990400 -13.852800 5.904919
-5.943600 -13.852800 5.839707
-5.896800 -13.852800 5.817433
-5.850000 -13.852800 5.790099
-5.803200 -13.852800 5.772884
-5.756400 -13.852800 5.767914
-5.709600 -13.852800 5.742952
-5.662800 -13.852800 5.702983
-5.616000 -13.852800 5.691262
-5.569200 -13.852800 5.665468
-5.522400 -13.852800 5.663785
-5.475600 -13.852800 5.648771
-5.428800 -13.852800 5.635695
-5.382000 -13.852800 5.620937
-5.335200 -13.852800 5.593601
-5.288400 -13.852800 5.548355
-5.241600 -13.852800 5.508234
-5.194800 -13.852800 5.489681
-5.148000 -13.852800 5.480698
-5.101200 -13.852800 5.478941
-5.054400 -13.852800 5.453942
-5.007600 -13.852800 5.426275
-4.960800 -13.852800 5.405678
-4.914000 -13.852800 5.391400
-4.867200 -13.852800 5.372070
-4.820400 -13.852800 5.358102
-4.773600 -13.852800 5.361441
-4.726800 -13.852800 5.345223
-4.680000 -13.852800 5.325046
-4.633200 -13.852800 5.315008
-4.586400 -13.852800 5.307195
-4.539600 -13.852800 5.288389
-4.492800 -13.852800 5.270431
-4.446000 -13.852800 5.242005
-4.399200 -13.852800 5.230133
-4.352400 -13.852800 5.211482
-4.305600 -13.852800 5.192867
-4.258800 -13.852800 5.172311
-4.212000 -13.852800 5.150740
-4.165200 -13.852800 5.150740
-4.118400 -13.852800 5.150477
-4.071600 -13.852800 5.124849
-4.024800 -13.852800 5.097971
-3.978000 -13.852800 5.071441
-3.931200 -13.852800 5.071441
-3.884400 -13.852800 5.071441
-3.837600 -13.852800 5.024583
-3.790800 -13.852800 5.012152
-3.744000 -13.852800 4.987771
-3.697200 -13.852800 4.964377
-3.650400 -13.852800 4.956858
-3.603600 -13.852800 4.951571
-3.556800 -13.852800 4.945155
-3.510000 -13.852800 4.905260
-3.463200 -13.852800 4.902030
-3.416400 -13.852800 4.895846
-3.369600 -13.852800 4.895181
-3.322800 -13.852800 4.876967
-3.276000 -13.852800 4.847181
-3.229200 -13.852800 4.833958
-3.182400 -13.852800 4.823861
-3.135600 -13.852800 4.808030
-3.088800 -13.852800 4.812405
-3.042000 -13.852800 4.770169
-2.995200 -13.852800 4.764550
-2.948400 -13.852800 4.753383
-2.901600 -13.852800 4.750358
-2.854800 -13.852800 4.753383
-2.808000 -13.852800 4.744973
-2.761200 -13.852800 4.720505
-2.714400 -13.852800 4.719119
-2.667600 -13.852800 4.717462
-2.620800 -13.852800 4.691315
-2.574000 -13.852800 4.654234
-2.527200 -13.852800 4.619051
-2.480400 -13.852800 4.604080
-2.433600 -13.852800 4.593200
-2.386800 -13.852800 4.580093
-2.340000 -13.852800 4.567602
-2.293200 -13.852800 4.567602
-2.246400 -13.852800 4.548077
-2.199600 -13.852800 4.523273
-2.152800 -13.852800 4.489088
-2.106000 -13.852800 4.480823
-2.059200 -13.852800 4.477184
-2.012400 -13.852800 4.479727
-1.965600 -13.852800 4.472185
-1.918800 -13.852800 4.463396
-1.872000 -13.852800 4.448255
-1.825200 -13.852800 4.445290
-1.778400 -13.852800 4.423475
-1.731600 -13.852800 4.392649
-1.684800 -13.852800 4.366667
-1.638000 -13.852800 4.336902
-1.591200 -13.852800 4.314565
-1.544400 -13.852800 4.310236
-1.497600 -13.852800 4.290650
-1.450800 -13.852800 4.282466
-1.404000 -13.852800 4.270790
-1.357200 -13.852800 4.240050
-1.310400 -13.852800 4.225752
-1.263600 -13.852800 4.213592
-1.216800 -13.852800 4.200801
-1.170000 -13.852800 4.196885
-1.123200 -13.852800 4.176252
-1.076400 -13.852800 4.172851
-1.029600 -13.852800 4.154764
-0.982800 -13.852800 4.118389
-0.936000 -13.852800 4.093204
-0.889200 -13.852800 4.107100
-0.842400 -13.852800 4.057494
-0.795600 -13.852800 4.040738
-0.748800 -13.852800 4.038798
-0.702000 -13.852800 4.037425
-0.655200 -13.852800 4.008785
-0.608400 -13.852800 3.998163
-0.561600 -13.852800 3.998163
-0.514800 -13.852800 3.970861
-0.468000 -13.852800 3.964008
-0.421200 -13.852800 3.948033
-0.374400 -13.852800 3.937452
-0.327600 -13.852800 3.891803
-0.280800 -13.852800 3.888462
-0.234000 -13.852800 3.876615
-0.187200 -13.852800 3.852336
-0.140400 -13.852800 3.862746
-0.093600 -13.852800 3.852309
-0.046800 -13.852800 3.852309
0.000000 -13.852800 3.844282
0.046800 -13.852800 3.838771
0.093600 -13.852800 3.815889
0.140400 -13.852800 3.808183
0.187200 -13.852800 3.797408
0.234000 -13.852800 3.792841
0.280800 -13.852800 3.785080
0.327600 -13.852800 3.786434
0.374400 -13.852800 3.753253
0.421200 -13.852800 3.727836
0.468000 -13.852800 3.727836
0.514800 -13.852800 3.690082
0.561600 -13.852800 3.678723
0.608400 -13.852800 3.678723
0.655200 -13.852800 3.668724
0.702000 -13.852800 3.664752
0.748800 -13.852800 3.642417
0.795600 -13.852800 3.637968
0.842400 -13.852800 3.640528
0.889200 -13.852800 3.609741
0.936000 -13.852800 3.597277
0.982800 -13.852800 3.568034
1.029600 -13.852800 3.558530
1.076400 -13.852800 3.554158
1.123200 -13.852800 3.547456
1.170000 -13.852800 3.552736
1.216800 -13.852800 3.541294
1.263600 -13.852800 3.541294
1.310400 -13.852800 3.542969
1.357200 -13.852800 3.539696
1.404000 -13.852800 3.538254
1.450800 -13.852800 3.525491
1.497600 -13.852800 3.515089
1.544400 -13.852800 3.525491
1.591200 -13.852800 3.525491
1.638000 -13.852800 3.527466
1.684800 -13.852800 3.529131
1.731600 -13.852800 3.512127
1.778400 -13.852800 3.527466
1.825200 -13.852800 3.512127
1.872000 -13.852800 3.505626
1.918800 -13.852800 3.495371
1.965600 -13.852800 3.493791
2.012400 -13.852800 3.496024
2.059200 -13.852800 3.496024
2.106000 -13.852800 3.495371
2.152800 -13.852800 3.510628
2.199600 -13.852800 3.510628
2.246400 -13.852800 3.513769
2.293200 -13.852800 3.517670
2.340000 -13.852800 3.515544
2.386800 -13.852800 3.515544
2.433600 -13.852800 3.513769
2.480400 -13.852800 3.493289
2.527200 -13.852800 3.490317
2.574000 -13.852800 3.488427
2.620800 -13.852800 3.489668
2.667600 -13.852800 3.489668
2.714400 -13.852800 3.495710
2.761200 -13.852800 3.508973
2.808000 -13.852800 3.508973
2.854800 -13.852800 3.508296
2.901600 -13.852800 3.508296
2.948400 -13.852800 3.478731
2.995200 -13.852800 3.468515
3.042000 -13.852800 3.448588
3.088800 -13.852800 3.448350
3.135600 -13.852800 3.437054
3.182400 -13.852800 3.445247
3.229200 -13.852800 3.448588
3.276000 -13.852800 3.445247
3.322800 -13.852800 3.433611
3.369600 -13.852800 3.456037
3.416400 -13.852800 3.454965
3.463200 -13.852800 3.466770
3.510000 -13.852800 3.466770
3.556800 -13.852800 3.467541
3.603600 -13.852800 3.472189
3.650400 -13.852800 3.471519
3.697200 -13.852800 3.475794
3.744000 -13.852800 3.479601
3.790800 -13.852800 3.479309
3.837600 -13.852800 3.483438
3.884400 -13.852800 3.502341
3.931200 -13.852800 3.499993
3.978000 -13.852800 3.502341
4.024800 -13.852800 3.519104
4.071600 -13.852800 3.513204
4.118400 -13.852800 3.516063
4.165200 -13.852800 3.513204
4.212000 -13.852800 3.529300
4.258800 -13.852800 3.534335
4.305600 -13.852800 3.552799
4.352400 -13.852800 3.534335
4.399200 -13.852800 3.544150
4.446000 -13.852800 3.544150
4.492800 -13.852800 3.563747
4.539600 -13.852800 3.562809
4.586400 -13.852800 3.574909
4.633200 -13.852800 3.578119
4.680000 -13.852800 3.578119
4.726800 -13.852800 3.588293
4.773600 -13.852800 3.590330
4.820400 -13.852800 3.600346
4.867200 -13.852800 3.611167
4.914000 -13.852800 3.627010
4.960800 -13.852800 3.627806
5.007600 -13.852800 3.657543
5.054400 -13.852800 3.659113
5.101200 -13.852800 3.659113
5.148000 -13.852800 3.659113
5.194800 -13.852800 3.682041
5.241600 -13.852800 3.703288
5.288400 -13.852800 3.724269
5.335200 -13.852800 3.737319
5.382000 -13.852800 3.757214
5.428800 -13.852800 3.781097
5.475600 -13.852800 3.781842
5.522400 -13.852800 3.781097
5.569200 -13.852800 3.781097
5.616000 -13.852800 3.782457
5.662800 -13.852800 3.808132
5.709600 -13.852800 3.808132
5.756400 -13.852800 3.808132
5.803200 -13.852800 3.837536
5.850000 -13.852800 3.867174
5.896800 -13.852800 3.885205
5.943600 -13.852800 3.895902
5.990400 -13.852800 3.915341
6.037200 -13.852800 3.935241
6.084000 -13.852800 3.941546
6.130800 -13.852800 3.937330
6.177600 -13.852800 3.953463
6.224400 -13.852800 3.954505
6.271200 -13.852800 3.964988
6.318000 -13.852800 3.977138
6.364800 -13.852800 3.986503
6.411600 -13.852800 4.012144
6.458400 -13.852800 4.041273
6.505200 -13.852800 4.041273
6.552000 -13.852800 4.089596
6.598800 -13.852800 4.111650
6.645600 -13.852800 4.112229
6.692400 -13.852800 4.112229
6.739200 -13.852800 4.112229
6.786000 -13.852800 4.135469
6.832800 -13.852800 4.135469
6.879600 -13.852800 4.156783
6.926400 -13.852800 4.204801
6.973200 -13.852800 4.204801
7.020000 -13.852800 4.205715
7.066800 -13.852800 4.219886
7.113600 -13.852800 4.235978
7.160400 -13.852800 4.250133
7.207200 -13.852800 4.251327
7.254000 -13.852800 4.272641
7.300800 -13.852800 4.288809
7.347600 -13.852800 4.298207
7.394400 -13.852800 4.323318
7.441200 -13.852800 4.334513
7.488000 -13.852800 4.375051
7.534800 -13.852800 4.394289
7.581600 -13.852800 4.412316
7.628400 -13.852800 4.476450
7.675200 -13.852800 4.499244
7.722000 -13.852800 4.502953
7.768800 -13.852800 4.503716
7.815600 -13.852800 4.507909
7.862400 -13.852800 4.517592
7.909200 -13.852800 4.534864
7.956000 -13.852800 4.536413
8.002800 -13.852800 4.537397
8.049600 -13.852800 4.633364
8.096400 -13.852800 4.676889
8.143200 -13.852800 4.697145
8.190000 -13.852800 4.729838
8.236800 -13.852800 4.740886
8.283600 -13.852800 4.767669
8.330400 -13.852800 4.786635
8.377200 -13.852800 4.807627
8.424000 -13.852800 4.825556
8.470800 -13.852800 4.848836
8.517600 -13.852800 4.861341
8.564400 -13.852800 4.900767
8.611200 -13.852800 4.916649
8.658000 -13.852800 4.935023
8.704800 -13.852800 4.967501
8.751600 -13.852800 5.004244
8.798400 -13.852800 5.022436
8.845200 -13.852800 5.075286
8.892000 -13.852800 5.102187
8.938800 -13.852800 5.150894
8.985600 -13.852800 5.178268
9.032400 -13.852800 5.198653
9.079200 -13.852800 5.224705
9.126000 -13.852800 5.275922
9.172800 -13.852800 5.287695
9.219600 -13.852800 5.314648
9.266400 -13.852800 5.331823
9.313200 -13.852800 5.358069
9.360000 -13.852800 5.401294
9.406800 -13.852800 5.420150
9.453600 -13.852800 5.438989
9.500400 -13.852800 5.452926
9.547200 -13.852800 5.536809
9.594000 -13.852800 5.568576
9.640800 -13.852800 5.592551
9.687600 -13.852800 5.606231
9.734400 -13.852800 5.640116
9.781200 -13.852800 5.673737
9.828000 -13.852800 5.690571
9.874800 -13.852800 5.759379
9.921600 -13.852800 5.819356
9.968400 -13.852800 5.832264
10.015200 -13.852800 5.858554
10.062000 -13.852800 5.872282
10.108800 -13.852800 5.935008
10.155600 -13.852800 5.990035
10.202400 -13.852800 6.006471
10.249200 -13.852800 6.041059
10.296000 -13.852800 6.107465
10.342800 -13.852800 6.172120
10.389600 -13.852800 6.191180
10.436400 -13.852800 6.264548
10.483200 -13.852800 6.327671
10.530000 -13.852800 6.402925
10.576800 -13.852800 6.451355
10.623600 -13.852800 6.492404
10.670400 -13.852800 6.495859
10.717200 -13.852800 6.535522
10.764000 -13.852800 6.606525
10.810800 -13.852800 6.673296
10.857600 -13.852800 6.732448
10.904400 -13.852800 6.771273
10.951200 -13.852800 6.842260
10.998000 -13.852800 6.879416
11.044800 -13.852800 6.881236
11.091600 -13.852800 6.930990
11.138400 -13.852800 6.999095
11.185200 -13.852800 7.066578
11.232000 -13.852800 7.140235
11.278800 -13.852800 7.233819
11.325600 -13.852800 7.350973
11.372400 -13.852800 7.461783
11.419200 -13.852800 7.524889
11.466000 -13.852800 7.591815
11.512800 -13.852800 7.620019
11.559600 -13.852800 7.906149
13.572000 -13.852800 6.642839
13.618800 -13.852800 6.638666
13.665600 -13.852800 6.624697
13.712400 -13.852800 6.600701
13.759200 -13.852800 6.589867
13.806000 -13.852800 6.588490
13.852800 -13.852800 6.581335
13.899600 -13.852800 6.573767
13.946400 -13.852800 6.573767
13.993200 -13.852800 6.574534
14.040000 -13.852800 6.573175
14.086800 -13.852800 6.572422
14.133600 -13.852800 6.572135
14.180400 -13.852800 6.574534
14.227200 -13.852800 6.577714
14.274000 -13.852800 6.581849
14.320800 -13.852800 6.587699
14.367600 -13.852800 6.587699
14.414400 -13.852800 6.586077
14.461200 -13.852800 6.576447
14.508000 -13.852800 6.564669
14.554800 -13.852800 6.570814
14.601600 -13.852800 6.570814
14.648400 -13.852800 6.570811
14.695200 -13.852800 6.572893
14.742000 -13.852800 6.570814
14.788800 -13.852800 6.570814
14.835600 -13.852800 6.575717
14.882400 -13.852800 6.582080
14.929200 -13.852800 6.584185
14.976000 -13.852800 6.581231
15.022800 -13.852800 6.584185
15.069600 -13.852800 6.589609
15.116400 -13.852800 6.590653
15.163200 -13.852800 6.590653
15.210000 -13.852800 6.581624
15.256800 -13.852800 6.576877
15.303600 -13.852800 6.572822
15.350400 -13.852800 6.566799
15.397200 -13.852800 6.563717
15.444000 -13.852800 6.555003
15.490800 -13.852800 6.540667
15.537600 -13.852800 6.505325
16.099200 -13.852800 5.050024
16.146000 -13.852800 5.040016
16.192800 -13.852800 5.000474
16.239600 -13.852800 4.988935
16.286400 -13.852800 4.998593
16.333200 -13.852800 4.977624
16.380000 -13.852800 4.976140
16.426800 -13.852800 4.976140
16.473600 -13.852800 4.976140
16.520400 -13.852800 4.966489
16.567200 -13.852800 4.959698
16.614000 -13.852800 4.948593
16.660800 -13.852800 4.906621
16.707600 -13.852800 4.882984
16.754400 -13.852800 4.830905
17.596800 -13.852800 -5.941542
18.064800 -13.852800 -8.043455
18.111600 -13.852800 -8.102433
18.158400 -13.852800 -8.126149
18.205200 -13.852800 -8.156271
18.252000 -13.852800 -8.158619
18.298800 -13.852800 -8.167288
18.345600 -13.852800 -8.197460
18.392400 -13.852800 -8.197460
18.439200 -13.852800 -8.197460
18.486000 -13.852800 -8.195119
18.532800 -13.852800 -8.191490
18.579600 -13.852800 0.000000
18.626400 -13.852800 0.000000
18.673200 -13.852800 0.000000
-18.720000 -13.806000 0.000000
-18.673200 -13.806000 0.000000
-18.626400 -13.806000 0.000000
-18.579600 -13.806000 -7.723068
-18.532800 -13.806000 -7.718754
-18.486000 -13.806000 -7.714563
-18.439200 -13.806000 -7.718033
-18.392400 -13.806000 -7.718754
-18.345600 -13.806000 -7.720921
-18.298800 -13.806000 -7.720393
-18.252000 -13.806000 -7.723633
-18.205200 -13.806000 -7.727709
-18.158400 -13.806000 -7.741259
-18.111600 -13.806000 -7.741259
-18.064800 -13.806000 -7.749603
-18.018000 -13.806000 -7.749603
-17.971200 -13.806000 -7.775463
-17.924400 -13.806000 -7.782906
-17.877600 -13.806000 -7.785026
-17.830800 -13.806000 -7.795182
-17.784000 -13.806000 -7.802357
-17.737200 -13.806000 -7.782906
-17.690400 -13.806000 -7.757920
-17.643600 -13.806000 -7.757920
-17.596800 -13.806000 -7.757920
-17.550000 -13.806000 -7.757920
-17.503200 -13.806000 -7.758642
-17.456400 -13.806000 -7.748728
-17.409600 -13.806000 -7.748350
-17.362800 -13.806000 -7.762868
-17.316000 -13.806000 -7.765932
-17.269200 -13.806000 -7.765932
-17.222400 -13.806000 -7.762868
-17.175600 -13.806000 -7.761668
-17.128800 -13.806000 -7.752521
-17.082000 -13.806000 -7.751896
-17.035200 -13.806000 -7.730904
-16.988400 -13.806000 -7.689632
-16.941600 -13.806000 -7.675848
-16.894800 -13.806000 -7.594470
-16.426800 -13.806000 -6.082156
-15.584400 -13.806000 4.943018
-15.537600 -13.806000 4.971556
-15.490800 -13.806000 4.975810
-15.444000 -13.806000 5.023062
-15.397200 -13.806000 5.036701
-15.350400 -13.806000 5.048637
-15.303600 -13.806000 5.059345
-15.256800 -13.806000 5.072314
-15.210000 -13.806000 5.095694
-15.163200 -13.806000 5.113866
-15.116400 -13.806000 5.144046
-15.069600 -13.806000 5.215778
-14.601600 -13.806000 6.585032
-14.554800 -13.806000 6.651125
-14.508000 -13.806000 6.663276
-14.461200 -13.806000 6.677484
-14.414400 -13.806000 6.679206
-14.367600 -13.806000 6.688203
-14.320800 -13.806000 6.692115
-14.274000 -13.806000 6.691997
-14.227200 -13.806000 6.691997
-14.180400 -13.806000 6.695191
-14.133600 -13.806000 6.695191
-14.086800 -13.806000 6.699860
-14.040000 -13.806000 6.692115
-13.993200 -13.806000 6.691872
-13.946400 -13.806000 6.695711
-13.899600 -13.806000 6.699879
-13.852800 -13.806000 6.698636
-13.806000 -13.806000 6.698636
-13.759200 -13.806000 6.696594
-13.712400 -13.806000 6.701847
-13.665600 -13.806000 6.702036
-13.618800 -13.806000 6.696594
-13.572000 -13.806000 6.692155
-13.525200 -13.806000 6.691092
-13.478400 -13.806000 6.692155
-13.431600 -13.806000 6.691153
-13.384800 -13.806000 6.690963
-13.338000 -13.806000 6.690963
-13.291200 -13.806000 6.691092
-13.244400 -13.806000 6.692764
-13.197600 -13.806000 6.695109
-13.150800 -13.806000 6.688441
-13.104000 -13.806000 6.688441
-13.057200 -13.806000 6.688441
-13.010400 -13.806000 6.691915
-12.963600 -13.806000 6.691915
-12.916800 -13.806000 6.686690
-12.870000 -13.806000 6.688830
-12.823200 -13.806000 6.698788
-12.776400 -13.806000 6.704502
-12.729600 -13.806000 6.711492
-12.682800 -13.806000 6.715732
-12.636000 -13.806000 6.717816
-12.589200 -13.806000 6.747667
-12.542400 -13.806000 6.769384
-9.126000 -13.806000 8.690039
-9.079200 -13.806000 8.688393
-9.032400 -13.806000 8.639427
-8.985600 -13.806000 8.581217
-8.938800 -13.806000 8.552350
-8.892000 -13.806000 8.431830
-8.845200 -13.806000 8.343109
-8.798400 -13.806000 8.295647
-8.751600 -13.806000 8.277525
-8.704800 -13.806000 8.174363
-8.658000 -13.806000 8.055613
-8.611200 -13.806000 7.919200
-8.564400 -13.806000 7.875651
-8.517600 -13.806000 7.825214
-8.470800 -13.806000 7.758314
-8.424000 -13.806000 7.657793
-8.377200 -13.806000 7.616636
-8.330400 -13.806000 7.565094
-8.283600 -13.806000 7.503353
-8.236800 -13.806000 7.453259
-8.190000 -13.806000 7.411886
-8.143200 -13.806000 7.354684
-8.096400 -13.806000 7.284107
-8.049600 -13.806000 7.274395
-8.002800 -13.806000 7.237659
-7.956000 -13.806000 7.193722
-7.909200 -13.806000 7.183907
-7.862400 -13.806000 7.119398
-7.815600 -13.806000 7.061324
-7.768800 -13.806000 7.050895
-7.722000 -13.806000 7.012092
-7.675200 -13.806000 6.972713
-7.628400 -13.806000 6.937504
-7.581600 -13.806000 6.887674
-7.534800 -13.806000 6.860315
-7.488000 -13.806000 6.833210
-7.441200 -13.806000 6.820761
-7.394400 -13.806000 6.782219
-7.347600 -13.806000 6.752498
-7.300800 -13.806000 6.728046
-7.254000 -13.806000 6.693332
-7.207200 -13.806000 6.677671
-7.160400 -13.806000 6.607533
-7.113600 -13.806000 6.545226
-7.066800 -13.806000 6.528341
-7.020000 -13.806000 6.490085
-6.973200 -13.806000 6.481626
-6.926400 -13.806000 6.462887
-6.879600 -13.806000 6.402979
-6.832800 -13.806000 6.366375
-6.786000 -13.806000 6.335053
-6.739200 -13.806000 6.315695
-6.692400 -13.806000 6.279766
-6.645600 -13.806000 6.213690
-6.598800 -13.806000 6.192416
-6.552000 -13.806000 6.174895
-6.505200 -13.806000 6.147143
-6.458400 -13.806000 6.145432
-6.411600 -13.806000 6.123338
-6.364800 -13.806000 6.086109
-6.318000 -13.806000 6.069082
-6.271200 -13.806000 6.056247
-6.224400 -13.806000 6.039756
-6.177600 -13.806000 5.990797
-6.130800 -13.806000 5.982181
-6.084000 -13.806000 5.962479
-6.037200 -13.806000 5.905861
-5.990400 -13.806000 5.864619
-5.943600 -13.806000 5.818605
-5.896800 -13.806000 5.801070
-5.850000 -13.806000 5.767914
-5.803200 -13.806000 5.752632
-5.756400 -13.806000 5.721789
-5.709600 -13.806000 5.702640
-5.662800 -13.806000 5.673697
-5.616000 -13.806000 5.654609
-5.569200 -13.806000 5.644793
-5.522400 -13.806000 5.635695
-5.475600 -13.806000 5.625262
-5.428800 -13.806000 5.609443
-5.382000 -13.806000 5.599166
-5.335200 -13.806000 5.574354
-5.288400 -13.806000 5.526133
-5.241600 -13.806000 5.500517
-5.194800 -13.806000 5.486765
-5.148000 -13.806000 5.480346
-5.101200 -13.806000 5.468784
-5.054400 -13.806000 5.444364
-5.007600 -13.806000 5.420818
-4.960800 -13.806000 5.410847
-4.914000 -13.806000 5.381499
-4.867200 -13.806000 5.366564
-4.820400 -13.806000 5.325046
-4.773600 -13.806000 5.318119
-4.726800 -13.806000 5.307195
-4.680000 -13.806000 5.297955
-4.633200 -13.806000 5.289075
-4.586400 -13.806000 5.284352
-4.539600 -13.806000 5.272755
-4.492800 -13.806000 5.247400
-4.446000 -13.806000 5.224734
-4.399200 -13.806000 5.211482
-4.352400 -13.806000 5.191451
-4.305600 -13.806000 5.185519
-4.258800 -13.806000 5.150477
-4.212000 -13.806000 5.103078
-4.165200 -13.806000 5.105797
-4.118400 -13.806000 5.108466
-4.071600 -13.806000 5.081062
-4.024800 -13.806000 5.072581
-3.978000 -13.806000 5.051998
-3.931200 -13.806000 5.036284
-3.884400 -13.806000 5.024583
-3.837600 -13.806000 5.012152
-3.790800 -13.806000 4.974879
-3.744000 -13.806000 4.963893
-3.697200 -13.806000 4.947868
-3.650400 -13.806000 4.924759
-3.603600 -13.806000 4.920108
-3.556800 -13.806000 4.902030
-3.510000 -13.806000 4.876967
-3.463200 -13.806000 4.869687
-3.416400 -13.806000 4.868286
-3.369600 -13.806000 4.865064
-3.322800 -13.806000 4.858607
-3.276000 -13.806000 4.837324
-3.229200 -13.806000 4.829992
-3.182400 -13.806000 4.808030
-3.135600 -13.806000 4.778640
-3.088800 -13.806000 4.798056
-3.042000 -13.806000 4.756841
-2.995200 -13.806000 4.735367
-2.948400 -13.806000 4.723616
-2.901600 -13.806000 4.728396
-2.854800 -13.806000 4.734879
-2.808000 -13.806000 4.723616
-2.761200 -13.806000 4.720505
-2.714400 -13.806000 4.719119
-2.667600 -13.806000 4.720041
-2.620800 -13.806000 4.717462
-2.574000 -13.806000 4.678807
-2.527200 -13.806000 4.615305
-2.480400 -13.806000 4.593200
-2.433600 -13.806000 4.585459
-2.386800 -13.806000 4.576279
-2.340000 -13.806000 4.565897
-2.293200 -13.806000 4.548599
-2.246400 -13.806000 4.530813
-2.199600 -13.806000 4.515855
-2.152800 -13.806000 4.484196
-2.106000 -13.806000 4.476255
-2.059200 -13.806000 4.472185
-2.012400 -13.806000 4.476255
-1.965600 -13.806000 4.467424
-1.918800 -13.806000 4.462929
-1.872000 -13.806000 4.445576
-1.825200 -13.806000 4.432194
-1.778400 -13.806000 4.409000
-1.731600 -13.806000 4.383088
-1.684800 -13.806000 4.361686
-1.638000 -13.806000 4.336902
-1.591200 -13.806000 4.314565
-1.544400 -13.806000 4.300936
-1.497600 -13.806000 4.282466
-1.450800 -13.806000 4.265665
-1.404000 -13.806000 4.257108
-1.357200 -13.806000 4.232497
-1.310400 -13.806000 4.219872
-1.263600 -13.806000 4.200801
-1.216800 -13.806000 4.190816
-1.170000 -13.806000 4.187783
-1.123200 -13.806000 4.173649
-1.076400 -13.806000 4.155732
-1.029600 -13.806000 4.118389
-0.982800 -13.806000 4.082118
-0.936000 -13.806000 4.068334
-0.889200 -13.806000 4.057494
-0.842400 -13.806000 4.038798
-0.795600 -13.806000 4.034862
-0.748800 -13.806000 4.021544
-0.702000 -13.806000 4.001075
-0.655200 -13.806000 3.975311
-0.608400 -13.806000 3.970861
-0.561600 -13.806000 3.973984
-0.514800 -13.806000 3.964008
-0.468000 -13.806000 3.964008
-0.421200 -13.806000 3.946807
-0.374400 -13.806000 3.934742
-0.327600 -13.806000 3.891803
-0.280800 -13.806000 3.885452
-0.234000 -13.806000 3.852309
-0.187200 -13.806000 3.851054
-0.140400 -13.806000 3.852336
-0.093600 -13.806000 3.851054
-0.046800 -13.806000 3.852309
0.000000 -13.806000 3.849050
0.046800 -13.806000 3.838777
0.093600 -13.806000 3.815889
0.140400 -13.806000 3.812308
0.187200 -13.806000 3.804098
0.234000 -13.806000 3.797408
0.280800 -13.806000 3.792841
0.327600 -13.806000 3.794738
0.374400 -13.806000 3.785080
0.421200 -13.806000 3.744745
0.468000 -13.806000 3.744138
0.514800 -13.806000 3.709436
0.561600 -13.806000 3.705212
0.608400 -13.806000 3.696161
0.655200 -13.806000 3.668724
0.702000 -13.806000 3.664647
0.748800 -13.806000 3.657885
0.795600 -13.806000 3.642417
0.842400 -13.806000 3.642417
0.889200 -13.806000 3.618864
0.936000 -13.806000 3.616914
0.982800 -13.806000 3.586449
1.029600 -13.806000 3.564819
1.076400 -13.806000 3.552736
1.123200 -13.806000 3.541294
1.170000 -13.806000 3.541294
1.216800 -13.806000 3.537826
1.263600 -13.806000 3.537826
1.310400 -13.806000 3.539696
1.357200 -13.806000 3.524009
1.404000 -13.806000 3.524175
1.450800 -13.806000 3.520774
1.497600 -13.806000 3.494618
1.544400 -13.806000 3.515089
1.591200 -13.806000 3.512127
1.638000 -13.806000 3.506661
1.684800 -13.806000 3.520774
1.731600 -13.806000 3.488242
1.778400 -13.806000 3.494859
1.825200 -13.806000 3.495371
1.872000 -13.806000 3.487202
1.918800 -13.806000 3.482978
1.965600 -13.806000 3.471526
2.012400 -13.806000 3.484296
2.059200 -13.806000 3.482330
2.106000 -13.806000 3.482330
2.152800 -13.806000 3.484880
2.199600 -13.806000 3.482330
2.246400 -13.806000 3.482330
2.293200 -13.806000 3.496024
2.340000 -13.806000 3.474025
2.386800 -13.806000 3.474025
2.433600 -13.806000 3.483437
2.480400 -13.806000 3.468706
2.527200 -13.806000 3.468706
2.574000 -13.806000 3.474025
2.620800 -13.806000 3.474025
2.667600 -13.806000 3.467737
2.714400 -13.806000 3.479625
2.761200 -13.806000 3.479625
2.808000 -13.806000 3.483376
2.854800 -13.806000 3.489668
2.901600 -13.806000 3.478731
2.948400 -13.806000 3.441695
2.995200 -13.806000 3.448350
3.042000 -13.806000 3.441695
3.088800 -13.806000 3.438537
3.135600 -13.806000 3.424688
3.182400 -13.806000 3.424688
3.229200 -13.806000 3.432537
3.276000 -13.806000 3.424688
3.322800 -13.806000 3.418383
3.369600 -13.806000 3.422383
3.416400 -13.806000 3.422383
3.463200 -13.806000 3.435306
3.510000 -13.806000 3.454965
3.556800 -13.806000 3.454965
3.603600 -13.806000 3.455888
3.650400 -13.806000 3.456037
3.697200 -13.806000 3.455888
3.744000 -13.806000 3.466048
3.790800 -13.806000 3.456557
3.837600 -13.806000 3.472768
3.884400 -13.806000 3.472768
3.931200 -13.806000 3.483438
3.978000 -13.806000 3.487596
4.024800 -13.806000 3.502341
4.071600 -13.806000 3.512396
4.118400 -13.806000 3.513204
4.165200 -13.806000 3.512396
4.212000 -13.806000 3.519975
4.258800 -13.806000 3.532787
4.305600 -13.806000 3.541294
4.352400 -13.806000 3.534321
4.399200 -13.806000 3.541294
4.446000 -13.806000 3.541294
4.492800 -13.806000 3.562589
4.539600 -13.806000 3.562589
4.586400 -13.806000 3.568808
4.633200 -13.806000 3.578119
4.680000 -13.806000 3.578119
4.726800 -13.806000 3.584150
4.773600 -13.806000 3.587963
4.820400 -13.806000 3.588293
4.867200 -13.806000 3.600346
4.914000 -13.806000 3.609557
4.960800 -13.806000 3.623777
5.007600 -13.806000 3.650496
5.054400 -13.806000 3.657543
5.101200 -13.806000 3.657543
5.148000 -13.806000 3.659113
5.194800 -13.806000 3.695498
5.241600 -13.806000 3.682041
5.288400 -13.806000 3.709987
5.335200 -13.806000 3.722694
5.382000 -13.806000 3.734930
5.428800 -13.806000 3.757214
5.475600 -13.806000 3.765210
5.522400 -13.806000 3.766032
5.569200 -13.806000 3.769211
5.616000 -13.806000 3.781097
5.662800 -13.806000 3.812293
5.709600 -13.806000 3.820079
5.756400 -13.806000 3.821408
5.803200 -13.806000 3.849438
5.850000 -13.806000 3.883983
5.896800 -13.806000 3.895902
5.943600 -13.806000 3.885205
5.990400 -13.806000 3.906525
6.037200 -13.806000 3.912506
6.084000 -13.806000 3.935241
6.130800 -13.806000 3.937038
6.177600 -13.806000 3.937309
6.224400 -13.806000 3.941546
6.271200 -13.806000 3.962023
6.318000 -13.806000 3.977138
6.364800 -13.806000 3.990937
6.411600 -13.806000 4.003674
6.458400 -13.806000 4.028738
6.505200 -13.806000 4.033730
6.552000 -13.806000 4.043443
6.598800 -13.806000 4.089596
6.645600 -13.806000 4.093484
6.692400 -13.806000 4.099951
6.739200 -13.806000 4.106771
6.786000 -13.806000 4.143756
6.832800 -13.806000 4.123404
6.879600 -13.806000 4.143756
6.926400 -13.806000 4.153427
6.973200 -13.806000 4.160222
7.020000 -13.806000 4.183309
7.066800 -13.806000 4.216711
7.113600 -13.806000 4.217198
7.160400 -13.806000 4.235978
7.207200 -13.806000 4.241927
7.254000 -13.806000 4.252998
7.300800 -13.806000 4.281007
7.347600 -13.806000 4.288809
7.394400 -13.806000 4.316012
7.441200 -13.806000 4.332237
7.488000 -13.806000 4.375051
7.534800 -13.806000 4.394289
7.581600 -13.806000 4.435995
7.628400 -13.806000 4.483479
7.675200 -13.806000 4.502953
7.722000 -13.806000 4.508987
7.768800 -13.806000 4.515508
7.815600 -13.806000 4.515508
7.862400 -13.806000 4.517592
7.909200 -13.806000 4.518998
7.956000 -13.806000 4.533262
8.002800 -13.806000 4.536413
8.049600 -13.806000 4.591658
8.096400 -13.806000 4.633364
8.143200 -13.806000 4.669455
8.190000 -13.806000 4.709714
8.236800 -13.806000 4.734544
8.283600 -13.806000 4.767669
8.330400 -13.806000 4.791897
8.377200 -13.806000 4.816939
8.424000 -13.806000 4.845235
8.470800 -13.806000 4.849241
8.517600 -13.806000 4.881512
8.564400 -13.806000 4.900767
8.611200 -13.806000 4.909194
8.658000 -13.806000 4.919271
8.704800 -13.806000 4.935023
8.751600 -13.806000 4.951984
8.798400 -13.806000 5.006138
8.845200 -13.806000 5.061561
8.892000 -13.806000 5.097829
8.938800 -13.806000 5.109785
8.985600 -13.806000 5.168302
9.032400 -13.806000 5.198653
9.079200 -13.806000 5.217170
9.126000 -13.806000 5.242189
9.172800 -13.806000 5.279113
9.219600 -13.806000 5.302836
9.266400 -13.806000 5.314813
9.313200 -13.806000 5.331823
9.360000 -13.806000 5.379021
9.406800 -13.806000 5.411378
9.453600 -13.806000 5.432621
9.500400 -13.806000 5.452926
9.547200 -13.806000 5.515686
9.594000 -13.806000 5.544353
9.640800 -13.806000 5.573635
9.687600 -13.806000 5.604422
9.734400 -13.806000 5.617020
9.781200 -13.806000 5.649053
9.828000 -13.806000 5.690571
9.874800 -13.806000 5.729878
9.921600 -13.806000 5.785536
9.968400 -13.806000 5.819740
10.015200 -13.806000 5.841581
10.062000 -13.806000 5.860521
10.108800 -13.806000 5.885084
10.155600 -13.806000 5.968541
10.202400 -13.806000 6.002057
10.249200 -13.806000 6.026525
10.296000 -13.806000 6.107455
10.342800 -13.806000 6.172120
10.389600 -13.806000 6.191180
10.436400 -13.806000 6.262419
10.483200 -13.806000 6.291885
10.530000 -13.806000 6.384348
10.576800 -13.806000 6.448409
10.623600 -13.806000 6.472538
10.670400 -13.806000 6.476981
10.717200 -13.806000 6.519687
10.764000 -13.806000 6.600159
10.810800 -13.806000 6.614781
10.857600 -13.806000 6.731800
10.904400 -13.806000 6.754394
10.951200 -13.806000 6.833529
10.998000 -13.806000 6.879416
11.044800 -13.806000 6.889814
11.091600 -13.806000 6.923456
11.138400 -13.806000 6.995226
11.185200 -13.806000 7.061718
11.232000 -13.806000 7.117383
11.278800 -13.806000 7.220682
11.325600 -13.806000 7.350973
11.372400 -13.806000 7.455282
11.419200 -13.806000 7.514548
11.466000 -13.806000 7.620019
11.512800 -13.806000 7.643613
11.559600 -13.806000 7.808715
13.572000 -13.806000 6.647368
13.618800 -13.806000 6.645507
13.665600 -13.806000 6.634131
13.712400 -13.806000 6.630667
13.759200 -13.806000 6.612771
13.806000 -13.806000 6.595413
13.852800 -13.806000 6.585662
13.899600 -13.806000 6.573767
13.946400 -13.806000 6.574534
13.993200 -13.806000 6.574534
14.040000 -13.806000 6.573767
14.086800 -13.806000 6.573767
14.133600 -13.806000 6.573175
14.180400 -13.806000 6.583959
14.227200 -13.806000 6.586077
14.274000 -13.806000 6.587699
14.320800 -13.806000 6.589178
14.367600 -13.806000 6.589178
14.414400 -13.806000 6.588411
14.461200 -13.806000 6.588030
14.508000 -13.806000 6.578821
14.554800 -13.806000 6.578821
14.601600 -13.806000 6.582080
14.648400 -13.806000 6.582080
14.695200 -13.806000 6.581231
14.742000 -13.806000 6.580290
14.788800 -13.806000 6.581231
14.835600 -13.806000 6.585413
14.882400 -13.806000 6.596003
14.929200 -13.806000 6.585705
14.976000 -13.806000 6.584185
15.022800 -13.806000 6.589609
15.069600 -13.806000 6.596003
15.116400 -13.806000 6.596003
15.163200 -13.806000 6.596460
15.210000 -13.806000 6.582229
15.256800 -13.806000 6.580795
15.303600 -13.806000 6.580197
15.350400 -13.806000 6.576877
15.397200 -13.806000 6.572822
15.444000 -13.806000 6.566224
15.490800 -13.806000 6.551241
15.537600 -13.806000 6.541539
15.584400 -13.806000 6.505325
15.631200 -13.806000 6.428104
16.099200 -13.806000 5.071355
16.146000 -13.806000 5.045561
16.192800 -13.806000 5.020248
16.239600 -13.806000 4.997757
16.286400 -13.806000 4.997757
16.333200 -13.806000 4.988069
16.380000 -13.806000 4.983385
16.426800 -13.806000 4.977624
16.473600 -13.806000 4.977624
16.520400 -13.806000 4.972622
16.567200 -13.806000 4.971362
16.614000 -13.806000 4.957452
16.660800 -13.806000 4.948593
16.707600 -13.806000 4.905680
16.754400 -13.806000 4.882970
16.801200 -13.806000 4.846833
17.550000 -13.806000 -5.915202
17.596800 -13.806000 -5.941542
18.111600 -13.806000 -8.133384
18.158400 -13.806000 -8.133384
18.205200 -13.806000 -8.158619
18.252000 -13.806000 -8.158619
18.298800 -13.806000 -8.158619
18.345600 -13.806000 -8.189607
18.392400 -13.806000 -8.189607
18.439200 -13.806000 -8.190089
18.486000 -13.806000 -8.190089
18.532800 -13.806000 -8.188931
18.579600 -13.806000 0.000000
18.626400 -13.806000 0.000000
18.673200 -13.806000 0.000000
-18.720000 -13.759200 0.000000
-18.673200 -13.759200 0.000000
-18.626400 -13.759200 0.000000
-18.579600 -13.759200 -7.743833
-18.532800 -13.759200 -7.723068
-18.486000 -13.759200 -7.718754
-18.439200 -13.759200 -7.723068
-18.392400 -13.759200 -7.723633
-18.345600 -13.759200 -7.743833
-18.298800 -13.759200 -7.727011
-18.252000 -13.759200 -7.748558
-18.205200 -13.759200 -7.733335
-18.158400 -13.759200 -7.733335
-18.111600 -13.759200 -7.727237
-18.064800 -13.759200 -7.727709
-18.018000 -13.759200 -7.727709
-17.971200 -13.759200 -7.727709
-17.924400 -13.759200 -7.727709
-17.877600 -13.759200 -7.754774
-17.830800 -13.759200 -7.782906
-17.784000 -13.759200 -7.814697
-17.737200 -13.759200 -7.814697
-17.690400 -13.759200 -7.782906
-17.643600 -13.759200 -7.782906
-17.596800 -13.759200 -7.785900
-17.550000 -13.759200 -7.785900
-17.503200 -13.759200 -7.758642
-17.456400 -13.759200 -7.748350
-17.409600 -13.759200 -7.741345
-17.362800 -13.759200 -7.758642
-17.316000 -13.759200 -7.758642
-17.269200 -13.759200 -7.762868
-17.222400 -13.759200 -7.758642
-17.175600 -13.759200 -7.751896
-17.128800 -13.759200 -7.732534
-17.082000 -13.759200 -7.722811
-17.035200 -13.759200 -7.708916
-16.988400 -13.759200 -7.669010
-16.941600 -13.759200 -7.662554
-16.894800 -13.759200 -7.573445
-16.426800 -13.759200 -6.075006
-15.631200 -13.759200 4.930715
-15.584400 -13.759200 4.943018
-15.537600 -13.759200 4.972816
-15.490800 -13.759200 5.023062
-15.444000 -13.759200 5.036701
-15.397200 -13.759200 5.043580
-15.350400 -13.759200 5.062135
-15.303600 -13.759200 5.069967
-15.256800 -13.759200 5.095067
-15.210000 -13.759200 5.101251
-15.163200 -13.759200 5.126775
-15.116400 -13.759200 5.207022
-14.601600 -13.759200 6.628842
-14.554800 -13.759200 6.657474
-14.508000 -13.759200 6.672349
-14.461200 -13.759200 6.681145
-14.414400 -13.759200 6.688203
-14.367600 -13.759200 6.698180
-14.320800 -13.759200 6.699339
-14.274000 -13.759200 6.699123
-14.227200 -13.759200 6.701199
-14.180400 -13.759200 6.702559
-14.133600 -13.759200 6.699879
-14.086800 -13.759200 6.702559
-14.040000 -13.759200 6.696728
-13.993200 -13.759200 6.695711
-13.946400 -13.759200 6.699879
-13.899600 -13.759200 6.705420
-13.852800 -13.759200 6.702099
-13.806000 -13.759200 6.703360
-13.759200 -13.759200 6.702099
-13.712400 -13.759200 6.705420
-13.665600 -13.759200 6.705982
-13.618800 -13.759200 6.703640
-13.572000 -13.759200 6.703640
-13.525200 -13.759200 6.703360
-13.478400 -13.759200 6.705664
-13.431600 -13.759200 6.702862
-13.384800 -13.759200 6.699318
-13.338000 -13.759200 6.699318
-13.291200 -13.759200 6.697329
-13.244400 -13.759200 6.696643
-13.197600 -13.759200 6.696513
-13.150800 -13.759200 6.690963
-13.104000 -13.759200 6.689844
-13.057200 -13.759200 6.688830
-13.010400 -13.759200 6.691915
-12.963600 -13.759200 6.692403
-12.916800 -13.759200 6.691915
-12.870000 -13.759200 6.699134
-12.823200 -13.759200 6.709808
-12.776400 -13.759200 6.712237
-12.729600 -13.759200 6.717816
-12.682800 -13.759200 6.722749
-12.636000 -13.759200 6.747667
-12.589200 -13.759200 6.769971
-9.126000 -13.759200 8.714917
-9.079200 -13.759200 8.688393
-9.032400 -13.759200 8.639427
-8.985600 -13.759200 8.577371
-8.938800 -13.759200 8.552350
-8.892000 -13.759200 8.431830
-8.845200 -13.759200 8.324137
-8.798400 -13.759200 8.281483
-8.751600 -13.759200 8.187505
-8.704800 -13.759200 8.072168
-8.658000 -13.759200 8.035247
-8.611200 -13.759200 7.893067
-8.564400 -13.759200 7.873200
-8.517600 -13.759200 7.803891
-8.470800 -13.759200 7.758314
-8.424000 -13.759200 7.657793
-8.377200 -13.759200 7.616636
-8.330400 -13.759200 7.535879
-8.283600 -13.759200 7.503353
-8.236800 -13.759200 7.453366
-8.190000 -13.759200 7.423474
-8.143200 -13.759200 7.354684
-8.096400 -13.759200 7.281693
-8.049600 -13.759200 7.270805
-8.002800 -13.759200 7.237137
-7.956000 -13.759200 7.193722
-7.909200 -13.759200 7.159673
-7.862400 -13.759200 7.122339
-7.815600 -13.759200 7.080187
-7.768800 -13.759200 7.058633
-7.722000 -13.759200 7.028547
-7.675200 -13.759200 6.978821
-7.628400 -13.759200 6.937504
-7.581600 -13.759200 6.887674
-7.534800 -13.759200 6.860315
-7.488000 -13.759200 6.848475
-7.441200 -13.759200 6.820761
-7.394400 -13.759200 6.782219
-7.347600 -13.759200 6.752498
-7.300800 -13.759200 6.728914
-7.254000 -13.759200 6.714293
-7.207200 -13.759200 6.636291
-7.160400 -13.759200 6.573893
-7.113600 -13.759200 6.537384
-7.066800 -13.759200 6.508210
-7.020000 -13.759200 6.481626
-6.973200 -13.759200 6.463506
-6.926400 -13.759200 6.429221
-6.879600 -13.759200 6.393075
-6.832800 -13.759200 6.348665
-6.786000 -13.759200 6.279766
-6.739200 -13.759200 6.267180
-6.692400 -13.759200 6.211662
-6.645600 -13.759200 6.177446
-6.598800 -13.759200 6.176774
-6.552000 -13.759200 6.133426
-6.505200 -13.759200 6.127518
-6.458400 -13.759200 6.122922
-6.411600 -13.759200 6.083671
-6.364800 -13.759200 6.028009
-6.318000 -13.759200 6.011288
-6.271200 -13.759200 6.007322
-6.224400 -13.759200 5.990797
-6.177600 -13.759200 5.978030
-6.130800 -13.759200 5.968590
-6.084000 -13.759200 5.916608
-6.037200 -13.759200 5.858934
-5.990400 -13.759200 5.808454
-5.943600 -13.759200 5.785963
-5.896800 -13.759200 5.767914
-5.850000 -13.759200 5.752632
-5.803200 -13.759200 5.742952
-5.756400 -13.759200 5.702983
-5.709600 -13.759200 5.700591
-5.662800 -13.759200 5.661083
-5.616000 -13.759200 5.646569
-5.569200 -13.759200 5.638813
-5.522400 -13.759200 5.622713
-5.475600 -13.759200 5.620655
-5.428800 -13.759200 5.590758
-5.382000 -13.759200 5.574700
-5.335200 -13.759200 5.549981
-5.288400 -13.759200 5.500517
-5.241600 -13.759200 5.486765
-5.194800 -13.759200 5.478977
-5.148000 -13.759200 5.468784
-5.101200 -13.759200 5.457576
-5.054400 -13.759200 5.421454
-5.007600 -13.759200 5.416202
-4.960800 -13.759200 5.413721
-4.914000 -13.759200 5.391400
-4.867200 -13.759200 5.368760
-4.820400 -13.759200 5.328058
-4.773600 -13.759200 5.325046
-4.726800 -13.759200 5.313468
-4.680000 -13.759200 5.301258
-4.633200 -13.759200 5.288389
-4.586400 -13.759200 5.278574
-4.539600 -13.759200 5.265717
-4.492800 -13.759200 5.232043
-4.446000 -13.759200 5.177133
-4.399200 -13.759200 5.186791
-4.352400 -13.759200 5.172311
-4.305600 -13.759200 5.172311
-4.258800 -13.759200 5.125956
-4.212000 -13.759200 5.101177
-4.165200 -13.759200 5.102280
-4.118400 -13.759200 5.095703
-4.071600 -13.759200 5.066941
-4.024800 -13.759200 5.056066
-3.978000 -13.759200 5.038297
-3.931200 -13.759200 5.033730
-3.884400 -13.759200 5.014210
-3.837600 -13.759200 4.994957
-3.790800 -13.759200 4.964377
-3.744000 -13.759200 4.956858
-3.697200 -13.759200 4.924759
-3.650400 -13.759200 4.909734
-3.603600 -13.759200 4.886410
-3.556800 -13.759200 4.879011
-3.510000 -13.759200 4.865739
-3.463200 -13.759200 4.865064
-3.416400 -13.759200 4.863680
-3.369600 -13.759200 4.854016
-3.322800 -13.759200 4.851857
-3.276000 -13.759200 4.829992
-3.229200 -13.759200 4.819434
-3.182400 -13.759200 4.773055
-3.135600 -13.759200 4.769630
-3.088800 -13.759200 4.756841
-3.042000 -13.759200 4.728396
-2.995200 -13.759200 4.717189
-2.948400 -13.759200 4.710947
-2.901600 -13.759200 4.720505
-2.854800 -13.759200 4.721212
-2.808000 -13.759200 4.720505
-2.761200 -13.759200 4.719119
-2.714400 -13.759200 4.717462
-2.667600 -13.759200 4.717462
-2.620800 -13.759200 4.691315
-2.574000 -13.759200 4.669644
-2.527200 -13.759200 4.604080
-2.480400 -13.759200 4.584212
-2.433600 -13.759200 4.580093
-2.386800 -13.759200 4.576279
-2.340000 -13.759200 4.567602
-2.293200 -13.759200 4.548599
-2.246400 -13.759200 4.530813
-2.199600 -13.759200 4.519666
-2.152800 -13.759200 4.489088
-2.106000 -13.759200 4.476255
-2.059200 -13.759200 4.469631
-2.012400 -13.759200 4.467424
-1.965600 -13.759200 4.463396
-1.918800 -13.759200 4.462929
-1.872000 -13.759200 4.448255
-1.825200 -13.759200 4.445290
-1.778400 -13.759200 4.429274
-1.731600 -13.759200 4.410591
-1.684800 -13.759200 4.376057
-1.638000 -13.759200 4.368048
-1.591200 -13.759200 4.336902
-1.544400 -13.759200 4.312127
-1.497600 -13.759200 4.290650
-1.450800 -13.759200 4.267136
-1.404000 -13.759200 4.251934
-1.357200 -13.759200 4.219872
-1.310400 -13.759200 4.204544
-1.263600 -13.759200 4.195229
-1.216800 -13.759200 4.177049
-1.170000 -13.759200 4.173649
-1.123200 -13.759200 4.154764
-1.076400 -13.759200 4.140255
-1.029600 -13.759200 4.118389
-0.982800 -13.759200 4.088887
-0.936000 -13.759200 4.068334
-0.889200 -13.759200 4.051022
-0.842400 -13.759200 4.032661
-0.795600 -13.759200 4.001075
-0.748800 -13.759200 3.997911
-0.702000 -13.759200 3.994773
-0.655200 -13.759200 3.974907
-0.608400 -13.759200 3.966113
-0.561600 -13.759200 3.970861
-0.514800 -13.759200 3.964008
-0.468000 -13.759200 3.948033
-0.421200 -13.759200 3.942086
-0.374400 -13.759200 3.918833
-0.327600 -13.759200 3.891803
-0.280800 -13.759200 3.885452
-0.234000 -13.759200 3.864349
-0.187200 -13.759200 3.852336
-0.140400 -13.759200 3.857026
-0.093600 -13.759200 3.851054
-0.046800 -13.759200 3.849050
0.000000 -13.759200 3.838777
0.046800 -13.759200 3.832249
0.093600 -13.759200 3.812308
0.140400 -13.759200 3.815889
0.187200 -13.759200 3.808183
0.234000 -13.759200 3.792841
0.280800 -13.759200 3.790817
0.327600 -13.759200 3.794738
0.374400 -13.759200 3.785080
0.421200 -13.759200 3.772067
0.468000 -13.759200 3.744138
0.514800 -13.759200 3.726624
0.561600 -13.759200 3.705212
0.608400 -13.759200 3.696161
0.655200 -13.759200 3.664647
0.702000 -13.759200 3.657885
0.748800 -13.759200 3.636961
0.795600 -13.759200 3.636961
0.842400 -13.759200 3.620844
0.889200 -13.759200 3.611529
0.936000 -13.759200 3.602372
0.982800 -13.759200 3.571588
1.029600 -13.759200 3.558530
1.076400 -13.759200 3.552736
1.123200 -13.759200 3.540160
1.170000 -13.759200 3.537826
1.216800 -13.759200 3.518479
1.263600 -13.759200 3.524175
1.310400 -13.759200 3.528455
1.357200 -13.759200 3.506661
1.404000 -13.759200 3.506661
1.450800 -13.759200 3.494618
1.497600 -13.759200 3.485923
1.544400 -13.759200 3.491786
1.591200 -13.759200 3.488242
1.638000 -13.759200 3.463295
1.684800 -13.759200 3.460227
1.731600 -13.759200 3.452562
1.778400 -13.759200 3.446948
1.825200 -13.759200 3.446948
1.872000 -13.759200 3.451508
1.918800 -13.759200 3.446948
1.965600 -13.759200 3.446948
2.012400 -13.759200 3.460408
2.059200 -13.759200 3.441237
2.106000 -13.759200 3.441237
2.152800 -13.759200 3.462934
2.199600 -13.759200 3.431944
2.246400 -13.759200 3.426112
2.293200 -13.759200 3.440956
2.340000 -13.759200 3.438198
2.386800 -13.759200 3.437161
2.433600 -13.759200 3.437161
2.480400 -13.759200 3.437161
2.527200 -13.759200 3.437161
2.574000 -13.759200 3.455402
2.620800 -13.759200 3.455402
2.667600 -13.759200 3.432662
2.714400 -13.759200 3.455402
2.761200 -13.759200 3.458395
2.808000 -13.759200 3.458395
2.854800 -13.759200 3.475275
2.901600 -13.759200 3.437054
2.948400 -13.759200 3.427209
2.995200 -13.759200 3.437054
3.042000 -13.759200 3.437054
3.088800 -13.759200 3.436332
3.135600 -13.759200 3.413084
3.182400 -13.759200 3.413084
3.229200 -13.759200 3.413084
3.276000 -13.759200 3.412558
3.322800 -13.759200 3.412558
3.369600 -13.759200 3.413084
3.416400 -13.759200 3.417350
3.463200 -13.759200 3.418898
3.510000 -13.759200 3.433611
3.556800 -13.759200 3.433611
3.603600 -13.759200 3.428103
3.650400 -13.759200 3.445752
3.697200 -13.759200 3.434856
3.744000 -13.759200 3.449654
3.790800 -13.759200 3.445752
3.837600 -13.759200 3.449654
3.884400 -13.759200 3.449803
3.931200 -13.759200 3.472216
3.978000 -13.759200 3.479601
4.024800 -13.759200 3.484034
4.071600 -13.759200 3.495729
4.118400 -13.759200 3.508769
4.165200 -13.759200 3.502341
4.212000 -13.759200 3.508769
4.258800 -13.759200 3.531044
4.305600 -13.759200 3.532787
4.352400 -13.759200 3.516481
4.399200 -13.759200 3.516481
4.446000 -13.759200 3.512255
4.492800 -13.759200 3.534321
4.539600 -13.759200 3.541294
4.586400 -13.759200 3.516647
4.633200 -13.759200 3.546513
4.680000 -13.759200 3.559722
4.726800 -13.759200 3.566023
4.773600 -13.759200 3.568924
4.820400 -13.759200 3.568924
4.867200 -13.759200 3.587701
4.914000 -13.759200 3.600173
4.960800 -13.759200 3.600346
5.007600 -13.759200 3.610751
5.054400 -13.759200 3.621336
5.101200 -13.759200 3.626792
5.148000 -13.759200 3.626792
5.194800 -13.759200 3.626792
5.241600 -13.759200 3.628693
5.288400 -13.759200 3.658591
5.335200 -13.759200 3.673102
5.382000 -13.759200 3.698248
5.428800 -13.759200 3.742167
5.475600 -13.759200 3.744604
5.522400 -13.759200 3.757214
5.569200 -13.759200 3.757372
5.616000 -13.759200 3.781097
5.662800 -13.759200 3.812293
5.709600 -13.759200 3.820079
5.756400 -13.759200 3.821408
5.803200 -13.759200 3.837536
5.850000 -13.759200 3.851747
5.896800 -13.759200 3.864621
5.943600 -13.759200 3.864621
5.990400 -13.759200 3.875581
6.037200 -13.759200 3.889734
6.084000 -13.759200 3.917139
6.130800 -13.759200 3.917139
6.177600 -13.759200 3.918223
6.224400 -13.759200 3.922316
6.271200 -13.759200 3.947188
6.318000 -13.759200 3.953624
6.364800 -13.759200 3.980850
6.411600 -13.759200 3.983176
6.458400 -13.759200 4.012144
6.505200 -13.759200 4.020039
6.552000 -13.759200 4.033730
6.598800 -13.759200 4.055116
6.645600 -13.759200 4.089596
6.692400 -13.759200 4.099951
6.739200 -13.759200 4.106771
6.786000 -13.759200 4.133979
6.832800 -13.759200 4.143756
6.879600 -13.759200 4.151128
6.926400 -13.759200 4.153427
6.973200 -13.759200 4.155133
7.020000 -13.759200 4.160222
7.066800 -13.759200 4.175346
7.113600 -13.759200 4.183280
7.160400 -13.759200 4.213726
7.207200 -13.759200 4.217198
7.254000 -13.759200 4.240943
7.300800 -13.759200 4.258465
7.347600 -13.759200 4.272323
7.394400 -13.759200 4.311645
7.441200 -13.759200 4.332237
7.488000 -13.759200 4.379030
7.534800 -13.759200 4.394289
7.581600 -13.759200 4.435995
7.628400 -13.759200 4.466062
7.675200 -13.759200 4.483970
7.722000 -13.759200 4.503716
7.768800 -13.759200 4.517668
7.815600 -13.759200 4.517668
7.862400 -13.759200 4.517592
7.909200 -13.759200 4.518000
7.956000 -13.759200 4.533262
8.002800 -13.759200 4.536413
8.049600 -13.759200 4.588832
8.096400 -13.759200 4.605249
8.143200 -13.759200 4.644096
8.190000 -13.759200 4.689291
8.236800 -13.759200 4.719909
8.283600 -13.759200 4.740886
8.330400 -13.759200 4.786005
8.377200 -13.759200 4.802692
8.424000 -13.759200 4.825556
8.470800 -13.759200 4.848836
8.517600 -13.759200 4.860242
8.564400 -13.759200 4.876070
8.611200 -13.759200 4.901634
8.658000 -13.759200 4.909194
8.704800 -13.759200 4.919271
8.751600 -13.759200 4.946691
8.798400 -13.759200 5.004244
8.845200 -13.759200 5.027131
8.892000 -13.759200 5.073277
8.938800 -13.759200 5.099985
8.985600 -13.759200 5.106528
9.032400 -13.759200 5.179484
9.079200 -13.759200 5.208225
9.126000 -13.759200 5.217170
9.172800 -13.759200 5.242189
9.219600 -13.759200 5.287210
9.266400 -13.759200 5.300506
9.313200 -13.759200 5.309848
9.360000 -13.759200 5.336948
9.406800 -13.759200 5.380351
9.453600 -13.759200 5.416364
9.500400 -13.759200 5.452926
9.547200 -13.759200 5.515298
9.594000 -13.759200 5.541155
9.640800 -13.759200 5.583050
9.687600 -13.759200 5.610524
9.734400 -13.759200 5.618323
9.781200 -13.759200 5.653129
9.828000 -13.759200 5.690571
9.874800 -13.759200 5.729878
9.921600 -13.759200 5.794508
9.968400 -13.759200 5.819740
10.015200 -13.759200 5.841581
10.062000 -13.759200 5.859138
10.108800 -13.759200 5.881433
10.155600 -13.759200 5.960716
10.202400 -13.759200 5.986227
10.249200 -13.759200 6.009551
10.296000 -13.759200 6.072031
10.342800 -13.759200 6.123422
10.389600 -13.759200 6.183845
10.436400 -13.759200 6.230797
10.483200 -13.759200 6.283590
10.530000 -13.759200 6.378525
10.576800 -13.759200 6.441172
10.623600 -13.759200 6.472538
10.670400 -13.759200 6.476981
10.717200 -13.759200 6.533442
10.764000 -13.759200 6.600159
10.810800 -13.759200 6.614781
10.857600 -13.759200 6.693079
10.904400 -13.759200 6.744342
10.951200 -13.759200 6.822208
10.998000 -13.759200 6.881236
11.044800 -13.759200 6.897163
11.091600 -13.759200 6.928481
11.138400 -13.759200 6.999095
11.185200 -13.759200 7.063825
11.232000 -13.759200 7.081345
11.278800 -13.759200 7.215283
11.325600 -13.759200 7.262699
11.372400 -13.759200 7.415541
11.419200 -13.759200 7.489487
11.466000 -13.759200 7.518133
11.512800 -13.759200 7.576572
11.559600 -13.759200 7.787877
13.618800 -13.759200 6.650293
13.665600 -13.759200 6.645507
13.712400 -13.759200 6.640647
13.759200 -13.759200 6.635475
13.806000 -13.759200 6.620280
13.852800 -13.759200 6.609046
13.899600 -13.759200 6.589176
13.946400 -13.759200 6.592380
13.993200 -13.759200 6.585477
14.040000 -13.759200 6.585477
14.086800 -13.759200 6.583959
14.133600 -13.759200 6.578946
14.180400 -13.759200 6.585929
14.227200 -13.759200 6.587699
14.274000 -13.759200 6.588411
14.320800 -13.759200 6.593232
14.367600 -13.759200 6.596903
14.414400 -13.759200 6.599530
14.461200 -13.759200 6.599530
14.508000 -13.759200 6.593232
14.554800 -13.759200 6.593528
14.601600 -13.759200 6.593528
14.648400 -13.759200 6.593528
14.695200 -13.759200 6.586361
14.742000 -13.759200 6.583523
14.788800 -13.759200 6.585413
14.835600 -13.759200 6.589609
14.882400 -13.759200 6.596514
14.929200 -13.759200 6.596514
14.976000 -13.759200 6.596460
15.022800 -13.759200 6.596514
15.069600 -13.759200 6.608539
15.116400 -13.759200 6.605125
15.163200 -13.759200 6.605125
15.210000 -13.759200 6.596232
15.256800 -13.759200 6.594169
15.303600 -13.759200 6.590653
15.350400 -13.759200 6.582229
15.397200 -13.759200 6.576877
15.444000 -13.759200 6.574440
15.490800 -13.759200 6.566224
15.537600 -13.759200 6.548208
15.584400 -13.759200 6.519705
15.631200 -13.759200 6.482261
16.146000 -13.759200 5.058431
16.192800 -13.759200 5.032239
16.239600 -13.759200 5.000474
16.286400 -13.759200 4.997757
16.333200 -13.759200 4.988935
16.380000 -13.759200 4.984487
16.426800 -13.759200 4.988935
16.473600 -13.759200 4.989223
16.520400 -13.759200 4.984487
16.567200 -13.759200 4.989223
16.614000 -13.759200 4.976140
16.660800 -13.759200 4.972622
16.707600 -13.759200 4.955039
16.754400 -13.759200 4.905680
16.801200 -13.759200 4.866049
16.848000 -13.759200 4.830905
18.158400 -13.759200 -8.089290
18.205200 -13.759200 -8.104776
18.252000 -13.759200 -8.111695
18.298800 -13.759200 -8.126149
18.345600 -13.759200 -8.142586
18.392400 -13.759200 -8.142586
18.439200 -13.759200 -8.178164
18.486000 -13.759200 -8.180698
18.532800 -13.759200 -8.187349
18.579600 -13.759200 0.000000
18.626400 -13.759200 0.000000
18.673200 -13.759200 0.000000
-18.720000 -13.712400 0.000000
-18.673200 -13.712400 0.000000
-18.626400 -13.712400 0.000000
-18.579600 -13.712400 -7.743833
-18.532800 -13.712400 -7.732318
-18.486000 -13.712400 -7.732318
-18.439200 -13.712400 -7.748558
-18.392400 -13.712400 -7.748558
-18.345600 -13.712400 -7.756503
-18.298800 -13.712400 -7.780752
-18.252000 -13.712400 -7.787432
-18.205200 -13.712400 -7.780752
-18.158400 -13.712400 -7.749603
-18.111600 -13.712400 -7.727237
-18.064800 -13.712400 -7.727237
-18.018000 -13.712400 -7.727237
-17.971200 -13.712400 -7.722521
-17.924400 -13.712400 -7.721055
-17.877600 -13.712400 -7.719391
-17.830800 -13.712400 -7.729705
-17.784000 -13.712400 -7.785900
-17.737200 -13.712400 -7.814697
-17.690400 -13.712400 -7.785900
-17.643600 -13.712400 -7.808258
-17.596800 -13.712400 -7.809946
-17.550000 -13.712400 -7.814697
-17.503200 -13.712400 -7.809946
-17.456400 -13.712400 -7.762868
-17.409600 -13.712400 -7.753656
-17.362800 -13.712400 -7.762868
-17.316000 -13.712400 -7.748350
-17.269200 -13.712400 -7.748350
-17.222400 -13.712400 -7.736459
-17.175600 -13.712400 -7.730469
-17.128800 -13.712400 -7.709777
-17.082000 -13.712400 -7.702876
-17.035200 -13.712400 -7.680435
-16.988400 -13.712400 -7.658407
-16.941600 -13.712400 -7.594470
-16.520400 -13.712400 -6.082156
-16.473600 -13.712400 -6.082156
-15.678000 -13.712400 4.930715
-15.631200 -13.712400 4.937722
-15.584400 -13.712400 4.959585
-15.537600 -13.712400 5.002091
-15.490800 -13.712400 5.036701
-15.444000 -13.712400 5.042572
-15.397200 -13.712400 5.057413
-15.350400 -13.712400 5.069723
-15.303600 -13.712400 5.092290
-15.256800 -13.712400 5.109404
-15.210000 -13.712400 5.113866
-15.163200 -13.712400 5.138532
-15.116400 -13.712400 5.211318
-14.648400 -13.712400 6.605304
-14.601600 -13.712400 6.640923
-14.554800 -13.712400 6.676277
-14.508000 -13.712400 6.677989
-14.461200 -13.712400 6.690524
-14.414400 -13.712400 6.699123
-14.367600 -13.712400 6.701199
-14.320800 -13.712400 6.702559
-14.274000 -13.712400 6.702559
-14.227200 -13.712400 6.706332
-14.180400 -13.712400 6.706845
-14.133600 -13.712400 6.708874
-14.086800 -13.712400 6.710840
-14.040000 -13.712400 6.706442
-13.993200 -13.712400 6.706442
-13.946400 -13.712400 6.711971
-13.899600 -13.712400 6.712075
-13.852800 -13.712400 6.711971
-13.806000 -13.712400 6.711971
-13.759200 -13.712400 6.709294
-13.712400 -13.712400 6.710101
-13.665600 -13.712400 6.710101
-13.618800 -13.712400 6.705982
-13.572000 -13.712400 6.705982
-13.525200 -13.712400 6.705143
-13.478400 -13.712400 6.705664
-13.431600 -13.712400 6.705664
-13.384800 -13.712400 6.703199
-13.338000 -13.712400 6.705664
-13.291200 -13.712400 6.704231
-13.244400 -13.712400 6.702862
-13.197600 -13.712400 6.702862
-13.150800 -13.712400 6.697329
-13.104000 -13.712400 6.697972
-13.057200 -13.712400 6.697786
-13.010400 -13.712400 6.698788
-12.963600 -13.712400 6.699134
-12.916800 -13.712400 6.699134
-12.870000 -13.712400 6.707539
-12.823200 -13.712400 6.711989
-12.776400 -13.712400 6.717816
-12.729600 -13.712400 6.726136
-12.682800 -13.712400 6.752292
-12.636000 -13.712400 6.769971
-12.589200 -13.712400 6.804668
-9.126000 -13.712400 8.690039
-9.079200 -13.712400 8.680462
-9.032400 -13.712400 8.577371
-8.985600 -13.712400 8.561076
-8.938800 -13.712400 8.516737
-8.892000 -13.712400 8.431830
-8.845200 -13.712400 8.325463
-8.798400 -13.712400 8.277602
-8.751600 -13.712400 8.176791
-8.704800 -13.712400 8.071448
-8.658000 -13.712400 7.990426
-8.611200 -13.712400 7.893067
-8.564400 -13.712400 7.871813
-8.517600 -13.712400 7.767703
-8.470800 -13.712400 7.709026
-8.424000 -13.712400 7.631835
-8.377200 -13.712400 7.576977
-8.330400 -13.712400 7.510306
-8.283600 -13.712400 7.485689
-8.236800 -13.712400 7.453366
-8.190000 -13.712400 7.423474
-8.143200 -13.712400 7.364122
-8.096400 -13.712400 7.309574
-8.049600 -13.712400 7.277887
-8.002800 -13.712400 7.244993
-7.956000 -13.712400 7.203523
-7.909200 -13.712400 7.155519
-7.862400 -13.712400 7.093688
-7.815600 -13.712400 7.061324
-7.768800 -13.712400 7.057251
-7.722000 -13.712400 7.028547
-7.675200 -13.712400 6.979882
-7.628400 -13.712400 6.946016
-7.581600 -13.712400 6.916763
-7.534800 -13.712400 6.860677
-7.488000 -13.712400 6.854472
-7.441200 -13.712400 6.791121
-7.394400 -13.712400 6.758676
-7.347600 -13.712400 6.728914
-7.300800 -13.712400 6.714012
-7.254000 -13.712400 6.677671
-7.207200 -13.712400 6.607533
-7.160400 -13.712400 6.537384
-7.113600 -13.712400 6.490231
-7.066800 -13.712400 6.481626
-7.020000 -13.712400 6.451242
-6.973200 -13.712400 6.402979
-6.926400 -13.712400 6.393075
-6.879600 -13.712400 6.335495
-6.832800 -13.712400 6.275143
-6.786000 -13.712400 6.221934
-6.739200 -13.712400 6.211662
-6.692400 -13.712400 6.151419
-6.645600 -13.712400 6.147100
-6.598800 -13.712400 6.128735
-6.552000 -13.712400 6.122239
-6.505200 -13.712400 6.081540
-6.458400 -13.712400 6.056247
-6.411600 -13.712400 6.017887
-6.364800 -13.712400 6.014480
-6.318000 -13.712400 6.006903
-6.271200 -13.712400 5.982341
-6.224400 -13.712400 5.978030
-6.177600 -13.712400 5.950325
-6.130800 -13.712400 5.935405
-6.084000 -13.712400 5.902733
-6.037200 -13.712400 5.817433
-5.990400 -13.712400 5.771618
-5.943600 -13.712400 5.762000
-5.896800 -13.712400 5.759156
-5.850000 -13.712400 5.739295
-5.803200 -13.712400 5.721789
-5.756400 -13.712400 5.695859
-5.709600 -13.712400 5.690553
-5.662800 -13.712400 5.661022
-5.616000 -13.712400 5.646569
-5.569200 -13.712400 5.631438
-5.522400 -13.712400 5.620937
-5.475600 -13.712400 5.616141
-5.428800 -13.712400 5.583100
-5.382000 -13.712400 5.568757
-5.335200 -13.712400 5.549981
-5.288400 -13.712400 5.502576
-5.241600 -13.712400 5.489681
-5.194800 -13.712400 5.486277
-5.148000 -13.712400 5.483289
-5.101200 -13.712400 5.483289
-5.054400 -13.712400 5.462024
-5.007600 -13.712400 5.426275
-4.960800 -13.712400 5.417447
-4.914000 -13.712400 5.391400
-4.867200 -13.712400 5.368760
-4.820400 -13.712400 5.328892
-4.773600 -13.712400 5.328892
-4.726800 -13.712400 5.313468
-4.680000 -13.712400 5.301258
-4.633200 -13.712400 5.288389
-4.586400 -13.712400 5.284352
-4.539600 -13.712400 5.267668
-4.492800 -13.712400 5.232043
-4.446000 -13.712400 5.198998
-4.399200 -13.712400 5.186791
-4.352400 -13.712400 5.164853
-4.305600 -13.712400 5.150477
-4.258800 -13.712400 5.102280
-4.212000 -13.712400 5.091928
-4.165200 -13.712400 5.095703
-4.118400 -13.712400 5.090473
-4.071600 -13.712400 5.072581
-4.024800 -13.712400 5.056066
-3.978000 -13.712400 5.038297
-3.931200 -13.712400 5.036284
-3.884400 -13.712400 5.019816
-3.837600 -13.712400 5.005648
-3.790800 -13.712400 4.994479
-3.744000 -13.712400 4.961276
-3.697200 -13.712400 4.948432
-3.650400 -13.712400 4.923757
-3.603600 -13.712400 4.901192
-3.556800 -13.712400 4.901192
-3.510000 -13.712400 4.869687
-3.463200 -13.712400 4.865739
-3.416400 -13.712400 4.863680
-3.369600 -13.712400 4.858607
-3.322800 -13.712400 4.851857
-3.276000 -13.712400 4.819434
-3.229200 -13.712400 4.778640
-3.182400 -13.712400 4.760439
-3.135600 -13.712400 4.756841
-3.088800 -13.712400 4.744973
-3.042000 -13.712400 4.734879
-2.995200 -13.712400 4.720505
-2.948400 -13.712400 4.712320
-2.901600 -13.712400 4.720505
-2.854800 -13.712400 4.721212
-2.808000 -13.712400 4.720505
-2.761200 -13.712400 4.717706
-2.714400 -13.712400 4.717462
-2.667600 -13.712400 4.717462
-2.620800 -13.712400 4.689680
-2.574000 -13.712400 4.615305
-2.527200 -13.712400 4.585459
-2.480400 -13.712400 4.578654
-2.433600 -13.712400 4.578654
-2.386800 -13.712400 4.580093
-2.340000 -13.712400 4.590536
-2.293200 -13.712400 4.578654
-2.246400 -13.712400 4.563466
-2.199600 -13.712400 4.537568
-2.152800 -13.712400 4.500863
-2.106000 -13.712400 4.480823
-2.059200 -13.712400 4.473353
-2.012400 -13.712400 4.469631
-1.965600 -13.712400 4.463396
-1.918800 -13.712400 4.463396
-1.872000 -13.712400 4.462929
-1.825200 -13.712400 4.445290
-1.778400 -13.712400 4.429274
-1.731600 -13.712400 4.399566
-1.684800 -13.712400 4.368048
-1.638000 -13.712400 4.366838
-1.591200 -13.712400 4.338270
-1.544400 -13.712400 4.326926
-1.497600 -13.712400 4.307205
-1.450800 -13.712400 4.279518
-1.404000 -13.712400 4.246350
-1.357200 -13.712400 4.209082
-1.310400 -13.712400 4.204544
-1.263600 -13.712400 4.196885
-1.216800 -13.712400 4.177049
-1.170000 -13.712400 4.173649
-1.123200 -13.712400 4.145042
-1.076400 -13.712400 4.140255
-1.029600 -13.712400 4.121471
-0.982800 -13.712400 4.105584
-0.936000 -13.712400 4.088887
-0.889200 -13.712400 4.051022
-0.842400 -13.712400 4.032661
-0.795600 -13.712400 3.997911
-0.748800 -13.712400 3.982343
-0.702000 -13.712400 3.988431
-0.655200 -13.712400 3.974907
-0.608400 -13.712400 3.966113
-0.561600 -13.712400 3.973984
-0.514800 -13.712400 3.973984
-0.468000 -13.712400 3.965059
-0.421200 -13.712400 3.942086
-0.374400 -13.712400 3.918833
-0.327600 -13.712400 3.891803
-0.280800 -13.712400 3.877398
-0.234000 -13.712400 3.851054
-0.187200 -13.712400 3.844575
-0.140400 -13.712400 3.846193
-0.093600 -13.712400 3.841922
-0.046800 -13.712400 3.838771
0.000000 -13.712400 3.818405
0.046800 -13.712400 3.817549
0.093600 -13.712400 3.811309
0.140400 -13.712400 3.812308
0.187200 -13.712400 3.792841
0.234000 -13.712400 3.786434
0.280800 -13.712400 3.785080
0.327600 -13.712400 3.786434
0.374400 -13.712400 3.771891
0.421200 -13.712400 3.746222
0.468000 -13.712400 3.741960
0.514800 -13.712400 3.726624
0.561600 -13.712400 3.709436
0.608400 -13.712400 3.678723
0.655200 -13.712400 3.659104
0.702000 -13.712400 3.642417
0.748800 -13.712400 3.636961
0.795600 -13.712400 3.637016
0.842400 -13.712400 3.637016
0.889200 -13.712400 3.618864
0.936000 -13.712400 3.616914
0.982800 -13.712400 3.588205
1.029600 -13.712400 3.571588
1.076400 -13.712400 3.552736
1.123200 -13.712400 3.533012
1.170000 -13.712400 3.518479
1.216800 -13.712400 3.501185
1.263600 -13.712400 3.494831
1.310400 -13.712400 3.508694
1.357200 -13.712400 3.492086
1.404000 -13.712400 3.492086
1.450800 -13.712400 3.491786
1.497600 -13.712400 3.480789
1.544400 -13.712400 3.485923
1.591200 -13.712400 3.469175
1.638000 -13.712400 3.457435
1.684800 -13.712400 3.451508
1.731600 -13.712400 3.436112
1.778400 -13.712400 3.428502
1.825200 -13.712400 3.428502
1.872000 -13.712400 3.436112
1.918800 -13.712400 3.429980
1.965600 -13.712400 3.424787
2.012400 -13.712400 3.424787
2.059200 -13.712400 3.424069
2.106000 -13.712400 3.411701
2.152800 -13.712400 3.409489
2.199600 -13.712400 3.405174
2.246400 -13.712400 3.401245
2.293200 -13.712400 3.409487
2.340000 -13.712400 3.412995
2.386800 -13.712400 3.409487
2.433600 -13.712400 3.412995
2.480400 -13.712400 3.412995
2.527200 -13.712400 3.412995
2.574000 -13.712400 3.412995
2.620800 -13.712400 3.406740
2.667600 -13.712400 3.378368
2.714400 -13.712400 3.390398
2.761200 -13.712400 3.390398
2.808000 -13.712400 3.390398
2.854800 -13.712400 3.409419
2.901600 -13.712400 3.409013
2.948400 -13.712400 3.390398
2.995200 -13.712400 3.409419
3.042000 -13.712400 3.409013
3.088800 -13.712400 3.409419
3.135600 -13.712400 3.396849
3.182400 -13.712400 3.396849
3.229200 -13.712400 3.396849
3.276000 -13.712400 3.408429
3.322800 -13.712400 3.388000
3.369600 -13.712400 3.390773
3.416400 -13.712400 3.405143
3.463200 -13.712400 3.412558
3.510000 -13.712400 3.412927
3.556800 -13.712400 3.417350
3.603600 -13.712400 3.411133
3.650400 -13.712400 3.418898
3.697200 -13.712400 3.418898
3.744000 -13.712400 3.428103
3.790800 -13.712400 3.420408
3.837600 -13.712400 3.431928
3.884400 -13.712400 3.446250
3.931200 -13.712400 3.449654
3.978000 -13.712400 3.447942
4.024800 -13.712400 3.456557
4.071600 -13.712400 3.484034
4.118400 -13.712400 3.495729
4.165200 -13.712400 3.495729
4.212000 -13.712400 3.497311
4.258800 -13.712400 3.498508
4.305600 -13.712400 3.501283
4.352400 -13.712400 3.502989
4.399200 -13.712400 3.501283
4.446000 -13.712400 3.501283
4.492800 -13.712400 3.516481
4.539600 -13.712400 3.525189
4.586400 -13.712400 3.516647
4.633200 -13.712400 3.525189
4.680000 -13.712400 3.527298
4.726800 -13.712400 3.540502
4.773600 -13.712400 3.546513
4.820400 -13.712400 3.547096
4.867200 -13.712400 3.566023
4.914000 -13.712400 3.587701
4.960800 -13.712400 3.593809
5.007600 -13.712400 3.606373
5.054400 -13.712400 3.612713
5.101200 -13.712400 3.623979
5.148000 -13.712400 3.627010
5.194800 -13.712400 3.626253
5.241600 -13.712400 3.630020
5.288400 -13.712400 3.651532
5.335200 -13.712400 3.658591
5.382000 -13.712400 3.693265
5.428800 -13.712400 3.698564
5.475600 -13.712400 3.737319
5.522400 -13.712400 3.742930
5.569200 -13.712400 3.754093
5.616000 -13.712400 3.757372
5.662800 -13.712400 3.797188
5.709600 -13.712400 3.797188
5.756400 -13.712400 3.797188
5.803200 -13.712400 3.821408
5.850000 -13.712400 3.834880
5.896800 -13.712400 3.840915
5.943600 -13.712400 3.849438
5.990400 -13.712400 3.865593
6.037200 -13.712400 3.885205
6.084000 -13.712400 3.915341
6.130800 -13.712400 3.915341
6.177600 -13.712400 3.902885
6.224400 -13.712400 3.895523
6.271200 -13.712400 3.925963
6.318000 -13.712400 3.925963
6.364800 -13.712400 3.937038
6.411600 -13.712400 3.951304
6.458400 -13.712400 3.980850
6.505200 -13.712400 4.003674
6.552000 -13.712400 4.012144
6.598800 -13.712400 4.028738
6.645600 -13.712400 4.035528
6.692400 -13.712400 4.055116
6.739200 -13.712400 4.072636
6.786000 -13.712400 4.093484
6.832800 -13.712400 4.111650
6.879600 -13.712400 4.112985
6.926400 -13.712400 4.144941
6.973200 -13.712400 4.152373
7.020000 -13.712400 4.160222
7.066800 -13.712400 4.183309
7.113600 -13.712400 4.184130
7.160400 -13.712400 4.216711
7.207200 -13.712400 4.217745
7.254000 -13.712400 4.229789
7.300800 -13.712400 4.251327
7.347600 -13.712400 4.258465
7.394400 -13.712400 4.288068
7.441200 -13.712400 4.316012
7.488000 -13.712400 4.346362
7.534800 -13.712400 4.374594
7.581600 -13.712400 4.422226
7.628400 -13.712400 4.459518
7.675200 -13.712400 4.483479
7.722000 -13.712400 4.502953
7.768800 -13.712400 4.518000
7.815600 -13.712400 4.523799
7.862400 -13.712400 4.518998
7.909200 -13.712400 4.518998
7.956000 -13.712400 4.523745
8.002800 -13.712400 4.533262
8.049600 -13.712400 4.583016
8.096400 -13.712400 4.585911
8.143200 -13.712400 4.605249
8.190000 -13.712400 4.669455
8.236800 -13.712400 4.719909
8.283600 -13.712400 4.740886
8.330400 -13.712400 4.767458
8.377200 -13.712400 4.796674
8.424000 -13.712400 4.810951
8.470800 -13.712400 4.845611
8.517600 -13.712400 4.848836
8.564400 -13.712400 4.855186
8.611200 -13.712400 4.860242
8.658000 -13.712400 4.901634
8.704800 -13.712400 4.908371
8.751600 -13.712400 4.919389
8.798400 -13.712400 4.995226
8.845200 -13.712400 5.006758
8.892000 -13.712400 5.067259
8.938800 -13.712400 5.073277
8.985600 -13.712400 5.101974
9.032400 -13.712400 5.118726
9.079200 -13.712400 5.179593
9.126000 -13.712400 5.208225
9.172800 -13.712400 5.239177
9.219600 -13.712400 5.276741
9.266400 -13.712400 5.300506
9.313200 -13.712400 5.310540
9.360000 -13.712400 5.331823
9.406800 -13.712400 5.377605
9.453600 -13.712400 5.401294
9.500400 -13.712400 5.467523
9.547200 -13.712400 5.536809
9.594000 -13.712400 5.583050
9.640800 -13.712400 5.614051
9.687600 -13.712400 5.620464
9.734400 -13.712400 5.649053
9.781200 -13.712400 5.679636
9.828000 -13.712400 5.687056
9.874800 -13.712400 5.706166
9.921600 -13.712400 5.761147
9.968400 -13.712400 5.810268
10.015200 -13.712400 5.838335
10.062000 -13.712400 5.846600
10.108800 -13.712400 5.874025
10.155600 -13.712400 5.931576
10.202400 -13.712400 5.968541
10.249200 -13.712400 6.006471
10.296000 -13.712400 6.071936
10.342800 -13.712400 6.111777
10.389600 -13.712400 6.173709
10.436400 -13.712400 6.229585
10.483200 -13.712400 6.274839
10.530000 -13.712400 6.311203
10.576800 -13.712400 6.406103
10.623600 -13.712400 6.433340
10.670400 -13.712400 6.460679
10.717200 -13.712400 6.495859
10.764000 -13.712400 6.586484
10.810800 -13.712400 6.606525
10.857600 -13.712400 6.671762
10.904400 -13.712400 6.740896
10.951200 -13.712400 6.802588
10.998000 -13.712400 6.877333
11.044800 -13.712400 6.881236
11.091600 -13.712400 6.911897
11.138400 -13.712400 6.968098
11.185200 -13.712400 7.061718
11.232000 -13.712400 7.080751
11.278800 -13.712400 7.204885
11.325600 -13.712400 7.235967
11.372400 -13.712400 7.350973
11.419200 -13.712400 7.422574
11.466000 -13.712400 7.473612
11.512800 -13.712400 7.518133
11.559600 -13.712400 7.667882
13.618800 -13.712400 6.647575
13.665600 -13.712400 6.647575
13.712400 -13.712400 6.640903
13.759200 -13.712400 6.636748
13.806000 -13.712400 6.633013
13.852800 -13.712400 6.620280
13.899600 -13.712400 6.613607
13.946400 -13.712400 6.612771
13.993200 -13.712400 6.608514
14.040000 -13.712400 6.599092
14.086800 -13.712400 6.594384
14.133600 -13.712400 6.589176
14.180400 -13.712400 6.594384
14.227200 -13.712400 6.596660
14.274000 -13.712400 6.599092
14.320800 -13.712400 6.599530
14.367600 -13.712400 6.602827
14.414400 -13.712400 6.604056
14.461200 -13.712400 6.606842
14.508000 -13.712400 6.604056
14.554800 -13.712400 6.606842
14.601600 -13.712400 6.606842
14.648400 -13.712400 6.607020
14.695200 -13.712400 6.599507
14.742000 -13.712400 6.588613
14.788800 -13.712400 6.586361
14.835600 -13.712400 6.586361
14.882400 -13.712400 6.589609
14.929200 -13.712400 6.585705
14.976000 -13.712400 6.589609
15.022800 -13.712400 6.596460
15.069600 -13.712400 6.608539
15.116400 -13.712400 6.603201
15.163200 -13.712400 6.603201
15.210000 -13.712400 6.594169
15.256800 -13.712400 6.596232
15.303600 -13.712400 6.594169
15.350400 -13.712400 6.594169
15.397200 -13.712400 6.582672
15.444000 -13.712400 6.582229
15.490800 -13.712400 6.576877
15.537600 -13.712400 6.568835
15.584400 -13.712400 6.541539
15.631200 -13.712400 6.505325
15.678000 -13.712400 6.452643
16.192800 -13.712400 5.050024
16.239600 -13.712400 5.000474
16.286400 -13.712400 4.993447
16.333200 -13.712400 4.988069
16.380000 -13.712400 4.985992
16.426800 -13.712400 4.985992
16.473600 -13.712400 4.988935
16.520400 -13.712400 4.985992
16.567200 -13.712400 4.989223
16.614000 -13.712400 4.982846
16.660800 -13.712400 4.982846
16.707600 -13.712400 4.970026
16.754400 -13.712400 4.948593
16.801200 -13.712400 4.898153
16.848000 -13.712400 4.830905
16.894800 -13.712400 4.781511
18.205200 -13.712400 -8.071280
18.252000 -13.712400 -8.071280
18.298800 -13.712400 -8.101381
18.345600 -13.712400 -8.111695
18.392400 -13.712400 -8.129913
18.439200 -13.712400 -8.143020
18.486000 -13.712400 -8.155064
18.532800 -13.712400 -8.180698
18.579600 -13.712400 0.000000
18.626400 -13.712400 0.000000
18.673200 -13.712400 0.000000
-18.720000 -13.665600 0.000000
-18.673200 -13.665600 0.000000
-18.626400 -13.665600 0.000000
-18.579600 -13.665600 -7.743833
-18.532800 -13.665600 -7.732318
-18.486000 -13.665600 -7.732318
-18.439200 -13.665600 -7.748558
-18.392400 -13.665600 -7.748728
-18.345600 -13.665600 -7.769283
-18.298800 -13.665600 -7.787432
-18.252000 -13.665600 -7.806731
-18.205200 -13.665600 -7.806731
-18.158400 -13.665600 -7.787432
-18.111600 -13.665600 -7.762097
-18.064800 -13.665600 -7.751283
-18.018000 -13.665600 -7.749603
-17.971200 -13.665600 -7.733335
-17.924400 -13.665600 -7.727709
-17.877600 -13.665600 -7.729705
-17.830800 -13.665600 -7.746954
-17.784000 -13.665600 -7.814697
-17.737200 -13.665600 -7.846138
-17.690400 -13.665600 -7.835279
-17.643600 -13.665600 -7.817634
-17.596800 -13.665600 -7.835279
-17.550000 -13.665600 -7.835279
-17.503200 -13.665600 -7.819576
-17.456400 -13.665600 -7.817242
-17.409600 -13.665600 -7.763487
-17.362800 -13.665600 -7.765932
-17.316000 -13.665600 -7.736459
-17.269200 -13.665600 -7.731085
-17.222400 -13.665600 -7.730469
-17.175600 -13.665600 -7.708916
-17.128800 -13.665600 -7.680435
-17.082000 -13.665600 -7.669010
-17.035200 -13.665600 -7.662554
-16.988400 -13.665600 -7.594470
-15.724800 -13.665600 4.930715
-15.678000 -13.665600 4.937399
-15.631200 -13.665600 4.955973
-15.584400 -13.665600 4.978919
-15.537600 -13.665600 5.036006
-15.490800 -13.665600 5.037839
-15.444000 -13.665600 5.053973
-15.397200 -13.665600 5.069327
-15.350400 -13.665600 5.083631
-15.303600 -13.665600 5.102895
-15.256800 -13.665600 5.124407
-15.210000 -13.665600 5.137146
-15.163200 -13.665600 5.207022
-15.116400 -13.665600 5.273647
-14.648400 -13.665600 6.634159
-14.601600 -13.665600 6.657474
-14.554800 -13.665600 6.685144
-14.508000 -13.665600 6.698180
-14.461200 -13.665600 6.703648
-14.414400 -13.665600 6.706332
-14.367600 -13.665600 6.706382
-14.320800 -13.665600 6.706332
-14.274000 -13.665600 6.704243
-14.227200 -13.665600 6.707979
-14.180400 -13.665600 6.710840
-14.133600 -13.665600 6.715584
-14.086800 -13.665600 6.715584
-14.040000 -13.665600 6.713149
-13.993200 -13.665600 6.713149
-13.946400 -13.665600 6.718563
-13.899600 -13.665600 6.713767
-13.852800 -13.665600 6.713149
-13.806000 -13.665600 6.713149
-13.759200 -13.665600 6.711971
-13.712400 -13.665600 6.710419
-13.665600 -13.665600 6.711460
-13.618800 -13.665600 6.710419
-13.572000 -13.665600 6.708871
-13.525200 -13.665600 6.708852
-13.478400 -13.665600 6.705982
-13.431600 -13.665600 6.708852
-13.384800 -13.665600 6.705751
-13.338000 -13.665600 6.708852
-13.291200 -13.665600 6.708276
-13.244400 -13.665600 6.704575
-13.197600 -13.665600 6.704575
-13.150800 -13.665600 6.704231
-13.104000 -13.665600 6.704231
-13.057200 -13.665600 6.704575
-13.010400 -13.665600 6.709167
-12.963600 -13.665600 6.709167
-12.916800 -13.665600 6.712237
-12.870000 -13.665600 6.713904
-12.823200 -13.665600 6.714934
-12.776400 -13.665600 6.717816
-12.729600 -13.665600 6.726136
-12.682800 -13.665600 6.766808
-12.636000 -13.665600 6.789758
-9.126000 -13.665600 8.661470
-9.079200 -13.665600 8.577371
-9.032400 -13.665600 8.552350
-8.985600 -13.665600 8.498270
-8.938800 -13.665600 8.475548
-8.892000 -13.665600 8.388496
-8.845200 -13.665600 8.294633
-8.798400 -13.665600 8.242765
-8.751600 -13.665600 8.117023
-8.704800 -13.665600 8.054297
-8.658000 -13.665600 7.989015
-8.611200 -13.665600 7.875651
-8.564400 -13.665600 7.851722
-8.517600 -13.665600 7.753025
-8.470800 -13.665600 7.709026
-8.424000 -13.665600 7.635617
-8.377200 -13.665600 7.576977
-8.330400 -13.665600 7.510306
-8.283600 -13.665600 7.476162
-8.236800 -13.665600 7.440749
-8.190000 -13.665600 7.391681
-8.143200 -13.665600 7.364122
-8.096400 -13.665600 7.293383
-8.049600 -13.665600 7.290758
-8.002800 -13.665600 7.270805
-7.956000 -13.665600 7.193722
-7.909200 -13.665600 7.155668
-7.862400 -13.665600 7.107250
-7.815600 -13.665600 7.061503
-7.768800 -13.665600 7.058633
-7.722000 -13.665600 7.028547
-7.675200 -13.665600 6.978821
-7.628400 -13.665600 6.937504
-7.581600 -13.665600 6.887674
-7.534800 -13.665600 6.848475
-7.488000 -13.665600 6.833210
-7.441200 -13.665600 6.752498
-7.394400 -13.665600 6.728914
-7.347600 -13.665600 6.714293
-7.300800 -13.665600 6.677671
-7.254000 -13.665600 6.610447
-7.207200 -13.665600 6.540683
-7.160400 -13.665600 6.498260
-7.113600 -13.665600 6.470659
-7.066800 -13.665600 6.451242
-7.020000 -13.665600 6.395744
-6.973200 -13.665600 6.389078
-6.926400 -13.665600 6.335495
-6.879600 -13.665600 6.286838
-6.832800 -13.665600 6.264269
-6.786000 -13.665600 6.202054
-6.739200 -13.665600 6.147100
-6.692400 -13.665600 6.128735
-6.645600 -13.665600 6.123338
-6.598800 -13.665600 6.118782
-6.552000 -13.665600 6.083671
-6.505200 -13.665600 6.044750
-6.458400 -13.665600 6.024069
-6.411600 -13.665600 6.011288
-6.364800 -13.665600 6.009293
-6.318000 -13.665600 5.982181
-6.271200 -13.665600 5.976100
-6.224400 -13.665600 5.937634
-6.177600 -13.665600 5.918037
-6.130800 -13.665600 5.905317
-6.084000 -13.665600 5.901598
-6.037200 -13.665600 5.827333
-5.990400 -13.665600 5.771618
-5.943600 -13.665600 5.758810
-5.896800 -13.665600 5.758810
-5.850000 -13.665600 5.731134
-5.803200 -13.665600 5.706694
-5.756400 -13.665600 5.695290
-5.709600 -13.665600 5.694063
-5.662800 -13.665600 5.661022
-5.616000 -13.665600 5.644793
-5.569200 -13.665600 5.622713
-5.522400 -13.665600 5.622113
-5.475600 -13.665600 5.616141
-5.428800 -13.665600 5.583967
-5.382000 -13.665600 5.568755
-5.335200 -13.665600 5.549981
-5.288400 -13.665600 5.499688
-5.241600 -13.665600 5.486765
-5.194800 -13.665600 5.478977
-5.148000 -13.665600 5.463655
-5.101200 -13.665600 5.463655
-5.054400 -13.665600 5.421454
-5.007600 -13.665600 5.421126
-4.960800 -13.665600 5.417447
-4.914000 -13.665600 5.391400
-4.867200 -13.665600 5.366564
-4.820400 -13.665600 5.345223
-4.773600 -13.665600 5.345223
-4.726800 -13.665600 5.324967
-4.680000 -13.665600 5.304787
-4.633200 -13.665600 5.297955
-4.586400 -13.665600 5.289075
-4.539600 -13.665600 5.265717
-4.492800 -13.665600 5.219051
-4.446000 -13.665600 5.198998
-4.399200 -13.665600 5.177133
-4.352400 -13.665600 5.147894
-4.305600 -13.665600 5.141090
-4.258800 -13.665600 5.095703
-4.212000 -13.665600 5.091928
-4.165200 -13.665600 5.093604
-4.118400 -13.665600 5.086264
-4.071600 -13.665600 5.072581
-4.024800 -13.665600 5.054477
-3.978000 -13.665600 5.038609
-3.931200 -13.665600 5.038412
-3.884400 -13.665600 5.022348
-3.837600 -13.665600 5.005648
-3.790800 -13.665600 4.997305
-3.744000 -13.665600 4.964377
-3.697200 -13.665600 4.959407
-3.650400 -13.665600 4.947332
-3.603600 -13.665600 4.908719
-3.556800 -13.665600 4.903777
-3.510000 -13.665600 4.869973
-3.463200 -13.665600 4.865739
-3.416400 -13.665600 4.863680
-3.369600 -13.665600 4.858607
-3.322800 -13.665600 4.851857
-3.276000 -13.665600 4.824361
-3.229200 -13.665600 4.817149
-3.182400 -13.665600 4.773055
-3.135600 -13.665600 4.756841
-3.088800 -13.665600 4.739652
-3.042000 -13.665600 4.734879
-2.995200 -13.665600 4.712320
-2.948400 -13.665600 4.706757
-2.901600 -13.665600 4.712320
-2.854800 -13.665600 4.717189
-2.808000 -13.665600 4.717462
-2.761200 -13.665600 4.712320
-2.714400 -13.665600 4.700288
-2.667600 -13.665600 4.691315
-2.620800 -13.665600 4.669644
-2.574000 -13.665600 4.608087
-2.527200 -13.665600 4.594695
-2.480400 -13.665600 4.585459
-2.433600 -13.665600 4.594695
-2.386800 -13.665600 4.604080
-2.340000 -13.665600 4.604080
-2.293200 -13.665600 4.578654
-2.246400 -13.665600 4.548077
-2.199600 -13.665600 4.512874
-2.152800 -13.665600 4.500255
-2.106000 -13.665600 4.484312
-2.059200 -13.665600 4.479727
-2.012400 -13.665600 4.469631
-1.965600 -13.665600 4.468338
-1.918800 -13.665600 4.470365
-1.872000 -13.665600 4.463396
-1.825200 -13.665600 4.455437
-1.778400 -13.665600 4.430620
-1.731600 -13.665600 4.410591
-1.684800 -13.665600 4.393942
-1.638000 -13.665600 4.375520
-1.591200 -13.665600 4.346311
-1.544400 -13.665600 4.314565
-1.497600 -13.665600 4.303650
-1.450800 -13.665600 4.279518
-1.404000 -13.665600 4.251934
-1.357200 -13.665600 4.222853
-1.310400 -13.665600 4.215706
-1.263600 -13.665600 4.200564
-1.216800 -13.665600 4.187783
-1.170000 -13.665600 4.184599
-1.123200 -13.665600 4.157975
-1.076400 -13.665600 4.140479
-1.029600 -13.665600 4.123841
-0.982800 -13.665600 4.107100
-0.936000 -13.665600 4.091360
-0.889200 -13.665600 4.081794
-0.842400 -13.665600 4.040738
-0.795600 -13.665600 4.037425
-0.748800 -13.665600 4.032661
-0.702000 -13.665600 4.015541
-0.655200 -13.665600 3.998163
-0.608400 -13.665600 4.001075
-0.561600 -13.665600 3.997911
-0.514800 -13.665600 3.985073
-0.468000 -13.665600 3.975683
-0.421200 -13.665600 3.952803
-0.374400 -13.665600 3.932222
-0.327600 -13.665600 3.891180
-0.280800 -13.665600 3.868830
-0.234000 -13.665600 3.846390
-0.187200 -13.665600 3.841922
-0.140400 -13.665600 3.841922
-0.093600 -13.665600 3.832249
-0.046800 -13.665600 3.818405
0.000000 -13.665600 3.799476
0.046800 -13.665600 3.793626
0.093600 -13.665600 3.792841
0.140400 -13.665600 3.792841
0.187200 -13.665600 3.786434
0.234000 -13.665600 3.771676
0.280800 -13.665600 3.771891
0.327600 -13.665600 3.771891
0.374400 -13.665600 3.746222
0.421200 -13.665600 3.741960
0.468000 -13.665600 3.723130
0.514800 -13.665600 3.709436
0.561600 -13.665600 3.679549
0.608400 -13.665600 3.668724
0.655200 -13.665600 3.637968
0.702000 -13.665600 3.620844
0.748800 -13.665600 3.620844
0.795600 -13.665600 3.636961
0.842400 -13.665600 3.637016
0.889200 -13.665600 3.618864
0.936000 -13.665600 3.616914
0.982800 -13.665600 3.596552
1.029600 -13.665600 3.574435
1.076400 -13.665600 3.540160
1.123200 -13.665600 3.518479
1.170000 -13.665600 3.513989
1.216800 -13.665600 3.494831
1.263600 -13.665600 3.484275
1.310400 -13.665600 3.494831
1.357200 -13.665600 3.485923
1.404000 -13.665600 3.485923
1.450800 -13.665600 3.494177
1.497600 -13.665600 3.469175
1.544400 -13.665600 3.469175
1.591200 -13.665600 3.460227
1.638000 -13.665600 3.448849
1.684800 -13.665600 3.429980
1.731600 -13.665600 3.424363
1.778400 -13.665600 3.418533
1.825200 -13.665600 3.412836
1.872000 -13.665600 3.421466
1.918800 -13.665600 3.424363
1.965600 -13.665600 3.411701
2.012400 -13.665600 3.411701
2.059200 -13.665600 3.409489
2.106000 -13.665600 3.407262
2.152800 -13.665600 3.405768
2.199600 -13.665600 3.399377
2.246400 -13.665600 3.374732
2.293200 -13.665600 3.366882
2.340000 -13.665600 3.364812
2.386800 -13.665600 3.347659
2.433600 -13.665600 3.344425
2.480400 -13.665600 3.344425
2.527200 -13.665600 3.344425
2.574000 -13.665600 3.349139
2.620800 -13.665600 3.344425
2.667600 -13.665600 3.344425
2.714400 -13.665600 3.368052
2.761200 -13.665600 3.357015
2.808000 -13.665600 3.369966
2.854800 -13.665600 3.373650
2.901600 -13.665600 3.373650
2.948400 -13.665600 3.370296
2.995200 -13.665600 3.377018
3.042000 -13.665600 3.370296
3.088800 -13.665600 3.377996
3.135600 -13.665600 3.368608
3.182400 -13.665600 3.368164
3.229200 -13.665600 3.379241
3.276000 -13.665600 3.387254
3.322800 -13.665600 3.379241
3.369600 -13.665600 3.379241
3.416400 -13.665600 3.390773
3.463200 -13.665600 3.406842
3.510000 -13.665600 3.406842
3.556800 -13.665600 3.406842
3.603600 -13.665600 3.406842
3.650400 -13.665600 3.409391
3.697200 -13.665600 3.409391
3.744000 -13.665600 3.408968
3.790800 -13.665600 3.401670
3.837600 -13.665600 3.409391
3.884400 -13.665600 3.420408
3.931200 -13.665600 3.431928
3.978000 -13.665600 3.433006
4.024800 -13.665600 3.446250
4.071600 -13.665600 3.447942
4.118400 -13.665600 3.484417
4.165200 -13.665600 3.484417
4.212000 -13.665600 3.497311
4.258800 -13.665600 3.498508
4.305600 -13.665600 3.501283
4.352400 -13.665600 3.508769
4.399200 -13.665600 3.502989
4.446000 -13.665600 3.505696
4.492800 -13.665600 3.525189
4.539600 -13.665600 3.541294
4.586400 -13.665600 3.540502
4.633200 -13.665600 3.544150
4.680000 -13.665600 3.544150
4.726800 -13.665600 3.559722
4.773600 -13.665600 3.558706
4.820400 -13.665600 3.562822
4.867200 -13.665600 3.564041
4.914000 -13.665600 3.564744
4.960800 -13.665600 3.566023
5.007600 -13.665600 3.587701
5.054400 -13.665600 3.590694
5.101200 -13.665600 3.612713
5.148000 -13.665600 3.627010
5.194800 -13.665600 3.612976
5.241600 -13.665600 3.630020
5.288400 -13.665600 3.638862
5.335200 -13.665600 3.638862
5.382000 -13.665600 3.660690
5.428800 -13.665600 3.679778
5.475600 -13.665600 3.698248
5.522400 -13.665600 3.730723
5.569200 -13.665600 3.742184
5.616000 -13.665600 3.754093
5.662800 -13.665600 3.797188
5.709600 -13.665600 3.797188
5.756400 -13.665600 3.797188
5.803200 -13.665600 3.812293
5.850000 -13.665600 3.828941
5.896800 -13.665600 3.834880
5.943600 -13.665600 3.822271
5.990400 -13.665600 3.828941
6.037200 -13.665600 3.849438
6.084000 -13.665600 3.895272
6.130800 -13.665600 3.895272
6.177600 -13.665600 3.877398
6.224400 -13.665600 3.877398
6.271200 -13.665600 3.918223
6.318000 -13.665600 3.922316
6.364800 -13.665600 3.928381
6.411600 -13.665600 3.935254
6.458400 -13.665600 3.951304
6.505200 -13.665600 3.980850
6.552000 -13.665600 4.001643
6.598800 -13.665600 4.010526
6.645600 -13.665600 4.012948
6.692400 -13.665600 4.033730
6.739200 -13.665600 4.043443
6.786000 -13.665600 4.087147
6.832800 -13.665600 4.096846
6.879600 -13.665600 4.111650
6.926400 -13.665600 4.143756
6.973200 -13.665600 4.152373
7.020000 -13.665600 4.160222
7.066800 -13.665600 4.173069
7.113600 -13.665600 4.181807
7.160400 -13.665600 4.212761
7.207200 -13.665600 4.217198
7.254000 -13.665600 4.235891
7.300800 -13.665600 4.258465
7.347600 -13.665600 4.272323
7.394400 -13.665600 4.295701
7.441200 -13.665600 4.316012
7.488000 -13.665600 4.346362
7.534800 -13.665600 4.368809
7.581600 -13.665600 4.402186
7.628400 -13.665600 4.422226
7.675200 -13.665600 4.466062
7.722000 -13.665600 4.476450
7.768800 -13.665600 4.518425
7.815600 -13.665600 4.526901
7.862400 -13.665600 4.523745
7.909200 -13.665600 4.526901
7.956000 -13.665600 4.536413
8.002800 -13.665600 4.545454
8.049600 -13.665600 4.572575
8.096400 -13.665600 4.572575
8.143200 -13.665600 4.585911
8.190000 -13.665600 4.614943
8.236800 -13.665600 4.684377
8.283600 -13.665600 4.719909
8.330400 -13.665600 4.732898
8.377200 -13.665600 4.767458
8.424000 -13.665600 4.793206
8.470800 -13.665600 4.798373
8.517600 -13.665600 4.836256
8.564400 -13.665600 4.845235
8.611200 -13.665600 4.857088
8.658000 -13.665600 4.900767
8.704800 -13.665600 4.907279
8.751600 -13.665600 4.935023
8.798400 -13.665600 4.996136
8.845200 -13.665600 5.016721
8.892000 -13.665600 5.048253
8.938800 -13.665600 5.052375
8.985600 -13.665600 5.073277
9.032400 -13.665600 5.102734
9.079200 -13.665600 5.160364
9.126000 -13.665600 5.178268
9.172800 -13.665600 5.202133
9.219600 -13.665600 5.242189
9.266400 -13.665600 5.287695
9.313200 -13.665600 5.302836
9.360000 -13.665600 5.336948
9.406800 -13.665600 5.367875
9.453600 -13.665600 5.397936
9.500400 -13.665600 5.426287
9.547200 -13.665600 5.538160
9.594000 -13.665600 5.583050
9.640800 -13.665600 5.614051
9.687600 -13.665600 5.635584
9.734400 -13.665600 5.679278
9.781200 -13.665600 5.687056
9.828000 -13.665600 5.690571
9.874800 -13.665600 5.701690
9.921600 -13.665600 5.743156
9.968400 -13.665600 5.801611
10.015200 -13.665600 5.822555
10.062000 -13.665600 5.823594
10.108800 -13.665600 5.846600
10.155600 -13.665600 5.914900
10.202400 -13.665600 5.918934
10.249200 -13.665600 5.970070
10.296000 -13.665600 6.015562
10.342800 -13.665600 6.072031
10.389600 -13.665600 6.173709
10.436400 -13.665600 6.230797
10.483200 -13.665600 6.275515
10.530000 -13.665600 6.311203
10.576800 -13.665600 6.378525
10.623600 -13.665600 6.416521
10.670400 -13.665600 6.441172
10.717200 -13.665600 6.484195
10.764000 -13.665600 6.516608
10.810800 -13.665600 6.592956
10.857600 -13.665600 6.661186
10.904400 -13.665600 6.686778
10.951200 -13.665600 6.769932
10.998000 -13.665600 6.833298
11.044800 -13.665600 6.877333
11.091600 -13.665600 6.897163
11.138400 -13.665600 6.941727
11.185200 -13.665600 7.025138
11.232000 -13.665600 7.066578
11.278800 -13.665600 7.150936
11.325600 -13.665600 7.215283
11.372400 -13.665600 7.348050
11.419200 -13.665600 7.443474
11.466000 -13.665600 7.504297
11.512800 -13.665600 7.620019
11.559600 -13.665600 7.793356
13.665600 -13.665600 6.681312
13.712400 -13.665600 6.671881
13.759200 -13.665600 6.644002
13.806000 -13.665600 6.636748
13.852800 -13.665600 6.627194
13.899600 -13.665600 6.623986
13.946400 -13.665600 6.622539
13.993200 -13.665600 6.617758
14.040000 -13.665600 6.615604
14.086800 -13.665600 6.608514
14.133600 -13.665600 6.597333
14.180400 -13.665600 6.599092
14.227200 -13.665600 6.600767
14.274000 -13.665600 6.604056
14.320800 -13.665600 6.606616
14.367600 -13.665600 6.612133
14.414400 -13.665600 6.612566
14.461200 -13.665600 6.612176
14.508000 -13.665600 6.608212
14.554800 -13.665600 6.608212
14.601600 -13.665600 6.607020
14.648400 -13.665600 6.608212
14.695200 -13.665600 6.605418
14.742000 -13.665600 6.593528
14.788800 -13.665600 6.593528
14.835600 -13.665600 6.599507
14.882400 -13.665600 6.602062
14.929200 -13.665600 6.589609
14.976000 -13.665600 6.596514
15.022800 -13.665600 6.603201
15.069600 -13.665600 6.617062
15.116400 -13.665600 6.609106
15.163200 -13.665600 6.609106
15.210000 -13.665600 6.609106
15.256800 -13.665600 6.617993
15.303600 -13.665600 6.618565
15.350400 -13.665600 6.610687
15.397200 -13.665600 6.603223
15.444000 -13.665600 6.602639
15.490800 -13.665600 6.594387
15.537600 -13.665600 6.579165
15.584400 -13.665600 6.563190
15.631200 -13.665600 6.540667
15.678000 -13.665600 6.521229
15.724800 -13.665600 6.468637
16.239600 -13.665600 5.020248
16.286400 -13.665600 5.005077
16.333200 -13.665600 4.993219
16.380000 -13.665600 4.985992
16.426800 -13.665600 4.984487
16.473600 -13.665600 4.985992
16.520400 -13.665600 4.984487
16.567200 -13.665600 4.985992
16.614000 -13.665600 4.982846
16.660800 -13.665600 4.982846
16.707600 -13.665600 4.975035
16.754400 -13.665600 4.969006
16.801200 -13.665600 4.935030
16.848000 -13.665600 4.876195
16.894800 -13.665600 4.830905
16.941600 -13.665600 4.737611
18.205200 -13.665600 -8.034926
18.252000 -13.665600 -8.015590
18.298800 -13.665600 -8.071280
18.345600 -13.665600 -8.089290
18.392400 -13.665600 -8.129913
18.439200 -13.665600 -8.143020
18.486000 -13.665600 -8.155064
18.532800 -13.665600 -8.187349
18.579600 -13.665600 0.000000
18.626400 -13.665600 0.000000
18.673200 -13.665600 0.000000
-18.720000 -13.618800 0.000000
-18.673200 -13.618800 0.000000
-18.626400 -13.618800 0.000000
-18.579600 -13.618800 -7.753435
-18.532800 -13.618800 -7.748728
-18.486000 -13.618800 -7.744707
-18.439200 -13.618800 -7.767256
-18.392400 -13.618800 -7.769520
-18.345600 -13.618800 -7.769520
-18.298800 -13.618800 -7.788774
-18.252000 -13.618800 -7.806731
-18.205200 -13.618800 -7.806731
-18.158400 -13.618800 -7.788774
-18.111600 -13.618800 -7.787432
-18.064800 -13.618800 -7.758203
-18.018000 -13.618800 -7.762097
-17.971200 -13.618800 -7.758203
-17.924400 -13.618800 -7.744108
-17.877600 -13.618800 -7.749603
-17.830800 -13.618800 -7.771446
-17.784000 -13.618800 -7.832367
-17.737200 -13.618800 -7.853929
-17.690400 -13.618800 -7.846138
-17.643600 -13.618800 -7.840049
-17.596800 -13.618800 -7.845202
-17.550000 -13.618800 -7.839876
-17.503200 -13.618800 -7.821265
-17.456400 -13.618800 -7.817634
-17.409600 -13.618800 -7.765932
-17.362800 -13.618800 -7.769108
-17.316000 -13.618800 -7.748350
-17.269200 -13.618800 -7.732534
-17.222400 -13.618800 -7.730469
-17.175600 -13.618800 -7.702876
-17.128800 -13.618800 -7.669010
-17.082000 -13.618800 -7.615935
-17.035200 -13.618800 -7.573445
-15.724800 -13.618800 4.937399
-15.678000 -13.618800 4.955973
-15.631200 -13.618800 5.002848
-15.584400 -13.618800 5.029359
-15.537600 -13.618800 5.042572
-15.490800 -13.618800 5.053973
-15.444000 -13.618800 5.062135
-15.397200 -13.618800 5.071866
-15.350400 -13.618800 5.100337
-15.303600 -13.618800 5.124407
-15.256800 -13.618800 5.144251
-15.210000 -13.618800 5.196243
-15.163200 -13.618800 5.283409
-14.695200 -13.618800 6.634159
-14.648400 -13.618800 6.653059
-14.601600 -13.618800 6.676277
-14.554800 -13.618800 6.698180
-14.508000 -13.618800 6.705057
-14.461200 -13.618800 6.707979
-14.414400 -13.618800 6.715123
-14.367600 -13.618800 6.715123
-14.320800 -13.618800 6.715123
-14.274000 -13.618800 6.714027
-14.227200 -13.618800 6.717324
-14.180400 -13.618800 6.719461
-14.133600 -13.618800 6.719778
-14.086800 -13.618800 6.719778
-14.040000 -13.618800 6.719461
-13.993200 -13.618800 6.719778
-13.946400 -13.618800 6.721233
-13.899600 -13.618800 6.721233
-13.852800 -13.618800 6.720674
-13.806000 -13.618800 6.720759
-13.759200 -13.618800 6.715291
-13.712400 -13.618800 6.715034
-13.665600 -13.618800 6.715034
-13.618800 -13.618800 6.712629
-13.572000 -13.618800 6.712514
-13.525200 -13.618800 6.708871
-13.478400 -13.618800 6.705982
-13.431600 -13.618800 6.708871
-13.384800 -13.618800 6.708276
-13.338000 -13.618800 6.711345
-13.291200 -13.618800 6.708852
-13.244400 -13.618800 6.708276
-13.197600 -13.618800 6.708276
-13.150800 -13.618800 6.714392
-13.104000 -13.618800 6.709167
-13.057200 -13.618800 6.714392
-13.010400 -13.618800 6.713246
-12.963600 -13.618800 6.712237
-12.916800 -13.618800 6.713904
-12.870000 -13.618800 6.715573
-12.823200 -13.618800 6.719221
-12.776400 -13.618800 6.720117
-12.729600 -13.618800 6.749532
-12.682800 -13.618800 6.770564
-9.126000 -13.618800 8.629580
-9.079200 -13.618800 8.563779
-9.032400 -13.618800 8.498270
-8.985600 -13.618800 8.454545
-8.938800 -13.618800 8.413998
-8.892000 -13.618800 8.364872
-8.845200 -13.618800 8.271659
-8.798400 -13.618800 8.212039
-8.751600 -13.618800 8.107066
-8.704800 -13.618800 8.031140
-8.658000 -13.618800 7.952295
-8.611200 -13.618800 7.871813
-8.564400 -13.618800 7.802265
-8.517600 -13.618800 7.752184
-8.470800 -13.618800 7.702963
-8.424000 -13.618800 7.641275
-8.377200 -13.618800 7.612773
-8.330400 -13.618800 7.516958
-8.283600 -13.618800 7.480485
-8.236800 -13.618800 7.435087
-8.190000 -13.618800 7.394376
-8.143200 -13.618800 7.364122
-8.096400 -13.618800 7.314395
-8.049600 -13.618800 7.277887
-8.002800 -13.618800 7.237659
-7.956000 -13.618800 7.177243
-7.909200 -13.618800 7.155519
-7.862400 -13.618800 7.093688
-7.815600 -13.618800 7.058633
-7.768800 -13.618800 7.044396
-7.722000 -13.618800 7.016852
-7.675200 -13.618800 6.978821
-7.628400 -13.618800 6.935256
-7.581600 -13.618800 6.869282
-7.534800 -13.618800 6.816940
-7.488000 -13.618800 6.772822
-7.441200 -13.618800 6.714482
-7.394400 -13.618800 6.641634
-7.347600 -13.618800 6.620994
-7.300800 -13.618800 6.605392
-7.254000 -13.618800 6.540683
-7.207200 -13.618800 6.498260
-7.160400 -13.618800 6.465295
-7.113600 -13.618800 6.447363
-7.066800 -13.618800 6.405831
-7.020000 -13.618800 6.375190
-6.973200 -13.618800 6.366375
-6.926400 -13.618800 6.323608
-6.879600 -13.618800 6.286838
-6.832800 -13.618800 6.220949
-6.786000 -13.618800 6.151419
-6.739200 -13.618800 6.133426
-6.692400 -13.618800 6.122239
-6.645600 -13.618800 6.108741
-6.598800 -13.618800 6.085730
-6.552000 -13.618800 6.061749
-6.505200 -13.618800 6.026017
-6.458400 -13.618800 6.017887
-6.411600 -13.618800 5.981616
-6.364800 -13.618800 5.982181
-6.318000 -13.618800 5.971446
-6.271200 -13.618800 5.955296
-6.224400 -13.618800 5.937071
-6.177600 -13.618800 5.920007
-6.130800 -13.618800 5.905317
-6.084000 -13.618800 5.902733
-6.037200 -13.618800 5.848514
-5.990400 -13.618800 5.799837
-5.943600 -13.618800 5.762000
-5.896800 -13.618800 5.762000
-5.850000 -13.618800 5.735739
-5.803200 -13.618800 5.706694
-5.756400 -13.618800 5.700591
-5.709600 -13.618800 5.695290
-5.662800 -13.618800 5.661083
-5.616000 -13.618800 5.646569
-5.569200 -13.618800 5.625070
-5.522400 -13.618800 5.622113
-5.475600 -13.618800 5.620655
-5.428800 -13.618800 5.568757
-5.382000 -13.618800 5.558886
-5.335200 -13.618800 5.541409
-5.288400 -13.618800 5.502576
-5.241600 -13.618800 5.486765
-5.194800 -13.618800 5.478977
-5.148000 -13.618800 5.462652
-5.101200 -13.618800 5.473021
-5.054400 -13.618800 5.421454
-5.007600 -13.618800 5.421126
-4.960800 -13.618800 5.417447
-4.914000 -13.618800 5.381499
-4.867200 -13.618800 5.366564
-4.820400 -13.618800 5.346528
-4.773600 -13.618800 5.334456
-4.726800 -13.618800 5.322721
-4.680000 -13.618800 5.301426
-4.633200 -13.618800 5.297955
-4.586400 -13.618800 5.288389
-4.539600 -13.618800 5.241048
-4.492800 -13.618800 5.212432
-4.446000 -13.618800 5.174423
-4.399200 -13.618800 5.172311
-4.352400 -13.618800 5.148120
-4.305600 -13.618800 5.148120
-4.258800 -13.618800 5.125956
-4.212000 -13.618800 5.102280
-4.165200 -13.618800 5.095703
-4.118400 -13.618800 5.091928
-4.071600 -13.618800 5.078189
-4.024800 -13.618800 5.056066
-3.978000 -13.618800 5.051998
-3.931200 -13.618800 5.038609
-3.884400 -13.618800 5.022348
-3.837600 -13.618800 4.999566
-3.790800 -13.618800 4.994479
-3.744000 -13.618800 4.965004
-3.697200 -13.618800 4.958203
-3.650400 -13.618800 4.948432
-3.603600 -13.618800 4.932549
-3.556800 -13.618800 4.909734
-3.510000 -13.618800 4.876967
-3.463200 -13.618800 4.869973
-3.416400 -13.618800 4.868286
-3.369600 -13.618800 4.863171
-3.322800 -13.618800 4.858607
-3.276000 -13.618800 4.836268
-3.229200 -13.618800 4.823953
-3.182400 -13.618800 4.803452
-3.135600 -13.618800 4.754490
-3.088800 -13.618800 4.736819
-3.042000 -13.618800 4.712320
-2.995200 -13.618800 4.700288
-2.948400 -13.618800 4.699796
-2.901600 -13.618800 4.699796
-2.854800 -13.618800 4.696694
-2.808000 -13.618800 4.699796
-2.761200 -13.618800 4.682288
-2.714400 -13.618800 4.665849
-2.667600 -13.618800 4.662419
-2.620800 -13.618800 4.615305
-2.574000 -13.618800 4.585459
-2.527200 -13.618800 4.581334
-2.480400 -13.618800 4.570555
-2.433600 -13.618800 4.563466
-2.386800 -13.618800 4.566995
-2.340000 -13.618800 4.566995
-2.293200 -13.618800 4.537568
-2.246400 -13.618800 4.504139
-2.199600 -13.618800 4.489594
-2.152800 -13.618800 4.484312
-2.106000 -13.618800 4.484196
-2.059200 -13.618800 4.473353
-2.012400 -13.618800 4.467424
-1.965600 -13.618800 4.454461
-1.918800 -13.618800 4.454461
-1.872000 -13.618800 4.445290
-1.825200 -13.618800 4.429274
-1.778400 -13.618800 4.421080
-1.731600 -13.618800 4.393942
-1.684800 -13.618800 4.383088
-1.638000 -13.618800 4.368048
-1.591200 -13.618800 4.338270
-1.544400 -13.618800 4.307205
-1.497600 -13.618800 4.290650
-1.450800 -13.618800 4.273453
-1.404000 -13.618800 4.238387
-1.357200 -13.618800 4.219872
-1.310400 -13.618800 4.209082
-1.263600 -13.618800 4.197165
-1.216800 -13.618800 4.184601
-1.170000 -13.618800 4.173649
-1.123200 -13.618800 4.145042
-1.076400 -13.618800 4.139039
-1.029600 -13.618800 4.123841
-0.982800 -13.618800 4.117560
-0.936000 -13.618800 4.105584
-0.889200 -13.618800 4.088887
-0.842400 -13.618800 4.081794
-0.795600 -13.618800 4.051022
-0.748800 -13.618800 4.037266
-0.702000 -13.618800 4.015541
-0.655200 -13.618800 4.001075
-0.608400 -13.618800 4.002814
-0.561600 -13.618800 3.997911
-0.514800 -13.618800 3.985073
-0.468000 -13.618800 3.975683
-0.421200 -13.618800 3.965059
-0.374400 -13.618800 3.905147
-0.327600 -13.618800 3.890673
-0.280800 -13.618800 3.868830
-0.234000 -13.618800 3.851054
-0.187200 -13.618800 3.841922
-0.140400 -13.618800 3.839043
-0.093600 -13.618800 3.823153
-0.046800 -13.618800 3.821144
0.000000 -13.618800 3.802847
0.046800 -13.618800 3.794738
0.093600 -13.618800 3.794738
0.140400 -13.618800 3.794738
0.187200 -13.618800 3.789122
0.234000 -13.618800 3.764160
0.280800 -13.618800 3.761485
0.327600 -13.618800 3.761485
0.374400 -13.618800 3.744745
0.421200 -13.618800 3.726624
0.468000 -13.618800 3.713174
0.514800 -13.618800 3.692751
0.561600 -13.618800 3.659104
0.608400 -13.618800 3.636961
0.655200 -13.618800 3.600962
0.702000 -13.618800 3.599596
0.748800 -13.618800 3.600962
0.795600 -13.618800 3.619933
0.842400 -13.618800 3.616914
0.889200 -13.618800 3.611529
0.936000 -13.618800 3.611529
0.982800 -13.618800 3.571588
1.029600 -13.618800 3.562304
1.076400 -13.618800 3.535137
1.123200 -13.618800 3.514767
1.170000 -13.618800 3.504146
1.216800 -13.618800 3.485454
1.263600 -13.618800 3.467240
1.310400 -13.618800 3.475396
1.357200 -13.618800 3.462955
1.404000 -13.618800 3.460227
1.450800 -13.618800 3.460227
1.497600 -13.618800 3.457435
1.544400 -13.618800 3.452981
1.591200 -13.618800 3.451508
1.638000 -13.618800 3.436273
1.684800 -13.618800 3.424363
1.731600 -13.618800 3.421466
1.778400 -13.618800 3.409350
1.825200 -13.618800 3.403295
1.872000 -13.618800 3.407455
1.918800 -13.618800 3.409489
1.965600 -13.618800 3.407455
2.012400 -13.618800 3.407455
2.059200 -13.618800 3.407262
2.106000 -13.618800 3.407262
2.152800 -13.618800 3.407262
2.199600 -13.618800 3.401245
2.246400 -13.618800 3.376704
2.293200 -13.618800 3.366882
2.340000 -13.618800 3.350016
2.386800 -13.618800 3.342829
2.433600 -13.618800 3.329052
2.480400 -13.618800 3.329052
2.527200 -13.618800 3.329268
2.574000 -13.618800 3.338232
2.620800 -13.618800 3.338197
2.667600 -13.618800 3.337391
2.714400 -13.618800 3.340628
2.761200 -13.618800 3.340628
2.808000 -13.618800 3.345889
2.854800 -13.618800 3.345963
2.901600 -13.618800 3.345889
2.948400 -13.618800 3.354064
2.995200 -13.618800 3.346827
3.042000 -13.618800 3.345889
3.088800 -13.618800 3.360437
3.135600 -13.618800 3.346827
3.182400 -13.618800 3.354220
3.229200 -13.618800 3.366067
3.276000 -13.618800 3.368586
3.322800 -13.618800 3.370012
3.369600 -13.618800 3.370973
3.416400 -13.618800 3.372646
3.463200 -13.618800 3.379241
3.510000 -13.618800 3.379241
3.556800 -13.618800 3.370973
3.603600 -13.618800 3.401449
3.650400 -13.618800 3.401449
3.697200 -13.618800 3.401670
3.744000 -13.618800 3.400859
3.790800 -13.618800 3.400859
3.837600 -13.618800 3.408968
3.884400 -13.618800 3.409391
3.931200 -13.618800 3.406622
3.978000 -13.618800 3.411733
4.024800 -13.618800 3.424695
4.071600 -13.618800 3.446545
4.118400 -13.618800 3.481650
4.165200 -13.618800 3.480917
4.212000 -13.618800 3.480917
4.258800 -13.618800 3.494111
4.305600 -13.618800 3.497519
4.352400 -13.618800 3.502989
4.399200 -13.618800 3.497519
4.446000 -13.618800 3.497519
4.492800 -13.618800 3.505696
4.539600 -13.618800 3.520215
4.586400 -13.618800 3.516647
4.633200 -13.618800 3.516647
4.680000 -13.618800 3.513520
4.726800 -13.618800 3.520215
4.773600 -13.618800 3.546513
4.820400 -13.618800 3.555808
4.867200 -13.618800 3.558706
4.914000 -13.618800 3.562822
4.960800 -13.618800 3.580431
5.007600 -13.618800 3.585073
5.054400 -13.618800 3.593809
5.101200 -13.618800 3.623979
5.148000 -13.618800 3.630020
5.194800 -13.618800 3.632887
5.241600 -13.618800 3.637617
5.288400 -13.618800 3.651532
5.335200 -13.618800 3.651532
5.382000 -13.618800 3.657850
5.428800 -13.618800 3.660690
5.475600 -13.618800 3.663470
5.522400 -13.618800 3.698248
5.569200 -13.618800 3.729969
5.616000 -13.618800 3.737410
5.662800 -13.618800 3.782457
5.709600 -13.618800 3.782457
5.756400 -13.618800 3.782457
5.803200 -13.618800 3.802989
5.850000 -13.618800 3.805148
5.896800 -13.618800 3.805148
5.943600 -13.618800 3.801087
5.990400 -13.618800 3.801632
6.037200 -13.618800 3.828941
6.084000 -13.618800 3.865593
6.130800 -13.618800 3.889734
6.177600 -13.618800 3.875446
6.224400 -13.618800 3.865593
6.271200 -13.618800 3.911591
6.318000 -13.618800 3.911591
6.364800 -13.618800 3.918223
6.411600 -13.618800 3.925963
6.458400 -13.618800 3.943717
6.505200 -13.618800 3.980850
6.552000 -13.618800 3.996705
6.598800 -13.618800 4.008557
6.645600 -13.618800 4.010526
6.692400 -13.618800 4.025474
6.739200 -13.618800 4.029795
6.786000 -13.618800 4.072636
6.832800 -13.618800 4.091280
6.879600 -13.618800 4.096846
6.926400 -13.618800 4.112985
6.973200 -13.618800 4.143831
7.020000 -13.618800 4.159717
7.066800 -13.618800 4.166051
7.113600 -13.618800 4.181807
7.160400 -13.618800 4.204802
7.207200 -13.618800 4.216711
7.254000 -13.618800 4.239337
7.300800 -13.618800 4.266159
7.347600 -13.618800 4.288068
7.394400 -13.618800 4.304334
7.441200 -13.618800 4.325504
7.488000 -13.618800 4.355770
7.534800 -13.618800 4.365262
7.581600 -13.618800 4.402186
7.628400 -13.618800 4.422226
7.675200 -13.618800 4.429442
7.722000 -13.618800 4.473074
7.768800 -13.618800 4.518425
7.815600 -13.618800 4.526901
7.862400 -13.618800 4.518998
7.909200 -13.618800 4.526901
7.956000 -13.618800 4.533262
8.002800 -13.618800 4.537397
8.049600 -13.618800 4.556780
8.096400 -13.618800 4.563553
8.143200 -13.618800 4.572575
8.190000 -13.618800 4.607141
8.236800 -13.618800 4.618545
8.283600 -13.618800 4.684377
8.330400 -13.618800 4.717045
8.377200 -13.618800 4.748106
8.424000 -13.618800 4.767458
8.470800 -13.618800 4.791897
8.517600 -13.618800 4.798383
8.564400 -13.618800 4.839003
8.611200 -13.618800 4.855186
8.658000 -13.618800 4.881512
8.704800 -13.618800 4.909194
8.751600 -13.618800 4.969763
8.798400 -13.618800 5.006758
8.845200 -13.618800 5.027131
8.892000 -13.618800 5.048253
8.938800 -13.618800 5.048253
8.985600 -13.618800 5.067259
9.032400 -13.618800 5.101974
9.079200 -13.618800 5.117899
9.126000 -13.618800 5.134381
9.172800 -13.618800 5.173413
9.219600 -13.618800 5.208225
9.266400 -13.618800 5.274927
9.313200 -13.618800 5.297115
9.360000 -13.618800 5.338127
9.406800 -13.618800 5.377605
9.453600 -13.618800 5.397936
9.500400 -13.618800 5.467523
9.547200 -13.618800 5.528827
9.594000 -13.618800 5.568576
9.640800 -13.618800 5.596535
9.687600 -13.618800 5.620464
9.734400 -13.618800 5.635584
9.781200 -13.618800 5.684509
9.828000 -13.618800 5.690571
9.874800 -13.618800 5.692612
9.921600 -13.618800 5.743156
9.968400 -13.618800 5.801611
10.015200 -13.618800 5.823594
10.062000 -13.618800 5.838335
10.108800 -13.618800 5.860521
10.155600 -13.618800 5.905271
10.202400 -13.618800 5.917807
10.249200 -13.618800 5.960716
10.296000 -13.618800 5.997916
10.342800 -13.618800 6.021433
10.389600 -13.618800 6.170859
10.436400 -13.618800 6.210800
10.483200 -13.618800 6.255741
10.530000 -13.618800 6.300936
10.576800 -13.618800 6.337912
10.623600 -13.618800 6.406103
10.670400 -13.618800 6.441172
10.717200 -13.618800 6.484195
10.764000 -13.618800 6.516608
10.810800 -13.618800 6.586484
10.857600 -13.618800 6.600378
10.904400 -13.618800 6.671762
10.951200 -13.618800 6.731407
10.998000 -13.618800 6.789729
11.044800 -13.618800 6.870405
11.091600 -13.618800 6.897563
11.138400 -13.618800 6.966095
11.185200 -13.618800 7.025138
11.232000 -13.618800 7.075000
11.278800 -13.618800 7.146362
11.325600 -13.618800 7.207897
11.372400 -13.618800 7.348050
11.419200 -13.618800 7.455282
11.466000 -13.618800 7.514548
11.512800 -13.618800 7.643613
11.559600 -13.618800 7.884073
13.712400 -13.618800 6.687908
13.759200 -13.618800 6.675473
13.806000 -13.618800 6.651209
13.852800 -13.618800 6.641474
13.899600 -13.618800 6.635595
13.946400 -13.618800 6.633013
13.993200 -13.618800 6.627194
14.040000 -13.618800 6.623986
14.086800 -13.618800 6.623986
14.133600 -13.618800 6.622539
14.180400 -13.618800 6.617405
14.227200 -13.618800 6.617405
14.274000 -13.618800 6.615067
14.320800 -13.618800 6.615067
14.367600 -13.618800 6.615712
14.414400 -13.618800 6.616511
14.461200 -13.618800 6.615067
14.508000 -13.618800 6.612133
14.554800 -13.618800 6.613568
14.601600 -13.618800 6.613568
14.648400 -13.618800 6.614210
14.695200 -13.618800 6.608212
14.742000 -13.618800 6.599507
14.788800 -13.618800 6.601378
14.835600 -13.618800 6.605068
14.882400 -13.618800 6.607020
14.929200 -13.618800 6.608539
14.976000 -13.618800 6.609106
15.022800 -13.618800 6.617062
15.069600 -13.618800 6.625667
15.116400 -13.618800 6.618703
15.163200 -13.618800 6.618703
15.210000 -13.618800 6.619593
15.256800 -13.618800 6.626263
15.303600 -13.618800 6.626263
15.350400 -13.618800 6.626263
15.397200 -13.618800 6.619593
15.444000 -13.618800 6.616585
15.490800 -13.618800 6.609887
15.537600 -13.618800 6.596642
15.584400 -13.618800 6.583281
15.631200 -13.618800 6.568835
15.678000 -13.618800 6.541539
15.724800 -13.618800 6.505325
15.771600 -13.618800 6.395710
16.286400 -13.618800 5.013189
16.333200 -13.618800 5.005077
16.380000 -13.618800 4.997757
16.426800 -13.618800 4.993219
16.473600 -13.618800 4.989223
16.520400 -13.618800 4.985992
16.567200 -13.618800 4.989223
16.614000 -13.618800 4.989223
16.660800 -13.618800 4.989223
16.707600 -13.618800 4.985596
16.754400 -13.618800 4.970026
16.801200 -13.618800 4.955039
16.848000 -13.618800 4.916722
16.894800 -13.618800 4.853869
16.941600 -13.618800 4.800588
16.988400 -13.618800 4.655040
17.035200 -13.618800 4.281717
17.082000 -13.618800 3.239530
18.252000 -13.618800 -7.971639
18.298800 -13.618800 -8.015590
18.345600 -13.618800 -8.048931
18.392400 -13.618800 -8.089290
18.439200 -13.618800 -8.129913
18.486000 -13.618800 -8.143020
18.532800 -13.618800 -8.175066
18.579600 -13.618800 0.000000
18.626400 -13.618800 0.000000
18.673200 -13.618800 0.000000
-18.720000 -13.572000 0.000000
-18.673200 -13.572000 0.000000
-18.626400 -13.572000 0.000000
-18.579600 -13.572000 -7.774959
-18.532800 -13.572000 -7.774959
-18.486000 -13.572000 -7.774959
-18.439200 -13.572000 -7.787405
-18.392400 -13.572000 -7.800651
-18.345600 -13.572000 -7.800651
-18.298800 -13.572000 -7.806731
-18.252000 -13.572000 -7.813241
-18.205200 -13.572000 -7.807998
-18.158400 -13.572000 -7.806731
-18.111600 -13.572000 -7.807998
-18.064800 -13.572000 -7.762316
-18.018000 -13.572000 -7.795778
-17.971200 -13.572000 -7.828900
-17.924400 -13.572000 -7.774761
-17.877600 -13.572000 -7.795778
-17.830800 -13.572000 -7.840049
-17.784000 -13.572000 -7.850216
-17.737200 -13.572000 -7.853929
-17.690400 -13.572000 -7.846138
-17.643600 -13.572000 -7.835279
-17.596800 -13.572000 -7.835279
-17.550000 -13.572000 -7.817634
-17.503200 -13.572000 -7.809946
-17.456400 -13.572000 -7.763487
-17.409600 -13.572000 -7.748350
-17.362800 -13.572000 -7.743052
-17.316000 -13.572000 -7.732534
-17.269200 -13.572000 -7.730469
-17.222400 -13.572000 -7.727264
-17.175600 -13.572000 -7.680435
-17.128800 -13.572000 -7.658407
-17.082000 -13.572000 -7.574047
-17.035200 -13.572000 -7.491722
-16.520400 -13.572000 -6.170775
-15.771600 -13.572000 4.919026
-15.724800 -13.572000 4.950111
-15.678000 -13.572000 4.989781
-15.631200 -13.572000 5.010821
-15.584400 -13.572000 5.036750
-15.537600 -13.572000 5.055087
-15.490800 -13.572000 5.063248
-15.444000 -13.572000 5.069967
-15.397200 -13.572000 5.092290
-15.350400 -13.572000 5.109404
-15.303600 -13.572000 5.138532
-15.256800 -13.572000 5.196243
-15.210000 -13.572000 5.212747
-14.742000 -13.572000 6.611920
-14.695200 -13.572000 6.639489
-14.648400 -13.572000 6.653059
-14.601600 -13.572000 6.677989
-14.554800 -13.572000 6.697693
-14.508000 -13.572000 6.707051
-14.461200 -13.572000 6.715856
-14.414400 -13.572000 6.723750
-14.367600 -13.572000 6.723638
-14.320800 -13.572000 6.719461
-14.274000 -13.572000 6.717324
-14.227200 -13.572000 6.719461
-14.180400 -13.572000 6.720901
-14.133600 -13.572000 6.720901
-14.086800 -13.572000 6.723638
-14.040000 -13.572000 6.720901
-13.993200 -13.572000 6.721233
-13.946400 -13.572000 6.722381
-13.899600 -13.572000 6.722381
-13.852800 -13.572000 6.722222
-13.806000 -13.572000 6.722381
-13.759200 -13.572000 6.720759
-13.712400 -13.572000 6.715861
-13.665600 -13.572000 6.717584
-13.618800 -13.572000 6.713767
-13.572000 -13.572000 6.714538
-13.525200 -13.572000 6.714538
-13.478400 -13.572000 6.708852
-13.431600 -13.572000 6.714538
-13.384800 -13.572000 6.714538
-13.338000 -13.572000 6.715742
-13.291200 -13.572000 6.717107
-13.244400 -13.572000 6.717515
-13.197600 -13.572000 6.728350
-13.150800 -13.572000 6.725837
-13.104000 -13.572000 6.718219
-13.057200 -13.572000 6.718219
-13.010400 -13.572000 6.717515
-12.963600 -13.572000 6.713904
-12.916800 -13.572000 6.714392
-12.870000 -13.572000 6.715732
-12.823200 -13.572000 6.720065
-12.776400 -13.572000 6.728526
-12.729600 -13.572000 6.770564
-9.126000 -13.572000 8.671201
-9.079200 -13.572000 8.563779
-9.032400 -13.572000 8.485402
-8.985600 -13.572000 8.428330
-8.938800 -13.572000 8.393672
-8.892000 -13.572000 8.277602
-8.845200 -13.572000 8.242765
-8.798400 -13.572000 8.174363
-8.751600 -13.572000 8.073188
-8.704800 -13.572000 8.022278
-8.658000 -13.572000 7.952295
-8.611200 -13.572000 7.869930
-8.564400 -13.572000 7.785267
-8.517600 -13.572000 7.723309
-8.470800 -13.572000 7.665517
-8.424000 -13.572000 7.635617
-8.377200 -13.572000 7.558997
-8.330400 -13.572000 7.500282
-8.283600 -13.572000 7.463736
-8.236800 -13.572000 7.434609
-8.190000 -13.572000 7.388925
-8.143200 -13.572000 7.360627
-8.096400 -13.572000 7.293383
-8.049600 -13.572000 7.272191
-8.002800 -13.572000 7.183907
-7.956000 -13.572000 7.155668
-7.909200 -13.572000 7.122339
-7.862400 -13.572000 7.070401
-7.815600 -13.572000 7.052411
-7.768800 -13.572000 7.016852
-7.722000 -13.572000 6.987416
-7.675200 -13.572000 6.955368
-7.628400 -13.572000 6.860315
-7.581600 -13.572000 6.818639
-7.534800 -13.572000 6.769646
-7.488000 -13.572000 6.726488
-7.441200 -13.572000 6.641634
-7.394400 -13.572000 6.607821
-7.347600 -13.572000 6.604981
-7.300800 -13.572000 6.554804
-7.254000 -13.572000 6.498260
-7.207200 -13.572000 6.465295
-7.160400 -13.572000 6.447363
-7.113600 -13.572000 6.404285
-7.066800 -13.572000 6.377511
-7.020000 -13.572000 6.359735
-6.973200 -13.572000 6.323608
-6.926400 -13.572000 6.292082
-6.879600 -13.572000 6.264983
-6.832800 -13.572000 6.204930
-6.786000 -13.572000 6.151419
-6.739200 -13.572000 6.124065
-6.692400 -13.572000 6.118782
-6.645600 -13.572000 6.110475
-6.598800 -13.572000 6.098623
-6.552000 -13.572000 6.081540
-6.505200 -13.572000 6.024007
-6.458400 -13.572000 6.011288
-6.411600 -13.572000 5.972010
-6.364800 -13.572000 5.976100
-6.318000 -13.572000 5.959611
-6.271200 -13.572000 5.946002
-6.224400 -13.572000 5.935405
-6.177600 -13.572000 5.916677
-6.130800 -13.572000 5.902733
-6.084000 -13.572000 5.901598
-6.037200 -13.572000 5.833440
-5.990400 -13.572000 5.801070
-5.943600 -13.572000 5.759281
-5.896800 -13.572000 5.759281
-5.850000 -13.572000 5.728247
-5.803200 -13.572000 5.706299
-5.756400 -13.572000 5.695290
-5.709600 -13.572000 5.685273
-5.662800 -13.572000 5.660505
-5.616000 -13.572000 5.642309
-5.569200 -13.572000 5.620655
-5.522400 -13.572000 5.603239
-5.475600 -13.572000 5.594972
-5.428800 -13.572000 5.558886
-5.382000 -13.572000 5.551175
-5.335200 -13.572000 5.531611
-5.288400 -13.572000 5.502576
-5.241600 -13.572000 5.486277
-5.194800 -13.572000 5.478941
-5.148000 -13.572000 5.461299
-5.101200 -13.572000 5.461299
-5.054400 -13.572000 5.421126
-5.007600 -13.572000 5.418351
-4.960800 -13.572000 5.418351
-4.914000 -13.572000 5.372070
-4.867200 -13.572000 5.346528
-4.820400 -13.572000 5.328892
-4.773600 -13.572000 5.322721
-4.726800 -13.572000 5.315255
-4.680000 -13.572000 5.293901
-4.633200 -13.572000 5.268764
-4.586400 -13.572000 5.237561
-4.539600 -13.572000 5.212432
-4.492800 -13.572000 5.177133
-4.446000 -13.572000 5.164853
-4.399200 -13.572000 5.159817
-4.352400 -13.572000 5.141090
-4.305600 -13.572000 5.136298
-4.258800 -13.572000 5.095703
-4.212000 -13.572000 5.094177
-4.165200 -13.572000 5.091928
-4.118400 -13.572000 5.056066
-4.071600 -13.572000 5.052255
-4.024800 -13.572000 5.051998
-3.978000 -13.572000 5.038609
-3.931200 -13.572000 5.038297
-3.884400 -13.572000 5.007379
-3.837600 -13.572000 4.980496
-3.790800 -13.572000 4.974879
-3.744000 -13.572000 4.958958
-3.697200 -13.572000 4.951911
-3.650400 -13.572000 4.944442
-3.603600 -13.572000 4.909734
-3.556800 -13.572000 4.903777
-3.510000 -13.572000 4.868286
-3.463200 -13.572000 4.863680
-3.416400 -13.572000 4.863680
-3.369600 -13.572000 4.853173
-3.322800 -13.572000 4.847181
-3.276000 -13.572000 4.829992
-3.229200 -13.572000 4.817149
-3.182400 -13.572000 4.776075
-3.135600 -13.572000 4.755133
-3.088800 -13.572000 4.728919
-3.042000 -13.572000 4.710947
-2.995200 -13.572000 4.699796
-2.948400 -13.572000 4.693605
-2.901600 -13.572000 4.682288
-2.854800 -13.572000 4.682288
-2.808000 -13.572000 4.687948
-2.761200 -13.572000 4.653045
-2.714400 -13.572000 4.628613
-2.667600 -13.572000 4.626367
-2.620800 -13.572000 4.593973
-2.574000 -13.572000 4.581334
-2.527200 -13.572000 4.570555
-2.480400 -13.572000 4.529174
-2.433600 -13.572000 4.519368
-2.386800 -13.572000 4.527515
-2.340000 -13.572000 4.512874
-2.293200 -13.572000 4.504139
-2.246400 -13.572000 4.489594
-2.199600 -13.572000 4.480823
-2.152800 -13.572000 4.473900
-2.106000 -13.572000 4.473353
-2.059200 -13.572000 4.470365
-2.012400 -13.572000 4.467424
-1.965600 -13.572000 4.452893
-1.918800 -13.572000 4.449992
-1.872000 -13.572000 4.439661
-1.825200 -13.572000 4.429054
-1.778400 -13.572000 4.414352
-1.731600 -13.572000 4.383088
-1.684800 -13.572000 4.368048
-1.638000 -13.572000 4.337248
-1.591200 -13.572000 4.327842
-1.544400 -13.572000 4.289604
-1.497600 -13.572000 4.266275
-1.450800 -13.572000 4.243782
-1.404000 -13.572000 4.222853
-1.357200 -13.572000 4.202256
-1.310400 -13.572000 4.202256
-1.263600 -13.572000 4.195229
-1.216800 -13.572000 4.177049
-1.170000 -13.572000 4.157975
-1.123200 -13.572000 4.140255
-1.076400 -13.572000 4.121663
-1.029600 -13.572000 4.121663
-0.982800 -13.572000 4.105584
-0.936000 -13.572000 4.097410
-0.889200 -13.572000 4.087147
-0.842400 -13.572000 4.081794
-0.795600 -13.572000 4.051022
-0.748800 -13.572000 4.037266
-0.702000 -13.572000 4.018284
-0.655200 -13.572000 4.008633
-0.608400 -13.572000 4.008633
-0.561600 -13.572000 3.997911
-0.514800 -13.572000 3.985073
-0.468000 -13.572000 3.975683
-0.421200 -13.572000 3.947444
-0.374400 -13.572000 3.905147
-0.327600 -13.572000 3.890673
-0.280800 -13.572000 3.864972
-0.234000 -13.572000 3.851054
-0.187200 -13.572000 3.841922
-0.140400 -13.572000 3.821144
-0.093600 -13.572000 3.811309
-0.046800 -13.572000 3.799476
0.000000 -13.572000 3.764160
0.046800 -13.572000 3.764160
0.093600 -13.572000 3.754503
0.140400 -13.572000 3.761485
0.187200 -13.572000 3.747829
0.234000 -13.572000 3.721113
0.280800 -13.572000 3.721113
0.327600 -13.572000 3.718209
0.374400 -13.572000 3.713174
0.421200 -13.572000 3.685738
0.468000 -13.572000 3.659104
0.514800 -13.572000 3.627264
0.561600 -13.572000 3.594813
0.608400 -13.572000 3.574670
0.655200 -13.572000 3.574670
0.702000 -13.572000 3.560223
0.748800 -13.572000 3.548033
0.795600 -13.572000 3.548033
0.842400 -13.572000 3.560223
0.889200 -13.572000 3.563747
0.936000 -13.572000 3.562304
0.982800 -13.572000 3.546525
1.029600 -13.572000 3.531599
1.076400 -13.572000 3.514767
1.123200 -13.572000 3.503230
1.170000 -13.572000 3.487579
1.216800 -13.572000 3.472587
1.263600 -13.572000 3.462191
1.310400 -13.572000 3.462955
1.357200 -13.572000 3.453091
1.404000 -13.572000 3.445509
1.450800 -13.572000 3.452981
1.497600 -13.572000 3.436755
1.544400 -13.572000 3.418618
1.591200 -13.572000 3.425228
1.638000 -13.572000 3.424363
1.684800 -13.572000 3.418533
1.731600 -13.572000 3.410058
1.778400 -13.572000 3.390731
1.825200 -13.572000 3.389180
1.872000 -13.572000 3.390731
1.918800 -13.572000 3.399377
1.965600 -13.572000 3.399377
2.012400 -13.572000 3.403295
2.059200 -13.572000 3.405096
2.106000 -13.572000 3.405174
2.152800 -13.572000 3.405768
2.199600 -13.572000 3.405096
2.246400 -13.572000 3.389524
2.293200 -13.572000 3.374732
2.340000 -13.572000 3.350016
2.386800 -13.572000 3.342829
2.433600 -13.572000 3.329052
2.480400 -13.572000 3.329268
2.527200 -13.572000 3.329268
2.574000 -13.572000 3.339000
2.620800 -13.572000 3.338232
2.667600 -13.572000 3.337391
2.714400 -13.572000 3.338232
2.761200 -13.572000 3.339000
2.808000 -13.572000 3.340628
2.854800 -13.572000 3.345655
2.901600 -13.572000 3.345655
2.948400 -13.572000 3.354064
2.995200 -13.572000 3.350013
3.042000 -13.572000 3.350013
3.088800 -13.572000 3.354867
3.135600 -13.572000 3.344574
3.182400 -13.572000 3.350707
3.229200 -13.572000 3.354867
3.276000 -13.572000 3.362470
3.322800 -13.572000 3.368586
3.369600 -13.572000 3.372646
3.416400 -13.572000 3.379241
3.463200 -13.572000 3.379363
3.510000 -13.572000 3.379363
3.556800 -13.572000 3.371304
3.603600 -13.572000 3.379030
3.650400 -13.572000 3.379363
3.697200 -13.572000 3.380349
3.744000 -13.572000 3.379030
3.790800 -13.572000 3.377069
3.837600 -13.572000 3.398151
3.884400 -13.572000 3.401449
3.931200 -13.572000 3.402441
3.978000 -13.572000 3.408968
4.024800 -13.572000 3.406622
4.071600 -13.572000 3.424695
4.118400 -13.572000 3.466551
4.165200 -13.572000 3.447110
4.212000 -13.572000 3.438533
4.258800 -13.572000 3.482243
4.305600 -13.572000 3.484417
4.352400 -13.572000 3.494111
4.399200 -13.572000 3.494111
4.446000 -13.572000 3.489116
4.492800 -13.572000 3.495569
4.539600 -13.572000 3.505696
4.586400 -13.572000 3.508061
4.633200 -13.572000 3.508061
4.680000 -13.572000 3.513520
4.726800 -13.572000 3.520215
4.773600 -13.572000 3.535645
4.820400 -13.572000 3.555808
4.867200 -13.572000 3.553101
4.914000 -13.572000 3.547096
4.960800 -13.572000 3.562822
5.007600 -13.572000 3.568924
5.054400 -13.572000 3.587701
5.101200 -13.572000 3.615268
5.148000 -13.572000 3.632887
5.194800 -13.572000 3.637617
5.241600 -13.572000 3.641672
5.288400 -13.572000 3.641672
5.335200 -13.572000 3.655948
5.382000 -13.572000 3.655948
5.428800 -13.572000 3.638862
5.475600 -13.572000 3.644846
5.522400 -13.572000 3.679778
5.569200 -13.572000 3.700961
5.616000 -13.572000 3.729969
5.662800 -13.572000 3.748130
5.709600 -13.572000 3.748130
5.756400 -13.572000 3.776125
5.803200 -13.572000 3.779296
5.850000 -13.572000 3.800053
5.896800 -13.572000 3.801632
5.943600 -13.572000 3.794295
5.990400 -13.572000 3.794295
6.037200 -13.572000 3.817875
6.084000 -13.572000 3.847998
6.130800 -13.572000 3.875446
6.177600 -13.572000 3.875446
6.224400 -13.572000 3.865593
6.271200 -13.572000 3.902885
6.318000 -13.572000 3.902044
6.364800 -13.572000 3.902044
6.411600 -13.572000 3.902885
6.458400 -13.572000 3.925963
6.505200 -13.572000 3.976348
6.552000 -13.572000 3.996705
6.598800 -13.572000 4.008557
6.645600 -13.572000 4.010526
6.692400 -13.572000 4.020003
6.739200 -13.572000 4.025474
6.786000 -13.572000 4.055116
6.832800 -13.572000 4.084515
6.879600 -13.572000 4.088808
6.926400 -13.572000 4.099951
6.973200 -13.572000 4.144941
7.020000 -13.572000 4.166051
7.066800 -13.572000 4.173069
7.113600 -13.572000 4.176452
7.160400 -13.572000 4.204802
7.207200 -13.572000 4.216711
7.254000 -13.572000 4.234633
7.300800 -13.572000 4.263298
7.347600 -13.572000 4.274315
7.394400 -13.572000 4.309299
7.441200 -13.572000 4.322883
7.488000 -13.572000 4.360916
7.534800 -13.572000 4.367086
7.581600 -13.572000 4.399424
7.628400 -13.572000 4.422226
7.675200 -13.572000 4.444938
7.722000 -13.572000 4.473074
7.768800 -13.572000 4.501936
7.815600 -13.572000 4.523745
7.862400 -13.572000 4.518998
7.909200 -13.572000 4.531222
7.956000 -13.572000 4.537397
8.002800 -13.572000 4.556780
8.049600 -13.572000 4.573290
8.096400 -13.572000 4.580512
8.143200 -13.572000 4.591658
8.190000 -13.572000 4.614943
8.236800 -13.572000 4.618545
8.283600 -13.572000 4.644096
8.330400 -13.572000 4.678960
8.377200 -13.572000 4.717045
8.424000 -13.572000 4.743819
8.470800 -13.572000 4.754443
8.517600 -13.572000 4.774429
8.564400 -13.572000 4.830949
8.611200 -13.572000 4.843774
8.658000 -13.572000 4.855186
8.704800 -13.572000 4.881512
8.751600 -13.572000 4.951984
8.798400 -13.572000 5.006138
8.845200 -13.572000 5.016721
8.892000 -13.572000 5.042717
8.938800 -13.572000 5.042717
8.985600 -13.572000 5.061561
9.032400 -13.572000 5.080892
9.079200 -13.572000 5.107612
9.126000 -13.572000 5.120200
9.172800 -13.572000 5.173413
9.219600 -13.572000 5.208225
9.266400 -13.572000 5.242189
9.313200 -13.572000 5.276741
9.360000 -13.572000 5.319036
9.406800 -13.572000 5.338448
9.453600 -13.572000 5.377605
9.500400 -13.572000 5.397936
9.547200 -13.572000 5.500334
9.594000 -13.572000 5.545003
9.640800 -13.572000 5.592551
9.687600 -13.572000 5.614051
9.734400 -13.572000 5.628422
9.781200 -13.572000 5.684509
9.828000 -13.572000 5.690571
9.874800 -13.572000 5.701690
9.921600 -13.572000 5.743738
9.968400 -13.572000 5.805338
10.015200 -13.572000 5.838335
10.062000 -13.572000 5.841581
10.108800 -13.572000 5.860521
10.155600 -13.572000 5.881433
10.202400 -13.572000 5.917807
10.249200 -13.572000 5.929610
10.296000 -13.572000 5.986227
10.342800 -13.572000 6.021433
10.389600 -13.572000 6.087517
10.436400 -13.572000 6.187856
10.483200 -13.572000 6.229585
10.530000 -13.572000 6.255741
10.576800 -13.572000 6.311203
10.623600 -13.572000 6.374283
10.670400 -13.572000 6.427390
10.717200 -13.572000 6.476981
10.764000 -13.572000 6.490898
10.810800 -13.572000 6.517390
10.857600 -13.572000 6.554465
10.904400 -13.572000 6.600378
10.951200 -13.572000 6.671762
10.998000 -13.572000 6.741751
11.044800 -13.572000 6.802588
11.091600 -13.572000 6.870405
11.138400 -13.572000 6.948606
11.185200 -13.572000 7.022687
11.232000 -13.572000 7.075000
11.278800 -13.572000 7.141993
11.325600 -13.572000 7.204885
11.372400 -13.572000 7.274783
11.419200 -13.572000 7.317631
11.466000 -13.572000 7.432386
11.512800 -13.572000 7.524889
11.559600 -13.572000 7.787877
11.606400 -13.572000 8.305423
13.759200 -13.572000 6.694228
13.806000 -13.572000 6.671881
13.852800 -13.572000 6.655597
13.899600 -13.572000 6.644002
13.946400 -13.572000 6.641474
13.993200 -13.572000 6.635595
14.040000 -13.572000 6.627194
14.086800 -13.572000 6.627194
14.133600 -13.572000 6.623986
14.180400 -13.572000 6.620730
14.227200 -13.572000 6.617405
14.274000 -13.572000 6.615844
14.320800 -13.572000 6.616511
14.367600 -13.572000 6.620730
14.414400 -13.572000 6.620730
14.461200 -13.572000 6.617286
14.508000 -13.572000 6.613568
14.554800 -13.572000 6.615730
14.601600 -13.572000 6.613568
14.648400 -13.572000 6.613568
14.695200 -13.572000 6.608212
14.742000 -13.572000 6.602062
14.788800 -13.572000 6.602062
14.835600 -13.572000 6.603392
14.882400 -13.572000 6.607020
14.929200 -13.572000 6.608539
14.976000 -13.572000 6.613695
15.022800 -13.572000 6.617062
15.069600 -13.572000 6.618703
15.116400 -13.572000 6.619593
15.163200 -13.572000 6.618703
15.210000 -13.572000 6.619593
15.256800 -13.572000 6.625945
15.303600 -13.572000 6.625945
15.350400 -13.572000 6.626263
15.397200 -13.572000 6.620719
15.444000 -13.572000 6.620215
15.490800 -13.572000 6.614756
15.537600 -13.572000 6.603223
15.584400 -13.572000 6.598068
15.631200 -13.572000 6.587619
15.678000 -13.572000 6.575181
15.724800 -13.572000 6.541539
15.771600 -13.572000 6.484018
16.286400 -13.572000 5.083439
16.333200 -13.572000 5.020248
16.380000 -13.572000 5.000857
16.426800 -13.572000 4.993219
16.473600 -13.572000 4.985992
16.520400 -13.572000 4.984487
16.567200 -13.572000 4.985992
16.614000 -13.572000 4.995718
16.660800 -13.572000 4.999478
16.707600 -13.572000 4.987373
16.754400 -13.572000 4.975035
16.801200 -13.572000 4.969006
16.848000 -13.572000 4.933421
16.894800 -13.572000 4.916722
16.941600 -13.572000 4.851918
16.988400 -13.572000 4.785074
18.298800 -13.572000 -7.982473
18.345600 -13.572000 -8.015590
18.392400 -13.572000 -8.063356
18.439200 -13.572000 -8.129913
18.486000 -13.572000 -8.143020
18.532800 -13.572000 -8.180698
18.579600 -13.572000 0.000000
18.626400 -13.572000 0.000000
18.673200 -13.572000 0.000000
-18.720000 -13.525200 0.000000
-18.673200 -13.525200 0.000000
-18.626400 -13.525200 0.000000
-18.579600 -13.525200 -7.800651
-18.532800 -13.525200 -7.800651
-18.486000 -13.525200 -7.795161
-18.439200 -13.525200 -7.795161
-18.392400 -13.525200 -7.807435
-18.345600 -13.525200 -7.800651
-18.298800 -13.525200 -7.806731
-18.252000 -13.525200 -7.812343
-18.205200 -13.525200 -7.812343
-18.158400 -13.525200 -7.807998
-18.111600 -13.525200 -7.807998
-18.064800 -13.525200 -7.762316
-18.018000 -13.525200 -7.828900
-17.971200 -13.525200 -7.840955
-17.924400 -13.525200 -7.795778
-17.877600 -13.525200 -7.795778
-17.830800 -13.525200 -7.840049
-17.784000 -13.525200 -7.850216
-17.737200 -13.525200 -7.850216
-17.690400 -13.525200 -7.840816
-17.643600 -13.525200 -7.835279
-17.596800 -13.525200 -7.835279
-17.550000 -13.525200 -7.817242
-17.503200 -13.525200 -7.808258
-17.456400 -13.525200 -7.769407
-17.409600 -13.525200 -7.759174
-17.362800 -13.525200 -7.743052
-17.316000 -13.525200 -7.731606
-17.269200 -13.525200 -7.709630
-17.222400 -13.525200 -7.702876
-17.175600 -13.525200 -7.658407
-17.128800 -13.525200 -7.615935
-17.082000 -13.525200 -7.524501
-16.567200 -13.525200 -6.167668
-16.520400 -13.525200 -6.170775
-15.818400 -13.525200 4.907016
-15.771600 -13.525200 4.937995
-15.724800 -13.525200 4.978919
-15.678000 -13.525200 5.009461
-15.631200 -13.525200 5.030911
-15.584400 -13.525200 5.060573
-15.537600 -13.525200 5.073394
-15.490800 -13.525200 5.098199
-15.444000 -13.525200 5.105099
-15.397200 -13.525200 5.121648
-15.350400 -13.525200 5.129811
-15.303600 -13.525200 5.153562
-15.256800 -13.525200 5.211318
-14.788800 -13.525200 6.611920
-14.742000 -13.525200 6.639489
-14.695200 -13.525200 6.653931
-14.648400 -13.525200 6.669966
-14.601600 -13.525200 6.692983
-14.554800 -13.525200 6.702913
-14.508000 -13.525200 6.714027
-14.461200 -13.525200 6.723897
-14.414400 -13.525200 6.723897
-14.367600 -13.525200 6.723750
-14.320800 -13.525200 6.720901
-14.274000 -13.525200 6.717324
-14.227200 -13.525200 6.720901
-14.180400 -13.525200 6.723638
-14.133600 -13.525200 6.723638
-14.086800 -13.525200 6.725603
-14.040000 -13.525200 6.721233
-13.993200 -13.525200 6.725603
-13.946400 -13.525200 6.730117
-13.899600 -13.525200 6.730449
-13.852800 -13.525200 6.730449
-13.806000 -13.525200 6.730449
-13.759200 -13.525200 6.721578
-13.712400 -13.525200 6.720674
-13.665600 -13.525200 6.720674
-13.618800 -13.525200 6.715009
-13.572000 -13.525200 6.715009
-13.525200 -13.525200 6.715009
-13.478400 -13.525200 6.708871
-13.431600 -13.525200 6.714538
-13.384800 -13.525200 6.715009
-13.338000 -13.525200 6.716099
-13.291200 -13.525200 6.717107
-13.244400 -13.525200 6.717515
-13.197600 -13.525200 6.729258
-13.150800 -13.525200 6.727768
-13.104000 -13.525200 6.720065
-13.057200 -13.525200 6.720117
-13.010400 -13.525200 6.720117
-12.963600 -13.525200 6.722473
-12.916800 -13.525200 6.725475
-12.870000 -13.525200 6.727768
-12.823200 -13.525200 6.760307
-12.776400 -13.525200 6.773713
-12.729600 -13.525200 6.869862
-9.126000 -13.525200 8.629580
-9.079200 -13.525200 8.516737
-9.032400 -13.525200 8.428330
-8.985600 -13.525200 8.403908
-8.938800 -13.525200 8.381161
-8.892000 -13.525200 8.277602
-8.845200 -13.525200 8.239519
-8.798400 -13.525200 8.145382
-8.751600 -13.525200 8.073188
-8.704800 -13.525200 8.022278
-8.658000 -13.525200 7.952295
-8.611200 -13.525200 7.869930
-8.564400 -13.525200 7.795151
-8.517600 -13.525200 7.723309
-8.470800 -13.525200 7.680843
-8.424000 -13.525200 7.641275
-8.377200 -13.525200 7.615186
-8.330400 -13.525200 7.536442
-8.283600 -13.525200 7.463736
-8.236800 -13.525200 7.433064
-8.190000 -13.525200 7.370991
-8.143200 -13.525200 7.352209
-8.096400 -13.525200 7.272191
-8.049600 -13.525200 7.237137
-8.002800 -13.525200 7.155668
-7.956000 -13.525200 7.122339
-7.909200 -13.525200 7.074097
-7.862400 -13.525200 7.052411
-7.815600 -13.525200 7.024049
-7.768800 -13.525200 6.987416
-7.722000 -13.525200 6.924208
-7.675200 -13.525200 6.860315
-7.628400 -13.525200 6.818320
-7.581600 -13.525200 6.769646
-7.534800 -13.525200 6.733633
-7.488000 -13.525200 6.667940
-7.441200 -13.525200 6.620994
-7.394400 -13.525200 6.604981
-7.347600 -13.525200 6.567775
-7.300800 -13.525200 6.534411
-7.254000 -13.525200 6.466337
-7.207200 -13.525200 6.460242
-7.160400 -13.525200 6.444934
-7.113600 -13.525200 6.405831
-7.066800 -13.525200 6.396215
-7.020000 -13.525200 6.359735
-6.973200 -13.525200 6.332448
-6.926400 -13.525200 6.292082
-6.879600 -13.525200 6.267540
-6.832800 -13.525200 6.221934
-6.786000 -13.525200 6.168893
-6.739200 -13.525200 6.133597
-6.692400 -13.525200 6.118782
-6.645600 -13.525200 6.108741
-6.598800 -13.525200 6.083141
-6.552000 -13.525200 6.061749
-6.505200 -13.525200 6.015196
-6.458400 -13.525200 6.006581
-6.411600 -13.525200 5.972010
-6.364800 -13.525200 5.971446
-6.318000 -13.525200 5.943537
-6.271200 -13.525200 5.935405
-6.224400 -13.525200 5.916677
-6.177600 -13.525200 5.901598
-6.130800 -13.525200 5.846246
-6.084000 -13.525200 5.848514
-6.037200 -13.525200 5.813144
-5.990400 -13.525200 5.799837
-5.943600 -13.525200 5.759281
-5.896800 -13.525200 5.758810
-5.850000 -13.525200 5.721789
-5.803200 -13.525200 5.706299
-5.756400 -13.525200 5.694063
-5.709600 -13.525200 5.661022
-5.662800 -13.525200 5.644793
-5.616000 -13.525200 5.616833
-5.569200 -13.525200 5.595915
-5.522400 -13.525200 5.590758
-5.475600 -13.525200 5.568755
-5.428800 -13.525200 5.549260
-5.382000 -13.525200 5.541409
-5.335200 -13.525200 5.512191
-5.288400 -13.525200 5.499433
-5.241600 -13.525200 5.486277
-5.194800 -13.525200 5.448782
-5.148000 -13.525200 5.422869
-5.101200 -13.525200 5.416523
-5.054400 -13.525200 5.408267
-5.007600 -13.525200 5.408267
-4.960800 -13.525200 5.410847
-4.914000 -13.525200 5.334456
-4.867200 -13.525200 5.322721
-4.820400 -13.525200 5.318580
-4.773600 -13.525200 5.313468
-4.726800 -13.525200 5.301426
-4.680000 -13.525200 5.268764
-4.633200 -13.525200 5.228278
-4.586400 -13.525200 5.209929
-4.539600 -13.525200 5.177133
-4.492800 -13.525200 5.158595
-4.446000 -13.525200 5.155489
-4.399200 -13.525200 5.141090
-4.352400 -13.525200 5.117269
-4.305600 -13.525200 5.093604
-4.258800 -13.525200 5.085621
-4.212000 -13.525200 5.071600
-4.165200 -13.525200 5.069495
-4.118400 -13.525200 5.046918
-4.071600 -13.525200 5.043332
-4.024800 -13.525200 5.038412
-3.978000 -13.525200 5.010473
-3.931200 -13.525200 5.007379
-3.884400 -13.525200 4.977237
-3.837600 -13.525200 4.963893
-3.790800 -13.525200 4.958958
-3.744000 -13.525200 4.948432
-3.697200 -13.525200 4.947332
-3.650400 -13.525200 4.923757
-3.603600 -13.525200 4.904249
-3.556800 -13.525200 4.875005
-3.510000 -13.525200 4.863680
-3.463200 -13.525200 4.853173
-3.416400 -13.525200 4.853173
-3.369600 -13.525200 4.848926
-3.322800 -13.525200 4.835839
-3.276000 -13.525200 4.818405
-3.229200 -13.525200 4.800567
-3.182400 -13.525200 4.772035
-3.135600 -13.525200 4.750944
-3.088800 -13.525200 4.712590
-3.042000 -13.525200 4.710161
-2.995200 -13.525200 4.693550
-2.948400 -13.525200 4.685753
-2.901600 -13.525200 4.680646
-2.854800 -13.525200 4.680335
-2.808000 -13.525200 4.680646
-2.761200 -13.525200 4.628613
-2.714400 -13.525200 4.590456
-2.667600 -13.525200 4.574395
-2.620800 -13.525200 4.550591
-2.574000 -13.525200 4.531323
-2.527200 -13.525200 4.519368
-2.480400 -13.525200 4.506392
-2.433600 -13.525200 4.505138
-2.386800 -13.525200 4.500863
-2.340000 -13.525200 4.500863
-2.293200 -13.525200 4.486135
-2.246400 -13.525200 4.472320
-2.199600 -13.525200 4.468338
-2.152800 -13.525200 4.465876
-2.106000 -13.525200 4.465876
-2.059200 -13.525200 4.465447
-2.012400 -13.525200 4.444269
-1.965600 -13.525200 4.429989
-1.918800 -13.525200 4.421080
-1.872000 -13.525200 4.421080
-1.825200 -13.525200 4.410591
-1.778400 -13.525200 4.406655
-1.731600 -13.525200 4.372464
-1.684800 -13.525200 4.361686
-1.638000 -13.525200 4.333221
-1.591200 -13.525200 4.307205
-1.544400 -13.525200 4.279518
-1.497600 -13.525200 4.243782
-1.450800 -13.525200 4.223366
-1.404000 -13.525200 4.202453
-1.357200 -13.525200 4.195229
-1.310400 -13.525200 4.187783
-1.263600 -13.525200 4.177309
-1.216800 -13.525200 4.157975
-1.170000 -13.525200 4.145042
-1.123200 -13.525200 4.129417
-1.076400 -13.525200 4.116277
-1.029600 -13.525200 4.117560
-0.982800 -13.525200 4.097410
-0.936000 -13.525200 4.088887
-0.889200 -13.525200 4.064777
-0.842400 -13.525200 4.057127
-0.795600 -13.525200 4.040281
-0.748800 -13.525200 4.032661
-0.702000 -13.525200 4.012019
-0.655200 -13.525200 3.997911
-0.608400 -13.525200 3.997911
-0.561600 -13.525200 3.983461
-0.514800 -13.525200 3.952803
-0.468000 -13.525200 3.945733
-0.421200 -13.525200 3.928283
-0.374400 -13.525200 3.885203
-0.327600 -13.525200 3.868830
-0.280800 -13.525200 3.852478
-0.234000 -13.525200 3.841922
-0.187200 -13.525200 3.830615
-0.140400 -13.525200 3.797316
-0.093600 -13.525200 3.785375
-0.046800 -13.525200 3.747829
0.000000 -13.525200 3.738104
0.046800 -13.525200 3.735886
0.093600 -13.525200 3.731221
0.140400 -13.525200 3.726185
0.187200 -13.525200 3.713174
0.234000 -13.525200 3.699414
0.280800 -13.525200 3.692751
0.327600 -13.525200 3.674908
0.374400 -13.525200 3.656838
0.421200 -13.525200 3.642417
0.468000 -13.525200 3.600962
0.514800 -13.525200 3.565978
0.561600 -13.525200 3.529404
0.608400 -13.525200 3.525084
0.655200 -13.525200 3.529404
0.702000 -13.525200 3.525084
0.748800 -13.525200 3.521357
0.795600 -13.525200 3.521357
0.842400 -13.525200 3.523924
0.889200 -13.525200 3.531599
0.936000 -13.525200 3.529993
0.982800 -13.525200 3.514767
1.029600 -13.525200 3.507550
1.076400 -13.525200 3.502881
1.123200 -13.525200 3.487579
1.170000 -13.525200 3.467240
1.216800 -13.525200 3.457041
1.263600 -13.525200 3.453091
1.310400 -13.525200 3.445509
1.357200 -13.525200 3.435241
1.404000 -13.525200 3.429359
1.450800 -13.525200 3.432534
1.497600 -13.525200 3.425228
1.544400 -13.525200 3.400022
1.591200 -13.525200 3.406743
1.638000 -13.525200 3.400022
1.684800 -13.525200 3.389180
1.731600 -13.525200 3.389180
1.778400 -13.525200 3.374658
1.825200 -13.525200 3.373090
1.872000 -13.525200 3.389180
1.918800 -13.525200 3.389882
1.965600 -13.525200 3.390326
2.012400 -13.525200 3.399297
2.059200 -13.525200 3.403103
2.106000 -13.525200 3.403103
2.152800 -13.525200 3.399377
2.199600 -13.525200 3.399377
2.246400 -13.525200 3.375507
2.293200 -13.525200 3.362889
2.340000 -13.525200 3.349166
2.386800 -13.525200 3.329052
2.433600 -13.525200 3.325321
2.480400 -13.525200 3.326958
2.527200 -13.525200 3.326958
2.574000 -13.525200 3.338197
2.620800 -13.525200 3.338197
2.667600 -13.525200 3.337391
2.714400 -13.525200 3.337391
2.761200 -13.525200 3.336741
2.808000 -13.525200 3.337340
2.854800 -13.525200 3.336741
2.901600 -13.525200 3.335796
2.948400 -13.525200 3.336741
2.995200 -13.525200 3.336741
3.042000 -13.525200 3.337340
3.088800 -13.525200 3.345889
3.135600 -13.525200 3.334046
3.182400 -13.525200 3.350013
3.229200 -13.525200 3.354220
3.276000 -13.525200 3.354867
3.322800 -13.525200 3.368164
3.369600 -13.525200 3.370973
3.416400 -13.525200 3.372646
3.463200 -13.525200 3.379241
3.510000 -13.525200 3.379241
3.556800 -13.525200 3.370973
3.603600 -13.525200 3.376568
3.650400 -13.525200 3.370919
3.697200 -13.525200 3.369302
3.744000 -13.525200 3.368481
3.790800 -13.525200 3.361501
3.837600 -13.525200 3.375220
3.884400 -13.525200 3.398151
3.931200 -13.525200 3.377069
3.978000 -13.525200 3.398151
4.024800 -13.525200 3.383928
4.071600 -13.525200 3.400495
4.118400 -13.525200 3.409332
4.165200 -13.525200 3.402441
4.212000 -13.525200 3.406622
4.258800 -13.525200 3.420364
4.305600 -13.525200 3.438533
4.352400 -13.525200 3.479921
4.399200 -13.525200 3.478234
4.446000 -13.525200 3.473175
4.492800 -13.525200 3.478234
4.539600 -13.525200 3.486155
4.586400 -13.525200 3.489116
4.633200 -13.525200 3.489116
4.680000 -13.525200 3.492666
4.726800 -13.525200 3.507165
4.773600 -13.525200 3.516647
4.820400 -13.525200 3.524110
4.867200 -13.525200 3.535645
4.914000 -13.525200 3.528785
4.960800 -13.525200 3.547096
5.007600 -13.525200 3.562232
5.054400 -13.525200 3.564557
5.101200 -13.525200 3.604009
5.148000 -13.525200 3.615268
5.194800 -13.525200 3.632887
5.241600 -13.525200 3.641672
5.288400 -13.525200 3.641672
5.335200 -13.525200 3.655948
5.382000 -13.525200 3.655948
5.428800 -13.525200 3.637907
5.475600 -13.525200 3.637907
5.522400 -13.525200 3.657850
5.569200 -13.525200 3.663470
5.616000 -13.525200 3.685281
5.662800 -13.525200 3.700961
5.709600 -13.525200 3.706328
5.756400 -13.525200 3.721124
5.803200 -13.525200 3.740400
5.850000 -13.525200 3.776125
5.896800 -13.525200 3.779296
5.943600 -13.525200 3.780119
5.990400 -13.525200 3.783946
6.037200 -13.525200 3.801087
6.084000 -13.525200 3.830088
6.130800 -13.525200 3.839516
6.177600 -13.525200 3.856709
6.224400 -13.525200 3.856709
6.271200 -13.525200 3.858706
6.318000 -13.525200 3.858706
6.364800 -13.525200 3.859995
6.411600 -13.525200 3.875446
6.458400 -13.525200 3.902885
6.505200 -13.525200 3.972969
6.552000 -13.525200 3.984433
6.598800 -13.525200 4.001643
6.645600 -13.525200 4.008557
6.692400 -13.525200 4.016806
6.739200 -13.525200 4.025474
6.786000 -13.525200 4.055116
6.832800 -13.525200 4.087147
6.879600 -13.525200 4.091280
6.926400 -13.525200 4.124460
6.973200 -13.525200 4.134484
7.020000 -13.525200 4.147973
7.066800 -13.525200 4.152373
7.113600 -13.525200 4.166051
7.160400 -13.525200 4.176452
7.207200 -13.525200 4.204802
7.254000 -13.525200 4.229789
7.300800 -13.525200 4.241126
7.347600 -13.525200 4.274315
7.394400 -13.525200 4.303535
7.441200 -13.525200 4.322883
7.488000 -13.525200 4.348734
7.534800 -13.525200 4.348734
7.581600 -13.525200 4.374594
7.628400 -13.525200 4.375929
7.675200 -13.525200 4.422226
7.722000 -13.525200 4.459518
7.768800 -13.525200 4.490191
7.815600 -13.525200 4.517708
7.862400 -13.525200 4.517708
7.909200 -13.525200 4.518425
7.956000 -13.525200 4.545454
8.002800 -13.525200 4.572575
8.049600 -13.525200 4.573605
8.096400 -13.525200 4.573290
8.143200 -13.525200 4.572575
8.190000 -13.525200 4.591658
8.236800 -13.525200 4.617233
8.283600 -13.525200 4.643176
8.330400 -13.525200 4.677116
8.377200 -13.525200 4.717045
8.424000 -13.525200 4.743819
8.470800 -13.525200 4.766873
8.517600 -13.525200 4.798383
8.564400 -13.525200 4.834151
8.611200 -13.525200 4.843774
8.658000 -13.525200 4.853785
8.704800 -13.525200 4.874670
8.751600 -13.525200 4.930186
8.798400 -13.525200 4.988971
8.845200 -13.525200 5.009540
8.892000 -13.525200 5.034366
8.938800 -13.525200 5.036009
8.985600 -13.525200 5.067259
9.032400 -13.525200 5.080892
9.079200 -13.525200 5.115963
9.126000 -13.525200 5.118726
9.172800 -13.525200 5.171604
9.219600 -13.525200 5.179593
9.266400 -13.525200 5.215512
9.313200 -13.525200 5.270932
9.360000 -13.525200 5.300506
9.406800 -13.525200 5.319036
9.453600 -13.525200 5.352706
9.500400 -13.525200 5.382985
9.547200 -13.525200 5.466070
9.594000 -13.525200 5.528827
9.640800 -13.525200 5.568165
9.687600 -13.525200 5.609434
9.734400 -13.525200 5.628422
9.781200 -13.525200 5.679636
9.828000 -13.525200 5.690991
9.874800 -13.525200 5.721884
9.921600 -13.525200 5.749418
9.968400 -13.525200 5.805338
10.015200 -13.525200 5.827174
10.062000 -13.525200 5.841335
10.108800 -13.525200 5.843232
10.155600 -13.525200 5.905271
10.202400 -13.525200 5.918877
10.249200 -13.525200 5.953254
10.296000 -13.525200 5.997916
10.342800 -13.525200 6.052370
10.389600 -13.525200 6.093518
10.436400 -13.525200 6.187856
10.483200 -13.525200 6.229585
10.530000 -13.525200 6.239970
10.576800 -13.525200 6.304911
10.623600 -13.525200 6.334843
10.670400 -13.525200 6.395070
10.717200 -13.525200 6.465177
10.764000 -13.525200 6.492799
10.810800 -13.525200 6.517390
10.857600 -13.525200 6.554465
10.904400 -13.525200 6.600378
10.951200 -13.525200 6.661186
10.998000 -13.525200 6.731407
11.044800 -13.525200 6.794754
11.091600 -13.525200 6.883366
11.138400 -13.525200 6.948606
11.185200 -13.525200 7.022687
11.232000 -13.525200 7.082784
11.278800 -13.525200 7.150936
11.325600 -13.525200 7.204885
11.372400 -13.525200 7.274783
11.419200 -13.525200 7.310513
11.466000 -13.525200 7.348050
11.512800 -13.525200 7.541041
11.559600 -13.525200 7.667882
11.606400 -13.525200 8.025872
13.806000 -13.525200 6.694228
13.852800 -13.525200 6.671881
13.899600 -13.525200 6.659915
13.946400 -13.525200 6.655597
13.993200 -13.525200 6.646847
14.040000 -13.525200 6.639489
14.086800 -13.525200 6.635595
14.133600 -13.525200 6.627472
14.180400 -13.525200 6.622539
14.227200 -13.525200 6.620730
14.274000 -13.525200 6.620730
14.320800 -13.525200 6.620730
14.367600 -13.525200 6.622999
14.414400 -13.525200 6.620730
14.461200 -13.525200 6.617286
14.508000 -13.525200 6.612133
14.554800 -13.525200 6.612039
14.601600 -13.525200 6.607870
14.648400 -13.525200 6.608789
14.695200 -13.525200 6.603392
14.742000 -13.525200 6.601867
14.788800 -13.525200 6.603392
14.835600 -13.525200 6.613695
14.882400 -13.525200 6.614210
14.929200 -13.525200 6.618703
14.976000 -13.525200 6.617993
15.022800 -13.525200 6.617993
15.069600 -13.525200 6.618703
15.116400 -13.525200 6.618703
15.163200 -13.525200 6.618565
15.210000 -13.525200 6.617993
15.256800 -13.525200 6.618565
15.303600 -13.525200 6.625945
15.350400 -13.525200 6.626263
15.397200 -13.525200 6.625976
15.444000 -13.525200 6.625945
15.490800 -13.525200 6.620436
15.537600 -13.525200 6.616585
15.584400 -13.525200 6.600700
15.631200 -13.525200 6.594387
15.678000 -13.525200 6.582672
15.724800 -13.525200 6.563190
15.771600 -13.525200 6.530004
16.286400 -13.525200 5.093221
16.333200 -13.525200 5.032239
16.380000 -13.525200 5.009802
16.426800 -13.525200 5.000857
16.473600 -13.525200 4.997757
16.520400 -13.525200 4.988154
16.567200 -13.525200 4.988154
16.614000 -13.525200 5.011998
16.660800 -13.525200 5.011998
16.707600 -13.525200 4.995718
16.754400 -13.525200 4.977964
16.801200 -13.525200 4.972603
16.848000 -13.525200 4.959822
16.894800 -13.525200 4.933421
16.941600 -13.525200 4.913794
16.988400 -13.525200 4.827059
18.345600 -13.525200 -8.048931
18.392400 -13.525200 -8.082465
18.439200 -13.525200 -8.141496
18.486000 -13.525200 -8.175066
18.532800 -13.525200 -8.210416
18.579600 -13.525200 0.000000
18.626400 -13.525200 0.000000
18.673200 -13.525200 0.000000
-18.720000 -13.478400 0.000000
-18.673200 -13.478400 0.000000
-18.626400 -13.478400 0.000000
-18.579600 -13.478400 -7.795161
-18.532800 -13.478400 -7.796170
-18.486000 -13.478400 -7.794687
-18.439200 -13.478400 -7.794687
-18.392400 -13.478400 -7.807435
-18.345600 -13.478400 -7.787405
-18.298800 -13.478400 -7.787405
-18.252000 -13.478400 -7.784181
-18.205200 -13.478400 -7.781616
-18.158400 -13.478400 -7.776348
-18.111600 -13.478400 -7.762097
-18.064800 -13.478400 -7.744108
-18.018000 -13.478400 -7.762097
-17.971200 -13.478400 -7.774761
-17.924400 -13.478400 -7.750987
-17.877600 -13.478400 -7.750987
-17.830800 -13.478400 -7.794549
-17.784000 -13.478400 -7.840049
-17.737200 -13.478400 -7.854569
-17.690400 -13.478400 -7.846138
-17.643600 -13.478400 -7.840049
-17.596800 -13.478400 -7.835279
-17.550000 -13.478400 -7.808258
-17.503200 -13.478400 -7.773964
-17.456400 -13.478400 -7.761848
-17.409600 -13.478400 -7.743052
-17.362800 -13.478400 -7.733107
-17.316000 -13.478400 -7.709630
-17.269200 -13.478400 -7.693449
-17.222400 -13.478400 -7.692262
-17.175600 -13.478400 -7.652302
-17.128800 -13.478400 -7.600635
-17.082000 -13.478400 -7.477895
-15.865200 -13.478400 4.910305
-15.818400 -13.478400 4.942369
-15.771600 -13.478400 5.005847
-15.724800 -13.478400 5.015552
-15.678000 -13.478400 5.027119
-15.631200 -13.478400 5.052597
-15.584400 -13.478400 5.063248
-15.537600 -13.478400 5.082710
-15.490800 -13.478400 5.105099
-15.444000 -13.478400 5.121648
-15.397200 -13.478400 5.135622
-15.350400 -13.478400 5.164976
-15.303600 -13.478400 5.197503
-14.788800 -13.478400 6.635056
-14.742000 -13.478400 6.646624
-14.695200 -13.478400 6.664160
-14.648400 -13.478400 6.696977
-14.601600 -13.478400 6.706382
-14.554800 -13.478400 6.713396
-14.508000 -13.478400 6.716559
-14.461200 -13.478400 6.728340
-14.414400 -13.478400 6.728340
-14.367600 -13.478400 6.728490
-14.320800 -13.478400 6.723638
-14.274000 -13.478400 6.723087
-14.227200 -13.478400 6.725603
-14.180400 -13.478400 6.728490
-14.133600 -13.478400 6.731338
-14.086800 -13.478400 6.731913
-14.040000 -13.478400 6.730117
-13.993200 -13.478400 6.730449
-13.946400 -13.478400 6.730449
-13.899600 -13.478400 6.730449
-13.852800 -13.478400 6.723968
-13.806000 -13.478400 6.729466
-13.759200 -13.478400 6.722222
-13.712400 -13.478400 6.720759
-13.665600 -13.478400 6.720759
-13.618800 -13.478400 6.717568
-13.572000 -13.478400 6.716107
-13.525200 -13.478400 6.716107
-13.478400 -13.478400 6.715009
-13.431600 -13.478400 6.716538
-13.384800 -13.478400 6.717107
-13.338000 -13.478400 6.717157
-13.291200 -13.478400 6.719771
-13.244400 -13.478400 6.725837
-13.197600 -13.478400 6.735716
-13.150800 -13.478400 6.729029
-13.104000 -13.478400 6.727768
-13.057200 -13.478400 6.727768
-13.010400 -13.478400 6.729029
-12.963600 -13.478400 6.729339
-12.916800 -13.478400 6.742384
-12.870000 -13.478400 6.764590
-12.823200 -13.478400 6.793256
-9.172800 -13.478400 8.616611
-9.126000 -13.478400 8.562470
-9.079200 -13.478400 8.508778
-9.032400 -13.478400 8.427086
-8.985600 -13.478400 8.393672
-8.938800 -13.478400 8.364872
-8.892000 -13.478400 8.244386
-8.845200 -13.478400 8.232958
-8.798400 -13.478400 8.143093
-8.751600 -13.478400 8.073188
-8.704800 -13.478400 8.028795
-8.658000 -13.478400 7.989015
-8.611200 -13.478400 7.843135
-8.564400 -13.478400 7.791485
-8.517600 -13.478400 7.716234
-8.470800 -13.478400 7.680843
-8.424000 -13.478400 7.621005
-8.377200 -13.478400 7.558997
-8.330400 -13.478400 7.510306
-8.283600 -13.478400 7.445175
-8.236800 -13.478400 7.398133
-8.190000 -13.478400 7.364122
-8.143200 -13.478400 7.329756
-8.096400 -13.478400 7.260626
-8.049600 -13.478400 7.206297
-8.002800 -13.478400 7.155668
-7.956000 -13.478400 7.127658
-7.909200 -13.478400 7.070401
-7.862400 -13.478400 7.052411
-7.815600 -13.478400 7.016852
-7.768800 -13.478400 6.935256
-7.722000 -13.478400 6.877540
-7.675200 -13.478400 6.826693
-7.628400 -13.478400 6.772822
-7.581600 -13.478400 6.744571
-7.534800 -13.478400 6.688738
-7.488000 -13.478400 6.666616
-7.441200 -13.478400 6.620994
-7.394400 -13.478400 6.605392
-7.347600 -13.478400 6.569223
-7.300800 -13.478400 6.540683
-7.254000 -13.478400 6.466337
-7.207200 -13.478400 6.458581
-7.160400 -13.478400 6.425846
-7.113600 -13.478400 6.396281
-7.066800 -13.478400 6.362104
-7.020000 -13.478400 6.323608
-6.973200 -13.478400 6.313602
-6.926400 -13.478400 6.297710
-6.879600 -13.478400 6.274150
-6.832800 -13.478400 6.223824
-6.786000 -13.478400 6.192081
-6.739200 -13.478400 6.151419
-6.692400 -13.478400 6.133597
-6.645600 -13.478400 6.108741
-6.598800 -13.478400 6.085730
-6.552000 -13.478400 6.064518
-6.505200 -13.478400 6.024007
-6.458400 -13.478400 6.008063
-6.411600 -13.478400 5.976100
-6.364800 -13.478400 5.959611
-6.318000 -13.478400 5.937634
-6.271200 -13.478400 5.925271
-6.224400 -13.478400 5.912119
-6.177600 -13.478400 5.829635
-6.130800 -13.478400 5.819397
-6.084000 -13.478400 5.806892
-6.037200 -13.478400 5.799837
-5.990400 -13.478400 5.762608
-5.943600 -13.478400 5.722219
-5.896800 -13.478400 5.716236
-5.850000 -13.478400 5.702485
-5.803200 -13.478400 5.698148
-5.756400 -13.478400 5.666694
-5.709600 -13.478400 5.660505
-5.662800 -13.478400 5.595915
-5.616000 -13.478400 5.594972
-5.569200 -13.478400 5.561512
-5.522400 -13.478400 5.555220
-5.475600 -13.478400 5.543307
-5.428800 -13.478400 5.525690
-5.382000 -13.478400 5.516462
-5.335200 -13.478400 5.502576
-5.288400 -13.478400 5.487264
-5.241600 -13.478400 5.469813
-5.194800 -13.478400 5.423495
-5.148000 -13.478400 5.418351
-5.101200 -13.478400 5.404991
-5.054400 -13.478400 5.388906
-5.007600 -13.478400 5.388906
-4.960800 -13.478400 5.356828
-4.914000 -13.478400 5.318580
-4.867200 -13.478400 5.294108
-4.820400 -13.478400 5.283618
-4.773600 -13.478400 5.270200
-4.726800 -13.478400 5.260479
-4.680000 -13.478400 5.237561
-4.633200 -13.478400 5.219051
-4.586400 -13.478400 5.197239
-4.539600 -13.478400 5.177133
-4.492800 -13.478400 5.158595
-4.446000 -13.478400 5.148190
-4.399200 -13.478400 5.117269
-4.352400 -13.478400 5.085642
-4.305600 -13.478400 5.069495
-4.258800 -13.478400 5.069389
-4.212000 -13.478400 5.064227
-4.165200 -13.478400 5.052255
-4.118400 -13.478400 5.034281
-4.071600 -13.478400 5.007191
-4.024800 -13.478400 4.977237
-3.978000 -13.478400 4.975319
-3.931200 -13.478400 4.975319
-3.884400 -13.478400 4.958958
-3.837600 -13.478400 4.948432
-3.790800 -13.478400 4.947514
-3.744000 -13.478400 4.944442
-3.697200 -13.478400 4.923757
-3.650400 -13.478400 4.903777
-3.603600 -13.478400 4.883672
-3.556800 -13.478400 4.863680
-3.510000 -13.478400 4.845499
-3.463200 -13.478400 4.835839
-3.416400 -13.478400 4.835839
-3.369600 -13.478400 4.819434
-3.322800 -13.478400 4.814589
-3.276000 -13.478400 4.800567
-3.229200 -13.478400 4.772035
-3.182400 -13.478400 4.757490
-3.135600 -13.478400 4.744968
-3.088800 -13.478400 4.712590
-3.042000 -13.478400 4.699796
-2.995200 -13.478400 4.680335
-2.948400 -13.478400 4.679158
-2.901600 -13.478400 4.678664
-2.854800 -13.478400 4.654552
-2.808000 -13.478400 4.634255
-2.761200 -13.478400 4.625654
-2.714400 -13.478400 4.574395
-2.667600 -13.478400 4.550591
-2.620800 -13.478400 4.528359
-2.574000 -13.478400 4.507339
-2.527200 -13.478400 4.501194
-2.480400 -13.478400 4.498469
-2.433600 -13.478400 4.495026
-2.386800 -13.478400 4.483423
-2.340000 -13.478400 4.483423
-2.293200 -13.478400 4.474849
-2.246400 -13.478400 4.465876
-2.199600 -13.478400 4.465159
-2.152800 -13.478400 4.453099
-2.106000 -13.478400 4.441533
-2.059200 -13.478400 4.429989
-2.012400 -13.478400 4.418017
-1.965600 -13.478400 4.409885
-1.918800 -13.478400 4.406655
-1.872000 -13.478400 4.406655
-1.825200 -13.478400 4.393942
-1.778400 -13.478400 4.360232
-1.731600 -13.478400 4.346311
-1.684800 -13.478400 4.333032
-1.638000 -13.478400 4.309446
-1.591200 -13.478400 4.281184
-1.544400 -13.478400 4.256454
-1.497600 -13.478400 4.225694
-1.450800 -13.478400 4.200564
-1.404000 -13.478400 4.200564
-1.357200 -13.478400 4.184601
-1.310400 -13.478400 4.175330
-1.263600 -13.478400 4.164009
-1.216800 -13.478400 4.147144
-1.170000 -13.478400 4.121338
-1.123200 -13.478400 4.118873
-1.076400 -13.478400 4.114690
-1.029600 -13.478400 4.114690
-0.982800 -13.478400 4.100683
-0.936000 -13.478400 4.087147
-0.889200 -13.478400 4.064777
-0.842400 -13.478400 4.054186
-0.795600 -13.478400 4.032661
-0.748800 -13.478400 3.997911
-0.702000 -13.478400 3.993701
-0.655200 -13.478400 3.983461
-0.608400 -13.478400 3.960097
-0.561600 -13.478400 3.945733
-0.514800 -13.478400 3.931367
-0.468000 -13.478400 3.917135
-0.421200 -13.478400 3.889816
-0.374400 -13.478400 3.877398
-0.327600 -13.478400 3.859347
-0.280800 -13.478400 3.849554
-0.234000 -13.478400 3.837962
-0.187200 -13.478400 3.803684
-0.140400 -13.478400 3.766552
-0.093600 -13.478400 3.757454
-0.046800 -13.478400 3.733212
0.000000 -13.478400 3.712372
0.046800 -13.478400 3.708834
0.093600 -13.478400 3.694272
0.140400 -13.478400 3.688102
0.187200 -13.478400 3.674908
0.234000 -13.478400 3.656838
0.280800 -13.478400 3.650110
0.327600 -13.478400 3.627264
0.374400 -13.478400 3.608732
0.421200 -13.478400 3.565978
0.468000 -13.478400 3.552715
0.514800 -13.478400 3.523810
0.561600 -13.478400 3.500949
0.608400 -13.478400 3.489856
0.655200 -13.478400 3.489856
0.702000 -13.478400 3.488878
0.748800 -13.478400 3.456644
0.795600 -13.478400 3.454620
0.842400 -13.478400 3.474490
0.889200 -13.478400 3.503230
0.936000 -13.478400 3.503230
0.982800 -13.478400 3.467240
1.029600 -13.478400 3.467240
1.076400 -13.478400 3.473222
1.123200 -13.478400 3.467240
1.170000 -13.478400 3.447823
1.216800 -13.478400 3.447823
1.263600 -13.478400 3.436755
1.310400 -13.478400 3.420363
1.357200 -13.478400 3.418120
1.404000 -13.478400 3.406037
1.450800 -13.478400 3.412127
1.497600 -13.478400 3.409350
1.544400 -13.478400 3.376390
1.591200 -13.478400 3.376390
1.638000 -13.478400 3.380769
1.684800 -13.478400 3.376390
1.731600 -13.478400 3.374658
1.778400 -13.478400 3.367932
1.825200 -13.478400 3.366740
1.872000 -13.478400 3.366740
1.918800 -13.478400 3.371512
1.965600 -13.478400 3.376192
2.012400 -13.478400 3.377801
2.059200 -13.478400 3.390326
2.106000 -13.478400 3.390367
2.152800 -13.478400 3.389524
2.199600 -13.478400 3.376704
2.246400 -13.478400 3.362889
2.293200 -13.478400 3.344397
2.340000 -13.478400 3.338197
2.386800 -13.478400 3.319258
2.433600 -13.478400 3.319258
2.480400 -13.478400 3.320042
2.527200 -13.478400 3.325293
2.574000 -13.478400 3.338197
2.620800 -13.478400 3.338197
2.667600 -13.478400 3.338232
2.714400 -13.478400 3.338232
2.761200 -13.478400 3.335796
2.808000 -13.478400 3.336741
2.854800 -13.478400 3.334046
2.901600 -13.478400 3.333731
2.948400 -13.478400 3.335796
2.995200 -13.478400 3.333731
3.042000 -13.478400 3.333731
3.088800 -13.478400 3.334046
3.135600 -13.478400 3.331225
3.182400 -13.478400 3.336001
3.229200 -13.478400 3.354220
3.276000 -13.478400 3.354698
3.322800 -13.478400 3.356763
3.369600 -13.478400 3.376568
3.416400 -13.478400 3.372646
3.463200 -13.478400 3.376596
3.510000 -13.478400 3.371304
3.556800 -13.478400 3.368481
3.603600 -13.478400 3.368481
3.650400 -13.478400 3.362086
3.697200 -13.478400 3.351909
3.744000 -13.478400 3.351909
3.790800 -13.478400 3.346287
3.837600 -13.478400 3.351909
3.884400 -13.478400 3.362086
3.931200 -13.478400 3.348682
3.978000 -13.478400 3.358218
4.024800 -13.478400 3.347548
4.071600 -13.478400 3.348682
4.118400 -13.478400 3.385691
4.165200 -13.478400 3.367375
4.212000 -13.478400 3.385691
4.258800 -13.478400 3.388952
4.305600 -13.478400 3.412088
4.352400 -13.478400 3.437691
4.399200 -13.478400 3.429401
4.446000 -13.478400 3.437691
4.492800 -13.478400 3.437691
4.539600 -13.478400 3.463470
4.586400 -13.478400 3.465877
4.633200 -13.478400 3.463470
4.680000 -13.478400 3.465877
4.726800 -13.478400 3.489468
4.773600 -13.478400 3.507165
4.820400 -13.478400 3.512941
4.867200 -13.478400 3.511316
4.914000 -13.478400 3.516073
4.960800 -13.478400 3.532716
5.007600 -13.478400 3.544961
5.054400 -13.478400 3.558706
5.101200 -13.478400 3.567257
5.148000 -13.478400 3.584331
5.194800 -13.478400 3.612713
5.241600 -13.478400 3.630020
5.288400 -13.478400 3.634533
5.335200 -13.478400 3.637617
5.382000 -13.478400 3.637617
5.428800 -13.478400 3.634533
5.475600 -13.478400 3.634533
5.522400 -13.478400 3.644846
5.569200 -13.478400 3.675731
5.616000 -13.478400 3.677537
5.662800 -13.478400 3.679199
5.709600 -13.478400 3.679199
5.756400 -13.478400 3.690526
5.803200 -13.478400 3.724272
5.850000 -13.478400 3.743211
5.896800 -13.478400 3.754173
5.943600 -13.478400 3.764774
5.990400 -13.478400 3.776125
6.037200 -13.478400 3.780119
6.084000 -13.478400 3.801087
6.130800 -13.478400 3.819271
6.177600 -13.478400 3.844289
6.224400 -13.478400 3.844574
6.271200 -13.478400 3.844574
6.318000 -13.478400 3.844574
6.364800 -13.478400 3.855715
6.411600 -13.478400 3.860623
6.458400 -13.478400 3.883058
6.505200 -13.478400 3.928381
6.552000 -13.478400 3.962489
6.598800 -13.478400 3.972969
6.645600 -13.478400 3.980647
6.692400 -13.478400 4.003012
6.739200 -13.478400 4.010526
6.786000 -13.478400 4.043023
6.832800 -13.478400 4.061775
6.879600 -13.478400 4.087147
6.926400 -13.478400 4.125232
6.973200 -13.478400 4.134484
7.020000 -13.478400 4.159717
7.066800 -13.478400 4.161071
7.113600 -13.478400 4.169671
7.160400 -13.478400 4.176452
7.207200 -13.478400 4.199946
7.254000 -13.478400 4.214274
7.300800 -13.478400 4.241126
7.347600 -13.478400 4.272434
7.394400 -13.478400 4.295701
7.441200 -13.478400 4.314732
7.488000 -13.478400 4.345352
7.534800 -13.478400 4.346362
7.581600 -13.478400 4.368809
7.628400 -13.478400 4.370810
7.675200 -13.478400 4.398136
7.722000 -13.478400 4.427229
7.768800 -13.478400 4.463518
7.815600 -13.478400 4.490191
7.862400 -13.478400 4.502151
7.909200 -13.478400 4.502314
7.956000 -13.478400 4.523745
8.002800 -13.478400 4.557723
8.049600 -13.478400 4.572783
8.096400 -13.478400 4.573290
8.143200 -13.478400 4.573290
8.190000 -13.478400 4.614943
8.236800 -13.478400 4.619369
8.283600 -13.478400 4.657821
8.330400 -13.478400 4.678960
8.377200 -13.478400 4.717045
8.424000 -13.478400 4.735796
8.470800 -13.478400 4.748106
8.517600 -13.478400 4.766873
8.564400 -13.478400 4.812927
8.611200 -13.478400 4.834151
8.658000 -13.478400 4.853785
8.704800 -13.478400 4.876108
8.751600 -13.478400 4.963794
8.798400 -13.478400 4.997083
8.845200 -13.478400 5.016721
8.892000 -13.478400 5.036009
8.938800 -13.478400 5.043646
8.985600 -13.478400 5.073277
9.032400 -13.478400 5.101974
9.079200 -13.478400 5.117752
9.126000 -13.478400 5.122753
9.172800 -13.478400 5.173413
9.219600 -13.478400 5.215512
9.266400 -13.478400 5.235620
9.313200 -13.478400 5.274927
9.360000 -13.478400 5.300061
9.406800 -13.478400 5.319036
9.453600 -13.478400 5.352706
9.500400 -13.478400 5.382985
9.547200 -13.478400 5.399676
9.594000 -13.478400 5.510330
9.640800 -13.478400 5.568165
9.687600 -13.478400 5.593328
9.734400 -13.478400 5.614051
9.781200 -13.478400 5.667520
9.828000 -13.478400 5.679636
9.874800 -13.478400 5.692612
9.921600 -13.478400 5.762805
9.968400 -13.478400 5.816626
10.015200 -13.478400 5.827174
10.062000 -13.478400 5.843232
10.108800 -13.478400 5.874085
10.155600 -13.478400 5.915776
10.202400 -13.478400 5.921627
10.249200 -13.478400 5.929610
10.296000 -13.478400 5.997916
10.342800 -13.478400 6.042218
10.389600 -13.478400 6.099801
10.436400 -13.478400 6.172728
10.483200 -13.478400 6.215712
10.530000 -13.478400 6.239970
10.576800 -13.478400 6.305445
10.623600 -13.478400 6.334843
10.670400 -13.478400 6.404662
10.717200 -13.478400 6.484195
10.764000 -13.478400 6.492799
10.810800 -13.478400 6.517390
10.857600 -13.478400 6.554465
10.904400 -13.478400 6.600378
10.951200 -13.478400 6.661186
10.998000 -13.478400 6.724961
11.044800 -13.478400 6.802588
11.091600 -13.478400 6.901128
11.138400 -13.478400 7.018376
11.185200 -13.478400 7.029545
11.232000 -13.478400 7.107555
11.278800 -13.478400 7.155011
11.325600 -13.478400 7.204885
11.372400 -13.478400 7.274783
11.419200 -13.478400 7.317631
11.466000 -13.478400 7.432386
11.512800 -13.478400 7.560389
11.559600 -13.478400 7.787877
11.606400 -13.478400 8.103243
13.852800 -13.478400 6.695702
13.899600 -13.478400 6.680982
13.946400 -13.478400 6.672248
13.993200 -13.478400 6.655597
14.040000 -13.478400 6.644748
14.086800 -13.478400 6.635857
14.133600 -13.478400 6.627472
14.180400 -13.478400 6.620730
14.227200 -13.478400 6.616624
14.274000 -13.478400 6.616624
14.320800 -13.478400 6.620730
14.367600 -13.478400 6.626374
14.414400 -13.478400 6.625547
14.461200 -13.478400 6.620730
14.508000 -13.478400 6.617286
14.554800 -13.478400 6.617286
14.601600 -13.478400 6.613568
14.648400 -13.478400 6.613568
14.695200 -13.478400 6.608789
14.742000 -13.478400 6.602062
14.788800 -13.478400 6.612039
14.835600 -13.478400 6.616750
14.882400 -13.478400 6.616750
14.929200 -13.478400 6.618703
14.976000 -13.478400 6.618703
15.022800 -13.478400 6.617993
15.069600 -13.478400 6.617993
15.116400 -13.478400 6.618703
15.163200 -13.478400 6.617822
15.210000 -13.478400 6.617822
15.256800 -13.478400 6.617993
15.303600 -13.478400 6.625945
15.350400 -13.478400 6.625976
15.397200 -13.478400 6.625945
15.444000 -13.478400 6.625945
15.490800 -13.478400 6.625761
15.537600 -13.478400 6.620719
15.584400 -13.478400 6.616787
15.631200 -13.478400 6.598706
15.678000 -13.478400 6.591596
15.724800 -13.478400 6.583281
15.771600 -13.478400 6.573044
15.818400 -13.478400 6.521229
16.333200 -13.478400 5.091701
16.380000 -13.478400 5.025087
16.426800 -13.478400 5.009802
16.473600 -13.478400 5.001803
16.520400 -13.478400 4.985992
16.567200 -13.478400 4.985992
16.614000 -13.478400 4.995718
16.660800 -13.478400 4.995718
16.707600 -13.478400 4.985596
16.754400 -13.478400 4.975179
16.801200 -13.478400 4.975244
16.848000 -13.478400 4.972603
16.894800 -13.478400 4.956623
16.941600 -13.478400 4.923615
16.988400 -13.478400 4.885348
17.035200 -13.478400 4.804654
17.082000 -13.478400 4.536989
18.392400 -13.478400 -8.107854
18.439200 -13.478400 -8.167290
18.486000 -13.478400 -8.198333
18.532800 -13.478400 -8.238225
18.579600 -13.478400 0.000000
18.626400 -13.478400 0.000000
18.673200 -13.478400 0.000000
-18.720000 -13.431600 0.000000
-18.673200 -13.431600 0.000000
-18.626400 -13.431600 0.000000
-18.579600 -13.431600 -7.794427
-18.532800 -13.431600 -7.794687
-18.486000 -13.431600 -7.784181
-18.439200 -13.431600 -7.784181
-18.392400 -13.431600 -7.784181
-18.345600 -13.431600 -7.769520
-18.298800 -13.431600 -7.762316
-18.252000 -13.431600 -7.762097
-18.205200 -13.431600 -7.762316
-18.158400 -13.431600 -7.769520
-18.111600 -13.431600 -7.758203
-18.064800 -13.431600 -7.744108
-18.018000 -13.431600 -7.758203
-17.971200 -13.431600 -7.758203
-17.924400 -13.431600 -7.744108
-17.877600 -13.431600 -7.744108
-17.830800 -13.431600 -7.744108
-17.784000 -13.431600 -7.750987
-17.737200 -13.431600 -7.808258
-17.690400 -13.431600 -7.810116
-17.643600 -13.431600 -7.808258
-17.596800 -13.431600 -7.808258
-17.550000 -13.431600 -7.796332
-17.503200 -13.431600 -7.769407
-17.456400 -13.431600 -7.759174
-17.409600 -13.431600 -7.736459
-17.362800 -13.431600 -7.727123
-17.316000 -13.431600 -7.693449
-17.269200 -13.431600 -7.678927
-17.222400 -13.431600 -7.656276
-17.175600 -13.431600 -7.643610
-17.128800 -13.431600 -7.562884
-16.614000 -13.431600 -6.157520
-15.865200 -13.431600 4.937995
-15.818400 -13.431600 4.970501
-15.771600 -13.431600 5.009461
-15.724800 -13.431600 5.027119
-15.678000 -13.431600 5.044151
-15.631200 -13.431600 5.060573
-15.584400 -13.431600 5.082710
-15.537600 -13.431600 5.103523
-15.490800 -13.431600 5.121648
-15.444000 -13.431600 5.129811
-15.397200 -13.431600 5.160396
-15.350400 -13.431600 5.174369
-15.303600 -13.431600 5.212747
-14.835600 -13.431600 6.625136
-14.788800 -13.431600 6.644403
-14.742000 -13.431600 6.656698
-14.695200 -13.431600 6.692983
-14.648400 -13.431600 6.708202
-14.601600 -13.431600 6.716559
-14.554800 -13.431600 6.723659
-14.508000 -13.431600 6.723659
-14.461200 -13.431600 6.726777
-14.414400 -13.431600 6.724263
-14.367600 -13.431600 6.728340
-14.320800 -13.431600 6.723638
-14.274000 -13.431600 6.723087
-14.227200 -13.431600 6.723638
-14.180400 -13.431600 6.731338
-14.133600 -13.431600 6.739508
-14.086800 -13.431600 6.739508
-14.040000 -13.431600 6.731913
-13.993200 -13.431600 6.733197
-13.946400 -13.431600 6.735117
-13.899600 -13.431600 6.735117
-13.852800 -13.431600 6.734309
-13.806000 -13.431600 6.733197
-13.759200 -13.431600 6.730109
-13.712400 -13.431600 6.729466
-13.665600 -13.431600 6.730344
-13.618800 -13.431600 6.729402
-13.572000 -13.431600 6.718586
-13.525200 -13.431600 6.717157
-13.478400 -13.431600 6.716538
-13.431600 -13.431600 6.717157
-13.384800 -13.431600 6.724257
-13.338000 -13.431600 6.725837
-13.291200 -13.431600 6.725837
-13.244400 -13.431600 6.729029
-13.197600 -13.431600 6.744242
-13.150800 -13.431600 6.740838
-13.104000 -13.431600 6.735716
-13.057200 -13.431600 6.735716
-13.010400 -13.431600 6.740838
-12.963600 -13.431600 6.751594
-12.916800 -13.431600 6.770736
-12.870000 -13.431600 6.795551
-12.823200 -13.431600 6.869862
-9.126000 -13.431600 8.561380
-9.079200 -13.431600 8.514582
-9.032400 -13.431600 8.427086
-8.985600 -13.431600 8.379989
-8.938800 -13.431600 8.364872
-8.892000 -13.431600 8.259186
-8.845200 -13.431600 8.233313
-8.798400 -13.431600 8.160685
-8.751600 -13.431600 8.073188
-8.704800 -13.431600 8.031140
-8.658000 -13.431600 7.984091
-8.611200 -13.431600 7.843135
-8.564400 -13.431600 7.791485
-8.517600 -13.431600 7.713316
-8.470800 -13.431600 7.655520
-8.424000 -13.431600 7.616845
-8.377200 -13.431600 7.558997
-8.330400 -13.431600 7.480485
-8.283600 -13.431600 7.416449
-8.236800 -13.431600 7.378598
-8.190000 -13.431600 7.358532
-8.143200 -13.431600 7.302442
-8.096400 -13.431600 7.232922
-8.049600 -13.431600 7.172455
-8.002800 -13.431600 7.147093
-7.956000 -13.431600 7.087956
-7.909200 -13.431600 7.061503
-7.862400 -13.431600 7.016852
-7.815600 -13.431600 6.955368
-7.768800 -13.431600 6.895590
-7.722000 -13.431600 6.834655
-7.675200 -13.431600 6.783144
-7.628400 -13.431600 6.750866
-7.581600 -13.431600 6.711204
-7.534800 -13.431600 6.683884
-7.488000 -13.431600 6.666607
-7.441200 -13.431600 6.628916
-7.394400 -13.431600 6.608176
-7.347600 -13.431600 6.605392
-7.300800 -13.431600 6.559354
-7.254000 -13.431600 6.493527
-7.207200 -13.431600 6.458581
-7.160400 -13.431600 6.444934
-7.113600 -13.431600 6.404285
-7.066800 -13.431600 6.377154
-7.020000 -13.431600 6.332448
-6.973200 -13.431600 6.320164
-6.926400 -13.431600 6.297710
-6.879600 -13.431600 6.274150
-6.832800 -13.431600 6.249987
-6.786000 -13.431600 6.208772
-6.739200 -13.431600 6.156275
-6.692400 -13.431600 6.126079
-6.645600 -13.431600 6.098623
-6.598800 -13.431600 6.083061
-6.552000 -13.431600 6.044750
-6.505200 -13.431600 6.015196
-6.458400 -13.431600 5.997916
-6.411600 -13.431600 5.959611
-6.364800 -13.431600 5.943113
-6.318000 -13.431600 5.925271
-6.271200 -13.431600 5.916677
-6.224400 -13.431600 5.846246
-6.177600 -13.431600 5.828505
-6.130800 -13.431600 5.806892
-6.084000 -13.431600 5.799837
-6.037200 -13.431600 5.797043
-5.990400 -13.431600 5.772832
-5.943600 -13.431600 5.746041
-5.896800 -13.431600 5.716236
-5.850000 -13.431600 5.698148
-5.803200 -13.431600 5.692948
-5.756400 -13.431600 5.661022
-5.709600 -13.431600 5.610764
-5.662800 -13.431600 5.557500
-5.616000 -13.431600 5.551620
-5.569200 -13.431600 5.533498
-5.522400 -13.431600 5.529191
-5.475600 -13.431600 5.512191
-5.428800 -13.431600 5.506440
-5.382000 -13.431600 5.512191
-5.335200 -13.431600 5.499688
-5.288400 -13.431600 5.469813
-5.241600 -13.431600 5.448782
-5.194800 -13.431600 5.421126
-5.148000 -13.431600 5.404991
-5.101200 -13.431600 5.372175
-5.054400 -13.431600 5.352215
-5.007600 -13.431600 5.352215
-4.960800 -13.431600 5.318580
-4.914000 -13.431600 5.299986
-4.867200 -13.431600 5.270200
-4.820400 -13.431600 5.268764
-4.773600 -13.431600 5.259001
-4.726800 -13.431600 5.225628
-4.680000 -13.431600 5.215359
-4.633200 -13.431600 5.197239
-4.586400 -13.431600 5.186599
-4.539600 -13.431600 5.164853
-4.492800 -13.431600 5.155489
-4.446000 -13.431600 5.139445
-4.399200 -13.431600 5.093604
-4.352400 -13.431600 5.069495
-4.305600 -13.431600 5.046910
-4.258800 -13.431600 5.021475
-4.212000 -13.431600 5.019734
-4.165200 -13.431600 5.019734
-4.118400 -13.431600 4.978493
-4.071600 -13.431600 4.957769
-4.024800 -13.431600 4.922346
-3.978000 -13.431600 4.913008
-3.931200 -13.431600 4.911366
-3.884400 -13.431600 4.913008
-3.837600 -13.431600 4.907162
-3.790800 -13.431600 4.907141
-3.744000 -13.431600 4.904249
-3.697200 -13.431600 4.895757
-3.650400 -13.431600 4.883672
-3.603600 -13.431600 4.875005
-3.556800 -13.431600 4.835748
-3.510000 -13.431600 4.816703
-3.463200 -13.431600 4.814589
-3.416400 -13.431600 4.804851
-3.369600 -13.431600 4.787931
-3.322800 -13.431600 4.772035
-3.276000 -13.431600 4.762927
-3.229200 -13.431600 4.757490
-3.182400 -13.431600 4.747344
-3.135600 -13.431600 4.726849
-3.088800 -13.431600 4.710161
-3.042000 -13.431600 4.686146
-2.995200 -13.431600 4.679158
-2.948400 -13.431600 4.678664
-2.901600 -13.431600 4.665221
-2.854800 -13.431600 4.634255
-2.808000 -13.431600 4.629206
-2.761200 -13.431600 4.625654
-2.714400 -13.431600 4.574395
-2.667600 -13.431600 4.550591
-2.620800 -13.431600 4.513974
-2.574000 -13.431600 4.507124
-2.527200 -13.431600 4.495026
-2.480400 -13.431600 4.489785
-2.433600 -13.431600 4.483423
-2.386800 -13.431600 4.465159
-2.340000 -13.431600 4.465447
-2.293200 -13.431600 4.465447
-2.246400 -13.431600 4.462174
-2.199600 -13.431600 4.457132
-2.152800 -13.431600 4.429989
-2.106000 -13.431600 4.418017
-2.059200 -13.431600 4.417426
-2.012400 -13.431600 4.406655
-1.965600 -13.431600 4.377451
-1.918800 -13.431600 4.353056
-1.872000 -13.431600 4.359387
-1.825200 -13.431600 4.333032
-1.778400 -13.431600 4.309446
-1.731600 -13.431600 4.309446
-1.684800 -13.431600 4.281976
-1.638000 -13.431600 4.262482
-1.591200 -13.431600 4.243782
-1.544400 -13.431600 4.216965
-1.497600 -13.431600 4.188138
-1.450800 -13.431600 4.177309
-1.404000 -13.431600 4.177309
-1.357200 -13.431600 4.164039
-1.310400 -13.431600 4.153387
-1.263600 -13.431600 4.139039
-1.216800 -13.431600 4.121338
-1.170000 -13.431600 4.116527
-1.123200 -13.431600 4.115882
-1.076400 -13.431600 4.101461
-1.029600 -13.431600 4.100683
-0.982800 -13.431600 4.097410
-0.936000 -13.431600 4.054186
-0.889200 -13.431600 4.054186
-0.842400 -13.431600 4.054186
-0.795600 -13.431600 4.040281
-0.748800 -13.431600 4.012019
-0.702000 -13.431600 3.993701
-0.655200 -13.431600 3.952803
-0.608400 -13.431600 3.931367
-0.561600 -13.431600 3.923250
-0.514800 -13.431600 3.912216
-0.468000 -13.431600 3.882971
-0.421200 -13.431600 3.874427
-0.374400 -13.431600 3.864972
-0.327600 -13.431600 3.850829
-0.280800 -13.431600 3.840184
-0.234000 -13.431600 3.832695
-0.187200 -13.431600 3.803684
-0.140400 -13.431600 3.753206
-0.093600 -13.431600 3.738104
-0.046800 -13.431600 3.701622
0.000000 -13.431600 3.694272
0.046800 -13.431600 3.689433
0.093600 -13.431600 3.663422
0.140400 -13.431600 3.651518
0.187200 -13.431600 3.643289
0.234000 -13.431600 3.638484
0.280800 -13.431600 3.625182
0.327600 -13.431600 3.596937
0.374400 -13.431600 3.549958
0.421200 -13.431600 3.535169
0.468000 -13.431600 3.513977
0.514800 -13.431600 3.495101
0.561600 -13.431600 3.471401
0.608400 -13.431600 3.465327
0.655200 -13.431600 3.456080
0.702000 -13.431600 3.448204
0.748800 -13.431600 3.444565
0.795600 -13.431600 3.434700
0.842400 -13.431600 3.447856
0.889200 -13.431600 3.447856
0.936000 -13.431600 3.447856
0.982800 -13.431600 3.447856
1.029600 -13.431600 3.450372
1.076400 -13.431600 3.447856
1.123200 -13.431600 3.445509
1.170000 -13.431600 3.423092
1.216800 -13.431600 3.436755
1.263600 -13.431600 3.418120
1.310400 -13.431600 3.406037
1.357200 -13.431600 3.385681
1.404000 -13.431600 3.359621
1.450800 -13.431600 3.359621
1.497600 -13.431600 3.359580
1.544400 -13.431600 3.358171
1.591200 -13.431600 3.358576
1.638000 -13.431600 3.358171
1.684800 -13.431600 3.358576
1.731600 -13.431600 3.358911
1.778400 -13.431600 3.353909
1.825200 -13.431600 3.353380
1.872000 -13.431600 3.347469
1.918800 -13.431600 3.355088
1.965600 -13.431600 3.358911
2.012400 -13.431600 3.360280
2.059200 -13.431600 3.389882
2.106000 -13.431600 3.389882
2.152800 -13.431600 3.375507
2.199600 -13.431600 3.375459
2.246400 -13.431600 3.347659
2.293200 -13.431600 3.337409
2.340000 -13.431600 3.337409
2.386800 -13.431600 3.315159
2.433600 -13.431600 3.315159
2.480400 -13.431600 3.315159
2.527200 -13.431600 3.320042
2.574000 -13.431600 3.325321
2.620800 -13.431600 3.329268
2.667600 -13.431600 3.329268
2.714400 -13.431600 3.330650
2.761200 -13.431600 3.329268
2.808000 -13.431600 3.331428
2.854800 -13.431600 3.331428
2.901600 -13.431600 3.331428
2.948400 -13.431600 3.334341
2.995200 -13.431600 3.333731
3.042000 -13.431600 3.334046
3.088800 -13.431600 3.336001
3.135600 -13.431600 3.331285
3.182400 -13.431600 3.333731
3.229200 -13.431600 3.341382
3.276000 -13.431600 3.350013
3.322800 -13.431600 3.351337
3.369600 -13.431600 3.362470
3.416400 -13.431600 3.354698
3.463200 -13.431600 3.370012
3.510000 -13.431600 3.354698
3.556800 -13.431600 3.350182
3.603600 -13.431600 3.350182
3.650400 -13.431600 3.350182
3.697200 -13.431600 3.346287
3.744000 -13.431600 3.346287
3.790800 -13.431600 3.342497
3.837600 -13.431600 3.346726
3.884400 -13.431600 3.351909
3.931200 -13.431600 3.346726
3.978000 -13.431600 3.342497
4.024800 -13.431600 3.331951
4.071600 -13.431600 3.348682
4.118400 -13.431600 3.363542
4.165200 -13.431600 3.363542
4.212000 -13.431600 3.385691
4.258800 -13.431600 3.385691
4.305600 -13.431600 3.397774
4.352400 -13.431600 3.422418
4.399200 -13.431600 3.397774
4.446000 -13.431600 3.429107
4.492800 -13.431600 3.429712
4.539600 -13.431600 3.436791
4.586400 -13.431600 3.448760
4.633200 -13.431600 3.443616
4.680000 -13.431600 3.448760
4.726800 -13.431600 3.481908
4.773600 -13.431600 3.489468
4.820400 -13.431600 3.492666
4.867200 -13.431600 3.505556
4.914000 -13.431600 3.516173
4.960800 -13.431600 3.535645
5.007600 -13.431600 3.544961
5.054400 -13.431600 3.558706
5.101200 -13.431600 3.562822
5.148000 -13.431600 3.584331
5.194800 -13.431600 3.612713
5.241600 -13.431600 3.624983
5.288400 -13.431600 3.630020
5.335200 -13.431600 3.634533
5.382000 -13.431600 3.630020
5.428800 -13.431600 3.618944
5.475600 -13.431600 3.613781
5.522400 -13.431600 3.634533
5.569200 -13.431600 3.637166
5.616000 -13.431600 3.675731
5.662800 -13.431600 3.675731
5.709600 -13.431600 3.676509
5.756400 -13.431600 3.678392
5.803200 -13.431600 3.690526
5.850000 -13.431600 3.695867
5.896800 -13.431600 3.727753
5.943600 -13.431600 3.750189
5.990400 -13.431600 3.762806
6.037200 -13.431600 3.764774
6.084000 -13.431600 3.783946
6.130800 -13.431600 3.801087
6.177600 -13.431600 3.838635
6.224400 -13.431600 3.844289
6.271200 -13.431600 3.842531
6.318000 -13.431600 3.842531
6.364800 -13.431600 3.849350
6.411600 -13.431600 3.858706
6.458400 -13.431600 3.869838
6.505200 -13.431600 3.898765
6.552000 -13.431600 3.928871
6.598800 -13.431600 3.943717
6.645600 -13.431600 3.962489
6.692400 -13.431600 3.976348
6.739200 -13.431600 4.001506
6.786000 -13.431600 4.018994
6.832800 -13.431600 4.029795
6.879600 -13.431600 4.067220
6.926400 -13.431600 4.117073
6.973200 -13.431600 4.130766
7.020000 -13.431600 4.158477
7.066800 -13.431600 4.169671
7.113600 -13.431600 4.170585
7.160400 -13.431600 4.175217
7.207200 -13.431600 4.186271
7.254000 -13.431600 4.214274
7.300800 -13.431600 4.239337
7.347600 -13.431600 4.273022
7.394400 -13.431600 4.293726
7.441200 -13.431600 4.311452
7.488000 -13.431600 4.325434
7.534800 -13.431600 4.337376
7.581600 -13.431600 4.365262
7.628400 -13.431600 4.369898
7.675200 -13.431600 4.375929
7.722000 -13.431600 4.410776
7.768800 -13.431600 4.427229
7.815600 -13.431600 4.473074
7.862400 -13.431600 4.480434
7.909200 -13.431600 4.501936
7.956000 -13.431600 4.480434
8.002800 -13.431600 4.523745
8.049600 -13.431600 4.531222
8.096400 -13.431600 4.563553
8.143200 -13.431600 4.572575
8.190000 -13.431600 4.587484
8.236800 -13.431600 4.607141
8.283600 -13.431600 4.619369
8.330400 -13.431600 4.678960
8.377200 -13.431600 4.717045
8.424000 -13.431600 4.735796
8.470800 -13.431600 4.743819
8.517600 -13.431600 4.748106
8.564400 -13.431600 4.766873
8.611200 -13.431600 4.819211
8.658000 -13.431600 4.834151
8.704800 -13.431600 4.855186
8.751600 -13.431600 4.904711
8.798400 -13.431600 4.963794
8.845200 -13.431600 4.988971
8.892000 -13.431600 5.009540
8.938800 -13.431600 5.036009
8.985600 -13.431600 5.070763
9.032400 -13.431600 5.080892
9.079200 -13.431600 5.117752
9.126000 -13.431600 5.132085
9.172800 -13.431600 5.215512
9.219600 -13.431600 5.235620
9.266400 -13.431600 5.235620
9.313200 -13.431600 5.276741
9.360000 -13.431600 5.307297
9.406800 -13.431600 5.323102
9.453600 -13.431600 5.343227
9.500400 -13.431600 5.365668
9.547200 -13.431600 5.382985
9.594000 -13.431600 5.466070
9.640800 -13.431600 5.533404
9.687600 -13.431600 5.568165
9.734400 -13.431600 5.604292
9.781200 -13.431600 5.628422
9.828000 -13.431600 5.667520
9.874800 -13.431600 5.690991
9.921600 -13.431600 5.743156
9.968400 -13.431600 5.801611
10.015200 -13.431600 5.816626
10.062000 -13.431600 5.832353
10.108800 -13.431600 5.843232
10.155600 -13.431600 5.874085
10.202400 -13.431600 5.927273
10.249200 -13.431600 5.953254
10.296000 -13.431600 5.997916
10.342800 -13.431600 6.053388
10.389600 -13.431600 6.094070
10.436400 -13.431600 6.157484
10.483200 -13.431600 6.172728
10.530000 -13.431600 6.210475
10.576800 -13.431600 6.239970
10.623600 -13.431600 6.334843
10.670400 -13.431600 6.404662
10.717200 -13.431600 6.454840
10.764000 -13.431600 6.490510
10.810800 -13.431600 6.500126
10.857600 -13.431600 6.549135
10.904400 -13.431600 6.570400
10.951200 -13.431600 6.647021
10.998000 -13.431600 6.724961
11.044800 -13.431600 6.802588
11.091600 -13.431600 6.901128
11.138400 -13.431600 6.969180
11.185200 -13.431600 7.018376
11.232000 -13.431600 7.061547
11.278800 -13.431600 7.146362
11.325600 -13.431600 7.157854
11.372400 -13.431600 7.207897
11.419200 -13.431600 7.283629
11.466000 -13.431600 7.387048
11.512800 -13.431600 7.503500
11.559600 -13.431600 7.560389
11.606400 -13.431600 7.884073
13.899600 -13.431600 6.702594
13.946400 -13.431600 6.680891
13.993200 -13.431600 6.664254
14.040000 -13.431600 6.653450
14.086800 -13.431600 6.644748
14.133600 -13.431600 6.631537
14.180400 -13.431600 6.626374
14.227200 -13.431600 6.622025
14.274000 -13.431600 6.622999
14.320800 -13.431600 6.626374
14.367600 -13.431600 6.626631
14.414400 -13.431600 6.626374
14.461200 -13.431600 6.620730
14.508000 -13.431600 6.617286
14.554800 -13.431600 6.616451
14.601600 -13.431600 6.616451
14.648400 -13.431600 6.616451
14.695200 -13.431600 6.616451
14.742000 -13.431600 6.612039
14.788800 -13.431600 6.616750
14.835600 -13.431600 6.622460
14.882400 -13.431600 6.623540
14.929200 -13.431600 6.625910
14.976000 -13.431600 6.625910
15.022800 -13.431600 6.623540
15.069600 -13.431600 6.617993
15.116400 -13.431600 6.618703
15.163200 -13.431600 6.617822
15.210000 -13.431600 6.617822
15.256800 -13.431600 6.617993
15.303600 -13.431600 6.621180
15.350400 -13.431600 6.625976
15.397200 -13.431600 6.625976
15.444000 -13.431600 6.626263
15.490800 -13.431600 6.625945
15.537600 -13.431600 6.625761
15.584400 -13.431600 6.623114
15.631200 -13.431600 6.610096
15.678000 -13.431600 6.596642
15.724800 -13.431600 6.591596
15.771600 -13.431600 6.582003
15.818400 -13.431600 6.554149
15.865200 -13.431600 6.528612
16.333200 -13.431600 5.122779
16.380000 -13.431600 5.058681
16.426800 -13.431600 5.013189
16.473600 -13.431600 5.009802
16.520400 -13.431600 4.988154
16.567200 -13.431600 4.988154
16.614000 -13.431600 4.995718
16.660800 -13.431600 4.995718
16.707600 -13.431600 4.987373
16.754400 -13.431600 4.985596
16.801200 -13.431600 4.985596
16.848000 -13.431600 4.980350
16.894800 -13.431600 4.970026
16.941600 -13.431600 4.954668
16.988400 -13.431600 4.930425
17.035200 -13.431600 4.902023
17.082000 -13.431600 4.800044
17.877600 -13.431600 -6.320575
17.924400 -13.431600 -6.676413
18.439200 -13.431600 -8.210416
18.486000 -13.431600 -8.247263
18.532800 -13.431600 -8.283734
18.579600 -13.431600 0.000000
18.626400 -13.431600 0.000000
18.673200 -13.431600 0.000000
-18.720000 -13.384800 0.000000
-18.673200 -13.384800 0.000000
-18.626400 -13.384800 0.000000
-18.579600 -13.384800 -7.794687
-18.532800 -13.384800 -7.794687
-18.486000 -13.384800 -7.784181
-18.439200 -13.384800 -7.781616
-18.392400 -13.384800 -7.781616
-18.345600 -13.384800 -7.763609
-18.298800 -13.384800 -7.754541
-18.252000 -13.384800 -7.753233
-18.205200 -13.384800 -7.753233
-18.158400 -13.384800 -7.758203
-18.111600 -13.384800 -7.753233
-18.064800 -13.384800 -7.735225
-18.018000 -13.384800 -7.744108
-17.971200 -13.384800 -7.758203
-17.924400 -13.384800 -7.750987
-17.877600 -13.384800 -7.750987
-17.830800 -13.384800 -7.744108
-17.784000 -13.384800 -7.742766
-17.737200 -13.384800 -7.773964
-17.690400 -13.384800 -7.786644
-17.643600 -13.384800 -7.786644
-17.596800 -13.384800 -7.786644
-17.550000 -13.384800 -7.773964
-17.503200 -13.384800 -7.743152
-17.456400 -13.384800 -7.743052
-17.409600 -13.384800 -7.709630
-17.362800 -13.384800 -7.693449
-17.316000 -13.384800 -7.686670
-17.269200 -13.384800 -7.674114
-17.222400 -13.384800 -7.650778
-17.175600 -13.384800 -7.612109
-16.754400 -13.384800 -6.180276
-16.660800 -13.384800 -6.123122
-16.614000 -13.384800 -6.136446
-15.912000 -13.384800 4.942369
-15.865200 -13.384800 4.947183
-15.818400 -13.384800 5.005847
-15.771600 -13.384800 5.015552
-15.724800 -13.384800 5.044151
-15.678000 -13.384800 5.062099
-15.631200 -13.384800 5.085843
-15.584400 -13.384800 5.108541
-15.537600 -13.384800 5.118537
-15.490800 -13.384800 5.125173
-15.444000 -13.384800 5.141165
-15.397200 -13.384800 5.172495
-14.882400 -13.384800 6.625136
-14.835600 -13.384800 6.644403
-14.788800 -13.384800 6.656698
-14.742000 -13.384800 6.695696
-14.695200 -13.384800 6.706254
-14.648400 -13.384800 6.715331
-14.601600 -13.384800 6.723659
-14.554800 -13.384800 6.727113
-14.508000 -13.384800 6.727113
-14.461200 -13.384800 6.729722
-14.414400 -13.384800 6.729680
-14.367600 -13.384800 6.736528
-14.320800 -13.384800 6.731338
-14.274000 -13.384800 6.731338
-14.227200 -13.384800 6.736528
-14.180400 -13.384800 6.739508
-14.133600 -13.384800 6.742528
-14.086800 -13.384800 6.740429
-14.040000 -13.384800 6.733892
-13.993200 -13.384800 6.735484
-13.946400 -13.384800 6.736323
-13.899600 -13.384800 6.737189
-13.852800 -13.384800 6.736323
-13.806000 -13.384800 6.736323
-13.759200 -13.384800 6.735363
-13.712400 -13.384800 6.734450
-13.665600 -13.384800 6.734450
-13.618800 -13.384800 6.734309
-13.572000 -13.384800 6.729466
-13.525200 -13.384800 6.726805
-13.478400 -13.384800 6.724257
-13.431600 -13.384800 6.729402
-13.384800 -13.384800 6.736584
-13.338000 -13.384800 6.740612
-13.291200 -13.384800 6.742962
-13.244400 -13.384800 6.744242
-13.197600 -13.384800 6.754873
-13.150800 -13.384800 6.751594
-13.104000 -13.384800 6.744645
-13.057200 -13.384800 6.744645
-13.010400 -13.384800 6.754271
-12.963600 -13.384800 6.770736
-12.916800 -13.384800 6.791542
-12.870000 -13.384800 6.862035
-9.126000 -13.384800 8.561380
-9.079200 -13.384800 8.519783
-9.032400 -13.384800 8.440759
-8.985600 -13.384800 8.379989
-8.938800 -13.384800 8.298845
-8.892000 -13.384800 8.244386
-8.845200 -13.384800 8.212039
-8.798400 -13.384800 8.143093
-8.751600 -13.384800 8.057773
-8.704800 -13.384800 8.031140
-8.658000 -13.384800 7.940302
-8.611200 -13.384800 7.817259
-8.564400 -13.384800 7.753025
-8.517600 -13.384800 7.702963
-8.470800 -13.384800 7.648749
-8.424000 -13.384800 7.616845
-8.377200 -13.384800 7.540641
-8.330400 -13.384800 7.445175
-8.283600 -13.384800 7.398182
-8.236800 -13.384800 7.360627
-8.190000 -13.384800 7.323943
-8.143200 -13.384800 7.233826
-8.096400 -13.384800 7.173160
-8.049600 -13.384800 7.157854
-8.002800 -13.384800 7.129917
-7.956000 -13.384800 7.081642
-7.909200 -13.384800 7.044396
-7.862400 -13.384800 6.987416
-7.815600 -13.384800 6.935256
-7.768800 -13.384800 6.874474
-7.722000 -13.384800 6.834655
-7.675200 -13.384800 6.789627
-7.628400 -13.384800 6.761930
-7.581600 -13.384800 6.714482
-7.534800 -13.384800 6.688738
-7.488000 -13.384800 6.667299
-7.441200 -13.384800 6.650194
-7.394400 -13.384800 6.620442
-7.347600 -13.384800 6.605263
-7.300800 -13.384800 6.559354
-7.254000 -13.384800 6.493527
-7.207200 -13.384800 6.458310
-7.160400 -13.384800 6.444934
-7.113600 -13.384800 6.405831
-7.066800 -13.384800 6.377511
-7.020000 -13.384800 6.340084
-6.973200 -13.384800 6.320164
-6.926400 -13.384800 6.307904
-6.879600 -13.384800 6.274150
-6.832800 -13.384800 6.263519
-6.786000 -13.384800 6.223824
-6.739200 -13.384800 6.156275
-6.692400 -13.384800 6.126079
-6.645600 -13.384800 6.095010
-6.598800 -13.384800 6.083061
-6.552000 -13.384800 6.061749
-6.505200 -13.384800 6.015196
-6.458400 -13.384800 5.996810
-6.411600 -13.384800 5.943537
-6.364800 -13.384800 5.925181
-6.318000 -13.384800 5.916677
-6.271200 -13.384800 5.902219
-6.224400 -13.384800 5.839238
-6.177600 -13.384800 5.823335
-6.130800 -13.384800 5.802935
-6.084000 -13.384800 5.799837
-6.037200 -13.384800 5.797043
-5.990400 -13.384800 5.778875
-5.943600 -13.384800 5.746041
-5.896800 -13.384800 5.711611
-5.850000 -13.384800 5.694063
-5.803200 -13.384800 5.666694
-5.756400 -13.384800 5.634268
-5.709600 -13.384800 5.563370
-5.662800 -13.384800 5.551620
-5.616000 -13.384800 5.534443
-5.569200 -13.384800 5.517853
-5.522400 -13.384800 5.507411
-5.475600 -13.384800 5.502740
-5.428800 -13.384800 5.502740
-5.382000 -13.384800 5.506440
-5.335200 -13.384800 5.483079
-5.288400 -13.384800 5.442863
-5.241600 -13.384800 5.423495
-5.194800 -13.384800 5.408267
-5.148000 -13.384800 5.384663
-5.101200 -13.384800 5.357751
-5.054400 -13.384800 5.336136
-5.007600 -13.384800 5.318580
-4.960800 -13.384800 5.299986
-4.914000 -13.384800 5.270200
-4.867200 -13.384800 5.260479
-4.820400 -13.384800 5.249769
-4.773600 -13.384800 5.225628
-4.726800 -13.384800 5.191670
-4.680000 -13.384800 5.189714
-4.633200 -13.384800 5.177730
-4.586400 -13.384800 5.164394
-4.539600 -13.384800 5.150558
-4.492800 -13.384800 5.139445
-4.446000 -13.384800 5.118844
-4.399200 -13.384800 5.088346
-4.352400 -13.384800 5.068808
-4.305600 -13.384800 5.034281
-4.258800 -13.384800 5.000725
-4.212000 -13.384800 4.979625
-4.165200 -13.384800 4.979224
-4.118400 -13.384800 4.967478
-4.071600 -13.384800 4.931621
-4.024800 -13.384800 4.913094
-3.978000 -13.384800 4.905410
-3.931200 -13.384800 4.900993
-3.884400 -13.384800 4.900993
-3.837600 -13.384800 4.895757
-3.790800 -13.384800 4.883205
-3.744000 -13.384800 4.875005
-3.697200 -13.384800 4.838131
-3.650400 -13.384800 4.836430
-3.603600 -13.384800 4.816703
-3.556800 -13.384800 4.806556
-3.510000 -13.384800 4.800567
-3.463200 -13.384800 4.790086
-3.416400 -13.384800 4.787931
-3.369600 -13.384800 4.761232
-3.322800 -13.384800 4.750944
-3.276000 -13.384800 4.745775
-3.229200 -13.384800 4.747344
-3.182400 -13.384800 4.744968
-3.135600 -13.384800 4.721950
-3.088800 -13.384800 4.686146
-3.042000 -13.384800 4.679058
-2.995200 -13.384800 4.678664
-2.948400 -13.384800 4.637783
-2.901600 -13.384800 4.631505
-2.854800 -13.384800 4.625759
-2.808000 -13.384800 4.625654
-2.761200 -13.384800 4.581334
-2.714400 -13.384800 4.570555
-2.667600 -13.384800 4.528359
-2.620800 -13.384800 4.508268
-2.574000 -13.384800 4.507124
-2.527200 -13.384800 4.495026
-2.480400 -13.384800 4.483423
-2.433600 -13.384800 4.472134
-2.386800 -13.384800 4.457132
-2.340000 -13.384800 4.457132
-2.293200 -13.384800 4.454088
-2.246400 -13.384800 4.441533
-2.199600 -13.384800 4.441533
-2.152800 -13.384800 4.409885
-2.106000 -13.384800 4.393334
-2.059200 -13.384800 4.377451
-2.012400 -13.384800 4.346163
-1.965600 -13.384800 4.338231
-1.918800 -13.384800 4.322347
-1.872000 -13.384800 4.322347
-1.825200 -13.384800 4.297831
-1.778400 -13.384800 4.281976
-1.731600 -13.384800 4.278129
-1.684800 -13.384800 4.256454
-1.638000 -13.384800 4.243782
-1.591200 -13.384800 4.216965
-1.544400 -13.384800 4.186243
-1.497600 -13.384800 4.177309
-1.450800 -13.384800 4.160653
-1.404000 -13.384800 4.160653
-1.357200 -13.384800 4.139039
-1.310400 -13.384800 4.118692
-1.263600 -13.384800 4.116527
-1.216800 -13.384800 4.116527
-1.170000 -13.384800 4.104387
-1.123200 -13.384800 4.102562
-1.076400 -13.384800 4.064777
-1.029600 -13.384800 4.049386
-0.982800 -13.384800 4.040146
-0.936000 -13.384800 4.009232
-0.889200 -13.384800 4.020029
-0.842400 -13.384800 4.019475
-0.795600 -13.384800 3.985417
-0.748800 -13.384800 3.952506
-0.702000 -13.384800 3.945238
-0.655200 -13.384800 3.926168
-0.608400 -13.384800 3.916627
-0.561600 -13.384800 3.889816
-0.514800 -13.384800 3.869847
-0.468000 -13.384800 3.859262
-0.421200 -13.384800 3.847887
-0.374400 -13.384800 3.841562
-0.327600 -13.384800 3.840184
-0.280800 -13.384800 3.830615
-0.234000 -13.384800 3.812040
-0.187200 -13.384800 3.803684
-0.140400 -13.384800 3.757454
-0.093600 -13.384800 3.747829
-0.046800 -13.384800 3.712372
0.000000 -13.384800 3.702392
0.046800 -13.384800 3.689433
0.093600 -13.384800 3.651518
0.140400 -13.384800 3.643289
0.187200 -13.384800 3.638484
0.234000 -13.384800 3.627264
0.280800 -13.384800 3.596937
0.327600 -13.384800 3.547986
0.374400 -13.384800 3.534098
0.421200 -13.384800 3.513785
0.468000 -13.384800 3.501052
0.514800 -13.384800 3.482424
0.561600 -13.384800 3.468585
0.608400 -13.384800 3.462148
0.655200 -13.384800 3.450423
0.702000 -13.384800 3.446769
0.748800 -13.384800 3.431083
0.795600 -13.384800 3.419258
0.842400 -13.384800 3.417475
0.889200 -13.384800 3.417139
0.936000 -13.384800 3.417139
0.982800 -13.384800 3.430668
1.029600 -13.384800 3.430668
1.076400 -13.384800 3.420363
1.123200 -13.384800 3.420363
1.170000 -13.384800 3.417139
1.216800 -13.384800 3.418861
1.263600 -13.384800 3.406037
1.310400 -13.384800 3.368829
1.357200 -13.384800 3.357937
1.404000 -13.384800 3.337557
1.450800 -13.384800 3.339131
1.497600 -13.384800 3.339131
1.544400 -13.384800 3.339131
1.591200 -13.384800 3.339131
1.638000 -13.384800 3.337184
1.684800 -13.384800 3.337184
1.731600 -13.384800 3.340507
1.778400 -13.384800 3.339658
1.825200 -13.384800 3.337184
1.872000 -13.384800 3.330628
1.918800 -13.384800 3.339658
1.965600 -13.384800 3.347469
2.012400 -13.384800 3.344397
2.059200 -13.384800 3.360280
2.106000 -13.384800 3.375459
2.152800 -13.384800 3.362889
2.199600 -13.384800 3.374732
2.246400 -13.384800 3.344389
2.293200 -13.384800 3.336674
2.340000 -13.384800 3.325321
2.386800 -13.384800 3.314784
2.433600 -13.384800 3.314784
2.480400 -13.384800 3.307347
2.527200 -13.384800 3.314784
2.574000 -13.384800 3.323842
2.620800 -13.384800 3.325321
2.667600 -13.384800 3.320042
2.714400 -13.384800 3.324093
2.761200 -13.384800 3.315006
2.808000 -13.384800 3.324093
2.854800 -13.384800 3.315006
2.901600 -13.384800 3.309210
2.948400 -13.384800 3.327411
2.995200 -13.384800 3.324138
3.042000 -13.384800 3.334046
3.088800 -13.384800 3.337146
3.135600 -13.384800 3.331285
3.182400 -13.384800 3.331983
3.229200 -13.384800 3.341261
3.276000 -13.384800 3.341261
3.322800 -13.384800 3.351337
3.369600 -13.384800 3.354698
3.416400 -13.384800 3.351337
3.463200 -13.384800 3.356763
3.510000 -13.384800 3.351337
3.556800 -13.384800 3.350182
3.603600 -13.384800 3.350182
3.650400 -13.384800 3.350182
3.697200 -13.384800 3.346726
3.744000 -13.384800 3.346287
3.790800 -13.384800 3.342497
3.837600 -13.384800 3.346726
3.884400 -13.384800 3.348682
3.931200 -13.384800 3.341098
3.978000 -13.384800 3.331951
4.024800 -13.384800 3.329524
4.071600 -13.384800 3.332467
4.118400 -13.384800 3.347548
4.165200 -13.384800 3.350179
4.212000 -13.384800 3.362476
4.258800 -13.384800 3.367375
4.305600 -13.384800 3.385289
4.352400 -13.384800 3.389882
4.399200 -13.384800 3.385691
4.446000 -13.384800 3.422660
4.492800 -13.384800 3.429107
4.539600 -13.384800 3.429712
4.586400 -13.384800 3.436791
4.633200 -13.384800 3.434883
4.680000 -13.384800 3.445563
4.726800 -13.384800 3.462412
4.773600 -13.384800 3.494065
4.820400 -13.384800 3.508061
4.867200 -13.384800 3.513994
4.914000 -13.384800 3.525084
4.960800 -13.384800 3.535645
5.007600 -13.384800 3.544961
5.054400 -13.384800 3.551087
5.101200 -13.384800 3.552625
5.148000 -13.384800 3.562618
5.194800 -13.384800 3.568094
5.241600 -13.384800 3.584331
5.288400 -13.384800 3.597244
5.335200 -13.384800 3.613781
5.382000 -13.384800 3.604798
5.428800 -13.384800 3.599411
5.475600 -13.384800 3.597244
5.522400 -13.384800 3.604798
5.569200 -13.384800 3.616833
5.616000 -13.384800 3.635465
5.662800 -13.384800 3.631684
5.709600 -13.384800 3.632184
5.756400 -13.384800 3.661748
5.803200 -13.384800 3.675731
5.850000 -13.384800 3.673735
5.896800 -13.384800 3.695867
5.943600 -13.384800 3.740400
5.990400 -13.384800 3.748630
6.037200 -13.384800 3.751233
6.084000 -13.384800 3.759899
6.130800 -13.384800 3.790397
6.177600 -13.384800 3.801087
6.224400 -13.384800 3.817925
6.271200 -13.384800 3.817925
6.318000 -13.384800 3.825773
6.364800 -13.384800 3.844574
6.411600 -13.384800 3.858706
6.458400 -13.384800 3.883058
6.505200 -13.384800 3.898765
6.552000 -13.384800 3.910917
6.598800 -13.384800 3.931540
6.645600 -13.384800 3.962489
6.692400 -13.384800 3.972433
6.739200 -13.384800 3.989117
6.786000 -13.384800 4.016806
6.832800 -13.384800 4.025474
6.879600 -13.384800 4.067080
6.926400 -13.384800 4.117073
6.973200 -13.384800 4.126965
7.020000 -13.384800 4.134484
7.066800 -13.384800 4.158477
7.113600 -13.384800 4.161341
7.160400 -13.384800 4.171285
7.207200 -13.384800 4.181807
7.254000 -13.384800 4.214274
7.300800 -13.384800 4.241126
7.347600 -13.384800 4.272434
7.394400 -13.384800 4.274315
7.441200 -13.384800 4.311452
7.488000 -13.384800 4.321033
7.534800 -13.384800 4.321033
7.581600 -13.384800 4.343359
7.628400 -13.384800 4.348734
7.675200 -13.384800 4.369898
7.722000 -13.384800 4.390636
7.768800 -13.384800 4.410776
7.815600 -13.384800 4.427229
7.862400 -13.384800 4.475198
7.909200 -13.384800 4.482429
7.956000 -13.384800 4.482429
8.002800 -13.384800 4.545454
8.049600 -13.384800 4.558539
8.096400 -13.384800 4.572783
8.143200 -13.384800 4.576775
8.190000 -13.384800 4.607141
8.236800 -13.384800 4.617233
8.283600 -13.384800 4.619369
8.330400 -13.384800 4.674998
8.377200 -13.384800 4.687759
8.424000 -13.384800 4.717045
8.470800 -13.384800 4.717994
8.517600 -13.384800 4.728528
8.564400 -13.384800 4.743819
8.611200 -13.384800 4.766873
8.658000 -13.384800 4.812927
8.704800 -13.384800 4.843146
8.751600 -13.384800 4.892508
8.798400 -13.384800 4.942388
8.845200 -13.384800 4.969763
8.892000 -13.384800 5.007998
8.938800 -13.384800 5.036009
8.985600 -13.384800 5.052375
9.032400 -13.384800 5.076626
9.079200 -13.384800 5.115963
9.126000 -13.384800 5.132085
9.172800 -13.384800 5.171604
9.219600 -13.384800 5.199182
9.266400 -13.384800 5.208960
9.313200 -13.384800 5.215512
9.360000 -13.384800 5.294681
9.406800 -13.384800 5.305189
9.453600 -13.384800 5.307297
9.500400 -13.384800 5.338127
9.547200 -13.384800 5.352706
9.594000 -13.384800 5.453841
9.640800 -13.384800 5.487217
9.687600 -13.384800 5.545003
9.734400 -13.384800 5.571305
9.781200 -13.384800 5.604292
9.828000 -13.384800 5.651281
9.874800 -13.384800 5.685878
9.921600 -13.384800 5.725480
9.968400 -13.384800 5.800156
10.015200 -13.384800 5.816626
10.062000 -13.384800 5.841335
10.108800 -13.384800 5.869728
10.155600 -13.384800 5.899491
10.202400 -13.384800 5.953254
10.249200 -13.384800 5.966225
10.296000 -13.384800 5.997916
10.342800 -13.384800 6.052370
10.389600 -13.384800 6.094070
10.436400 -13.384800 6.136754
10.483200 -13.384800 6.161044
10.530000 -13.384800 6.191913
10.576800 -13.384800 6.290170
10.623600 -13.384800 6.337912
10.670400 -13.384800 6.408446
10.717200 -13.384800 6.464364
10.764000 -13.384800 6.492799
10.810800 -13.384800 6.517208
10.857600 -13.384800 6.546776
10.904400 -13.384800 6.561361
10.951200 -13.384800 6.645669
10.998000 -13.384800 6.724961
11.044800 -13.384800 6.789729
11.091600 -13.384800 6.901128
11.138400 -13.384800 6.969180
11.185200 -13.384800 7.018376
11.232000 -13.384800 7.035507
11.278800 -13.384800 7.141993
11.325600 -13.384800 7.150936
11.372400 -13.384800 7.268453
11.419200 -13.384800 7.387048
11.466000 -13.384800 7.508168
11.512800 -13.384800 7.560389
11.559600 -13.384800 7.579607
11.606400 -13.384800 7.921821
13.899600 -13.384800 6.740328
13.946400 -13.384800 6.680982
13.993200 -13.384800 6.671762
14.040000 -13.384800 6.656222
14.086800 -13.384800 6.653450
14.133600 -13.384800 6.644748
14.180400 -13.384800 6.636436
14.227200 -13.384800 6.635090
14.274000 -13.384800 6.635090
14.320800 -13.384800 6.631537
14.367600 -13.384800 6.631537
14.414400 -13.384800 6.626631
14.461200 -13.384800 6.622999
14.508000 -13.384800 6.617286
14.554800 -13.384800 6.617286
14.601600 -13.384800 6.617286
14.648400 -13.384800 6.618223
14.695200 -13.384800 6.621562
14.742000 -13.384800 6.621562
14.788800 -13.384800 6.623540
14.835600 -13.384800 6.626855
14.882400 -13.384800 6.629478
14.929200 -13.384800 6.632090
14.976000 -13.384800 6.632090
15.022800 -13.384800 6.625910
15.069600 -13.384800 6.616750
15.116400 -13.384800 6.619593
15.163200 -13.384800 6.616504
15.210000 -13.384800 6.616504
15.256800 -13.384800 6.619593
15.303600 -13.384800 6.621338
15.350400 -13.384800 6.626263
15.397200 -13.384800 6.626634
15.444000 -13.384800 6.629255
15.490800 -13.384800 6.629255
15.537600 -13.384800 6.635116
15.584400 -13.384800 6.629255
15.631200 -13.384800 6.625200
15.678000 -13.384800 6.610269
15.724800 -13.384800 6.598350
15.771600 -13.384800 6.591596
15.818400 -13.384800 6.582003
15.865200 -13.384800 6.554149
16.426800 -13.384800 5.045854
16.473600 -13.384800 5.033950
16.520400 -13.384800 5.025087
16.567200 -13.384800 5.025087
16.614000 -13.384800 5.033950
16.660800 -13.384800 5.027700
16.707600 -13.384800 5.023875
16.754400 -13.384800 5.003475
16.801200 -13.384800 4.995718
16.848000 -13.384800 4.995718
16.894800 -13.384800 4.983852
16.941600 -13.384800 4.959822
16.988400 -13.384800 4.936479
17.035200 -13.384800 4.923615
17.082000 -13.384800 4.860003
18.392400 -13.384800 -8.142373
18.439200 -13.384800 -8.203475
18.486000 -13.384800 -8.252415
18.532800 -13.384800 -8.294502
18.579600 -13.384800 0.000000
18.626400 -13.384800 0.000000
18.673200 -13.384800 0.000000
-18.720000 -13.338000 0.000000
-18.673200 -13.338000 0.000000
-18.626400 -13.338000 0.000000
-18.579600 -13.338000 -7.796170
-18.532800 -13.338000 -7.802443
-18.486000 -13.338000 -7.795161
-18.439200 -13.338000 -7.794427
-18.392400 -13.338000 -7.784387
-18.345600 -13.338000 -7.776348
-18.298800 -13.338000 -7.762090
-18.252000 -13.338000 -7.753233
-18.205200 -13.338000 -7.735225
-18.158400 -13.338000 -7.735225
-18.111600 -13.338000 -7.735225
-18.064800 -13.338000 -7.729007
-18.018000 -13.338000 -7.758203
-17.971200 -13.338000 -7.774761
-17.924400 -13.338000 -7.774761
-17.877600 -13.338000 -7.774761
-17.830800 -13.338000 -7.750987
-17.784000 -13.338000 -7.746846
-17.737200 -13.338000 -7.750987
-17.690400 -13.338000 -7.773964
-17.643600 -13.338000 -7.769208
-17.596800 -13.338000 -7.761848
-17.550000 -13.338000 -7.743052
-17.503200 -13.338000 -7.733107
-17.456400 -13.338000 -7.725944
-17.409600 -13.338000 -7.693449
-17.362800 -13.338000 -7.690012
-17.316000 -13.338000 -7.680043
-17.269200 -13.338000 -7.678927
-17.222400 -13.338000 -7.650778
-17.175600 -13.338000 -7.615935
-16.754400 -13.338000 -6.136446
-16.707600 -13.338000 -6.110204
-16.660800 -13.338000 -6.110204
-15.958800 -13.338000 4.942369
-15.912000 -13.338000 4.974726
-15.865200 -13.338000 5.008454
-15.818400 -13.338000 5.029994
-15.771600 -13.338000 5.047644
-15.724800 -13.338000 5.073394
-15.678000 -13.338000 5.082710
-15.631200 -13.338000 5.103523
-15.584400 -13.338000 5.114790
-15.537600 -13.338000 5.132496
-15.490800 -13.338000 5.142242
-15.444000 -13.338000 5.164976
-15.397200 -13.338000 5.196243
-14.882400 -13.338000 6.638628
-14.835600 -13.338000 6.664160
-14.788800 -13.338000 6.695696
-14.742000 -13.338000 6.708202
-14.695200 -13.338000 6.723600
-14.648400 -13.338000 6.727113
-14.601600 -13.338000 6.728758
-14.554800 -13.338000 6.729722
-14.508000 -13.338000 6.729778
-14.461200 -13.338000 6.735034
-14.414400 -13.338000 6.735034
-14.367600 -13.338000 6.742528
-14.320800 -13.338000 6.740429
-14.274000 -13.338000 6.740429
-14.227200 -13.338000 6.742528
-14.180400 -13.338000 6.740429
-14.133600 -13.338000 6.742528
-14.086800 -13.338000 6.740429
-14.040000 -13.338000 6.735117
-13.993200 -13.338000 6.736323
-13.946400 -13.338000 6.737189
-13.899600 -13.338000 6.739869
-13.852800 -13.338000 6.739869
-13.806000 -13.338000 6.739869
-13.759200 -13.338000 6.736323
-13.712400 -13.338000 6.735363
-13.665600 -13.338000 6.735363
-13.618800 -13.338000 6.735363
-13.572000 -13.338000 6.734450
-13.525200 -13.338000 6.730621
-13.478400 -13.338000 6.730621
-13.431600 -13.338000 6.740336
-13.384800 -13.338000 6.744041
-13.338000 -13.338000 6.745830
-13.291200 -13.338000 6.744645
-13.244400 -13.338000 6.744645
-13.197600 -13.338000 6.754873
-13.150800 -13.338000 6.751594
-13.104000 -13.338000 6.749886
-13.057200 -13.338000 6.749886
-13.010400 -13.338000 6.759626
-12.963600 -13.338000 6.771548
-12.916800 -13.338000 6.816151
-9.172800 -13.338000 8.581438
-9.126000 -13.338000 8.561380
-9.079200 -13.338000 8.519783
-9.032400 -13.338000 8.440759
-8.985600 -13.338000 8.370582
-8.938800 -13.338000 8.259186
-8.892000 -13.338000 8.237221
-8.845200 -13.338000 8.184101
-8.798400 -13.338000 8.143093
-8.751600 -13.338000 8.043774
-8.704800 -13.338000 8.022278
-8.658000 -13.338000 7.925770
-8.611200 -13.338000 7.802265
-8.564400 -13.338000 7.713316
-8.517600 -13.338000 7.680843
-8.470800 -13.338000 7.621517
-8.424000 -13.338000 7.611218
-8.377200 -13.338000 7.536442
-8.330400 -13.338000 7.416449
-8.283600 -13.338000 7.394376
-8.236800 -13.338000 7.358532
-8.190000 -13.338000 7.302442
-8.143200 -13.338000 7.200329
-8.096400 -13.338000 7.160640
-8.049600 -13.338000 7.140390
-8.002800 -13.338000 7.099107
-7.956000 -13.338000 7.070401
-7.909200 -13.338000 7.028934
-7.862400 -13.338000 6.987416
-7.815600 -13.338000 6.935256
-7.768800 -13.338000 6.895590
-7.722000 -13.338000 6.852636
-7.675200 -13.338000 6.818320
-7.628400 -13.338000 6.772822
-7.581600 -13.338000 6.747073
-7.534800 -13.338000 6.702488
-7.488000 -13.338000 6.681809
-7.441200 -13.338000 6.663558
-7.394400 -13.338000 6.620442
-7.347600 -13.338000 6.597621
-7.300800 -13.338000 6.543226
-7.254000 -13.338000 6.466337
-7.207200 -13.338000 6.448583
-7.160400 -13.338000 6.444829
-7.113600 -13.338000 6.404285
-7.066800 -13.338000 6.381102
-7.020000 -13.338000 6.359536
-6.973200 -13.338000 6.316629
-6.926400 -13.338000 6.274150
-6.879600 -13.338000 6.267540
-6.832800 -13.338000 6.249987
-6.786000 -13.338000 6.208772
-6.739200 -13.338000 6.152446
-6.692400 -13.338000 6.114469
-6.645600 -13.338000 6.085104
-6.598800 -13.338000 6.082703
-6.552000 -13.338000 6.039892
-6.505200 -13.338000 5.997916
-6.458400 -13.338000 5.949793
-6.411600 -13.338000 5.936280
-6.364800 -13.338000 5.925181
-6.318000 -13.338000 5.925181
-6.271200 -13.338000 5.902358
-6.224400 -13.338000 5.849190
-6.177600 -13.338000 5.823335
-6.130800 -13.338000 5.806892
-6.084000 -13.338000 5.799837
-6.037200 -13.338000 5.795402
-5.990400 -13.338000 5.778875
-5.943600 -13.338000 5.746041
-5.896800 -13.338000 5.704495
-5.850000 -13.338000 5.677048
-5.803200 -13.338000 5.655589
-5.756400 -13.338000 5.610764
-5.709600 -13.338000 5.555427
-5.662800 -13.338000 5.538334
-5.616000 -13.338000 5.521933
-5.569200 -13.338000 5.507411
-5.522400 -13.338000 5.499433
-5.475600 -13.338000 5.495514
-5.428800 -13.338000 5.498265
-5.382000 -13.338000 5.498265
-5.335200 -13.338000 5.476355
-5.288400 -13.338000 5.442863
-5.241600 -13.338000 5.426703
-5.194800 -13.338000 5.408267
-5.148000 -13.338000 5.388906
-5.101200 -13.338000 5.352215
-5.054400 -13.338000 5.330149
-5.007600 -13.338000 5.315255
-4.960800 -13.338000 5.294108
-4.914000 -13.338000 5.270200
-4.867200 -13.338000 5.229724
-4.820400 -13.338000 5.225628
-4.773600 -13.338000 5.213569
-4.726800 -13.338000 5.183399
-4.680000 -13.338000 5.181711
-4.633200 -13.338000 5.170255
-4.586400 -13.338000 5.159817
-4.539600 -13.338000 5.139445
-4.492800 -13.338000 5.123656
-4.446000 -13.338000 5.114741
-4.399200 -13.338000 5.078351
-4.352400 -13.338000 5.034281
-4.305600 -13.338000 5.019734
-4.258800 -13.338000 4.979224
-4.212000 -13.338000 4.968202
-4.165200 -13.338000 4.957580
-4.118400 -13.338000 4.950408
-4.071600 -13.338000 4.915128
-4.024800 -13.338000 4.907141
-3.978000 -13.338000 4.887069
-3.931200 -13.338000 4.891164
-3.884400 -13.338000 4.883205
-3.837600 -13.338000 4.872762
-3.790800 -13.338000 4.860206
-3.744000 -13.338000 4.829901
-3.697200 -13.338000 4.812686
-3.650400 -13.338000 4.810804
-3.603600 -13.338000 4.796714
-3.556800 -13.338000 4.790086
-3.510000 -13.338000 4.787931
-3.463200 -13.338000 4.781248
-3.416400 -13.338000 4.757308
-3.369600 -13.338000 4.745343
-3.322800 -13.338000 4.734869
-3.276000 -13.338000 4.733462
-3.229200 -13.338000 4.733462
-3.182400 -13.338000 4.726849
-3.135600 -13.338000 4.686146
-3.088800 -13.338000 4.685374
-3.042000 -13.338000 4.679058
-2.995200 -13.338000 4.673460
-2.948400 -13.338000 4.631505
-2.901600 -13.338000 4.628505
-2.854800 -13.338000 4.607496
-2.808000 -13.338000 4.594031
-2.761200 -13.338000 4.570973
-2.714400 -13.338000 4.541952
-2.667600 -13.338000 4.508972
-2.620800 -13.338000 4.502832
-2.574000 -13.338000 4.495026
-2.527200 -13.338000 4.486135
-2.480400 -13.338000 4.472134
-2.433600 -13.338000 4.462352
-2.386800 -13.338000 4.441533
-2.340000 -13.338000 4.434363
-2.293200 -13.338000 4.417994
-2.246400 -13.338000 4.397320
-2.199600 -13.338000 4.392400
-2.152800 -13.338000 4.369639
-2.106000 -13.338000 4.353775
-2.059200 -13.338000 4.338231
-2.012400 -13.338000 4.322973
-1.965600 -13.338000 4.309105
-1.918800 -13.338000 4.289980
-1.872000 -13.338000 4.272357
-1.825200 -13.338000 4.257293
-1.778400 -13.338000 4.245673
-1.731600 -13.338000 4.245673
-1.684800 -13.338000 4.243782
-1.638000 -13.338000 4.222190
-1.591200 -13.338000 4.186695
-1.544400 -13.338000 4.177236
-1.497600 -13.338000 4.164039
-1.450800 -13.338000 4.147144
-1.404000 -13.338000 4.137877
-1.357200 -13.338000 4.115882
-1.310400 -13.338000 4.102775
-1.263600 -13.338000 4.102562
-1.216800 -13.338000 4.061632
-1.170000 -13.338000 4.054122
-1.123200 -13.338000 4.060001
-1.076400 -13.338000 4.040110
-1.029600 -13.338000 4.019475
-0.982800 -13.338000 4.009036
-0.936000 -13.338000 3.985569
-0.889200 -13.338000 3.995137
-0.842400 -13.338000 3.984017
-0.795600 -13.338000 3.952506
-0.748800 -13.338000 3.939161
-0.702000 -13.338000 3.923250
-0.655200 -13.338000 3.897739
-0.608400 -13.338000 3.882971
-0.561600 -13.338000 3.862982
-0.514800 -13.338000 3.847887
-0.468000 -13.338000 3.841562
-0.421200 -13.338000 3.837962
-0.374400 -13.338000 3.837011
-0.327600 -13.338000 3.839043
-0.280800 -13.338000 3.805592
-0.234000 -13.338000 3.804483
-0.187200 -13.338000 3.785375
-0.140400 -13.338000 3.751099
-0.093600 -13.338000 3.735886
-0.046800 -13.338000 3.708834
0.000000 -13.338000 3.689552
0.046800 -13.338000 3.688102
0.093600 -13.338000 3.650110
0.140400 -13.338000 3.647840
0.187200 -13.338000 3.643289
0.234000 -13.338000 3.629424
0.280800 -13.338000 3.582818
0.327600 -13.338000 3.542278
0.374400 -13.338000 3.524731
0.421200 -13.338000 3.495101
0.468000 -13.338000 3.493959
0.514800 -13.338000 3.471299
0.561600 -13.338000 3.462154
0.608400 -13.338000 3.456644
0.655200 -13.338000 3.447619
0.702000 -13.338000 3.431083
0.748800 -13.338000 3.419258
0.795600 -13.338000 3.405587
0.842400 -13.338000 3.401089
0.889200 -13.338000 3.401089
0.936000 -13.338000 3.401089
0.982800 -13.338000 3.405587
1.029600 -13.338000 3.418861
1.076400 -13.338000 3.420363
1.123200 -13.338000 3.423092
1.170000 -13.338000 3.418861
1.216800 -13.338000 3.418861
1.263600 -13.338000 3.406037
1.310400 -13.338000 3.385681
1.357200 -13.338000 3.359621
1.404000 -13.338000 3.339131
1.450800 -13.338000 3.353045
1.497600 -13.338000 3.340507
1.544400 -13.338000 3.339131
1.591200 -13.338000 3.337557
1.638000 -13.338000 3.337015
1.684800 -13.338000 3.318369
1.731600 -13.338000 3.337184
1.778400 -13.338000 3.325149
1.825200 -13.338000 3.337184
1.872000 -13.338000 3.337184
1.918800 -13.338000 3.337526
1.965600 -13.338000 3.339658
2.012400 -13.338000 3.342231
2.059200 -13.338000 3.342231
2.106000 -13.338000 3.342231
2.152800 -13.338000 3.336674
2.199600 -13.338000 3.338231
2.246400 -13.338000 3.336674
2.293200 -13.338000 3.324093
2.340000 -13.338000 3.323842
2.386800 -13.338000 3.314784
2.433600 -13.338000 3.314784
2.480400 -13.338000 3.314784
2.527200 -13.338000 3.314996
2.574000 -13.338000 3.324093
2.620800 -13.338000 3.335883
2.667600 -13.338000 3.334388
2.714400 -13.338000 3.334341
2.761200 -13.338000 3.315006
2.808000 -13.338000 3.324093
2.854800 -13.338000 3.315006
2.901600 -13.338000 3.308660
2.948400 -13.338000 3.323094
2.995200 -13.338000 3.324138
3.042000 -13.338000 3.337146
3.088800 -13.338000 3.350013
3.135600 -13.338000 3.337146
3.182400 -13.338000 3.350013
3.229200 -13.338000 3.354867
3.276000 -13.338000 3.350332
3.322800 -13.338000 3.354867
3.369600 -13.338000 3.360385
3.416400 -13.338000 3.343994
3.463200 -13.338000 3.360385
3.510000 -13.338000 3.352152
3.556800 -13.338000 3.350332
3.603600 -13.338000 3.351902
3.650400 -13.338000 3.351902
3.697200 -13.338000 3.350182
3.744000 -13.338000 3.350182
3.790800 -13.338000 3.342527
3.837600 -13.338000 3.346287
3.884400 -13.338000 3.350179
3.931200 -13.338000 3.342527
3.978000 -13.338000 3.332009
4.024800 -13.338000 3.331951
4.071600 -13.338000 3.347268
4.118400 -13.338000 3.362427
4.165200 -13.338000 3.362476
4.212000 -13.338000 3.367375
4.258800 -13.338000 3.370831
4.305600 -13.338000 3.385289
4.352400 -13.338000 3.385289
4.399200 -13.338000 3.385289
4.446000 -13.338000 3.422418
4.492800 -13.338000 3.425251
4.539600 -13.338000 3.429401
4.586400 -13.338000 3.429401
4.633200 -13.338000 3.429712
4.680000 -13.338000 3.445563
4.726800 -13.338000 3.450936
4.773600 -13.338000 3.483935
4.820400 -13.338000 3.494065
4.867200 -13.338000 3.492666
4.914000 -13.338000 3.516073
4.960800 -13.338000 3.528785
5.007600 -13.338000 3.532716
5.054400 -13.338000 3.544961
5.101200 -13.338000 3.548278
5.148000 -13.338000 3.562618
5.194800 -13.338000 3.568094
5.241600 -13.338000 3.604798
5.288400 -13.338000 3.604798
5.335200 -13.338000 3.621597
5.382000 -13.338000 3.604798
5.428800 -13.338000 3.613781
5.475600 -13.338000 3.600097
5.522400 -13.338000 3.604798
5.569200 -13.338000 3.616833
5.616000 -13.338000 3.618944
5.662800 -13.338000 3.623666
5.709600 -13.338000 3.631684
5.756400 -13.338000 3.642884
5.803200 -13.338000 3.670638
5.850000 -13.338000 3.670638
5.896800 -13.338000 3.679199
5.943600 -13.338000 3.727753
5.990400 -13.338000 3.745332
6.037200 -13.338000 3.750586
6.084000 -13.338000 3.759899
6.130800 -13.338000 3.793626
6.177600 -13.338000 3.814111
6.224400 -13.338000 3.822922
6.271200 -13.338000 3.822922
6.318000 -13.338000 3.825773
6.364800 -13.338000 3.835804
6.411600 -13.338000 3.849276
6.458400 -13.338000 3.860623
6.505200 -13.338000 3.882417
6.552000 -13.338000 3.898765
6.598800 -13.338000 3.912954
6.645600 -13.338000 3.955810
6.692400 -13.338000 3.960273
6.739200 -13.338000 3.962489
6.786000 -13.338000 4.001506
6.832800 -13.338000 4.003012
6.879600 -13.338000 4.030706
6.926400 -13.338000 4.067220
6.973200 -13.338000 4.113186
7.020000 -13.338000 4.125897
7.066800 -13.338000 4.129827
7.113600 -13.338000 4.134484
7.160400 -13.338000 4.158477
7.207200 -13.338000 4.169671
7.254000 -13.338000 4.194376
7.300800 -13.338000 4.234633
7.347600 -13.338000 4.241255
7.394400 -13.338000 4.272434
7.441200 -13.338000 4.309990
7.488000 -13.338000 4.319464
7.534800 -13.338000 4.318115
7.581600 -13.338000 4.343359
7.628400 -13.338000 4.348734
7.675200 -13.338000 4.369898
7.722000 -13.338000 4.390515
7.768800 -13.338000 4.413276
7.815600 -13.338000 4.427229
7.862400 -13.338000 4.454692
7.909200 -13.338000 4.466505
7.956000 -13.338000 4.475198
8.002800 -13.338000 4.502151
8.049600 -13.338000 4.531222
8.096400 -13.338000 4.558994
8.143200 -13.338000 4.573290
8.190000 -13.338000 4.617233
8.236800 -13.338000 4.621340
8.283600 -13.338000 4.643176
8.330400 -13.338000 4.678960
8.377200 -13.338000 4.697255
8.424000 -13.338000 4.717045
8.470800 -13.338000 4.717994
8.517600 -13.338000 4.728528
8.564400 -13.338000 4.742160
8.611200 -13.338000 4.776507
8.658000 -13.338000 4.812927
8.704800 -13.338000 4.838644
8.751600 -13.338000 4.874670
8.798400 -13.338000 4.901548
8.845200 -13.338000 4.955711
8.892000 -13.338000 4.975179
8.938800 -13.338000 5.028274
8.985600 -13.338000 5.073849
9.032400 -13.338000 5.080892
9.079200 -13.338000 5.120200
9.126000 -13.338000 5.134381
9.172800 -13.338000 5.208960
9.219600 -13.338000 5.222847
9.266400 -13.338000 5.222847
9.313200 -13.338000 5.222847
9.360000 -13.338000 5.288867
9.406800 -13.338000 5.294681
9.453600 -13.338000 5.305189
9.500400 -13.338000 5.343227
9.547200 -13.338000 5.368294
9.594000 -13.338000 5.436131
9.640800 -13.338000 5.465028
9.687600 -13.338000 5.532808
9.734400 -13.338000 5.555241
9.781200 -13.338000 5.593328
9.828000 -13.338000 5.612192
9.874800 -13.338000 5.666570
9.921600 -13.338000 5.695749
9.968400 -13.338000 5.769026
10.015200 -13.338000 5.827174
10.062000 -13.338000 5.857310
10.108800 -13.338000 5.872800
10.155600 -13.338000 5.921627
10.202400 -13.338000 5.953858
10.249200 -13.338000 5.974428
10.296000 -13.338000 6.000760
10.342800 -13.338000 6.065686
10.389600 -13.338000 6.099801
10.436400 -13.338000 6.136754
10.483200 -13.338000 6.153777
10.530000 -13.338000 6.172728
10.576800 -13.338000 6.239970
10.623600 -13.338000 6.332173
10.670400 -13.338000 6.405481
10.717200 -13.338000 6.422380
10.764000 -13.338000 6.490898
10.810800 -13.338000 6.500126
10.857600 -13.338000 6.536229
10.904400 -13.338000 6.561361
10.951200 -13.338000 6.638673
10.998000 -13.338000 6.724961
11.044800 -13.338000 6.790628
11.091600 -13.338000 6.941497
11.138400 -13.338000 7.003621
11.185200 -13.338000 7.022687
11.232000 -13.338000 7.061547
11.278800 -13.338000 7.144403
11.325600 -13.338000 7.161360
11.372400 -13.338000 7.283404
11.419200 -13.338000 7.432386
11.466000 -13.338000 7.508168
11.512800 -13.338000 7.560389
11.559600 -13.338000 7.606519
11.606400 -13.338000 7.754805
13.899600 -13.338000 6.748263
13.946400 -13.338000 6.723463
13.993200 -13.338000 6.680982
14.040000 -13.338000 6.680891
14.086800 -13.338000 6.659915
14.133600 -13.338000 6.650371
14.180400 -13.338000 6.645151
14.227200 -13.338000 6.644748
14.274000 -13.338000 6.640157
14.320800 -13.338000 6.637075
14.367600 -13.338000 6.631566
14.414400 -13.338000 6.631537
14.461200 -13.338000 6.622999
14.508000 -13.338000 6.618223
14.554800 -13.338000 6.621562
14.601600 -13.338000 6.621562
14.648400 -13.338000 6.621562
14.695200 -13.338000 6.625547
14.742000 -13.338000 6.623540
14.788800 -13.338000 6.626855
14.835600 -13.338000 6.626855
14.882400 -13.338000 6.625910
14.929200 -13.338000 6.629478
14.976000 -13.338000 6.629478
15.022800 -13.338000 6.623540
15.069600 -13.338000 6.616750
15.116400 -13.338000 6.616504
15.163200 -13.338000 6.616101
15.210000 -13.338000 6.616101
15.256800 -13.338000 6.617822
15.303600 -13.338000 6.619593
15.350400 -13.338000 6.621338
15.397200 -13.338000 6.625771
15.444000 -13.338000 6.626263
15.490800 -13.338000 6.629255
15.537600 -13.338000 6.631175
15.584400 -13.338000 6.628634
15.631200 -13.338000 6.625200
15.678000 -13.338000 6.620719
15.724800 -13.338000 6.600700
15.771600 -13.338000 6.598314
15.818400 -13.338000 6.589645
15.865200 -13.338000 6.573532
15.912000 -13.338000 6.547850
16.426800 -13.338000 5.091701
16.473600 -13.338000 5.058681
16.520400 -13.338000 5.037459
16.567200 -13.338000 5.037459
16.614000 -13.338000 5.043777
16.660800 -13.338000 5.043777
16.707600 -13.338000 5.029120
16.754400 -13.338000 5.023507
16.801200 -13.338000 5.015347
16.848000 -13.338000 5.015347
16.894800 -13.338000 4.987903
16.941600 -13.338000 4.973633
16.988400 -13.338000 4.956623
17.035200 -13.338000 4.935255
17.082000 -13.338000 4.908257
17.128800 -13.338000 4.859772
18.439200 -13.338000 -8.187739
18.486000 -13.338000 -8.238225
18.532800 -13.338000 -8.288185
18.579600 -13.338000 0.000000
18.626400 -13.338000 0.000000
18.673200 -13.338000 0.000000
-18.720000 -13.291200 0.000000
-18.673200 -13.291200 0.000000
-18.626400 -13.291200 0.000000
-18.579600 -13.291200 -7.803538
-18.532800 -13.291200 -7.807435
-18.486000 -13.291200 -7.803538
-18.439200 -13.291200 -7.803610
-18.392400 -13.291200 -7.803610
-18.345600 -13.291200 -7.784181
-18.298800 -13.291200 -7.781019
-18.252000 -13.291200 -7.776348
-18.205200 -13.291200 -7.754541
-18.158400 -13.291200 -7.753233
-18.111600 -13.291200 -7.753233
-18.064800 -13.291200 -7.769617
-18.018000 -13.291200 -7.798276
-17.971200 -13.291200 -7.818395
-17.924400 -13.291200 -7.818395
-17.877600 -13.291200 -7.825744
-17.830800 -13.291200 -7.794549
-17.784000 -13.291200 -7.784525
-17.737200 -13.291200 -7.784525
-17.690400 -13.291200 -7.831717
-17.643600 -13.291200 -7.800891
-17.596800 -13.291200 -7.799552
-17.550000 -13.291200 -7.786165
-17.503200 -13.291200 -7.773964
-17.456400 -13.291200 -7.744799
-17.409600 -13.291200 -7.702289
-17.362800 -13.291200 -7.692262
-17.316000 -13.291200 -7.686670
-17.269200 -13.291200 -7.679650
-17.222400 -13.291200 -7.668040
-16.848000 -13.291200 -6.212104
-16.801200 -13.291200 -6.136919
-16.754400 -13.291200 -6.136446
-16.707600 -13.291200 -6.110204
-16.660800 -13.291200 -6.123122
-15.958800 -13.291200 4.974726
-15.912000 -13.291200 5.009461
-15.865200 -13.291200 5.040061
-15.818400 -13.291200 5.054506
-15.771600 -13.291200 5.093415
-15.724800 -13.291200 5.103523
-15.678000 -13.291200 5.111019
-15.631200 -13.291200 5.114790
-15.584400 -13.291200 5.118537
-15.537600 -13.291200 5.150574
-15.490800 -13.291200 5.153546
-15.444000 -13.291200 5.167801
-14.929200 -13.291200 6.613624
-14.882400 -13.291200 6.654256
-14.835600 -13.291200 6.695696
-14.788800 -13.291200 6.706254
-14.742000 -13.291200 6.727113
-14.695200 -13.291200 6.731143
-14.648400 -13.291200 6.731143
-14.601600 -13.291200 6.731483
-14.554800 -13.291200 6.733937
-14.508000 -13.291200 6.733937
-14.461200 -13.291200 6.736528
-14.414400 -13.291200 6.733937
-14.367600 -13.291200 6.742528
-14.320800 -13.291200 6.739508
-14.274000 -13.291200 6.739508
-14.227200 -13.291200 6.739508
-14.180400 -13.291200 6.739508
-14.133600 -13.291200 6.740429
-14.086800 -13.291200 6.737189
-14.040000 -13.291200 6.730109
-13.993200 -13.291200 6.736323
-13.946400 -13.291200 6.742455
-13.899600 -13.291200 6.749490
-13.852800 -13.291200 6.740717
-13.806000 -13.291200 6.740717
-13.759200 -13.291200 6.742455
-13.712400 -13.291200 6.740493
-13.665600 -13.291200 6.740336
-13.618800 -13.291200 6.739869
-13.572000 -13.291200 6.736584
-13.525200 -13.291200 6.740336
-13.478400 -13.291200 6.741366
-13.431600 -13.291200 6.744041
-13.384800 -13.291200 6.754873
-13.338000 -13.291200 6.756305
-13.291200 -13.291200 6.753035
-13.244400 -13.291200 6.753035
-13.197600 -13.291200 6.756305
-13.150800 -13.291200 6.754873
-13.104000 -13.291200 6.755595
-13.057200 -13.291200 6.759510
-13.010400 -13.291200 6.770736
-12.963600 -13.291200 6.790690
-9.172800 -13.291200 8.562092
-9.126000 -13.291200 8.544710
-9.079200 -13.291200 8.514582
-9.032400 -13.291200 8.333425
-8.985600 -13.291200 8.278599
-8.938800 -13.291200 8.244386
-8.892000 -13.291200 8.184671
-8.845200 -13.291200 8.160685
-8.798400 -13.291200 8.105438
-8.751600 -13.291200 8.028795
-8.704800 -13.291200 8.014474
-8.658000 -13.291200 7.920061
-8.611200 -13.291200 7.795151
-8.564400 -13.291200 7.689879
-8.517600 -13.291200 7.658445
-8.470800 -13.291200 7.614211
-8.424000 -13.291200 7.539154
-8.377200 -13.291200 7.447626
-8.330400 -13.291200 7.412793
-8.283600 -13.291200 7.378598
-8.236800 -13.291200 7.323943
-8.190000 -13.291200 7.248620
-8.143200 -13.291200 7.200329
-8.096400 -13.291200 7.172455
-8.049600 -13.291200 7.147093
-8.002800 -13.291200 7.099971
-7.956000 -13.291200 7.081642
-7.909200 -13.291200 7.045313
-7.862400 -13.291200 7.005580
-7.815600 -13.291200 6.931547
-7.768800 -13.291200 6.898710
-7.722000 -13.291200 6.858897
-7.675200 -13.291200 6.818639
-7.628400 -13.291200 6.776040
-7.581600 -13.291200 6.747073
-7.534800 -13.291200 6.705207
-7.488000 -13.291200 6.688232
-7.441200 -13.291200 6.667299
-7.394400 -13.291200 6.620442
-7.347600 -13.291200 6.597621
-7.300800 -13.291200 6.559354
-7.254000 -13.291200 6.466337
-7.207200 -13.291200 6.448583
-7.160400 -13.291200 6.444829
-7.113600 -13.291200 6.402534
-7.066800 -13.291200 6.377154
-7.020000 -13.291200 6.332448
-6.973200 -13.291200 6.275561
-6.926400 -13.291200 6.263447
-6.879600 -13.291200 6.252120
-6.832800 -13.291200 6.223824
-6.786000 -13.291200 6.197640
-6.739200 -13.291200 6.152446
-6.692400 -13.291200 6.113373
-6.645600 -13.291200 6.081182
-6.598800 -13.291200 6.064518
-6.552000 -13.291200 6.008063
-6.505200 -13.291200 5.956297
-6.458400 -13.291200 5.941715
-6.411600 -13.291200 5.925181
-6.364800 -13.291200 5.912721
-6.318000 -13.291200 5.912721
-6.271200 -13.291200 5.902219
-6.224400 -13.291200 5.839238
-6.177600 -13.291200 5.802935
-6.130800 -13.291200 5.802417
-6.084000 -13.291200 5.793695
-6.037200 -13.291200 5.774762
-5.990400 -13.291200 5.762608
-5.943600 -13.291200 5.712117
-5.896800 -13.291200 5.683393
-5.850000 -13.291200 5.655791
-5.803200 -13.291200 5.633825
-5.756400 -13.291200 5.563370
-5.709600 -13.291200 5.551620
-5.662800 -13.291200 5.533498
-5.616000 -13.291200 5.513631
-5.569200 -13.291200 5.507411
-5.522400 -13.291200 5.499433
-5.475600 -13.291200 5.499433
-5.428800 -13.291200 5.506440
-5.382000 -13.291200 5.499433
-5.335200 -13.291200 5.483079
-5.288400 -13.291200 5.448973
-5.241600 -13.291200 5.426703
-5.194800 -13.291200 5.405523
-5.148000 -13.291200 5.377940
-5.101200 -13.291200 5.341545
-5.054400 -13.291200 5.309397
-5.007600 -13.291200 5.300976
-4.960800 -13.291200 5.283618
-4.914000 -13.291200 5.269143
-4.867200 -13.291200 5.222900
-4.820400 -13.291200 5.214013
-4.773600 -13.291200 5.202761
-4.726800 -13.291200 5.173671
-4.680000 -13.291200 5.173671
-4.633200 -13.291200 5.164394
-4.586400 -13.291200 5.159817
-4.539600 -13.291200 5.147167
-4.492800 -13.291200 5.117361
-4.446000 -13.291200 5.078351
-4.399200 -13.291200 5.068808
-4.352400 -13.291200 5.026982
-4.305600 -13.291200 5.001625
-4.258800 -13.291200 4.978493
-4.212000 -13.291200 4.967478
-4.165200 -13.291200 4.950408
-4.118400 -13.291200 4.922346
-4.071600 -13.291200 4.905410
-4.024800 -13.291200 4.891164
-3.978000 -13.291200 4.881717
-3.931200 -13.291200 4.878780
-3.884400 -13.291200 4.881717
-3.837600 -13.291200 4.868070
-3.790800 -13.291200 4.860206
-3.744000 -13.291200 4.829901
-3.697200 -13.291200 4.810804
-3.650400 -13.291200 4.806556
-3.603600 -13.291200 4.789012
-3.556800 -13.291200 4.785437
-3.510000 -13.291200 4.773376
-3.463200 -13.291200 4.761232
-3.416400 -13.291200 4.745775
-3.369600 -13.291200 4.737560
-3.322800 -13.291200 4.730402
-3.276000 -13.291200 4.721536
-3.229200 -13.291200 4.708201
-3.182400 -13.291200 4.695233
-3.135600 -13.291200 4.685374
-3.088800 -13.291200 4.685374
-3.042000 -13.291200 4.685374
-2.995200 -13.291200 4.678664
-2.948400 -13.291200 4.634747
-2.901600 -13.291200 4.629206
-2.854800 -13.291200 4.625654
-2.808000 -13.291200 4.594031
-2.761200 -13.291200 4.574395
-2.714400 -13.291200 4.528359
-2.667600 -13.291200 4.507124
-2.620800 -13.291200 4.493024
-2.574000 -13.291200 4.491942
-2.527200 -13.291200 4.486135
-2.480400 -13.291200 4.469198
-2.433600 -13.291200 4.454088
-2.386800 -13.291200 4.420946
-2.340000 -13.291200 4.396821
-2.293200 -13.291200 4.390127
-2.246400 -13.291200 4.369639
-2.199600 -13.291200 4.369138
-2.152800 -13.291200 4.352646
-2.106000 -13.291200 4.334270
-2.059200 -13.291200 4.322347
-2.012400 -13.291200 4.309105
-1.965600 -13.291200 4.278129
-1.918800 -13.291200 4.265496
-1.872000 -13.291200 4.254165
-1.825200 -13.291200 4.250724
-1.778400 -13.291200 4.242328
-1.731600 -13.291200 4.242328
-1.684800 -13.291200 4.216965
-1.638000 -13.291200 4.188665
-1.591200 -13.291200 4.186243
-1.544400 -13.291200 4.162850
-1.497600 -13.291200 4.160653
-1.450800 -13.291200 4.137877
-1.404000 -13.291200 4.128298
-1.357200 -13.291200 4.115882
-1.310400 -13.291200 4.102775
-1.263600 -13.291200 4.102562
-1.216800 -13.291200 4.060694
-1.170000 -13.291200 4.050541
-1.123200 -13.291200 4.060694
-1.076400 -13.291200 4.019475
-1.029600 -13.291200 4.006720
-0.982800 -13.291200 3.995784
-0.936000 -13.291200 3.985569
-0.889200 -13.291200 3.995267
-0.842400 -13.291200 3.971388
-0.795600 -13.291200 3.945238
-0.748800 -13.291200 3.939072
-0.702000 -13.291200 3.920384
-0.655200 -13.291200 3.897739
-0.608400 -13.291200 3.870679
-0.561600 -13.291200 3.851599
-0.514800 -13.291200 3.830105
-0.468000 -13.291200 3.825254
-0.421200 -13.291200 3.824530
-0.374400 -13.291200 3.821959
-0.327600 -13.291200 3.821959
-0.280800 -13.291200 3.793608
-0.234000 -13.291200 3.775606
-0.187200 -13.291200 3.757454
-0.140400 -13.291200 3.735886
-0.093600 -13.291200 3.711973
-0.046800 -13.291200 3.696505
0.000000 -13.291200 3.681947
0.046800 -13.291200 3.674908
0.093600 -13.291200 3.651518
0.140400 -13.291200 3.647840
0.187200 -13.291200 3.647840
0.234000 -13.291200 3.638484
0.280800 -13.291200 3.596937
0.327600 -13.291200 3.552715
0.374400 -13.291200 3.534098
0.421200 -13.291200 3.495101
0.468000 -13.291200 3.493959
0.514800 -13.291200 3.471401
0.561600 -13.291200 3.468585
0.608400 -13.291200 3.464590
0.655200 -13.291200 3.456080
0.702000 -13.291200 3.446769
0.748800 -13.291200 3.434700
0.795600 -13.291200 3.417676
0.842400 -13.291200 3.403871
0.889200 -13.291200 3.396343
0.936000 -13.291200 3.396726
0.982800 -13.291200 3.403871
1.029600 -13.291200 3.396726
1.076400 -13.291200 3.396726
1.123200 -13.291200 3.418861
1.170000 -13.291200 3.406037
1.216800 -13.291200 3.409507
1.263600 -13.291200 3.406037
1.310400 -13.291200 3.404940
1.357200 -13.291200 3.384669
1.404000 -13.291200 3.359621
1.450800 -13.291200 3.359621
1.497600 -13.291200 3.357937
1.544400 -13.291200 3.353613
1.591200 -13.291200 3.339131
1.638000 -13.291200 3.337184
1.684800 -13.291200 3.320725
1.731600 -13.291200 3.337184
1.778400 -13.291200 3.320725
1.825200 -13.291200 3.337184
1.872000 -13.291200 3.337184
1.918800 -13.291200 3.337526
1.965600 -13.291200 3.330628
2.012400 -13.291200 3.333274
2.059200 -13.291200 3.330628
2.106000 -13.291200 3.330628
2.152800 -13.291200 3.316903
2.199600 -13.291200 3.307347
2.246400 -13.291200 3.307347
2.293200 -13.291200 3.305404
2.340000 -13.291200 3.305404
2.386800 -13.291200 3.305404
2.433600 -13.291200 3.305765
2.480400 -13.291200 3.308800
2.527200 -13.291200 3.310656
2.574000 -13.291200 3.322734
2.620800 -13.291200 3.335883
2.667600 -13.291200 3.335796
2.714400 -13.291200 3.335883
2.761200 -13.291200 3.334341
2.808000 -13.291200 3.334341
2.854800 -13.291200 3.324093
2.901600 -13.291200 3.308211
2.948400 -13.291200 3.322080
2.995200 -13.291200 3.323094
3.042000 -13.291200 3.337146
3.088800 -13.291200 3.350013
3.135600 -13.291200 3.333623
3.182400 -13.291200 3.333623
3.229200 -13.291200 3.337146
3.276000 -13.291200 3.331285
3.322800 -13.291200 3.331778
3.369600 -13.291200 3.331778
3.416400 -13.291200 3.327993
3.463200 -13.291200 3.341261
3.510000 -13.291200 3.341013
3.556800 -13.291200 3.343994
3.603600 -13.291200 3.343994
3.650400 -13.291200 3.346726
3.697200 -13.291200 3.346287
3.744000 -13.291200 3.342527
3.790800 -13.291200 3.337853
3.837600 -13.291200 3.338464
3.884400 -13.291200 3.342497
3.931200 -13.291200 3.335968
3.978000 -13.291200 3.329524
4.024800 -13.291200 3.329524
4.071600 -13.291200 3.347548
4.118400 -13.291200 3.376998
4.165200 -13.291200 3.367375
4.212000 -13.291200 3.381805
4.258800 -13.291200 3.389882
4.305600 -13.291200 3.404914
4.352400 -13.291200 3.389882
4.399200 -13.291200 3.391846
4.446000 -13.291200 3.422418
4.492800 -13.291200 3.422660
4.539600 -13.291200 3.422418
4.586400 -13.291200 3.422418
4.633200 -13.291200 3.419300
4.680000 -13.291200 3.443424
4.726800 -13.291200 3.450936
4.773600 -13.291200 3.477505
4.820400 -13.291200 3.492666
4.867200 -13.291200 3.489930
4.914000 -13.291200 3.513994
4.960800 -13.291200 3.521170
5.007600 -13.291200 3.516173
5.054400 -13.291200 3.516173
5.101200 -13.291200 3.528785
5.148000 -13.291200 3.548278
5.194800 -13.291200 3.551087
5.241600 -13.291200 3.568094
5.288400 -13.291200 3.584331
5.335200 -13.291200 3.597834
5.382000 -13.291200 3.597834
5.428800 -13.291200 3.617971
5.475600 -13.291200 3.617971
5.522400 -13.291200 3.627051
5.569200 -13.291200 3.627330
5.616000 -13.291200 3.635465
5.662800 -13.291200 3.631684
5.709600 -13.291200 3.644846
5.756400 -13.291200 3.661748
5.803200 -13.291200 3.665868
5.850000 -13.291200 3.670089
5.896800 -13.291200 3.670638
5.943600 -13.291200 3.715627
5.990400 -13.291200 3.740802
6.037200 -13.291200 3.748630
6.084000 -13.291200 3.754173
6.130800 -13.291200 3.798055
6.177600 -13.291200 3.817925
6.224400 -13.291200 3.822922
6.271200 -13.291200 3.819271
6.318000 -13.291200 3.830810
6.364800 -13.291200 3.842531
6.411600 -13.291200 3.853035
6.458400 -13.291200 3.883058
6.505200 -13.291200 3.887458
6.552000 -13.291200 3.910393
6.598800 -13.291200 3.920437
6.645600 -13.291200 3.945595
6.692400 -13.291200 3.945595
6.739200 -13.291200 3.937309
6.786000 -13.291200 3.979451
6.832800 -13.291200 4.001506
6.879600 -13.291200 4.018994
6.926400 -13.291200 4.067220
6.973200 -13.291200 4.084732
7.020000 -13.291200 4.117073
7.066800 -13.291200 4.125897
7.113600 -13.291200 4.125897
7.160400 -13.291200 4.151884
7.207200 -13.291200 4.161341
7.254000 -13.291200 4.176452
7.300800 -13.291200 4.221434
7.347600 -13.291200 4.237130
7.394400 -13.291200 4.250815
7.441200 -13.291200 4.277687
7.488000 -13.291200 4.317506
7.534800 -13.291200 4.317506
7.581600 -13.291200 4.337376
7.628400 -13.291200 4.348734
7.675200 -13.291200 4.370810
7.722000 -13.291200 4.385217
7.768800 -13.291200 4.398136
7.815600 -13.291200 4.412354
7.862400 -13.291200 4.454692
7.909200 -13.291200 4.464708
7.956000 -13.291200 4.464708
8.002800 -13.291200 4.482429
8.049600 -13.291200 4.510807
8.096400 -13.291200 4.558539
8.143200 -13.291200 4.572783
8.190000 -13.291200 4.594824
8.236800 -13.291200 4.617469
8.283600 -13.291200 4.634927
8.330400 -13.291200 4.678960
8.377200 -13.291200 4.697255
8.424000 -13.291200 4.721135
8.470800 -13.291200 4.734036
8.517600 -13.291200 4.736965
8.564400 -13.291200 4.750128
8.611200 -13.291200 4.777944
8.658000 -13.291200 4.791908
8.704800 -13.291200 4.823947
8.751600 -13.291200 4.853198
8.798400 -13.291200 4.876108
8.845200 -13.291200 4.902689
8.892000 -13.291200 4.942388
8.938800 -13.291200 5.011230
8.985600 -13.291200 5.073849
9.032400 -13.291200 5.093448
9.079200 -13.291200 5.122753
9.126000 -13.291200 5.145419
9.172800 -13.291200 5.215512
9.219600 -13.291200 5.222847
9.266400 -13.291200 5.229171
9.313200 -13.291200 5.222847
9.360000 -13.291200 5.288471
9.406800 -13.291200 5.294681
9.453600 -13.291200 5.305189
9.500400 -13.291200 5.343227
9.547200 -13.291200 5.370105
9.594000 -13.291200 5.436131
9.640800 -13.291200 5.481583
9.687600 -13.291200 5.533404
9.734400 -13.291200 5.565812
9.781200 -13.291200 5.604292
9.828000 -13.291200 5.638885
9.874800 -13.291200 5.664901
9.921600 -13.291200 5.683023
9.968400 -13.291200 5.762805
10.015200 -13.291200 5.830956
10.062000 -13.291200 5.847539
10.108800 -13.291200 5.860177
10.155600 -13.291200 5.910829
10.202400 -13.291200 5.953858
10.249200 -13.291200 5.984662
10.296000 -13.291200 6.005053
10.342800 -13.291200 6.079527
10.389600 -13.291200 6.132146
10.436400 -13.291200 6.153777
10.483200 -13.291200 6.163831
10.530000 -13.291200 6.210475
10.576800 -13.291200 6.248685
10.623600 -13.291200 6.304911
10.670400 -13.291200 6.389933
10.717200 -13.291200 6.408446
10.764000 -13.291200 6.471617
10.810800 -13.291200 6.497301
10.857600 -13.291200 6.526818
10.904400 -13.291200 6.561361
10.951200 -13.291200 6.638673
10.998000 -13.291200 6.721069
11.044800 -13.291200 6.790628
11.091600 -13.291200 6.941497
11.138400 -13.291200 7.003621
11.185200 -13.291200 7.035507
11.232000 -13.291200 7.082784
11.278800 -13.291200 7.161360
11.325600 -13.291200 7.233979
11.372400 -13.291200 7.317631
11.419200 -13.291200 7.376814
11.466000 -13.291200 7.458831
11.512800 -13.291200 7.503500
11.559600 -13.291200 7.521882
11.606400 -13.291200 7.645212
13.946400 -13.291200 6.748263
13.993200 -13.291200 6.727999
14.040000 -13.291200 6.690240
14.086800 -13.291200 6.678143
14.133600 -13.291200 6.656222
14.180400 -13.291200 6.649849
14.227200 -13.291200 6.645041
14.274000 -13.291200 6.640157
14.320800 -13.291200 6.639489
14.367600 -13.291200 6.635090
14.414400 -13.291200 6.631537
14.461200 -13.291200 6.626374
14.508000 -13.291200 6.619977
14.554800 -13.291200 6.625547
14.601600 -13.291200 6.622460
14.648400 -13.291200 6.625547
14.695200 -13.291200 6.637868
14.742000 -13.291200 6.637868
14.788800 -13.291200 6.638259
14.835600 -13.291200 6.638401
14.882400 -13.291200 6.638401
14.929200 -13.291200 6.638259
14.976000 -13.291200 6.635258
15.022800 -13.291200 6.631438
15.069600 -13.291200 6.616750
15.116400 -13.291200 6.613369
15.163200 -13.291200 6.611457
15.210000 -13.291200 6.611457
15.256800 -13.291200 6.616101
15.303600 -13.291200 6.616504
15.350400 -13.291200 6.621180
15.397200 -13.291200 6.625771
15.444000 -13.291200 6.634479
15.490800 -13.291200 6.635639
15.537600 -13.291200 6.641835
15.584400 -13.291200 6.635574
15.631200 -13.291200 6.629255
15.678000 -13.291200 6.625761
15.724800 -13.291200 6.622830
15.771600 -13.291200 6.618999
15.818400 -13.291200 6.598706
15.865200 -13.291200 6.589645
15.912000 -13.291200 6.573532
15.958800 -13.291200 6.530605
16.473600 -13.291200 5.103632
16.520400 -13.291200 5.080485
16.567200 -13.291200 5.058681
16.614000 -13.291200 5.053177
16.660800 -13.291200 5.049644
16.707600 -13.291200 5.045854
16.754400 -13.291200 5.033365
16.801200 -13.291200 5.030873
16.848000 -13.291200 5.025970
16.894800 -13.291200 5.007183
16.941600 -13.291200 4.980350
16.988400 -13.291200 4.974854
17.035200 -13.291200 4.961033
17.082000 -13.291200 4.930425
17.128800 -13.291200 4.898984
17.175600 -13.291200 4.859772
18.439200 -13.291200 -8.203475
18.486000 -13.291200 -8.283734
18.532800 -13.291200 -8.283734
18.579600 -13.291200 0.000000
18.626400 -13.291200 0.000000
18.673200 -13.291200 0.000000
-18.720000 -13.244400 0.000000
-18.673200 -13.244400 0.000000
-18.626400 -13.244400 0.000000
-18.579600 -13.244400 -7.807435
-18.532800 -13.244400 -7.822432
-18.486000 -13.244400 -7.820744
-18.439200 -13.244400 -7.822432
-18.392400 -13.244400 -7.812343
-18.345600 -13.244400 -7.803610
-18.298800 -13.244400 -7.803200
-18.252000 -13.244400 -7.784387
-18.205200 -13.244400 -7.784387
-18.158400 -13.244400 -7.805946
-18.111600 -13.244400 -7.812343
-18.064800 -13.244400 -7.825744
-18.018000 -13.244400 -7.841411
-17.971200 -13.244400 -7.841411
-17.924400 -13.244400 -7.840955
-17.877600 -13.244400 -7.841411
-17.830800 -13.244400 -7.825744
-17.784000 -13.244400 -7.840333
-17.737200 -13.244400 -7.840333
-17.690400 -13.244400 -7.854569
-17.643600 -13.244400 -7.840333
-17.596800 -13.244400 -7.831717
-17.550000 -13.244400 -7.810116
-17.503200 -13.244400 -7.800891
-17.456400 -13.244400 -7.796332
-17.409600 -13.244400 -7.761848
-17.362800 -13.244400 -7.743152
-17.316000 -13.244400 -7.680043
-17.269200 -13.244400 -7.679650
-17.222400 -13.244400 -7.668040
-16.848000 -13.244400 -6.312341
-16.801200 -13.244400 -6.213232
-16.754400 -13.244400 -6.212104
-16.707600 -13.244400 -6.136446
-16.005600 -13.244400 5.043351
-15.958800 -13.244400 5.043351
-15.912000 -13.244400 5.050936
-15.865200 -13.244400 5.082058
-15.818400 -13.244400 5.082058
-15.771600 -13.244400 5.098199
-15.724800 -13.244400 5.111019
-15.678000 -13.244400 5.114790
-15.631200 -13.244400 5.115827
-15.584400 -13.244400 5.124824
-15.537600 -13.244400 5.147386
-15.490800 -13.244400 5.153546
-15.444000 -13.244400 5.172495
-14.929200 -13.244400 6.644403
-14.882400 -13.244400 6.695696
-14.835600 -13.244400 6.710328
-14.788800 -13.244400 6.726601
-14.742000 -13.244400 6.731143
-14.695200 -13.244400 6.732421
-14.648400 -13.244400 6.731483
-14.601600 -13.244400 6.729722
-14.554800 -13.244400 6.729722
-14.508000 -13.244400 6.729722
-14.461200 -13.244400 6.729722
-14.414400 -13.244400 6.728340
-14.367600 -13.244400 6.729722
-14.320800 -13.244400 6.731338
-14.274000 -13.244400 6.731338
-14.227200 -13.244400 6.739508
-14.180400 -13.244400 6.740429
-14.133600 -13.244400 6.742528
-14.086800 -13.244400 6.740429
-14.040000 -13.244400 6.731696
-13.993200 -13.244400 6.736323
-13.946400 -13.244400 6.745540
-13.899600 -13.244400 6.749721
-13.852800 -13.244400 6.742455
-13.806000 -13.244400 6.742455
-13.759200 -13.244400 6.749721
-13.712400 -13.244400 6.742455
-13.665600 -13.244400 6.744920
-13.618800 -13.244400 6.741366
-13.572000 -13.244400 6.740612
-13.525200 -13.244400 6.741366
-13.478400 -13.244400 6.745830
-13.431600 -13.244400 6.745830
-13.384800 -13.244400 6.753035
-13.338000 -13.244400 6.756305
-13.291200 -13.244400 6.749979
-13.244400 -13.244400 6.753035
-13.197600 -13.244400 6.756305
-13.150800 -13.244400 6.755595
-13.104000 -13.244400 6.760053
-13.057200 -13.244400 6.768650
-13.010400 -13.244400 6.783939
-12.963600 -13.244400 6.827671
-9.172800 -13.244400 8.571474
-9.126000 -13.244400 8.561380
-9.079200 -13.244400 8.519783
-9.032400 -13.244400 8.357442
-8.985600 -13.244400 8.298845
-8.938800 -13.244400 8.244386
-8.892000 -13.244400 8.184101
-8.845200 -13.244400 8.157387
-8.798400 -13.244400 8.084613
-8.751600 -13.244400 7.988995
-8.704800 -13.244400 7.957199
-8.658000 -13.244400 7.866355
-8.611200 -13.244400 7.713316
-8.564400 -13.244400 7.658445
-8.517600 -13.244400 7.629826
-8.470800 -13.244400 7.602691
-8.424000 -13.244400 7.498202
-8.377200 -13.244400 7.428144
-8.330400 -13.244400 7.398133
-8.283600 -13.244400 7.347107
-8.236800 -13.244400 7.276717
-8.190000 -13.244400 7.245197
-8.143200 -13.244400 7.206297
-8.096400 -13.244400 7.176011
-8.049600 -13.244400 7.157854
-8.002800 -13.244400 7.104674
-7.956000 -13.244400 7.081642
-7.909200 -13.244400 7.038210
-7.862400 -13.244400 7.003621
-7.815600 -13.244400 6.959952
-7.768800 -13.244400 6.906726
-7.722000 -13.244400 6.863005
-7.675200 -13.244400 6.824818
-7.628400 -13.244400 6.789627
-7.581600 -13.244400 6.746456
-7.534800 -13.244400 6.703885
-7.488000 -13.244400 6.683884
-7.441200 -13.244400 6.663558
-7.394400 -13.244400 6.616061
-7.347600 -13.244400 6.596353
-7.300800 -13.244400 6.543226
-7.254000 -13.244400 6.466337
-7.207200 -13.244400 6.448583
-7.160400 -13.244400 6.444829
-7.113600 -13.244400 6.391531
-7.066800 -13.244400 6.359536
-7.020000 -13.244400 6.297710
-6.973200 -13.244400 6.267456
-6.926400 -13.244400 6.252120
-6.879600 -13.244400 6.246258
-6.832800 -13.244400 6.206390
-6.786000 -13.244400 6.182980
-6.739200 -13.244400 6.150254
-6.692400 -13.244400 6.089383
-6.645600 -13.244400 6.064518
-6.598800 -13.244400 6.025864
-6.552000 -13.244400 5.969769
-6.505200 -13.244400 5.941715
-6.458400 -13.244400 5.923835
-6.411600 -13.244400 5.902219
-6.364800 -13.244400 5.885966
-6.318000 -13.244400 5.873171
-6.271200 -13.244400 5.861216
-6.224400 -13.244400 5.828505
-6.177600 -13.244400 5.797043
-6.130800 -13.244400 5.793695
-6.084000 -13.244400 5.778875
-6.037200 -13.244400 5.767775
-5.990400 -13.244400 5.714773
-5.943600 -13.244400 5.710348
-5.896800 -13.244400 5.677048
-5.850000 -13.244400 5.649116
-5.803200 -13.244400 5.628848
-5.756400 -13.244400 5.563370
-5.709600 -13.244400 5.539204
-5.662800 -13.244400 5.530551
-5.616000 -13.244400 5.513168
-5.569200 -13.244400 5.507411
-5.522400 -13.244400 5.495514
-5.475600 -13.244400 5.490845
-5.428800 -13.244400 5.495514
-5.382000 -13.244400 5.490845
-5.335200 -13.244400 5.476355
-5.288400 -13.244400 5.436679
-5.241600 -13.244400 5.405682
-5.194800 -13.244400 5.392728
-5.148000 -13.244400 5.352215
-5.101200 -13.244400 5.320508
-5.054400 -13.244400 5.305532
-5.007600 -13.244400 5.294108
-4.960800 -13.244400 5.281728
-4.914000 -13.244400 5.268492
-4.867200 -13.244400 5.200638
-4.820400 -13.244400 5.202761
-4.773600 -13.244400 5.188452
-4.726800 -13.244400 5.160494
-4.680000 -13.244400 5.164394
-4.633200 -13.244400 5.157283
-4.586400 -13.244400 5.157283
-4.539600 -13.244400 5.150558
-4.492800 -13.244400 5.123656
-4.446000 -13.244400 5.092195
-4.399200 -13.244400 5.061777
-4.352400 -13.244400 5.029959
-4.305600 -13.244400 5.019734
-4.258800 -13.244400 4.993309
-4.212000 -13.244400 4.969492
-4.165200 -13.244400 4.950408
-4.118400 -13.244400 4.913094
-4.071600 -13.244400 4.900993
-4.024800 -13.244400 4.887069
-3.978000 -13.244400 4.881717
-3.931200 -13.244400 4.878780
-3.884400 -13.244400 4.880524
-3.837600 -13.244400 4.868070
-3.790800 -13.244400 4.838131
-3.744000 -13.244400 4.829901
-3.697200 -13.244400 4.809006
-3.650400 -13.244400 4.804851
-3.603600 -13.244400 4.789012
-3.556800 -13.244400 4.781248
-3.510000 -13.244400 4.764081
-3.463200 -13.244400 4.752605
-3.416400 -13.244400 4.737560
-3.369600 -13.244400 4.730402
-3.322800 -13.244400 4.713023
-3.276000 -13.244400 4.695233
-3.229200 -13.244400 4.671986
-3.182400 -13.244400 4.671986
-3.135600 -13.244400 4.656909
-3.088800 -13.244400 4.663629
-3.042000 -13.244400 4.656909
-2.995200 -13.244400 4.642091
-2.948400 -13.244400 4.631505
-2.901600 -13.244400 4.628505
-2.854800 -13.244400 4.607496
-2.808000 -13.244400 4.594031
-2.761200 -13.244400 4.541952
-2.714400 -13.244400 4.513974
-2.667600 -13.244400 4.506600
-2.620800 -13.244400 4.488764
-2.574000 -13.244400 4.474849
-2.527200 -13.244400 4.454088
-2.480400 -13.244400 4.438429
-2.433600 -13.244400 4.420946
-2.386800 -13.244400 4.393334
-2.340000 -13.244400 4.377464
-2.293200 -13.244400 4.369138
-2.246400 -13.244400 4.345856
-2.199600 -13.244400 4.352646
-2.152800 -13.244400 4.338231
-2.106000 -13.244400 4.331478
-2.059200 -13.244400 4.281504
-2.012400 -13.244400 4.272184
-1.965600 -13.244400 4.265496
-1.918800 -13.244400 4.250708
-1.872000 -13.244400 4.243932
-1.825200 -13.244400 4.242328
-1.778400 -13.244400 4.223212
-1.731600 -13.244400 4.220083
-1.684800 -13.244400 4.200855
-1.638000 -13.244400 4.188665
-1.591200 -13.244400 4.186243
-1.544400 -13.244400 4.162850
-1.497600 -13.244400 4.162850
-1.450800 -13.244400 4.133765
-1.404000 -13.244400 4.123374
-1.357200 -13.244400 4.104387
-1.310400 -13.244400 4.094570
-1.263600 -13.244400 4.094570
-1.216800 -13.244400 4.085749
-1.170000 -13.244400 4.060694
-1.123200 -13.244400 4.064777
-1.076400 -13.244400 4.049386
-1.029600 -13.244400 4.009432
-0.982800 -13.244400 4.003956
-0.936000 -13.244400 3.993701
-0.889200 -13.244400 3.995784
-0.842400 -13.244400 3.993701
-0.795600 -13.244400 3.953849
-0.748800 -13.244400 3.927820
-0.702000 -13.244400 3.918950
-0.655200 -13.244400 3.889816
-0.608400 -13.244400 3.862982
-0.561600 -13.244400 3.841562
-0.514800 -13.244400 3.828917
-0.468000 -13.244400 3.824530
-0.421200 -13.244400 3.818159
-0.374400 -13.244400 3.806667
-0.327600 -13.244400 3.804483
-0.280800 -13.244400 3.775606
-0.234000 -13.244400 3.758696
-0.187200 -13.244400 3.741636
-0.140400 -13.244400 3.711973
-0.093600 -13.244400 3.698482
-0.046800 -13.244400 3.689433
0.000000 -13.244400 3.678790
0.046800 -13.244400 3.672852
0.093600 -13.244400 3.663422
0.140400 -13.244400 3.650110
0.187200 -13.244400 3.647840
0.234000 -13.244400 3.632101
0.280800 -13.244400 3.596937
0.327600 -13.244400 3.580213
0.374400 -13.244400 3.535169
0.421200 -13.244400 3.512599
0.468000 -13.244400 3.509543
0.514800 -13.244400 3.483498
0.561600 -13.244400 3.471401
0.608400 -13.244400 3.471401
0.655200 -13.244400 3.470749
0.702000 -13.244400 3.454742
0.748800 -13.244400 3.454620
0.795600 -13.244400 3.420400
0.842400 -13.244400 3.406974
0.889200 -13.244400 3.403871
0.936000 -13.244400 3.403871
0.982800 -13.244400 3.405587
1.029600 -13.244400 3.406974
1.076400 -13.244400 3.404940
1.123200 -13.244400 3.420947
1.170000 -13.244400 3.418861
1.216800 -13.244400 3.418861
1.263600 -13.244400 3.414633
1.310400 -13.244400 3.409507
1.357200 -13.244400 3.404940
1.404000 -13.244400 3.367796
1.450800 -13.244400 3.367072
1.497600 -13.244400 3.363275
1.544400 -13.244400 3.353613
1.591200 -13.244400 3.340507
1.638000 -13.244400 3.339131
1.684800 -13.244400 3.337015
1.731600 -13.244400 3.340507
1.778400 -13.244400 3.337184
1.825200 -13.244400 3.337184
1.872000 -13.244400 3.330628
1.918800 -13.244400 3.319665
1.965600 -13.244400 3.301388
2.012400 -13.244400 3.319665
2.059200 -13.244400 3.301388
2.106000 -13.244400 3.297516
2.152800 -13.244400 3.295121
2.199600 -13.244400 3.297392
2.246400 -13.244400 3.305189
2.293200 -13.244400 3.298509
2.340000 -13.244400 3.298509
2.386800 -13.244400 3.305189
2.433600 -13.244400 3.305765
2.480400 -13.244400 3.308800
2.527200 -13.244400 3.310656
2.574000 -13.244400 3.314996
2.620800 -13.244400 3.323408
2.667600 -13.244400 3.324093
2.714400 -13.244400 3.334388
2.761200 -13.244400 3.324093
2.808000 -13.244400 3.324093
2.854800 -13.244400 3.308211
2.901600 -13.244400 3.302416
2.948400 -13.244400 3.307581
2.995200 -13.244400 3.307581
3.042000 -13.244400 3.318312
3.088800 -13.244400 3.324138
3.135600 -13.244400 3.318312
3.182400 -13.244400 3.322080
3.229200 -13.244400 3.324138
3.276000 -13.244400 3.313340
3.322800 -13.244400 3.319026
3.369600 -13.244400 3.319026
3.416400 -13.244400 3.313340
3.463200 -13.244400 3.331778
3.510000 -13.244400 3.324461
3.556800 -13.244400 3.337853
3.603600 -13.244400 3.341013
3.650400 -13.244400 3.343994
3.697200 -13.244400 3.343994
3.744000 -13.244400 3.342497
3.790800 -13.244400 3.337419
3.837600 -13.244400 3.337419
3.884400 -13.244400 3.337419
3.931200 -13.244400 3.335968
3.978000 -13.244400 3.329524
4.024800 -13.244400 3.332009
4.071600 -13.244400 3.350179
4.118400 -13.244400 3.378077
4.165200 -13.244400 3.378077
4.212000 -13.244400 3.385691
4.258800 -13.244400 3.403967
4.305600 -13.244400 3.412677
4.352400 -13.244400 3.389882
4.399200 -13.244400 3.391846
4.446000 -13.244400 3.422418
4.492800 -13.244400 3.425251
4.539600 -13.244400 3.422660
4.586400 -13.244400 3.422418
4.633200 -13.244400 3.417850
4.680000 -13.244400 3.442589
4.726800 -13.244400 3.443424
4.773600 -13.244400 3.460810
4.820400 -13.244400 3.489930
4.867200 -13.244400 3.491618
4.914000 -13.244400 3.508593
4.960800 -13.244400 3.516073
5.007600 -13.244400 3.516073
5.054400 -13.244400 3.513994
5.101200 -13.244400 3.516073
5.148000 -13.244400 3.532716
5.194800 -13.244400 3.532716
5.241600 -13.244400 3.567257
5.288400 -13.244400 3.584240
5.335200 -13.244400 3.595127
5.382000 -13.244400 3.597834
5.428800 -13.244400 3.617971
5.475600 -13.244400 3.621597
5.522400 -13.244400 3.634533
5.569200 -13.244400 3.635465
5.616000 -13.244400 3.641152
5.662800 -13.244400 3.635465
5.709600 -13.244400 3.665868
5.756400 -13.244400 3.665868
5.803200 -13.244400 3.665868
5.850000 -13.244400 3.670089
5.896800 -13.244400 3.670089
5.943600 -13.244400 3.715627
5.990400 -13.244400 3.739336
6.037200 -13.244400 3.745332
6.084000 -13.244400 3.750586
6.130800 -13.244400 3.796265
6.177600 -13.244400 3.812638
6.224400 -13.244400 3.823732
6.271200 -13.244400 3.823732
6.318000 -13.244400 3.839516
6.364800 -13.244400 3.849276
6.411600 -13.244400 3.858920
6.458400 -13.244400 3.887458
6.505200 -13.244400 3.901572
6.552000 -13.244400 3.915814
6.598800 -13.244400 3.928871
6.645600 -13.244400 3.953562
6.692400 -13.244400 3.945595
6.739200 -13.244400 3.953562
6.786000 -13.244400 3.997433
6.832800 -13.244400 4.026049
6.879600 -13.244400 4.035488
6.926400 -13.244400 4.103266
6.973200 -13.244400 4.103266
7.020000 -13.244400 4.113186
7.066800 -13.244400 4.117073
7.113600 -13.244400 4.125232
7.160400 -13.244400 4.151884
7.207200 -13.244400 4.158477
7.254000 -13.244400 4.188357
7.300800 -13.244400 4.221434
7.347600 -13.244400 4.241126
7.394400 -13.244400 4.266780
7.441200 -13.244400 4.285580
7.488000 -13.244400 4.316040
7.534800 -13.244400 4.316040
7.581600 -13.244400 4.318115
7.628400 -13.244400 4.345352
7.675200 -13.244400 4.358441
7.722000 -13.244400 4.369765
7.768800 -13.244400 4.385217
7.815600 -13.244400 4.390515
7.862400 -13.244400 4.448631
7.909200 -13.244400 4.454692
7.956000 -13.244400 4.452163
8.002800 -13.244400 4.466505
8.049600 -13.244400 4.488794
8.096400 -13.244400 4.519079
8.143200 -13.244400 4.562594
8.190000 -13.244400 4.594824
8.236800 -13.244400 4.620316
8.283600 -13.244400 4.657821
8.330400 -13.244400 4.717994
8.377200 -13.244400 4.723933
8.424000 -13.244400 4.735796
8.470800 -13.244400 4.750128
8.517600 -13.244400 4.752721
8.564400 -13.244400 4.773834
8.611200 -13.244400 4.796607
8.658000 -13.244400 4.807205
8.704800 -13.244400 4.832864
8.751600 -13.244400 4.854788
8.798400 -13.244400 4.854943
8.845200 -13.244400 4.892781
8.892000 -13.244400 4.914500
8.938800 -13.244400 4.955260
8.985600 -13.244400 5.036810
9.032400 -13.244400 5.076626
9.079200 -13.244400 5.115963
9.126000 -13.244400 5.138915
9.172800 -13.244400 5.166868
9.219600 -13.244400 5.199182
9.266400 -13.244400 5.222847
9.313200 -13.244400 5.244987
9.360000 -13.244400 5.288867
9.406800 -13.244400 5.294681
9.453600 -13.244400 5.301368
9.500400 -13.244400 5.348158
9.547200 -13.244400 5.384400
9.594000 -13.244400 5.453194
9.640800 -13.244400 5.481583
9.687600 -13.244400 5.533404
9.734400 -13.244400 5.565812
9.781200 -13.244400 5.609434
9.828000 -13.244400 5.639107
9.874800 -13.244400 5.651337
9.921600 -13.244400 5.680224
9.968400 -13.244400 5.740873
10.015200 -13.244400 5.802417
10.062000 -13.244400 5.833146
10.108800 -13.244400 5.857310
10.155600 -13.244400 5.910829
10.202400 -13.244400 5.953858
10.249200 -13.244400 5.992663
10.296000 -13.244400 6.010714
10.342800 -13.244400 6.083566
10.389600 -13.244400 6.132146
10.436400 -13.244400 6.153777
10.483200 -13.244400 6.161044
10.530000 -13.244400 6.239970
10.576800 -13.244400 6.279323
10.623600 -13.244400 6.307574
10.670400 -13.244400 6.380341
10.717200 -13.244400 6.405481
10.764000 -13.244400 6.422380
10.810800 -13.244400 6.497301
10.857600 -13.244400 6.536229
10.904400 -13.244400 6.580741
10.951200 -13.244400 6.638673
10.998000 -13.244400 6.704645
11.044800 -13.244400 6.790628
11.091600 -13.244400 6.933519
11.138400 -13.244400 7.003621
11.185200 -13.244400 7.035507
11.232000 -13.244400 7.062423
11.278800 -13.244400 7.144403
11.325600 -13.244400 7.215283
11.372400 -13.244400 7.350725
11.419200 -13.244400 7.376814
11.466000 -13.244400 7.503500
11.512800 -13.244400 7.519663
11.559600 -13.244400 7.521882
11.606400 -13.244400 7.645212
13.993200 -13.244400 6.740328
14.040000 -13.244400 6.705965
14.086800 -13.244400 6.682917
14.133600 -13.244400 6.678143
14.180400 -13.244400 6.666907
14.227200 -13.244400 6.656222
14.274000 -13.244400 6.656222
14.320800 -13.244400 6.640157
14.367600 -13.244400 6.635090
14.414400 -13.244400 6.631537
14.461200 -13.244400 6.628804
14.508000 -13.244400 6.625547
14.554800 -13.244400 6.626855
14.601600 -13.244400 6.626855
14.648400 -13.244400 6.633309
14.695200 -13.244400 6.642531
14.742000 -13.244400 6.642531
14.788800 -13.244400 6.648334
14.835600 -13.244400 6.648334
14.882400 -13.244400 6.648334
14.929200 -13.244400 6.642531
14.976000 -13.244400 6.648334
15.022800 -13.244400 6.635406
15.069600 -13.244400 6.632894
15.116400 -13.244400 6.616504
15.163200 -13.244400 6.616504
15.210000 -13.244400 6.616101
15.256800 -13.244400 6.621338
15.303600 -13.244400 6.625976
15.350400 -13.244400 6.631642
15.397200 -13.244400 6.634479
15.444000 -13.244400 6.635639
15.490800 -13.244400 6.647506
15.537600 -13.244400 6.647792
15.584400 -13.244400 6.647506
15.631200 -13.244400 6.642085
15.678000 -13.244400 6.641835
15.724800 -13.244400 6.641835
15.771600 -13.244400 6.625761
15.818400 -13.244400 6.618999
15.865200 -13.244400 6.598314
15.912000 -13.244400 6.579818
15.958800 -13.244400 6.558379
16.520400 -13.244400 5.102073
16.567200 -13.244400 5.074245
16.614000 -13.244400 5.058681
16.660800 -13.244400 5.046383
16.707600 -13.244400 5.042077
16.754400 -13.244400 5.033365
16.801200 -13.244400 5.029120
16.848000 -13.244400 5.025970
16.894800 -13.244400 5.007183
16.941600 -13.244400 4.986755
16.988400 -13.244400 4.986755
17.035200 -13.244400 4.974849
17.082000 -13.244400 4.936479
17.128800 -13.244400 4.916115
17.175600 -13.244400 4.882466
17.222400 -13.244400 4.820621
18.439200 -13.244400 -8.187739
18.486000 -13.244400 -8.215597
18.532800 -13.244400 -8.215597
18.579600 -13.244400 0.000000
18.626400 -13.244400 0.000000
18.673200 -13.244400 0.000000
-18.720000 -13.197600 0.000000
-18.673200 -13.197600 0.000000
-18.626400 -13.197600 0.000000
-18.579600 -13.197600 -7.826564
-18.532800 -13.197600 -7.845231
-18.486000 -13.197600 -7.826564
-18.439200 -13.197600 -7.839533
-18.392400 -13.197600 -7.822432
-18.345600 -13.197600 -7.805946
-18.298800 -13.197600 -7.822432
-18.252000 -13.197600 -7.803200
-18.205200 -13.197600 -7.803200
-18.158400 -13.197600 -7.829372
-18.111600 -13.197600 -7.829372
-18.064800 -13.197600 -7.841411
-18.018000 -13.197600 -7.856052
-17.971200 -13.197600 -7.841411
-17.924400 -13.197600 -7.841411
-17.877600 -13.197600 -7.841411
-17.830800 -13.197600 -7.825744
-17.784000 -13.197600 -7.840333
-17.737200 -13.197600 -7.844525
-17.690400 -13.197600 -7.859976
-17.643600 -13.197600 -7.854569
-17.596800 -13.197600 -7.854569
-17.550000 -13.197600 -7.844525
-17.503200 -13.197600 -7.810116
-17.456400 -13.197600 -7.800873
-17.409600 -13.197600 -7.750087
-17.362800 -13.197600 -7.743152
-17.316000 -13.197600 -7.680043
-17.269200 -13.197600 -7.680043
-16.052400 -13.197600 5.017514
-16.005600 -13.197600 5.047644
-15.958800 -13.197600 5.062457
-15.912000 -13.197600 5.082058
-15.865200 -13.197600 5.092428
-15.818400 -13.197600 5.111019
-15.771600 -13.197600 5.118537
-15.724800 -13.197600 5.124824
-15.678000 -13.197600 5.131475
-15.631200 -13.197600 5.125173
-15.584400 -13.197600 5.140496
-15.537600 -13.197600 5.150574
-15.490800 -13.197600 5.164664
-14.976000 -13.197600 6.628916
-14.929200 -13.197600 6.685762
-14.882400 -13.197600 6.710328
-14.835600 -13.197600 6.730724
-14.788800 -13.197600 6.731318
-14.742000 -13.197600 6.733791
-14.695200 -13.197600 6.737690
-14.648400 -13.197600 6.733791
-14.601600 -13.197600 6.732421
-14.554800 -13.197600 6.733937
-14.508000 -13.197600 6.733937
-14.461200 -13.197600 6.735119
-14.414400 -13.197600 6.731338
-14.367600 -13.197600 6.735119
-14.320800 -13.197600 6.740429
-14.274000 -13.197600 6.745467
-14.227200 -13.197600 6.745540
-14.180400 -13.197600 6.748150
-14.133600 -13.197600 6.753167
-14.086800 -13.197600 6.748150
-14.040000 -13.197600 6.745540
-13.993200 -13.197600 6.742455
-13.946400 -13.197600 6.748150
-13.899600 -13.197600 6.755568
-13.852800 -13.197600 6.753558
-13.806000 -13.197600 6.753558
-13.759200 -13.197600 6.754662
-13.712400 -13.197600 6.750745
-13.665600 -13.197600 6.753558
-13.618800 -13.197600 6.753558
-13.572000 -13.197600 6.741366
-13.525200 -13.197600 6.744920
-13.478400 -13.197600 6.745830
-13.431600 -13.197600 6.745830
-13.384800 -13.197600 6.753035
-13.338000 -13.197600 6.756305
-13.291200 -13.197600 6.749979
-13.244400 -13.197600 6.756305
-13.197600 -13.197600 6.757633
-13.150800 -13.197600 6.759510
-13.104000 -13.197600 6.770736
-13.057200 -13.197600 6.782821
-13.010400 -13.197600 6.821570
-9.172800 -13.197600 8.570969
-9.126000 -13.197600 8.536919
-9.079200 -13.197600 8.511566
-9.032400 -13.197600 8.367770
-8.985600 -13.197600 8.298845
-8.938800 -13.197600 8.244386
-8.892000 -13.197600 8.175073
-8.845200 -13.197600 8.133167
-8.798400 -13.197600 8.028795
-8.751600 -13.197600 7.957199
-8.704800 -13.197600 7.920061
-8.658000 -13.197600 7.756166
-8.611200 -13.197600 7.682176
-8.564400 -13.197600 7.629826
-8.517600 -13.197600 7.614211
-8.470800 -13.197600 7.538152
-8.424000 -13.197600 7.474119
-8.377200 -13.197600 7.420984
-8.330400 -13.197600 7.378598
-8.283600 -13.197600 7.323943
-8.236800 -13.197600 7.270067
-8.190000 -13.197600 7.245197
-8.143200 -13.197600 7.208726
-8.096400 -13.197600 7.200916
-8.049600 -13.197600 7.172558
-8.002800 -13.197600 7.130166
-7.956000 -13.197600 7.095359
-7.909200 -13.197600 7.038210
-7.862400 -13.197600 7.003621
-7.815600 -13.197600 6.959952
-7.768800 -13.197600 6.907484
-7.722000 -13.197600 6.872601
-7.675200 -13.197600 6.824818
-7.628400 -13.197600 6.780615
-7.581600 -13.197600 6.711204
-7.534800 -13.197600 6.692205
-7.488000 -13.197600 6.663558
-7.441200 -13.197600 6.606851
-7.394400 -13.197600 6.597621
-7.347600 -13.197600 6.549135
-7.300800 -13.197600 6.495383
-7.254000 -13.197600 6.458310
-7.207200 -13.197600 6.433399
-7.160400 -13.197600 6.384898
-7.113600 -13.197600 6.365930
-7.066800 -13.197600 6.305332
-7.020000 -13.197600 6.275561
-6.973200 -13.197600 6.263447
-6.926400 -13.197600 6.237949
-6.879600 -13.197600 6.207276
-6.832800 -13.197600 6.188260
-6.786000 -13.197600 6.156275
-6.739200 -13.197600 6.114469
-6.692400 -13.197600 6.073544
-6.645600 -13.197600 6.038506
-6.598800 -13.197600 5.998002
-6.552000 -13.197600 5.956297
-6.505200 -13.197600 5.923835
-6.458400 -13.197600 5.904933
-6.411600 -13.197600 5.882618
-6.364800 -13.197600 5.875333
-6.318000 -13.197600 5.873171
-6.271200 -13.197600 5.869201
-6.224400 -13.197600 5.842449
-6.177600 -13.197600 5.802935
-6.130800 -13.197600 5.797043
-6.084000 -13.197600 5.793695
-6.037200 -13.197600 5.767949
-5.990400 -13.197600 5.714773
-5.943600 -13.197600 5.710348
-5.896800 -13.197600 5.665334
-5.850000 -13.197600 5.655589
-5.803200 -13.197600 5.633825
-5.756400 -13.197600 5.570080
-5.709600 -13.197600 5.554507
-5.662800 -13.197600 5.533498
-5.616000 -13.197600 5.513168
-5.569200 -13.197600 5.507411
-5.522400 -13.197600 5.490845
-5.475600 -13.197600 5.483079
-5.428800 -13.197600 5.486892
-5.382000 -13.197600 5.476125
-5.335200 -13.197600 5.448973
-5.288400 -13.197600 5.419418
-5.241600 -13.197600 5.405682
-5.194800 -13.197600 5.392728
-5.148000 -13.197600 5.364720
-5.101200 -13.197600 5.335188
-5.054400 -13.197600 5.314552
-5.007600 -13.197600 5.293108
-4.960800 -13.197600 5.274448
-4.914000 -13.197600 5.225628
-4.867200 -13.197600 5.196519
-4.820400 -13.197600 5.183399
-4.773600 -13.197600 5.183399
-4.726800 -13.197600 5.151032
-4.680000 -13.197600 5.164394
-4.633200 -13.197600 5.151032
-4.586400 -13.197600 5.164394
-4.539600 -13.197600 5.151032
-4.492800 -13.197600 5.139445
-4.446000 -13.197600 5.097210
-4.399200 -13.197600 5.061777
-4.352400 -13.197600 5.030536
-4.305600 -13.197600 5.022830
-4.258800 -13.197600 5.001625
-4.212000 -13.197600 4.979224
-4.165200 -13.197600 4.967478
-4.118400 -13.197600 4.949139
-4.071600 -13.197600 4.913094
-4.024800 -13.197600 4.897870
-3.978000 -13.197600 4.882270
-3.931200 -13.197600 4.881717
-3.884400 -13.197600 4.882270
-3.837600 -13.197600 4.872762
-3.790800 -13.197600 4.860206
-3.744000 -13.197600 4.838131
-3.697200 -13.197600 4.833682
-3.650400 -13.197600 4.810804
-3.603600 -13.197600 4.800371
-3.556800 -13.197600 4.792273
-3.510000 -13.197600 4.773376
-3.463200 -13.197600 4.758727
-3.416400 -13.197600 4.737560
-3.369600 -13.197600 4.730402
-3.322800 -13.197600 4.705593
-3.276000 -13.197600 4.686146
-3.229200 -13.197600 4.669193
-3.182400 -13.197600 4.646138
-3.135600 -13.197600 4.642091
-3.088800 -13.197600 4.642384
-3.042000 -13.197600 4.640278
-2.995200 -13.197600 4.627269
-2.948400 -13.197600 4.625759
-2.901600 -13.197600 4.619123
-2.854800 -13.197600 4.594031
-2.808000 -13.197600 4.560577
-2.761200 -13.197600 4.538652
-2.714400 -13.197600 4.507947
-2.667600 -13.197600 4.498702
-2.620800 -13.197600 4.482000
-2.574000 -13.197600 4.474725
-2.527200 -13.197600 4.454088
-2.480400 -13.197600 4.438429
-2.433600 -13.197600 4.418507
-2.386800 -13.197600 4.389706
-2.340000 -13.197600 4.369138
-2.293200 -13.197600 4.353775
-2.246400 -13.197600 4.345856
-2.199600 -13.197600 4.348874
-2.152800 -13.197600 4.338231
-2.106000 -13.197600 4.330306
-2.059200 -13.197600 4.292803
-2.012400 -13.197600 4.269236
-1.965600 -13.197600 4.265496
-1.918800 -13.197600 4.250708
-1.872000 -13.197600 4.243932
-1.825200 -13.197600 4.243666
-1.778400 -13.197600 4.220083
-1.731600 -13.197600 4.211584
-1.684800 -13.197600 4.188665
-1.638000 -13.197600 4.186695
-1.591200 -13.197600 4.177236
-1.544400 -13.197600 4.155046
-1.497600 -13.197600 4.145291
-1.450800 -13.197600 4.128298
-1.404000 -13.197600 4.110053
-1.357200 -13.197600 4.102562
-1.310400 -13.197600 4.088808
-1.263600 -13.197600 4.094570
-1.216800 -13.197600 4.085749
-1.170000 -13.197600 4.069720
-1.123200 -13.197600 4.069720
-1.076400 -13.197600 4.060694
-1.029600 -13.197600 4.006720
-0.982800 -13.197600 3.995784
-0.936000 -13.197600 3.993701
-0.889200 -13.197600 3.995784
-0.842400 -13.197600 3.995267
-0.795600 -13.197600 3.993701
-0.748800 -13.197600 3.971994
-0.702000 -13.197600 3.945238
-0.655200 -13.197600 3.898257
-0.608400 -13.197600 3.889816
-0.561600 -13.197600 3.859262
-0.514800 -13.197600 3.832626
-0.468000 -13.197600 3.818159
-0.421200 -13.197600 3.805592
-0.374400 -13.197600 3.797322
-0.327600 -13.197600 3.782649
-0.280800 -13.197600 3.765036
-0.234000 -13.197600 3.751099
-0.187200 -13.197600 3.728573
-0.140400 -13.197600 3.706955
-0.093600 -13.197600 3.696505
-0.046800 -13.197600 3.679856
0.000000 -13.197600 3.663422
0.046800 -13.197600 3.654315
0.093600 -13.197600 3.647840
0.140400 -13.197600 3.642780
0.187200 -13.197600 3.633127
0.234000 -13.197600 3.632101
0.280800 -13.197600 3.603585
0.327600 -13.197600 3.584578
0.374400 -13.197600 3.563841
0.421200 -13.197600 3.535169
0.468000 -13.197600 3.527576
0.514800 -13.197600 3.512599
0.561600 -13.197600 3.495101
0.608400 -13.197600 3.493959
0.655200 -13.197600 3.493959
0.702000 -13.197600 3.483724
0.748800 -13.197600 3.483724
0.795600 -13.197600 3.447856
0.842400 -13.197600 3.420400
0.889200 -13.197600 3.405587
0.936000 -13.197600 3.406974
0.982800 -13.197600 3.405587
1.029600 -13.197600 3.406974
1.076400 -13.197600 3.420947
1.123200 -13.197600 3.420947
1.170000 -13.197600 3.418861
1.216800 -13.197600 3.418861
1.263600 -13.197600 3.409507
1.310400 -13.197600 3.367796
1.357200 -13.197600 3.363275
1.404000 -13.197600 3.348010
1.450800 -13.197600 3.348010
1.497600 -13.197600 3.339879
1.544400 -13.197600 3.339879
1.591200 -13.197600 3.337015
1.638000 -13.197600 3.337015
1.684800 -13.197600 3.323615
1.731600 -13.197600 3.337526
1.778400 -13.197600 3.337526
1.825200 -13.197600 3.337526
1.872000 -13.197600 3.337184
1.918800 -13.197600 3.319665
1.965600 -13.197600 3.308661
2.012400 -13.197600 3.319665
2.059200 -13.197600 3.308120
2.106000 -13.197600 3.297516
2.152800 -13.197600 3.297392
2.199600 -13.197600 3.297392
2.246400 -13.197600 3.307347
2.293200 -13.197600 3.298509
2.340000 -13.197600 3.297392
2.386800 -13.197600 3.298509
2.433600 -13.197600 3.298509
2.480400 -13.197600 3.305765
2.527200 -13.197600 3.305765
2.574000 -13.197600 3.314784
2.620800 -13.197600 3.314996
2.667600 -13.197600 3.314784
2.714400 -13.197600 3.324093
2.761200 -13.197600 3.316958
2.808000 -13.197600 3.308660
2.854800 -13.197600 3.308660
2.901600 -13.197600 3.294987
2.948400 -13.197600 3.305413
2.995200 -13.197600 3.305413
3.042000 -13.197600 3.305413
3.088800 -13.197600 3.307071
3.135600 -13.197600 3.294987
3.182400 -13.197600 3.294385
3.229200 -13.197600 3.309492
3.276000 -13.197600 3.281912
3.322800 -13.197600 3.309545
3.369600 -13.197600 3.309545
3.416400 -13.197600 3.309545
3.463200 -13.197600 3.329281
3.510000 -13.197600 3.313852
3.556800 -13.197600 3.324461
3.603600 -13.197600 3.324461
3.650400 -13.197600 3.341013
3.697200 -13.197600 3.342527
3.744000 -13.197600 3.329524
3.790800 -13.197600 3.328871
3.837600 -13.197600 3.329524
3.884400 -13.197600 3.332009
3.931200 -13.197600 3.332009
3.978000 -13.197600 3.328871
4.024800 -13.197600 3.327111
4.071600 -13.197600 3.347268
4.118400 -13.197600 3.376998
4.165200 -13.197600 3.378077
4.212000 -13.197600 3.381805
4.258800 -13.197600 3.400022
4.305600 -13.197600 3.404914
4.352400 -13.197600 3.385691
4.399200 -13.197600 3.385691
4.446000 -13.197600 3.400022
4.492800 -13.197600 3.416685
4.539600 -13.197600 3.412842
4.586400 -13.197600 3.415091
4.633200 -13.197600 3.415091
4.680000 -13.197600 3.428714
4.726800 -13.197600 3.434883
4.773600 -13.197600 3.450702
4.820400 -13.197600 3.477505
4.867200 -13.197600 3.491618
4.914000 -13.197600 3.505604
4.960800 -13.197600 3.508593
5.007600 -13.197600 3.508593
5.054400 -13.197600 3.505604
5.101200 -13.197600 3.508593
5.148000 -13.197600 3.511945
5.194800 -13.197600 3.511945
5.241600 -13.197600 3.557281
5.288400 -13.197600 3.567257
5.335200 -13.197600 3.584331
5.382000 -13.197600 3.592932
5.428800 -13.197600 3.595383
5.475600 -13.197600 3.613055
5.522400 -13.197600 3.621597
5.569200 -13.197600 3.627051
5.616000 -13.197600 3.635465
5.662800 -13.197600 3.641152
5.709600 -13.197600 3.672188
5.756400 -13.197600 3.677169
5.803200 -13.197600 3.679199
5.850000 -13.197600 3.679199
5.896800 -13.197600 3.679199
5.943600 -13.197600 3.725759
5.990400 -13.197600 3.740802
6.037200 -13.197600 3.745332
6.084000 -13.197600 3.750586
6.130800 -13.197600 3.757699
6.177600 -13.197600 3.808038
6.224400 -13.197600 3.823732
6.271200 -13.197600 3.823732
6.318000 -13.197600 3.835741
6.364800 -13.197600 3.850747
6.411600 -13.197600 3.882417
6.458400 -13.197600 3.897517
6.505200 -13.197600 3.910393
6.552000 -13.197600 3.917672
6.598800 -13.197600 3.928871
6.645600 -13.197600 3.945595
6.692400 -13.197600 3.953562
6.739200 -13.197600 3.962489
6.786000 -13.197600 4.012703
6.832800 -13.197600 4.024428
6.879600 -13.197600 4.030706
6.926400 -13.197600 4.037516
6.973200 -13.197600 4.060488
7.020000 -13.197600 4.098069
7.066800 -13.197600 4.103266
7.113600 -13.197600 4.098069
7.160400 -13.197600 4.151884
7.207200 -13.197600 4.151884
7.254000 -13.197600 4.188357
7.300800 -13.197600 4.215219
7.347600 -13.197600 4.241255
7.394400 -13.197600 4.266780
7.441200 -13.197600 4.278878
7.488000 -13.197600 4.313613
7.534800 -13.197600 4.293770
7.581600 -13.197600 4.316040
7.628400 -13.197600 4.328490
7.675200 -13.197600 4.343359
7.722000 -13.197600 4.345647
7.768800 -13.197600 4.370810
7.815600 -13.197600 4.370810
7.862400 -13.197600 4.390515
7.909200 -13.197600 4.413276
7.956000 -13.197600 4.413276
8.002800 -13.197600 4.445829
8.049600 -13.197600 4.475198
8.096400 -13.197600 4.510807
8.143200 -13.197600 4.546103
8.190000 -13.197600 4.585295
8.236800 -13.197600 4.603281
8.283600 -13.197600 4.620316
8.330400 -13.197600 4.692579
8.377200 -13.197600 4.722731
8.424000 -13.197600 4.728633
8.470800 -13.197600 4.750128
8.517600 -13.197600 4.758662
8.564400 -13.197600 4.767312
8.611200 -13.197600 4.777944
8.658000 -13.197600 4.791908
8.704800 -13.197600 4.832864
8.751600 -13.197600 4.854943
8.798400 -13.197600 4.858067
8.845200 -13.197600 4.892508
8.892000 -13.197600 4.902689
8.938800 -13.197600 4.930231
8.985600 -13.197600 5.011230
9.032400 -13.197600 5.036810
9.079200 -13.197600 5.102997
9.126000 -13.197600 5.138915
9.172800 -13.197600 5.166868
9.219600 -13.197600 5.199182
9.266400 -13.197600 5.229171
9.313200 -13.197600 5.239064
9.360000 -13.197600 5.272576
9.406800 -13.197600 5.288471
9.453600 -13.197600 5.301368
9.500400 -13.197600 5.370105
9.547200 -13.197600 5.389587
9.594000 -13.197600 5.438627
9.640800 -13.197600 5.465028
9.687600 -13.197600 5.526950
9.734400 -13.197600 5.537147
9.781200 -13.197600 5.591139
9.828000 -13.197600 5.602552
9.874800 -13.197600 5.638885
9.921600 -13.197600 5.654424
9.968400 -13.197600 5.722666
10.015200 -13.197600 5.800156
10.062000 -13.197600 5.830545
10.108800 -13.197600 5.857310
10.155600 -13.197600 5.899491
10.202400 -13.197600 5.946874
10.249200 -13.197600 5.975049
10.296000 -13.197600 6.007233
10.342800 -13.197600 6.083566
10.389600 -13.197600 6.132146
10.436400 -13.197600 6.151896
10.483200 -13.197600 6.157484
10.530000 -13.197600 6.254461
10.576800 -13.197600 6.290170
10.623600 -13.197600 6.375296
10.670400 -13.197600 6.389933
10.717200 -13.197600 6.408446
10.764000 -13.197600 6.422380
10.810800 -13.197600 6.456315
10.857600 -13.197600 6.484159
10.904400 -13.197600 6.539195
10.951200 -13.197600 6.618034
10.998000 -13.197600 6.687689
11.044800 -13.197600 6.790628
11.091600 -13.197600 6.918174
11.138400 -13.197600 6.980701
11.185200 -13.197600 7.035507
11.232000 -13.197600 7.062423
11.278800 -13.197600 7.093310
11.325600 -13.197600 7.233979
11.372400 -13.197600 7.348137
11.419200 -13.197600 7.357184
11.466000 -13.197600 7.416768
11.512800 -13.197600 7.503500
11.559600 -13.197600 7.503500
11.606400 -13.197600 7.606519
14.040000 -13.197600 6.735022
14.086800 -13.197600 6.701558
14.133600 -13.197600 6.689343
14.180400 -13.197600 6.682807
14.227200 -13.197600 6.681443
14.274000 -13.197600 6.670323
14.320800 -13.197600 6.660908
14.367600 -13.197600 6.640157
14.414400 -13.197600 6.637075
14.461200 -13.197600 6.637075
14.508000 -13.197600 6.637075
14.554800 -13.197600 6.637075
14.601600 -13.197600 6.637868
14.648400 -13.197600 6.637868
14.695200 -13.197600 6.648334
14.742000 -13.197600 6.649616
14.788800 -13.197600 6.649616
14.835600 -13.197600 6.649616
14.882400 -13.197600 6.650928
14.929200 -13.197600 6.651325
14.976000 -13.197600 6.651325
15.022800 -13.197600 6.644748
15.069600 -13.197600 6.640432
15.116400 -13.197600 6.635258
15.163200 -13.197600 6.632111
15.210000 -13.197600 6.631642
15.256800 -13.197600 6.632111
15.303600 -13.197600 6.631642
15.350400 -13.197600 6.633602
15.397200 -13.197600 6.635116
15.444000 -13.197600 6.635574
15.490800 -13.197600 6.648743
15.537600 -13.197600 6.654374
15.584400 -13.197600 6.654374
15.631200 -13.197600 6.655509
15.678000 -13.197600 6.655509
15.724800 -13.197600 6.654374
15.771600 -13.197600 6.654374
15.818400 -13.197600 6.628802
15.865200 -13.197600 6.618999
15.912000 -13.197600 6.598314
15.958800 -13.197600 6.573532
16.005600 -13.197600 6.558379
16.567200 -13.197600 5.102073
16.614000 -13.197600 5.077746
16.660800 -13.197600 5.058681
16.707600 -13.197600 5.043777
16.754400 -13.197600 5.038625
16.801200 -13.197600 5.032045
16.848000 -13.197600 5.029120
16.894800 -13.197600 5.015347
16.941600 -13.197600 5.003113
16.988400 -13.197600 5.001499
17.035200 -13.197600 4.985619
17.082000 -13.197600 4.973439
17.128800 -13.197600 4.935255
17.175600 -13.197600 4.906116
17.222400 -13.197600 4.872037
17.269200 -13.197600 4.806659
18.486000 -13.197600 -8.187739
18.532800 -13.197600 -8.203475
18.579600 -13.197600 0.000000
18.626400 -13.197600 0.000000
18.673200 -13.197600 0.000000
-18.720000 -13.150800 0.000000
-18.673200 -13.150800 0.000000
-18.626400 -13.150800 0.000000
-18.579600 -13.150800 -7.833643
-18.532800 -13.150800 -7.833643
-18.486000 -13.150800 -7.833058
-18.439200 -13.150800 -7.822432
-18.392400 -13.150800 -7.803610
-18.345600 -13.150800 -7.803610
-18.298800 -13.150800 -7.805946
-18.252000 -13.150800 -7.805946
-18.205200 -13.150800 -7.805946
-18.158400 -13.150800 -7.856509
-18.111600 -13.150800 -7.860480
-18.064800 -13.150800 -7.870126
-18.018000 -13.150800 -7.860480
-17.971200 -13.150800 -7.857718
-17.924400 -13.150800 -7.857168
-17.877600 -13.150800 -7.856509
-17.830800 -13.150800 -7.831776
-17.784000 -13.150800 -7.831776
-17.737200 -13.150800 -7.833843
-17.690400 -13.150800 -7.840333
-17.643600 -13.150800 -7.840333
-17.596800 -13.150800 -7.833843
-17.550000 -13.150800 -7.833843
-17.503200 -13.150800 -7.810116
-17.456400 -13.150800 -7.799552
-17.409600 -13.150800 -7.786165
-17.362800 -13.150800 -7.746911
-17.316000 -13.150800 -7.702289
-16.052400 -13.150800 5.025772
-16.005600 -13.150800 5.047644
-15.958800 -13.150800 5.062457
-15.912000 -13.150800 5.091166
-15.865200 -13.150800 5.100916
-15.818400 -13.150800 5.115827
-15.771600 -13.150800 5.131475
-15.724800 -13.150800 5.132269
-15.678000 -13.150800 5.140496
-15.631200 -13.150800 5.142242
-15.584400 -13.150800 5.148452
-15.537600 -13.150800 5.154344
-15.490800 -13.150800 5.171048
-15.022800 -13.150800 6.642482
-14.976000 -13.150800 6.685762
-14.929200 -13.150800 6.707347
-14.882400 -13.150800 6.730724
-14.835600 -13.150800 6.732421
-14.788800 -13.150800 6.736070
-14.742000 -13.150800 6.737875
-14.695200 -13.150800 6.744031
-14.648400 -13.150800 6.742775
-14.601600 -13.150800 6.738043
-14.554800 -13.150800 6.742775
-14.508000 -13.150800 6.744031
-14.461200 -13.150800 6.745467
-14.414400 -13.150800 6.746145
-14.367600 -13.150800 6.749525
-14.320800 -13.150800 6.749525
-14.274000 -13.150800 6.752430
-14.227200 -13.150800 6.752430
-14.180400 -13.150800 6.758575
-14.133600 -13.150800 6.758575
-14.086800 -13.150800 6.756555
-14.040000 -13.150800 6.748150
-13.993200 -13.150800 6.748150
-13.946400 -13.150800 6.754042
-13.899600 -13.150800 6.756625
-13.852800 -13.150800 6.756555
-13.806000 -13.150800 6.757923
-13.759200 -13.150800 6.757923
-13.712400 -13.150800 6.754662
-13.665600 -13.150800 6.755568
-13.618800 -13.150800 6.756024
-13.572000 -13.150800 6.753558
-13.525200 -13.150800 6.754662
-13.478400 -13.150800 6.749979
-13.431600 -13.150800 6.749979
-13.384800 -13.150800 6.757355
-13.338000 -13.150800 6.759510
-13.291200 -13.150800 6.760053
-13.244400 -13.150800 6.762895
-13.197600 -13.150800 6.768650
-13.150800 -13.150800 6.777643
-13.104000 -13.150800 6.790690
-13.057200 -13.150800 6.810652
-13.010400 -13.150800 6.843881
-9.172800 -13.150800 8.561380
-9.126000 -13.150800 8.453357
-9.079200 -13.150800 8.413964
-9.032400 -13.150800 8.357442
-8.985600 -13.150800 8.298845
-8.938800 -13.150800 8.229886
-8.892000 -13.150800 8.157387
-8.845200 -13.150800 8.061659
-8.798400 -13.150800 7.982045
-8.751600 -13.150800 7.902809
-8.704800 -13.150800 7.866355
-8.658000 -13.150800 7.689879
-8.611200 -13.150800 7.644388
-8.564400 -13.150800 7.621517
-8.517600 -13.150800 7.614211
-8.470800 -13.150800 7.538152
-8.424000 -13.150800 7.481771
-8.377200 -13.150800 7.438436
-8.330400 -13.150800 7.378598
-8.283600 -13.150800 7.333700
-8.236800 -13.150800 7.274676
-8.190000 -13.150800 7.257664
-8.143200 -13.150800 7.220864
-8.096400 -13.150800 7.208726
-8.049600 -13.150800 7.173160
-8.002800 -13.150800 7.126919
-7.956000 -13.150800 7.081642
-7.909200 -13.150800 7.020804
-7.862400 -13.150800 6.966783
-7.815600 -13.150800 6.947159
-7.768800 -13.150800 6.906726
-7.722000 -13.150800 6.862761
-7.675200 -13.150800 6.795063
-7.628400 -13.150800 6.763906
-7.581600 -13.150800 6.711204
-7.534800 -13.150800 6.688232
-7.488000 -13.150800 6.602532
-7.441200 -13.150800 6.594734
-7.394400 -13.150800 6.549135
-7.347600 -13.150800 6.505521
-7.300800 -13.150800 6.474290
-7.254000 -13.150800 6.439652
-7.207200 -13.150800 6.417253
-7.160400 -13.150800 6.382431
-7.113600 -13.150800 6.375482
-7.066800 -13.150800 6.314079
-7.020000 -13.150800 6.271436
-6.973200 -13.150800 6.249987
-6.926400 -13.150800 6.209172
-6.879600 -13.150800 6.184083
-6.832800 -13.150800 6.165221
-6.786000 -13.150800 6.132980
-6.739200 -13.150800 6.089383
-6.692400 -13.150800 6.065786
-6.645600 -13.150800 6.037262
-6.598800 -13.150800 5.993748
-6.552000 -13.150800 5.969769
-6.505200 -13.150800 5.936956
-6.458400 -13.150800 5.915551
-6.411600 -13.150800 5.885966
-6.364800 -13.150800 5.876863
-6.318000 -13.150800 5.875883
-6.271200 -13.150800 5.875883
-6.224400 -13.150800 5.857013
-6.177600 -13.150800 5.811876
-6.130800 -13.150800 5.811876
-6.084000 -13.150800 5.793695
-6.037200 -13.150800 5.767775
-5.990400 -13.150800 5.710348
-5.943600 -13.150800 5.695617
-5.896800 -13.150800 5.677833
-5.850000 -13.150800 5.655791
-5.803200 -13.150800 5.634268
-5.756400 -13.150800 5.571151
-5.709600 -13.150800 5.555427
-5.662800 -13.150800 5.552461
-5.616000 -13.150800 5.532159
-5.569200 -13.150800 5.517853
-5.522400 -13.150800 5.497796
-5.475600 -13.150800 5.489588
-5.428800 -13.150800 5.486892
-5.382000 -13.150800 5.476125
-5.335200 -13.150800 5.442863
-5.288400 -13.150800 5.416010
-5.241600 -13.150800 5.396600
-5.194800 -13.150800 5.377940
-5.148000 -13.150800 5.358506
-5.101200 -13.150800 5.335188
-5.054400 -13.150800 5.316750
-5.007600 -13.150800 5.282139
-4.960800 -13.150800 5.274448
-4.914000 -13.150800 5.220272
-4.867200 -13.150800 5.196519
-4.820400 -13.150800 5.199959
-4.773600 -13.150800 5.188452
-4.726800 -13.150800 5.169363
-4.680000 -13.150800 5.170255
-4.633200 -13.150800 5.164394
-4.586400 -13.150800 5.170181
-4.539600 -13.150800 5.157283
-4.492800 -13.150800 5.123656
-4.446000 -13.150800 5.078351
-4.399200 -13.150800 5.060158
-4.352400 -13.150800 5.031287
-4.305600 -13.150800 5.023025
-4.258800 -13.150800 5.013269
-4.212000 -13.150800 4.996229
-4.165200 -13.150800 4.979888
-4.118400 -13.150800 4.952854
-4.071600 -13.150800 4.934829
-4.024800 -13.150800 4.913530
-3.978000 -13.150800 4.891945
-3.931200 -13.150800 4.890736
-3.884400 -13.150800 4.891945
-3.837600 -13.150800 4.882270
-3.790800 -13.150800 4.878108
-3.744000 -13.150800 4.860206
-3.697200 -13.150800 4.838131
-3.650400 -13.150800 4.829901
-3.603600 -13.150800 4.799233
-3.556800 -13.150800 4.785437
-3.510000 -13.150800 4.773376
-3.463200 -13.150800 4.756469
-3.416400 -13.150800 4.745343
-3.369600 -13.150800 4.734869
-3.322800 -13.150800 4.721536
-3.276000 -13.150800 4.699049
-3.229200 -13.150800 4.671986
-3.182400 -13.150800 4.642091
-3.135600 -13.150800 4.638035
-3.088800 -13.150800 4.638035
-3.042000 -13.150800 4.627269
-2.995200 -13.150800 4.607496
-2.948400 -13.150800 4.604139
-2.901600 -13.150800 4.602132
-2.854800 -13.150800 4.585975
-2.808000 -13.150800 4.559724
-2.761200 -13.150800 4.538652
-2.714400 -13.150800 4.507644
-2.667600 -13.150800 4.492658
-2.620800 -13.150800 4.478722
-2.574000 -13.150800 4.474725
-2.527200 -13.150800 4.454088
-2.480400 -13.150800 4.430266
-2.433600 -13.150800 4.390127
-2.386800 -13.150800 4.379958
-2.340000 -13.150800 4.351609
-2.293200 -13.150800 4.348874
-2.246400 -13.150800 4.337071
-2.199600 -13.150800 4.345856
-2.152800 -13.150800 4.337071
-2.106000 -13.150800 4.330306
-2.059200 -13.150800 4.292803
-2.012400 -13.150800 4.271404
-1.965600 -13.150800 4.268026
-1.918800 -13.150800 4.252344
-1.872000 -13.150800 4.243932
-1.825200 -13.150800 4.226156
-1.778400 -13.150800 4.219203
-1.731600 -13.150800 4.203200
-1.684800 -13.150800 4.200855
-1.638000 -13.150800 4.199741
-1.591200 -13.150800 4.186695
-1.544400 -13.150800 4.164039
-1.497600 -13.150800 4.155046
-1.450800 -13.150800 4.133765
-1.404000 -13.150800 4.110289
-1.357200 -13.150800 4.094570
-1.310400 -13.150800 4.086922
-1.263600 -13.150800 4.088615
-1.216800 -13.150800 4.069720
-1.170000 -13.150800 4.060694
-1.123200 -13.150800 4.068346
-1.076400 -13.150800 4.060694
-1.029600 -13.150800 4.010043
-0.982800 -13.150800 4.003956
-0.936000 -13.150800 3.994699
-0.889200 -13.150800 4.003956
-0.842400 -13.150800 3.995267
-0.795600 -13.150800 3.989537
-0.748800 -13.150800 3.953849
-0.702000 -13.150800 3.945238
-0.655200 -13.150800 3.908861
-0.608400 -13.150800 3.892773
-0.561600 -13.150800 3.851599
-0.514800 -13.150800 3.832626
-0.468000 -13.150800 3.806667
-0.421200 -13.150800 3.797322
-0.374400 -13.150800 3.791840
-0.327600 -13.150800 3.781726
-0.280800 -13.150800 3.765036
-0.234000 -13.150800 3.741636
-0.187200 -13.150800 3.728573
-0.140400 -13.150800 3.701622
-0.093600 -13.150800 3.685332
-0.046800 -13.150800 3.678790
0.000000 -13.150800 3.654315
0.046800 -13.150800 3.647840
0.093600 -13.150800 3.642780
0.140400 -13.150800 3.642097
0.187200 -13.150800 3.632101
0.234000 -13.150800 3.629424
0.280800 -13.150800 3.591588
0.327600 -13.150800 3.582818
0.374400 -13.150800 3.554619
0.421200 -13.150800 3.546552
0.468000 -13.150800 3.529615
0.514800 -13.150800 3.513977
0.561600 -13.150800 3.507970
0.608400 -13.150800 3.507037
0.655200 -13.150800 3.507970
0.702000 -13.150800 3.507970
0.748800 -13.150800 3.503500
0.795600 -13.150800 3.483498
0.842400 -13.150800 3.458200
0.889200 -13.150800 3.425444
0.936000 -13.150800 3.420400
0.982800 -13.150800 3.413464
1.029600 -13.150800 3.418861
1.076400 -13.150800 3.418861
1.123200 -13.150800 3.420947
1.170000 -13.150800 3.416685
1.216800 -13.150800 3.413464
1.263600 -13.150800 3.392880
1.310400 -13.150800 3.367796
1.357200 -13.150800 3.356018
1.404000 -13.150800 3.339879
1.450800 -13.150800 3.339131
1.497600 -13.150800 3.330047
1.544400 -13.150800 3.330047
1.591200 -13.150800 3.323211
1.638000 -13.150800 3.323211
1.684800 -13.150800 3.318369
1.731600 -13.150800 3.331668
1.778400 -13.150800 3.331668
1.825200 -13.150800 3.331668
1.872000 -13.150800 3.336876
1.918800 -13.150800 3.331668
1.965600 -13.150800 3.318435
2.012400 -13.150800 3.322747
2.059200 -13.150800 3.301388
2.106000 -13.150800 3.295121
2.152800 -13.150800 3.285778
2.199600 -13.150800 3.285232
2.246400 -13.150800 3.297392
2.293200 -13.150800 3.288062
2.340000 -13.150800 3.292052
2.386800 -13.150800 3.297380
2.433600 -13.150800 3.292511
2.480400 -13.150800 3.297380
2.527200 -13.150800 3.297380
2.574000 -13.150800 3.300041
2.620800 -13.150800 3.308660
2.667600 -13.150800 3.300041
2.714400 -13.150800 3.300755
2.761200 -13.150800 3.300951
2.808000 -13.150800 3.300755
2.854800 -13.150800 3.307071
2.901600 -13.150800 3.289815
2.948400 -13.150800 3.294086
2.995200 -13.150800 3.294086
3.042000 -13.150800 3.285390
3.088800 -13.150800 3.269398
3.135600 -13.150800 3.252005
3.182400 -13.150800 3.260464
3.229200 -13.150800 3.281804
3.276000 -13.150800 3.271274
3.322800 -13.150800 3.281912
3.369600 -13.150800 3.293182
3.416400 -13.150800 3.309159
3.463200 -13.150800 3.314018
3.510000 -13.150800 3.313904
3.556800 -13.150800 3.324461
3.603600 -13.150800 3.331778
3.650400 -13.150800 3.341013
3.697200 -13.150800 3.342527
3.744000 -13.150800 3.329524
3.790800 -13.150800 3.328871
3.837600 -13.150800 3.329524
3.884400 -13.150800 3.335968
3.931200 -13.150800 3.335968
3.978000 -13.150800 3.332009
4.024800 -13.150800 3.332467
4.071600 -13.150800 3.350179
4.118400 -13.150800 3.362427
4.165200 -13.150800 3.362509
4.212000 -13.150800 3.378077
4.258800 -13.150800 3.378769
4.305600 -13.150800 3.378769
4.352400 -13.150800 3.362509
4.399200 -13.150800 3.378077
4.446000 -13.150800 3.379593
4.492800 -13.150800 3.398946
4.539600 -13.150800 3.400022
4.586400 -13.150800 3.405991
4.633200 -13.150800 3.409953
4.680000 -13.150800 3.428714
4.726800 -13.150800 3.443424
4.773600 -13.150800 3.450936
4.820400 -13.150800 3.477505
4.867200 -13.150800 3.502256
4.914000 -13.150800 3.508593
4.960800 -13.150800 3.508593
5.007600 -13.150800 3.508593
5.054400 -13.150800 3.505604
5.101200 -13.150800 3.508593
5.148000 -13.150800 3.511945
5.194800 -13.150800 3.511945
5.241600 -13.150800 3.537110
5.288400 -13.150800 3.557281
5.335200 -13.150800 3.572256
5.382000 -13.150800 3.580787
5.428800 -13.150800 3.588398
5.475600 -13.150800 3.595383
5.522400 -13.150800 3.616833
5.569200 -13.150800 3.627051
5.616000 -13.150800 3.627330
5.662800 -13.150800 3.641152
5.709600 -13.150800 3.656083
5.756400 -13.150800 3.669639
5.803200 -13.150800 3.673735
5.850000 -13.150800 3.673735
5.896800 -13.150800 3.665868
5.943600 -13.150800 3.701252
5.990400 -13.150800 3.725759
6.037200 -13.150800 3.739083
6.084000 -13.150800 3.745332
6.130800 -13.150800 3.757699
6.177600 -13.150800 3.804591
6.224400 -13.150800 3.812638
6.271200 -13.150800 3.822922
6.318000 -13.150800 3.835560
6.364800 -13.150800 3.853035
6.411600 -13.150800 3.882417
6.458400 -13.150800 3.893953
6.505200 -13.150800 3.905158
6.552000 -13.150800 3.917672
6.598800 -13.150800 3.929446
6.645600 -13.150800 3.953562
6.692400 -13.150800 3.962489
6.739200 -13.150800 3.968481
6.786000 -13.150800 4.007442
6.832800 -13.150800 4.024428
6.879600 -13.150800 4.030706
6.926400 -13.150800 4.037516
6.973200 -13.150800 4.038718
7.020000 -13.150800 4.074450
7.066800 -13.150800 4.088123
7.113600 -13.150800 4.088123
7.160400 -13.150800 4.117073
7.207200 -13.150800 4.125897
7.254000 -13.150800 4.154575
7.300800 -13.150800 4.194376
7.347600 -13.150800 4.221839
7.394400 -13.150800 4.241255
7.441200 -13.150800 4.266780
7.488000 -13.150800 4.277687
7.534800 -13.150800 4.277687
7.581600 -13.150800 4.295649
7.628400 -13.150800 4.314236
7.675200 -13.150800 4.315704
7.722000 -13.150800 4.328490
7.768800 -13.150800 4.369765
7.815600 -13.150800 4.385217
7.862400 -13.150800 4.395067
7.909200 -13.150800 4.421692
7.956000 -13.150800 4.413276
8.002800 -13.150800 4.421692
8.049600 -13.150800 4.475198
8.096400 -13.150800 4.482429
8.143200 -13.150800 4.519079
8.190000 -13.150800 4.558023
8.236800 -13.150800 4.574757
8.283600 -13.150800 4.594824
8.330400 -13.150800 4.614159
8.377200 -13.150800 4.656251
8.424000 -13.150800 4.697255
8.470800 -13.150800 4.728633
8.517600 -13.150800 4.736965
8.564400 -13.150800 4.758662
8.611200 -13.150800 4.773834
8.658000 -13.150800 4.777944
8.704800 -13.150800 4.809347
8.751600 -13.150800 4.838644
8.798400 -13.150800 4.853198
8.845200 -13.150800 4.886061
8.892000 -13.150800 4.902689
8.938800 -13.150800 4.927821
8.985600 -13.150800 4.942846
9.032400 -13.150800 5.011230
9.079200 -13.150800 5.080154
9.126000 -13.150800 5.115206
9.172800 -13.150800 5.165620
9.219600 -13.150800 5.199182
9.266400 -13.150800 5.222789
9.313200 -13.150800 5.239064
9.360000 -13.150800 5.276888
9.406800 -13.150800 5.294194
9.453600 -13.150800 5.305189
9.500400 -13.150800 5.370105
9.547200 -13.150800 5.384400
9.594000 -13.150800 5.432685
9.640800 -13.150800 5.458756
9.687600 -13.150800 5.520277
9.734400 -13.150800 5.532808
9.781200 -13.150800 5.537147
9.828000 -13.150800 5.565812
9.874800 -13.150800 5.621519
9.921600 -13.150800 5.651337
9.968400 -13.150800 5.695749
10.015200 -13.150800 5.740873
10.062000 -13.150800 5.800760
10.108800 -13.150800 5.830545
10.155600 -13.150800 5.872800
10.202400 -13.150800 5.925212
10.249200 -13.150800 5.975049
10.296000 -13.150800 6.004482
10.342800 -13.150800 6.062009
10.389600 -13.150800 6.122748
10.436400 -13.150800 6.134960
10.483200 -13.150800 6.145638
10.530000 -13.150800 6.235423
10.576800 -13.150800 6.261409
10.623600 -13.150800 6.290170
10.670400 -13.150800 6.366616
10.717200 -13.150800 6.398419
10.764000 -13.150800 6.409177
10.810800 -13.150800 6.448506
10.857600 -13.150800 6.464364
10.904400 -13.150800 6.539195
10.951200 -13.150800 6.618034
10.998000 -13.150800 6.676686
11.044800 -13.150800 6.787593
11.091600 -13.150800 6.878031
11.138400 -13.150800 6.933519
11.185200 -13.150800 7.003621
11.232000 -13.150800 7.053266
11.278800 -13.150800 7.082778
11.325600 -13.150800 7.215283
11.372400 -13.150800 7.348137
11.419200 -13.150800 7.357184
11.466000 -13.150800 7.416768
11.512800 -13.150800 7.503539
11.559600 -13.150800 7.503539
14.086800 -13.150800 6.705965
14.133600 -13.150800 6.697011
14.180400 -13.150800 6.689709
14.227200 -13.150800 6.687704
14.274000 -13.150800 6.682807
14.320800 -13.150800 6.673207
14.367600 -13.150800 6.640157
14.414400 -13.150800 6.637075
14.461200 -13.150800 6.637075
14.508000 -13.150800 6.635476
14.554800 -13.150800 6.637075
14.601600 -13.150800 6.637868
14.648400 -13.150800 6.638259
14.695200 -13.150800 6.648392
14.742000 -13.150800 6.650928
14.788800 -13.150800 6.650928
14.835600 -13.150800 6.650983
14.882400 -13.150800 6.651325
14.929200 -13.150800 6.657385
14.976000 -13.150800 6.657385
15.022800 -13.150800 6.655623
15.069600 -13.150800 6.646188
15.116400 -13.150800 6.641284
15.163200 -13.150800 6.635258
15.210000 -13.150800 6.634479
15.256800 -13.150800 6.634820
15.303600 -13.150800 6.633602
15.350400 -13.150800 6.633602
15.397200 -13.150800 6.635116
15.444000 -13.150800 6.635116
15.490800 -13.150800 6.642085
15.537600 -13.150800 6.642085
15.584400 -13.150800 6.645557
15.631200 -13.150800 6.647792
15.678000 -13.150800 6.649367
15.724800 -13.150800 6.647110
15.771600 -13.150800 6.655509
15.818400 -13.150800 6.640796
15.865200 -13.150800 6.625749
15.912000 -13.150800 6.610096
15.958800 -13.150800 6.583287
16.005600 -13.150800 6.560036
16.052400 -13.150800 6.516242
16.567200 -13.150800 5.120790
16.614000 -13.150800 5.092438
16.660800 -13.150800 5.069969
16.707600 -13.150800 5.052914
16.754400 -13.150800 5.051974
16.801200 -13.150800 5.039248
16.848000 -13.150800 5.037030
16.894800 -13.150800 5.029120
16.941600 -13.150800 5.007183
16.988400 -13.150800 5.007183
17.035200 -13.150800 5.001499
17.082000 -13.150800 4.985619
17.128800 -13.150800 4.970872
17.175600 -13.150800 4.936479
17.222400 -13.150800 4.897983
17.269200 -13.150800 4.860003
17.784000 -13.150800 -2.728013
18.579600 -13.150800 0.000000
18.626400 -13.150800 0.000000
18.673200 -13.150800 0.000000
-18.720000 -13.104000 0.000000
-18.673200 -13.104000 0.000000
-18.626400 -13.104000 0.000000
-18.579600 -13.104000 -7.850011
-18.532800 -13.104000 -7.850011
-18.486000 -13.104000 -7.850011
-18.439200 -13.104000 -7.845231
-18.392400 -13.104000 -7.833058
-18.345600 -13.104000 -7.845231
-18.298800 -13.104000 -7.850377
-18.252000 -13.104000 -7.856951
-18.205200 -13.104000 -7.864956
-18.158400 -13.104000 -7.856509
-18.111600 -13.104000 -7.860480
-18.064800 -13.104000 -7.870126
-18.018000 -13.104000 -7.860480
-17.971200 -13.104000 -7.860480
-17.924400 -13.104000 -7.857168
-17.877600 -13.104000 -7.856509
-17.830800 -13.104000 -7.855934
-17.784000 -13.104000 -7.840333
-17.737200 -13.104000 -7.844525
-17.690400 -13.104000 -7.840333
-17.643600 -13.104000 -7.833843
-17.596800 -13.104000 -7.831776
-17.550000 -13.104000 -7.833843
-17.503200 -13.104000 -7.810116
-17.456400 -13.104000 -7.799406
-17.409600 -13.104000 -7.786165
-17.362800 -13.104000 -7.778183
-17.316000 -13.104000 -7.702289
-16.099200 -13.104000 5.043351
-16.052400 -13.104000 5.049270
-16.005600 -13.104000 5.065721
-15.958800 -13.104000 5.091166
-15.912000 -13.104000 5.097378
-15.865200 -13.104000 5.114560
-15.818400 -13.104000 5.131475
-15.771600 -13.104000 5.139551
-15.724800 -13.104000 5.142242
-15.678000 -13.104000 5.148452
-15.631200 -13.104000 5.150574
-15.584400 -13.104000 5.154344
-15.537600 -13.104000 5.165321
-15.022800 -13.104000 6.677521
-14.976000 -13.104000 6.707347
-14.929200 -13.104000 6.730724
-14.882400 -13.104000 6.736070
-14.835600 -13.104000 6.746595
-14.788800 -13.104000 6.750590
-14.742000 -13.104000 6.750590
-14.695200 -13.104000 6.755399
-14.648400 -13.104000 6.750590
-14.601600 -13.104000 6.755399
-14.554800 -13.104000 6.749525
-14.508000 -13.104000 6.749940
-14.461200 -13.104000 6.752430
-14.414400 -13.104000 6.757729
-14.367600 -13.104000 6.761265
-14.320800 -13.104000 6.761265
-14.274000 -13.104000 6.763857
-14.227200 -13.104000 6.763857
-14.180400 -13.104000 6.763857
-14.133600 -13.104000 6.763857
-14.086800 -13.104000 6.761543
-14.040000 -13.104000 6.759091
-13.993200 -13.104000 6.760744
-13.946400 -13.104000 6.761543
-13.899600 -13.104000 6.761681
-13.852800 -13.104000 6.762814
-13.806000 -13.104000 6.763399
-13.759200 -13.104000 6.763399
-13.712400 -13.104000 6.762876
-13.665600 -13.104000 6.760611
-13.618800 -13.104000 6.757355
-13.572000 -13.104000 6.756213
-13.525200 -13.104000 6.756213
-13.478400 -13.104000 6.754662
-13.431600 -13.104000 6.753035
-13.384800 -13.104000 6.757633
-13.338000 -13.104000 6.760595
-13.291200 -13.104000 6.762849
-13.244400 -13.104000 6.773039
-13.197600 -13.104000 6.783661
-13.150800 -13.104000 6.790690
-13.104000 -13.104000 6.814433
-13.057200 -13.104000 6.825447
-9.172800 -13.104000 8.527623
-9.126000 -13.104000 8.448391
-9.079200 -13.104000 8.394653
-9.032400 -13.104000 8.338829
-8.985600 -13.104000 8.273768
-8.938800 -13.104000 8.183539
-8.892000 -13.104000 8.126400
-8.845200 -13.104000 8.018557
-8.798400 -13.104000 7.948413
-8.751600 -13.104000 7.872373
-8.704800 -13.104000 7.776023
-8.658000 -13.104000 7.689815
-8.611200 -13.104000 7.644388
-8.564400 -13.104000 7.621780
-8.517600 -13.104000 7.602691
-8.470800 -13.104000 7.509467
-8.424000 -13.104000 7.481111
-8.377200 -13.104000 7.435007
-8.330400 -13.104000 7.412793
-8.283600 -13.104000 7.333700
-8.236800 -13.104000 7.274676
-8.190000 -13.104000 7.261454
-8.143200 -13.104000 7.223999
-8.096400 -13.104000 7.216922
-8.049600 -13.104000 7.181388
-8.002800 -13.104000 7.104674
-7.956000 -13.104000 7.074212
-7.909200 -13.104000 7.017440
-7.862400 -13.104000 6.963674
-7.815600 -13.104000 6.931547
-7.768800 -13.104000 6.904383
-7.722000 -13.104000 6.858897
-7.675200 -13.104000 6.793411
-7.628400 -13.104000 6.762755
-7.581600 -13.104000 6.692205
-7.534800 -13.104000 6.650383
-7.488000 -13.104000 6.579956
-7.441200 -13.104000 6.540483
-7.394400 -13.104000 6.495792
-7.347600 -13.104000 6.495270
-7.300800 -13.104000 6.474290
-7.254000 -13.104000 6.438146
-7.207200 -13.104000 6.389059
-7.160400 -13.104000 6.367036
-7.113600 -13.104000 6.360057
-7.066800 -13.104000 6.295953
-7.020000 -13.104000 6.263519
-6.973200 -13.104000 6.228622
-6.926400 -13.104000 6.207276
-6.879600 -13.104000 6.182980
-6.832800 -13.104000 6.152446
-6.786000 -13.104000 6.132980
-6.739200 -13.104000 6.110579
-6.692400 -13.104000 6.081182
-6.645600 -13.104000 6.063522
-6.598800 -13.104000 6.029571
-6.552000 -13.104000 5.980277
-6.505200 -13.104000 5.955688
-6.458400 -13.104000 5.932247
-6.411600 -13.104000 5.885966
-6.364800 -13.104000 5.879768
-6.318000 -13.104000 5.876863
-6.271200 -13.104000 5.875883
-6.224400 -13.104000 5.859087
-6.177600 -13.104000 5.814859
-6.130800 -13.104000 5.811876
-6.084000 -13.104000 5.795402
-6.037200 -13.104000 5.730146
-5.990400 -13.104000 5.704052
-5.943600 -13.104000 5.683024
-5.896800 -13.104000 5.676456
-5.850000 -13.104000 5.662052
-5.803200 -13.104000 5.649116
-5.756400 -13.104000 5.586474
-5.709600 -13.104000 5.565570
-5.662800 -13.104000 5.555344
-5.616000 -13.104000 5.526121
-5.569200 -13.104000 5.517853
-5.522400 -13.104000 5.494316
-5.475600 -13.104000 5.490845
-5.428800 -13.104000 5.489588
-5.382000 -13.104000 5.476125
-5.335200 -13.104000 5.442863
-5.288400 -13.104000 5.411585
-5.241600 -13.104000 5.396600
-5.194800 -13.104000 5.377115
-5.148000 -13.104000 5.358506
-5.101200 -13.104000 5.341545
-5.054400 -13.104000 5.314552
-5.007600 -13.104000 5.280063
-4.960800 -13.104000 5.264446
-4.914000 -13.104000 5.214013
-4.867200 -13.104000 5.196519
-4.820400 -13.104000 5.183399
-4.773600 -13.104000 5.188452
-4.726800 -13.104000 5.168703
-4.680000 -13.104000 5.164518
-4.633200 -13.104000 5.150558
-4.586400 -13.104000 5.151032
-4.539600 -13.104000 5.149147
-4.492800 -13.104000 5.117361
-4.446000 -13.104000 5.091604
-4.399200 -13.104000 5.070215
-4.352400 -13.104000 5.045006
-4.305600 -13.104000 5.026982
-4.258800 -13.104000 5.022419
-4.212000 -13.104000 5.009062
-4.165200 -13.104000 5.004355
-4.118400 -13.104000 4.977981
-4.071600 -13.104000 4.952854
-4.024800 -13.104000 4.932701
-3.978000 -13.104000 4.920550
-3.931200 -13.104000 4.919198
-3.884400 -13.104000 4.905729
-3.837600 -13.104000 4.890736
-3.790800 -13.104000 4.880524
-3.744000 -13.104000 4.866092
-3.697200 -13.104000 4.856673
-3.650400 -13.104000 4.833682
-3.603600 -13.104000 4.803396
-3.556800 -13.104000 4.796714
-3.510000 -13.104000 4.788471
-3.463200 -13.104000 4.781248
-3.416400 -13.104000 4.752605
-3.369600 -13.104000 4.738327
-3.322800 -13.104000 4.721536
-3.276000 -13.104000 4.703439
-3.229200 -13.104000 4.671986
-3.182400 -13.104000 4.642091
-3.135600 -13.104000 4.638035
-3.088800 -13.104000 4.638035
-3.042000 -13.104000 4.622877
-2.995200 -13.104000 4.611111
-2.948400 -13.104000 4.605608
-2.901600 -13.104000 4.604047
-2.854800 -13.104000 4.585975
-2.808000 -13.104000 4.559724
-2.761200 -13.104000 4.534764
-2.714400 -13.104000 4.502832
-2.667600 -13.104000 4.488764
-2.620800 -13.104000 4.474725
-2.574000 -13.104000 4.473900
-2.527200 -13.104000 4.446716
-2.480400 -13.104000 4.419976
-2.433600 -13.104000 4.396821
-2.386800 -13.104000 4.387405
-2.340000 -13.104000 4.353775
-2.293200 -13.104000 4.348878
-2.246400 -13.104000 4.345856
-2.199600 -13.104000 4.348874
-2.152800 -13.104000 4.348874
-2.106000 -13.104000 4.333740
-2.059200 -13.104000 4.309105
-2.012400 -13.104000 4.281504
-1.965600 -13.104000 4.271404
-1.918800 -13.104000 4.262405
-1.872000 -13.104000 4.244423
-1.825200 -13.104000 4.243666
-1.778400 -13.104000 4.219847
-1.731600 -13.104000 4.203037
-1.684800 -13.104000 4.198841
-1.638000 -13.104000 4.199741
-1.591200 -13.104000 4.192555
-1.544400 -13.104000 4.173380
-1.497600 -13.104000 4.158182
-1.450800 -13.104000 4.145291
-1.404000 -13.104000 4.124524
-1.357200 -13.104000 4.094570
-1.310400 -13.104000 4.085749
-1.263600 -13.104000 4.079597
-1.216800 -13.104000 4.060694
-1.170000 -13.104000 4.042865
-1.123200 -13.104000 4.041201
-1.076400 -13.104000 4.024645
-1.029600 -13.104000 4.010043
-0.982800 -13.104000 3.998099
-0.936000 -13.104000 3.994699
-0.889200 -13.104000 3.998099
-0.842400 -13.104000 3.987825
-0.795600 -13.104000 3.953849
-0.748800 -13.104000 3.929875
-0.702000 -13.104000 3.920384
-0.655200 -13.104000 3.897895
-0.608400 -13.104000 3.863217
-0.561600 -13.104000 3.850120
-0.514800 -13.104000 3.832626
-0.468000 -13.104000 3.805592
-0.421200 -13.104000 3.787880
-0.374400 -13.104000 3.782649
-0.327600 -13.104000 3.775606
-0.280800 -13.104000 3.741636
-0.234000 -13.104000 3.734437
-0.187200 -13.104000 3.706955
-0.140400 -13.104000 3.696505
-0.093600 -13.104000 3.681947
-0.046800 -13.104000 3.674712
0.000000 -13.104000 3.657366
0.046800 -13.104000 3.648578
0.093600 -13.104000 3.642780
0.140400 -13.104000 3.642097
0.187200 -13.104000 3.632101
0.234000 -13.104000 3.622702
0.280800 -13.104000 3.586164
0.327600 -13.104000 3.580213
0.374400 -13.104000 3.560963
0.421200 -13.104000 3.546552
0.468000 -13.104000 3.539201
0.514800 -13.104000 3.518493
0.561600 -13.104000 3.510055
0.608400 -13.104000 3.512599
0.655200 -13.104000 3.518970
0.702000 -13.104000 3.518493
0.748800 -13.104000 3.507970
0.795600 -13.104000 3.497122
0.842400 -13.104000 3.463498
0.889200 -13.104000 3.434730
0.936000 -13.104000 3.423048
0.982800 -13.104000 3.413464
1.029600 -13.104000 3.402842
1.076400 -13.104000 3.396038
1.123200 -13.104000 3.394301
1.170000 -13.104000 3.392880
1.216800 -13.104000 3.387673
1.263600 -13.104000 3.387673
1.310400 -13.104000 3.367796
1.357200 -13.104000 3.349358
1.404000 -13.104000 3.339131
1.450800 -13.104000 3.339131
1.497600 -13.104000 3.336628
1.544400 -13.104000 3.337015
1.591200 -13.104000 3.327388
1.638000 -13.104000 3.331871
1.684800 -13.104000 3.327388
1.731600 -13.104000 3.336876
1.778400 -13.104000 3.331668
1.825200 -13.104000 3.331668
1.872000 -13.104000 3.336876
1.918800 -13.104000 3.331668
1.965600 -13.104000 3.319665
2.012400 -13.104000 3.331668
2.059200 -13.104000 3.316374
2.106000 -13.104000 3.297516
2.152800 -13.104000 3.295121
2.199600 -13.104000 3.284200
2.246400 -13.104000 3.288062
2.293200 -13.104000 3.286964
2.340000 -13.104000 3.277530
2.386800 -13.104000 3.281781
2.433600 -13.104000 3.281781
2.480400 -13.104000 3.286964
2.527200 -13.104000 3.286964
2.574000 -13.104000 3.292511
2.620800 -13.104000 3.300041
2.667600 -13.104000 3.297103
2.714400 -13.104000 3.300041
2.761200 -13.104000 3.300951
2.808000 -13.104000 3.300755
2.854800 -13.104000 3.305413
2.901600 -13.104000 3.281952
2.948400 -13.104000 3.267560
2.995200 -13.104000 3.250565
3.042000 -13.104000 3.246938
3.088800 -13.104000 3.246938
3.135600 -13.104000 3.240767
3.182400 -13.104000 3.243817
3.229200 -13.104000 3.257011
3.276000 -13.104000 3.257011
3.322800 -13.104000 3.271274
3.369600 -13.104000 3.274414
3.416400 -13.104000 3.293182
3.463200 -13.104000 3.314018
3.510000 -13.104000 3.313904
3.556800 -13.104000 3.313904
3.603600 -13.104000 3.324461
3.650400 -13.104000 3.324461
3.697200 -13.104000 3.328871
3.744000 -13.104000 3.323458
3.790800 -13.104000 3.316516
3.837600 -13.104000 3.328871
3.884400 -13.104000 3.335968
3.931200 -13.104000 3.335968
3.978000 -13.104000 3.336573
4.024800 -13.104000 3.336573
4.071600 -13.104000 3.347268
4.118400 -13.104000 3.358515
4.165200 -13.104000 3.362427
4.212000 -13.104000 3.362509
4.258800 -13.104000 3.376998
4.305600 -13.104000 3.362509
4.352400 -13.104000 3.360790
4.399200 -13.104000 3.362427
4.446000 -13.104000 3.362509
4.492800 -13.104000 3.361250
4.539600 -13.104000 3.377708
4.586400 -13.104000 3.398177
4.633200 -13.104000 3.406606
4.680000 -13.104000 3.442589
4.726800 -13.104000 3.446579
4.773600 -13.104000 3.450936
4.820400 -13.104000 3.476842
4.867200 -13.104000 3.481072
4.914000 -13.104000 3.491618
4.960800 -13.104000 3.487676
5.007600 -13.104000 3.498420
5.054400 -13.104000 3.491618
5.101200 -13.104000 3.491618
5.148000 -13.104000 3.499804
5.194800 -13.104000 3.502726
5.241600 -13.104000 3.516734
5.288400 -13.104000 3.548278
5.335200 -13.104000 3.580787
5.382000 -13.104000 3.584240
5.428800 -13.104000 3.594245
5.475600 -13.104000 3.595383
5.522400 -13.104000 3.607595
5.569200 -13.104000 3.617971
5.616000 -13.104000 3.627051
5.662800 -13.104000 3.627330
5.709600 -13.104000 3.646365
5.756400 -13.104000 3.666897
5.803200 -13.104000 3.669639
5.850000 -13.104000 3.673735
5.896800 -13.104000 3.659054
5.943600 -13.104000 3.685511
5.990400 -13.104000 3.701252
6.037200 -13.104000 3.717065
6.084000 -13.104000 3.737880
6.130800 -13.104000 3.739336
6.177600 -13.104000 3.796265
6.224400 -13.104000 3.808164
6.271200 -13.104000 3.812817
6.318000 -13.104000 3.823732
6.364800 -13.104000 3.840368
6.411600 -13.104000 3.858920
6.458400 -13.104000 3.893953
6.505200 -13.104000 3.905158
6.552000 -13.104000 3.915814
6.598800 -13.104000 3.929446
6.645600 -13.104000 3.937309
6.692400 -13.104000 3.962602
6.739200 -13.104000 3.979451
6.786000 -13.104000 3.997433
6.832800 -13.104000 4.013925
6.879600 -13.104000 4.024428
6.926400 -13.104000 4.025272
6.973200 -13.104000 4.030680
7.020000 -13.104000 4.038718
7.066800 -13.104000 4.074450
7.113600 -13.104000 4.074450
7.160400 -13.104000 4.098069
7.207200 -13.104000 4.098069
7.254000 -13.104000 4.132619
7.300800 -13.104000 4.157249
7.347600 -13.104000 4.214223
7.394400 -13.104000 4.221434
7.441200 -13.104000 4.241255
7.488000 -13.104000 4.265005
7.534800 -13.104000 4.272267
7.581600 -13.104000 4.278878
7.628400 -13.104000 4.312250
7.675200 -13.104000 4.315704
7.722000 -13.104000 4.328490
7.768800 -13.104000 4.394979
7.815600 -13.104000 4.413276
7.862400 -13.104000 4.421692
7.909200 -13.104000 4.427285
7.956000 -13.104000 4.436801
8.002800 -13.104000 4.452163
8.049600 -13.104000 4.490132
8.096400 -13.104000 4.490188
8.143200 -13.104000 4.490878
8.190000 -13.104000 4.537928
8.236800 -13.104000 4.568785
8.283600 -13.104000 4.585295
8.330400 -13.104000 4.594824
8.377200 -13.104000 4.610003
8.424000 -13.104000 4.656882
8.470800 -13.104000 4.711205
8.517600 -13.104000 4.734036
8.564400 -13.104000 4.742975
8.611200 -13.104000 4.773834
8.658000 -13.104000 4.782415
8.704800 -13.104000 4.822974
8.751600 -13.104000 4.836204
8.798400 -13.104000 4.852545
8.845200 -13.104000 4.862493
8.892000 -13.104000 4.914500
8.938800 -13.104000 4.930231
8.985600 -13.104000 4.942846
9.032400 -13.104000 4.981800
9.079200 -13.104000 5.048637
9.126000 -13.104000 5.102997
9.172800 -13.104000 5.143915
9.219600 -13.104000 5.165620
9.266400 -13.104000 5.216249
9.313200 -13.104000 5.236045
9.360000 -13.104000 5.271953
9.406800 -13.104000 5.294114
9.453600 -13.104000 5.313824
9.500400 -13.104000 5.374786
9.547200 -13.104000 5.412586
9.594000 -13.104000 5.438627
9.640800 -13.104000 5.466408
9.687600 -13.104000 5.526950
9.734400 -13.104000 5.532829
9.781200 -13.104000 5.559357
9.828000 -13.104000 5.572771
9.874800 -13.104000 5.620220
9.921600 -13.104000 5.647199
9.968400 -13.104000 5.680224
10.015200 -13.104000 5.740873
10.062000 -13.104000 5.819991
10.108800 -13.104000 5.847539
10.155600 -13.104000 5.900106
10.202400 -13.104000 5.946874
10.249200 -13.104000 5.992663
10.296000 -13.104000 6.004482
10.342800 -13.104000 6.059291
10.389600 -13.104000 6.122748
10.436400 -13.104000 6.147451
10.483200 -13.104000 6.178712
10.530000 -13.104000 6.254461
10.576800 -13.104000 6.269325
10.623600 -13.104000 6.301120
10.670400 -13.104000 6.366616
10.717200 -13.104000 6.398419
10.764000 -13.104000 6.409177
10.810800 -13.104000 6.448506
10.857600 -13.104000 6.513018
10.904400 -13.104000 6.539195
10.951200 -13.104000 6.625811
10.998000 -13.104000 6.650231
11.044800 -13.104000 6.769928
11.091600 -13.104000 6.876395
11.138400 -13.104000 6.914946
11.185200 -13.104000 7.014206
11.232000 -13.104000 7.075637
11.278800 -13.104000 7.114383
11.325600 -13.104000 7.240868
11.372400 -13.104000 7.350725
11.419200 -13.104000 7.358417
11.466000 -13.104000 7.455473
11.512800 -13.104000 7.515862
11.559600 -13.104000 7.521882
11.606400 -13.104000 7.867281
14.133600 -13.104000 6.701558
14.180400 -13.104000 6.694274
14.227200 -13.104000 6.689343
14.274000 -13.104000 6.687064
14.320800 -13.104000 6.681443
14.367600 -13.104000 6.660908
14.414400 -13.104000 6.640157
14.461200 -13.104000 6.637075
14.508000 -13.104000 6.635476
14.554800 -13.104000 6.637075
14.601600 -13.104000 6.637868
14.648400 -13.104000 6.643429
14.695200 -13.104000 6.649616
14.742000 -13.104000 6.651325
14.788800 -13.104000 6.651940
14.835600 -13.104000 6.652302
14.882400 -13.104000 6.655623
14.929200 -13.104000 6.660825
14.976000 -13.104000 6.657385
15.022800 -13.104000 6.657385
15.069600 -13.104000 6.657385
15.116400 -13.104000 6.646188
15.163200 -13.104000 6.644748
15.210000 -13.104000 6.635695
15.256800 -13.104000 6.635695
15.303600 -13.104000 6.635116
15.350400 -13.104000 6.635116
15.397200 -13.104000 6.635574
15.444000 -13.104000 6.635574
15.490800 -13.104000 6.638930
15.537600 -13.104000 6.639160
15.584400 -13.104000 6.642085
15.631200 -13.104000 6.647110
15.678000 -13.104000 6.652065
15.724800 -13.104000 6.652065
15.771600 -13.104000 6.656279
15.818400 -13.104000 6.645766
15.865200 -13.104000 6.641332
15.912000 -13.104000 6.618999
15.958800 -13.104000 6.593421
16.005600 -13.104000 6.573532
16.052400 -13.104000 6.530605
16.099200 -13.104000 6.495012
16.614000 -13.104000 5.105600
16.660800 -13.104000 5.077746
16.707600 -13.104000 5.061066
16.754400 -13.104000 5.052226
16.801200 -13.104000 5.039248
16.848000 -13.104000 5.038625
16.894800 -13.104000 5.030873
16.941600 -13.104000 5.020910
16.988400 -13.104000 5.021528
17.035200 -13.104000 5.007183
17.082000 -13.104000 5.003113
17.128800 -13.104000 4.986755
17.175600 -13.104000 4.974493
17.222400 -13.104000 4.923753
17.269200 -13.104000 4.893282
17.316000 -13.104000 4.857711
17.690400 -13.104000 -1.006701
17.784000 -13.104000 -2.334773
18.579600 -13.104000 0.000000
18.626400 -13.104000 0.000000
18.673200 -13.104000 0.000000
-18.720000 -13.057200 0.000000
-18.673200 -13.057200 0.000000
-18.626400 -13.057200 0.000000
-18.579600 -13.057200 -7.892638
-18.532800 -13.057200 -7.881035
-18.486000 -13.057200 -7.850377
-18.439200 -13.057200 -7.850377
-18.392400 -13.057200 -7.850377
-18.345600 -13.057200 -7.856951
-18.298800 -13.057200 -7.868112
-18.252000 -13.057200 -7.871421
-18.205200 -13.057200 -7.874343
-18.158400 -13.057200 -7.871421
-18.111600 -13.057200 -7.878118
-18.064800 -13.057200 -7.890258
-18.018000 -13.057200 -7.877631
-17.971200 -13.057200 -7.875728
-17.924400 -13.057200 -7.862431
-17.877600 -13.057200 -7.862431
-17.830800 -13.057200 -7.862431
-17.784000 -13.057200 -7.857168
-17.737200 -13.057200 -7.857168
-17.690400 -13.057200 -7.859976
-17.643600 -13.057200 -7.859976
-17.596800 -13.057200 -7.844525
-17.550000 -13.057200 -7.841286
-17.503200 -13.057200 -7.822639
-17.456400 -13.057200 -7.805234
-17.409600 -13.057200 -7.799406
-17.362800 -13.057200 -7.794483
-16.146000 -13.057200 5.017514
-16.099200 -13.057200 5.043351
-16.052400 -13.057200 5.062457
-16.005600 -13.057200 5.091166
-15.958800 -13.057200 5.096718
-15.912000 -13.057200 5.106374
-15.865200 -13.057200 5.123894
-15.818400 -13.057200 5.134497
-15.771600 -13.057200 5.142242
-15.724800 -13.057200 5.148452
-15.678000 -13.057200 5.154344
-15.631200 -13.057200 5.162651
-15.584400 -13.057200 5.171784
-15.069600 -13.057200 6.661225
-15.022800 -13.057200 6.702062
-14.976000 -13.057200 6.730724
-14.929200 -13.057200 6.746595
-14.882400 -13.057200 6.752131
-14.835600 -13.057200 6.765466
-14.788800 -13.057200 6.765466
-14.742000 -13.057200 6.765466
-14.695200 -13.057200 6.767817
-14.648400 -13.057200 6.768656
-14.601600 -13.057200 6.768656
-14.554800 -13.057200 6.762877
-14.508000 -13.057200 6.762877
-14.461200 -13.057200 6.762877
-14.414400 -13.057200 6.764187
-14.367600 -13.057200 6.772821
-14.320800 -13.057200 6.772821
-14.274000 -13.057200 6.774502
-14.227200 -13.057200 6.774502
-14.180400 -13.057200 6.772821
-14.133600 -13.057200 6.772203
-14.086800 -13.057200 6.766581
-14.040000 -13.057200 6.762814
-13.993200 -13.057200 6.764944
-13.946400 -13.057200 6.765504
-13.899600 -13.057200 6.763725
-13.852800 -13.057200 6.763725
-13.806000 -13.057200 6.764302
-13.759200 -13.057200 6.767046
-13.712400 -13.057200 6.767046
-13.665600 -13.057200 6.763725
-13.618800 -13.057200 6.762876
-13.572000 -13.057200 6.762876
-13.525200 -13.057200 6.762876
-13.478400 -13.057200 6.760595
-13.431600 -13.057200 6.759091
-13.384800 -13.057200 6.762895
-13.338000 -13.057200 6.769482
-13.291200 -13.057200 6.769482
-13.244400 -13.057200 6.777643
-13.197600 -13.057200 6.804137
-13.150800 -13.057200 6.811706
-13.104000 -13.057200 6.837927
-9.172800 -13.057200 8.512271
-9.126000 -13.057200 8.451196
-9.079200 -13.057200 8.394653
-9.032400 -13.057200 8.338829
-8.985600 -13.057200 8.256204
-8.938800 -13.057200 8.183539
-8.892000 -13.057200 8.084613
-8.845200 -13.057200 8.000683
-8.798400 -13.057200 7.929967
-8.751600 -13.057200 7.873398
-8.704800 -13.057200 7.756166
-8.658000 -13.057200 7.679861
-8.611200 -13.057200 7.652043
-8.564400 -13.057200 7.629826
-8.517600 -13.057200 7.619534
-8.470800 -13.057200 7.538152
-8.424000 -13.057200 7.490436
-8.377200 -13.057200 7.474119
-8.330400 -13.057200 7.422515
-8.283600 -13.057200 7.384654
-8.236800 -13.057200 7.276717
-8.190000 -13.057200 7.267532
-8.143200 -13.057200 7.223999
-8.096400 -13.057200 7.218445
-8.049600 -13.057200 7.184039
-8.002800 -13.057200 7.099971
-7.956000 -13.057200 7.030543
-7.909200 -13.057200 6.994272
-7.862400 -13.057200 6.943893
-7.815600 -13.057200 6.926205
-7.768800 -13.057200 6.863584
-7.722000 -13.057200 6.791168
-7.675200 -13.057200 6.735979
-7.628400 -13.057200 6.712043
-7.581600 -13.057200 6.664918
-7.534800 -13.057200 6.604175
-7.488000 -13.057200 6.579956
-7.441200 -13.057200 6.536902
-7.394400 -13.057200 6.499160
-7.347600 -13.057200 6.495792
-7.300800 -13.057200 6.492308
-7.254000 -13.057200 6.439652
-7.207200 -13.057200 6.389059
-7.160400 -13.057200 6.365550
-7.113600 -13.057200 6.342497
-7.066800 -13.057200 6.271436
-7.020000 -13.057200 6.239152
-6.973200 -13.057200 6.203456
-6.926400 -13.057200 6.197640
-6.879600 -13.057200 6.165221
-6.832800 -13.057200 6.144482
-6.786000 -13.057200 6.127301
-6.739200 -13.057200 6.110577
-6.692400 -13.057200 6.087498
-6.645600 -13.057200 6.061002
-6.598800 -13.057200 6.025864
-6.552000 -13.057200 5.979806
-6.505200 -13.057200 5.955688
-6.458400 -13.057200 5.932247
-6.411600 -13.057200 5.885966
-6.364800 -13.057200 5.879768
-6.318000 -13.057200 5.875883
-6.271200 -13.057200 5.875883
-6.224400 -13.057200 5.849190
-6.177600 -13.057200 5.811734
-6.130800 -13.057200 5.804439
-6.084000 -13.057200 5.795402
-6.037200 -13.057200 5.767775
-5.990400 -13.057200 5.704052
-5.943600 -13.057200 5.688530
-5.896800 -13.057200 5.666386
-5.850000 -13.057200 5.662052
-5.803200 -13.057200 5.649116
-5.756400 -13.057200 5.580113
-5.709600 -13.057200 5.567371
-5.662800 -13.057200 5.557652
-5.616000 -13.057200 5.539204
-5.569200 -13.057200 5.525812
-5.522400 -13.057200 5.495514
-5.475600 -13.057200 5.492704
-5.428800 -13.057200 5.486892
-5.382000 -13.057200 5.467684
-5.335200 -13.057200 5.454465
-5.288400 -13.057200 5.393009
-5.241600 -13.057200 5.385470
-5.194800 -13.057200 5.362301
-5.148000 -13.057200 5.356031
-5.101200 -13.057200 5.341545
-5.054400 -13.057200 5.316750
-5.007600 -13.057200 5.293108
-4.960800 -13.057200 5.276797
-4.914000 -13.057200 5.232305
-4.867200 -13.057200 5.200638
-4.820400 -13.057200 5.197037
-4.773600 -13.057200 5.188452
-4.726800 -13.057200 5.177722
-4.680000 -13.057200 5.169363
-4.633200 -13.057200 5.157283
-4.586400 -13.057200 5.157283
-4.539600 -13.057200 5.149147
-4.492800 -13.057200 5.116303
-4.446000 -13.057200 5.093322
-4.399200 -13.057200 5.070434
-4.352400 -13.057200 5.052099
-4.305600 -13.057200 5.030072
-4.258800 -13.057200 5.025089
-4.212000 -13.057200 5.022830
-4.165200 -13.057200 5.011142
-4.118400 -13.057200 4.979888
-4.071600 -13.057200 4.949139
-4.024800 -13.057200 4.929370
-3.978000 -13.057200 4.920550
-3.931200 -13.057200 4.920447
-3.884400 -13.057200 4.905729
-3.837600 -13.057200 4.895536
-3.790800 -13.057200 4.890736
-3.744000 -13.057200 4.881717
-3.697200 -13.057200 4.868092
-3.650400 -13.057200 4.834425
-3.603600 -13.057200 4.800371
-3.556800 -13.057200 4.794002
-3.510000 -13.057200 4.788471
-3.463200 -13.057200 4.783254
-3.416400 -13.057200 4.758727
-3.369600 -13.057200 4.749485
-3.322800 -13.057200 4.723463
-3.276000 -13.057200 4.705593
-3.229200 -13.057200 4.695233
-3.182400 -13.057200 4.671986
-3.135600 -13.057200 4.642384
-3.088800 -13.057200 4.640278
-3.042000 -13.057200 4.620145
-2.995200 -13.057200 4.611111
-2.948400 -13.057200 4.605608
-2.901600 -13.057200 4.601794
-2.854800 -13.057200 4.585975
-2.808000 -13.057200 4.570586
-2.761200 -13.057200 4.544492
-2.714400 -13.057200 4.507947
-2.667600 -13.057200 4.488764
-2.620800 -13.057200 4.469198
-2.574000 -13.057200 4.455170
-2.527200 -13.057200 4.440499
-2.480400 -13.057200 4.420946
-2.433600 -13.057200 4.403763
-2.386800 -13.057200 4.391563
-2.340000 -13.057200 4.377464
-2.293200 -13.057200 4.351609
-2.246400 -13.057200 4.348878
-2.199600 -13.057200 4.352646
-2.152800 -13.057200 4.352646
-2.106000 -13.057200 4.333740
-2.059200 -13.057200 4.298416
-2.012400 -13.057200 4.281504
-1.965600 -13.057200 4.272184
-1.918800 -13.057200 4.268026
-1.872000 -13.057200 4.250708
-1.825200 -13.057200 4.243666
-1.778400 -13.057200 4.220083
-1.731600 -13.057200 4.200855
-1.684800 -13.057200 4.198841
-1.638000 -13.057200 4.199741
-1.591200 -13.057200 4.186695
-1.544400 -13.057200 4.168545
-1.497600 -13.057200 4.159105
-1.450800 -13.057200 4.145839
-1.404000 -13.057200 4.110289
-1.357200 -13.057200 4.078468
-1.310400 -13.057200 4.068346
-1.263600 -13.057200 4.060694
-1.216800 -13.057200 4.048286
-1.170000 -13.057200 4.042865
-1.123200 -13.057200 4.024645
-1.076400 -13.057200 4.017129
-1.029600 -13.057200 4.010043
-0.982800 -13.057200 4.003956
-0.936000 -13.057200 3.998099
-0.889200 -13.057200 4.003956
-0.842400 -13.057200 3.989537
-0.795600 -13.057200 3.971388
-0.748800 -13.057200 3.929875
-0.702000 -13.057200 3.920384
-0.655200 -13.057200 3.897895
-0.608400 -13.057200 3.863193
-0.561600 -13.057200 3.841827
-0.514800 -13.057200 3.830134
-0.468000 -13.057200 3.805365
-0.421200 -13.057200 3.787880
-0.374400 -13.057200 3.787077
-0.327600 -13.057200 3.776695
-0.280800 -13.057200 3.749396
-0.234000 -13.057200 3.734437
-0.187200 -13.057200 3.706792
-0.140400 -13.057200 3.685332
-0.093600 -13.057200 3.678790
-0.046800 -13.057200 3.664418
0.000000 -13.057200 3.648578
0.046800 -13.057200 3.647840
0.093600 -13.057200 3.642780
0.140400 -13.057200 3.640230
0.187200 -13.057200 3.633127
0.234000 -13.057200 3.622702
0.280800 -13.057200 3.586164
0.327600 -13.057200 3.576857
0.374400 -13.057200 3.554619
0.421200 -13.057200 3.539201
0.468000 -13.057200 3.534383
0.514800 -13.057200 3.518970
0.561600 -13.057200 3.512599
0.608400 -13.057200 3.522472
0.655200 -13.057200 3.524428
0.702000 -13.057200 3.522472
0.748800 -13.057200 3.512847
0.795600 -13.057200 3.497122
0.842400 -13.057200 3.464165
0.889200 -13.057200 3.437309
0.936000 -13.057200 3.423048
0.982800 -13.057200 3.413115
1.029600 -13.057200 3.396038
1.076400 -13.057200 3.393797
1.123200 -13.057200 3.392880
1.170000 -13.057200 3.390451
1.216800 -13.057200 3.385934
1.263600 -13.057200 3.385934
1.310400 -13.057200 3.368782
1.357200 -13.057200 3.363275
1.404000 -13.057200 3.349358
1.450800 -13.057200 3.349358
1.497600 -13.057200 3.339879
1.544400 -13.057200 3.348010
1.591200 -13.057200 3.331871
1.638000 -13.057200 3.337526
1.684800 -13.057200 3.336876
1.731600 -13.057200 3.341180
1.778400 -13.057200 3.341180
1.825200 -13.057200 3.341180
1.872000 -13.057200 3.342231
1.918800 -13.057200 3.342231
1.965600 -13.057200 3.333274
2.012400 -13.057200 3.333274
2.059200 -13.057200 3.316374
2.106000 -13.057200 3.297516
2.152800 -13.057200 3.295121
2.199600 -13.057200 3.278694
2.246400 -13.057200 3.278694
2.293200 -13.057200 3.274812
2.340000 -13.057200 3.271333
2.386800 -13.057200 3.274812
2.433600 -13.057200 3.267558
2.480400 -13.057200 3.274247
2.527200 -13.057200 3.274527
2.574000 -13.057200 3.275343
2.620800 -13.057200 3.277809
2.667600 -13.057200 3.274527
2.714400 -13.057200 3.274247
2.761200 -13.057200 3.289815
2.808000 -13.057200 3.294086
2.854800 -13.057200 3.300755
2.901600 -13.057200 3.281952
2.948400 -13.057200 3.271941
2.995200 -13.057200 3.253397
3.042000 -13.057200 3.244609
3.088800 -13.057200 3.242871
3.135600 -13.057200 3.229958
3.182400 -13.057200 3.235090
3.229200 -13.057200 3.240767
3.276000 -13.057200 3.248217
3.322800 -13.057200 3.271274
3.369600 -13.057200 3.280584
3.416400 -13.057200 3.314018
3.463200 -13.057200 3.331778
3.510000 -13.057200 3.327610
3.556800 -13.057200 3.326503
3.603600 -13.057200 3.327610
3.650400 -13.057200 3.326503
3.697200 -13.057200 3.313904
3.744000 -13.057200 3.310090
3.790800 -13.057200 3.308278
3.837600 -13.057200 3.312868
3.884400 -13.057200 3.335968
3.931200 -13.057200 3.336573
3.978000 -13.057200 3.341936
4.024800 -13.057200 3.358311
4.071600 -13.057200 3.376192
4.118400 -13.057200 3.378077
4.165200 -13.057200 3.376998
4.212000 -13.057200 3.376192
4.258800 -13.057200 3.378077
4.305600 -13.057200 3.376192
4.352400 -13.057200 3.359234
4.399200 -13.057200 3.359432
4.446000 -13.057200 3.359432
4.492800 -13.057200 3.359432
4.539600 -13.057200 3.366693
4.586400 -13.057200 3.367682
4.633200 -13.057200 3.398946
4.680000 -13.057200 3.417850
4.726800 -13.057200 3.443424
4.773600 -13.057200 3.447060
4.820400 -13.057200 3.457559
4.867200 -13.057200 3.477505
4.914000 -13.057200 3.483795
4.960800 -13.057200 3.483795
5.007600 -13.057200 3.487676
5.054400 -13.057200 3.483795
5.101200 -13.057200 3.486418
5.148000 -13.057200 3.502726
5.194800 -13.057200 3.506272
5.241600 -13.057200 3.516734
5.288400 -13.057200 3.537110
5.335200 -13.057200 3.584240
5.382000 -13.057200 3.587115
5.428800 -13.057200 3.595127
5.475600 -13.057200 3.607087
5.522400 -13.057200 3.613055
5.569200 -13.057200 3.628847
5.616000 -13.057200 3.641152
5.662800 -13.057200 3.641152
5.709600 -13.057200 3.656083
5.756400 -13.057200 3.669144
5.803200 -13.057200 3.669639
5.850000 -13.057200 3.693694
5.896800 -13.057200 3.664106
5.943600 -13.057200 3.693694
5.990400 -13.057200 3.706615
6.037200 -13.057200 3.723353
6.084000 -13.057200 3.739336
6.130800 -13.057200 3.756781
6.177600 -13.057200 3.804591
6.224400 -13.057200 3.812638
6.271200 -13.057200 3.814838
6.318000 -13.057200 3.834130
6.364800 -13.057200 3.840368
6.411600 -13.057200 3.849290
6.458400 -13.057200 3.873309
6.505200 -13.057200 3.897517
6.552000 -13.057200 3.910788
6.598800 -13.057200 3.920437
6.645600 -13.057200 3.931442
6.692400 -13.057200 3.958033
6.739200 -13.057200 3.990913
6.786000 -13.057200 3.997433
6.832800 -13.057200 4.007442
6.879600 -13.057200 4.013341
6.926400 -13.057200 4.015266
6.973200 -13.057200 4.018295
7.020000 -13.057200 4.024428
7.066800 -13.057200 4.039503
7.113600 -13.057200 4.047652
7.160400 -13.057200 4.084732
7.207200 -13.057200 4.088123
7.254000 -13.057200 4.125897
7.300800 -13.057200 4.151070
7.347600 -13.057200 4.188357
7.394400 -13.057200 4.217888
7.441200 -13.057200 4.232067
7.488000 -13.057200 4.258963
7.534800 -13.057200 4.270692
7.581600 -13.057200 4.276792
7.628400 -13.057200 4.312250
7.675200 -13.057200 4.314236
7.722000 -13.057200 4.314236
7.768800 -13.057200 4.369765
7.815600 -13.057200 4.413276
7.862400 -13.057200 4.421692
7.909200 -13.057200 4.425851
7.956000 -13.057200 4.424197
8.002800 -13.057200 4.428502
8.049600 -13.057200 4.469849
8.096400 -13.057200 4.481922
8.143200 -13.057200 4.486554
8.190000 -13.057200 4.519079
8.236800 -13.057200 4.531258
8.283600 -13.057200 4.568785
8.330400 -13.057200 4.587073
8.377200 -13.057200 4.594824
8.424000 -13.057200 4.656882
8.470800 -13.057200 4.728633
8.517600 -13.057200 4.753624
8.564400 -13.057200 4.767312
8.611200 -13.057200 4.791908
8.658000 -13.057200 4.804177
8.704800 -13.057200 4.827772
8.751600 -13.057200 4.836204
8.798400 -13.057200 4.852545
8.845200 -13.057200 4.883986
8.892000 -13.057200 4.896374
8.938800 -13.057200 4.917861
8.985600 -13.057200 4.935220
9.032400 -13.057200 4.959392
9.079200 -13.057200 5.030405
9.126000 -13.057200 5.093448
9.172800 -13.057200 5.124202
9.219600 -13.057200 5.145419
9.266400 -13.057200 5.215778
9.313200 -13.057200 5.226678
9.360000 -13.057200 5.262487
9.406800 -13.057200 5.294114
9.453600 -13.057200 5.317235
9.500400 -13.057200 5.376809
9.547200 -13.057200 5.412586
9.594000 -13.057200 5.438627
9.640800 -13.057200 5.458756
9.687600 -13.057200 5.520277
9.734400 -13.057200 5.532762
9.781200 -13.057200 5.557143
9.828000 -13.057200 5.559357
9.874800 -13.057200 5.579667
9.921600 -13.057200 5.612018
9.968400 -13.057200 5.654424
10.015200 -13.057200 5.683023
10.062000 -13.057200 5.796428
10.108800 -13.057200 5.830545
10.155600 -13.057200 5.865164
10.202400 -13.057200 5.924059
10.249200 -13.057200 5.962485
10.296000 -13.057200 5.975049
10.342800 -13.057200 6.058938
10.389600 -13.057200 6.104590
10.436400 -13.057200 6.147451
10.483200 -13.057200 6.176182
10.530000 -13.057200 6.236702
10.576800 -13.057200 6.261409
10.623600 -13.057200 6.298348
10.670400 -13.057200 6.337468
10.717200 -13.057200 6.397663
10.764000 -13.057200 6.400198
10.810800 -13.057200 6.456315
10.857600 -13.057200 6.517147
10.904400 -13.057200 6.610210
10.951200 -13.057200 6.639415
10.998000 -13.057200 6.680307
11.044800 -13.057200 6.790019
11.091600 -13.057200 6.875440
11.138400 -13.057200 6.892853
11.185200 -13.057200 6.980701
11.232000 -13.057200 7.053266
11.278800 -13.057200 7.106821
11.325600 -13.057200 7.233979
11.372400 -13.057200 7.323426
11.419200 -13.057200 7.350725
11.466000 -13.057200 7.376814
11.512800 -13.057200 7.416768
11.559600 -13.057200 7.455473
14.133600 -13.057200 6.716443
14.180400 -13.057200 6.699417
14.227200 -13.057200 6.694764
14.274000 -13.057200 6.689816
14.320800 -13.057200 6.682969
14.367600 -13.057200 6.666907
14.414400 -13.057200 6.660908
14.461200 -13.057200 6.653245
14.508000 -13.057200 6.643429
14.554800 -13.057200 6.639847
14.601600 -13.057200 6.643429
14.648400 -13.057200 6.643968
14.695200 -13.057200 6.649616
14.742000 -13.057200 6.651940
14.788800 -13.057200 6.652173
14.835600 -13.057200 6.652302
14.882400 -13.057200 6.655623
14.929200 -13.057200 6.661482
14.976000 -13.057200 6.660825
15.022800 -13.057200 6.661443
15.069600 -13.057200 6.661443
15.116400 -13.057200 6.647475
15.163200 -13.057200 6.647475
15.210000 -13.057200 6.647475
15.256800 -13.057200 6.646188
15.303600 -13.057200 6.638930
15.350400 -13.057200 6.635574
15.397200 -13.057200 6.635695
15.444000 -13.057200 6.636683
15.490800 -13.057200 6.638930
15.537600 -13.057200 6.636683
15.584400 -13.057200 6.639160
15.631200 -13.057200 6.645557
15.678000 -13.057200 6.649075
15.724800 -13.057200 6.655509
15.771600 -13.057200 6.657146
15.818400 -13.057200 6.655509
15.865200 -13.057200 6.652065
15.912000 -13.057200 6.641332
15.958800 -13.057200 6.618999
16.005600 -13.057200 6.593421
16.052400 -13.057200 6.561128
16.099200 -13.057200 6.523007
16.614000 -13.057200 5.148924
16.660800 -13.057200 5.108917
16.707600 -13.057200 5.070894
16.754400 -13.057200 5.057658
16.801200 -13.057200 5.045162
16.848000 -13.057200 5.039248
16.894800 -13.057200 5.032951
16.941600 -13.057200 5.021528
16.988400 -13.057200 5.030873
17.035200 -13.057200 5.021082
17.082000 -13.057200 5.007183
17.128800 -13.057200 5.005660
17.175600 -13.057200 4.992522
17.222400 -13.057200 4.974493
17.269200 -13.057200 4.923753
17.316000 -13.057200 4.893282
18.579600 -13.057200 0.000000
18.626400 -13.057200 0.000000
18.673200 -13.057200 0.000000
-18.720000 -13.010400 0.000000
-18.673200 -13.010400 0.000000
-18.626400 -13.010400 0.000000
-18.579600 -13.010400 -7.895322
-18.532800 -13.010400 -7.892638
-18.486000 -13.010400 -7.881035
-18.439200 -13.010400 -7.864956
-18.392400 -13.010400 -7.864956
-18.345600 -13.010400 -7.868112
-18.298800 -13.010400 -7.870126
-18.252000 -13.010400 -7.878118
-18.205200 -13.010400 -7.887232
-18.158400 -13.010400 -7.887232
-18.111600 -13.010400 -7.897720
-18.064800 -13.010400 -7.903153
-18.018000 -13.010400 -7.897720
-17.971200 -13.010400 -7.897720
-17.924400 -13.010400 -7.890258
-17.877600 -13.010400 -7.890258
[truncated: 9,607,457 more chars]
