# Supplementary material for: Case study of 3D fingerprints applications
Source: PLoS One. 2017 Apr 11;12(4):e0175261. doi: 10.1371/journal.pone.0175261 (PMC5388323; doi:10.1371/journal.pone.0175261)
Supplement: S1 Database — (ZIP) [file pone.0175261.s001.zip › S1_Database/S1_Database_Session2-3D finger point cloud data/bz_r2_b_2.txt]

-18.720000 -14.040000 0.000000
-18.673200 -14.040000 0.000000
-18.626400 -14.040000 0.000000
-18.579600 -14.040000 0.000000
-18.532800 -14.040000 0.000000
-18.486000 -14.040000 0.000000
-18.439200 -14.040000 0.000000
-18.392400 -14.040000 0.000000
-18.345600 -14.040000 0.000000
-18.298800 -14.040000 0.000000
-18.252000 -14.040000 0.000000
-18.205200 -14.040000 0.000000
-18.158400 -14.040000 0.000000
-18.111600 -14.040000 0.000000
-18.064800 -14.040000 0.000000
-18.018000 -14.040000 0.000000
-17.971200 -14.040000 0.000000
-17.924400 -14.040000 0.000000
-17.877600 -14.040000 0.000000
-17.830800 -14.040000 0.000000
-17.784000 -14.040000 0.000000
-17.737200 -14.040000 0.000000
-17.690400 -14.040000 0.000000
-17.643600 -14.040000 0.000000
-17.596800 -14.040000 0.000000
-17.550000 -14.040000 0.000000
-17.503200 -14.040000 0.000000
-17.456400 -14.040000 0.000000
-17.409600 -14.040000 0.000000
-17.362800 -14.040000 0.000000
-17.316000 -14.040000 0.000000
-17.269200 -14.040000 0.000000
-17.222400 -14.040000 0.000000
-17.175600 -14.040000 0.000000
-17.128800 -14.040000 0.000000
-17.082000 -14.040000 0.000000
-17.035200 -14.040000 0.000000
-16.988400 -14.040000 0.000000
-16.941600 -14.040000 0.000000
-16.894800 -14.040000 0.000000
-16.848000 -14.040000 0.000000
-16.801200 -14.040000 0.000000
-16.754400 -14.040000 0.000000
-16.333200 -14.040000 0.000000
-15.444000 -14.040000 0.000000
-15.397200 -14.040000 0.000000
-15.350400 -14.040000 0.000000
-15.303600 -14.040000 0.000000
-15.256800 -14.040000 0.000000
-15.210000 -14.040000 0.000000
-15.163200 -14.040000 0.000000
-15.116400 -14.040000 0.000000
-15.069600 -14.040000 0.000000
-15.022800 -14.040000 0.000000
-14.976000 -14.040000 0.000000
-14.929200 -14.040000 0.000000
-14.414400 -14.040000 0.000000
-14.367600 -14.040000 0.000000
-14.320800 -14.040000 0.000000
-14.274000 -14.040000 0.000000
-14.227200 -14.040000 0.000000
-14.180400 -14.040000 0.000000
-14.133600 -14.040000 0.000000
-14.086800 -14.040000 0.000000
-14.040000 -14.040000 0.000000
-13.993200 -14.040000 0.000000
-13.946400 -14.040000 0.000000
-13.899600 -14.040000 0.000000
-13.852800 -14.040000 0.000000
-13.806000 -14.040000 0.000000
-13.759200 -14.040000 0.000000
-13.712400 -14.040000 0.000000
-13.665600 -14.040000 0.000000
-13.618800 -14.040000 0.000000
-13.572000 -14.040000 0.000000
-13.525200 -14.040000 0.000000
-13.478400 -14.040000 0.000000
-13.431600 -14.040000 0.000000
-13.384800 -14.040000 0.000000
-13.338000 -14.040000 0.000000
-13.291200 -14.040000 0.000000
-13.244400 -14.040000 0.000000
-13.197600 -14.040000 0.000000
-13.150800 -14.040000 0.000000
-13.104000 -14.040000 0.000000
-13.057200 -14.040000 0.000000
-13.010400 -14.040000 0.000000
-12.963600 -14.040000 0.000000
-12.916800 -14.040000 0.000000
-12.870000 -14.040000 0.000000
-12.823200 -14.040000 0.000000
-12.776400 -14.040000 0.000000
-12.729600 -14.040000 0.000000
-12.682800 -14.040000 0.000000
-12.636000 -14.040000 0.000000
-12.589200 -14.040000 0.000000
-12.542400 -14.040000 0.000000
-12.495600 -14.040000 0.000000
-12.448800 -14.040000 0.000000
-12.402000 -14.040000 0.000000
-12.355200 -14.040000 0.000000
-7.347600 -14.040000 0.000000
-7.300800 -14.040000 0.000000
-7.254000 -14.040000 0.000000
-7.207200 -14.040000 0.000000
-7.160400 -14.040000 0.000000
-7.113600 -14.040000 0.000000
-7.066800 -14.040000 0.000000
-7.020000 -14.040000 0.000000
-6.973200 -14.040000 0.000000
-6.926400 -14.040000 0.000000
-6.879600 -14.040000 0.000000
-6.832800 -14.040000 0.000000
-6.786000 -14.040000 0.000000
-6.739200 -14.040000 0.000000
-6.692400 -14.040000 0.000000
-6.645600 -14.040000 0.000000
-6.598800 -14.040000 0.000000
-6.552000 -14.040000 0.000000
-6.505200 -14.040000 0.000000
-6.458400 -14.040000 0.000000
-6.411600 -14.040000 0.000000
-6.364800 -14.040000 0.000000
-6.318000 -14.040000 0.000000
-6.271200 -14.040000 0.000000
-6.224400 -14.040000 0.000000
-6.177600 -14.040000 0.000000
-6.130800 -14.040000 0.000000
-6.084000 -14.040000 0.000000
-6.037200 -14.040000 0.000000
-5.990400 -14.040000 0.000000
-5.943600 -14.040000 0.000000
-5.896800 -14.040000 0.000000
-5.850000 -14.040000 0.000000
-5.803200 -14.040000 0.000000
-5.756400 -14.040000 0.000000
-5.709600 -14.040000 0.000000
-5.662800 -14.040000 0.000000
-5.616000 -14.040000 0.000000
-5.569200 -14.040000 0.000000
-5.522400 -14.040000 0.000000
-5.475600 -14.040000 0.000000
-5.428800 -14.040000 0.000000
-5.382000 -14.040000 0.000000
-5.335200 -14.040000 0.000000
-5.288400 -14.040000 0.000000
-5.241600 -14.040000 0.000000
-5.194800 -14.040000 0.000000
-5.148000 -14.040000 0.000000
-5.101200 -14.040000 0.000000
-5.054400 -14.040000 0.000000
-5.007600 -14.040000 0.000000
-4.960800 -14.040000 0.000000
-4.914000 -14.040000 0.000000
-4.867200 -14.040000 0.000000
-4.820400 -14.040000 0.000000
-4.773600 -14.040000 0.000000
-4.726800 -14.040000 0.000000
-4.680000 -14.040000 0.000000
-4.633200 -14.040000 0.000000
-4.586400 -14.040000 0.000000
-4.539600 -14.040000 0.000000
-4.492800 -14.040000 0.000000
-4.446000 -14.040000 0.000000
-4.399200 -14.040000 0.000000
-4.352400 -14.040000 0.000000
-4.305600 -14.040000 0.000000
-4.258800 -14.040000 0.000000
-4.212000 -14.040000 0.000000
-4.165200 -14.040000 0.000000
-4.118400 -14.040000 0.000000
-4.071600 -14.040000 0.000000
-4.024800 -14.040000 0.000000
-3.978000 -14.040000 0.000000
-3.931200 -14.040000 0.000000
-3.884400 -14.040000 0.000000
-3.837600 -14.040000 0.000000
-3.790800 -14.040000 0.000000
-3.744000 -14.040000 0.000000
-3.697200 -14.040000 0.000000
-3.650400 -14.040000 0.000000
-3.603600 -14.040000 0.000000
-3.556800 -14.040000 0.000000
-3.510000 -14.040000 0.000000
-3.463200 -14.040000 0.000000
-3.416400 -14.040000 0.000000
-3.369600 -14.040000 0.000000
-3.322800 -14.040000 0.000000
-3.276000 -14.040000 0.000000
-3.229200 -14.040000 0.000000
-3.182400 -14.040000 0.000000
-3.135600 -14.040000 0.000000
-3.088800 -14.040000 0.000000
-3.042000 -14.040000 0.000000
-2.995200 -14.040000 0.000000
-2.948400 -14.040000 0.000000
-2.901600 -14.040000 0.000000
-2.854800 -14.040000 0.000000
-2.808000 -14.040000 0.000000
-2.761200 -14.040000 0.000000
-2.714400 -14.040000 0.000000
-2.667600 -14.040000 0.000000
-2.620800 -14.040000 0.000000
-2.574000 -14.040000 0.000000
-2.527200 -14.040000 0.000000
-2.480400 -14.040000 0.000000
-2.433600 -14.040000 0.000000
-2.386800 -14.040000 0.000000
-2.340000 -14.040000 0.000000
-2.293200 -14.040000 0.000000
-2.246400 -14.040000 0.000000
-2.199600 -14.040000 0.000000
-2.152800 -14.040000 0.000000
-2.106000 -14.040000 0.000000
-2.059200 -14.040000 0.000000
-2.012400 -14.040000 0.000000
-1.965600 -14.040000 0.000000
-1.918800 -14.040000 0.000000
-1.872000 -14.040000 0.000000
-1.825200 -14.040000 0.000000
-1.778400 -14.040000 0.000000
-1.731600 -14.040000 0.000000
-1.684800 -14.040000 0.000000
-1.638000 -14.040000 0.000000
-1.591200 -14.040000 0.000000
-1.544400 -14.040000 0.000000
-1.497600 -14.040000 0.000000
-1.450800 -14.040000 0.000000
-1.404000 -14.040000 0.000000
-1.357200 -14.040000 0.000000
-1.310400 -14.040000 0.000000
-1.263600 -14.040000 0.000000
-1.216800 -14.040000 0.000000
-1.170000 -14.040000 0.000000
-1.123200 -14.040000 0.000000
-1.076400 -14.040000 0.000000
-1.029600 -14.040000 0.000000
-0.982800 -14.040000 0.000000
-0.936000 -14.040000 0.000000
-0.889200 -14.040000 0.000000
-0.842400 -14.040000 0.000000
-0.795600 -14.040000 0.000000
-0.748800 -14.040000 0.000000
-0.702000 -14.040000 0.000000
-0.655200 -14.040000 0.000000
-0.608400 -14.040000 0.000000
-0.561600 -14.040000 0.000000
-0.514800 -14.040000 0.000000
-0.468000 -14.040000 0.000000
-0.421200 -14.040000 0.000000
-0.374400 -14.040000 0.000000
-0.327600 -14.040000 0.000000
-0.280800 -14.040000 0.000000
-0.234000 -14.040000 0.000000
-0.187200 -14.040000 0.000000
-0.140400 -14.040000 0.000000
-0.093600 -14.040000 0.000000
-0.046800 -14.040000 0.000000
0.000000 -14.040000 0.000000
0.046800 -14.040000 0.000000
0.093600 -14.040000 0.000000
0.140400 -14.040000 0.000000
0.187200 -14.040000 0.000000
0.234000 -14.040000 0.000000
0.280800 -14.040000 0.000000
0.327600 -14.040000 0.000000
0.374400 -14.040000 0.000000
0.421200 -14.040000 0.000000
0.468000 -14.040000 0.000000
0.514800 -14.040000 0.000000
0.561600 -14.040000 0.000000
0.608400 -14.040000 0.000000
0.655200 -14.040000 0.000000
0.702000 -14.040000 0.000000
0.748800 -14.040000 0.000000
0.795600 -14.040000 0.000000
0.842400 -14.040000 0.000000
0.889200 -14.040000 0.000000
0.936000 -14.040000 0.000000
0.982800 -14.040000 0.000000
1.029600 -14.040000 0.000000
1.076400 -14.040000 0.000000
1.123200 -14.040000 0.000000
1.170000 -14.040000 0.000000
1.216800 -14.040000 0.000000
1.263600 -14.040000 0.000000
1.310400 -14.040000 0.000000
1.357200 -14.040000 0.000000
1.404000 -14.040000 0.000000
1.450800 -14.040000 0.000000
1.497600 -14.040000 0.000000
1.544400 -14.040000 0.000000
1.591200 -14.040000 0.000000
1.638000 -14.040000 0.000000
1.684800 -14.040000 0.000000
1.731600 -14.040000 0.000000
1.778400 -14.040000 0.000000
1.825200 -14.040000 0.000000
1.872000 -14.040000 0.000000
1.918800 -14.040000 0.000000
1.965600 -14.040000 0.000000
2.012400 -14.040000 0.000000
2.059200 -14.040000 0.000000
2.106000 -14.040000 0.000000
2.152800 -14.040000 0.000000
2.199600 -14.040000 0.000000
2.246400 -14.040000 0.000000
2.293200 -14.040000 0.000000
2.340000 -14.040000 0.000000
2.386800 -14.040000 0.000000
2.433600 -14.040000 0.000000
2.480400 -14.040000 0.000000
2.527200 -14.040000 0.000000
2.574000 -14.040000 0.000000
2.620800 -14.040000 0.000000
2.667600 -14.040000 0.000000
2.714400 -14.040000 0.000000
2.761200 -14.040000 0.000000
2.808000 -14.040000 0.000000
2.854800 -14.040000 0.000000
2.901600 -14.040000 0.000000
2.948400 -14.040000 0.000000
2.995200 -14.040000 0.000000
3.042000 -14.040000 0.000000
3.088800 -14.040000 0.000000
3.135600 -14.040000 0.000000
3.182400 -14.040000 0.000000
3.229200 -14.040000 0.000000
3.276000 -14.040000 0.000000
3.322800 -14.040000 0.000000
3.369600 -14.040000 0.000000
3.416400 -14.040000 0.000000
3.463200 -14.040000 0.000000
3.510000 -14.040000 0.000000
3.556800 -14.040000 0.000000
3.603600 -14.040000 0.000000
3.650400 -14.040000 0.000000
3.697200 -14.040000 0.000000
3.744000 -14.040000 0.000000
3.790800 -14.040000 0.000000
3.837600 -14.040000 0.000000
3.884400 -14.040000 0.000000
3.931200 -14.040000 0.000000
3.978000 -14.040000 0.000000
4.024800 -14.040000 0.000000
4.071600 -14.040000 0.000000
4.118400 -14.040000 0.000000
4.165200 -14.040000 0.000000
4.212000 -14.040000 0.000000
4.258800 -14.040000 0.000000
4.305600 -14.040000 0.000000
4.352400 -14.040000 0.000000
4.399200 -14.040000 0.000000
4.446000 -14.040000 0.000000
4.492800 -14.040000 0.000000
4.539600 -14.040000 0.000000
4.586400 -14.040000 0.000000
4.633200 -14.040000 0.000000
4.680000 -14.040000 0.000000
4.726800 -14.040000 0.000000
4.773600 -14.040000 0.000000
4.820400 -14.040000 0.000000
4.867200 -14.040000 0.000000
4.914000 -14.040000 0.000000
4.960800 -14.040000 0.000000
5.007600 -14.040000 0.000000
5.054400 -14.040000 0.000000
5.101200 -14.040000 0.000000
5.148000 -14.040000 0.000000
5.194800 -14.040000 0.000000
5.241600 -14.040000 0.000000
5.288400 -14.040000 0.000000
5.335200 -14.040000 0.000000
5.382000 -14.040000 0.000000
5.428800 -14.040000 0.000000
5.475600 -14.040000 0.000000
5.522400 -14.040000 0.000000
5.569200 -14.040000 0.000000
5.616000 -14.040000 0.000000
5.662800 -14.040000 0.000000
5.709600 -14.040000 0.000000
5.756400 -14.040000 0.000000
5.803200 -14.040000 0.000000
5.850000 -14.040000 0.000000
5.896800 -14.040000 0.000000
5.943600 -14.040000 0.000000
5.990400 -14.040000 0.000000
6.037200 -14.040000 0.000000
6.084000 -14.040000 0.000000
6.130800 -14.040000 0.000000
6.177600 -14.040000 0.000000
6.224400 -14.040000 0.000000
6.271200 -14.040000 0.000000
6.318000 -14.040000 0.000000
6.364800 -14.040000 0.000000
6.411600 -14.040000 0.000000
6.458400 -14.040000 0.000000
6.505200 -14.040000 0.000000
6.552000 -14.040000 0.000000
6.598800 -14.040000 0.000000
6.645600 -14.040000 0.000000
6.692400 -14.040000 0.000000
6.739200 -14.040000 0.000000
6.786000 -14.040000 0.000000
6.832800 -14.040000 0.000000
6.879600 -14.040000 0.000000
6.926400 -14.040000 0.000000
6.973200 -14.040000 0.000000
7.020000 -14.040000 0.000000
7.066800 -14.040000 0.000000
7.113600 -14.040000 0.000000
7.160400 -14.040000 0.000000
7.207200 -14.040000 0.000000
7.254000 -14.040000 0.000000
7.300800 -14.040000 0.000000
7.347600 -14.040000 0.000000
7.394400 -14.040000 0.000000
7.441200 -14.040000 0.000000
7.488000 -14.040000 0.000000
7.534800 -14.040000 0.000000
7.581600 -14.040000 0.000000
7.628400 -14.040000 0.000000
7.675200 -14.040000 0.000000
7.722000 -14.040000 0.000000
7.768800 -14.040000 0.000000
7.815600 -14.040000 0.000000
7.862400 -14.040000 0.000000
7.909200 -14.040000 0.000000
7.956000 -14.040000 0.000000
8.002800 -14.040000 0.000000
8.049600 -14.040000 0.000000
8.096400 -14.040000 0.000000
8.143200 -14.040000 0.000000
8.190000 -14.040000 0.000000
8.236800 -14.040000 0.000000
8.283600 -14.040000 0.000000
8.330400 -14.040000 0.000000
8.377200 -14.040000 0.000000
8.424000 -14.040000 0.000000
8.470800 -14.040000 0.000000
8.517600 -14.040000 0.000000
8.564400 -14.040000 0.000000
8.611200 -14.040000 0.000000
8.658000 -14.040000 0.000000
8.704800 -14.040000 0.000000
8.751600 -14.040000 0.000000
8.798400 -14.040000 0.000000
8.845200 -14.040000 0.000000
8.892000 -14.040000 0.000000
8.938800 -14.040000 0.000000
8.985600 -14.040000 0.000000
9.032400 -14.040000 0.000000
9.079200 -14.040000 0.000000
9.126000 -14.040000 0.000000
9.172800 -14.040000 0.000000
13.384800 -14.040000 0.000000
13.431600 -14.040000 0.000000
13.478400 -14.040000 0.000000
13.525200 -14.040000 0.000000
13.572000 -14.040000 0.000000
13.618800 -14.040000 0.000000
13.665600 -14.040000 0.000000
13.712400 -14.040000 0.000000
13.759200 -14.040000 0.000000
13.806000 -14.040000 0.000000
13.852800 -14.040000 0.000000
13.899600 -14.040000 0.000000
13.946400 -14.040000 0.000000
13.993200 -14.040000 0.000000
14.040000 -14.040000 0.000000
14.086800 -14.040000 0.000000
14.133600 -14.040000 0.000000
14.180400 -14.040000 0.000000
14.227200 -14.040000 0.000000
14.274000 -14.040000 0.000000
14.320800 -14.040000 0.000000
14.367600 -14.040000 0.000000
14.414400 -14.040000 0.000000
14.461200 -14.040000 0.000000
14.508000 -14.040000 0.000000
14.554800 -14.040000 0.000000
14.601600 -14.040000 0.000000
14.648400 -14.040000 0.000000
14.695200 -14.040000 0.000000
14.742000 -14.040000 0.000000
14.788800 -14.040000 0.000000
14.835600 -14.040000 0.000000
14.882400 -14.040000 0.000000
14.929200 -14.040000 0.000000
14.976000 -14.040000 0.000000
15.022800 -14.040000 0.000000
15.069600 -14.040000 0.000000
15.116400 -14.040000 0.000000
15.163200 -14.040000 0.000000
15.210000 -14.040000 0.000000
15.256800 -14.040000 0.000000
15.303600 -14.040000 0.000000
15.350400 -14.040000 0.000000
15.397200 -14.040000 0.000000
15.444000 -14.040000 0.000000
15.958800 -14.040000 0.000000
16.005600 -14.040000 0.000000
16.052400 -14.040000 0.000000
16.099200 -14.040000 0.000000
16.146000 -14.040000 0.000000
16.192800 -14.040000 0.000000
16.239600 -14.040000 0.000000
16.286400 -14.040000 0.000000
16.333200 -14.040000 0.000000
16.380000 -14.040000 0.000000
16.426800 -14.040000 0.000000
16.473600 -14.040000 0.000000
16.520400 -14.040000 0.000000
16.567200 -14.040000 0.000000
16.614000 -14.040000 0.000000
16.660800 -14.040000 0.000000
17.971200 -14.040000 0.000000
18.018000 -14.040000 0.000000
18.064800 -14.040000 0.000000
18.111600 -14.040000 0.000000
18.158400 -14.040000 0.000000
18.205200 -14.040000 0.000000
18.252000 -14.040000 0.000000
18.298800 -14.040000 0.000000
18.345600 -14.040000 0.000000
18.392400 -14.040000 0.000000
18.439200 -14.040000 0.000000
18.486000 -14.040000 0.000000
18.532800 -14.040000 0.000000
18.579600 -14.040000 0.000000
18.626400 -14.040000 0.000000
18.673200 -14.040000 0.000000
-18.720000 -13.993200 0.000000
-18.673200 -13.993200 0.000000
-18.626400 -13.993200 0.000000
-18.579600 -13.993200 0.000000
-18.532800 -13.993200 0.000000
-18.486000 -13.993200 0.000000
-18.439200 -13.993200 0.000000
-18.392400 -13.993200 0.000000
-18.345600 -13.993200 0.000000
-18.298800 -13.993200 0.000000
-18.252000 -13.993200 0.000000
-18.205200 -13.993200 0.000000
-18.158400 -13.993200 0.000000
-18.111600 -13.993200 0.000000
-18.064800 -13.993200 0.000000
-18.018000 -13.993200 0.000000
-17.971200 -13.993200 0.000000
-17.924400 -13.993200 0.000000
-17.877600 -13.993200 0.000000
-17.830800 -13.993200 0.000000
-17.784000 -13.993200 0.000000
-17.737200 -13.993200 0.000000
-17.690400 -13.993200 0.000000
-17.643600 -13.993200 0.000000
-17.596800 -13.993200 0.000000
-17.550000 -13.993200 0.000000
-17.503200 -13.993200 0.000000
-17.456400 -13.993200 0.000000
-17.409600 -13.993200 0.000000
-17.362800 -13.993200 0.000000
-17.316000 -13.993200 0.000000
-17.269200 -13.993200 0.000000
-17.222400 -13.993200 0.000000
-17.175600 -13.993200 0.000000
-17.128800 -13.993200 0.000000
-17.082000 -13.993200 0.000000
-17.035200 -13.993200 0.000000
-16.988400 -13.993200 0.000000
-16.941600 -13.993200 0.000000
-16.894800 -13.993200 0.000000
-16.848000 -13.993200 0.000000
-16.801200 -13.993200 0.000000
-16.754400 -13.993200 0.000000
-15.444000 -13.993200 0.000000
-15.397200 -13.993200 0.000000
-15.350400 -13.993200 0.000000
-15.303600 -13.993200 0.000000
-15.256800 -13.993200 0.000000
-15.210000 -13.993200 0.000000
-15.163200 -13.993200 0.000000
-15.116400 -13.993200 0.000000
-15.069600 -13.993200 0.000000
-15.022800 -13.993200 0.000000
-14.976000 -13.993200 0.000000
-14.929200 -13.993200 0.000000
-14.461200 -13.993200 0.000000
-14.414400 -13.993200 0.000000
-14.367600 -13.993200 0.000000
-14.320800 -13.993200 0.000000
-14.274000 -13.993200 0.000000
-14.227200 -13.993200 0.000000
-14.180400 -13.993200 0.000000
-14.133600 -13.993200 0.000000
-14.086800 -13.993200 0.000000
-14.040000 -13.993200 0.000000
-13.993200 -13.993200 0.000000
-13.946400 -13.993200 0.000000
-13.899600 -13.993200 0.000000
-13.852800 -13.993200 0.000000
-13.806000 -13.993200 0.000000
-13.759200 -13.993200 0.000000
-13.712400 -13.993200 0.000000
-13.665600 -13.993200 0.000000
-13.618800 -13.993200 0.000000
-13.572000 -13.993200 0.000000
-13.525200 -13.993200 0.000000
-13.478400 -13.993200 0.000000
-13.431600 -13.993200 0.000000
-13.384800 -13.993200 0.000000
-13.338000 -13.993200 0.000000
-13.291200 -13.993200 0.000000
-13.244400 -13.993200 0.000000
-13.197600 -13.993200 0.000000
-13.150800 -13.993200 0.000000
-13.104000 -13.993200 0.000000
-13.057200 -13.993200 0.000000
-13.010400 -13.993200 0.000000
-12.963600 -13.993200 0.000000
-12.916800 -13.993200 0.000000
-12.870000 -13.993200 0.000000
-12.823200 -13.993200 0.000000
-12.776400 -13.993200 0.000000
-12.729600 -13.993200 0.000000
-12.682800 -13.993200 0.000000
-12.636000 -13.993200 0.000000
-12.589200 -13.993200 0.000000
-12.542400 -13.993200 0.000000
-12.495600 -13.993200 0.000000
-12.448800 -13.993200 0.000000
-12.402000 -13.993200 0.000000
-7.347600 -13.993200 0.000000
-7.300800 -13.993200 0.000000
-7.254000 -13.993200 0.000000
-7.207200 -13.993200 0.000000
-7.160400 -13.993200 0.000000
-7.113600 -13.993200 0.000000
-7.066800 -13.993200 0.000000
-7.020000 -13.993200 0.000000
-6.973200 -13.993200 0.000000
-6.926400 -13.993200 0.000000
-6.879600 -13.993200 0.000000
-6.832800 -13.993200 0.000000
-6.786000 -13.993200 0.000000
-6.739200 -13.993200 0.000000
-6.692400 -13.993200 0.000000
-6.645600 -13.993200 0.000000
-6.598800 -13.993200 0.000000
-6.552000 -13.993200 0.000000
-6.505200 -13.993200 0.000000
-6.458400 -13.993200 0.000000
-6.411600 -13.993200 0.000000
-6.364800 -13.993200 0.000000
-6.318000 -13.993200 0.000000
-6.271200 -13.993200 0.000000
-6.224400 -13.993200 0.000000
-6.177600 -13.993200 0.000000
-6.130800 -13.993200 0.000000
-6.084000 -13.993200 0.000000
-6.037200 -13.993200 0.000000
-5.990400 -13.993200 0.000000
-5.943600 -13.993200 0.000000
-5.896800 -13.993200 0.000000
-5.850000 -13.993200 0.000000
-5.803200 -13.993200 0.000000
-5.756400 -13.993200 0.000000
-5.709600 -13.993200 0.000000
-5.662800 -13.993200 0.000000
-5.616000 -13.993200 0.000000
-5.569200 -13.993200 0.000000
-5.522400 -13.993200 0.000000
-5.475600 -13.993200 0.000000
-5.428800 -13.993200 0.000000
-5.382000 -13.993200 0.000000
-5.335200 -13.993200 0.000000
-5.288400 -13.993200 0.000000
-5.241600 -13.993200 0.000000
-5.194800 -13.993200 0.000000
-5.148000 -13.993200 0.000000
-5.101200 -13.993200 0.000000
-5.054400 -13.993200 0.000000
-5.007600 -13.993200 0.000000
-4.960800 -13.993200 0.000000
-4.914000 -13.993200 0.000000
-4.867200 -13.993200 0.000000
-4.820400 -13.993200 0.000000
-4.773600 -13.993200 0.000000
-4.726800 -13.993200 0.000000
-4.680000 -13.993200 0.000000
-4.633200 -13.993200 0.000000
-4.586400 -13.993200 0.000000
-4.539600 -13.993200 0.000000
-4.492800 -13.993200 0.000000
-4.446000 -13.993200 0.000000
-4.399200 -13.993200 0.000000
-4.352400 -13.993200 0.000000
-4.305600 -13.993200 0.000000
-4.258800 -13.993200 0.000000
-4.212000 -13.993200 0.000000
-4.165200 -13.993200 0.000000
-4.118400 -13.993200 0.000000
-4.071600 -13.993200 0.000000
-4.024800 -13.993200 0.000000
-3.978000 -13.993200 0.000000
-3.931200 -13.993200 0.000000
-3.884400 -13.993200 0.000000
-3.837600 -13.993200 0.000000
-3.790800 -13.993200 0.000000
-3.744000 -13.993200 0.000000
-3.697200 -13.993200 0.000000
-3.650400 -13.993200 0.000000
-3.603600 -13.993200 0.000000
-3.556800 -13.993200 0.000000
-3.510000 -13.993200 0.000000
-3.463200 -13.993200 0.000000
-3.416400 -13.993200 0.000000
-3.369600 -13.993200 0.000000
-3.322800 -13.993200 0.000000
-3.276000 -13.993200 0.000000
-3.229200 -13.993200 0.000000
-3.182400 -13.993200 0.000000
-3.135600 -13.993200 0.000000
-3.088800 -13.993200 0.000000
-3.042000 -13.993200 0.000000
-2.995200 -13.993200 0.000000
-2.948400 -13.993200 0.000000
-2.901600 -13.993200 0.000000
-2.854800 -13.993200 0.000000
-2.808000 -13.993200 0.000000
-2.761200 -13.993200 0.000000
-2.714400 -13.993200 0.000000
-2.667600 -13.993200 0.000000
-2.620800 -13.993200 0.000000
-2.574000 -13.993200 0.000000
-2.527200 -13.993200 0.000000
-2.480400 -13.993200 0.000000
-2.433600 -13.993200 0.000000
-2.386800 -13.993200 0.000000
-2.340000 -13.993200 0.000000
-2.293200 -13.993200 0.000000
-2.246400 -13.993200 0.000000
-2.199600 -13.993200 0.000000
-2.152800 -13.993200 0.000000
-2.106000 -13.993200 0.000000
-2.059200 -13.993200 0.000000
-2.012400 -13.993200 0.000000
-1.965600 -13.993200 0.000000
-1.918800 -13.993200 0.000000
-1.872000 -13.993200 0.000000
-1.825200 -13.993200 0.000000
-1.778400 -13.993200 0.000000
-1.731600 -13.993200 0.000000
-1.684800 -13.993200 0.000000
-1.638000 -13.993200 0.000000
-1.591200 -13.993200 0.000000
-1.544400 -13.993200 0.000000
-1.497600 -13.993200 0.000000
-1.450800 -13.993200 0.000000
-1.404000 -13.993200 0.000000
-1.357200 -13.993200 0.000000
-1.310400 -13.993200 0.000000
-1.263600 -13.993200 0.000000
-1.216800 -13.993200 0.000000
-1.170000 -13.993200 0.000000
-1.123200 -13.993200 0.000000
-1.076400 -13.993200 0.000000
-1.029600 -13.993200 0.000000
-0.982800 -13.993200 0.000000
-0.936000 -13.993200 0.000000
-0.889200 -13.993200 0.000000
-0.842400 -13.993200 0.000000
-0.795600 -13.993200 0.000000
-0.748800 -13.993200 0.000000
-0.702000 -13.993200 0.000000
-0.655200 -13.993200 0.000000
-0.608400 -13.993200 0.000000
-0.561600 -13.993200 0.000000
-0.514800 -13.993200 0.000000
-0.468000 -13.993200 0.000000
-0.421200 -13.993200 0.000000
-0.374400 -13.993200 0.000000
-0.327600 -13.993200 0.000000
-0.280800 -13.993200 0.000000
-0.234000 -13.993200 0.000000
-0.187200 -13.993200 0.000000
-0.140400 -13.993200 0.000000
-0.093600 -13.993200 0.000000
-0.046800 -13.993200 0.000000
0.000000 -13.993200 0.000000
0.046800 -13.993200 0.000000
0.093600 -13.993200 0.000000
0.140400 -13.993200 0.000000
0.187200 -13.993200 0.000000
0.234000 -13.993200 0.000000
0.280800 -13.993200 0.000000
0.327600 -13.993200 0.000000
0.374400 -13.993200 0.000000
0.421200 -13.993200 0.000000
0.468000 -13.993200 0.000000
0.514800 -13.993200 0.000000
0.561600 -13.993200 0.000000
0.608400 -13.993200 0.000000
0.655200 -13.993200 0.000000
0.702000 -13.993200 0.000000
0.748800 -13.993200 0.000000
0.795600 -13.993200 0.000000
0.842400 -13.993200 0.000000
0.889200 -13.993200 0.000000
0.936000 -13.993200 0.000000
0.982800 -13.993200 0.000000
1.029600 -13.993200 0.000000
1.076400 -13.993200 0.000000
1.123200 -13.993200 0.000000
1.170000 -13.993200 0.000000
1.216800 -13.993200 0.000000
1.263600 -13.993200 0.000000
1.310400 -13.993200 0.000000
1.357200 -13.993200 0.000000
1.404000 -13.993200 0.000000
1.450800 -13.993200 0.000000
1.497600 -13.993200 0.000000
1.544400 -13.993200 0.000000
1.591200 -13.993200 0.000000
1.638000 -13.993200 0.000000
1.684800 -13.993200 0.000000
1.731600 -13.993200 0.000000
1.778400 -13.993200 0.000000
1.825200 -13.993200 0.000000
1.872000 -13.993200 0.000000
1.918800 -13.993200 0.000000
1.965600 -13.993200 0.000000
2.012400 -13.993200 0.000000
2.059200 -13.993200 0.000000
2.106000 -13.993200 0.000000
2.152800 -13.993200 0.000000
2.199600 -13.993200 0.000000
2.246400 -13.993200 0.000000
2.293200 -13.993200 0.000000
2.340000 -13.993200 0.000000
2.386800 -13.993200 0.000000
2.433600 -13.993200 0.000000
2.480400 -13.993200 0.000000
2.527200 -13.993200 0.000000
2.574000 -13.993200 0.000000
2.620800 -13.993200 0.000000
2.667600 -13.993200 0.000000
2.714400 -13.993200 0.000000
2.761200 -13.993200 0.000000
2.808000 -13.993200 0.000000
2.854800 -13.993200 0.000000
2.901600 -13.993200 0.000000
2.948400 -13.993200 0.000000
2.995200 -13.993200 0.000000
3.042000 -13.993200 0.000000
3.088800 -13.993200 0.000000
3.135600 -13.993200 0.000000
3.182400 -13.993200 0.000000
3.229200 -13.993200 0.000000
3.276000 -13.993200 0.000000
3.322800 -13.993200 0.000000
3.369600 -13.993200 0.000000
3.416400 -13.993200 0.000000
3.463200 -13.993200 0.000000
3.510000 -13.993200 0.000000
3.556800 -13.993200 0.000000
3.603600 -13.993200 0.000000
3.650400 -13.993200 0.000000
3.697200 -13.993200 0.000000
3.744000 -13.993200 0.000000
3.790800 -13.993200 0.000000
3.837600 -13.993200 0.000000
3.884400 -13.993200 0.000000
3.931200 -13.993200 0.000000
3.978000 -13.993200 0.000000
4.024800 -13.993200 0.000000
4.071600 -13.993200 0.000000
4.118400 -13.993200 0.000000
4.165200 -13.993200 0.000000
4.212000 -13.993200 0.000000
4.258800 -13.993200 0.000000
4.305600 -13.993200 0.000000
4.352400 -13.993200 0.000000
4.399200 -13.993200 0.000000
4.446000 -13.993200 0.000000
4.492800 -13.993200 0.000000
4.539600 -13.993200 0.000000
4.586400 -13.993200 0.000000
4.633200 -13.993200 0.000000
4.680000 -13.993200 0.000000
4.726800 -13.993200 0.000000
4.773600 -13.993200 0.000000
4.820400 -13.993200 0.000000
4.867200 -13.993200 0.000000
4.914000 -13.993200 0.000000
4.960800 -13.993200 0.000000
5.007600 -13.993200 0.000000
5.054400 -13.993200 0.000000
5.101200 -13.993200 0.000000
5.148000 -13.993200 0.000000
5.194800 -13.993200 0.000000
5.241600 -13.993200 0.000000
5.288400 -13.993200 0.000000
5.335200 -13.993200 0.000000
5.382000 -13.993200 0.000000
5.428800 -13.993200 0.000000
5.475600 -13.993200 0.000000
5.522400 -13.993200 0.000000
5.569200 -13.993200 0.000000
5.616000 -13.993200 0.000000
5.662800 -13.993200 0.000000
5.709600 -13.993200 0.000000
5.756400 -13.993200 0.000000
5.803200 -13.993200 0.000000
5.850000 -13.993200 0.000000
5.896800 -13.993200 0.000000
5.943600 -13.993200 0.000000
5.990400 -13.993200 0.000000
6.037200 -13.993200 0.000000
6.084000 -13.993200 0.000000
6.130800 -13.993200 0.000000
6.177600 -13.993200 0.000000
6.224400 -13.993200 0.000000
6.271200 -13.993200 0.000000
6.318000 -13.993200 0.000000
6.364800 -13.993200 0.000000
6.411600 -13.993200 0.000000
6.458400 -13.993200 0.000000
6.505200 -13.993200 0.000000
6.552000 -13.993200 0.000000
6.598800 -13.993200 0.000000
6.645600 -13.993200 0.000000
6.692400 -13.993200 0.000000
6.739200 -13.993200 0.000000
6.786000 -13.993200 0.000000
6.832800 -13.993200 0.000000
6.879600 -13.993200 0.000000
6.926400 -13.993200 0.000000
6.973200 -13.993200 0.000000
7.020000 -13.993200 0.000000
7.066800 -13.993200 0.000000
7.113600 -13.993200 0.000000
7.160400 -13.993200 0.000000
7.207200 -13.993200 0.000000
7.254000 -13.993200 0.000000
7.300800 -13.993200 0.000000
7.347600 -13.993200 0.000000
7.394400 -13.993200 0.000000
7.441200 -13.993200 0.000000
7.488000 -13.993200 0.000000
7.534800 -13.993200 0.000000
7.581600 -13.993200 0.000000
7.628400 -13.993200 0.000000
7.675200 -13.993200 0.000000
7.722000 -13.993200 0.000000
7.768800 -13.993200 0.000000
7.815600 -13.993200 0.000000
7.862400 -13.993200 0.000000
7.909200 -13.993200 0.000000
7.956000 -13.993200 0.000000
8.002800 -13.993200 0.000000
8.049600 -13.993200 0.000000
8.096400 -13.993200 0.000000
8.143200 -13.993200 0.000000
8.190000 -13.993200 0.000000
8.236800 -13.993200 0.000000
8.283600 -13.993200 0.000000
8.330400 -13.993200 0.000000
8.377200 -13.993200 0.000000
8.424000 -13.993200 0.000000
8.470800 -13.993200 0.000000
8.517600 -13.993200 0.000000
8.564400 -13.993200 0.000000
8.611200 -13.993200 0.000000
8.658000 -13.993200 0.000000
8.704800 -13.993200 0.000000
8.751600 -13.993200 0.000000
8.798400 -13.993200 0.000000
8.845200 -13.993200 0.000000
8.892000 -13.993200 0.000000
8.938800 -13.993200 0.000000
8.985600 -13.993200 0.000000
9.032400 -13.993200 0.000000
9.079200 -13.993200 0.000000
9.126000 -13.993200 0.000000
13.431600 -13.993200 0.000000
13.478400 -13.993200 0.000000
13.525200 -13.993200 0.000000
13.572000 -13.993200 0.000000
13.618800 -13.993200 0.000000
13.665600 -13.993200 0.000000
13.712400 -13.993200 0.000000
13.759200 -13.993200 0.000000
13.806000 -13.993200 0.000000
13.852800 -13.993200 0.000000
13.899600 -13.993200 0.000000
13.946400 -13.993200 0.000000
13.993200 -13.993200 0.000000
14.040000 -13.993200 0.000000
14.086800 -13.993200 0.000000
14.133600 -13.993200 0.000000
14.180400 -13.993200 0.000000
14.227200 -13.993200 0.000000
14.274000 -13.993200 0.000000
14.320800 -13.993200 0.000000
14.367600 -13.993200 0.000000
14.414400 -13.993200 0.000000
14.461200 -13.993200 0.000000
14.508000 -13.993200 0.000000
14.554800 -13.993200 0.000000
14.601600 -13.993200 0.000000
14.648400 -13.993200 0.000000
14.695200 -13.993200 0.000000
14.742000 -13.993200 0.000000
14.788800 -13.993200 0.000000
14.835600 -13.993200 0.000000
14.882400 -13.993200 0.000000
14.929200 -13.993200 0.000000
14.976000 -13.993200 0.000000
15.022800 -13.993200 0.000000
15.069600 -13.993200 0.000000
15.116400 -13.993200 0.000000
15.163200 -13.993200 0.000000
15.210000 -13.993200 0.000000
15.256800 -13.993200 0.000000
15.303600 -13.993200 0.000000
15.350400 -13.993200 0.000000
15.397200 -13.993200 0.000000
15.444000 -13.993200 0.000000
15.490800 -13.993200 0.000000
16.005600 -13.993200 0.000000
16.052400 -13.993200 0.000000
16.099200 -13.993200 0.000000
16.146000 -13.993200 0.000000
16.192800 -13.993200 0.000000
16.239600 -13.993200 0.000000
16.286400 -13.993200 0.000000
16.333200 -13.993200 0.000000
16.380000 -13.993200 0.000000
16.426800 -13.993200 0.000000
16.473600 -13.993200 0.000000
16.520400 -13.993200 0.000000
16.567200 -13.993200 0.000000
16.614000 -13.993200 0.000000
16.660800 -13.993200 0.000000
16.707600 -13.993200 0.000000
18.018000 -13.993200 0.000000
18.064800 -13.993200 0.000000
18.111600 -13.993200 0.000000
18.158400 -13.993200 0.000000
18.205200 -13.993200 0.000000
18.252000 -13.993200 0.000000
18.298800 -13.993200 0.000000
18.345600 -13.993200 0.000000
18.392400 -13.993200 0.000000
18.439200 -13.993200 0.000000
18.486000 -13.993200 0.000000
18.532800 -13.993200 0.000000
18.579600 -13.993200 0.000000
18.626400 -13.993200 0.000000
18.673200 -13.993200 0.000000
-18.720000 -13.946400 0.000000
-18.673200 -13.946400 0.000000
-18.626400 -13.946400 0.000000
-18.579600 -13.946400 0.000000
-18.532800 -13.946400 0.000000
-18.486000 -13.946400 0.000000
-18.439200 -13.946400 0.000000
-18.392400 -13.946400 0.000000
-18.345600 -13.946400 0.000000
-18.298800 -13.946400 0.000000
-18.252000 -13.946400 0.000000
-18.205200 -13.946400 0.000000
-18.158400 -13.946400 0.000000
-18.111600 -13.946400 0.000000
-18.064800 -13.946400 0.000000
-18.018000 -13.946400 0.000000
-17.971200 -13.946400 0.000000
-17.924400 -13.946400 0.000000
-17.877600 -13.946400 0.000000
-17.830800 -13.946400 0.000000
-17.784000 -13.946400 0.000000
-17.737200 -13.946400 0.000000
-17.690400 -13.946400 0.000000
-17.643600 -13.946400 0.000000
-17.596800 -13.946400 0.000000
-17.550000 -13.946400 0.000000
-17.503200 -13.946400 0.000000
-17.456400 -13.946400 0.000000
-17.409600 -13.946400 0.000000
-17.362800 -13.946400 0.000000
-17.316000 -13.946400 0.000000
-17.269200 -13.946400 0.000000
-17.222400 -13.946400 0.000000
-17.175600 -13.946400 0.000000
-17.128800 -13.946400 0.000000
-17.082000 -13.946400 0.000000
-17.035200 -13.946400 0.000000
-16.988400 -13.946400 0.000000
-16.941600 -13.946400 0.000000
-16.894800 -13.946400 0.000000
-16.848000 -13.946400 0.000000
-16.801200 -13.946400 0.000000
-16.286400 -13.946400 0.000000
-15.490800 -13.946400 0.000000
-15.444000 -13.946400 0.000000
-15.397200 -13.946400 0.000000
-15.350400 -13.946400 0.000000
-15.303600 -13.946400 0.000000
-15.256800 -13.946400 0.000000
-15.210000 -13.946400 0.000000
-15.163200 -13.946400 0.000000
-15.116400 -13.946400 0.000000
-15.069600 -13.946400 0.000000
-15.022800 -13.946400 0.000000
-14.976000 -13.946400 0.000000
-14.508000 -13.946400 0.000000
-14.461200 -13.946400 0.000000
-14.414400 -13.946400 0.000000
-14.367600 -13.946400 0.000000
-14.320800 -13.946400 0.000000
-14.274000 -13.946400 0.000000
-14.227200 -13.946400 0.000000
-14.180400 -13.946400 0.000000
-14.133600 -13.946400 0.000000
-14.086800 -13.946400 0.000000
-14.040000 -13.946400 0.000000
-13.993200 -13.946400 0.000000
-13.946400 -13.946400 0.000000
-13.899600 -13.946400 0.000000
-13.852800 -13.946400 0.000000
-13.806000 -13.946400 0.000000
-13.759200 -13.946400 0.000000
-13.712400 -13.946400 0.000000
-13.665600 -13.946400 0.000000
-13.618800 -13.946400 0.000000
-13.572000 -13.946400 0.000000
-13.525200 -13.946400 0.000000
-13.478400 -13.946400 0.000000
-13.431600 -13.946400 0.000000
-13.384800 -13.946400 0.000000
-13.338000 -13.946400 0.000000
-13.291200 -13.946400 0.000000
-13.244400 -13.946400 0.000000
-13.197600 -13.946400 0.000000
-13.150800 -13.946400 0.000000
-13.104000 -13.946400 0.000000
-13.057200 -13.946400 0.000000
-13.010400 -13.946400 0.000000
-12.963600 -13.946400 0.000000
-12.916800 -13.946400 0.000000
-12.870000 -13.946400 0.000000
-12.823200 -13.946400 0.000000
-12.776400 -13.946400 0.000000
-12.729600 -13.946400 0.000000
-12.682800 -13.946400 0.000000
-12.636000 -13.946400 0.000000
-12.589200 -13.946400 0.000000
-12.542400 -13.946400 0.000000
-12.495600 -13.946400 0.000000
-12.448800 -13.946400 0.000000
-7.347600 -13.946400 0.000000
-7.300800 -13.946400 0.000000
-7.254000 -13.946400 0.000000
-7.207200 -13.946400 0.000000
-7.160400 -13.946400 0.000000
-7.113600 -13.946400 0.000000
-7.066800 -13.946400 0.000000
-7.020000 -13.946400 0.000000
-6.973200 -13.946400 0.000000
-6.926400 -13.946400 0.000000
-6.879600 -13.946400 0.000000
-6.832800 -13.946400 0.000000
-6.786000 -13.946400 0.000000
-6.739200 -13.946400 0.000000
-6.692400 -13.946400 0.000000
-6.645600 -13.946400 0.000000
-6.598800 -13.946400 0.000000
-6.552000 -13.946400 0.000000
-6.505200 -13.946400 0.000000
-6.458400 -13.946400 0.000000
-6.411600 -13.946400 0.000000
-6.364800 -13.946400 0.000000
-6.318000 -13.946400 0.000000
-6.271200 -13.946400 0.000000
-6.224400 -13.946400 0.000000
-6.177600 -13.946400 0.000000
-6.130800 -13.946400 0.000000
-6.084000 -13.946400 0.000000
-6.037200 -13.946400 0.000000
-5.990400 -13.946400 0.000000
-5.943600 -13.946400 0.000000
-5.896800 -13.946400 0.000000
-5.850000 -13.946400 0.000000
-5.803200 -13.946400 0.000000
-5.756400 -13.946400 0.000000
-5.709600 -13.946400 0.000000
-5.662800 -13.946400 0.000000
-5.616000 -13.946400 0.000000
-5.569200 -13.946400 0.000000
-5.522400 -13.946400 0.000000
-5.475600 -13.946400 0.000000
-5.428800 -13.946400 0.000000
-5.382000 -13.946400 0.000000
-5.335200 -13.946400 0.000000
-5.288400 -13.946400 0.000000
-5.241600 -13.946400 0.000000
-5.194800 -13.946400 0.000000
-5.148000 -13.946400 0.000000
-5.101200 -13.946400 0.000000
-5.054400 -13.946400 0.000000
-5.007600 -13.946400 0.000000
-4.960800 -13.946400 0.000000
-4.914000 -13.946400 0.000000
-4.867200 -13.946400 0.000000
-4.820400 -13.946400 0.000000
-4.773600 -13.946400 0.000000
-4.726800 -13.946400 0.000000
-4.680000 -13.946400 0.000000
-4.633200 -13.946400 0.000000
-4.586400 -13.946400 0.000000
-4.539600 -13.946400 0.000000
-4.492800 -13.946400 0.000000
-4.446000 -13.946400 0.000000
-4.399200 -13.946400 0.000000
-4.352400 -13.946400 0.000000
-4.305600 -13.946400 0.000000
-4.258800 -13.946400 0.000000
-4.212000 -13.946400 0.000000
-4.165200 -13.946400 0.000000
-4.118400 -13.946400 0.000000
-4.071600 -13.946400 0.000000
-4.024800 -13.946400 0.000000
-3.978000 -13.946400 0.000000
-3.931200 -13.946400 0.000000
-3.884400 -13.946400 0.000000
-3.837600 -13.946400 0.000000
-3.790800 -13.946400 0.000000
-3.744000 -13.946400 0.000000
-3.697200 -13.946400 0.000000
-3.650400 -13.946400 0.000000
-3.603600 -13.946400 0.000000
-3.556800 -13.946400 0.000000
-3.510000 -13.946400 0.000000
-3.463200 -13.946400 0.000000
-3.416400 -13.946400 0.000000
-3.369600 -13.946400 0.000000
-3.322800 -13.946400 0.000000
-3.276000 -13.946400 0.000000
-3.229200 -13.946400 0.000000
-3.182400 -13.946400 0.000000
-3.135600 -13.946400 0.000000
-3.088800 -13.946400 0.000000
-3.042000 -13.946400 0.000000
-2.995200 -13.946400 0.000000
-2.948400 -13.946400 0.000000
-2.901600 -13.946400 0.000000
-2.854800 -13.946400 0.000000
-2.808000 -13.946400 0.000000
-2.761200 -13.946400 0.000000
-2.714400 -13.946400 0.000000
-2.667600 -13.946400 0.000000
-2.620800 -13.946400 0.000000
-2.574000 -13.946400 0.000000
-2.527200 -13.946400 0.000000
-2.480400 -13.946400 0.000000
-2.433600 -13.946400 0.000000
-2.386800 -13.946400 0.000000
-2.340000 -13.946400 0.000000
-2.293200 -13.946400 0.000000
-2.246400 -13.946400 0.000000
-2.199600 -13.946400 0.000000
-2.152800 -13.946400 0.000000
-2.106000 -13.946400 0.000000
-2.059200 -13.946400 0.000000
-2.012400 -13.946400 0.000000
-1.965600 -13.946400 0.000000
-1.918800 -13.946400 0.000000
-1.872000 -13.946400 0.000000
-1.825200 -13.946400 0.000000
-1.778400 -13.946400 0.000000
-1.731600 -13.946400 0.000000
-1.684800 -13.946400 0.000000
-1.638000 -13.946400 0.000000
-1.591200 -13.946400 0.000000
-1.544400 -13.946400 0.000000
-1.497600 -13.946400 0.000000
-1.450800 -13.946400 0.000000
-1.404000 -13.946400 0.000000
-1.357200 -13.946400 0.000000
-1.310400 -13.946400 0.000000
-1.263600 -13.946400 0.000000
-1.216800 -13.946400 0.000000
-1.170000 -13.946400 0.000000
-1.123200 -13.946400 0.000000
-1.076400 -13.946400 0.000000
-1.029600 -13.946400 0.000000
-0.982800 -13.946400 0.000000
-0.936000 -13.946400 0.000000
-0.889200 -13.946400 0.000000
-0.842400 -13.946400 0.000000
-0.795600 -13.946400 0.000000
-0.748800 -13.946400 0.000000
-0.702000 -13.946400 0.000000
-0.655200 -13.946400 0.000000
-0.608400 -13.946400 0.000000
-0.561600 -13.946400 0.000000
-0.514800 -13.946400 0.000000
-0.468000 -13.946400 0.000000
-0.421200 -13.946400 0.000000
-0.374400 -13.946400 0.000000
-0.327600 -13.946400 0.000000
-0.280800 -13.946400 0.000000
-0.234000 -13.946400 0.000000
-0.187200 -13.946400 0.000000
-0.140400 -13.946400 0.000000
-0.093600 -13.946400 0.000000
-0.046800 -13.946400 0.000000
0.000000 -13.946400 0.000000
0.046800 -13.946400 0.000000
0.093600 -13.946400 0.000000
0.140400 -13.946400 0.000000
0.187200 -13.946400 0.000000
0.234000 -13.946400 0.000000
0.280800 -13.946400 0.000000
0.327600 -13.946400 0.000000
0.374400 -13.946400 0.000000
0.421200 -13.946400 0.000000
0.468000 -13.946400 0.000000
0.514800 -13.946400 0.000000
0.561600 -13.946400 0.000000
0.608400 -13.946400 0.000000
0.655200 -13.946400 0.000000
0.702000 -13.946400 0.000000
0.748800 -13.946400 0.000000
0.795600 -13.946400 0.000000
0.842400 -13.946400 0.000000
0.889200 -13.946400 0.000000
0.936000 -13.946400 0.000000
0.982800 -13.946400 0.000000
1.029600 -13.946400 0.000000
1.076400 -13.946400 0.000000
1.123200 -13.946400 0.000000
1.170000 -13.946400 0.000000
1.216800 -13.946400 0.000000
1.263600 -13.946400 0.000000
1.310400 -13.946400 0.000000
1.357200 -13.946400 0.000000
1.404000 -13.946400 0.000000
1.450800 -13.946400 0.000000
1.497600 -13.946400 0.000000
1.544400 -13.946400 0.000000
1.591200 -13.946400 0.000000
1.638000 -13.946400 0.000000
1.684800 -13.946400 0.000000
1.731600 -13.946400 0.000000
1.778400 -13.946400 0.000000
1.825200 -13.946400 0.000000
1.872000 -13.946400 0.000000
1.918800 -13.946400 0.000000
1.965600 -13.946400 0.000000
2.012400 -13.946400 0.000000
2.059200 -13.946400 0.000000
2.106000 -13.946400 0.000000
2.152800 -13.946400 0.000000
2.199600 -13.946400 0.000000
2.246400 -13.946400 0.000000
2.293200 -13.946400 0.000000
2.340000 -13.946400 0.000000
2.386800 -13.946400 0.000000
2.433600 -13.946400 0.000000
2.480400 -13.946400 0.000000
2.527200 -13.946400 0.000000
2.574000 -13.946400 0.000000
2.620800 -13.946400 0.000000
2.667600 -13.946400 0.000000
2.714400 -13.946400 0.000000
2.761200 -13.946400 0.000000
2.808000 -13.946400 0.000000
2.854800 -13.946400 0.000000
2.901600 -13.946400 0.000000
2.948400 -13.946400 0.000000
2.995200 -13.946400 0.000000
3.042000 -13.946400 0.000000
3.088800 -13.946400 0.000000
3.135600 -13.946400 0.000000
3.182400 -13.946400 0.000000
3.229200 -13.946400 0.000000
3.276000 -13.946400 0.000000
3.322800 -13.946400 0.000000
3.369600 -13.946400 0.000000
3.416400 -13.946400 0.000000
3.463200 -13.946400 0.000000
3.510000 -13.946400 0.000000
3.556800 -13.946400 0.000000
3.603600 -13.946400 0.000000
3.650400 -13.946400 0.000000
3.697200 -13.946400 0.000000
3.744000 -13.946400 0.000000
3.790800 -13.946400 0.000000
3.837600 -13.946400 0.000000
3.884400 -13.946400 0.000000
3.931200 -13.946400 0.000000
3.978000 -13.946400 0.000000
4.024800 -13.946400 0.000000
4.071600 -13.946400 0.000000
4.118400 -13.946400 0.000000
4.165200 -13.946400 0.000000
4.212000 -13.946400 0.000000
4.258800 -13.946400 0.000000
4.305600 -13.946400 0.000000
4.352400 -13.946400 0.000000
4.399200 -13.946400 0.000000
4.446000 -13.946400 0.000000
4.492800 -13.946400 0.000000
4.539600 -13.946400 0.000000
4.586400 -13.946400 0.000000
4.633200 -13.946400 0.000000
4.680000 -13.946400 0.000000
4.726800 -13.946400 0.000000
4.773600 -13.946400 0.000000
4.820400 -13.946400 0.000000
4.867200 -13.946400 0.000000
4.914000 -13.946400 0.000000
4.960800 -13.946400 0.000000
5.007600 -13.946400 0.000000
5.054400 -13.946400 0.000000
5.101200 -13.946400 0.000000
5.148000 -13.946400 0.000000
5.194800 -13.946400 0.000000
5.241600 -13.946400 0.000000
5.288400 -13.946400 0.000000
5.335200 -13.946400 0.000000
5.382000 -13.946400 0.000000
5.428800 -13.946400 0.000000
5.475600 -13.946400 0.000000
5.522400 -13.946400 0.000000
5.569200 -13.946400 0.000000
5.616000 -13.946400 0.000000
5.662800 -13.946400 0.000000
5.709600 -13.946400 0.000000
5.756400 -13.946400 0.000000
5.803200 -13.946400 0.000000
5.850000 -13.946400 0.000000
5.896800 -13.946400 0.000000
5.943600 -13.946400 0.000000
5.990400 -13.946400 0.000000
6.037200 -13.946400 0.000000
6.084000 -13.946400 0.000000
6.130800 -13.946400 0.000000
6.177600 -13.946400 0.000000
6.224400 -13.946400 0.000000
6.271200 -13.946400 0.000000
6.318000 -13.946400 0.000000
6.364800 -13.946400 0.000000
6.411600 -13.946400 0.000000
6.458400 -13.946400 0.000000
6.505200 -13.946400 0.000000
6.552000 -13.946400 0.000000
6.598800 -13.946400 0.000000
6.645600 -13.946400 0.000000
6.692400 -13.946400 0.000000
6.739200 -13.946400 0.000000
6.786000 -13.946400 0.000000
6.832800 -13.946400 0.000000
6.879600 -13.946400 0.000000
6.926400 -13.946400 0.000000
6.973200 -13.946400 0.000000
7.020000 -13.946400 0.000000
7.066800 -13.946400 0.000000
7.113600 -13.946400 0.000000
7.160400 -13.946400 0.000000
7.207200 -13.946400 0.000000
7.254000 -13.946400 0.000000
7.300800 -13.946400 0.000000
7.347600 -13.946400 0.000000
7.394400 -13.946400 0.000000
7.441200 -13.946400 0.000000
7.488000 -13.946400 0.000000
7.534800 -13.946400 0.000000
7.581600 -13.946400 0.000000
7.628400 -13.946400 0.000000
7.675200 -13.946400 0.000000
7.722000 -13.946400 0.000000
7.768800 -13.946400 0.000000
7.815600 -13.946400 0.000000
7.862400 -13.946400 0.000000
7.909200 -13.946400 0.000000
7.956000 -13.946400 0.000000
8.002800 -13.946400 0.000000
8.049600 -13.946400 0.000000
8.096400 -13.946400 0.000000
8.143200 -13.946400 0.000000
8.190000 -13.946400 0.000000
8.236800 -13.946400 0.000000
8.283600 -13.946400 0.000000
8.330400 -13.946400 0.000000
8.377200 -13.946400 0.000000
8.424000 -13.946400 0.000000
8.470800 -13.946400 0.000000
8.517600 -13.946400 0.000000
8.564400 -13.946400 0.000000
8.611200 -13.946400 0.000000
8.658000 -13.946400 0.000000
8.704800 -13.946400 0.000000
8.751600 -13.946400 0.000000
8.798400 -13.946400 0.000000
8.845200 -13.946400 0.000000
8.892000 -13.946400 0.000000
8.938800 -13.946400 0.000000
8.985600 -13.946400 0.000000
9.032400 -13.946400 0.000000
9.079200 -13.946400 0.000000
9.126000 -13.946400 0.000000
13.478400 -13.946400 0.000000
13.525200 -13.946400 0.000000
13.572000 -13.946400 0.000000
13.618800 -13.946400 0.000000
13.665600 -13.946400 0.000000
13.712400 -13.946400 0.000000
13.759200 -13.946400 0.000000
13.806000 -13.946400 0.000000
13.852800 -13.946400 0.000000
13.899600 -13.946400 0.000000
13.946400 -13.946400 0.000000
13.993200 -13.946400 0.000000
14.040000 -13.946400 0.000000
14.086800 -13.946400 0.000000
14.133600 -13.946400 0.000000
14.180400 -13.946400 0.000000
14.227200 -13.946400 0.000000
14.274000 -13.946400 0.000000
14.320800 -13.946400 0.000000
14.367600 -13.946400 0.000000
14.414400 -13.946400 0.000000
14.461200 -13.946400 0.000000
14.508000 -13.946400 0.000000
14.554800 -13.946400 0.000000
14.601600 -13.946400 0.000000
14.648400 -13.946400 0.000000
14.695200 -13.946400 0.000000
14.742000 -13.946400 0.000000
14.788800 -13.946400 0.000000
14.835600 -13.946400 0.000000
14.882400 -13.946400 0.000000
14.929200 -13.946400 0.000000
14.976000 -13.946400 0.000000
15.022800 -13.946400 0.000000
15.069600 -13.946400 0.000000
15.116400 -13.946400 0.000000
15.163200 -13.946400 0.000000
15.210000 -13.946400 0.000000
15.256800 -13.946400 0.000000
15.303600 -13.946400 0.000000
15.350400 -13.946400 0.000000
15.397200 -13.946400 0.000000
15.444000 -13.946400 0.000000
15.490800 -13.946400 0.000000
15.537600 -13.946400 0.000000
16.005600 -13.946400 0.000000
16.052400 -13.946400 0.000000
16.099200 -13.946400 0.000000
16.146000 -13.946400 0.000000
16.192800 -13.946400 0.000000
16.239600 -13.946400 0.000000
16.286400 -13.946400 0.000000
16.333200 -13.946400 0.000000
16.380000 -13.946400 0.000000
16.426800 -13.946400 0.000000
16.473600 -13.946400 0.000000
16.520400 -13.946400 0.000000
16.567200 -13.946400 0.000000
16.614000 -13.946400 0.000000
16.660800 -13.946400 0.000000
16.707600 -13.946400 0.000000
16.754400 -13.946400 0.000000
17.550000 -13.946400 0.000000
18.064800 -13.946400 0.000000
18.111600 -13.946400 0.000000
18.158400 -13.946400 0.000000
18.205200 -13.946400 0.000000
18.252000 -13.946400 0.000000
18.298800 -13.946400 0.000000
18.345600 -13.946400 0.000000
18.392400 -13.946400 0.000000
18.439200 -13.946400 0.000000
18.486000 -13.946400 0.000000
18.532800 -13.946400 0.000000
18.579600 -13.946400 0.000000
18.626400 -13.946400 0.000000
18.673200 -13.946400 0.000000
-18.720000 -13.899600 0.000000
-18.673200 -13.899600 0.000000
-18.626400 -13.899600 0.000000
-18.579600 -13.899600 -7.760962
-18.532800 -13.899600 -7.759747
-18.486000 -13.899600 -7.753757
-18.439200 -13.899600 -7.756044
-18.392400 -13.899600 -7.756044
-18.345600 -13.899600 -7.756044
-18.298800 -13.899600 -7.756044
-18.252000 -13.899600 -7.756997
-18.205200 -13.899600 -7.756997
-18.158400 -13.899600 -7.756997
-18.111600 -13.899600 -7.755790
-18.064800 -13.899600 -7.756997
-18.018000 -13.899600 -7.784952
-17.971200 -13.899600 -7.784952
-17.924400 -13.899600 -7.780961
-17.877600 -13.899600 -7.784380
-17.830800 -13.899600 -7.784380
-17.784000 -13.899600 -7.784380
-17.737200 -13.899600 -7.798561
-17.690400 -13.899600 -7.784380
-17.643600 -13.899600 -7.780961
-17.596800 -13.899600 -7.784380
-17.550000 -13.899600 -7.801027
-17.503200 -13.899600 -7.795598
-17.456400 -13.899600 -7.795598
-17.409600 -13.899600 -7.779128
-17.362800 -13.899600 -7.777140
-17.316000 -13.899600 -7.767620
-17.269200 -13.899600 -7.765300
-17.222400 -13.899600 -7.762868
-17.175600 -13.899600 -7.765300
-17.128800 -13.899600 -7.768252
-17.082000 -13.899600 -7.768252
-17.035200 -13.899600 -7.768252
-16.988400 -13.899600 -7.768252
-16.941600 -13.899600 -7.757878
-16.894800 -13.899600 -7.712780
-16.848000 -13.899600 -7.679443
-15.584400 -13.899600 4.916026
-15.537600 -13.899600 4.916026
-15.490800 -13.899600 4.928293
-15.444000 -13.899600 4.928293
-15.397200 -13.899600 4.928293
-15.350400 -13.899600 4.972032
-15.303600 -13.899600 4.985050
-15.256800 -13.899600 5.013314
-15.210000 -13.899600 5.032357
-15.163200 -13.899600 5.064231
-15.116400 -13.899600 5.089627
-15.069600 -13.899600 5.135831
-15.022800 -13.899600 5.198860
-14.976000 -13.899600 5.251072
-14.508000 -13.899600 6.559174
-14.461200 -13.899600 6.604657
-14.414400 -13.899600 6.648967
-14.367600 -13.899600 6.664937
-14.320800 -13.899600 6.668198
-14.274000 -13.899600 6.668569
-14.227200 -13.899600 6.670580
-14.180400 -13.899600 6.675288
-14.133600 -13.899600 6.670580
-14.086800 -13.899600 6.675288
-14.040000 -13.899600 6.670914
-13.993200 -13.899600 6.669259
-13.946400 -13.899600 6.672373
-13.899600 -13.899600 6.673645
-13.852800 -13.899600 6.672373
-13.806000 -13.899600 6.673645
-13.759200 -13.899600 6.673645
-13.712400 -13.899600 6.672373
-13.665600 -13.899600 6.674256
-13.618800 -13.899600 6.674256
-13.572000 -13.899600 6.674256
-13.525200 -13.899600 6.674798
-13.478400 -13.899600 6.674277
-13.431600 -13.899600 6.674277
-13.384800 -13.899600 6.674798
-13.338000 -13.899600 6.674798
-13.291200 -13.899600 6.670868
-13.244400 -13.899600 6.670145
-13.197600 -13.899600 6.670145
-13.150800 -13.899600 6.665505
-13.104000 -13.899600 6.657490
-13.057200 -13.899600 6.665505
-13.010400 -13.899600 6.665962
-12.963600 -13.899600 6.667203
-12.916800 -13.899600 6.675156
-12.870000 -13.899600 6.680039
-12.823200 -13.899600 6.685824
-12.776400 -13.899600 6.686114
-12.729600 -13.899600 6.686114
-12.682800 -13.899600 6.696726
-12.636000 -13.899600 6.702151
-12.589200 -13.899600 6.702151
-12.542400 -13.899600 6.716983
-12.495600 -13.899600 6.742030
-12.448800 -13.899600 6.809785
-7.300800 -13.899600 9.115813
-7.254000 -13.899600 8.925212
-7.207200 -13.899600 8.840131
-7.160400 -13.899600 8.822491
-7.113600 -13.899600 8.799836
-7.066800 -13.899600 8.808375
-7.020000 -13.899600 8.818531
-6.973200 -13.899600 8.809472
-6.926400 -13.899600 8.799836
-6.879600 -13.899600 8.722031
-6.832800 -13.899600 8.648845
-6.786000 -13.899600 8.536586
-6.739200 -13.899600 8.469554
-6.692400 -13.899600 8.405495
-6.645600 -13.899600 8.379286
-6.598800 -13.899600 8.322267
-6.552000 -13.899600 8.291928
-6.505200 -13.899600 8.244911
-6.458400 -13.899600 8.184864
-6.411600 -13.899600 8.131364
-6.364800 -13.899600 8.043494
-6.318000 -13.899600 8.004414
-6.271200 -13.899600 7.950648
-6.224400 -13.899600 7.902530
-6.177600 -13.899600 7.862129
-6.130800 -13.899600 7.861008
-6.084000 -13.899600 7.845999
-6.037200 -13.899600 7.772150
-5.990400 -13.899600 7.729659
-5.943600 -13.899600 7.699845
-5.896800 -13.899600 7.654697
-5.850000 -13.899600 7.622884
-5.803200 -13.899600 7.594615
-5.756400 -13.899600 7.537368
-5.709600 -13.899600 7.524739
-5.662800 -13.899600 7.499619
-5.616000 -13.899600 7.467806
-5.569200 -13.899600 7.449240
-5.522400 -13.899600 7.386600
-5.475600 -13.899600 7.364906
-5.428800 -13.899600 7.333612
-5.382000 -13.899600 7.328828
-5.335200 -13.899600 7.321563
-5.288400 -13.899600 7.310327
-5.241600 -13.899600 7.277156
-5.194800 -13.899600 7.263710
-5.148000 -13.899600 7.260125
-5.101200 -13.899600 7.237494
-5.054400 -13.899600 7.150392
-5.007600 -13.899600 7.090678
-4.960800 -13.899600 7.044034
-4.914000 -13.899600 7.014602
-4.867200 -13.899600 7.003842
-4.820400 -13.899600 6.993287
-4.773600 -13.899600 6.992529
-4.726800 -13.899600 6.967972
-4.680000 -13.899600 6.954200
-4.633200 -13.899600 6.941828
-4.586400 -13.899600 6.912622
-4.539600 -13.899600 6.882719
-4.492800 -13.899600 6.869952
-4.446000 -13.899600 6.838895
-4.399200 -13.899600 6.838895
-4.352400 -13.899600 6.818116
-4.305600 -13.899600 6.803976
-4.258800 -13.899600 6.776660
-4.212000 -13.899600 6.741701
-4.165200 -13.899600 6.715763
-4.118400 -13.899600 6.715763
-4.071600 -13.899600 6.679795
-4.024800 -13.899600 6.663665
-3.978000 -13.899600 6.659302
-3.931200 -13.899600 6.656696
-3.884400 -13.899600 6.638010
-3.837600 -13.899600 6.613282
-3.790800 -13.899600 6.588713
-3.744000 -13.899600 6.584000
-3.697200 -13.899600 6.552274
-3.650400 -13.899600 6.548298
-3.603600 -13.899600 6.532489
-3.556800 -13.899600 6.523649
-3.510000 -13.899600 6.519058
-3.463200 -13.899600 6.484820
-3.416400 -13.899600 6.459338
-3.369600 -13.899600 6.454223
-3.322800 -13.899600 6.452805
-3.276000 -13.899600 6.413248
-3.229200 -13.899600 6.406776
-3.182400 -13.899600 6.389853
-3.135600 -13.899600 6.376863
-3.088800 -13.899600 6.359078
-3.042000 -13.899600 6.351393
-2.995200 -13.899600 6.329158
-2.948400 -13.899600 6.319226
-2.901600 -13.899600 6.306751
-2.854800 -13.899600 6.288054
-2.808000 -13.899600 6.280290
-2.761200 -13.899600 6.280290
-2.714400 -13.899600 6.281729
-2.667600 -13.899600 6.286739
-2.620800 -13.899600 6.286739
-2.574000 -13.899600 6.281729
-2.527200 -13.899600 6.281729
-2.480400 -13.899600 6.271274
-2.433600 -13.899600 6.241869
-2.386800 -13.899600 6.232593
-2.340000 -13.899600 6.182667
-2.293200 -13.899600 6.162611
-2.246400 -13.899600 6.159016
-2.199600 -13.899600 6.133075
-2.152800 -13.899600 6.121960
-2.106000 -13.899600 6.116129
-2.059200 -13.899600 6.116129
-2.012400 -13.899600 6.107509
-1.965600 -13.899600 6.101002
-1.918800 -13.899600 6.093429
-1.872000 -13.899600 6.084430
-1.825200 -13.899600 6.066225
-1.778400 -13.899600 6.053170
-1.731600 -13.899600 6.021028
-1.684800 -13.899600 6.007400
-1.638000 -13.899600 6.003987
-1.591200 -13.899600 5.988796
-1.544400 -13.899600 5.976096
-1.497600 -13.899600 5.956459
-1.450800 -13.899600 5.928956
-1.404000 -13.899600 5.938778
-1.357200 -13.899600 5.928956
-1.310400 -13.899600 5.926773
-1.263600 -13.899600 5.909054
-1.216800 -13.899600 5.909280
-1.170000 -13.899600 5.928008
-1.123200 -13.899600 5.939570
-1.076400 -13.899600 5.935752
-1.029600 -13.899600 5.949975
-0.982800 -13.899600 5.965099
-0.936000 -13.899600 5.963141
-0.889200 -13.899600 5.949975
-0.842400 -13.899600 5.929320
-0.795600 -13.899600 5.911522
-0.748800 -13.899600 5.872116
-0.702000 -13.899600 5.834925
-0.655200 -13.899600 5.822931
-0.608400 -13.899600 5.803641
-0.561600 -13.899600 5.819478
-0.514800 -13.899600 5.808337
-0.468000 -13.899600 5.808337
-0.421200 -13.899600 5.784356
-0.374400 -13.899600 5.755623
-0.327600 -13.899600 5.755623
-0.280800 -13.899600 5.755623
-0.234000 -13.899600 5.742243
-0.187200 -13.899600 5.739901
-0.140400 -13.899600 5.737954
-0.093600 -13.899600 5.729436
-0.046800 -13.899600 5.747780
0.000000 -13.899600 5.752132
0.046800 -13.899600 5.752132
0.093600 -13.899600 5.752132
0.140400 -13.899600 5.749941
0.187200 -13.899600 5.749423
0.234000 -13.899600 5.749423
0.280800 -13.899600 5.745008
0.327600 -13.899600 5.727377
0.374400 -13.899600 5.720508
0.421200 -13.899600 5.695374
0.468000 -13.899600 5.682911
0.514800 -13.899600 5.678667
0.561600 -13.899600 5.672846
0.608400 -13.899600 5.658650
0.655200 -13.899600 5.666957
0.702000 -13.899600 5.657434
0.748800 -13.899600 5.641693
0.795600 -13.899600 5.642949
0.842400 -13.899600 5.634041
0.889200 -13.899600 5.639618
0.936000 -13.899600 5.649982
0.982800 -13.899600 5.643697
1.029600 -13.899600 5.643697
1.076400 -13.899600 5.649982
1.123200 -13.899600 5.655767
1.170000 -13.899600 5.649542
1.216800 -13.899600 5.628388
1.263600 -13.899600 5.618547
1.310400 -13.899600 5.594220
1.357200 -13.899600 5.578638
1.404000 -13.899600 5.577589
1.450800 -13.899600 5.577262
1.497600 -13.899600 5.589150
1.544400 -13.899600 5.593831
1.591200 -13.899600 5.593831
1.638000 -13.899600 5.606930
1.684800 -13.899600 5.607558
1.731600 -13.899600 5.633488
1.778400 -13.899600 5.646129
1.825200 -13.899600 5.646800
1.872000 -13.899600 5.667845
1.918800 -13.899600 5.667406
1.965600 -13.899600 5.653105
2.012400 -13.899600 5.646684
2.059200 -13.899600 5.638857
2.106000 -13.899600 5.637371
2.152800 -13.899600 5.633863
2.199600 -13.899600 5.622691
2.246400 -13.899600 5.607991
2.293200 -13.899600 5.592661
2.340000 -13.899600 5.592413
2.386800 -13.899600 5.588713
2.433600 -13.899600 5.582863
2.480400 -13.899600 5.573801
2.527200 -13.899600 5.573801
2.574000 -13.899600 5.564356
2.620800 -13.899600 5.570531
2.667600 -13.899600 5.564356
2.714400 -13.899600 5.569732
2.761200 -13.899600 5.562043
2.808000 -13.899600 5.578258
2.854800 -13.899600 5.579863
2.901600 -13.899600 5.587030
2.948400 -13.899600 5.587030
2.995200 -13.899600 5.591610
3.042000 -13.899600 5.592163
3.088800 -13.899600 5.598418
3.135600 -13.899600 5.597426
3.182400 -13.899600 5.617001
3.229200 -13.899600 5.661112
3.276000 -13.899600 5.680241
3.322800 -13.899600 5.714937
3.369600 -13.899600 5.726296
3.416400 -13.899600 5.713764
3.463200 -13.899600 5.718207
3.510000 -13.899600 5.699407
3.556800 -13.899600 5.675558
3.603600 -13.899600 5.660292
3.650400 -13.899600 5.649652
3.697200 -13.899600 5.649652
3.744000 -13.899600 5.657746
3.790800 -13.899600 5.657746
3.837600 -13.899600 5.674035
3.884400 -13.899600 5.681717
3.931200 -13.899600 5.682598
3.978000 -13.899600 5.689144
4.024800 -13.899600 5.721714
4.071600 -13.899600 5.749544
4.118400 -13.899600 5.783539
4.165200 -13.899600 5.793251
4.212000 -13.899600 5.797468
4.258800 -13.899600 5.814890
4.305600 -13.899600 5.804498
4.352400 -13.899600 5.793251
4.399200 -13.899600 5.770943
4.446000 -13.899600 5.765580
4.492800 -13.899600 5.769513
4.539600 -13.899600 5.747079
4.586400 -13.899600 5.737563
4.633200 -13.899600 5.737563
4.680000 -13.899600 5.747062
4.726800 -13.899600 5.750111
4.773600 -13.899600 5.749708
4.820400 -13.899600 5.747062
4.867200 -13.899600 5.752312
4.914000 -13.899600 5.760843
4.960800 -13.899600 5.777563
5.007600 -13.899600 5.805780
5.054400 -13.899600 5.847310
5.101200 -13.899600 5.871516
5.148000 -13.899600 5.893995
5.194800 -13.899600 5.900870
5.241600 -13.899600 5.913372
5.288400 -13.899600 5.942787
5.335200 -13.899600 5.953956
5.382000 -13.899600 5.965838
5.428800 -13.899600 5.956513
5.475600 -13.899600 5.965838
5.522400 -13.899600 5.971706
5.569200 -13.899600 5.973196
5.616000 -13.899600 5.974036
5.662800 -13.899600 5.971376
5.709600 -13.899600 5.971376
5.756400 -13.899600 5.994117
5.803200 -13.899600 5.994117
5.850000 -13.899600 5.992541
5.896800 -13.899600 6.009845
5.943600 -13.899600 6.012298
5.990400 -13.899600 6.061380
6.037200 -13.899600 6.128768
6.084000 -13.899600 6.162274
6.130800 -13.899600 6.175675
6.177600 -13.899600 6.182187
6.224400 -13.899600 6.183213
6.271200 -13.899600 6.186806
6.318000 -13.899600 6.182906
6.364800 -13.899600 6.182906
6.411600 -13.899600 6.186806
6.458400 -13.899600 6.186806
6.505200 -13.899600 6.232513
6.552000 -13.899600 6.256413
6.598800 -13.899600 6.285891
6.645600 -13.899600 6.293630
6.692400 -13.899600 6.302432
6.739200 -13.899600 6.302432
6.786000 -13.899600 6.313569
6.832800 -13.899600 6.313840
6.879600 -13.899600 6.322702
6.926400 -13.899600 6.388286
6.973200 -13.899600 6.419306
7.020000 -13.899600 6.484918
7.066800 -13.899600 6.486598
7.113600 -13.899600 6.520181
7.160400 -13.899600 6.524452
7.207200 -13.899600 6.526816
7.254000 -13.899600 6.545226
7.300800 -13.899600 6.551205
7.347600 -13.899600 6.578994
7.394400 -13.899600 6.635574
7.441200 -13.899600 6.650989
7.488000 -13.899600 6.667783
7.534800 -13.899600 6.688247
7.581600 -13.899600 6.724118
7.628400 -13.899600 6.746890
7.675200 -13.899600 6.786066
7.722000 -13.899600 6.807870
7.768800 -13.899600 6.834623
7.815600 -13.899600 6.857368
7.862400 -13.899600 6.886861
7.909200 -13.899600 6.907059
7.956000 -13.899600 6.928685
8.002800 -13.899600 6.975651
8.049600 -13.899600 7.001824
8.096400 -13.899600 7.037669
8.143200 -13.899600 7.092886
8.190000 -13.899600 7.123467
8.236800 -13.899600 7.133954
8.283600 -13.899600 7.142391
8.330400 -13.899600 7.169404
8.377200 -13.899600 7.216518
8.424000 -13.899600 7.230484
8.470800 -13.899600 7.275457
8.517600 -13.899600 7.329756
8.564400 -13.899600 7.386431
8.611200 -13.899600 7.442976
8.658000 -13.899600 7.492676
8.704800 -13.899600 7.566125
8.751600 -13.899600 7.616298
8.798400 -13.899600 7.620125
8.845200 -13.899600 7.668586
8.892000 -13.899600 7.729230
8.938800 -13.899600 7.805775
8.985600 -13.899600 7.871408
9.032400 -13.899600 8.035973
9.079200 -13.899600 8.178162
9.126000 -13.899600 8.615369
13.478400 -13.899600 6.644578
13.525200 -13.899600 6.644578
13.572000 -13.899600 6.621607
13.618800 -13.899600 6.603218
13.665600 -13.899600 6.592133
13.712400 -13.899600 6.582514
13.759200 -13.899600 6.579054
13.806000 -13.899600 6.576809
13.852800 -13.899600 6.576809
13.899600 -13.899600 6.568769
13.946400 -13.899600 6.566999
13.993200 -13.899600 6.568769
14.040000 -13.899600 6.566900
14.086800 -13.899600 6.566999
14.133600 -13.899600 6.566233
14.180400 -13.899600 6.564083
14.227200 -13.899600 6.572479
14.274000 -13.899600 6.576204
14.320800 -13.899600 6.577402
14.367600 -13.899600 6.581970
14.414400 -13.899600 6.576204
14.461200 -13.899600 6.581970
14.508000 -13.899600 6.581970
14.554800 -13.899600 6.581970
14.601600 -13.899600 6.581755
14.648400 -13.899600 6.581970
14.695200 -13.899600 6.581755
14.742000 -13.899600 6.584262
14.788800 -13.899600 6.581755
14.835600 -13.899600 6.578810
14.882400 -13.899600 6.578810
14.929200 -13.899600 6.573299
14.976000 -13.899600 6.570691
15.022800 -13.899600 6.573299
15.069600 -13.899600 6.572335
15.116400 -13.899600 6.567235
15.163200 -13.899600 6.573299
15.210000 -13.899600 6.573299
15.256800 -13.899600 6.567235
15.303600 -13.899600 6.564382
15.350400 -13.899600 6.561219
15.397200 -13.899600 6.555635
15.444000 -13.899600 6.549651
15.490800 -13.899600 6.531689
15.537600 -13.899600 6.498406
16.052400 -13.899600 5.063038
16.099200 -13.899600 5.022684
16.146000 -13.899600 5.007998
16.192800 -13.899600 4.979077
16.239600 -13.899600 4.973604
16.286400 -13.899600 4.963694
16.333200 -13.899600 4.956780
16.380000 -13.899600 4.954811
16.426800 -13.899600 4.958085
16.473600 -13.899600 4.953148
16.520400 -13.899600 4.941905
16.567200 -13.899600 4.924199
16.614000 -13.899600 4.899680
16.660800 -13.899600 4.890865
16.707600 -13.899600 4.871941
16.754400 -13.899600 4.794947
18.064800 -13.899600 -8.106612
18.111600 -13.899600 -8.142195
18.158400 -13.899600 -8.187812
18.205200 -13.899600 -8.203401
18.252000 -13.899600 -8.226752
18.298800 -13.899600 -8.242251
18.345600 -13.899600 -8.247065
18.392400 -13.899600 -8.242251
18.439200 -13.899600 -8.208241
18.486000 -13.899600 -8.217552
18.532800 -13.899600 -8.217552
18.579600 -13.899600 0.000000
18.626400 -13.899600 0.000000
18.673200 -13.899600 0.000000
-18.720000 -13.852800 0.000000
-18.673200 -13.852800 0.000000
-18.626400 -13.852800 0.000000
-18.579600 -13.852800 -7.759747
-18.532800 -13.852800 -7.759747
-18.486000 -13.852800 -7.753757
-18.439200 -13.852800 -7.756044
-18.392400 -13.852800 -7.756044
-18.345600 -13.852800 -7.756044
-18.298800 -13.852800 -7.756044
-18.252000 -13.852800 -7.756874
-18.205200 -13.852800 -7.756874
-18.158400 -13.852800 -7.756997
-18.111600 -13.852800 -7.756874
-18.064800 -13.852800 -7.756997
-18.018000 -13.852800 -7.784952
-17.971200 -13.852800 -7.785447
-17.924400 -13.852800 -7.785447
-17.877600 -13.852800 -7.798561
-17.830800 -13.852800 -7.798561
-17.784000 -13.852800 -7.806900
-17.737200 -13.852800 -7.814152
-17.690400 -13.852800 -7.806900
-17.643600 -13.852800 -7.798561
-17.596800 -13.852800 -7.803692
-17.550000 -13.852800 -7.814152
-17.503200 -13.852800 -7.814152
-17.456400 -13.852800 -7.793733
-17.409600 -13.852800 -7.779128
-17.362800 -13.852800 -7.779128
-17.316000 -13.852800 -7.774977
-17.269200 -13.852800 -7.767620
-17.222400 -13.852800 -7.765300
-17.175600 -13.852800 -7.767620
-17.128800 -13.852800 -7.769496
-17.082000 -13.852800 -7.767620
-17.035200 -13.852800 -7.765300
-16.988400 -13.852800 -7.757878
-16.941600 -13.852800 -7.744051
-16.894800 -13.852800 -7.704285
-16.380000 -13.852800 -6.268046
-15.584400 -13.852800 4.928293
-15.537600 -13.852800 4.939697
-15.490800 -13.852800 4.972032
-15.444000 -13.852800 4.984901
-15.397200 -13.852800 4.996273
-15.350400 -13.852800 5.008378
-15.303600 -13.852800 5.016468
-15.256800 -13.852800 5.032009
-15.210000 -13.852800 5.064231
-15.163200 -13.852800 5.089627
-15.116400 -13.852800 5.132476
-15.069600 -13.852800 5.164336
-15.022800 -13.852800 5.240741
-14.554800 -13.852800 6.531077
-14.508000 -13.852800 6.604657
-14.461200 -13.852800 6.632550
-14.414400 -13.852800 6.664937
-14.367600 -13.852800 6.672479
-14.320800 -13.852800 6.675599
-14.274000 -13.852800 6.677503
-14.227200 -13.852800 6.678537
-14.180400 -13.852800 6.684396
-14.133600 -13.852800 6.680050
-14.086800 -13.852800 6.677503
-14.040000 -13.852800 6.675288
-13.993200 -13.852800 6.670914
-13.946400 -13.852800 6.673645
-13.899600 -13.852800 6.677488
-13.852800 -13.852800 6.674236
-13.806000 -13.852800 6.674256
-13.759200 -13.852800 6.674256
-13.712400 -13.852800 6.674717
-13.665600 -13.852800 6.678313
-13.618800 -13.852800 6.685244
-13.572000 -13.852800 6.674798
-13.525200 -13.852800 6.685244
-13.478400 -13.852800 6.676672
-13.431600 -13.852800 6.686276
-13.384800 -13.852800 6.685780
-13.338000 -13.852800 6.686276
-13.291200 -13.852800 6.678963
-13.244400 -13.852800 6.676781
-13.197600 -13.852800 6.675925
-13.150800 -13.852800 6.673375
-13.104000 -13.852800 6.670841
-13.057200 -13.852800 6.670841
-13.010400 -13.852800 6.667203
-12.963600 -13.852800 6.670841
-12.916800 -13.852800 6.678727
-12.870000 -13.852800 6.681908
-12.823200 -13.852800 6.686114
-12.776400 -13.852800 6.689211
-12.729600 -13.852800 6.689211
-12.682800 -13.852800 6.706238
-12.636000 -13.852800 6.707175
-12.589200 -13.852800 6.716591
-12.542400 -13.852800 6.739368
-7.300800 -13.852800 10.019813
-7.254000 -13.852800 8.925212
-7.207200 -13.852800 8.822491
-7.160400 -13.852800 8.822361
-7.113600 -13.852800 8.801049
-7.066800 -13.852800 8.808375
-7.020000 -13.852800 8.822361
-6.973200 -13.852800 8.822361
-6.926400 -13.852800 8.803072
-6.879600 -13.852800 8.737828
-6.832800 -13.852800 8.648845
-6.786000 -13.852800 8.515073
-6.739200 -13.852800 8.425885
-6.692400 -13.852800 8.382560
-6.645600 -13.852800 8.363923
-6.598800 -13.852800 8.311520
-6.552000 -13.852800 8.284634
-6.505200 -13.852800 8.230942
-6.458400 -13.852800 8.148878
-6.411600 -13.852800 8.083518
-6.364800 -13.852800 8.010696
-6.318000 -13.852800 7.990426
-6.271200 -13.852800 7.954884
-6.224400 -13.852800 7.922558
-6.177600 -13.852800 7.863672
-6.130800 -13.852800 7.859423
-6.084000 -13.852800 7.835543
-6.037200 -13.852800 7.772150
-5.990400 -13.852800 7.729659
-5.943600 -13.852800 7.691054
-5.896800 -13.852800 7.634750
-5.850000 -13.852800 7.603423
-5.803200 -13.852800 7.582775
-5.756400 -13.852800 7.533938
-5.709600 -13.852800 7.501694
-5.662800 -13.852800 7.495182
-5.616000 -13.852800 7.473612
-5.569200 -13.852800 7.456047
-5.522400 -13.852800 7.388212
-5.475600 -13.852800 7.368918
-5.428800 -13.852800 7.351405
-5.382000 -13.852800 7.341368
-5.335200 -13.852800 7.328828
-5.288400 -13.852800 7.321563
-5.241600 -13.852800 7.277156
-5.194800 -13.852800 7.263326
-5.148000 -13.852800 7.240253
-5.101200 -13.852800 7.191694
-5.054400 -13.852800 7.137320
-5.007600 -13.852800 7.082163
-4.960800 -13.852800 7.042970
-4.914000 -13.852800 7.014046
-4.867200 -13.852800 6.999301
-4.820400 -13.852800 6.991609
-4.773600 -13.852800 6.986002
-4.726800 -13.852800 6.948142
-4.680000 -13.852800 6.941828
-4.633200 -13.852800 6.912622
-4.586400 -13.852800 6.882719
-4.539600 -13.852800 6.868549
-4.492800 -13.852800 6.858979
-4.446000 -13.852800 6.822664
-4.399200 -13.852800 6.831886
-4.352400 -13.852800 6.803976
-4.305600 -13.852800 6.797592
-4.258800 -13.852800 6.780607
-4.212000 -13.852800 6.747198
-4.165200 -13.852800 6.718938
-4.118400 -13.852800 6.706367
-4.071600 -13.852800 6.674514
-4.024800 -13.852800 6.663665
-3.978000 -13.852800 6.659302
-3.931200 -13.852800 6.654555
-3.884400 -13.852800 6.644237
-3.837600 -13.852800 6.613282
-3.790800 -13.852800 6.607599
-3.744000 -13.852800 6.588713
-3.697200 -13.852800 6.583892
-3.650400 -13.852800 6.566972
-3.603600 -13.852800 6.548298
-3.556800 -13.852800 6.532514
-3.510000 -13.852800 6.532212
-3.463200 -13.852800 6.501270
-3.416400 -13.852800 6.484820
-3.369600 -13.852800 6.459338
-3.322800 -13.852800 6.452805
-3.276000 -13.852800 6.413248
-3.229200 -13.852800 6.408471
-3.182400 -13.852800 6.395889
-3.135600 -13.852800 6.385841
-3.088800 -13.852800 6.376163
-3.042000 -13.852800 6.351544
-2.995200 -13.852800 6.329158
-2.948400 -13.852800 6.322656
-2.901600 -13.852800 6.317010
-2.854800 -13.852800 6.280290
-2.808000 -13.852800 6.280181
-2.761200 -13.852800 6.277662
-2.714400 -13.852800 6.280181
-2.667600 -13.852800 6.280290
-2.620800 -13.852800 6.280290
-2.574000 -13.852800 6.280181
-2.527200 -13.852800 6.275143
-2.480400 -13.852800 6.264841
-2.433600 -13.852800 6.246168
-2.386800 -13.852800 6.232593
-2.340000 -13.852800 6.182667
-2.293200 -13.852800 6.162611
-2.246400 -13.852800 6.153976
-2.199600 -13.852800 6.133075
-2.152800 -13.852800 6.116129
-2.106000 -13.852800 6.113378
-2.059200 -13.852800 6.113378
-2.012400 -13.852800 6.101002
-1.965600 -13.852800 6.084430
-1.918800 -13.852800 6.080423
-1.872000 -13.852800 6.067310
-1.825200 -13.852800 6.053571
-1.778400 -13.852800 6.029895
-1.731600 -13.852800 6.007777
-1.684800 -13.852800 6.005129
-1.638000 -13.852800 6.002673
-1.591200 -13.852800 5.988796
-1.544400 -13.852800 5.976096
-1.497600 -13.852800 5.963771
-1.450800 -13.852800 5.938778
-1.404000 -13.852800 5.938778
-1.357200 -13.852800 5.919720
-1.310400 -13.852800 5.909054
-1.263600 -13.852800 5.895823
-1.216800 -13.852800 5.893013
-1.170000 -13.852800 5.906173
-1.123200 -13.852800 5.935386
-1.076400 -13.852800 5.928921
-1.029600 -13.852800 5.935752
-0.982800 -13.852800 5.936602
-0.936000 -13.852800 5.944171
-0.889200 -13.852800 5.936602
-0.842400 -13.852800 5.919785
-0.795600 -13.852800 5.909850
-0.748800 -13.852800 5.869939
-0.702000 -13.852800 5.834925
-0.655200 -13.852800 5.819478
-0.608400 -13.852800 5.795639
-0.561600 -13.852800 5.774222
-0.514800 -13.852800 5.774222
-0.468000 -13.852800 5.770126
-0.421200 -13.852800 5.761213
-0.374400 -13.852800 5.750919
-0.327600 -13.852800 5.750919
-0.280800 -13.852800 5.754603
-0.234000 -13.852800 5.746802
-0.187200 -13.852800 5.752132
-0.140400 -13.852800 5.742243
-0.093600 -13.852800 5.741459
-0.046800 -13.852800 5.760995
0.000000 -13.852800 5.766282
0.046800 -13.852800 5.770938
0.093600 -13.852800 5.766282
0.140400 -13.852800 5.762048
0.187200 -13.852800 5.760995
0.234000 -13.852800 5.760344
0.280800 -13.852800 5.746620
0.327600 -13.852800 5.729563
0.374400 -13.852800 5.722104
0.421200 -13.852800 5.716218
0.468000 -13.852800 5.689296
0.514800 -13.852800 5.687036
0.561600 -13.852800 5.684540
0.608400 -13.852800 5.672846
0.655200 -13.852800 5.672846
0.702000 -13.852800 5.663751
0.748800 -13.852800 5.646355
0.795600 -13.852800 5.648287
0.842400 -13.852800 5.634041
0.889200 -13.852800 5.637199
0.936000 -13.852800 5.638129
0.982800 -13.852800 5.637199
1.029600 -13.852800 5.638129
1.076400 -13.852800 5.638129
1.123200 -13.852800 5.643697
1.170000 -13.852800 5.638129
1.216800 -13.852800 5.621037
1.263600 -13.852800 5.602650
1.310400 -13.852800 5.578638
1.357200 -13.852800 5.577589
1.404000 -13.852800 5.577589
1.450800 -13.852800 5.577262
1.497600 -13.852800 5.583925
1.544400 -13.852800 5.591374
1.591200 -13.852800 5.593831
1.638000 -13.852800 5.606930
1.684800 -13.852800 5.606930
1.731600 -13.852800 5.612625
1.778400 -13.852800 5.646129
1.825200 -13.852800 5.646984
1.872000 -13.852800 5.683385
1.918800 -13.852800 5.683385
1.965600 -13.852800 5.667406
2.012400 -13.852800 5.661106
2.059200 -13.852800 5.647980
2.106000 -13.852800 5.647980
2.152800 -13.852800 5.644162
2.199600 -13.852800 5.633820
2.246400 -13.852800 5.623514
2.293200 -13.852800 5.621501
2.340000 -13.852800 5.616384
2.386800 -13.852800 5.612527
2.433600 -13.852800 5.606409
2.480400 -13.852800 5.583910
2.527200 -13.852800 5.583910
2.574000 -13.852800 5.583910
2.620800 -13.852800 5.583910
2.667600 -13.852800 5.576581
2.714400 -13.852800 5.579863
2.761200 -13.852800 5.578258
2.808000 -13.852800 5.587030
2.854800 -13.852800 5.588783
2.901600 -13.852800 5.593357
2.948400 -13.852800 5.597426
2.995200 -13.852800 5.597426
3.042000 -13.852800 5.598418
3.088800 -13.852800 5.606865
3.135600 -13.852800 5.607373
3.182400 -13.852800 5.639849
3.229200 -13.852800 5.664358
3.276000 -13.852800 5.680241
3.322800 -13.852800 5.714937
3.369600 -13.852800 5.726296
3.416400 -13.852800 5.718207
3.463200 -13.852800 5.718262
3.510000 -13.852800 5.702689
3.556800 -13.852800 5.685061
3.603600 -13.852800 5.666177
3.650400 -13.852800 5.656550
3.697200 -13.852800 5.656771
3.744000 -13.852800 5.660292
3.790800 -13.852800 5.660292
3.837600 -13.852800 5.676106
3.884400 -13.852800 5.682043
3.931200 -13.852800 5.684280
3.978000 -13.852800 5.692612
4.024800 -13.852800 5.726666
4.071600 -13.852800 5.749544
4.118400 -13.852800 5.789093
4.165200 -13.852800 5.795667
4.212000 -13.852800 5.801387
4.258800 -13.852800 5.824433
4.305600 -13.852800 5.797468
4.352400 -13.852800 5.804498
4.399200 -13.852800 5.785501
4.446000 -13.852800 5.778545
4.492800 -13.852800 5.781310
4.539600 -13.852800 5.769513
4.586400 -13.852800 5.750111
4.633200 -13.852800 5.750111
4.680000 -13.852800 5.751454
4.726800 -13.852800 5.754691
4.773600 -13.852800 5.751454
4.820400 -13.852800 5.750111
4.867200 -13.852800 5.759680
4.914000 -13.852800 5.764185
4.960800 -13.852800 5.782193
5.007600 -13.852800 5.809413
5.054400 -13.852800 5.849179
5.101200 -13.852800 5.875604
5.148000 -13.852800 5.893995
5.194800 -13.852800 5.901984
5.241600 -13.852800 5.929684
5.288400 -13.852800 5.942787
5.335200 -13.852800 5.956513
5.382000 -13.852800 5.981333
5.428800 -13.852800 5.974036
5.475600 -13.852800 5.981208
5.522400 -13.852800 5.981333
5.569200 -13.852800 5.981333
5.616000 -13.852800 5.981333
5.662800 -13.852800 5.974036
5.709600 -13.852800 5.974036
5.756400 -13.852800 6.002428
5.803200 -13.852800 6.002428
5.850000 -13.852800 5.993277
5.896800 -13.852800 6.017111
5.943600 -13.852800 6.019397
5.990400 -13.852800 6.054384
6.037200 -13.852800 6.096084
6.084000 -13.852800 6.133960
6.130800 -13.852800 6.153246
6.177600 -13.852800 6.165221
6.224400 -13.852800 6.175675
6.271200 -13.852800 6.175675
6.318000 -13.852800 6.182906
6.364800 -13.852800 6.183435
6.411600 -13.852800 6.186806
6.458400 -13.852800 6.196623
6.505200 -13.852800 6.253428
6.552000 -13.852800 6.297579
6.598800 -13.852800 6.303503
6.645600 -13.852800 6.302432
6.692400 -13.852800 6.313569
6.739200 -13.852800 6.313569
6.786000 -13.852800 6.318745
6.832800 -13.852800 6.318745
6.879600 -13.852800 6.322702
6.926400 -13.852800 6.388286
6.973200 -13.852800 6.421720
7.020000 -13.852800 6.486224
7.066800 -13.852800 6.497592
7.113600 -13.852800 6.520805
7.160400 -13.852800 6.526816
7.207200 -13.852800 6.533242
7.254000 -13.852800 6.551205
7.300800 -13.852800 6.569909
7.347600 -13.852800 6.612349
7.394400 -13.852800 6.648900
7.441200 -13.852800 6.686037
7.488000 -13.852800 6.691403
7.534800 -13.852800 6.699324
7.581600 -13.852800 6.733224
7.628400 -13.852800 6.746705
7.675200 -13.852800 6.786066
7.722000 -13.852800 6.812835
7.768800 -13.852800 6.841867
7.815600 -13.852800 6.867221
7.862400 -13.852800 6.901015
7.909200 -13.852800 6.925820
7.956000 -13.852800 6.939201
8.002800 -13.852800 6.995110
8.049600 -13.852800 7.027033
8.096400 -13.852800 7.052047
8.143200 -13.852800 7.098274
8.190000 -13.852800 7.123467
8.236800 -13.852800 7.142391
8.283600 -13.852800 7.160116
8.330400 -13.852800 7.172344
8.377200 -13.852800 7.216518
8.424000 -13.852800 7.239090
8.470800 -13.852800 7.281474
8.517600 -13.852800 7.353554
8.564400 -13.852800 7.386431
8.611200 -13.852800 7.449614
8.658000 -13.852800 7.494694
8.704800 -13.852800 7.556788
8.751600 -13.852800 7.616500
8.798400 -13.852800 7.621501
8.845200 -13.852800 7.701394
8.892000 -13.852800 7.748430
8.938800 -13.852800 7.889189
8.985600 -13.852800 7.948260
9.032400 -13.852800 8.072109
9.079200 -13.852800 8.210744
9.126000 -13.852800 10.972599
13.572000 -13.852800 6.634046
13.618800 -13.852800 6.619827
13.665600 -13.852800 6.603218
13.712400 -13.852800 6.598462
13.759200 -13.852800 6.582514
13.806000 -13.852800 6.582514
13.852800 -13.852800 6.582514
13.899600 -13.852800 6.581268
13.946400 -13.852800 6.581268
13.993200 -13.852800 6.581268
14.040000 -13.852800 6.576809
14.086800 -13.852800 6.586314
14.133600 -13.852800 6.586314
14.180400 -13.852800 6.572479
14.227200 -13.852800 6.576204
14.274000 -13.852800 6.583461
14.320800 -13.852800 6.586314
14.367600 -13.852800 6.587319
14.414400 -13.852800 6.583461
14.461200 -13.852800 6.587114
14.508000 -13.852800 6.583461
14.554800 -13.852800 6.587114
14.601600 -13.852800 6.584262
14.648400 -13.852800 6.587114
14.695200 -13.852800 6.587114
14.742000 -13.852800 6.589077
14.788800 -13.852800 6.589077
14.835600 -13.852800 6.593846
14.882400 -13.852800 6.598402
14.929200 -13.852800 6.589273
14.976000 -13.852800 6.580573
15.022800 -13.852800 6.589077
15.069600 -13.852800 6.581446
15.116400 -13.852800 6.580573
15.163200 -13.852800 6.585985
15.210000 -13.852800 6.581446
15.256800 -13.852800 6.577765
15.303600 -13.852800 6.573922
15.350400 -13.852800 6.572882
15.397200 -13.852800 6.571109
15.444000 -13.852800 6.564634
15.490800 -13.852800 6.552849
15.537600 -13.852800 6.530893
15.584400 -13.852800 6.484788
16.099200 -13.852800 5.036769
16.146000 -13.852800 5.030269
16.192800 -13.852800 5.016163
16.239600 -13.852800 4.981400
16.286400 -13.852800 4.980595
16.333200 -13.852800 4.975358
16.380000 -13.852800 4.974322
16.426800 -13.852800 4.974322
16.473600 -13.852800 4.959535
16.520400 -13.852800 4.959535
16.567200 -13.852800 4.958085
16.614000 -13.852800 4.935232
16.660800 -13.852800 4.900164
16.707600 -13.852800 4.889558
16.754400 -13.852800 4.874908
16.801200 -13.852800 4.769913
17.596800 -13.852800 -5.999362
17.643600 -13.852800 -6.061148
18.064800 -13.852800 -8.066120
18.111600 -13.852800 -8.100233
18.158400 -13.852800 -8.154473
18.205200 -13.852800 -8.183108
18.252000 -13.852800 -8.206808
18.298800 -13.852800 -8.226752
18.345600 -13.852800 -8.247065
18.392400 -13.852800 -8.226752
18.439200 -13.852800 -8.217552
18.486000 -13.852800 -8.217552
18.532800 -13.852800 -8.217552
18.579600 -13.852800 0.000000
18.626400 -13.852800 0.000000
18.673200 -13.852800 0.000000
-18.720000 -13.806000 0.000000
-18.673200 -13.806000 0.000000
-18.626400 -13.806000 0.000000
-18.579600 -13.806000 -7.753757
-18.532800 -13.806000 -7.753757
-18.486000 -13.806000 -7.745931
-18.439200 -13.806000 -7.753757
-18.392400 -13.806000 -7.753757
-18.345600 -13.806000 -7.742219
-18.298800 -13.806000 -7.755790
-18.252000 -13.806000 -7.756874
-18.205200 -13.806000 -7.756874
-18.158400 -13.806000 -7.756997
-18.111600 -13.806000 -7.756874
-18.064800 -13.806000 -7.756997
-18.018000 -13.806000 -7.784952
-17.971200 -13.806000 -7.785447
-17.924400 -13.806000 -7.791770
-17.877600 -13.806000 -7.833778
-17.830800 -13.806000 -7.819827
-17.784000 -13.806000 -7.819827
-17.737200 -13.806000 -7.816746
-17.690400 -13.806000 -7.814152
-17.643600 -13.806000 -7.799024
-17.596800 -13.806000 -7.799024
-17.550000 -13.806000 -7.806900
-17.503200 -13.806000 -7.799024
-17.456400 -13.806000 -7.792474
-17.409600 -13.806000 -7.787811
-17.362800 -13.806000 -7.787811
-17.316000 -13.806000 -7.793733
-17.269200 -13.806000 -7.792474
-17.222400 -13.806000 -7.774977
-17.175600 -13.806000 -7.769496
-17.128800 -13.806000 -7.771065
-17.082000 -13.806000 -7.767620
-17.035200 -13.806000 -7.749781
-16.988400 -13.806000 -7.742632
-16.941600 -13.806000 -7.699505
-16.894800 -13.806000 -7.663568
-16.426800 -13.806000 -6.142146
-15.584400 -13.806000 4.937926
-15.537600 -13.806000 4.972032
-15.490800 -13.806000 4.991803
-15.444000 -13.806000 5.002398
-15.397200 -13.806000 5.022975
-15.350400 -13.806000 5.032009
-15.303600 -13.806000 5.033627
-15.256800 -13.806000 5.069327
-15.210000 -13.806000 5.080371
-15.163200 -13.806000 5.101686
-15.116400 -13.806000 5.133244
-15.069600 -13.806000 5.208025
-14.601600 -13.806000 6.531077
-14.554800 -13.806000 6.596424
-14.508000 -13.806000 6.632550
-14.461200 -13.806000 6.665732
-14.414400 -13.806000 6.671885
-14.367600 -13.806000 6.676829
-14.320800 -13.806000 6.686934
-14.274000 -13.806000 6.691846
-14.227200 -13.806000 6.691846
-14.180400 -13.806000 6.688316
-14.133600 -13.806000 6.688276
-14.086800 -13.806000 6.685299
-14.040000 -13.806000 6.677033
-13.993200 -13.806000 6.675685
-13.946400 -13.806000 6.678313
-13.899600 -13.806000 6.685567
-13.852800 -13.806000 6.685299
-13.806000 -13.806000 6.685944
-13.759200 -13.806000 6.689594
-13.712400 -13.806000 6.692749
-13.665600 -13.806000 6.692749
-13.618800 -13.806000 6.692480
-13.572000 -13.806000 6.692155
-13.525200 -13.806000 6.692480
-13.478400 -13.806000 6.692480
-13.431600 -13.806000 6.691664
-13.384800 -13.806000 6.688334
-13.338000 -13.806000 6.691664
-13.291200 -13.806000 6.691664
-13.244400 -13.806000 6.686276
-13.197600 -13.806000 6.685457
-13.150800 -13.806000 6.676781
-13.104000 -13.806000 6.675925
-13.057200 -13.806000 6.676781
-13.010400 -13.806000 6.676781
-12.963600 -13.806000 6.676781
-12.916800 -13.806000 6.680039
-12.870000 -13.806000 6.681908
-12.823200 -13.806000 6.686114
-12.776400 -13.806000 6.692250
-12.729600 -13.806000 6.692250
-12.682800 -13.806000 6.702412
-12.636000 -13.806000 6.712439
-12.589200 -13.806000 6.716591
-12.542400 -13.806000 6.745650
-7.254000 -13.806000 8.925212
-7.207200 -13.806000 8.840131
-7.160400 -13.806000 8.822491
-7.113600 -13.806000 8.808375
-7.066800 -13.806000 8.809472
-7.020000 -13.806000 8.822491
-6.973200 -13.806000 8.822491
-6.926400 -13.806000 8.803072
-6.879600 -13.806000 8.723395
-6.832800 -13.806000 8.606414
-6.786000 -13.806000 8.482810
-6.739200 -13.806000 8.405495
-6.692400 -13.806000 8.374691
-6.645600 -13.806000 8.326627
-6.598800 -13.806000 8.291928
-6.552000 -13.806000 8.230942
-6.505200 -13.806000 8.152815
-6.458400 -13.806000 8.136220
-6.411600 -13.806000 8.105592
-6.364800 -13.806000 8.008917
-6.318000 -13.806000 7.986316
-6.271200 -13.806000 7.951310
-6.224400 -13.806000 7.914084
-6.177600 -13.806000 7.863672
-6.130800 -13.806000 7.850966
-6.084000 -13.806000 7.801266
-6.037200 -13.806000 7.739154
-5.990400 -13.806000 7.691054
-5.943600 -13.806000 7.641147
-5.896800 -13.806000 7.611869
-5.850000 -13.806000 7.594615
-5.803200 -13.806000 7.580805
-5.756400 -13.806000 7.533938
-5.709600 -13.806000 7.523531
-5.662800 -13.806000 7.501694
-5.616000 -13.806000 7.496688
-5.569200 -13.806000 7.473750
-5.522400 -13.806000 7.430434
-5.475600 -13.806000 7.388212
-5.428800 -13.806000 7.373562
-5.382000 -13.806000 7.368918
-5.335200 -13.806000 7.332309
-5.288400 -13.806000 7.325813
-5.241600 -13.806000 7.298510
-5.194800 -13.806000 7.263710
-5.148000 -13.806000 7.221345
-5.101200 -13.806000 7.168827
-5.054400 -13.806000 7.120612
-5.007600 -13.806000 7.077699
-4.960800 -13.806000 7.007271
-4.914000 -13.806000 7.003842
-4.867200 -13.806000 6.992529
-4.820400 -13.806000 6.967972
-4.773600 -13.806000 6.954200
-4.726800 -13.806000 6.938186
-4.680000 -13.806000 6.920979
-4.633200 -13.806000 6.908128
-4.586400 -13.806000 6.876416
-4.539600 -13.806000 6.845255
-4.492800 -13.806000 6.831886
-4.446000 -13.806000 6.803976
-4.399200 -13.806000 6.808415
-4.352400 -13.806000 6.797592
-4.305600 -13.806000 6.788843
-4.258800 -13.806000 6.776660
-4.212000 -13.806000 6.741701
-4.165200 -13.806000 6.722951
-4.118400 -13.806000 6.714832
-4.071600 -13.806000 6.688521
-4.024800 -13.806000 6.670761
-3.978000 -13.806000 6.663665
-3.931200 -13.806000 6.657180
-3.884400 -13.806000 6.649444
-3.837600 -13.806000 6.624987
-3.790800 -13.806000 6.607791
-3.744000 -13.806000 6.588869
-3.697200 -13.806000 6.586072
-3.650400 -13.806000 6.574949
-3.603600 -13.806000 6.560877
-3.556800 -13.806000 6.535542
-3.510000 -13.806000 6.533914
-3.463200 -13.806000 6.501270
-3.416400 -13.806000 6.484820
-3.369600 -13.806000 6.471301
-3.322800 -13.806000 6.449754
-3.276000 -13.806000 6.408471
-3.229200 -13.806000 6.395889
-3.182400 -13.806000 6.378183
-3.135600 -13.806000 6.376163
-3.088800 -13.806000 6.360688
-3.042000 -13.806000 6.351393
-2.995200 -13.806000 6.329158
-2.948400 -13.806000 6.322656
-2.901600 -13.806000 6.319226
-2.854800 -13.806000 6.297563
-2.808000 -13.806000 6.281729
-2.761200 -13.806000 6.280290
-2.714400 -13.806000 6.281729
-2.667600 -13.806000 6.280290
-2.620800 -13.806000 6.280290
-2.574000 -13.806000 6.278596
-2.527200 -13.806000 6.271274
-2.480400 -13.806000 6.246168
-2.433600 -13.806000 6.237585
-2.386800 -13.806000 6.210316
-2.340000 -13.806000 6.176148
-2.293200 -13.806000 6.144848
-2.246400 -13.806000 6.134755
-2.199600 -13.806000 6.120200
-2.152800 -13.806000 6.109098
-2.106000 -13.806000 6.108129
-2.059200 -13.806000 6.109098
-2.012400 -13.806000 6.101002
-1.965600 -13.806000 6.101002
-1.918800 -13.806000 6.093429
-1.872000 -13.806000 6.080423
-1.825200 -13.806000 6.066225
-1.778400 -13.806000 6.039234
-1.731600 -13.806000 6.021028
-1.684800 -13.806000 6.005129
-1.638000 -13.806000 5.988796
-1.591200 -13.806000 5.982989
-1.544400 -13.806000 5.969110
-1.497600 -13.806000 5.943513
-1.450800 -13.806000 5.908664
-1.404000 -13.806000 5.907492
-1.357200 -13.806000 5.907492
-1.310400 -13.806000 5.906173
-1.263600 -13.806000 5.897119
-1.216800 -13.806000 5.884911
-1.170000 -13.806000 5.901020
-1.123200 -13.806000 5.919377
-1.076400 -13.806000 5.919377
-1.029600 -13.806000 5.934715
-0.982800 -13.806000 5.934715
-0.936000 -13.806000 5.935386
-0.889200 -13.806000 5.934715
-0.842400 -13.806000 5.911522
-0.795600 -13.806000 5.869939
-0.748800 -13.806000 5.834925
-0.702000 -13.806000 5.795639
-0.655200 -13.806000 5.774222
-0.608400 -13.806000 5.758833
-0.561600 -13.806000 5.756619
-0.514800 -13.806000 5.751520
-0.468000 -13.806000 5.745278
-0.421200 -13.806000 5.744194
-0.374400 -13.806000 5.737415
-0.327600 -13.806000 5.737415
-0.280800 -13.806000 5.737415
-0.234000 -13.806000 5.728993
-0.187200 -13.806000 5.728993
-0.140400 -13.806000 5.727672
-0.093600 -13.806000 5.728993
-0.046800 -13.806000 5.760729
0.000000 -13.806000 5.762048
0.046800 -13.806000 5.775760
0.093600 -13.806000 5.775760
0.140400 -13.806000 5.762048
0.187200 -13.806000 5.760995
0.234000 -13.806000 5.759789
0.280800 -13.806000 5.749298
0.327600 -13.806000 5.739319
0.374400 -13.806000 5.727377
0.421200 -13.806000 5.720508
0.468000 -13.806000 5.715073
0.514800 -13.806000 5.715073
0.561600 -13.806000 5.690406
0.608400 -13.806000 5.674029
0.655200 -13.806000 5.678667
0.702000 -13.806000 5.672846
0.748800 -13.806000 5.663751
0.795600 -13.806000 5.663751
0.842400 -13.806000 5.649765
0.889200 -13.806000 5.648287
0.936000 -13.806000 5.659838
0.982800 -13.806000 5.655486
1.029600 -13.806000 5.657059
1.076400 -13.806000 5.649982
1.123200 -13.806000 5.649982
1.170000 -13.806000 5.643697
1.216800 -13.806000 5.627680
1.263600 -13.806000 5.602650
1.310400 -13.806000 5.594220
1.357200 -13.806000 5.578638
1.404000 -13.806000 5.577417
1.450800 -13.806000 5.577262
1.497600 -13.806000 5.577417
1.544400 -13.806000 5.580576
1.591200 -13.806000 5.583925
1.638000 -13.806000 5.592137
1.684800 -13.806000 5.597874
1.731600 -13.806000 5.609397
1.778400 -13.806000 5.646129
1.825200 -13.806000 5.656474
1.872000 -13.806000 5.684278
1.918800 -13.806000 5.683385
1.965600 -13.806000 5.680753
2.012400 -13.806000 5.663740
2.059200 -13.806000 5.660457
2.106000 -13.806000 5.657240
2.152800 -13.806000 5.656222
2.199600 -13.806000 5.638857
2.246400 -13.806000 5.633820
2.293200 -13.806000 5.623514
2.340000 -13.806000 5.622691
2.386800 -13.806000 5.612527
2.433600 -13.806000 5.606409
2.480400 -13.806000 5.592661
2.527200 -13.806000 5.591101
2.574000 -13.806000 5.588713
2.620800 -13.806000 5.583910
2.667600 -13.806000 5.576581
2.714400 -13.806000 5.579863
2.761200 -13.806000 5.578258
2.808000 -13.806000 5.588783
2.854800 -13.806000 5.588783
2.901600 -13.806000 5.594434
2.948400 -13.806000 5.599303
2.995200 -13.806000 5.598418
3.042000 -13.806000 5.599819
3.088800 -13.806000 5.607373
3.135600 -13.806000 5.607373
3.182400 -13.806000 5.636429
3.229200 -13.806000 5.661112
3.276000 -13.806000 5.678123
3.322800 -13.806000 5.698181
3.369600 -13.806000 5.726296
3.416400 -13.806000 5.726296
3.463200 -13.806000 5.726296
3.510000 -13.806000 5.718455
3.556800 -13.806000 5.690667
3.603600 -13.806000 5.688948
3.650400 -13.806000 5.675558
3.697200 -13.806000 5.666177
3.744000 -13.806000 5.674035
3.790800 -13.806000 5.662229
3.837600 -13.806000 5.681717
3.884400 -13.806000 5.682598
3.931200 -13.806000 5.684280
3.978000 -13.806000 5.689144
4.024800 -13.806000 5.726666
4.071600 -13.806000 5.781400
4.118400 -13.806000 5.789093
4.165200 -13.806000 5.793251
4.212000 -13.806000 5.797468
4.258800 -13.806000 5.804498
4.305600 -13.806000 5.797406
4.352400 -13.806000 5.793251
4.399200 -13.806000 5.785501
4.446000 -13.806000 5.782419
4.492800 -13.806000 5.783096
4.539600 -13.806000 5.781133
4.586400 -13.806000 5.770132
4.633200 -13.806000 5.778545
4.680000 -13.806000 5.775206
4.726800 -13.806000 5.774782
4.773600 -13.806000 5.754691
4.820400 -13.806000 5.751266
4.867200 -13.806000 5.759680
4.914000 -13.806000 5.764185
4.960800 -13.806000 5.782193
5.007600 -13.806000 5.805780
5.054400 -13.806000 5.847310
5.101200 -13.806000 5.875604
5.148000 -13.806000 5.894503
5.194800 -13.806000 5.907579
5.241600 -13.806000 5.929684
5.288400 -13.806000 5.942438
5.335200 -13.806000 5.955110
5.382000 -13.806000 5.975601
5.428800 -13.806000 5.971706
5.475600 -13.806000 5.981208
5.522400 -13.806000 5.982596
5.569200 -13.806000 5.997545
5.616000 -13.806000 5.997545
5.662800 -13.806000 5.982596
5.709600 -13.806000 5.982596
5.756400 -13.806000 6.012298
5.803200 -13.806000 6.016708
5.850000 -13.806000 6.012298
5.896800 -13.806000 6.026021
5.943600 -13.806000 6.029662
5.990400 -13.806000 6.067344
6.037200 -13.806000 6.107321
6.084000 -13.806000 6.133009
6.130800 -13.806000 6.165221
6.177600 -13.806000 6.165221
6.224400 -13.806000 6.175675
6.271200 -13.806000 6.174698
6.318000 -13.806000 6.174698
6.364800 -13.806000 6.182906
6.411600 -13.806000 6.187795
6.458400 -13.806000 6.196623
6.505200 -13.806000 6.256413
6.552000 -13.806000 6.282862
6.598800 -13.806000 6.302033
6.645600 -13.806000 6.302033
6.692400 -13.806000 6.313569
6.739200 -13.806000 6.313569
6.786000 -13.806000 6.318745
6.832800 -13.806000 6.318745
6.879600 -13.806000 6.351248
6.926400 -13.806000 6.395548
6.973200 -13.806000 6.421720
7.020000 -13.806000 6.468144
7.066800 -13.806000 6.490185
7.113600 -13.806000 6.519849
7.160400 -13.806000 6.524452
7.207200 -13.806000 6.526816
7.254000 -13.806000 6.554426
7.300800 -13.806000 6.569909
7.347600 -13.806000 6.583272
7.394400 -13.806000 6.659983
7.441200 -13.806000 6.686037
7.488000 -13.806000 6.687371
7.534800 -13.806000 6.705254
7.581600 -13.806000 6.733499
7.628400 -13.806000 6.763567
7.675200 -13.806000 6.791472
7.722000 -13.806000 6.812835
7.768800 -13.806000 6.837154
7.815600 -13.806000 6.857368
7.862400 -13.806000 6.882574
7.909200 -13.806000 6.925820
7.956000 -13.806000 6.946961
8.002800 -13.806000 7.020236
8.049600 -13.806000 7.037669
8.096400 -13.806000 7.088807
8.143200 -13.806000 7.098459
8.190000 -13.806000 7.129354
8.236800 -13.806000 7.142391
8.283600 -13.806000 7.159533
8.330400 -13.806000 7.169404
8.377200 -13.806000 7.221905
8.424000 -13.806000 7.258775
8.470800 -13.806000 7.306238
8.517600 -13.806000 7.380563
8.564400 -13.806000 7.418071
8.611200 -13.806000 7.477073
8.658000 -13.806000 7.526602
8.704800 -13.806000 7.566125
8.751600 -13.806000 7.616500
8.798400 -13.806000 7.621501
8.845200 -13.806000 7.701394
8.892000 -13.806000 7.779036
8.938800 -13.806000 7.893980
8.985600 -13.806000 7.976236
9.032400 -13.806000 8.082271
9.079200 -13.806000 8.221269
9.126000 -13.806000 12.958492
13.572000 -13.806000 6.644578
13.618800 -13.806000 6.634046
13.665600 -13.806000 6.606161
13.712400 -13.806000 6.605946
13.759200 -13.806000 6.594654
13.806000 -13.806000 6.591275
13.852800 -13.806000 6.591275
13.899600 -13.806000 6.582514
13.946400 -13.806000 6.587022
13.993200 -13.806000 6.588073
14.040000 -13.806000 6.586314
14.086800 -13.806000 6.588073
14.133600 -13.806000 6.590007
14.180400 -13.806000 6.586314
14.227200 -13.806000 6.586314
14.274000 -13.806000 6.586314
14.320800 -13.806000 6.590007
14.367600 -13.806000 6.591983
14.414400 -13.806000 6.590007
14.461200 -13.806000 6.591071
14.508000 -13.806000 6.593850
14.554800 -13.806000 6.594333
14.601600 -13.806000 6.596278
14.648400 -13.806000 6.603162
14.695200 -13.806000 6.602017
14.742000 -13.806000 6.602017
14.788800 -13.806000 6.600269
14.835600 -13.806000 6.602017
14.882400 -13.806000 6.606398
14.929200 -13.806000 6.598402
14.976000 -13.806000 6.590589
15.022800 -13.806000 6.590711
15.069600 -13.806000 6.590711
15.116400 -13.806000 6.590589
15.163200 -13.806000 6.590946
15.210000 -13.806000 6.588484
15.256800 -13.806000 6.588200
15.303600 -13.806000 6.583552
15.350400 -13.806000 6.582809
15.397200 -13.806000 6.573922
15.444000 -13.806000 6.572882
15.490800 -13.806000 6.564382
15.537600 -13.806000 6.550864
15.584400 -13.806000 6.531689
15.631200 -13.806000 6.466696
16.099200 -13.806000 5.090896
16.146000 -13.806000 5.044899
16.192800 -13.806000 5.028385
16.239600 -13.806000 4.998584
16.286400 -13.806000 4.981400
16.333200 -13.806000 4.979077
16.380000 -13.806000 4.977003
16.426800 -13.806000 4.977003
16.473600 -13.806000 4.973111
16.520400 -13.806000 4.974213
16.567200 -13.806000 4.972839
16.614000 -13.806000 4.948173
16.660800 -13.806000 4.938039
16.707600 -13.806000 4.905995
16.754400 -13.806000 4.899680
16.801200 -13.806000 4.838114
17.596800 -13.806000 -5.990324
18.111600 -13.806000 -8.044165
18.158400 -13.806000 -8.127083
18.205200 -13.806000 -8.166879
18.252000 -13.806000 -8.226752
18.298800 -13.806000 -8.226752
18.345600 -13.806000 -8.247065
18.392400 -13.806000 -8.226752
18.439200 -13.806000 -8.217552
18.486000 -13.806000 -8.208241
18.532800 -13.806000 -8.208241
18.579600 -13.806000 0.000000
18.626400 -13.806000 0.000000
18.673200 -13.806000 0.000000
-18.720000 -13.759200 0.000000
-18.673200 -13.759200 0.000000
-18.626400 -13.759200 0.000000
-18.579600 -13.759200 -7.759747
-18.532800 -13.759200 -7.753757
-18.486000 -13.759200 -7.743546
-18.439200 -13.759200 -7.743546
-18.392400 -13.759200 -7.734322
-18.345600 -13.759200 -7.724936
-18.298800 -13.759200 -7.734322
-18.252000 -13.759200 -7.756874
-18.205200 -13.759200 -7.756874
-18.158400 -13.759200 -7.756874
-18.111600 -13.759200 -7.755790
-18.064800 -13.759200 -7.756874
-18.018000 -13.759200 -7.761102
-17.971200 -13.759200 -7.772812
-17.924400 -13.759200 -7.772812
-17.877600 -13.759200 -7.791770
-17.830800 -13.759200 -7.806900
-17.784000 -13.759200 -7.819827
-17.737200 -13.759200 -7.814152
-17.690400 -13.759200 -7.816746
-17.643600 -13.759200 -7.799024
-17.596800 -13.759200 -7.798561
-17.550000 -13.759200 -7.792474
-17.503200 -13.759200 -7.779128
-17.456400 -13.759200 -7.773095
-17.409600 -13.759200 -7.773095
-17.362800 -13.759200 -7.762868
-17.316000 -13.759200 -7.789491
-17.269200 -13.759200 -7.787811
-17.222400 -13.759200 -7.774977
-17.175600 -13.759200 -7.759277
-17.128800 -13.759200 -7.759277
-17.082000 -13.759200 -7.742632
-17.035200 -13.759200 -7.712780
-16.988400 -13.759200 -7.699505
-16.941600 -13.759200 -7.669898
-16.894800 -13.759200 -7.596885
-16.473600 -13.759200 -6.351618
-16.426800 -13.759200 -6.142020
-15.631200 -13.759200 4.931765
-15.584400 -13.759200 4.953454
-15.537600 -13.759200 4.991803
-15.490800 -13.759200 5.002965
-15.444000 -13.759200 5.025089
-15.397200 -13.759200 5.043529
-15.350400 -13.759200 5.058796
-15.303600 -13.759200 5.069327
-15.256800 -13.759200 5.085875
-15.210000 -13.759200 5.101306
-15.163200 -13.759200 5.132476
-15.116400 -13.759200 5.164336
-15.069600 -13.759200 5.242403
-14.601600 -13.759200 6.559174
-14.554800 -13.759200 6.620145
-14.508000 -13.759200 6.664937
-14.461200 -13.759200 6.674234
-14.414400 -13.759200 6.678537
-14.367600 -13.759200 6.688276
-14.320800 -13.759200 6.688336
-14.274000 -13.759200 6.697649
-14.227200 -13.759200 6.695327
-14.180400 -13.759200 6.691846
-14.133600 -13.759200 6.691846
-14.086800 -13.759200 6.688276
-14.040000 -13.759200 6.685567
-13.993200 -13.759200 6.685567
-13.946400 -13.759200 6.685944
-13.899600 -13.759200 6.688316
-13.852800 -13.759200 6.689981
-13.806000 -13.759200 6.694463
-13.759200 -13.759200 6.695078
-13.712400 -13.759200 6.697205
-13.665600 -13.759200 6.697644
-13.618800 -13.759200 6.697762
-13.572000 -13.759200 6.697447
-13.525200 -13.759200 6.696825
-13.478400 -13.759200 6.695078
-13.431600 -13.759200 6.692529
-13.384800 -13.759200 6.691664
-13.338000 -13.759200 6.692480
-13.291200 -13.759200 6.691664
-13.244400 -13.759200 6.688334
-13.197600 -13.759200 6.686276
-13.150800 -13.759200 6.678963
-13.104000 -13.759200 6.675925
-13.057200 -13.759200 6.673375
-13.010400 -13.759200 6.676781
-12.963600 -13.759200 6.676781
-12.916800 -13.759200 6.681129
-12.870000 -13.759200 6.682190
-12.823200 -13.759200 6.695343
-12.776400 -13.759200 6.698001
-12.729600 -13.759200 6.702248
-12.682800 -13.759200 6.707590
-12.636000 -13.759200 6.718059
-12.589200 -13.759200 6.735706
-7.300800 -13.759200 -8.117148
-7.254000 -13.759200 8.822361
-7.207200 -13.759200 8.840131
-7.160400 -13.759200 8.809084
-7.113600 -13.759200 8.770028
-7.066800 -13.759200 8.808375
-7.020000 -13.759200 8.819763
-6.973200 -13.759200 8.819763
-6.926400 -13.759200 8.801800
-6.879600 -13.759200 8.729916
-6.832800 -13.759200 8.594111
-6.786000 -13.759200 8.482810
-6.739200 -13.759200 8.408022
-6.692400 -13.759200 8.366308
-6.645600 -13.759200 8.315238
-6.598800 -13.759200 8.273642
-6.552000 -13.759200 8.212702
-6.505200 -13.759200 8.141944
-6.458400 -13.759200 8.124356
-6.411600 -13.759200 8.010696
-6.364800 -13.759200 7.990426
-6.318000 -13.759200 7.955020
-6.271200 -13.759200 7.942954
-6.224400 -13.759200 7.902530
-6.177600 -13.759200 7.853834
-6.130800 -13.759200 7.835274
-6.084000 -13.759200 7.786443
-6.037200 -13.759200 7.739154
-5.990400 -13.759200 7.691054
-5.943600 -13.759200 7.669123
-5.896800 -13.759200 7.622884
-5.850000 -13.759200 7.583998
-5.803200 -13.759200 7.572339
-5.756400 -13.759200 7.525443
-5.709600 -13.759200 7.517208
-5.662800 -13.759200 7.497693
-5.616000 -13.759200 7.495182
-5.569200 -13.759200 7.473612
-5.522400 -13.759200 7.401929
-5.475600 -13.759200 7.388212
-5.428800 -13.759200 7.378655
-5.382000 -13.759200 7.373562
-5.335200 -13.759200 7.341368
-5.288400 -13.759200 7.331401
-5.241600 -13.759200 7.308799
-5.194800 -13.759200 7.263574
-5.148000 -13.759200 7.219818
-5.101200 -13.759200 7.168827
-5.054400 -13.759200 7.120303
-5.007600 -13.759200 7.062960
-4.960800 -13.759200 7.007271
-4.914000 -13.759200 7.003842
-4.867200 -13.759200 6.972036
-4.820400 -13.759200 6.962481
-4.773600 -13.759200 6.948142
-4.726800 -13.759200 6.929056
-4.680000 -13.759200 6.920753
-4.633200 -13.759200 6.906222
-4.586400 -13.759200 6.870642
-4.539600 -13.759200 6.831886
-4.492800 -13.759200 6.819064
-4.446000 -13.759200 6.797592
-4.399200 -13.759200 6.797592
-4.352400 -13.759200 6.793036
-4.305600 -13.759200 6.785608
-4.258800 -13.759200 6.747198
-4.212000 -13.759200 6.736338
-4.165200 -13.759200 6.714832
-4.118400 -13.759200 6.706367
-4.071600 -13.759200 6.688521
-4.024800 -13.759200 6.670761
-3.978000 -13.759200 6.669383
-3.931200 -13.759200 6.656304
-3.884400 -13.759200 6.654555
-3.837600 -13.759200 6.632468
-3.790800 -13.759200 6.620265
-3.744000 -13.759200 6.608601
-3.697200 -13.759200 6.595028
-3.650400 -13.759200 6.574949
-3.603600 -13.759200 6.560877
-3.556800 -13.759200 6.533914
-3.510000 -13.759200 6.526394
-3.463200 -13.759200 6.489511
-3.416400 -13.759200 6.478308
-3.369600 -13.759200 6.454223
-3.322800 -13.759200 6.439293
-3.276000 -13.759200 6.408471
-3.229200 -13.759200 6.398356
-3.182400 -13.759200 6.385841
-3.135600 -13.759200 6.376163
-3.088800 -13.759200 6.374275
-3.042000 -13.759200 6.351544
-2.995200 -13.759200 6.347173
-2.948400 -13.759200 6.322656
-2.901600 -13.759200 6.313076
-2.854800 -13.759200 6.302724
-2.808000 -13.759200 6.288497
-2.761200 -13.759200 6.280290
-2.714400 -13.759200 6.280290
-2.667600 -13.759200 6.280290
-2.620800 -13.759200 6.281729
-2.574000 -13.759200 6.280079
-2.527200 -13.759200 6.263329
-2.480400 -13.759200 6.246168
-2.433600 -13.759200 6.233939
-2.386800 -13.759200 6.211439
-2.340000 -13.759200 6.179231
-2.293200 -13.759200 6.159016
-2.246400 -13.759200 6.144848
-2.199600 -13.759200 6.131362
-2.152800 -13.759200 6.120200
-2.106000 -13.759200 6.109098
-2.059200 -13.759200 6.109098
-2.012400 -13.759200 6.101278
-1.965600 -13.759200 6.101002
-1.918800 -13.759200 6.080423
-1.872000 -13.759200 6.067310
-1.825200 -13.759200 6.064556
-1.778400 -13.759200 6.039234
-1.731600 -13.759200 6.021028
-1.684800 -13.759200 6.005129
-1.638000 -13.759200 5.997919
-1.591200 -13.759200 5.984260
-1.544400 -13.759200 5.964776
-1.497600 -13.759200 5.941652
-1.450800 -13.759200 5.907492
-1.404000 -13.759200 5.902032
-1.357200 -13.759200 5.906173
-1.310400 -13.759200 5.902032
-1.263600 -13.759200 5.897119
-1.216800 -13.759200 5.879568
-1.170000 -13.759200 5.899122
-1.123200 -13.759200 5.916383
-1.076400 -13.759200 5.919377
-1.029600 -13.759200 5.935386
-0.982800 -13.759200 5.936602
-0.936000 -13.759200 5.939713
-0.889200 -13.759200 5.939713
-0.842400 -13.759200 5.917168
-0.795600 -13.759200 5.869939
-0.748800 -13.759200 5.822931
-0.702000 -13.759200 5.775790
-0.655200 -13.759200 5.761213
-0.608400 -13.759200 5.750143
-0.561600 -13.759200 5.745278
-0.514800 -13.759200 5.744194
-0.468000 -13.759200 5.731585
-0.421200 -13.759200 5.729718
-0.374400 -13.759200 5.719464
-0.327600 -13.759200 5.718925
-0.280800 -13.759200 5.715774
-0.234000 -13.759200 5.718006
-0.187200 -13.759200 5.719067
-0.140400 -13.759200 5.718006
-0.093600 -13.759200 5.727672
-0.046800 -13.759200 5.752132
0.000000 -13.759200 5.760995
0.046800 -13.759200 5.775760
0.093600 -13.759200 5.775760
0.140400 -13.759200 5.760995
0.187200 -13.759200 5.760995
0.234000 -13.759200 5.759789
0.280800 -13.759200 5.749298
0.327600 -13.759200 5.739319
0.374400 -13.759200 5.722104
0.421200 -13.759200 5.719036
0.468000 -13.759200 5.713329
0.514800 -13.759200 5.713329
0.561600 -13.759200 5.690406
0.608400 -13.759200 5.674029
0.655200 -13.759200 5.684540
0.702000 -13.759200 5.684540
0.748800 -13.759200 5.672846
0.795600 -13.759200 5.671156
0.842400 -13.759200 5.663751
0.889200 -13.759200 5.659838
0.936000 -13.759200 5.666225
0.982800 -13.759200 5.665160
1.029600 -13.759200 5.666225
1.076400 -13.759200 5.665160
1.123200 -13.759200 5.662075
1.170000 -13.759200 5.649542
1.216800 -13.759200 5.621037
1.263600 -13.759200 5.598143
1.310400 -13.759200 5.577589
1.357200 -13.759200 5.577262
1.404000 -13.759200 5.571871
1.450800 -13.759200 5.570470
1.497600 -13.759200 5.553729
1.544400 -13.759200 5.570470
1.591200 -13.759200 5.578646
1.638000 -13.759200 5.590225
1.684800 -13.759200 5.591374
1.731600 -13.759200 5.612166
1.778400 -13.759200 5.646684
1.825200 -13.759200 5.656474
1.872000 -13.759200 5.688682
1.918800 -13.759200 5.684278
1.965600 -13.759200 5.684278
2.012400 -13.759200 5.680753
2.059200 -13.759200 5.661106
2.106000 -13.759200 5.660457
2.152800 -13.759200 5.660457
2.199600 -13.759200 5.638899
2.246400 -13.759200 5.633820
2.293200 -13.759200 5.633820
2.340000 -13.759200 5.637028
2.386800 -13.759200 5.633820
2.433600 -13.759200 5.622691
2.480400 -13.759200 5.606409
2.527200 -13.759200 5.594976
2.574000 -13.759200 5.588783
2.620800 -13.759200 5.586001
2.667600 -13.759200 5.576581
2.714400 -13.759200 5.576581
2.761200 -13.759200 5.575501
2.808000 -13.759200 5.586001
2.854800 -13.759200 5.588783
2.901600 -13.759200 5.593357
2.948400 -13.759200 5.599303
2.995200 -13.759200 5.598418
3.042000 -13.759200 5.598418
3.088800 -13.759200 5.599819
3.135600 -13.759200 5.607373
3.182400 -13.759200 5.617001
3.229200 -13.759200 5.661078
3.276000 -13.759200 5.676550
3.322800 -13.759200 5.693106
3.369600 -13.759200 5.733693
3.416400 -13.759200 5.735701
3.463200 -13.759200 5.735701
3.510000 -13.759200 5.719419
3.556800 -13.759200 5.688948
3.603600 -13.759200 5.685628
3.650400 -13.759200 5.684547
3.697200 -13.759200 5.674035
3.744000 -13.759200 5.675558
3.790800 -13.759200 5.674035
3.837600 -13.759200 5.684280
3.884400 -13.759200 5.685413
3.931200 -13.759200 5.684680
3.978000 -13.759200 5.696831
4.024800 -13.759200 5.724785
4.071600 -13.759200 5.754143
4.118400 -13.759200 5.784871
4.165200 -13.759200 5.785735
4.212000 -13.759200 5.793251
4.258800 -13.759200 5.797468
4.305600 -13.759200 5.789375
4.352400 -13.759200 5.785501
4.399200 -13.759200 5.782419
4.446000 -13.759200 5.778545
4.492800 -13.759200 5.781310
4.539600 -13.759200 5.778545
4.586400 -13.759200 5.769513
4.633200 -13.759200 5.778545
4.680000 -13.759200 5.775206
4.726800 -13.759200 5.774782
4.773600 -13.759200 5.768399
4.820400 -13.759200 5.754691
4.867200 -13.759200 5.768399
4.914000 -13.759200 5.774782
4.960800 -13.759200 5.782193
5.007600 -13.759200 5.814059
5.054400 -13.759200 5.847310
5.101200 -13.759200 5.857788
5.148000 -13.759200 5.898364
5.194800 -13.759200 5.923226
5.241600 -13.759200 5.939357
5.288400 -13.759200 5.942787
5.335200 -13.759200 5.956513
5.382000 -13.759200 5.981208
5.428800 -13.759200 5.981208
5.475600 -13.759200 5.981333
5.522400 -13.759200 5.991901
5.569200 -13.759200 5.997545
5.616000 -13.759200 5.997545
5.662800 -13.759200 5.997545
5.709600 -13.759200 5.991901
5.756400 -13.759200 5.995622
5.803200 -13.759200 6.016708
5.850000 -13.759200 6.017111
5.896800 -13.759200 6.029718
5.943600 -13.759200 6.044093
5.990400 -13.759200 6.082649
6.037200 -13.759200 6.118969
6.084000 -13.759200 6.133960
6.130800 -13.759200 6.165221
6.177600 -13.759200 6.165221
6.224400 -13.759200 6.175675
6.271200 -13.759200 6.174698
6.318000 -13.759200 6.174698
6.364800 -13.759200 6.183435
6.411600 -13.759200 6.193746
6.458400 -13.759200 6.227456
6.505200 -13.759200 6.256413
6.552000 -13.759200 6.288829
6.598800 -13.759200 6.302432
6.645600 -13.759200 6.303856
6.692400 -13.759200 6.318745
6.739200 -13.759200 6.318745
6.786000 -13.759200 6.329456
6.832800 -13.759200 6.346032
6.879600 -13.759200 6.352955
6.926400 -13.759200 6.403338
6.973200 -13.759200 6.425982
7.020000 -13.759200 6.465601
7.066800 -13.759200 6.490185
7.113600 -13.759200 6.520181
7.160400 -13.759200 6.527608
7.207200 -13.759200 6.545226
7.254000 -13.759200 6.569909
7.300800 -13.759200 6.582470
7.347600 -13.759200 6.585365
7.394400 -13.759200 6.648900
7.441200 -13.759200 6.681048
7.488000 -13.759200 6.681048
7.534800 -13.759200 6.705254
7.581600 -13.759200 6.733506
7.628400 -13.759200 6.765636
7.675200 -13.759200 6.795082
7.722000 -13.759200 6.814127
7.768800 -13.759200 6.843039
7.815600 -13.759200 6.863014
7.862400 -13.759200 6.903720
7.909200 -13.759200 6.946836
7.956000 -13.759200 6.976723
8.002800 -13.759200 7.037669
8.049600 -13.759200 7.053293
8.096400 -13.759200 7.089188
8.143200 -13.759200 7.101271
8.190000 -13.759200 7.123467
8.236800 -13.759200 7.138750
8.283600 -13.759200 7.159533
8.330400 -13.759200 7.206716
8.377200 -13.759200 7.230484
8.424000 -13.759200 7.267163
8.470800 -13.759200 7.306238
8.517600 -13.759200 7.386431
8.564400 -13.759200 7.418071
8.611200 -13.759200 7.492676
8.658000 -13.759200 7.537501
8.704800 -13.759200 7.579380
8.751600 -13.759200 7.620790
8.798400 -13.759200 7.623669
8.845200 -13.759200 7.719941
8.892000 -13.759200 7.844190
8.938800 -13.759200 7.948245
8.985600 -13.759200 8.035973
9.032400 -13.759200 8.178162
9.079200 -13.759200 8.221269
9.126000 -13.759200 12.975957
13.618800 -13.759200 6.646629
13.665600 -13.759200 6.634046
13.712400 -13.759200 6.622660
13.759200 -13.759200 6.622660
13.806000 -13.759200 6.605946
13.852800 -13.759200 6.594654
13.899600 -13.759200 6.591275
13.946400 -13.759200 6.588073
13.993200 -13.759200 6.591275
14.040000 -13.759200 6.588073
14.086800 -13.759200 6.588192
14.133600 -13.759200 6.588816
14.180400 -13.759200 6.588192
14.227200 -13.759200 6.588816
14.274000 -13.759200 6.593850
14.320800 -13.759200 6.594229
14.367600 -13.759200 6.594229
14.414400 -13.759200 6.596106
14.461200 -13.759200 6.600879
14.508000 -13.759200 6.600879
14.554800 -13.759200 6.603162
14.601600 -13.759200 6.607598
14.648400 -13.759200 6.608750
14.695200 -13.759200 6.609502
14.742000 -13.759200 6.611488
14.788800 -13.759200 6.612483
14.835600 -13.759200 6.612222
14.882400 -13.759200 6.619045
14.929200 -13.759200 6.606398
14.976000 -13.759200 6.595198
15.022800 -13.759200 6.594604
15.069600 -13.759200 6.594604
15.116400 -13.759200 6.590946
15.163200 -13.759200 6.594604
15.210000 -13.759200 6.590263
15.256800 -13.759200 6.590263
15.303600 -13.759200 6.590946
15.350400 -13.759200 6.590946
15.397200 -13.759200 6.583972
15.444000 -13.759200 6.573922
15.490800 -13.759200 6.572882
15.537600 -13.759200 6.563950
15.584400 -13.759200 6.552849
15.631200 -13.759200 6.498406
16.146000 -13.759200 5.074081
16.192800 -13.759200 5.032768
16.239600 -13.759200 4.987074
16.286400 -13.759200 4.981400
16.333200 -13.759200 4.979077
16.380000 -13.759200 4.979077
16.426800 -13.759200 4.980595
16.473600 -13.759200 4.974213
16.520400 -13.759200 4.986058
16.567200 -13.759200 4.986406
16.614000 -13.759200 4.972839
16.660800 -13.759200 4.963674
16.707600 -13.759200 4.940055
16.754400 -13.759200 4.927296
16.801200 -13.759200 4.883763
16.848000 -13.759200 4.810425
18.158400 -13.759200 -8.064806
18.205200 -13.759200 -8.148359
18.252000 -13.759200 -8.166879
18.298800 -13.759200 -8.206808
18.345600 -13.759200 -8.208241
18.392400 -13.759200 -8.217552
18.439200 -13.759200 -8.217552
18.486000 -13.759200 -8.217552
18.532800 -13.759200 -8.208241
18.579600 -13.759200 0.000000
18.626400 -13.759200 0.000000
18.673200 -13.759200 0.000000
-18.720000 -13.712400 0.000000
-18.673200 -13.712400 0.000000
-18.626400 -13.712400 0.000000
-18.579600 -13.712400 -7.759747
-18.532800 -13.712400 -7.759747
-18.486000 -13.712400 -7.761377
-18.439200 -13.712400 -7.759747
-18.392400 -13.712400 -7.759747
-18.345600 -13.712400 -7.758180
-18.298800 -13.712400 -7.758180
-18.252000 -13.712400 -7.768987
-18.205200 -13.712400 -7.768987
-18.158400 -13.712400 -7.758180
-18.111600 -13.712400 -7.755790
-18.064800 -13.712400 -7.755790
-18.018000 -13.712400 -7.756874
-17.971200 -13.712400 -7.755258
-17.924400 -13.712400 -7.746357
-17.877600 -13.712400 -7.783525
-17.830800 -13.712400 -7.784380
-17.784000 -13.712400 -7.819827
-17.737200 -13.712400 -7.816746
-17.690400 -13.712400 -7.816746
-17.643600 -13.712400 -7.799024
-17.596800 -13.712400 -7.799024
-17.550000 -13.712400 -7.789491
-17.503200 -13.712400 -7.779713
-17.456400 -13.712400 -7.773095
-17.409600 -13.712400 -7.773095
-17.362800 -13.712400 -7.762868
-17.316000 -13.712400 -7.774977
-17.269200 -13.712400 -7.759618
-17.222400 -13.712400 -7.759277
-17.175600 -13.712400 -7.742632
-17.128800 -13.712400 -7.730489
-17.082000 -13.712400 -7.721583
-17.035200 -13.712400 -7.704285
-16.988400 -13.712400 -7.697928
-16.941600 -13.712400 -7.646388
-16.894800 -13.712400 -7.417606
-16.520400 -13.712400 -6.196503
-16.473600 -13.712400 -6.194394
-15.631200 -13.712400 4.936723
-15.584400 -13.712400 4.989781
-15.537600 -13.712400 5.002398
-15.490800 -13.712400 5.022975
-15.444000 -13.712400 5.040854
-15.397200 -13.712400 5.062271
-15.350400 -13.712400 5.069327
-15.303600 -13.712400 5.081910
-15.256800 -13.712400 5.101306
-15.210000 -13.712400 5.123643
-15.163200 -13.712400 5.150826
-15.116400 -13.712400 5.202436
-14.648400 -13.712400 6.558603
-14.601600 -13.712400 6.607423
-14.554800 -13.712400 6.644506
-14.508000 -13.712400 6.671632
-14.461200 -13.712400 6.676674
-14.414400 -13.712400 6.679155
-14.367600 -13.712400 6.686934
-14.320800 -13.712400 6.688276
-14.274000 -13.712400 6.695327
-14.227200 -13.712400 6.695327
-14.180400 -13.712400 6.695327
-14.133600 -13.712400 6.699166
-14.086800 -13.712400 6.691846
-14.040000 -13.712400 6.688316
-13.993200 -13.712400 6.688316
-13.946400 -13.712400 6.688316
-13.899600 -13.712400 6.694463
-13.852800 -13.712400 6.696613
-13.806000 -13.712400 6.697644
-13.759200 -13.712400 6.697205
-13.712400 -13.712400 6.697762
-13.665600 -13.712400 6.697762
-13.618800 -13.712400 6.697762
-13.572000 -13.712400 6.697447
-13.525200 -13.712400 6.696825
-13.478400 -13.712400 6.692529
-13.431600 -13.712400 6.696349
-13.384800 -13.712400 6.692529
-13.338000 -13.712400 6.697447
-13.291200 -13.712400 6.697503
-13.244400 -13.712400 6.696513
-13.197600 -13.712400 6.691664
-13.150800 -13.712400 6.685780
-13.104000 -13.712400 6.682511
-13.057200 -13.712400 6.690070
-13.010400 -13.712400 6.681129
-12.963600 -13.712400 6.681064
-12.916800 -13.712400 6.682190
-12.870000 -13.712400 6.692250
-12.823200 -13.712400 6.700329
-12.776400 -13.712400 6.703349
-12.729600 -13.712400 6.716591
-12.682800 -13.712400 6.722437
-12.636000 -13.712400 6.759114
-12.589200 -13.712400 6.799906
-7.300800 -13.712400 -8.117148
-7.254000 -13.712400 8.822361
-7.207200 -13.712400 8.867585
-7.160400 -13.712400 8.822361
-7.113600 -13.712400 8.750567
-7.066800 -13.712400 8.803072
-7.020000 -13.712400 8.822361
-6.973200 -13.712400 8.822361
-6.926400 -13.712400 8.770028
-6.879600 -13.712400 8.686064
-6.832800 -13.712400 8.543093
-6.786000 -13.712400 8.481046
-6.739200 -13.712400 8.383771
-6.692400 -13.712400 8.328876
-6.645600 -13.712400 8.303489
-6.598800 -13.712400 8.234278
-6.552000 -13.712400 8.209160
-6.505200 -13.712400 8.136220
-6.458400 -13.712400 8.108016
-6.411600 -13.712400 8.008917
-6.364800 -13.712400 7.978215
-6.318000 -13.712400 7.951310
-6.271200 -13.712400 7.930811
-6.224400 -13.712400 7.902530
-6.177600 -13.712400 7.853834
-6.130800 -13.712400 7.835274
-6.084000 -13.712400 7.786978
-6.037200 -13.712400 7.739154
-5.990400 -13.712400 7.700235
-5.943600 -13.712400 7.634750
-5.896800 -13.712400 7.622884
-5.850000 -13.712400 7.583998
-5.803200 -13.712400 7.567311
-5.756400 -13.712400 7.523531
-5.709600 -13.712400 7.517208
-5.662800 -13.712400 7.497693
-5.616000 -13.712400 7.494852
-5.569200 -13.712400 7.437944
-5.522400 -13.712400 7.401929
-5.475600 -13.712400 7.382643
-5.428800 -13.712400 7.375135
-5.382000 -13.712400 7.373562
-5.335200 -13.712400 7.341368
-5.288400 -13.712400 7.328828
-5.241600 -13.712400 7.298510
-5.194800 -13.712400 7.263574
-5.148000 -13.712400 7.204594
-5.101200 -13.712400 7.147368
-5.054400 -13.712400 7.119523
-5.007600 -13.712400 7.062960
-4.960800 -13.712400 7.003842
-4.914000 -13.712400 7.002782
-4.867200 -13.712400 6.967442
-4.820400 -13.712400 6.951502
-4.773600 -13.712400 6.929056
-4.726800 -13.712400 6.917642
-4.680000 -13.712400 6.908128
-4.633200 -13.712400 6.886456
-4.586400 -13.712400 6.858979
-4.539600 -13.712400 6.832773
-4.492800 -13.712400 6.822664
-4.446000 -13.712400 6.802258
-4.399200 -13.712400 6.797592
-4.352400 -13.712400 6.788354
-4.305600 -13.712400 6.776374
-4.258800 -13.712400 6.742509
-4.212000 -13.712400 6.718938
-4.165200 -13.712400 6.706367
-4.118400 -13.712400 6.693082
-4.071600 -13.712400 6.688521
-4.024800 -13.712400 6.674514
-3.978000 -13.712400 6.670761
-3.931200 -13.712400 6.663665
-3.884400 -13.712400 6.658611
-3.837600 -13.712400 6.638010
-3.790800 -13.712400 6.624987
-3.744000 -13.712400 6.616617
-3.697200 -13.712400 6.607791
-3.650400 -13.712400 6.579573
-3.603600 -13.712400 6.566972
-3.556800 -13.712400 6.532514
-3.510000 -13.712400 6.506409
-3.463200 -13.712400 6.478308
-3.416400 -13.712400 6.471301
-3.369600 -13.712400 6.437356
-3.322800 -13.712400 6.420433
-3.276000 -13.712400 6.406776
-3.229200 -13.712400 6.398356
-3.182400 -13.712400 6.394973
-3.135600 -13.712400 6.376163
-3.088800 -13.712400 6.374275
-3.042000 -13.712400 6.351393
-2.995200 -13.712400 6.328018
-2.948400 -13.712400 6.317010
-2.901600 -13.712400 6.306751
-2.854800 -13.712400 6.298032
-2.808000 -13.712400 6.294843
-2.761200 -13.712400 6.281729
-2.714400 -13.712400 6.280290
-2.667600 -13.712400 6.281729
-2.620800 -13.712400 6.280290
-2.574000 -13.712400 6.278596
-2.527200 -13.712400 6.251139
-2.480400 -13.712400 6.232212
-2.433600 -13.712400 6.223833
-2.386800 -13.712400 6.210316
-2.340000 -13.712400 6.177531
-2.293200 -13.712400 6.153976
-2.246400 -13.712400 6.142138
-2.199600 -13.712400 6.120200
-2.152800 -13.712400 6.110485
-2.106000 -13.712400 6.101429
-2.059200 -13.712400 6.105115
-2.012400 -13.712400 6.101002
-1.965600 -13.712400 6.074641
-1.918800 -13.712400 6.070089
-1.872000 -13.712400 6.044182
-1.825200 -13.712400 6.041428
-1.778400 -13.712400 6.022136
-1.731600 -13.712400 6.010297
-1.684800 -13.712400 5.997577
-1.638000 -13.712400 5.984260
-1.591200 -13.712400 5.964776
-1.544400 -13.712400 5.943513
-1.497600 -13.712400 5.938778
-1.450800 -13.712400 5.908664
-1.404000 -13.712400 5.917753
-1.357200 -13.712400 5.917753
-1.310400 -13.712400 5.909280
-1.263600 -13.712400 5.906173
-1.216800 -13.712400 5.899122
-1.170000 -13.712400 5.908664
-1.123200 -13.712400 5.928921
-1.076400 -13.712400 5.934715
-1.029600 -13.712400 5.944171
-0.982800 -13.712400 5.949975
-0.936000 -13.712400 5.949975
-0.889200 -13.712400 5.949975
-0.842400 -13.712400 5.934715
-0.795600 -13.712400 5.911522
-0.748800 -13.712400 5.849666
-0.702000 -13.712400 5.817290
-0.655200 -13.712400 5.774222
-0.608400 -13.712400 5.757221
-0.561600 -13.712400 5.754603
-0.514800 -13.712400 5.744194
-0.468000 -13.712400 5.729718
-0.421200 -13.712400 5.720701
-0.374400 -13.712400 5.718925
-0.327600 -13.712400 5.710865
-0.280800 -13.712400 5.696463
-0.234000 -13.712400 5.698954
-0.187200 -13.712400 5.699103
-0.140400 -13.712400 5.698954
-0.093600 -13.712400 5.698954
-0.046800 -13.712400 5.741459
0.000000 -13.712400 5.752132
0.046800 -13.712400 5.775760
0.093600 -13.712400 5.775760
0.140400 -13.712400 5.759789
0.187200 -13.712400 5.759789
0.234000 -13.712400 5.749941
0.280800 -13.712400 5.740736
0.327600 -13.712400 5.729563
0.374400 -13.712400 5.719036
0.421200 -13.712400 5.715073
0.468000 -13.712400 5.713329
0.514800 -13.712400 5.713329
0.561600 -13.712400 5.690406
0.608400 -13.712400 5.672846
0.655200 -13.712400 5.674029
0.702000 -13.712400 5.675753
0.748800 -13.712400 5.671156
0.795600 -13.712400 5.669712
0.842400 -13.712400 5.665680
0.889200 -13.712400 5.663751
0.936000 -13.712400 5.666225
0.982800 -13.712400 5.665680
1.029600 -13.712400 5.666225
1.076400 -13.712400 5.665160
1.123200 -13.712400 5.645466
1.170000 -13.712400 5.636655
1.216800 -13.712400 5.614720
1.263600 -13.712400 5.589355
1.310400 -13.712400 5.572764
1.357200 -13.712400 5.556300
1.404000 -13.712400 5.549882
1.450800 -13.712400 5.543140
1.497600 -13.712400 5.541045
1.544400 -13.712400 5.543677
1.591200 -13.712400 5.551893
1.638000 -13.712400 5.580576
1.684800 -13.712400 5.590225
1.731600 -13.712400 5.621895
1.778400 -13.712400 5.644350
1.825200 -13.712400 5.656474
1.872000 -13.712400 5.688307
1.918800 -13.712400 5.680753
1.965600 -13.712400 5.676782
2.012400 -13.712400 5.663740
2.059200 -13.712400 5.647980
2.106000 -13.712400 5.646984
2.152800 -13.712400 5.639316
2.199600 -13.712400 5.638857
2.246400 -13.712400 5.633820
2.293200 -13.712400 5.633820
2.340000 -13.712400 5.637028
2.386800 -13.712400 5.628185
2.433600 -13.712400 5.622691
2.480400 -13.712400 5.612527
2.527200 -13.712400 5.597735
2.574000 -13.712400 5.591101
2.620800 -13.712400 5.583910
2.667600 -13.712400 5.571729
2.714400 -13.712400 5.571729
2.761200 -13.712400 5.571729
2.808000 -13.712400 5.575501
2.854800 -13.712400 5.588783
2.901600 -13.712400 5.593357
2.948400 -13.712400 5.599819
2.995200 -13.712400 5.599819
3.042000 -13.712400 5.595944
3.088800 -13.712400 5.593357
3.135600 -13.712400 5.600943
3.182400 -13.712400 5.613118
3.229200 -13.712400 5.656624
3.276000 -13.712400 5.669318
3.322800 -13.712400 5.685628
3.369600 -13.712400 5.735701
3.416400 -13.712400 5.737328
3.463200 -13.712400 5.736576
3.510000 -13.712400 5.728288
3.556800 -13.712400 5.713764
3.603600 -13.712400 5.685628
3.650400 -13.712400 5.682583
3.697200 -13.712400 5.667434
3.744000 -13.712400 5.675558
3.790800 -13.712400 5.676106
3.837600 -13.712400 5.682598
3.884400 -13.712400 5.685426
3.931200 -13.712400 5.684680
3.978000 -13.712400 5.689144
4.024800 -13.712400 5.714793
4.071600 -13.712400 5.734489
4.118400 -13.712400 5.772593
4.165200 -13.712400 5.784871
4.212000 -13.712400 5.793251
4.258800 -13.712400 5.797468
4.305600 -13.712400 5.789375
4.352400 -13.712400 5.789375
4.399200 -13.712400 5.782419
4.446000 -13.712400 5.769513
4.492800 -13.712400 5.778545
4.539600 -13.712400 5.754579
4.586400 -13.712400 5.747401
4.633200 -13.712400 5.778545
4.680000 -13.712400 5.778545
4.726800 -13.712400 5.778545
4.773600 -13.712400 5.770132
4.820400 -13.712400 5.764185
4.867200 -13.712400 5.767890
4.914000 -13.712400 5.774782
4.960800 -13.712400 5.796753
5.007600 -13.712400 5.818437
5.054400 -13.712400 5.853770
5.101200 -13.712400 5.875604
5.148000 -13.712400 5.900870
5.194800 -13.712400 5.923229
5.241600 -13.712400 5.942438
5.288400 -13.712400 5.944859
5.335200 -13.712400 5.971664
5.382000 -13.712400 5.981128
5.428800 -13.712400 5.981208
5.475600 -13.712400 5.981208
5.522400 -13.712400 5.997545
5.569200 -13.712400 5.999199
5.616000 -13.712400 5.997545
5.662800 -13.712400 5.997545
5.709600 -13.712400 5.997545
5.756400 -13.712400 5.999199
5.803200 -13.712400 6.003587
5.850000 -13.712400 6.019397
5.896800 -13.712400 6.046474
5.943600 -13.712400 6.067344
5.990400 -13.712400 6.126256
6.037200 -13.712400 6.133960
6.084000 -13.712400 6.163964
6.130800 -13.712400 6.165851
6.177600 -13.712400 6.165221
6.224400 -13.712400 6.175675
6.271200 -13.712400 6.165851
6.318000 -13.712400 6.164493
6.364800 -13.712400 6.183435
6.411600 -13.712400 6.219432
6.458400 -13.712400 6.231723
6.505200 -13.712400 6.282862
6.552000 -13.712400 6.297579
6.598800 -13.712400 6.303856
6.645600 -13.712400 6.313340
6.692400 -13.712400 6.320523
6.739200 -13.712400 6.322877
6.786000 -13.712400 6.346032
6.832800 -13.712400 6.351248
6.879600 -13.712400 6.366709
6.926400 -13.712400 6.421073
6.973200 -13.712400 6.450662
7.020000 -13.712400 6.468144
7.066800 -13.712400 6.521909
7.113600 -13.712400 6.521909
7.160400 -13.712400 6.545226
7.207200 -13.712400 6.527608
7.254000 -13.712400 6.554426
7.300800 -13.712400 6.555846
7.347600 -13.712400 6.578994
7.394400 -13.712400 6.636880
7.441200 -13.712400 6.681048
7.488000 -13.712400 6.687371
7.534800 -13.712400 6.717273
7.581600 -13.712400 6.733658
7.628400 -13.712400 6.765636
7.675200 -13.712400 6.793249
7.722000 -13.712400 6.814127
7.768800 -13.712400 6.843039
7.815600 -13.712400 6.863014
7.862400 -13.712400 6.912011
7.909200 -13.712400 6.946961
7.956000 -13.712400 6.976723
8.002800 -13.712400 7.040669
8.049600 -13.712400 7.057220
8.096400 -13.712400 7.092886
8.143200 -13.712400 7.101271
8.190000 -13.712400 7.123467
8.236800 -13.712400 7.134110
8.283600 -13.712400 7.159533
8.330400 -13.712400 7.206716
8.377200 -13.712400 7.239090
8.424000 -13.712400 7.268185
8.470800 -13.712400 7.353554
8.517600 -13.712400 7.405954
8.564400 -13.712400 7.432826
8.611200 -13.712400 7.517551
8.658000 -13.712400 7.556788
8.704800 -13.712400 7.594617
8.751600 -13.712400 7.635378
8.798400 -13.712400 7.653333
8.845200 -13.712400 7.748430
8.892000 -13.712400 7.844190
8.938800 -13.712400 7.942100
8.985600 -13.712400 8.064818
9.032400 -13.712400 8.182460
9.079200 -13.712400 8.316970
9.126000 -13.712400 13.039448
13.665600 -13.712400 6.646629
13.712400 -13.712400 6.642287
13.759200 -13.712400 6.640842
13.806000 -13.712400 6.625451
13.852800 -13.712400 6.606785
13.899600 -13.712400 6.595585
13.946400 -13.712400 6.593784
13.993200 -13.712400 6.593850
14.040000 -13.712400 6.588192
14.086800 -13.712400 6.588192
14.133600 -13.712400 6.588816
14.180400 -13.712400 6.588192
14.227200 -13.712400 6.588073
14.274000 -13.712400 6.590007
14.320800 -13.712400 6.591983
14.367600 -13.712400 6.592834
14.414400 -13.712400 6.593850
14.461200 -13.712400 6.594623
14.508000 -13.712400 6.596106
14.554800 -13.712400 6.603162
14.601600 -13.712400 6.608750
14.648400 -13.712400 6.609502
14.695200 -13.712400 6.612483
14.742000 -13.712400 6.612483
14.788800 -13.712400 6.612483
14.835600 -13.712400 6.612483
14.882400 -13.712400 6.612483
14.929200 -13.712400 6.603004
14.976000 -13.712400 6.600269
15.022800 -13.712400 6.594604
15.069600 -13.712400 6.594604
15.116400 -13.712400 6.590711
15.163200 -13.712400 6.590711
15.210000 -13.712400 6.589273
15.256800 -13.712400 6.590263
15.303600 -13.712400 6.597181
15.350400 -13.712400 6.597181
15.397200 -13.712400 6.589510
15.444000 -13.712400 6.583972
15.490800 -13.712400 6.582809
15.537600 -13.712400 6.574922
15.584400 -13.712400 6.570551
15.631200 -13.712400 6.549400
15.678000 -13.712400 6.495780
16.192800 -13.712400 5.057428
16.239600 -13.712400 5.007606
16.286400 -13.712400 5.003497
16.333200 -13.712400 4.986406
16.380000 -13.712400 4.982846
16.426800 -13.712400 4.986058
16.473600 -13.712400 4.982846
16.520400 -13.712400 4.994521
16.567200 -13.712400 4.997024
16.614000 -13.712400 4.986058
16.660800 -13.712400 4.975512
16.707600 -13.712400 4.964085
16.754400 -13.712400 4.939569
16.801200 -13.712400 4.927296
16.848000 -13.712400 4.876552
16.894800 -13.712400 4.810425
18.205200 -13.712400 -7.981777
18.252000 -13.712400 -8.064806
18.298800 -13.712400 -8.138766
18.345600 -13.712400 -8.154473
18.392400 -13.712400 -8.182898
18.439200 -13.712400 -8.182898
18.486000 -13.712400 -8.198246
18.532800 -13.712400 -8.200574
18.579600 -13.712400 0.000000
18.626400 -13.712400 0.000000
18.673200 -13.712400 0.000000
-18.720000 -13.665600 0.000000
-18.673200 -13.665600 0.000000
-18.626400 -13.665600 0.000000
-18.579600 -13.665600 -7.761377
-18.532800 -13.665600 -7.761377
-18.486000 -13.665600 -7.764597
-18.439200 -13.665600 -7.759747
-18.392400 -13.665600 -7.759747
-18.345600 -13.665600 -7.759747
-18.298800 -13.665600 -7.764597
-18.252000 -13.665600 -7.775754
-18.205200 -13.665600 -7.785447
-18.158400 -13.665600 -7.794434
-18.111600 -13.665600 -7.796808
-18.064800 -13.665600 -7.794434
-18.018000 -13.665600 -7.788038
-17.971200 -13.665600 -7.794434
-17.924400 -13.665600 -7.785642
-17.877600 -13.665600 -7.794434
-17.830800 -13.665600 -7.819827
-17.784000 -13.665600 -7.822991
-17.737200 -13.665600 -7.822991
-17.690400 -13.665600 -7.822991
-17.643600 -13.665600 -7.822862
-17.596800 -13.665600 -7.819827
-17.550000 -13.665600 -7.814152
-17.503200 -13.665600 -7.799024
-17.456400 -13.665600 -7.779713
-17.409600 -13.665600 -7.779128
-17.362800 -13.665600 -7.773095
-17.316000 -13.665600 -7.762868
-17.269200 -13.665600 -7.745536
-17.222400 -13.665600 -7.755259
-17.175600 -13.665600 -7.736966
-17.128800 -13.665600 -7.721583
-17.082000 -13.665600 -7.712780
-17.035200 -13.665600 -7.704285
-16.988400 -13.665600 -7.699505
-15.724800 -13.665600 4.931765
-15.678000 -13.665600 4.953454
-15.631200 -13.665600 4.959154
-15.584400 -13.665600 5.002848
-15.537600 -13.665600 5.022975
-15.490800 -13.665600 5.033627
-15.444000 -13.665600 5.062340
-15.397200 -13.665600 5.071291
-15.350400 -13.665600 5.081910
-15.303600 -13.665600 5.101306
-15.256800 -13.665600 5.118096
-15.210000 -13.665600 5.135622
-15.163200 -13.665600 5.180087
-14.648400 -13.665600 6.607423
-14.601600 -13.665600 6.626166
-14.554800 -13.665600 6.670893
-14.508000 -13.665600 6.676674
-14.461200 -13.665600 6.679155
-14.414400 -13.665600 6.686934
-14.367600 -13.665600 6.688336
-14.320800 -13.665600 6.688336
-14.274000 -13.665600 6.695415
-14.227200 -13.665600 6.695415
-14.180400 -13.665600 6.697649
-14.133600 -13.665600 6.702104
-14.086800 -13.665600 6.699166
-14.040000 -13.665600 6.698243
-13.993200 -13.665600 6.697636
-13.946400 -13.665600 6.697636
-13.899600 -13.665600 6.697636
-13.852800 -13.665600 6.697762
-13.806000 -13.665600 6.698476
-13.759200 -13.665600 6.697762
-13.712400 -13.665600 6.697762
-13.665600 -13.665600 6.697762
-13.618800 -13.665600 6.697762
-13.572000 -13.665600 6.697447
-13.525200 -13.665600 6.696825
-13.478400 -13.665600 6.692155
-13.431600 -13.665600 6.692480
-13.384800 -13.665600 6.696513
-13.338000 -13.665600 6.698553
-13.291200 -13.665600 6.700841
-13.244400 -13.665600 6.701503
-13.197600 -13.665600 6.698720
-13.150800 -13.665600 6.698037
-13.104000 -13.665600 6.698683
-13.057200 -13.665600 6.698911
-13.010400 -13.665600 6.692250
-12.963600 -13.665600 6.690103
-12.916800 -13.665600 6.698037
-12.870000 -13.665600 6.700329
-12.823200 -13.665600 6.703349
-12.776400 -13.665600 6.707175
-12.729600 -13.665600 6.718441
-12.682800 -13.665600 6.780861
-12.636000 -13.665600 6.809988
-7.300800 -13.665600 9.325473
-7.254000 -13.665600 9.067024
-7.207200 -13.665600 9.003552
-7.160400 -13.665600 8.829600
-7.113600 -13.665600 8.750567
-7.066800 -13.665600 8.803072
-7.020000 -13.665600 8.819763
-6.973200 -13.665600 8.819763
-6.926400 -13.665600 8.750604
-6.879600 -13.665600 8.654230
-6.832800 -13.665600 8.543093
-6.786000 -13.665600 8.481046
-6.739200 -13.665600 8.383771
-6.692400 -13.665600 8.321275
-6.645600 -13.665600 8.287467
-6.598800 -13.665600 8.214163
-6.552000 -13.665600 8.183128
-6.505200 -13.665600 8.134910
-6.458400 -13.665600 8.105592
-6.411600 -13.665600 8.005733
-6.364800 -13.665600 7.985665
-6.318000 -13.665600 7.951310
-6.271200 -13.665600 7.922558
-6.224400 -13.665600 7.870719
-6.177600 -13.665600 7.852459
-6.130800 -13.665600 7.815970
-6.084000 -13.665600 7.786978
-6.037200 -13.665600 7.733533
-5.990400 -13.665600 7.694161
-5.943600 -13.665600 7.654603
-5.896800 -13.665600 7.628445
-5.850000 -13.665600 7.598821
-5.803200 -13.665600 7.580805
-5.756400 -13.665600 7.527904
-5.709600 -13.665600 7.517297
-5.662800 -13.665600 7.497693
-5.616000 -13.665600 7.494852
-5.569200 -13.665600 7.435676
-5.522400 -13.665600 7.394607
-5.475600 -13.665600 7.378655
-5.428800 -13.665600 7.369296
-5.382000 -13.665600 7.353184
-5.335200 -13.665600 7.325813
-5.288400 -13.665600 7.325813
-5.241600 -13.665600 7.298510
-5.194800 -13.665600 7.262179
-5.148000 -13.665600 7.194429
-5.101200 -13.665600 7.137961
-5.054400 -13.665600 7.099243
-5.007600 -13.665600 7.067914
-4.960800 -13.665600 7.003685
-4.914000 -13.665600 6.986002
-4.867200 -13.665600 6.967442
-4.820400 -13.665600 6.951502
-4.773600 -13.665600 6.929052
-4.726800 -13.665600 6.912055
-4.680000 -13.665600 6.908128
-4.633200 -13.665600 6.898998
-4.586400 -13.665600 6.874032
-4.539600 -13.665600 6.840438
-4.492800 -13.665600 6.829935
-4.446000 -13.665600 6.802258
-4.399200 -13.665600 6.793130
-4.352400 -13.665600 6.785608
-4.305600 -13.665600 6.776374
-4.258800 -13.665600 6.748092
-4.212000 -13.665600 6.740500
-4.165200 -13.665600 6.729862
-4.118400 -13.665600 6.718938
-4.071600 -13.665600 6.717218
-4.024800 -13.665600 6.683018
-3.978000 -13.665600 6.674514
-3.931200 -13.665600 6.664279
-3.884400 -13.665600 6.658611
-3.837600 -13.665600 6.638010
-3.790800 -13.665600 6.621520
-3.744000 -13.665600 6.616617
-3.697200 -13.665600 6.607791
-3.650400 -13.665600 6.576779
-3.603600 -13.665600 6.566972
-3.556800 -13.665600 6.536260
-3.510000 -13.665600 6.519058
-3.463200 -13.665600 6.490497
-3.416400 -13.665600 6.459690
-3.369600 -13.665600 6.428500
-3.322800 -13.665600 6.411524
-3.276000 -13.665600 6.402728
-3.229200 -13.665600 6.398356
-3.182400 -13.665600 6.376163
-3.135600 -13.665600 6.371859
-3.088800 -13.665600 6.366390
-3.042000 -13.665600 6.328018
-2.995200 -13.665600 6.322287
-2.948400 -13.665600 6.314253
-2.901600 -13.665600 6.305185
-2.854800 -13.665600 6.298032
-2.808000 -13.665600 6.295691
-2.761200 -13.665600 6.288497
-2.714400 -13.665600 6.285775
-2.667600 -13.665600 6.280181
-2.620800 -13.665600 6.278596
-2.574000 -13.665600 6.263329
-2.527200 -13.665600 6.234699
-2.480400 -13.665600 6.213837
-2.433600 -13.665600 6.211439
-2.386800 -13.665600 6.190537
-2.340000 -13.665600 6.159016
-2.293200 -13.665600 6.153976
-2.246400 -13.665600 6.142138
-2.199600 -13.665600 6.128507
-2.152800 -13.665600 6.115889
-2.106000 -13.665600 6.105115
-2.059200 -13.665600 6.110485
-2.012400 -13.665600 6.105115
-1.965600 -13.665600 6.097564
-1.918800 -13.665600 6.074641
-1.872000 -13.665600 6.070089
-1.825200 -13.665600 6.070089
-1.778400 -13.665600 6.032048
-1.731600 -13.665600 6.010297
-1.684800 -13.665600 5.975928
-1.638000 -13.665600 5.975499
-1.591200 -13.665600 5.974552
-1.544400 -13.665600 5.953025
-1.497600 -13.665600 5.938778
-1.450800 -13.665600 5.917753
-1.404000 -13.665600 5.919720
-1.357200 -13.665600 5.926394
-1.310400 -13.665600 5.926370
-1.263600 -13.665600 5.908664
-1.216800 -13.665600 5.901020
-1.170000 -13.665600 5.926370
-1.123200 -13.665600 5.934715
-1.076400 -13.665600 5.937711
-1.029600 -13.665600 5.949285
-0.982800 -13.665600 5.957551
-0.936000 -13.665600 5.957551
-0.889200 -13.665600 5.949975
-0.842400 -13.665600 5.929930
-0.795600 -13.665600 5.911522
-0.748800 -13.665600 5.849666
-0.702000 -13.665600 5.817290
-0.655200 -13.665600 5.778946
-0.608400 -13.665600 5.770663
-0.561600 -13.665600 5.756619
-0.514800 -13.665600 5.744194
-0.468000 -13.665600 5.729718
-0.421200 -13.665600 5.719174
-0.374400 -13.665600 5.718006
-0.327600 -13.665600 5.698954
-0.280800 -13.665600 5.689655
-0.234000 -13.665600 5.689655
-0.187200 -13.665600 5.688733
-0.140400 -13.665600 5.688108
-0.093600 -13.665600 5.688733
-0.046800 -13.665600 5.696463
0.000000 -13.665600 5.696463
0.046800 -13.665600 5.749941
0.093600 -13.665600 5.752132
0.140400 -13.665600 5.749941
0.187200 -13.665600 5.749941
0.234000 -13.665600 5.740736
0.280800 -13.665600 5.739319
0.327600 -13.665600 5.719036
0.374400 -13.665600 5.716218
0.421200 -13.665600 5.715073
0.468000 -13.665600 5.713329
0.514800 -13.665600 5.703823
0.561600 -13.665600 5.689296
0.608400 -13.665600 5.671603
0.655200 -13.665600 5.672846
0.702000 -13.665600 5.674029
0.748800 -13.665600 5.669712
0.795600 -13.665600 5.666225
0.842400 -13.665600 5.664216
0.889200 -13.665600 5.664216
0.936000 -13.665600 5.671156
0.982800 -13.665600 5.666225
1.029600 -13.665600 5.671156
1.076400 -13.665600 5.665680
1.123200 -13.665600 5.654225
1.170000 -13.665600 5.637199
1.216800 -13.665600 5.627582
1.263600 -13.665600 5.598143
1.310400 -13.665600 5.577477
1.357200 -13.665600 5.570356
1.404000 -13.665600 5.556300
1.450800 -13.665600 5.551893
1.497600 -13.665600 5.541794
1.544400 -13.665600 5.543677
1.591200 -13.665600 5.547182
1.638000 -13.665600 5.570470
1.684800 -13.665600 5.585150
1.731600 -13.665600 5.627109
1.778400 -13.665600 5.638579
1.825200 -13.665600 5.663740
1.872000 -13.665600 5.694531
1.918800 -13.665600 5.688307
1.965600 -13.665600 5.684278
2.012400 -13.665600 5.680753
2.059200 -13.665600 5.652158
2.106000 -13.665600 5.643386
2.152800 -13.665600 5.638899
2.199600 -13.665600 5.631470
2.246400 -13.665600 5.628876
2.293200 -13.665600 5.628185
2.340000 -13.665600 5.637028
2.386800 -13.665600 5.633820
2.433600 -13.665600 5.635347
2.480400 -13.665600 5.635347
2.527200 -13.665600 5.616804
2.574000 -13.665600 5.612527
2.620800 -13.665600 5.604998
2.667600 -13.665600 5.591101
2.714400 -13.665600 5.591101
2.761200 -13.665600 5.590264
2.808000 -13.665600 5.591101
2.854800 -13.665600 5.599819
2.901600 -13.665600 5.599303
2.948400 -13.665600 5.599819
2.995200 -13.665600 5.595944
3.042000 -13.665600 5.593357
3.088800 -13.665600 5.593357
3.135600 -13.665600 5.595944
3.182400 -13.665600 5.613118
3.229200 -13.665600 5.656624
3.276000 -13.665600 5.661078
3.322800 -13.665600 5.685061
3.369600 -13.665600 5.735701
3.416400 -13.665600 5.737328
3.463200 -13.665600 5.737328
3.510000 -13.665600 5.728288
3.556800 -13.665600 5.685628
3.603600 -13.665600 5.685413
3.650400 -13.665600 5.682583
3.697200 -13.665600 5.666177
3.744000 -13.665600 5.660852
3.790800 -13.665600 5.665199
3.837600 -13.665600 5.676106
3.884400 -13.665600 5.686878
3.931200 -13.665600 5.686878
3.978000 -13.665600 5.696831
4.024800 -13.665600 5.714793
4.071600 -13.665600 5.731381
4.118400 -13.665600 5.754143
4.165200 -13.665600 5.784871
4.212000 -13.665600 5.789443
4.258800 -13.665600 5.799590
4.305600 -13.665600 5.792251
4.352400 -13.665600 5.789443
4.399200 -13.665600 5.785501
4.446000 -13.665600 5.754579
4.492800 -13.665600 5.754579
4.539600 -13.665600 5.747401
4.586400 -13.665600 5.741828
4.633200 -13.665600 5.769513
4.680000 -13.665600 5.770132
4.726800 -13.665600 5.770132
4.773600 -13.665600 5.768399
4.820400 -13.665600 5.767890
4.867200 -13.665600 5.768399
4.914000 -13.665600 5.796753
4.960800 -13.665600 5.808003
5.007600 -13.665600 5.818437
5.054400 -13.665600 5.853770
5.101200 -13.665600 5.877831
5.148000 -13.665600 5.907579
5.194800 -13.665600 5.923229
5.241600 -13.665600 5.944859
5.288400 -13.665600 5.955110
5.335200 -13.665600 5.971872
5.382000 -13.665600 5.983203
5.428800 -13.665600 5.983343
5.475600 -13.665600 5.982596
5.522400 -13.665600 5.997545
5.569200 -13.665600 5.999199
5.616000 -13.665600 5.997545
5.662800 -13.665600 5.999199
5.709600 -13.665600 5.999199
5.756400 -13.665600 5.999846
5.803200 -13.665600 6.019397
5.850000 -13.665600 6.034493
5.896800 -13.665600 6.049190
5.943600 -13.665600 6.067344
5.990400 -13.665600 6.126256
6.037200 -13.665600 6.133960
6.084000 -13.665600 6.164336
6.130800 -13.665600 6.174466
6.177600 -13.665600 6.174466
6.224400 -13.665600 6.183435
6.271200 -13.665600 6.175675
6.318000 -13.665600 6.174466
6.364800 -13.665600 6.211914
6.411600 -13.665600 6.223272
6.458400 -13.665600 6.231723
6.505200 -13.665600 6.288829
6.552000 -13.665600 6.303718
6.598800 -13.665600 6.313569
6.645600 -13.665600 6.322877
6.692400 -13.665600 6.328304
6.739200 -13.665600 6.346032
6.786000 -13.665600 6.357875
6.832800 -13.665600 6.352955
6.879600 -13.665600 6.366709
6.926400 -13.665600 6.425577
6.973200 -13.665600 6.453694
7.020000 -13.665600 6.469857
7.066800 -13.665600 6.520495
7.113600 -13.665600 6.521909
7.160400 -13.665600 6.534179
7.207200 -13.665600 6.527608
7.254000 -13.665600 6.549330
7.300800 -13.665600 6.555846
7.347600 -13.665600 6.578994
7.394400 -13.665600 6.614195
7.441200 -13.665600 6.662772
7.488000 -13.665600 6.681048
7.534800 -13.665600 6.711345
7.581600 -13.665600 6.734171
7.628400 -13.665600 6.767393
7.675200 -13.665600 6.793249
7.722000 -13.665600 6.830324
7.768800 -13.665600 6.855012
7.815600 -13.665600 6.873043
7.862400 -13.665600 6.912751
7.909200 -13.665600 6.951323
7.956000 -13.665600 6.976723
8.002800 -13.665600 7.040669
8.049600 -13.665600 7.075501
8.096400 -13.665600 7.094735
8.143200 -13.665600 7.110466
8.190000 -13.665600 7.124192
8.236800 -13.665600 7.135220
8.283600 -13.665600 7.160116
8.330400 -13.665600 7.206716
8.377200 -13.665600 7.230484
8.424000 -13.665600 7.278797
8.470800 -13.665600 7.353554
8.517600 -13.665600 7.409970
8.564400 -13.665600 7.485290
8.611200 -13.665600 7.518664
8.658000 -13.665600 7.562079
8.704800 -13.665600 7.593044
8.751600 -13.665600 7.623669
8.798400 -13.665600 7.665764
8.845200 -13.665600 7.778854
8.892000 -13.665600 7.869975
8.938800 -13.665600 7.942100
8.985600 -13.665600 8.064818
9.032400 -13.665600 8.210744
9.079200 -13.665600 8.316970
13.665600 -13.665600 6.723383
13.712400 -13.665600 6.704009
13.759200 -13.665600 6.646629
13.806000 -13.665600 6.640842
13.852800 -13.665600 6.624216
13.899600 -13.665600 6.608164
13.946400 -13.665600 6.594654
13.993200 -13.665600 6.595028
14.040000 -13.665600 6.592644
14.086800 -13.665600 6.592644
14.133600 -13.665600 6.588816
14.180400 -13.665600 6.588192
14.227200 -13.665600 6.588073
14.274000 -13.665600 6.591983
14.320800 -13.665600 6.592834
14.367600 -13.665600 6.593850
14.414400 -13.665600 6.596106
14.461200 -13.665600 6.600879
14.508000 -13.665600 6.602702
14.554800 -13.665600 6.609120
14.601600 -13.665600 6.611488
14.648400 -13.665600 6.612483
14.695200 -13.665600 6.614605
14.742000 -13.665600 6.612483
14.788800 -13.665600 6.614605
14.835600 -13.665600 6.618439
14.882400 -13.665600 6.618439
14.929200 -13.665600 6.610431
14.976000 -13.665600 6.609541
15.022800 -13.665600 6.594604
15.069600 -13.665600 6.603004
15.116400 -13.665600 6.594604
15.163200 -13.665600 6.590711
15.210000 -13.665600 6.590263
15.256800 -13.665600 6.597181
15.303600 -13.665600 6.598068
15.350400 -13.665600 6.599358
15.397200 -13.665600 6.597375
15.444000 -13.665600 6.596832
15.490800 -13.665600 6.589510
15.537600 -13.665600 6.582947
15.584400 -13.665600 6.577065
15.631200 -13.665600 6.561135
15.678000 -13.665600 6.530039
15.724800 -13.665600 6.492969
16.239600 -13.665600 5.034508
16.286400 -13.665600 5.016380
16.333200 -13.665600 5.000332
16.380000 -13.665600 4.993447
16.426800 -13.665600 4.997024
16.473600 -13.665600 4.991802
16.520400 -13.665600 4.997024
16.567200 -13.665600 4.997147
16.614000 -13.665600 4.994521
16.660800 -13.665600 4.975512
16.707600 -13.665600 4.964085
16.754400 -13.665600 4.939569
16.801200 -13.665600 4.933930
16.848000 -13.665600 4.876552
16.894800 -13.665600 4.842388
16.941600 -13.665600 4.724549
18.205200 -13.665600 -7.952574
18.252000 -13.665600 -7.981777
18.298800 -13.665600 -8.064806
18.345600 -13.665600 -8.133711
18.392400 -13.665600 -8.166879
18.439200 -13.665600 -8.173706
18.486000 -13.665600 -8.182898
18.532800 -13.665600 -8.198246
18.579600 -13.665600 0.000000
18.626400 -13.665600 0.000000
18.673200 -13.665600 0.000000
-18.720000 -13.618800 0.000000
-18.673200 -13.618800 0.000000
-18.626400 -13.618800 0.000000
-18.579600 -13.618800 -7.768136
-18.532800 -13.618800 -7.768136
-18.486000 -13.618800 -7.761377
-18.439200 -13.618800 -7.758180
-18.392400 -13.618800 -7.759747
-18.345600 -13.618800 -7.769522
-18.298800 -13.618800 -7.775754
-18.252000 -13.618800 -7.799553
-18.205200 -13.618800 -7.800937
-18.158400 -13.618800 -7.822712
-18.111600 -13.618800 -7.824251
-18.064800 -13.618800 -7.804048
-18.018000 -13.618800 -7.799553
-17.971200 -13.618800 -7.831959
-17.924400 -13.618800 -7.818568
-17.877600 -13.618800 -7.831959
-17.830800 -13.618800 -7.827703
-17.784000 -13.618800 -7.831959
-17.737200 -13.618800 -7.834742
-17.690400 -13.618800 -7.827703
-17.643600 -13.618800 -7.822991
-17.596800 -13.618800 -7.822862
-17.550000 -13.618800 -7.814152
-17.503200 -13.618800 -7.799024
-17.456400 -13.618800 -7.779713
-17.409600 -13.618800 -7.779128
-17.362800 -13.618800 -7.773095
-17.316000 -13.618800 -7.762868
-17.269200 -13.618800 -7.745536
-17.222400 -13.618800 -7.745536
-17.175600 -13.618800 -7.725134
-17.128800 -13.618800 -7.716664
-17.082000 -13.618800 -7.707195
-17.035200 -13.618800 -7.697928
-15.724800 -13.618800 4.953454
-15.678000 -13.618800 4.979969
-15.631200 -13.618800 5.001907
-15.584400 -13.618800 5.022975
-15.537600 -13.618800 5.034522
-15.490800 -13.618800 5.056540
-15.444000 -13.618800 5.067599
-15.397200 -13.618800 5.074809
-15.350400 -13.618800 5.087423
-15.303600 -13.618800 5.111123
-15.256800 -13.618800 5.135622
-15.210000 -13.618800 5.164336
-15.163200 -13.618800 5.208025
-14.695200 -13.618800 6.617028
-14.648400 -13.618800 6.642726
-14.601600 -13.618800 6.666661
-14.554800 -13.618800 6.676674
-14.508000 -13.618800 6.685541
-14.461200 -13.618800 6.688336
-14.414400 -13.618800 6.697623
-14.367600 -13.618800 6.697649
-14.320800 -13.618800 6.702994
-14.274000 -13.618800 6.705029
-14.227200 -13.618800 6.702994
-14.180400 -13.618800 6.705159
-14.133600 -13.618800 6.705343
-14.086800 -13.618800 6.702994
-14.040000 -13.618800 6.701674
-13.993200 -13.618800 6.699166
-13.946400 -13.618800 6.700318
-13.899600 -13.618800 6.699166
-13.852800 -13.618800 6.699166
-13.806000 -13.618800 6.700318
-13.759200 -13.618800 6.698899
-13.712400 -13.618800 6.699667
-13.665600 -13.618800 6.699667
-13.618800 -13.618800 6.699118
-13.572000 -13.618800 6.699128
-13.525200 -13.618800 6.697503
-13.478400 -13.618800 6.696825
-13.431600 -13.618800 6.697503
-13.384800 -13.618800 6.697503
-13.338000 -13.618800 6.699118
-13.291200 -13.618800 6.702391
-13.244400 -13.618800 6.703199
-13.197600 -13.618800 6.703199
-13.150800 -13.618800 6.701503
-13.104000 -13.618800 6.701503
-13.057200 -13.618800 6.698911
-13.010400 -13.618800 6.694549
-12.963600 -13.618800 6.692250
-12.916800 -13.618800 6.698037
-12.870000 -13.618800 6.702090
-12.823200 -13.618800 6.706825
-12.776400 -13.618800 6.707175
-12.729600 -13.618800 6.746205
-12.682800 -13.618800 6.805125
-7.300800 -13.618800 9.325473
-7.254000 -13.618800 9.067024
-7.207200 -13.618800 9.003552
-7.160400 -13.618800 8.829600
-7.113600 -13.618800 8.750567
-7.066800 -13.618800 8.752037
-7.020000 -13.618800 8.808375
-6.973200 -13.618800 8.808375
-6.926400 -13.618800 8.737828
-6.879600 -13.618800 8.619176
-6.832800 -13.618800 8.543093
-6.786000 -13.618800 8.469666
-6.739200 -13.618800 8.372625
-6.692400 -13.618800 8.325750
-6.645600 -13.618800 8.303149
-6.598800 -13.618800 8.213368
-6.552000 -13.618800 8.183128
-6.505200 -13.618800 8.135104
-6.458400 -13.618800 8.116467
-6.411600 -13.618800 8.005733
-6.364800 -13.618800 7.985665
-6.318000 -13.618800 7.944419
-6.271200 -13.618800 7.909175
-6.224400 -13.618800 7.870719
-6.177600 -13.618800 7.853834
-6.130800 -13.618800 7.812200
-6.084000 -13.618800 7.801002
-6.037200 -13.618800 7.748218
-5.990400 -13.618800 7.701938
-5.943600 -13.618800 7.691054
-5.896800 -13.618800 7.654603
-5.850000 -13.618800 7.605301
-5.803200 -13.618800 7.582775
-5.756400 -13.618800 7.534297
-5.709600 -13.618800 7.525443
-5.662800 -13.618800 7.501694
-5.616000 -13.618800 7.489058
-5.569200 -13.618800 7.412939
-5.522400 -13.618800 7.392856
-5.475600 -13.618800 7.369296
-5.428800 -13.618800 7.353184
-5.382000 -13.618800 7.326359
-5.335200 -13.618800 7.310327
-5.288400 -13.618800 7.309644
-5.241600 -13.618800 7.288035
-5.194800 -13.618800 7.261818
-5.148000 -13.618800 7.177547
-5.101200 -13.618800 7.120612
-5.054400 -13.618800 7.099243
-5.007600 -13.618800 7.069355
-4.960800 -13.618800 7.013642
-4.914000 -13.618800 6.989668
-4.867200 -13.618800 6.972036
-4.820400 -13.618800 6.955703
-4.773600 -13.618800 6.938186
-4.726800 -13.618800 6.912055
-4.680000 -13.618800 6.908128
-4.633200 -13.618800 6.890362
-4.586400 -13.618800 6.874032
-4.539600 -13.618800 6.845974
-4.492800 -13.618800 6.845974
-4.446000 -13.618800 6.822664
-4.399200 -13.618800 6.819064
-4.352400 -13.618800 6.793130
-4.305600 -13.618800 6.785608
-4.258800 -13.618800 6.761955
-4.212000 -13.618800 6.750098
-4.165200 -13.618800 6.742509
-4.118400 -13.618800 6.735840
-4.071600 -13.618800 6.732490
-4.024800 -13.618800 6.689637
-3.978000 -13.618800 6.682698
-3.931200 -13.618800 6.670761
-3.884400 -13.618800 6.656304
-3.837600 -13.618800 6.630851
-3.790800 -13.618800 6.620265
-3.744000 -13.618800 6.611380
-3.697200 -13.618800 6.596943
-3.650400 -13.618800 6.569279
-3.603600 -13.618800 6.545396
-3.556800 -13.618800 6.532514
-3.510000 -13.618800 6.501522
-3.463200 -13.618800 6.476249
-3.416400 -13.618800 6.446714
-3.369600 -13.618800 6.419644
-3.322800 -13.618800 6.400616
-3.276000 -13.618800 6.398356
-3.229200 -13.618800 6.376163
-3.182400 -13.618800 6.371859
-3.135600 -13.618800 6.361311
-3.088800 -13.618800 6.353121
-3.042000 -13.618800 6.338639
-2.995200 -13.618800 6.328018
-2.948400 -13.618800 6.322287
-2.901600 -13.618800 6.305185
-2.854800 -13.618800 6.298032
-2.808000 -13.618800 6.295691
-2.761200 -13.618800 6.285775
-2.714400 -13.618800 6.280079
-2.667600 -13.618800 6.278596
-2.620800 -13.618800 6.277546
-2.574000 -13.618800 6.259001
-2.527200 -13.618800 6.234699
-2.480400 -13.618800 6.213837
-2.433600 -13.618800 6.210316
-2.386800 -13.618800 6.190537
-2.340000 -13.618800 6.177531
-2.293200 -13.618800 6.153976
-2.246400 -13.618800 6.145529
-2.199600 -13.618800 6.131362
-2.152800 -13.618800 6.110485
-2.106000 -13.618800 6.105115
-2.059200 -13.618800 6.113378
-2.012400 -13.618800 6.105115
-1.965600 -13.618800 6.090184
-1.918800 -13.618800 6.054099
-1.872000 -13.618800 6.022136
-1.825200 -13.618800 6.039234
-1.778400 -13.618800 6.012629
-1.731600 -13.618800 5.975928
-1.684800 -13.618800 5.968534
-1.638000 -13.618800 5.974552
-1.591200 -13.618800 5.975499
-1.544400 -13.618800 5.964776
-1.497600 -13.618800 5.942505
-1.450800 -13.618800 5.941652
-1.404000 -13.618800 5.938778
-1.357200 -13.618800 5.937797
-1.310400 -13.618800 5.937711
-1.263600 -13.618800 5.926394
-1.216800 -13.618800 5.916383
-1.170000 -13.618800 5.936602
-1.123200 -13.618800 5.937797
-1.076400 -13.618800 5.949285
-1.029600 -13.618800 5.958449
-0.982800 -13.618800 5.965099
-0.936000 -13.618800 5.966666
-0.889200 -13.618800 5.967233
-0.842400 -13.618800 5.939713
-0.795600 -13.618800 5.922916
-0.748800 -13.618800 5.871991
-0.702000 -13.618800 5.842460
-0.655200 -13.618800 5.834925
-0.608400 -13.618800 5.784771
-0.561600 -13.618800 5.770663
-0.514800 -13.618800 5.757221
-0.468000 -13.618800 5.734746
-0.421200 -13.618800 5.719464
-0.374400 -13.618800 5.719067
-0.327600 -13.618800 5.710865
-0.280800 -13.618800 5.698954
-0.234000 -13.618800 5.694110
-0.187200 -13.618800 5.693166
-0.140400 -13.618800 5.688733
-0.093600 -13.618800 5.689186
-0.046800 -13.618800 5.694110
0.000000 -13.618800 5.693166
0.046800 -13.618800 5.691576
0.093600 -13.618800 5.689186
0.140400 -13.618800 5.689186
0.187200 -13.618800 5.691576
0.234000 -13.618800 5.690124
0.280800 -13.618800 5.687996
0.327600 -13.618800 5.687996
0.374400 -13.618800 5.674743
0.421200 -13.618800 5.674743
0.468000 -13.618800 5.687858
0.514800 -13.618800 5.689296
0.561600 -13.618800 5.684540
0.608400 -13.618800 5.671603
0.655200 -13.618800 5.671603
0.702000 -13.618800 5.672846
0.748800 -13.618800 5.669712
0.795600 -13.618800 5.666225
0.842400 -13.618800 5.664216
0.889200 -13.618800 5.665680
0.936000 -13.618800 5.671156
0.982800 -13.618800 5.671156
1.029600 -13.618800 5.681059
1.076400 -13.618800 5.681059
1.123200 -13.618800 5.659891
1.170000 -13.618800 5.637199
1.216800 -13.618800 5.626130
1.263600 -13.618800 5.613129
1.310400 -13.618800 5.577688
1.357200 -13.618800 5.568858
1.404000 -13.618800 5.547182
1.450800 -13.618800 5.543140
1.497600 -13.618800 5.536254
1.544400 -13.618800 5.541794
1.591200 -13.618800 5.541794
1.638000 -13.618800 5.547182
1.684800 -13.618800 5.581440
1.731600 -13.618800 5.627109
1.778400 -13.618800 5.638579
1.825200 -13.618800 5.660705
1.872000 -13.618800 5.688307
1.918800 -13.618800 5.680753
1.965600 -13.618800 5.676782
2.012400 -13.618800 5.643386
2.059200 -13.618800 5.639050
2.106000 -13.618800 5.638899
2.152800 -13.618800 5.628876
2.199600 -13.618800 5.618539
2.246400 -13.618800 5.628185
2.293200 -13.618800 5.618539
2.340000 -13.618800 5.637028
2.386800 -13.618800 5.637028
2.433600 -13.618800 5.644152
2.480400 -13.618800 5.644152
2.527200 -13.618800 5.628185
2.574000 -13.618800 5.625026
2.620800 -13.618800 5.635347
2.667600 -13.618800 5.615278
2.714400 -13.618800 5.622685
2.761200 -13.618800 5.612943
2.808000 -13.618800 5.612943
2.854800 -13.618800 5.615278
2.901600 -13.618800 5.601045
2.948400 -13.618800 5.600943
2.995200 -13.618800 5.595944
3.042000 -13.618800 5.578504
3.088800 -13.618800 5.578504
3.135600 -13.618800 5.585670
3.182400 -13.618800 5.600943
3.229200 -13.618800 5.639849
3.276000 -13.618800 5.666255
3.322800 -13.618800 5.682043
3.369600 -13.618800 5.713083
3.416400 -13.618800 5.720678
3.463200 -13.618800 5.722053
3.510000 -13.618800 5.719419
3.556800 -13.618800 5.685061
3.603600 -13.618800 5.675558
3.650400 -13.618800 5.667434
3.697200 -13.618800 5.660852
3.744000 -13.618800 5.660852
3.790800 -13.618800 5.667434
3.837600 -13.618800 5.685413
3.884400 -13.618800 5.685426
3.931200 -13.618800 5.687714
3.978000 -13.618800 5.700768
4.024800 -13.618800 5.718048
4.071600 -13.618800 5.731381
4.118400 -13.618800 5.748456
4.165200 -13.618800 5.770141
4.212000 -13.618800 5.789093
4.258800 -13.618800 5.799590
4.305600 -13.618800 5.797406
4.352400 -13.618800 5.799590
4.399200 -13.618800 5.797406
4.446000 -13.618800 5.793552
4.492800 -13.618800 5.789375
4.539600 -13.618800 5.779910
4.586400 -13.618800 5.769513
4.633200 -13.618800 5.779910
4.680000 -13.618800 5.783747
4.726800 -13.618800 5.779910
4.773600 -13.618800 5.779622
4.820400 -13.618800 5.779622
4.867200 -13.618800 5.779622
4.914000 -13.618800 5.814059
4.960800 -13.618800 5.814621
5.007600 -13.618800 5.851234
5.054400 -13.618800 5.875604
5.101200 -13.618800 5.881508
5.148000 -13.618800 5.919499
5.194800 -13.618800 5.929684
5.241600 -13.618800 5.946629
5.288400 -13.618800 5.956513
5.335200 -13.618800 5.974886
5.382000 -13.618800 5.983203
5.428800 -13.618800 5.997545
5.475600 -13.618800 5.991901
5.522400 -13.618800 5.999199
5.569200 -13.618800 5.999199
5.616000 -13.618800 5.997545
5.662800 -13.618800 5.999199
5.709600 -13.618800 5.999199
5.756400 -13.618800 6.002862
5.803200 -13.618800 6.029662
5.850000 -13.618800 6.044093
5.896800 -13.618800 6.057243
5.943600 -13.618800 6.087522
5.990400 -13.618800 6.126721
6.037200 -13.618800 6.133960
6.084000 -13.618800 6.164336
6.130800 -13.618800 6.174466
6.177600 -13.618800 6.174466
6.224400 -13.618800 6.186686
6.271200 -13.618800 6.183435
6.318000 -13.618800 6.175688
6.364800 -13.618800 6.211914
6.411600 -13.618800 6.223272
6.458400 -13.618800 6.243982
6.505200 -13.618800 6.288829
6.552000 -13.618800 6.303718
6.598800 -13.618800 6.328142
6.645600 -13.618800 6.346119
6.692400 -13.618800 6.346119
6.739200 -13.618800 6.357284
6.786000 -13.618800 6.359803
6.832800 -13.618800 6.359870
6.879600 -13.618800 6.378919
6.926400 -13.618800 6.425982
6.973200 -13.618800 6.459519
7.020000 -13.618800 6.477489
7.066800 -13.618800 6.532295
7.113600 -13.618800 6.535178
7.160400 -13.618800 6.549330
7.207200 -13.618800 6.545457
7.254000 -13.618800 6.555846
7.300800 -13.618800 6.560029
7.347600 -13.618800 6.582470
7.394400 -13.618800 6.614195
7.441200 -13.618800 6.681048
7.488000 -13.618800 6.687977
7.534800 -13.618800 6.711345
7.581600 -13.618800 6.733506
7.628400 -13.618800 6.767393
7.675200 -13.618800 6.793249
7.722000 -13.618800 6.817322
7.768800 -13.618800 6.855012
7.815600 -13.618800 6.882574
7.862400 -13.618800 6.912751
7.909200 -13.618800 6.946961
7.956000 -13.618800 6.990574
8.002800 -13.618800 7.037112
8.049600 -13.618800 7.057220
8.096400 -13.618800 7.094310
8.143200 -13.618800 7.110466
8.190000 -13.618800 7.133954
8.236800 -13.618800 7.159533
8.283600 -13.618800 7.176432
8.330400 -13.618800 7.206716
8.377200 -13.618800 7.255853
8.424000 -13.618800 7.281474
8.470800 -13.618800 7.363391
8.517600 -13.618800 7.405954
8.564400 -13.618800 7.477073
8.611200 -13.618800 7.518664
8.658000 -13.618800 7.586865
8.704800 -13.618800 7.594617
8.751600 -13.618800 7.635378
8.798400 -13.618800 7.701394
8.845200 -13.618800 7.779036
8.892000 -13.618800 7.899198
8.938800 -13.618800 7.948260
8.985600 -13.618800 8.004253
9.032400 -13.618800 8.196768
9.079200 -13.618800 8.258391
13.759200 -13.618800 6.670266
13.806000 -13.618800 6.653502
13.852800 -13.618800 6.631062
13.899600 -13.618800 6.625451
13.946400 -13.618800 6.608164
13.993200 -13.618800 6.604790
14.040000 -13.618800 6.595585
14.086800 -13.618800 6.595028
14.133600 -13.618800 6.594229
14.180400 -13.618800 6.594229
14.227200 -13.618800 6.594623
14.274000 -13.618800 6.601518
14.320800 -13.618800 6.604938
14.367600 -13.618800 6.604938
14.414400 -13.618800 6.604938
14.461200 -13.618800 6.604938
14.508000 -13.618800 6.603707
14.554800 -13.618800 6.611488
14.601600 -13.618800 6.616355
14.648400 -13.618800 6.612483
14.695200 -13.618800 6.614605
14.742000 -13.618800 6.612483
14.788800 -13.618800 6.618439
14.835600 -13.618800 6.621601
14.882400 -13.618800 6.621178
14.929200 -13.618800 6.618439
14.976000 -13.618800 6.620265
15.022800 -13.618800 6.613038
15.069600 -13.618800 6.618032
15.116400 -13.618800 6.613038
15.163200 -13.618800 6.607821
15.210000 -13.618800 6.605884
15.256800 -13.618800 6.607685
15.303600 -13.618800 6.607659
15.350400 -13.618800 6.607659
15.397200 -13.618800 6.605660
15.444000 -13.618800 6.598068
15.490800 -13.618800 6.596832
15.537600 -13.618800 6.589510
15.584400 -13.618800 6.579954
15.631200 -13.618800 6.572962
15.678000 -13.618800 6.561058
15.724800 -13.618800 6.508972
15.771600 -13.618800 6.482887
16.286400 -13.618800 5.032768
16.333200 -13.618800 5.005613
16.380000 -13.618800 4.997147
16.426800 -13.618800 4.997147
16.473600 -13.618800 4.993447
16.520400 -13.618800 4.997024
16.567200 -13.618800 5.000332
16.614000 -13.618800 4.997024
16.660800 -13.618800 4.982846
16.707600 -13.618800 4.967407
16.754400 -13.618800 4.960843
16.801200 -13.618800 4.946937
16.848000 -13.618800 4.901439
16.894800 -13.618800 4.869643
16.941600 -13.618800 4.810425
16.988400 -13.618800 4.652657
17.035200 -13.618800 4.446068
17.082000 -13.618800 3.264913
18.252000 -13.618800 -7.965094
18.298800 -13.618800 -7.983165
18.345600 -13.618800 -8.064806
18.392400 -13.618800 -8.133711
18.439200 -13.618800 -8.166879
18.486000 -13.618800 -8.170660
18.532800 -13.618800 -8.187349
18.579600 -13.618800 0.000000
18.626400 -13.618800 0.000000
18.673200 -13.618800 0.000000
-18.720000 -13.572000 0.000000
-18.673200 -13.572000 0.000000
-18.626400 -13.572000 0.000000
-18.579600 -13.572000 -7.795714
-18.532800 -13.572000 -7.795714
-18.486000 -13.572000 -7.775754
-18.439200 -13.572000 -7.774944
-18.392400 -13.572000 -7.776348
-18.345600 -13.572000 -7.800937
-18.298800 -13.572000 -7.800937
-18.252000 -13.572000 -7.824251
-18.205200 -13.572000 -7.824251
-18.158400 -13.572000 -7.844990
-18.111600 -13.572000 -7.845979
-18.064800 -13.572000 -7.845839
-18.018000 -13.572000 -7.831959
-17.971200 -13.572000 -7.856207
-17.924400 -13.572000 -7.845979
-17.877600 -13.572000 -7.856207
-17.830800 -13.572000 -7.856207
-17.784000 -13.572000 -7.864155
-17.737200 -13.572000 -7.875272
-17.690400 -13.572000 -7.835060
-17.643600 -13.572000 -7.832829
-17.596800 -13.572000 -7.826841
-17.550000 -13.572000 -7.809826
-17.503200 -13.572000 -7.792474
-17.456400 -13.572000 -7.778273
-17.409600 -13.572000 -7.774387
-17.362800 -13.572000 -7.779713
-17.316000 -13.572000 -7.774977
-17.269200 -13.572000 -7.759525
-17.222400 -13.572000 -7.755259
-17.175600 -13.572000 -7.725134
-17.128800 -13.572000 -7.712351
-17.082000 -13.572000 -7.658017
-17.035200 -13.572000 -7.620099
-15.724800 -13.572000 4.979969
-15.678000 -13.572000 4.992942
-15.631200 -13.572000 5.022975
-15.584400 -13.572000 5.040637
-15.537600 -13.572000 5.054417
-15.490800 -13.572000 5.062340
-15.444000 -13.572000 5.074809
-15.397200 -13.572000 5.085875
-15.350400 -13.572000 5.102598
-15.303600 -13.572000 5.135622
-15.256800 -13.572000 5.166431
-15.210000 -13.572000 5.240741
-14.742000 -13.572000 6.569459
-14.695200 -13.572000 6.626340
-14.648400 -13.572000 6.649501
-14.601600 -13.572000 6.670893
-14.554800 -13.572000 6.682671
-14.508000 -13.572000 6.686934
-14.461200 -13.572000 6.688538
-14.414400 -13.572000 6.703957
-14.367600 -13.572000 6.705029
-14.320800 -13.572000 6.705343
-14.274000 -13.572000 6.705029
-14.227200 -13.572000 6.702994
-14.180400 -13.572000 6.705343
-14.133600 -13.572000 6.705343
-14.086800 -13.572000 6.702994
-14.040000 -13.572000 6.700909
-13.993200 -13.572000 6.698899
-13.946400 -13.572000 6.699166
-13.899600 -13.572000 6.698899
-13.852800 -13.572000 6.699166
-13.806000 -13.572000 6.700318
-13.759200 -13.572000 6.698476
-13.712400 -13.572000 6.697762
-13.665600 -13.572000 6.697762
-13.618800 -13.572000 6.699118
-13.572000 -13.572000 6.699128
-13.525200 -13.572000 6.697503
-13.478400 -13.572000 6.696825
-13.431600 -13.572000 6.699118
-13.384800 -13.572000 6.700439
-13.338000 -13.572000 6.705600
-13.291200 -13.572000 6.706106
-13.244400 -13.572000 6.708534
-13.197600 -13.572000 6.710666
-13.150800 -13.572000 6.710666
-13.104000 -13.572000 6.706106
-13.057200 -13.572000 6.700329
-13.010400 -13.572000 6.698683
-12.963600 -13.572000 6.698683
-12.916800 -13.572000 6.698911
-12.870000 -13.572000 6.702412
-12.823200 -13.572000 6.716591
-12.776400 -13.572000 6.725438
-12.729600 -13.572000 6.764590
-7.300800 -13.572000 7.509198
-7.254000 -13.572000 9.067024
-7.207200 -13.572000 9.003552
-7.160400 -13.572000 8.829600
-7.113600 -13.572000 8.750567
-7.066800 -13.572000 8.750567
-7.020000 -13.572000 8.752037
-6.973200 -13.572000 8.802930
-6.926400 -13.572000 8.694203
-6.879600 -13.572000 8.611541
-6.832800 -13.572000 8.508045
-6.786000 -13.572000 8.448676
-6.739200 -13.572000 8.364718
-6.692400 -13.572000 8.331429
-6.645600 -13.572000 8.305032
-6.598800 -13.572000 8.234278
-6.552000 -13.572000 8.186691
-6.505200 -13.572000 8.135104
-6.458400 -13.572000 8.108016
-6.411600 -13.572000 8.001125
-6.364800 -13.572000 7.955020
-6.318000 -13.572000 7.940302
-6.271200 -13.572000 7.899693
-6.224400 -13.572000 7.882942
-6.177600 -13.572000 7.853834
-6.130800 -13.572000 7.801266
-6.084000 -13.572000 7.786978
-6.037200 -13.572000 7.743895
-5.990400 -13.572000 7.701938
-5.943600 -13.572000 7.690116
-5.896800 -13.572000 7.633575
-5.850000 -13.572000 7.604082
-5.803200 -13.572000 7.582775
-5.756400 -13.572000 7.567311
-5.709600 -13.572000 7.525443
-5.662800 -13.572000 7.497693
-5.616000 -13.572000 7.488897
-5.569200 -13.572000 7.406557
-5.522400 -13.572000 7.380577
-5.475600 -13.572000 7.360437
-5.428800 -13.572000 7.341368
-5.382000 -13.572000 7.325813
-5.335200 -13.572000 7.309820
-5.288400 -13.572000 7.309644
-5.241600 -13.572000 7.288035
-5.194800 -13.572000 7.261818
-5.148000 -13.572000 7.177547
-5.101200 -13.572000 7.131190
-5.054400 -13.572000 7.099243
-5.007600 -13.572000 7.079983
-4.960800 -13.572000 7.054976
-4.914000 -13.572000 7.051863
-4.867200 -13.572000 6.989259
-4.820400 -13.572000 6.977477
-4.773600 -13.572000 6.951502
-4.726800 -13.572000 6.927249
-4.680000 -13.572000 6.920753
-4.633200 -13.572000 6.901708
-4.586400 -13.572000 6.885624
-4.539600 -13.572000 6.864478
-4.492800 -13.572000 6.845974
-4.446000 -13.572000 6.832773
-4.399200 -13.572000 6.832773
-4.352400 -13.572000 6.809172
-4.305600 -13.572000 6.793130
-4.258800 -13.572000 6.780607
-4.212000 -13.572000 6.780607
-4.165200 -13.572000 6.757808
-4.118400 -13.572000 6.740500
-4.071600 -13.572000 6.732490
-4.024800 -13.572000 6.683018
-3.978000 -13.572000 6.673232
-3.931200 -13.572000 6.658611
-3.884400 -13.572000 6.649444
-3.837600 -13.572000 6.628966
-3.790800 -13.572000 6.611380
-3.744000 -13.572000 6.580196
-3.697200 -13.572000 6.574792
-3.650400 -13.572000 6.542142
-3.603600 -13.572000 6.524236
-3.556800 -13.572000 6.506409
-3.510000 -13.572000 6.490497
-3.463200 -13.572000 6.462828
-3.416400 -13.572000 6.448250
-3.369600 -13.572000 6.420433
-3.322800 -13.572000 6.400006
-3.276000 -13.572000 6.398356
-3.229200 -13.572000 6.376490
-3.182400 -13.572000 6.371859
-3.135600 -13.572000 6.366390
-3.088800 -13.572000 6.360688
-3.042000 -13.572000 6.338639
-2.995200 -13.572000 6.338639
-2.948400 -13.572000 6.323565
-2.901600 -13.572000 6.313076
-2.854800 -13.572000 6.306842
-2.808000 -13.572000 6.300731
-2.761200 -13.572000 6.295691
-2.714400 -13.572000 6.280079
-2.667600 -13.572000 6.280079
-2.620800 -13.572000 6.278596
-2.574000 -13.572000 6.262965
-2.527200 -13.572000 6.249689
-2.480400 -13.572000 6.232212
-2.433600 -13.572000 6.213639
-2.386800 -13.572000 6.190537
-2.340000 -13.572000 6.170406
-2.293200 -13.572000 6.148900
-2.246400 -13.572000 6.145480
-2.199600 -13.572000 6.128507
-2.152800 -13.572000 6.109098
-2.106000 -13.572000 6.101429
-2.059200 -13.572000 6.109098
-2.012400 -13.572000 6.097564
-1.965600 -13.572000 6.073680
-1.918800 -13.572000 6.041428
-1.872000 -13.572000 6.022136
-1.825200 -13.572000 6.041428
-1.778400 -13.572000 6.012629
-1.731600 -13.572000 5.999374
-1.684800 -13.572000 5.968534
-1.638000 -13.572000 5.964776
-1.591200 -13.572000 5.960618
-1.544400 -13.572000 5.958152
-1.497600 -13.572000 5.941652
-1.450800 -13.572000 5.941652
-1.404000 -13.572000 5.927710
-1.357200 -13.572000 5.927710
-1.310400 -13.572000 5.937711
-1.263600 -13.572000 5.926394
-1.216800 -13.572000 5.919377
-1.170000 -13.572000 5.937797
-1.123200 -13.572000 5.949285
-1.076400 -13.572000 5.955106
-1.029600 -13.572000 5.958433
-0.982800 -13.572000 5.958449
-0.936000 -13.572000 5.958449
-0.889200 -13.572000 5.963141
-0.842400 -13.572000 5.933077
-0.795600 -13.572000 5.919785
-0.748800 -13.572000 5.877814
-0.702000 -13.572000 5.842417
-0.655200 -13.572000 5.826869
-0.608400 -13.572000 5.775790
-0.561600 -13.572000 5.760188
-0.514800 -13.572000 5.744194
-0.468000 -13.572000 5.731585
-0.421200 -13.572000 5.719174
-0.374400 -13.572000 5.719174
-0.327600 -13.572000 5.714917
-0.280800 -13.572000 5.698954
-0.234000 -13.572000 5.698954
-0.187200 -13.572000 5.694110
-0.140400 -13.572000 5.688108
-0.093600 -13.572000 5.689186
-0.046800 -13.572000 5.693166
0.000000 -13.572000 5.691576
0.046800 -13.572000 5.689186
0.093600 -13.572000 5.687996
0.140400 -13.572000 5.683881
0.187200 -13.572000 5.687996
0.234000 -13.572000 5.683881
0.280800 -13.572000 5.669439
0.327600 -13.572000 5.669439
0.374400 -13.572000 5.668328
0.421200 -13.572000 5.668328
0.468000 -13.572000 5.671603
0.514800 -13.572000 5.671603
0.561600 -13.572000 5.669712
0.608400 -13.572000 5.668328
0.655200 -13.572000 5.665814
0.702000 -13.572000 5.650153
0.748800 -13.572000 5.651936
0.795600 -13.572000 5.651936
0.842400 -13.572000 5.656118
0.889200 -13.572000 5.664216
0.936000 -13.572000 5.665680
0.982800 -13.572000 5.671089
1.029600 -13.572000 5.685935
1.076400 -13.572000 5.685935
1.123200 -13.572000 5.665843
1.170000 -13.572000 5.654225
1.216800 -13.572000 5.635356
1.263600 -13.572000 5.627680
1.310400 -13.572000 5.613129
1.357200 -13.572000 5.577477
1.404000 -13.572000 5.568858
1.450800 -13.572000 5.547182
1.497600 -13.572000 5.541106
1.544400 -13.572000 5.541794
1.591200 -13.572000 5.541106
1.638000 -13.572000 5.544666
1.684800 -13.572000 5.571064
1.731600 -13.572000 5.584495
1.778400 -13.572000 5.621895
1.825200 -13.572000 5.631250
1.872000 -13.572000 5.644350
1.918800 -13.572000 5.643386
1.965600 -13.572000 5.643386
2.012400 -13.572000 5.639883
2.059200 -13.572000 5.619473
2.106000 -13.572000 5.617925
2.152800 -13.572000 5.615473
2.199600 -13.572000 5.615473
2.246400 -13.572000 5.619473
2.293200 -13.572000 5.628185
2.340000 -13.572000 5.639504
2.386800 -13.572000 5.639504
2.433600 -13.572000 5.662924
2.480400 -13.572000 5.660512
2.527200 -13.572000 5.644152
2.574000 -13.572000 5.637028
2.620800 -13.572000 5.637028
2.667600 -13.572000 5.632060
2.714400 -13.572000 5.630340
2.761200 -13.572000 5.622685
2.808000 -13.572000 5.622685
2.854800 -13.572000 5.630340
2.901600 -13.572000 5.622685
2.948400 -13.572000 5.613118
2.995200 -13.572000 5.601045
3.042000 -13.572000 5.585670
3.088800 -13.572000 5.585670
3.135600 -13.572000 5.592022
3.182400 -13.572000 5.605483
3.229200 -13.572000 5.623308
3.276000 -13.572000 5.660099
3.322800 -13.572000 5.682043
3.369600 -13.572000 5.696341
3.416400 -13.572000 5.713083
3.463200 -13.572000 5.718571
3.510000 -13.572000 5.710476
3.556800 -13.572000 5.682583
3.603600 -13.572000 5.660852
3.650400 -13.572000 5.660852
3.697200 -13.572000 5.639802
3.744000 -13.572000 5.647337
3.790800 -13.572000 5.658149
3.837600 -13.572000 5.686139
3.884400 -13.572000 5.692218
3.931200 -13.572000 5.699918
3.978000 -13.572000 5.703064
4.024800 -13.572000 5.718048
4.071600 -13.572000 5.732645
4.118400 -13.572000 5.748456
4.165200 -13.572000 5.749405
4.212000 -13.572000 5.784871
4.258800 -13.572000 5.797406
4.305600 -13.572000 5.797406
4.352400 -13.572000 5.797406
4.399200 -13.572000 5.797129
4.446000 -13.572000 5.793552
4.492800 -13.572000 5.778056
4.539600 -13.572000 5.768479
4.586400 -13.572000 5.754579
4.633200 -13.572000 5.757609
4.680000 -13.572000 5.770132
4.726800 -13.572000 5.768479
4.773600 -13.572000 5.762268
4.820400 -13.572000 5.768399
4.867200 -13.572000 5.768399
4.914000 -13.572000 5.808003
4.960800 -13.572000 5.814621
5.007600 -13.572000 5.851234
5.054400 -13.572000 5.876042
5.101200 -13.572000 5.892864
5.148000 -13.572000 5.919499
5.194800 -13.572000 5.925673
5.241600 -13.572000 5.944859
5.288400 -13.572000 5.960141
5.335200 -13.572000 5.974886
5.382000 -13.572000 5.983343
5.428800 -13.572000 5.999199
5.475600 -13.572000 5.991901
5.522400 -13.572000 5.991901
5.569200 -13.572000 5.986997
5.616000 -13.572000 5.985604
5.662800 -13.572000 5.999199
5.709600 -13.572000 5.999199
5.756400 -13.572000 5.999846
5.803200 -13.572000 6.029221
5.850000 -13.572000 6.049750
5.896800 -13.572000 6.079443
5.943600 -13.572000 6.119644
5.990400 -13.572000 6.152157
6.037200 -13.572000 6.179896
6.084000 -13.572000 6.182037
6.130800 -13.572000 6.182037
6.177600 -13.572000 6.182037
6.224400 -13.572000 6.183435
6.271200 -13.572000 6.182037
6.318000 -13.572000 6.183435
6.364800 -13.572000 6.211914
6.411600 -13.572000 6.223272
6.458400 -13.572000 6.247615
6.505200 -13.572000 6.288829
6.552000 -13.572000 6.303718
6.598800 -13.572000 6.333624
6.645600 -13.572000 6.357284
6.692400 -13.572000 6.357284
6.739200 -13.572000 6.358857
6.786000 -13.572000 6.359870
6.832800 -13.572000 6.360438
6.879600 -13.572000 6.382182
6.926400 -13.572000 6.425982
6.973200 -13.572000 6.453500
7.020000 -13.572000 6.477489
7.066800 -13.572000 6.532295
7.113600 -13.572000 6.535957
7.160400 -13.572000 6.549615
7.207200 -13.572000 6.549615
7.254000 -13.572000 6.557885
7.300800 -13.572000 6.560029
7.347600 -13.572000 6.582470
7.394400 -13.572000 6.598001
7.441200 -13.572000 6.642748
7.488000 -13.572000 6.687371
7.534800 -13.572000 6.719579
7.581600 -13.572000 6.749398
7.628400 -13.572000 6.784640
7.675200 -13.572000 6.793667
7.722000 -13.572000 6.837154
7.768800 -13.572000 6.861690
7.815600 -13.572000 6.882574
7.862400 -13.572000 6.918265
7.909200 -13.572000 6.949978
7.956000 -13.572000 6.990574
8.002800 -13.572000 7.037112
8.049600 -13.572000 7.057220
8.096400 -13.572000 7.094310
8.143200 -13.572000 7.113081
8.190000 -13.572000 7.134110
8.236800 -13.572000 7.159533
8.283600 -13.572000 7.178233
8.330400 -13.572000 7.206716
8.377200 -13.572000 7.261567
8.424000 -13.572000 7.304652
8.470800 -13.572000 7.368619
8.517600 -13.572000 7.414336
8.564400 -13.572000 7.499087
8.611200 -13.572000 7.553642
8.658000 -13.572000 7.593044
8.704800 -13.572000 7.620790
8.751600 -13.572000 7.668628
8.798400 -13.572000 7.777004
8.845200 -13.572000 7.788843
8.892000 -13.572000 7.933480
8.938800 -13.572000 7.996563
8.985600 -13.572000 8.004253
9.032400 -13.572000 8.182460
9.079200 -13.572000 8.258391
13.759200 -13.572000 6.677879
13.806000 -13.572000 6.646629
13.852800 -13.572000 6.631062
13.899600 -13.572000 6.625451
13.946400 -13.572000 6.620719
13.993200 -13.572000 6.606785
14.040000 -13.572000 6.606785
14.086800 -13.572000 6.606785
14.133600 -13.572000 6.611120
14.180400 -13.572000 6.604790
14.227200 -13.572000 6.604790
14.274000 -13.572000 6.609607
14.320800 -13.572000 6.612478
14.367600 -13.572000 6.611262
14.414400 -13.572000 6.609120
14.461200 -13.572000 6.603707
14.508000 -13.572000 6.603707
14.554800 -13.572000 6.611488
14.601600 -13.572000 6.614605
14.648400 -13.572000 6.607598
14.695200 -13.572000 6.607598
14.742000 -13.572000 6.607598
14.788800 -13.572000 6.614605
14.835600 -13.572000 6.620265
14.882400 -13.572000 6.620265
14.929200 -13.572000 6.616626
14.976000 -13.572000 6.618439
15.022800 -13.572000 6.614558
15.069600 -13.572000 6.616626
15.116400 -13.572000 6.614558
15.163200 -13.572000 6.607821
15.210000 -13.572000 6.605884
15.256800 -13.572000 6.607685
15.303600 -13.572000 6.607685
15.350400 -13.572000 6.607821
15.397200 -13.572000 6.610638
15.444000 -13.572000 6.607659
15.490800 -13.572000 6.605660
15.537600 -13.572000 6.600839
15.584400 -13.572000 6.591722
15.631200 -13.572000 6.578975
15.678000 -13.572000 6.571360
15.724800 -13.572000 6.552419
15.771600 -13.572000 6.514102
15.818400 -13.572000 6.478556
16.286400 -13.572000 5.034508
16.333200 -13.572000 5.016380
16.380000 -13.572000 5.001010
16.426800 -13.572000 4.998319
16.473600 -13.572000 4.993447
16.520400 -13.572000 4.991802
16.567200 -13.572000 4.997147
16.614000 -13.572000 4.975512
16.660800 -13.572000 4.972839
16.707600 -13.572000 4.967407
16.754400 -13.572000 4.960843
16.801200 -13.572000 4.959166
16.848000 -13.572000 4.939011
16.894800 -13.572000 4.925812
16.941600 -13.572000 4.849190
16.988400 -13.572000 4.769913
17.035200 -13.572000 4.618962
18.298800 -13.572000 -7.979505
18.345600 -13.572000 -8.028523
18.392400 -13.572000 -8.091326
18.439200 -13.572000 -8.170660
18.486000 -13.572000 -8.198246
18.532800 -13.572000 -8.229612
18.579600 -13.572000 0.000000
18.626400 -13.572000 0.000000
18.673200 -13.572000 0.000000
-18.720000 -13.525200 0.000000
-18.673200 -13.525200 0.000000
-18.626400 -13.525200 0.000000
-18.579600 -13.525200 -7.823364
-18.532800 -13.525200 -7.801443
-18.486000 -13.525200 -7.799336
-18.439200 -13.525200 -7.788496
-18.392400 -13.525200 -7.800937
-18.345600 -13.525200 -7.823364
-18.298800 -13.525200 -7.823364
-18.252000 -13.525200 -7.833580
-18.205200 -13.525200 -7.844990
-18.158400 -13.525200 -7.844990
-18.111600 -13.525200 -7.845979
-18.064800 -13.525200 -7.845979
-18.018000 -13.525200 -7.839937
-17.971200 -13.525200 -7.860093
-17.924400 -13.525200 -7.858978
-17.877600 -13.525200 -7.858978
-17.830800 -13.525200 -7.864155
-17.784000 -13.525200 -7.886796
-17.737200 -13.525200 -7.886796
-17.690400 -13.525200 -7.864155
-17.643600 -13.525200 -7.835060
-17.596800 -13.525200 -7.826841
-17.550000 -13.525200 -7.799024
-17.503200 -13.525200 -7.792474
-17.456400 -13.525200 -7.779713
-17.409600 -13.525200 -7.774387
-17.362800 -13.525200 -7.779713
-17.316000 -13.525200 -7.789491
-17.269200 -13.525200 -7.767256
-17.222400 -13.525200 -7.759277
-17.175600 -13.525200 -7.725134
-17.128800 -13.525200 -7.699199
-17.082000 -13.525200 -7.641923
-16.707600 -13.525200 -6.383437
-16.567200 -13.525200 -6.196503
-16.520400 -13.525200 -6.194394
-15.818400 -13.525200 4.961090
-15.771600 -13.525200 4.983673
-15.724800 -13.525200 4.983673
-15.678000 -13.525200 5.002848
-15.631200 -13.525200 5.034522
-15.584400 -13.525200 5.053791
-15.537600 -13.525200 5.067250
-15.490800 -13.525200 5.074809
-15.444000 -13.525200 5.089222
-15.397200 -13.525200 5.100712
-15.350400 -13.525200 5.114257
-15.303600 -13.525200 5.137286
-15.256800 -13.525200 5.182960
-14.788800 -13.525200 6.554934
-14.742000 -13.525200 6.625347
-14.695200 -13.525200 6.643029
-14.648400 -13.525200 6.662066
-14.601600 -13.525200 6.671885
-14.554800 -13.525200 6.685541
-14.508000 -13.525200 6.688538
-14.461200 -13.525200 6.703008
-14.414400 -13.525200 6.706396
-14.367600 -13.525200 6.708580
-14.320800 -13.525200 6.708580
-14.274000 -13.525200 6.708580
-14.227200 -13.525200 6.706413
-14.180400 -13.525200 6.708580
-14.133600 -13.525200 6.708063
-14.086800 -13.525200 6.706413
-14.040000 -13.525200 6.702994
-13.993200 -13.525200 6.699166
-13.946400 -13.525200 6.700318
-13.899600 -13.525200 6.699166
-13.852800 -13.525200 6.698476
-13.806000 -13.525200 6.699166
-13.759200 -13.525200 6.698243
-13.712400 -13.525200 6.697644
-13.665600 -13.525200 6.699128
-13.618800 -13.525200 6.700439
-13.572000 -13.525200 6.702286
-13.525200 -13.525200 6.702286
-13.478400 -13.525200 6.700439
-13.431600 -13.525200 6.703199
-13.384800 -13.525200 6.708083
-13.338000 -13.525200 6.708534
-13.291200 -13.525200 6.706106
-13.244400 -13.525200 6.708083
-13.197600 -13.525200 6.710666
-13.150800 -13.525200 6.710666
-13.104000 -13.525200 6.706106
-13.057200 -13.525200 6.701503
-13.010400 -13.525200 6.701503
-12.963600 -13.525200 6.712360
-12.916800 -13.525200 6.720065
-12.870000 -13.525200 6.725438
-12.823200 -13.525200 6.737145
-12.776400 -13.525200 6.752960
-12.729600 -13.525200 6.819140
-7.300800 -13.525200 7.233372
-7.254000 -13.525200 9.067024
-7.207200 -13.525200 9.003552
-7.160400 -13.525200 8.842973
-7.113600 -13.525200 8.750567
-7.066800 -13.525200 8.747314
-7.020000 -13.525200 8.747314
-6.973200 -13.525200 8.747314
-6.926400 -13.525200 8.674122
-6.879600 -13.525200 8.611541
-6.832800 -13.525200 8.508045
-6.786000 -13.525200 8.448676
-6.739200 -13.525200 8.366308
-6.692400 -13.525200 8.333090
-6.645600 -13.525200 8.305032
-6.598800 -13.525200 8.234278
-6.552000 -13.525200 8.196746
-6.505200 -13.525200 8.136220
-6.458400 -13.525200 8.108016
-6.411600 -13.525200 8.005733
-6.364800 -13.525200 7.964744
-6.318000 -13.525200 7.916029
-6.271200 -13.525200 7.890887
-6.224400 -13.525200 7.854569
-6.177600 -13.525200 7.835274
-6.130800 -13.525200 7.793889
-6.084000 -13.525200 7.776914
-6.037200 -13.525200 7.734956
-5.990400 -13.525200 7.700235
-5.943600 -13.525200 7.684549
-5.896800 -13.525200 7.633575
-5.850000 -13.525200 7.604082
-5.803200 -13.525200 7.586483
-5.756400 -13.525200 7.551626
-5.709600 -13.525200 7.525443
-5.662800 -13.525200 7.497693
-5.616000 -13.525200 7.466388
-5.569200 -13.525200 7.412679
-5.522400 -13.525200 7.380577
-5.475600 -13.525200 7.353184
-5.428800 -13.525200 7.328028
-5.382000 -13.525200 7.322767
-5.335200 -13.525200 7.304680
-5.288400 -13.525200 7.308799
-5.241600 -13.525200 7.288035
-5.194800 -13.525200 7.262179
-5.148000 -13.525200 7.212029
-5.101200 -13.525200 7.138629
-5.054400 -13.525200 7.104151
-5.007600 -13.525200 7.087331
-4.960800 -13.525200 7.069355
-4.914000 -13.525200 7.062349
-4.867200 -13.525200 7.024268
-4.820400 -13.525200 6.989668
-4.773600 -13.525200 6.962481
-4.726800 -13.525200 6.951502
-4.680000 -13.525200 6.929052
-4.633200 -13.525200 6.901708
-4.586400 -13.525200 6.885624
-4.539600 -13.525200 6.864478
-4.492800 -13.525200 6.845974
-4.446000 -13.525200 6.836180
-4.399200 -13.525200 6.819064
-4.352400 -13.525200 6.809172
-4.305600 -13.525200 6.793130
-4.258800 -13.525200 6.776374
-4.212000 -13.525200 6.765890
-4.165200 -13.525200 6.750098
-4.118400 -13.525200 6.740500
-4.071600 -13.525200 6.732490
-4.024800 -13.525200 6.685294
-3.978000 -13.525200 6.670761
-3.931200 -13.525200 6.658611
-3.884400 -13.525200 6.631032
-3.837600 -13.525200 6.624619
-3.790800 -13.525200 6.600825
-3.744000 -13.525200 6.574792
-3.697200 -13.525200 6.562014
-3.650400 -13.525200 6.524236
-3.603600 -13.525200 6.497931
-3.556800 -13.525200 6.497867
-3.510000 -13.525200 6.477417
-3.463200 -13.525200 6.462116
-3.416400 -13.525200 6.448250
-3.369600 -13.525200 6.434006
-3.322800 -13.525200 6.405777
-3.276000 -13.525200 6.400616
-3.229200 -13.525200 6.386233
-3.182400 -13.525200 6.367289
-3.135600 -13.525200 6.360688
-3.088800 -13.525200 6.350738
-3.042000 -13.525200 6.338639
-2.995200 -13.525200 6.341469
-2.948400 -13.525200 6.323565
-2.901600 -13.525200 6.313076
-2.854800 -13.525200 6.307361
-2.808000 -13.525200 6.301154
-2.761200 -13.525200 6.300731
-2.714400 -13.525200 6.285775
-2.667600 -13.525200 6.280358
-2.620800 -13.525200 6.280358
-2.574000 -13.525200 6.263329
-2.527200 -13.525200 6.249689
-2.480400 -13.525200 6.234699
-2.433600 -13.525200 6.213837
-2.386800 -13.525200 6.192798
-2.340000 -13.525200 6.178865
-2.293200 -13.525200 6.145529
-2.246400 -13.525200 6.128507
-2.199600 -13.525200 6.115889
-2.152800 -13.525200 6.107985
-2.106000 -13.525200 6.098693
-2.059200 -13.525200 6.098693
-2.012400 -13.525200 6.073680
-1.965600 -13.525200 6.054099
-1.918800 -13.525200 6.029859
-1.872000 -13.525200 6.019667
-1.825200 -13.525200 6.021282
-1.778400 -13.525200 6.012629
-1.731600 -13.525200 5.981715
-1.684800 -13.525200 5.965362
-1.638000 -13.525200 5.958281
-1.591200 -13.525200 5.958281
-1.544400 -13.525200 5.958152
-1.497600 -13.525200 5.942505
-1.450800 -13.525200 5.917753
-1.404000 -13.525200 5.911707
-1.357200 -13.525200 5.926394
-1.310400 -13.525200 5.937711
-1.263600 -13.525200 5.926394
-1.216800 -13.525200 5.919377
-1.170000 -13.525200 5.937797
-1.123200 -13.525200 5.949285
-1.076400 -13.525200 5.955106
-1.029600 -13.525200 5.958433
-0.982800 -13.525200 5.958788
-0.936000 -13.525200 5.958449
-0.889200 -13.525200 5.963141
-0.842400 -13.525200 5.933077
-0.795600 -13.525200 5.906104
-0.748800 -13.525200 5.871991
-0.702000 -13.525200 5.827106
-0.655200 -13.525200 5.809283
-0.608400 -13.525200 5.778946
-0.561600 -13.525200 5.762468
-0.514800 -13.525200 5.757221
-0.468000 -13.525200 5.736007
-0.421200 -13.525200 5.719464
-0.374400 -13.525200 5.719174
-0.327600 -13.525200 5.714917
-0.280800 -13.525200 5.699103
-0.234000 -13.525200 5.694110
-0.187200 -13.525200 5.693166
-0.140400 -13.525200 5.685752
-0.093600 -13.525200 5.684105
-0.046800 -13.525200 5.691576
0.000000 -13.525200 5.689186
0.046800 -13.525200 5.683881
0.093600 -13.525200 5.683881
0.140400 -13.525200 5.672854
0.187200 -13.525200 5.674743
0.234000 -13.525200 5.674743
0.280800 -13.525200 5.663602
0.327600 -13.525200 5.648686
0.374400 -13.525200 5.663602
0.421200 -13.525200 5.650153
0.468000 -13.525200 5.663602
0.514800 -13.525200 5.648669
0.561600 -13.525200 5.634503
0.608400 -13.525200 5.649765
0.655200 -13.525200 5.650153
0.702000 -13.525200 5.631151
0.748800 -13.525200 5.631151
0.795600 -13.525200 5.631151
0.842400 -13.525200 5.645168
0.889200 -13.525200 5.651936
0.936000 -13.525200 5.651936
0.982800 -13.525200 5.661667
1.029600 -13.525200 5.671089
1.076400 -13.525200 5.671089
1.123200 -13.525200 5.665680
1.170000 -13.525200 5.636655
1.216800 -13.525200 5.627582
1.263600 -13.525200 5.626130
1.310400 -13.525200 5.598710
1.357200 -13.525200 5.575983
1.404000 -13.525200 5.557628
1.450800 -13.525200 5.547182
1.497600 -13.525200 5.541794
1.544400 -13.525200 5.543677
1.591200 -13.525200 5.541106
1.638000 -13.525200 5.544666
1.684800 -13.525200 5.578646
1.731600 -13.525200 5.607363
1.778400 -13.525200 5.624915
1.825200 -13.525200 5.627109
1.872000 -13.525200 5.639883
1.918800 -13.525200 5.640790
1.965600 -13.525200 5.639316
2.012400 -13.525200 5.638899
2.059200 -13.525200 5.617925
2.106000 -13.525200 5.617280
2.152800 -13.525200 5.615473
2.199600 -13.525200 5.615473
2.246400 -13.525200 5.617280
2.293200 -13.525200 5.618539
2.340000 -13.525200 5.628876
2.386800 -13.525200 5.636367
2.433600 -13.525200 5.644152
2.480400 -13.525200 5.653629
2.527200 -13.525200 5.628185
2.574000 -13.525200 5.635347
2.620800 -13.525200 5.635347
2.667600 -13.525200 5.615278
2.714400 -13.525200 5.615278
2.761200 -13.525200 5.612943
2.808000 -13.525200 5.615278
2.854800 -13.525200 5.622685
2.901600 -13.525200 5.612943
2.948400 -13.525200 5.610611
2.995200 -13.525200 5.600943
3.042000 -13.525200 5.591251
3.088800 -13.525200 5.595944
3.135600 -13.525200 5.595944
3.182400 -13.525200 5.610247
3.229200 -13.525200 5.623308
3.276000 -13.525200 5.660099
3.322800 -13.525200 5.688095
3.369600 -13.525200 5.702163
3.416400 -13.525200 5.713083
3.463200 -13.525200 5.713083
3.510000 -13.525200 5.682583
3.556800 -13.525200 5.661939
3.603600 -13.525200 5.660826
3.650400 -13.525200 5.660852
3.697200 -13.525200 5.636291
3.744000 -13.525200 5.639802
3.790800 -13.525200 5.649443
3.837600 -13.525200 5.665199
3.884400 -13.525200 5.686228
3.931200 -13.525200 5.686878
3.978000 -13.525200 5.687714
4.024800 -13.525200 5.703064
4.071600 -13.525200 5.724785
4.118400 -13.525200 5.734489
4.165200 -13.525200 5.741564
4.212000 -13.525200 5.774313
4.258800 -13.525200 5.789443
4.305600 -13.525200 5.799590
4.352400 -13.525200 5.799590
4.399200 -13.525200 5.797129
4.446000 -13.525200 5.797129
4.492800 -13.525200 5.778056
4.539600 -13.525200 5.768479
4.586400 -13.525200 5.757609
4.633200 -13.525200 5.757609
4.680000 -13.525200 5.777082
4.726800 -13.525200 5.768479
4.773600 -13.525200 5.768399
4.820400 -13.525200 5.777082
4.867200 -13.525200 5.768399
4.914000 -13.525200 5.808003
4.960800 -13.525200 5.812261
5.007600 -13.525200 5.826225
5.054400 -13.525200 5.860033
5.101200 -13.525200 5.876042
5.148000 -13.525200 5.909872
5.194800 -13.525200 5.923226
5.241600 -13.525200 5.944859
5.288400 -13.525200 5.960141
5.335200 -13.525200 5.971872
5.382000 -13.525200 5.981128
5.428800 -13.525200 5.991311
5.475600 -13.525200 5.991311
5.522400 -13.525200 5.991901
5.569200 -13.525200 5.991901
5.616000 -13.525200 5.986997
5.662800 -13.525200 6.001311
5.709600 -13.525200 6.001311
5.756400 -13.525200 6.003587
5.803200 -13.525200 6.044093
5.850000 -13.525200 6.075123
5.896800 -13.525200 6.115733
5.943600 -13.525200 6.127952
5.990400 -13.525200 6.182037
6.037200 -13.525200 6.199439
6.084000 -13.525200 6.199439
6.130800 -13.525200 6.199439
6.177600 -13.525200 6.193746
6.224400 -13.525200 6.209161
6.271200 -13.525200 6.209161
6.318000 -13.525200 6.211914
6.364800 -13.525200 6.219635
6.411600 -13.525200 6.232005
6.458400 -13.525200 6.250861
6.505200 -13.525200 6.288829
6.552000 -13.525200 6.296077
6.598800 -13.525200 6.343314
6.645600 -13.525200 6.358914
6.692400 -13.525200 6.358914
6.739200 -13.525200 6.360438
6.786000 -13.525200 6.370647
6.832800 -13.525200 6.366709
6.879600 -13.525200 6.393851
6.926400 -13.525200 6.425982
6.973200 -13.525200 6.450662
7.020000 -13.525200 6.469857
7.066800 -13.525200 6.532295
7.113600 -13.525200 6.549883
7.160400 -13.525200 6.557024
7.207200 -13.525200 6.560029
7.254000 -13.525200 6.569732
7.300800 -13.525200 6.569732
7.347600 -13.525200 6.585365
7.394400 -13.525200 6.603775
7.441200 -13.525200 6.635153
7.488000 -13.525200 6.667646
7.534800 -13.525200 6.710507
7.581600 -13.525200 6.749398
7.628400 -13.525200 6.790319
7.675200 -13.525200 6.803226
7.722000 -13.525200 6.850650
7.768800 -13.525200 6.863558
7.815600 -13.525200 6.897424
7.862400 -13.525200 6.921394
7.909200 -13.525200 6.950163
7.956000 -13.525200 6.976723
8.002800 -13.525200 7.049678
8.049600 -13.525200 7.061386
8.096400 -13.525200 7.094310
8.143200 -13.525200 7.119512
8.190000 -13.525200 7.135220
8.236800 -13.525200 7.163670
8.283600 -13.525200 7.178233
8.330400 -13.525200 7.220414
8.377200 -13.525200 7.261567
8.424000 -13.525200 7.323856
8.470800 -13.525200 7.392512
8.517600 -13.525200 7.415800
8.564400 -13.525200 7.509549
8.611200 -13.525200 7.583668
8.658000 -13.525200 7.593044
8.704800 -13.525200 7.620790
8.751600 -13.525200 7.676267
8.798400 -13.525200 7.778854
8.845200 -13.525200 7.869975
8.892000 -13.525200 7.996563
8.938800 -13.525200 8.004253
8.985600 -13.525200 8.036431
9.032400 -13.525200 8.196768
9.079200 -13.525200 8.261517
13.806000 -13.525200 6.697750
13.852800 -13.525200 6.653502
13.899600 -13.525200 6.635766
13.946400 -13.525200 6.625451
13.993200 -13.525200 6.611616
14.040000 -13.525200 6.611616
14.086800 -13.525200 6.606785
14.133600 -13.525200 6.604790
14.180400 -13.525200 6.598576
14.227200 -13.525200 6.598576
14.274000 -13.525200 6.609607
14.320800 -13.525200 6.615069
14.367600 -13.525200 6.612478
14.414400 -13.525200 6.609120
14.461200 -13.525200 6.600879
14.508000 -13.525200 6.600879
14.554800 -13.525200 6.609120
14.601600 -13.525200 6.603707
14.648400 -13.525200 6.600038
14.695200 -13.525200 6.602062
14.742000 -13.525200 6.602702
14.788800 -13.525200 6.603004
14.835600 -13.525200 6.618439
14.882400 -13.525200 6.618439
14.929200 -13.525200 6.610431
14.976000 -13.525200 6.616626
15.022800 -13.525200 6.610431
15.069600 -13.525200 6.610431
15.116400 -13.525200 6.612669
15.163200 -13.525200 6.594604
15.210000 -13.525200 6.590711
15.256800 -13.525200 6.594158
15.303600 -13.525200 6.610638
15.350400 -13.525200 6.615436
15.397200 -13.525200 6.625814
15.444000 -13.525200 6.625814
15.490800 -13.525200 6.615436
15.537600 -13.525200 6.612428
15.584400 -13.525200 6.600839
15.631200 -13.525200 6.582947
15.678000 -13.525200 6.575598
15.724800 -13.525200 6.561058
15.771600 -13.525200 6.528612
16.286400 -13.525200 5.065039
16.333200 -13.525200 5.033420
16.380000 -13.525200 5.007333
16.426800 -13.525200 5.003497
16.473600 -13.525200 4.997024
16.520400 -13.525200 4.987134
16.567200 -13.525200 5.001010
16.614000 -13.525200 4.982846
16.660800 -13.525200 4.982846
16.707600 -13.525200 4.973920
16.754400 -13.525200 4.963674
16.801200 -13.525200 4.963674
16.848000 -13.525200 4.959166
16.894800 -13.525200 4.933930
16.941600 -13.525200 4.890455
16.988400 -13.525200 4.839957
18.298800 -13.525200 -8.018771
18.345600 -13.525200 -8.134739
18.392400 -13.525200 -8.154163
18.439200 -13.525200 -8.195085
18.486000 -13.525200 -8.200574
18.532800 -13.525200 -8.233538
18.579600 -13.525200 0.000000
18.626400 -13.525200 0.000000
18.673200 -13.525200 0.000000
-18.720000 -13.478400 0.000000
-18.673200 -13.478400 0.000000
-18.626400 -13.478400 0.000000
-18.579600 -13.478400 -7.799336
-18.532800 -13.478400 -7.801443
-18.486000 -13.478400 -7.799336
-18.439200 -13.478400 -7.778487
-18.392400 -13.478400 -7.800937
-18.345600 -13.478400 -7.822712
-18.298800 -13.478400 -7.822712
-18.252000 -13.478400 -7.822712
-18.205200 -13.478400 -7.822712
-18.158400 -13.478400 -7.812328
-18.111600 -13.478400 -7.822712
-18.064800 -13.478400 -7.824251
-18.018000 -13.478400 -7.824251
-17.971200 -13.478400 -7.838417
-17.924400 -13.478400 -7.838417
-17.877600 -13.478400 -7.839937
-17.830800 -13.478400 -7.862153
-17.784000 -13.478400 -7.879560
-17.737200 -13.478400 -7.880813
-17.690400 -13.478400 -7.879560
-17.643600 -13.478400 -7.862153
-17.596800 -13.478400 -7.835060
-17.550000 -13.478400 -7.809826
-17.503200 -13.478400 -7.805480
-17.456400 -13.478400 -7.789491
-17.409600 -13.478400 -7.779713
-17.362800 -13.478400 -7.782759
-17.316000 -13.478400 -7.782759
-17.269200 -13.478400 -7.767256
-17.222400 -13.478400 -7.759525
-17.175600 -13.478400 -7.725134
-17.128800 -13.478400 -7.658017
-17.082000 -13.478400 -7.620099
-15.818400 -13.478400 4.964275
-15.771600 -13.478400 4.987345
-15.724800 -13.478400 4.992942
-15.678000 -13.478400 5.013560
-15.631200 -13.478400 5.052355
-15.584400 -13.478400 5.059814
-15.537600 -13.478400 5.074809
-15.490800 -13.478400 5.089222
-15.444000 -13.478400 5.102598
-15.397200 -13.478400 5.114513
-15.350400 -13.478400 5.135622
-15.303600 -13.478400 5.167343
-14.788800 -13.478400 6.617028
-14.742000 -13.478400 6.639170
-14.695200 -13.478400 6.653931
-14.648400 -13.478400 6.666661
-14.601600 -13.478400 6.682671
-14.554800 -13.478400 6.695879
-14.508000 -13.478400 6.703008
-14.461200 -13.478400 6.706348
-14.414400 -13.478400 6.708580
-14.367600 -13.478400 6.709692
-14.320800 -13.478400 6.715892
-14.274000 -13.478400 6.709692
-14.227200 -13.478400 6.709174
-14.180400 -13.478400 6.713341
-14.133600 -13.478400 6.709174
-14.086800 -13.478400 6.708063
-14.040000 -13.478400 6.706413
-13.993200 -13.478400 6.700318
-13.946400 -13.478400 6.704252
-13.899600 -13.478400 6.699166
-13.852800 -13.478400 6.698476
-13.806000 -13.478400 6.698476
-13.759200 -13.478400 6.697762
-13.712400 -13.478400 6.697205
-13.665600 -13.478400 6.697762
-13.618800 -13.478400 6.697762
-13.572000 -13.478400 6.700439
-13.525200 -13.478400 6.702286
-13.478400 -13.478400 6.702411
-13.431600 -13.478400 6.708534
-13.384800 -13.478400 6.711345
-13.338000 -13.478400 6.710666
-13.291200 -13.478400 6.708083
-13.244400 -13.478400 6.708534
-13.197600 -13.478400 6.711976
-13.150800 -13.478400 6.711976
-13.104000 -13.478400 6.711976
-13.057200 -13.478400 6.706106
-13.010400 -13.478400 6.712360
-12.963600 -13.478400 6.725438
-12.916800 -13.478400 6.737145
-12.870000 -13.478400 6.739024
-12.823200 -13.478400 6.764039
-7.300800 -13.478400 10.254554
-7.254000 -13.478400 9.129274
-7.207200 -13.478400 9.003552
-7.160400 -13.478400 8.869223
-7.113600 -13.478400 8.802930
-7.066800 -13.478400 8.747314
-7.020000 -13.478400 8.747314
-6.973200 -13.478400 8.747314
-6.926400 -13.478400 8.674122
-6.879600 -13.478400 8.596628
-6.832800 -13.478400 8.508045
-6.786000 -13.478400 8.409682
-6.739200 -13.478400 8.358075
-6.692400 -13.478400 8.321275
-6.645600 -13.478400 8.293443
-6.598800 -13.478400 8.246622
-6.552000 -13.478400 8.215176
-6.505200 -13.478400 8.162860
-6.458400 -13.478400 8.067552
-6.411600 -13.478400 8.005733
-6.364800 -13.478400 7.985665
-6.318000 -13.478400 7.940302
-6.271200 -13.478400 7.897016
-6.224400 -13.478400 7.859803
-6.177600 -13.478400 7.851121
-6.130800 -13.478400 7.812200
-6.084000 -13.478400 7.786443
-6.037200 -13.478400 7.748218
-5.990400 -13.478400 7.723352
-5.943600 -13.478400 7.694161
-5.896800 -13.478400 7.651796
-5.850000 -13.478400 7.605301
-5.803200 -13.478400 7.586483
-5.756400 -13.478400 7.551626
-5.709600 -13.478400 7.523393
-5.662800 -13.478400 7.494000
-5.616000 -13.478400 7.461343
-5.569200 -13.478400 7.412679
-5.522400 -13.478400 7.375135
-5.475600 -13.478400 7.359011
-5.428800 -13.478400 7.330431
-5.382000 -13.478400 7.315381
-5.335200 -13.478400 7.304680
-5.288400 -13.478400 7.293579
-5.241600 -13.478400 7.274390
-5.194800 -13.478400 7.260312
-5.148000 -13.478400 7.217613
-5.101200 -13.478400 7.142783
-5.054400 -13.478400 7.114958
-5.007600 -13.478400 7.087673
-4.960800 -13.478400 7.079983
-4.914000 -13.478400 7.067935
-4.867200 -13.478400 7.054976
-4.820400 -13.478400 7.024268
-4.773600 -13.478400 6.987136
-4.726800 -13.478400 6.966819
-4.680000 -13.478400 6.958223
-4.633200 -13.478400 6.910861
-4.586400 -13.478400 6.897874
-4.539600 -13.478400 6.879707
-4.492800 -13.478400 6.868090
-4.446000 -13.478400 6.846108
-4.399200 -13.478400 6.836180
-4.352400 -13.478400 6.822192
-4.305600 -13.478400 6.791568
-4.258800 -13.478400 6.766504
-4.212000 -13.478400 6.760917
-4.165200 -13.478400 6.742509
-4.118400 -13.478400 6.706367
-4.071600 -13.478400 6.689637
-4.024800 -13.478400 6.670490
-3.978000 -13.478400 6.658611
-3.931200 -13.478400 6.639196
-3.884400 -13.478400 6.621790
-3.837600 -13.478400 6.611380
-3.790800 -13.478400 6.594407
-3.744000 -13.478400 6.550287
-3.697200 -13.478400 6.537476
-3.650400 -13.478400 6.519630
-3.603600 -13.478400 6.497931
-3.556800 -13.478400 6.494934
-3.510000 -13.478400 6.489209
-3.463200 -13.478400 6.462828
-3.416400 -13.478400 6.459690
-3.369600 -13.478400 6.436164
-3.322800 -13.478400 6.410389
-3.276000 -13.478400 6.408220
-3.229200 -13.478400 6.400006
-3.182400 -13.478400 6.374275
-3.135600 -13.478400 6.350738
-3.088800 -13.478400 6.344480
-3.042000 -13.478400 6.338069
-2.995200 -13.478400 6.338069
-2.948400 -13.478400 6.313076
-2.901600 -13.478400 6.307361
-2.854800 -13.478400 6.306842
-2.808000 -13.478400 6.301154
-2.761200 -13.478400 6.300731
-2.714400 -13.478400 6.285775
-2.667600 -13.478400 6.280399
-2.620800 -13.478400 6.280358
-2.574000 -13.478400 6.274757
-2.527200 -13.478400 6.249374
-2.480400 -13.478400 6.234657
-2.433600 -13.478400 6.213639
-2.386800 -13.478400 6.190303
-2.340000 -13.478400 6.183960
-2.293200 -13.478400 6.168673
-2.246400 -13.478400 6.145480
-2.199600 -13.478400 6.128507
-2.152800 -13.478400 6.107985
-2.106000 -13.478400 6.094517
-2.059200 -13.478400 6.090184
-2.012400 -13.478400 6.054099
-1.965600 -13.478400 6.029859
-1.918800 -13.478400 6.019667
-1.872000 -13.478400 6.008281
-1.825200 -13.478400 6.012629
-1.778400 -13.478400 6.004988
-1.731600 -13.478400 5.972763
-1.684800 -13.478400 5.958281
-1.638000 -13.478400 5.958152
-1.591200 -13.478400 5.953025
-1.544400 -13.478400 5.953025
-1.497600 -13.478400 5.942505
-1.450800 -13.478400 5.917753
-1.404000 -13.478400 5.917753
-1.357200 -13.478400 5.927710
-1.310400 -13.478400 5.937711
-1.263600 -13.478400 5.927710
-1.216800 -13.478400 5.911707
-1.170000 -13.478400 5.937711
-1.123200 -13.478400 5.949285
-1.076400 -13.478400 5.955106
-1.029600 -13.478400 5.958433
-0.982800 -13.478400 5.958788
-0.936000 -13.478400 5.957551
-0.889200 -13.478400 5.957551
-0.842400 -13.478400 5.919785
-0.795600 -13.478400 5.905023
-0.748800 -13.478400 5.842460
-0.702000 -13.478400 5.827106
-0.655200 -13.478400 5.803747
-0.608400 -13.478400 5.775790
-0.561600 -13.478400 5.760188
-0.514800 -13.478400 5.756854
-0.468000 -13.478400 5.736007
-0.421200 -13.478400 5.732972
-0.374400 -13.478400 5.719464
-0.327600 -13.478400 5.719174
-0.280800 -13.478400 5.699219
-0.234000 -13.478400 5.698954
-0.187200 -13.478400 5.698954
-0.140400 -13.478400 5.689186
-0.093600 -13.478400 5.684105
-0.046800 -13.478400 5.689186
0.000000 -13.478400 5.684105
0.046800 -13.478400 5.674937
0.093600 -13.478400 5.672854
0.140400 -13.478400 5.668447
0.187200 -13.478400 5.668512
0.234000 -13.478400 5.665594
0.280800 -13.478400 5.648686
0.327600 -13.478400 5.646358
0.374400 -13.478400 5.648669
0.421200 -13.478400 5.645323
0.468000 -13.478400 5.636305
0.514800 -13.478400 5.632167
0.561600 -13.478400 5.627047
0.608400 -13.478400 5.627047
0.655200 -13.478400 5.630271
0.702000 -13.478400 5.611506
0.748800 -13.478400 5.612908
0.795600 -13.478400 5.611506
0.842400 -13.478400 5.611859
0.889200 -13.478400 5.622921
0.936000 -13.478400 5.614620
0.982800 -13.478400 5.611859
1.029600 -13.478400 5.631414
1.076400 -13.478400 5.645168
1.123200 -13.478400 5.635356
1.170000 -13.478400 5.626130
1.216800 -13.478400 5.607194
1.263600 -13.478400 5.607194
1.310400 -13.478400 5.589355
1.357200 -13.478400 5.570880
1.404000 -13.478400 5.560436
1.450800 -13.478400 5.567151
1.497600 -13.478400 5.557628
1.544400 -13.478400 5.575307
1.591200 -13.478400 5.557628
1.638000 -13.478400 5.560436
1.684800 -13.478400 5.583737
1.731600 -13.478400 5.612166
1.778400 -13.478400 5.621895
1.825200 -13.478400 5.624915
1.872000 -13.478400 5.636465
1.918800 -13.478400 5.639050
1.965600 -13.478400 5.634772
2.012400 -13.478400 5.617925
2.059200 -13.478400 5.611725
2.106000 -13.478400 5.611725
2.152800 -13.478400 5.610154
2.199600 -13.478400 5.610154
2.246400 -13.478400 5.610154
2.293200 -13.478400 5.610154
2.340000 -13.478400 5.613394
2.386800 -13.478400 5.622281
2.433600 -13.478400 5.628185
2.480400 -13.478400 5.635347
2.527200 -13.478400 5.597735
2.574000 -13.478400 5.597735
2.620800 -13.478400 5.597215
2.667600 -13.478400 5.580261
2.714400 -13.478400 5.580261
2.761200 -13.478400 5.571729
2.808000 -13.478400 5.576006
2.854800 -13.478400 5.610611
2.901600 -13.478400 5.601045
2.948400 -13.478400 5.591251
2.995200 -13.478400 5.578504
3.042000 -13.478400 5.578504
3.088800 -13.478400 5.595944
3.135600 -13.478400 5.600943
3.182400 -13.478400 5.610247
3.229200 -13.478400 5.634164
3.276000 -13.478400 5.666255
3.322800 -13.478400 5.696341
3.369600 -13.478400 5.710476
3.416400 -13.478400 5.710476
3.463200 -13.478400 5.685628
3.510000 -13.478400 5.666255
3.556800 -13.478400 5.636291
3.603600 -13.478400 5.628561
3.650400 -13.478400 5.618745
3.697200 -13.478400 5.614529
3.744000 -13.478400 5.614529
3.790800 -13.478400 5.618745
3.837600 -13.478400 5.649443
3.884400 -13.478400 5.665199
3.931200 -13.478400 5.678942
3.978000 -13.478400 5.673867
4.024800 -13.478400 5.692218
4.071600 -13.478400 5.714793
4.118400 -13.478400 5.722753
4.165200 -13.478400 5.732645
4.212000 -13.478400 5.749405
4.258800 -13.478400 5.773652
4.305600 -13.478400 5.789443
4.352400 -13.478400 5.789443
4.399200 -13.478400 5.778243
4.446000 -13.478400 5.773890
4.492800 -13.478400 5.753748
4.539600 -13.478400 5.753748
4.586400 -13.478400 5.741330
4.633200 -13.478400 5.741330
4.680000 -13.478400 5.742736
4.726800 -13.478400 5.750783
4.773600 -13.478400 5.750783
4.820400 -13.478400 5.757609
4.867200 -13.478400 5.757110
4.914000 -13.478400 5.776394
4.960800 -13.478400 5.779622
5.007600 -13.478400 5.814621
5.054400 -13.478400 5.851234
5.101200 -13.478400 5.860033
5.148000 -13.478400 5.875953
5.194800 -13.478400 5.912639
5.241600 -13.478400 5.920167
5.288400 -13.478400 5.950794
5.335200 -13.478400 5.971004
5.382000 -13.478400 5.981128
5.428800 -13.478400 5.986904
5.475600 -13.478400 5.986997
5.522400 -13.478400 5.986997
5.569200 -13.478400 5.986904
5.616000 -13.478400 5.985604
5.662800 -13.478400 5.999199
5.709600 -13.478400 5.999199
5.756400 -13.478400 5.999846
5.803200 -13.478400 6.029221
5.850000 -13.478400 6.057243
5.896800 -13.478400 6.115733
5.943600 -13.478400 6.127952
5.990400 -13.478400 6.183194
6.037200 -13.478400 6.209161
6.084000 -13.478400 6.209161
6.130800 -13.478400 6.204009
6.177600 -13.478400 6.200557
6.224400 -13.478400 6.204009
6.271200 -13.478400 6.204009
6.318000 -13.478400 6.214618
6.364800 -13.478400 6.219635
6.411600 -13.478400 6.232005
6.458400 -13.478400 6.247814
6.505200 -13.478400 6.255941
6.552000 -13.478400 6.296077
6.598800 -13.478400 6.357284
6.645600 -13.478400 6.359803
6.692400 -13.478400 6.359803
6.739200 -13.478400 6.370647
6.786000 -13.478400 6.379023
6.832800 -13.478400 6.374569
6.879600 -13.478400 6.408672
6.926400 -13.478400 6.423843
6.973200 -13.478400 6.448041
7.020000 -13.478400 6.477489
7.066800 -13.478400 6.532295
7.113600 -13.478400 6.549883
7.160400 -13.478400 6.557885
7.207200 -13.478400 6.563105
7.254000 -13.478400 6.570863
7.300800 -13.478400 6.570863
7.347600 -13.478400 6.595098
7.394400 -13.478400 6.603775
7.441200 -13.478400 6.630347
7.488000 -13.478400 6.682118
7.534800 -13.478400 6.722653
7.581600 -13.478400 6.764299
7.628400 -13.478400 6.793667
7.675200 -13.478400 6.816206
7.722000 -13.478400 6.855012
7.768800 -13.478400 6.876017
7.815600 -13.478400 6.907870
7.862400 -13.478400 6.921394
7.909200 -13.478400 6.951323
7.956000 -13.478400 6.990574
8.002800 -13.478400 7.049932
8.049600 -13.478400 7.061386
8.096400 -13.478400 7.096027
8.143200 -13.478400 7.120476
8.190000 -13.478400 7.135220
8.236800 -13.478400 7.178233
8.283600 -13.478400 7.180386
8.330400 -13.478400 7.220414
8.377200 -13.478400 7.261864
8.424000 -13.478400 7.323856
8.470800 -13.478400 7.370559
8.517600 -13.478400 7.415800
8.564400 -13.478400 7.509549
8.611200 -13.478400 7.585587
8.658000 -13.478400 7.593049
8.704800 -13.478400 7.635378
8.751600 -13.478400 7.714853
8.798400 -13.478400 7.794827
8.845200 -13.478400 7.899198
8.892000 -13.478400 7.998075
8.938800 -13.478400 8.004253
8.985600 -13.478400 8.036431
9.032400 -13.478400 8.196768
9.079200 -13.478400 8.261517
9.126000 -13.478400 13.100228
13.852800 -13.478400 6.688584
13.899600 -13.478400 6.677879
13.946400 -13.478400 6.635766
13.993200 -13.478400 6.624216
14.040000 -13.478400 6.620719
14.086800 -13.478400 6.618104
14.133600 -13.478400 6.612478
14.180400 -13.478400 6.609607
14.227200 -13.478400 6.604790
14.274000 -13.478400 6.611262
14.320800 -13.478400 6.615069
14.367600 -13.478400 6.612478
14.414400 -13.478400 6.609607
14.461200 -13.478400 6.603707
14.508000 -13.478400 6.602429
14.554800 -13.478400 6.606767
14.601600 -13.478400 6.603707
14.648400 -13.478400 6.600038
14.695200 -13.478400 6.602062
14.742000 -13.478400 6.602702
14.788800 -13.478400 6.603070
14.835600 -13.478400 6.621601
14.882400 -13.478400 6.618439
14.929200 -13.478400 6.610431
14.976000 -13.478400 6.616626
15.022800 -13.478400 6.610431
15.069600 -13.478400 6.602130
15.116400 -13.478400 6.598433
15.163200 -13.478400 6.591962
15.210000 -13.478400 6.591962
15.256800 -13.478400 6.591962
15.303600 -13.478400 6.605884
15.350400 -13.478400 6.612669
15.397200 -13.478400 6.615507
15.444000 -13.478400 6.615969
15.490800 -13.478400 6.615507
15.537600 -13.478400 6.612808
15.584400 -13.478400 6.611140
15.631200 -13.478400 6.596832
15.678000 -13.478400 6.582669
15.724800 -13.478400 6.571360
15.771600 -13.478400 6.558462
15.818400 -13.478400 6.514102
16.333200 -13.478400 5.045101
16.380000 -13.478400 5.007606
16.426800 -13.478400 5.005071
16.473600 -13.478400 5.004140
16.520400 -13.478400 4.997024
16.567200 -13.478400 5.004078
16.614000 -13.478400 4.987134
16.660800 -13.478400 4.997024
16.707600 -13.478400 4.992590
16.754400 -13.478400 4.967407
16.801200 -13.478400 4.964736
16.848000 -13.478400 4.961580
16.894800 -13.478400 4.955467
16.941600 -13.478400 4.922221
16.988400 -13.478400 4.860510
17.035200 -13.478400 4.820824
17.082000 -13.478400 4.618962
18.392400 -13.478400 -8.195085
18.439200 -13.478400 -8.232355
18.486000 -13.478400 -8.235207
18.532800 -13.478400 -8.253728
18.579600 -13.478400 0.000000
18.626400 -13.478400 0.000000
18.673200 -13.478400 0.000000
-18.720000 -13.431600 0.000000
-18.673200 -13.431600 0.000000
-18.626400 -13.431600 0.000000
-18.579600 -13.431600 -7.801443
-18.532800 -13.431600 -7.823364
-18.486000 -13.431600 -7.823364
-18.439200 -13.431600 -7.800937
-18.392400 -13.431600 -7.800937
-18.345600 -13.431600 -7.812328
-18.298800 -13.431600 -7.823364
-18.252000 -13.431600 -7.827725
-18.205200 -13.431600 -7.827725
-18.158400 -13.431600 -7.824294
-18.111600 -13.431600 -7.827725
-18.064800 -13.431600 -7.827725
-18.018000 -13.431600 -7.829747
-17.971200 -13.431600 -7.838417
-17.924400 -13.431600 -7.835164
-17.877600 -13.431600 -7.838417
-17.830800 -13.431600 -7.839937
-17.784000 -13.431600 -7.841357
-17.737200 -13.431600 -7.870579
-17.690400 -13.431600 -7.862153
-17.643600 -13.431600 -7.853992
-17.596800 -13.431600 -7.835060
-17.550000 -13.431600 -7.809826
-17.503200 -13.431600 -7.805480
-17.456400 -13.431600 -7.783969
-17.409600 -13.431600 -7.779713
-17.362800 -13.431600 -7.779713
-17.316000 -13.431600 -7.774387
-17.269200 -13.431600 -7.745536
-17.222400 -13.431600 -7.745536
-17.175600 -13.431600 -7.707993
-17.128800 -13.431600 -7.658017
-16.614000 -13.431600 -6.206464
-15.818400 -13.431600 4.987345
-15.771600 -13.431600 4.995013
-15.724800 -13.431600 5.002848
-15.678000 -13.431600 5.048067
-15.631200 -13.431600 5.053791
-15.584400 -13.431600 5.060213
-15.537600 -13.431600 5.076421
-15.490800 -13.431600 5.089565
-15.444000 -13.431600 5.113326
-15.397200 -13.431600 5.121036
-15.350400 -13.431600 5.139218
-15.303600 -13.431600 5.202693
-14.835600 -13.431600 6.585487
-14.788800 -13.431600 6.626166
-14.742000 -13.431600 6.646759
-14.695200 -13.431600 6.662066
-14.648400 -13.431600 6.679386
-14.601600 -13.431600 6.685227
-14.554800 -13.431600 6.701184
-14.508000 -13.431600 6.705329
-14.461200 -13.431600 6.715892
-14.414400 -13.431600 6.717229
-14.367600 -13.431600 6.717656
-14.320800 -13.431600 6.718630
-14.274000 -13.431600 6.718630
-14.227200 -13.431600 6.718941
-14.180400 -13.431600 6.718630
-14.133600 -13.431600 6.713341
-14.086800 -13.431600 6.713341
-14.040000 -13.431600 6.709174
-13.993200 -13.431600 6.708271
-13.946400 -13.431600 6.715704
-13.899600 -13.431600 6.709650
-13.852800 -13.431600 6.701674
-13.806000 -13.431600 6.704533
-13.759200 -13.431600 6.702286
-13.712400 -13.431600 6.700318
-13.665600 -13.431600 6.702286
-13.618800 -13.431600 6.699118
-13.572000 -13.431600 6.702286
-13.525200 -13.431600 6.707720
-13.478400 -13.431600 6.708534
-13.431600 -13.431600 6.710666
-13.384800 -13.431600 6.718648
-13.338000 -13.431600 6.716756
-13.291200 -13.431600 6.711976
-13.244400 -13.431600 6.715810
-13.197600 -13.431600 6.725767
-13.150800 -13.431600 6.727819
-13.104000 -13.431600 6.725767
-13.057200 -13.431600 6.722071
-13.010400 -13.431600 6.725438
-12.963600 -13.431600 6.738390
-12.916800 -13.431600 6.744210
-12.870000 -13.431600 6.752960
-12.823200 -13.431600 6.806051
-7.300800 -13.431600 16.607503
-7.254000 -13.431600 10.254554
-7.207200 -13.431600 9.090986
-7.160400 -13.431600 8.962510
-7.113600 -13.431600 8.858376
-7.066800 -13.431600 8.747314
-7.020000 -13.431600 8.745704
-6.973200 -13.431600 8.745704
-6.926400 -13.431600 8.635541
-6.879600 -13.431600 8.583331
-6.832800 -13.431600 8.483987
-6.786000 -13.431600 8.372636
-6.739200 -13.431600 8.358075
-6.692400 -13.431600 8.321275
-6.645600 -13.431600 8.293443
-6.598800 -13.431600 8.240191
-6.552000 -13.431600 8.213368
-6.505200 -13.431600 8.143197
-6.458400 -13.431600 8.087380
-6.411600 -13.431600 8.040939
-6.364800 -13.431600 7.996378
-6.318000 -13.431600 7.964700
-6.271200 -13.431600 7.899693
-6.224400 -13.431600 7.867870
-6.177600 -13.431600 7.854569
-6.130800 -13.431600 7.831913
-6.084000 -13.431600 7.827558
-6.037200 -13.431600 7.769480
-5.990400 -13.431600 7.723352
-5.943600 -13.431600 7.684549
-5.896800 -13.431600 7.644717
-5.850000 -13.431600 7.605301
-5.803200 -13.431600 7.586483
-5.756400 -13.431600 7.558334
-5.709600 -13.431600 7.527904
-5.662800 -13.431600 7.497137
-5.616000 -13.431600 7.466388
-5.569200 -13.431600 7.435676
-5.522400 -13.431600 7.385165
-5.475600 -13.431600 7.359011
-5.428800 -13.431600 7.340183
-5.382000 -13.431600 7.326359
-5.335200 -13.431600 7.302110
-5.288400 -13.431600 7.293579
-5.241600 -13.431600 7.274390
-5.194800 -13.431600 7.260580
-5.148000 -13.431600 7.226842
-5.101200 -13.431600 7.199001
-5.054400 -13.431600 7.138629
-5.007600 -13.431600 7.114652
-4.960800 -13.431600 7.093219
-4.914000 -13.431600 7.086802
-4.867200 -13.431600 7.065834
-4.820400 -13.431600 7.055046
-4.773600 -13.431600 7.024268
-4.726800 -13.431600 6.988184
-4.680000 -13.431600 6.975640
-4.633200 -13.431600 6.955703
-4.586400 -13.431600 6.899175
-4.539600 -13.431600 6.890362
-4.492800 -13.431600 6.879707
-4.446000 -13.431600 6.864478
-4.399200 -13.431600 6.836692
-4.352400 -13.431600 6.822192
-4.305600 -13.431600 6.780748
-4.258800 -13.431600 6.761955
-4.212000 -13.431600 6.750098
-4.165200 -13.431600 6.748092
-4.118400 -13.431600 6.706367
-4.071600 -13.431600 6.685294
-4.024800 -13.431600 6.664909
-3.978000 -13.431600 6.656466
-3.931200 -13.431600 6.624619
-3.884400 -13.431600 6.610065
-3.837600 -13.431600 6.596943
-3.790800 -13.431600 6.587575
-3.744000 -13.431600 6.550287
-3.697200 -13.431600 6.542142
-3.650400 -13.431600 6.524236
-3.603600 -13.431600 6.497931
-3.556800 -13.431600 6.492308
-3.510000 -13.431600 6.489209
-3.463200 -13.431600 6.461516
-3.416400 -13.431600 6.448250
-3.369600 -13.431600 6.427719
-3.322800 -13.431600 6.408267
-3.276000 -13.431600 6.405777
-3.229200 -13.431600 6.400006
-3.182400 -13.431600 6.367289
-3.135600 -13.431600 6.344480
-3.088800 -13.431600 6.341469
-3.042000 -13.431600 6.335009
-2.995200 -13.431600 6.328018
-2.948400 -13.431600 6.307361
-2.901600 -13.431600 6.305185
-2.854800 -13.431600 6.298032
-2.808000 -13.431600 6.285775
-2.761200 -13.431600 6.285775
-2.714400 -13.431600 6.280358
-2.667600 -13.431600 6.277546
-2.620800 -13.431600 6.274757
-2.574000 -13.431600 6.262965
-2.527200 -13.431600 6.232096
-2.480400 -13.431600 6.213837
-2.433600 -13.431600 6.194576
-2.386800 -13.431600 6.178865
-2.340000 -13.431600 6.148900
-2.293200 -13.431600 6.140584
-2.246400 -13.431600 6.125996
-2.199600 -13.431600 6.108874
-2.152800 -13.431600 6.093373
-2.106000 -13.431600 6.063780
-2.059200 -13.431600 6.069750
-2.012400 -13.431600 6.044574
-1.965600 -13.431600 6.015407
-1.918800 -13.431600 6.008281
-1.872000 -13.431600 5.998457
-1.825200 -13.431600 5.998457
-1.778400 -13.431600 5.968534
-1.731600 -13.431600 5.949402
-1.684800 -13.431600 5.946270
-1.638000 -13.431600 5.946270
-1.591200 -13.431600 5.942505
-1.544400 -13.431600 5.946270
-1.497600 -13.431600 5.905942
-1.450800 -13.431600 5.897415
-1.404000 -13.431600 5.897827
-1.357200 -13.431600 5.905942
-1.310400 -13.431600 5.906104
-1.263600 -13.431600 5.898150
-1.216800 -13.431600 5.882762
-1.170000 -13.431600 5.898150
-1.123200 -13.431600 5.906104
-1.076400 -13.431600 5.937797
-1.029600 -13.431600 5.933077
-0.982800 -13.431600 5.942997
-0.936000 -13.431600 5.938701
-0.889200 -13.431600 5.933077
-0.842400 -13.431600 5.908880
-0.795600 -13.431600 5.881874
-0.748800 -13.431600 5.842460
-0.702000 -13.431600 5.827106
-0.655200 -13.431600 5.809283
-0.608400 -13.431600 5.784771
-0.561600 -13.431600 5.762468
-0.514800 -13.431600 5.756854
-0.468000 -13.431600 5.734746
-0.421200 -13.431600 5.722135
-0.374400 -13.431600 5.719174
-0.327600 -13.431600 5.719174
-0.280800 -13.431600 5.714917
-0.234000 -13.431600 5.699103
-0.187200 -13.431600 5.693166
-0.140400 -13.431600 5.689186
-0.093600 -13.431600 5.682584
-0.046800 -13.431600 5.693166
0.000000 -13.431600 5.693166
0.046800 -13.431600 5.683881
0.093600 -13.431600 5.683881
0.140400 -13.431600 5.672854
0.187200 -13.431600 5.674743
0.234000 -13.431600 5.669439
0.280800 -13.431600 5.652954
0.327600 -13.431600 5.648246
0.374400 -13.431600 5.646358
0.421200 -13.431600 5.632167
0.468000 -13.431600 5.627047
0.514800 -13.431600 5.623744
0.561600 -13.431600 5.620564
0.608400 -13.431600 5.619888
0.655200 -13.431600 5.612908
0.702000 -13.431600 5.602066
0.748800 -13.431600 5.602066
0.795600 -13.431600 5.595325
0.842400 -13.431600 5.595675
0.889200 -13.431600 5.607601
0.936000 -13.431600 5.602066
0.982800 -13.431600 5.602066
1.029600 -13.431600 5.611859
1.076400 -13.431600 5.621858
1.123200 -13.431600 5.607194
1.170000 -13.431600 5.603283
1.216800 -13.431600 5.580592
1.263600 -13.431600 5.589355
1.310400 -13.431600 5.577477
1.357200 -13.431600 5.570356
1.404000 -13.431600 5.567151
1.450800 -13.431600 5.570880
1.497600 -13.431600 5.570880
1.544400 -13.431600 5.577477
1.591200 -13.431600 5.575307
1.638000 -13.431600 5.573557
1.684800 -13.431600 5.583737
1.731600 -13.431600 5.594914
1.778400 -13.431600 5.607363
1.825200 -13.431600 5.616406
1.872000 -13.431600 5.621895
1.918800 -13.431600 5.616961
1.965600 -13.431600 5.617280
2.012400 -13.431600 5.616406
2.059200 -13.431600 5.610215
2.106000 -13.431600 5.610154
2.152800 -13.431600 5.602508
2.199600 -13.431600 5.595153
2.246400 -13.431600 5.594923
2.293200 -13.431600 5.594923
2.340000 -13.431600 5.609499
2.386800 -13.431600 5.610154
2.433600 -13.431600 5.613338
2.480400 -13.431600 5.597735
2.527200 -13.431600 5.580261
2.574000 -13.431600 5.580261
2.620800 -13.431600 5.571729
2.667600 -13.431600 5.546402
2.714400 -13.431600 5.546809
2.761200 -13.431600 5.545156
2.808000 -13.431600 5.538966
2.854800 -13.431600 5.563956
2.901600 -13.431600 5.568911
2.948400 -13.431600 5.559455
2.995200 -13.431600 5.551529
3.042000 -13.431600 5.566593
3.088800 -13.431600 5.573822
3.135600 -13.431600 5.585670
3.182400 -13.431600 5.610247
3.229200 -13.431600 5.623308
3.276000 -13.431600 5.660099
3.322800 -13.431600 5.669649
3.369600 -13.431600 5.697967
3.416400 -13.431600 5.697967
3.463200 -13.431600 5.666255
3.510000 -13.431600 5.660826
3.556800 -13.431600 5.628561
3.603600 -13.431600 5.618460
3.650400 -13.431600 5.618460
3.697200 -13.431600 5.610658
3.744000 -13.431600 5.597388
3.790800 -13.431600 5.618460
3.837600 -13.431600 5.649443
3.884400 -13.431600 5.660852
3.931200 -13.431600 5.668262
3.978000 -13.431600 5.668262
4.024800 -13.431600 5.678942
4.071600 -13.431600 5.698003
4.118400 -13.431600 5.700768
4.165200 -13.431600 5.714793
4.212000 -13.431600 5.748456
4.258800 -13.431600 5.762645
4.305600 -13.431600 5.789443
4.352400 -13.431600 5.789443
4.399200 -13.431600 5.778243
4.446000 -13.431600 5.773890
4.492800 -13.431600 5.745181
4.539600 -13.431600 5.738182
4.586400 -13.431600 5.724197
4.633200 -13.431600 5.719798
4.680000 -13.431600 5.724197
4.726800 -13.431600 5.740077
4.773600 -13.431600 5.740077
4.820400 -13.431600 5.744429
4.867200 -13.431600 5.742736
4.914000 -13.431600 5.749406
4.960800 -13.431600 5.761861
5.007600 -13.431600 5.767217
5.054400 -13.431600 5.814143
5.101200 -13.431600 5.860033
5.148000 -13.431600 5.868398
5.194800 -13.431600 5.903525
5.241600 -13.431600 5.912639
5.288400 -13.431600 5.946224
5.335200 -13.431600 5.950794
5.382000 -13.431600 5.975256
5.428800 -13.431600 5.985604
5.475600 -13.431600 5.986904
5.522400 -13.431600 5.986997
5.569200 -13.431600 5.985604
5.616000 -13.431600 5.983745
5.662800 -13.431600 5.986997
5.709600 -13.431600 5.999199
5.756400 -13.431600 5.999846
5.803200 -13.431600 6.009039
5.850000 -13.431600 6.040481
5.896800 -13.431600 6.079443
5.943600 -13.431600 6.127952
5.990400 -13.431600 6.183194
6.037200 -13.431600 6.204009
6.084000 -13.431600 6.209161
6.130800 -13.431600 6.204009
6.177600 -13.431600 6.204009
6.224400 -13.431600 6.204009
6.271200 -13.431600 6.203467
6.318000 -13.431600 6.209161
6.364800 -13.431600 6.214618
6.411600 -13.431600 6.230953
6.458400 -13.431600 6.247814
6.505200 -13.431600 6.250882
6.552000 -13.431600 6.296077
6.598800 -13.431600 6.360417
6.645600 -13.431600 6.370647
6.692400 -13.431600 6.378919
6.739200 -13.431600 6.383342
6.786000 -13.431600 6.385594
6.832800 -13.431600 6.379436
6.879600 -13.431600 6.408672
6.926400 -13.431600 6.413184
6.973200 -13.431600 6.434920
7.020000 -13.431600 6.477489
7.066800 -13.431600 6.532295
7.113600 -13.431600 6.549883
7.160400 -13.431600 6.560029
7.207200 -13.431600 6.564309
7.254000 -13.431600 6.570863
7.300800 -13.431600 6.575443
7.347600 -13.431600 6.604843
7.394400 -13.431600 6.614195
7.441200 -13.431600 6.635153
7.488000 -13.431600 6.705262
7.534800 -13.431600 6.734600
7.581600 -13.431600 6.767393
7.628400 -13.431600 6.807485
7.675200 -13.431600 6.821069
7.722000 -13.431600 6.855012
7.768800 -13.431600 6.870930
7.815600 -13.431600 6.905495
7.862400 -13.431600 6.946699
7.909200 -13.431600 6.953828
7.956000 -13.431600 6.990574
8.002800 -13.431600 7.049678
8.049600 -13.431600 7.066721
8.096400 -13.431600 7.094735
8.143200 -13.431600 7.129251
8.190000 -13.431600 7.157588
8.236800 -13.431600 7.180386
8.283600 -13.431600 7.200948
8.330400 -13.431600 7.220414
8.377200 -13.431600 7.261864
8.424000 -13.431600 7.329522
8.470800 -13.431600 7.396485
8.517600 -13.431600 7.432319
8.564400 -13.431600 7.499087
8.611200 -13.431600 7.562079
8.658000 -13.431600 7.588350
8.704800 -13.431600 7.639943
8.751600 -13.431600 7.714853
8.798400 -13.431600 7.803803
8.845200 -13.431600 7.861823
8.892000 -13.431600 7.996563
8.938800 -13.431600 8.004253
8.985600 -13.431600 8.015741
9.032400 -13.431600 8.182389
9.079200 -13.431600 8.305779
13.899600 -13.431600 6.678292
13.946400 -13.431600 6.643582
13.993200 -13.431600 6.630200
14.040000 -13.431600 6.622172
14.086800 -13.431600 6.620994
14.133600 -13.431600 6.618104
14.180400 -13.431600 6.615069
14.227200 -13.431600 6.603359
14.274000 -13.431600 6.615069
14.320800 -13.431600 6.616663
14.367600 -13.431600 6.624082
14.414400 -13.431600 6.606767
14.461200 -13.431600 6.602429
14.508000 -13.431600 6.602429
14.554800 -13.431600 6.604071
14.601600 -13.431600 6.604071
14.648400 -13.431600 6.602702
14.695200 -13.431600 6.602702
14.742000 -13.431600 6.603070
14.788800 -13.431600 6.604231
14.835600 -13.431600 6.617629
14.882400 -13.431600 6.604231
14.929200 -13.431600 6.604231
14.976000 -13.431600 6.610129
15.022800 -13.431600 6.610129
15.069600 -13.431600 6.598433
15.116400 -13.431600 6.598025
15.163200 -13.431600 6.597978
15.210000 -13.431600 6.594748
15.256800 -13.431600 6.594748
15.303600 -13.431600 6.613038
15.350400 -13.431600 6.615436
15.397200 -13.431600 6.621299
15.444000 -13.431600 6.625943
15.490800 -13.431600 6.625943
15.537600 -13.431600 6.615969
15.584400 -13.431600 6.612428
15.631200 -13.431600 6.611140
15.678000 -13.431600 6.585060
15.724800 -13.431600 6.575990
15.771600 -13.431600 6.570551
15.818400 -13.431600 6.552419
15.865200 -13.431600 6.510366
16.380000 -13.431600 5.032379
16.426800 -13.431600 5.007606
16.473600 -13.431600 5.007333
16.520400 -13.431600 5.002206
16.567200 -13.431600 5.004140
16.614000 -13.431600 4.999153
16.660800 -13.431600 4.993697
16.707600 -13.431600 4.999153
16.754400 -13.431600 4.984638
16.801200 -13.431600 4.984638
16.848000 -13.431600 4.975512
16.894800 -13.431600 4.961580
16.941600 -13.431600 4.955467
16.988400 -13.431600 4.922221
17.035200 -13.431600 4.860510
17.082000 -13.431600 4.800044
18.392400 -13.431600 -8.232355
18.439200 -13.431600 -8.246779
18.486000 -13.431600 -8.283734
18.532800 -13.431600 -8.303613
18.579600 -13.431600 0.000000
18.626400 -13.431600 0.000000
18.673200 -13.431600 0.000000
-18.720000 -13.384800 0.000000
-18.673200 -13.384800 0.000000
-18.626400 -13.384800 0.000000
-18.579600 -13.384800 -7.812937
-18.532800 -13.384800 -7.812937
-18.486000 -13.384800 -7.801443
-18.439200 -13.384800 -7.799336
-18.392400 -13.384800 -7.781054
-18.345600 -13.384800 -7.793317
-18.298800 -13.384800 -7.800937
-18.252000 -13.384800 -7.801988
-18.205200 -13.384800 -7.801988
-18.158400 -13.384800 -7.812328
-18.111600 -13.384800 -7.824294
-18.064800 -13.384800 -7.827725
-18.018000 -13.384800 -7.829747
-17.971200 -13.384800 -7.838417
-17.924400 -13.384800 -7.838417
-17.877600 -13.384800 -7.840049
-17.830800 -13.384800 -7.840049
-17.784000 -13.384800 -7.862153
-17.737200 -13.384800 -7.870579
-17.690400 -13.384800 -7.862153
-17.643600 -13.384800 -7.840049
-17.596800 -13.384800 -7.829935
-17.550000 -13.384800 -7.807817
-17.503200 -13.384800 -7.783465
-17.456400 -13.384800 -7.782759
-17.409600 -13.384800 -7.768519
-17.362800 -13.384800 -7.768519
-17.316000 -13.384800 -7.767256
-17.269200 -13.384800 -7.745536
-17.222400 -13.384800 -7.745536
-17.175600 -13.384800 -7.699199
-16.660800 -13.384800 -6.251298
-16.614000 -13.384800 -6.206464
-15.912000 -13.384800 4.964275
-15.865200 -13.384800 4.976036
-15.818400 -13.384800 4.992942
-15.771600 -13.384800 5.002848
-15.724800 -13.384800 5.033651
-15.678000 -13.384800 5.054170
-15.631200 -13.384800 5.060213
-15.584400 -13.384800 5.076421
-15.537600 -13.384800 5.091311
-15.490800 -13.384800 5.113326
-15.444000 -13.384800 5.132197
-15.397200 -13.384800 5.150898
-14.882400 -13.384800 6.590390
-14.835600 -13.384800 6.636694
-14.788800 -13.384800 6.649501
-14.742000 -13.384800 6.662666
-14.695200 -13.384800 6.682744
-14.648400 -13.384800 6.691532
-14.601600 -13.384800 6.701184
-14.554800 -13.384800 6.705329
-14.508000 -13.384800 6.706348
-14.461200 -13.384800 6.717656
-14.414400 -13.384800 6.720300
-14.367600 -13.384800 6.724861
-14.320800 -13.384800 6.725705
-14.274000 -13.384800 6.728679
-14.227200 -13.384800 6.729374
-14.180400 -13.384800 6.726835
-14.133600 -13.384800 6.722466
-14.086800 -13.384800 6.722466
-14.040000 -13.384800 6.718941
-13.993200 -13.384800 6.716804
-13.946400 -13.384800 6.720540
-13.899600 -13.384800 6.716075
-13.852800 -13.384800 6.716075
-13.806000 -13.384800 6.716804
-13.759200 -13.384800 6.715704
-13.712400 -13.384800 6.713880
-13.665600 -13.384800 6.713880
-13.618800 -13.384800 6.711893
-13.572000 -13.384800 6.714227
-13.525200 -13.384800 6.711893
-13.478400 -13.384800 6.715760
-13.431600 -13.384800 6.716756
-13.384800 -13.384800 6.726398
-13.338000 -13.384800 6.726398
-13.291200 -13.384800 6.724898
-13.244400 -13.384800 6.724898
-13.197600 -13.384800 6.733902
-13.150800 -13.384800 6.738305
-13.104000 -13.384800 6.738390
-13.057200 -13.384800 6.733638
-13.010400 -13.384800 6.738305
-12.963600 -13.384800 6.743017
-12.916800 -13.384800 6.744484
-12.870000 -13.384800 6.752960
-7.254000 -13.384800 23.183370
-7.207200 -13.384800 9.129274
-7.160400 -13.384800 9.050781
-7.113600 -13.384800 8.858376
-7.066800 -13.384800 8.745704
-7.020000 -13.384800 8.745704
-6.973200 -13.384800 8.745704
-6.926400 -13.384800 8.668872
-6.879600 -13.384800 8.584830
-6.832800 -13.384800 8.489011
-6.786000 -13.384800 8.408239
-6.739200 -13.384800 8.358075
-6.692400 -13.384800 8.325750
-6.645600 -13.384800 8.293443
-6.598800 -13.384800 8.240191
-6.552000 -13.384800 8.186691
-6.505200 -13.384800 8.130672
-6.458400 -13.384800 8.087380
-6.411600 -13.384800 8.053016
-6.364800 -13.384800 8.001125
-6.318000 -13.384800 7.988950
-6.271200 -13.384800 7.917324
-6.224400 -13.384800 7.882942
-6.177600 -13.384800 7.862931
-6.130800 -13.384800 7.843700
-6.084000 -13.384800 7.827558
-6.037200 -13.384800 7.769480
-5.990400 -13.384800 7.732587
-5.943600 -13.384800 7.684549
-5.896800 -13.384800 7.651796
-5.850000 -13.384800 7.605301
-5.803200 -13.384800 7.597991
-5.756400 -13.384800 7.568032
-5.709600 -13.384800 7.537305
-5.662800 -13.384800 7.521392
-5.616000 -13.384800 7.473273
-5.569200 -13.384800 7.443737
-5.522400 -13.384800 7.432487
-5.475600 -13.384800 7.371518
-5.428800 -13.384800 7.351386
-5.382000 -13.384800 7.340183
-5.335200 -13.384800 7.309820
-5.288400 -13.384800 7.304680
-5.241600 -13.384800 7.288035
-5.194800 -13.384800 7.264480
-5.148000 -13.384800 7.235059
-5.101200 -13.384800 7.205457
-5.054400 -13.384800 7.141965
-5.007600 -13.384800 7.119189
-4.960800 -13.384800 7.102756
-4.914000 -13.384800 7.088382
-4.867200 -13.384800 7.065834
-4.820400 -13.384800 7.055046
-4.773600 -13.384800 7.029249
-4.726800 -13.384800 6.989668
-4.680000 -13.384800 6.981845
-4.633200 -13.384800 6.960228
-4.586400 -13.384800 6.907195
-4.539600 -13.384800 6.891571
-4.492800 -13.384800 6.879707
-4.446000 -13.384800 6.864478
-4.399200 -13.384800 6.843831
-4.352400 -13.384800 6.836180
-4.305600 -13.384800 6.822192
-4.258800 -13.384800 6.766504
-4.212000 -13.384800 6.761323
-4.165200 -13.384800 6.750098
-4.118400 -13.384800 6.714325
-4.071600 -13.384800 6.689637
-4.024800 -13.384800 6.669912
-3.978000 -13.384800 6.656600
-3.931200 -13.384800 6.626011
-3.884400 -13.384800 6.611380
-3.837600 -13.384800 6.594642
-3.790800 -13.384800 6.583356
-3.744000 -13.384800 6.545003
-3.697200 -13.384800 6.542142
-3.650400 -13.384800 6.519630
-3.603600 -13.384800 6.497931
-3.556800 -13.384800 6.494934
-3.510000 -13.384800 6.492308
-3.463200 -13.384800 6.463807
-3.416400 -13.384800 6.461516
-3.369600 -13.384800 6.446714
-3.322800 -13.384800 6.410389
-3.276000 -13.384800 6.408220
-3.229200 -13.384800 6.400006
-3.182400 -13.384800 6.371859
-3.135600 -13.384800 6.347890
-3.088800 -13.384800 6.342865
-3.042000 -13.384800 6.338069
-2.995200 -13.384800 6.335009
-2.948400 -13.384800 6.306558
-2.901600 -13.384800 6.293122
-2.854800 -13.384800 6.277546
-2.808000 -13.384800 6.274757
-2.761200 -13.384800 6.277126
-2.714400 -13.384800 6.274757
-2.667600 -13.384800 6.270394
-2.620800 -13.384800 6.262965
-2.574000 -13.384800 6.262965
-2.527200 -13.384800 6.234657
-2.480400 -13.384800 6.224694
-2.433600 -13.384800 6.213837
-2.386800 -13.384800 6.178865
-2.340000 -13.384800 6.170912
-2.293200 -13.384800 6.145529
-2.246400 -13.384800 6.139728
-2.199600 -13.384800 6.115889
-2.152800 -13.384800 6.069750
-2.106000 -13.384800 6.054099
-2.059200 -13.384800 6.054099
-2.012400 -13.384800 6.025172
-1.965600 -13.384800 6.013598
-1.918800 -13.384800 6.003950
-1.872000 -13.384800 5.991382
-1.825200 -13.384800 5.981715
-1.778400 -13.384800 5.962067
-1.731600 -13.384800 5.949402
-1.684800 -13.384800 5.937380
-1.638000 -13.384800 5.909143
-1.591200 -13.384800 5.909143
-1.544400 -13.384800 5.905942
-1.497600 -13.384800 5.897415
-1.450800 -13.384800 5.873083
-1.404000 -13.384800 5.871639
-1.357200 -13.384800 5.871639
-1.310400 -13.384800 5.882762
-1.263600 -13.384800 5.869340
-1.216800 -13.384800 5.857890
-1.170000 -13.384800 5.872763
-1.123200 -13.384800 5.890917
-1.076400 -13.384800 5.904196
-1.029600 -13.384800 5.905023
-0.982800 -13.384800 5.909359
-0.936000 -13.384800 5.909359
-0.889200 -13.384800 5.908880
-0.842400 -13.384800 5.904196
-0.795600 -13.384800 5.842460
-0.748800 -13.384800 5.815994
-0.702000 -13.384800 5.801064
-0.655200 -13.384800 5.764961
-0.608400 -13.384800 5.762468
-0.561600 -13.384800 5.736007
-0.514800 -13.384800 5.732972
-0.468000 -13.384800 5.719491
-0.421200 -13.384800 5.718321
-0.374400 -13.384800 5.714917
-0.327600 -13.384800 5.718321
-0.280800 -13.384800 5.716339
-0.234000 -13.384800 5.713146
-0.187200 -13.384800 5.713146
-0.140400 -13.384800 5.708985
-0.093600 -13.384800 5.707331
-0.046800 -13.384800 5.710253
0.000000 -13.384800 5.708985
0.046800 -13.384800 5.694557
0.093600 -13.384800 5.694557
0.140400 -13.384800 5.683121
0.187200 -13.384800 5.694557
0.234000 -13.384800 5.679566
0.280800 -13.384800 5.663234
0.327600 -13.384800 5.655957
0.374400 -13.384800 5.648686
0.421200 -13.384800 5.645323
0.468000 -13.384800 5.636305
0.514800 -13.384800 5.630271
0.561600 -13.384800 5.623744
0.608400 -13.384800 5.623744
0.655200 -13.384800 5.612908
0.702000 -13.384800 5.607254
0.748800 -13.384800 5.595675
0.795600 -13.384800 5.590853
0.842400 -13.384800 5.590062
0.889200 -13.384800 5.595675
0.936000 -13.384800 5.590853
0.982800 -13.384800 5.590265
1.029600 -13.384800 5.598007
1.076400 -13.384800 5.598376
1.123200 -13.384800 5.598007
1.170000 -13.384800 5.590265
1.216800 -13.384800 5.577288
1.263600 -13.384800 5.575983
1.310400 -13.384800 5.574345
1.357200 -13.384800 5.567151
1.404000 -13.384800 5.567151
1.450800 -13.384800 5.570880
1.497600 -13.384800 5.567151
1.544400 -13.384800 5.577477
1.591200 -13.384800 5.579137
1.638000 -13.384800 5.579137
1.684800 -13.384800 5.583737
1.731600 -13.384800 5.593590
1.778400 -13.384800 5.598329
1.825200 -13.384800 5.616406
1.872000 -13.384800 5.624915
1.918800 -13.384800 5.617925
1.965600 -13.384800 5.617280
2.012400 -13.384800 5.616406
2.059200 -13.384800 5.611725
2.106000 -13.384800 5.610215
2.152800 -13.384800 5.602508
2.199600 -13.384800 5.598136
2.246400 -13.384800 5.584273
2.293200 -13.384800 5.584273
2.340000 -13.384800 5.611725
2.386800 -13.384800 5.613338
2.433600 -13.384800 5.613338
2.480400 -13.384800 5.594923
2.527200 -13.384800 5.563327
2.574000 -13.384800 5.563987
2.620800 -13.384800 5.563987
2.667600 -13.384800 5.546402
2.714400 -13.384800 5.546919
2.761200 -13.384800 5.545156
2.808000 -13.384800 5.546919
2.854800 -13.384800 5.563956
2.901600 -13.384800 5.559455
2.948400 -13.384800 5.551529
2.995200 -13.384800 5.549910
3.042000 -13.384800 5.551529
3.088800 -13.384800 5.568911
3.135600 -13.384800 5.585670
3.182400 -13.384800 5.613807
3.229200 -13.384800 5.634164
3.276000 -13.384800 5.660099
3.322800 -13.384800 5.669649
3.369600 -13.384800 5.697967
3.416400 -13.384800 5.697967
3.463200 -13.384800 5.666255
3.510000 -13.384800 5.655749
3.556800 -13.384800 5.618745
3.603600 -13.384800 5.605538
3.650400 -13.384800 5.605538
3.697200 -13.384800 5.597388
3.744000 -13.384800 5.596268
3.790800 -13.384800 5.608615
3.837600 -13.384800 5.648860
3.884400 -13.384800 5.652209
3.931200 -13.384800 5.665199
3.978000 -13.384800 5.652209
4.024800 -13.384800 5.679680
4.071600 -13.384800 5.684222
4.118400 -13.384800 5.697735
4.165200 -13.384800 5.704365
4.212000 -13.384800 5.745181
4.258800 -13.384800 5.762645
4.305600 -13.384800 5.792251
4.352400 -13.384800 5.795802
4.399200 -13.384800 5.789443
4.446000 -13.384800 5.785317
4.492800 -13.384800 5.778056
4.539600 -13.384800 5.757609
4.586400 -13.384800 5.741330
4.633200 -13.384800 5.723861
4.680000 -13.384800 5.724197
4.726800 -13.384800 5.728805
4.773600 -13.384800 5.728805
4.820400 -13.384800 5.733818
4.867200 -13.384800 5.735031
4.914000 -13.384800 5.742736
4.960800 -13.384800 5.750783
5.007600 -13.384800 5.757110
5.054400 -13.384800 5.776394
5.101200 -13.384800 5.814621
5.148000 -13.384800 5.857584
5.194800 -13.384800 5.866327
5.241600 -13.384800 5.903525
5.288400 -13.384800 5.920167
5.335200 -13.384800 5.950018
5.382000 -13.384800 5.975256
5.428800 -13.384800 5.985604
5.475600 -13.384800 5.986904
5.522400 -13.384800 5.986904
5.569200 -13.384800 5.981914
5.616000 -13.384800 5.968144
5.662800 -13.384800 5.981914
5.709600 -13.384800 5.981914
5.756400 -13.384800 5.986997
5.803200 -13.384800 6.010328
5.850000 -13.384800 6.040481
5.896800 -13.384800 6.057243
5.943600 -13.384800 6.127707
5.990400 -13.384800 6.182037
6.037200 -13.384800 6.208493
6.084000 -13.384800 6.211309
6.130800 -13.384800 6.209161
6.177600 -13.384800 6.211309
6.224400 -13.384800 6.211309
6.271200 -13.384800 6.209161
6.318000 -13.384800 6.215339
6.364800 -13.384800 6.219635
6.411600 -13.384800 6.230953
6.458400 -13.384800 6.247814
6.505200 -13.384800 6.250861
6.552000 -13.384800 6.296077
6.598800 -13.384800 6.368531
6.645600 -13.384800 6.378919
6.692400 -13.384800 6.378919
6.739200 -13.384800 6.391726
6.786000 -13.384800 6.393851
6.832800 -13.384800 6.379596
6.879600 -13.384800 6.393851
6.926400 -13.384800 6.399569
6.973200 -13.384800 6.417597
7.020000 -13.384800 6.469857
7.066800 -13.384800 6.527740
7.113600 -13.384800 6.555194
7.160400 -13.384800 6.560350
7.207200 -13.384800 6.569557
7.254000 -13.384800 6.589801
7.300800 -13.384800 6.603775
7.347600 -13.384800 6.614195
7.394400 -13.384800 6.630347
7.441200 -13.384800 6.638792
7.488000 -13.384800 6.687977
7.534800 -13.384800 6.730908
7.581600 -13.384800 6.764299
7.628400 -13.384800 6.816947
7.675200 -13.384800 6.829435
7.722000 -13.384800 6.859335
7.768800 -13.384800 6.876017
7.815600 -13.384800 6.907870
7.862400 -13.384800 6.949978
7.909200 -13.384800 6.958679
7.956000 -13.384800 7.009255
8.002800 -13.384800 7.049932
8.049600 -13.384800 7.091891
8.096400 -13.384800 7.113236
8.143200 -13.384800 7.163670
8.190000 -13.384800 7.168931
8.236800 -13.384800 7.195696
8.283600 -13.384800 7.204839
8.330400 -13.384800 7.220414
8.377200 -13.384800 7.263327
8.424000 -13.384800 7.329522
8.470800 -13.384800 7.396485
8.517600 -13.384800 7.432319
8.564400 -13.384800 7.509549
8.611200 -13.384800 7.570178
8.658000 -13.384800 7.588295
8.704800 -13.384800 7.639943
8.751600 -13.384800 7.714853
8.798400 -13.384800 7.824237
8.845200 -13.384800 7.861823
8.892000 -13.384800 7.972332
8.938800 -13.384800 8.002545
8.985600 -13.384800 8.004253
9.032400 -13.384800 8.167710
9.079200 -13.384800 8.290315
13.899600 -13.384800 6.688584
13.946400 -13.384800 6.678292
13.993200 -13.384800 6.643582
14.040000 -13.384800 6.630200
14.086800 -13.384800 6.634084
14.133600 -13.384800 6.628924
14.180400 -13.384800 6.627657
14.227200 -13.384800 6.627657
14.274000 -13.384800 6.628578
14.320800 -13.384800 6.628924
14.367600 -13.384800 6.628924
14.414400 -13.384800 6.620827
14.461200 -13.384800 6.606767
14.508000 -13.384800 6.604071
14.554800 -13.384800 6.609120
14.601600 -13.384800 6.607540
14.648400 -13.384800 6.606767
14.695200 -13.384800 6.603707
14.742000 -13.384800 6.604231
14.788800 -13.384800 6.607540
14.835600 -13.384800 6.607540
14.882400 -13.384800 6.604231
14.929200 -13.384800 6.604231
14.976000 -13.384800 6.603070
15.022800 -13.384800 6.602130
15.069600 -13.384800 6.597089
15.116400 -13.384800 6.597089
15.163200 -13.384800 6.597978
15.210000 -13.384800 6.597089
15.256800 -13.384800 6.594158
15.303600 -13.384800 6.610638
15.350400 -13.384800 6.612669
15.397200 -13.384800 6.621299
15.444000 -13.384800 6.625814
15.490800 -13.384800 6.620889
15.537600 -13.384800 6.617666
15.584400 -13.384800 6.617666
15.631200 -13.384800 6.612176
15.678000 -13.384800 6.596832
15.724800 -13.384800 6.584869
15.771600 -13.384800 6.575598
15.818400 -13.384800 6.558462
15.865200 -13.384800 6.521485
16.426800 -13.384800 5.037459
16.473600 -13.384800 5.027700
16.520400 -13.384800 5.004140
16.567200 -13.384800 5.004140
16.614000 -13.384800 5.002206
16.660800 -13.384800 4.993697
16.707600 -13.384800 4.992590
16.754400 -13.384800 4.984638
16.801200 -13.384800 4.973920
16.848000 -13.384800 4.965236
16.894800 -13.384800 4.960843
16.941600 -13.384800 4.955467
16.988400 -13.384800 4.928626
17.035200 -13.384800 4.897983
17.082000 -13.384800 4.820824
17.128800 -13.384800 4.719661
18.392400 -13.384800 -8.197920
18.439200 -13.384800 -8.246779
18.486000 -13.384800 -8.303613
18.532800 -13.384800 -8.311137
18.579600 -13.384800 0.000000
18.626400 -13.384800 0.000000
18.673200 -13.384800 0.000000
-18.720000 -13.338000 0.000000
-18.673200 -13.338000 0.000000
-18.626400 -13.338000 0.000000
-18.579600 -13.338000 -7.823364
-18.532800 -13.338000 -7.823364
-18.486000 -13.338000 -7.815188
-18.439200 -13.338000 -7.802707
-18.392400 -13.338000 -7.800937
-18.345600 -13.338000 -7.800937
-18.298800 -13.338000 -7.801988
-18.252000 -13.338000 -7.801988
-18.205200 -13.338000 -7.800937
-18.158400 -13.338000 -7.801988
-18.111600 -13.338000 -7.812328
-18.064800 -13.338000 -7.821183
-18.018000 -13.338000 -7.835164
-17.971200 -13.338000 -7.839937
-17.924400 -13.338000 -7.839937
-17.877600 -13.338000 -7.841357
-17.830800 -13.338000 -7.840049
-17.784000 -13.338000 -7.849918
-17.737200 -13.338000 -7.849918
-17.690400 -13.338000 -7.840049
-17.643600 -13.338000 -7.817774
-17.596800 -13.338000 -7.818730
-17.550000 -13.338000 -7.793665
-17.503200 -13.338000 -7.787383
-17.456400 -13.338000 -7.782759
-17.409600 -13.338000 -7.774387
-17.362800 -13.338000 -7.768519
-17.316000 -13.338000 -7.774387
-17.269200 -13.338000 -7.734952
-17.222400 -13.338000 -7.707993
-17.175600 -13.338000 -7.693641
-16.754400 -13.338000 -6.336415
-16.707600 -13.338000 -6.269431
-16.660800 -13.338000 -6.180864
-16.614000 -13.338000 -6.039481
-15.958800 -13.338000 4.960353
-15.912000 -13.338000 4.972892
-15.865200 -13.338000 4.987345
-15.818400 -13.338000 4.995013
-15.771600 -13.338000 5.033651
-15.724800 -13.338000 5.054170
-15.678000 -13.338000 5.060213
-15.631200 -13.338000 5.076421
-15.584400 -13.338000 5.099577
-15.537600 -13.338000 5.113326
-15.490800 -13.338000 5.132291
-15.444000 -13.338000 5.151923
-15.397200 -13.338000 5.167343
-14.882400 -13.338000 6.639170
-14.835600 -13.338000 6.657456
-14.788800 -13.338000 6.662666
-14.742000 -13.338000 6.690578
-14.695200 -13.338000 6.696409
-14.648400 -13.338000 6.701184
-14.601600 -13.338000 6.705329
-14.554800 -13.338000 6.706348
-14.508000 -13.338000 6.713341
-14.461200 -13.338000 6.723861
-14.414400 -13.338000 6.725705
-14.367600 -13.338000 6.731108
-14.320800 -13.338000 6.732015
-14.274000 -13.338000 6.732519
-14.227200 -13.338000 6.734545
-14.180400 -13.338000 6.729385
-14.133600 -13.338000 6.728679
-14.086800 -13.338000 6.728679
-14.040000 -13.338000 6.723389
-13.993200 -13.338000 6.722466
-13.946400 -13.338000 6.723389
-13.899600 -13.338000 6.720540
-13.852800 -13.338000 6.717080
-13.806000 -13.338000 6.720540
-13.759200 -13.338000 6.716804
-13.712400 -13.338000 6.715630
-13.665600 -13.338000 6.715630
-13.618800 -13.338000 6.714309
-13.572000 -13.338000 6.716756
-13.525200 -13.338000 6.718648
-13.478400 -13.338000 6.724286
-13.431600 -13.338000 6.724898
-13.384800 -13.338000 6.734120
-13.338000 -13.338000 6.739430
-13.291200 -13.338000 6.738305
-13.244400 -13.338000 6.736020
-13.197600 -13.338000 6.741926
-13.150800 -13.338000 6.744484
-13.104000 -13.338000 6.744210
-13.057200 -13.338000 6.738390
-13.010400 -13.338000 6.741926
-12.963600 -13.338000 6.744484
-12.916800 -13.338000 6.746205
-7.254000 -13.338000 14.608197
-7.207200 -13.338000 9.090986
-7.160400 -13.338000 8.962510
-7.113600 -13.338000 8.858376
-7.066800 -13.338000 8.747314
-7.020000 -13.338000 8.747314
-6.973200 -13.338000 8.747314
-6.926400 -13.338000 8.674122
-6.879600 -13.338000 8.584830
-6.832800 -13.338000 8.489011
-6.786000 -13.338000 8.389316
-6.739200 -13.338000 8.362115
-6.692400 -13.338000 8.328995
-6.645600 -13.338000 8.305032
-6.598800 -13.338000 8.266156
-6.552000 -13.338000 8.215176
-6.505200 -13.338000 8.141642
-6.458400 -13.338000 8.105967
-6.411600 -13.338000 8.087380
-6.364800 -13.338000 8.040939
-6.318000 -13.338000 8.001125
-6.271200 -13.338000 7.987808
-6.224400 -13.338000 7.916029
-6.177600 -13.338000 7.881868
-6.130800 -13.338000 7.863104
-6.084000 -13.338000 7.845567
-6.037200 -13.338000 7.787196
-5.990400 -13.338000 7.740404
-5.943600 -13.338000 7.716332
-5.896800 -13.338000 7.651796
-5.850000 -13.338000 7.618927
-5.803200 -13.338000 7.586483
-5.756400 -13.338000 7.558334
-5.709600 -13.338000 7.537305
-5.662800 -13.338000 7.521392
-5.616000 -13.338000 7.476846
-5.569200 -13.338000 7.454521
-5.522400 -13.338000 7.436941
-5.475600 -13.338000 7.397128
-5.428800 -13.338000 7.359011
-5.382000 -13.338000 7.343108
-5.335200 -13.338000 7.330431
-5.288400 -13.338000 7.313589
-5.241600 -13.338000 7.304680
-5.194800 -13.338000 7.277961
-5.148000 -13.338000 7.264480
-5.101200 -13.338000 7.224261
-5.054400 -13.338000 7.192989
-5.007600 -13.338000 7.138629
-4.960800 -13.338000 7.114652
-4.914000 -13.338000 7.099113
-4.867200 -13.338000 7.075083
-4.820400 -13.338000 7.062349
-4.773600 -13.338000 7.054976
-4.726800 -13.338000 7.029249
-4.680000 -13.338000 6.989668
-4.633200 -13.338000 6.975640
-4.586400 -13.338000 6.910491
-4.539600 -13.338000 6.891571
-4.492800 -13.338000 6.866212
-4.446000 -13.338000 6.845974
-4.399200 -13.338000 6.837124
-4.352400 -13.338000 6.834127
-4.305600 -13.338000 6.809172
-4.258800 -13.338000 6.765890
-4.212000 -13.338000 6.748590
-4.165200 -13.338000 6.732566
-4.118400 -13.338000 6.703118
-4.071600 -13.338000 6.685294
-4.024800 -13.338000 6.670490
-3.978000 -13.338000 6.657074
-3.931200 -13.338000 6.637098
-3.884400 -13.338000 6.631032
-3.837600 -13.338000 6.610065
-3.790800 -13.338000 6.594407
-3.744000 -13.338000 6.561619
-3.697200 -13.338000 6.550287
-3.650400 -13.338000 6.542142
-3.603600 -13.338000 6.514408
-3.556800 -13.338000 6.497931
-3.510000 -13.338000 6.497931
-3.463200 -13.338000 6.470975
-3.416400 -13.338000 6.463807
-3.369600 -13.338000 6.448250
-3.322800 -13.338000 6.427719
-3.276000 -13.338000 6.415267
-3.229200 -13.338000 6.408220
-3.182400 -13.338000 6.385368
-3.135600 -13.338000 6.358743
-3.088800 -13.338000 6.349711
-3.042000 -13.338000 6.338639
-2.995200 -13.338000 6.335009
-2.948400 -13.338000 6.290918
-2.901600 -13.338000 6.282199
-2.854800 -13.338000 6.273634
-2.808000 -13.338000 6.270394
-2.761200 -13.338000 6.273634
-2.714400 -13.338000 6.272075
-2.667600 -13.338000 6.269750
-2.620800 -13.338000 6.252832
-2.574000 -13.338000 6.249374
-2.527200 -13.338000 6.234657
-2.480400 -13.338000 6.224694
-2.433600 -13.338000 6.205320
-2.386800 -13.338000 6.174145
-2.340000 -13.338000 6.170406
-2.293200 -13.338000 6.145480
-2.246400 -13.338000 6.119534
-2.199600 -13.338000 6.107985
-2.152800 -13.338000 6.063780
-2.106000 -13.338000 6.054099
-2.059200 -13.338000 6.051830
-2.012400 -13.338000 6.029859
-1.965600 -13.338000 6.019667
-1.918800 -13.338000 6.008281
-1.872000 -13.338000 5.998457
-1.825200 -13.338000 5.991382
-1.778400 -13.338000 5.970040
-1.731600 -13.338000 5.958281
-1.684800 -13.338000 5.948056
-1.638000 -13.338000 5.937380
-1.591200 -13.338000 5.924369
-1.544400 -13.338000 5.905942
-1.497600 -13.338000 5.897415
-1.450800 -13.338000 5.873083
-1.404000 -13.338000 5.871639
-1.357200 -13.338000 5.871639
-1.310400 -13.338000 5.882762
-1.263600 -13.338000 5.869340
-1.216800 -13.338000 5.857890
-1.170000 -13.338000 5.872763
-1.123200 -13.338000 5.898150
-1.076400 -13.338000 5.902935
-1.029600 -13.338000 5.905023
-0.982800 -13.338000 5.909359
-0.936000 -13.338000 5.909359
-0.889200 -13.338000 5.908880
-0.842400 -13.338000 5.903599
-0.795600 -13.338000 5.842460
-0.748800 -13.338000 5.820643
-0.702000 -13.338000 5.803747
-0.655200 -13.338000 5.767054
-0.608400 -13.338000 5.742746
-0.561600 -13.338000 5.732972
-0.514800 -13.338000 5.728070
-0.468000 -13.338000 5.719491
-0.421200 -13.338000 5.718321
-0.374400 -13.338000 5.718139
-0.327600 -13.338000 5.718321
-0.280800 -13.338000 5.716339
-0.234000 -13.338000 5.714917
-0.187200 -13.338000 5.714917
-0.140400 -13.338000 5.714917
-0.093600 -13.338000 5.710253
-0.046800 -13.338000 5.716691
0.000000 -13.338000 5.714096
0.046800 -13.338000 5.710253
0.093600 -13.338000 5.710253
0.140400 -13.338000 5.694557
0.187200 -13.338000 5.708966
0.234000 -13.338000 5.694557
0.280800 -13.338000 5.683881
0.327600 -13.338000 5.669439
0.374400 -13.338000 5.668521
0.421200 -13.338000 5.650199
0.468000 -13.338000 5.648669
0.514800 -13.338000 5.636305
0.561600 -13.338000 5.623744
0.608400 -13.338000 5.623744
0.655200 -13.338000 5.611506
0.702000 -13.338000 5.595325
0.748800 -13.338000 5.587190
0.795600 -13.338000 5.581752
0.842400 -13.338000 5.572073
0.889200 -13.338000 5.572288
0.936000 -13.338000 5.578587
0.982800 -13.338000 5.577288
1.029600 -13.338000 5.584603
1.076400 -13.338000 5.584603
1.123200 -13.338000 5.578587
1.170000 -13.338000 5.578587
1.216800 -13.338000 5.564257
1.263600 -13.338000 5.564160
1.310400 -13.338000 5.564160
1.357200 -13.338000 5.552532
1.404000 -13.338000 5.560436
1.450800 -13.338000 5.573557
1.497600 -13.338000 5.573557
1.544400 -13.338000 5.582065
1.591200 -13.338000 5.582065
1.638000 -13.338000 5.583737
1.684800 -13.338000 5.593590
1.731600 -13.338000 5.594914
1.778400 -13.338000 5.598329
1.825200 -13.338000 5.607100
1.872000 -13.338000 5.610215
1.918800 -13.338000 5.610215
1.965600 -13.338000 5.610215
2.012400 -13.338000 5.607100
2.059200 -13.338000 5.606602
2.106000 -13.338000 5.599378
2.152800 -13.338000 5.602508
2.199600 -13.338000 5.602508
2.246400 -13.338000 5.598136
2.293200 -13.338000 5.602508
2.340000 -13.338000 5.611725
2.386800 -13.338000 5.610606
2.433600 -13.338000 5.607373
2.480400 -13.338000 5.594923
2.527200 -13.338000 5.559306
2.574000 -13.338000 5.559173
2.620800 -13.338000 5.558429
2.667600 -13.338000 5.545156
2.714400 -13.338000 5.538966
2.761200 -13.338000 5.538966
2.808000 -13.338000 5.538966
2.854800 -13.338000 5.544568
2.901600 -13.338000 5.544568
2.948400 -13.338000 5.546919
2.995200 -13.338000 5.546919
3.042000 -13.338000 5.549910
3.088800 -13.338000 5.560229
3.135600 -13.338000 5.578504
3.182400 -13.338000 5.610247
3.229200 -13.338000 5.623308
3.276000 -13.338000 5.653216
3.322800 -13.338000 5.691318
3.369600 -13.338000 5.710476
3.416400 -13.338000 5.710476
3.463200 -13.338000 5.679072
3.510000 -13.338000 5.661939
3.556800 -13.338000 5.636975
3.603600 -13.338000 5.608615
3.650400 -13.338000 5.602839
3.697200 -13.338000 5.597388
3.744000 -13.338000 5.596268
3.790800 -13.338000 5.599531
3.837600 -13.338000 5.610658
3.884400 -13.338000 5.648860
3.931200 -13.338000 5.651241
3.978000 -13.338000 5.645678
4.024800 -13.338000 5.652209
4.071600 -13.338000 5.662345
4.118400 -13.338000 5.672750
4.165200 -13.338000 5.687025
4.212000 -13.338000 5.705097
4.258800 -13.338000 5.745275
4.305600 -13.338000 5.778243
4.352400 -13.338000 5.795802
4.399200 -13.338000 5.795802
4.446000 -13.338000 5.795802
4.492800 -13.338000 5.779846
4.539600 -13.338000 5.757609
4.586400 -13.338000 5.741330
4.633200 -13.338000 5.724197
4.680000 -13.338000 5.724197
4.726800 -13.338000 5.725271
4.773600 -13.338000 5.710236
4.820400 -13.338000 5.708593
4.867200 -13.338000 5.725509
4.914000 -13.338000 5.733818
4.960800 -13.338000 5.728805
5.007600 -13.338000 5.733818
5.054400 -13.338000 5.734268
5.101200 -13.338000 5.772326
5.148000 -13.338000 5.787715
5.194800 -13.338000 5.838124
5.241600 -13.338000 5.858671
5.288400 -13.338000 5.873390
5.335200 -13.338000 5.930846
5.382000 -13.338000 5.966920
5.428800 -13.338000 5.991311
5.475600 -13.338000 5.991311
5.522400 -13.338000 5.991311
5.569200 -13.338000 5.985604
5.616000 -13.338000 5.981914
5.662800 -13.338000 5.981914
5.709600 -13.338000 5.981914
5.756400 -13.338000 5.986741
5.803200 -13.338000 6.006376
5.850000 -13.338000 6.034569
5.896800 -13.338000 6.079443
5.943600 -13.338000 6.127952
5.990400 -13.338000 6.183194
6.037200 -13.338000 6.209161
6.084000 -13.338000 6.214370
6.130800 -13.338000 6.211309
6.177600 -13.338000 6.209161
6.224400 -13.338000 6.206045
6.271200 -13.338000 6.203467
6.318000 -13.338000 6.206045
6.364800 -13.338000 6.200557
6.411600 -13.338000 6.214618
6.458400 -13.338000 6.243982
6.505200 -13.338000 6.247814
6.552000 -13.338000 6.270893
6.598800 -13.338000 6.356595
6.645600 -13.338000 6.368531
6.692400 -13.338000 6.368531
6.739200 -13.338000 6.385594
6.786000 -13.338000 6.393851
6.832800 -13.338000 6.379436
6.879600 -13.338000 6.391726
6.926400 -13.338000 6.391726
6.973200 -13.338000 6.409355
7.020000 -13.338000 6.443662
7.066800 -13.338000 6.532295
7.113600 -13.338000 6.557057
7.160400 -13.338000 6.565667
7.207200 -13.338000 6.589801
7.254000 -13.338000 6.629872
7.300800 -13.338000 6.626084
7.347600 -13.338000 6.632858
7.394400 -13.338000 6.634890
7.441200 -13.338000 6.673296
7.488000 -13.338000 6.697032
7.534800 -13.338000 6.741402
7.581600 -13.338000 6.793062
7.628400 -13.338000 6.816206
7.675200 -13.338000 6.829435
7.722000 -13.338000 6.863558
7.768800 -13.338000 6.878288
7.815600 -13.338000 6.910026
7.862400 -13.338000 6.949978
7.909200 -13.338000 6.958679
7.956000 -13.338000 7.009255
8.002800 -13.338000 7.061386
8.049600 -13.338000 7.093490
8.096400 -13.338000 7.120476
8.143200 -13.338000 7.168931
8.190000 -13.338000 7.178233
8.236800 -13.338000 7.204839
8.283600 -13.338000 7.214525
8.330400 -13.338000 7.238336
8.377200 -13.338000 7.272488
8.424000 -13.338000 7.334836
8.470800 -13.338000 7.396485
8.517600 -13.338000 7.432319
8.564400 -13.338000 7.494357
8.611200 -13.338000 7.560602
8.658000 -13.338000 7.585587
8.704800 -13.338000 7.654832
8.751600 -13.338000 7.723091
8.798400 -13.338000 7.824865
8.845200 -13.338000 7.933480
8.892000 -13.338000 8.002545
8.938800 -13.338000 8.004253
8.985600 -13.338000 8.015741
9.032400 -13.338000 8.167710
9.079200 -13.338000 8.305779
13.899600 -13.338000 6.699455
13.946400 -13.338000 6.697202
13.993200 -13.338000 6.680614
14.040000 -13.338000 6.659425
14.086800 -13.338000 6.649014
14.133600 -13.338000 6.646518
14.180400 -13.338000 6.638251
14.227200 -13.338000 6.634774
14.274000 -13.338000 6.634774
14.320800 -13.338000 6.634774
14.367600 -13.338000 6.633907
14.414400 -13.338000 6.626172
14.461200 -13.338000 6.619967
14.508000 -13.338000 6.617875
14.554800 -13.338000 6.619967
14.601600 -13.338000 6.617629
14.648400 -13.338000 6.617629
14.695200 -13.338000 6.607540
14.742000 -13.338000 6.617629
14.788800 -13.338000 6.617875
14.835600 -13.338000 6.617629
14.882400 -13.338000 6.607540
14.929200 -13.338000 6.605513
14.976000 -13.338000 6.605343
15.022800 -13.338000 6.609023
15.069600 -13.338000 6.597978
15.116400 -13.338000 6.598025
15.163200 -13.338000 6.598917
15.210000 -13.338000 6.598433
15.256800 -13.338000 6.598917
15.303600 -13.338000 6.610638
15.350400 -13.338000 6.612669
15.397200 -13.338000 6.618703
15.444000 -13.338000 6.621299
15.490800 -13.338000 6.618703
15.537600 -13.338000 6.620889
15.584400 -13.338000 6.625136
15.631200 -13.338000 6.620889
15.678000 -13.338000 6.611668
15.724800 -13.338000 6.590036
15.771600 -13.338000 6.584869
15.818400 -13.338000 6.572962
15.865200 -13.338000 6.553799
15.912000 -13.338000 6.510099
16.426800 -13.338000 5.045101
16.473600 -13.338000 5.037459
16.520400 -13.338000 5.027700
16.567200 -13.338000 5.027700
16.614000 -13.338000 5.007737
16.660800 -13.338000 5.002206
16.707600 -13.338000 5.002206
16.754400 -13.338000 4.992534
16.801200 -13.338000 4.990205
16.848000 -13.338000 4.987572
16.894800 -13.338000 4.973920
16.941600 -13.338000 4.962353
16.988400 -13.338000 4.956438
17.035200 -13.338000 4.928626
17.082000 -13.338000 4.890503
17.128800 -13.338000 4.814346
18.439200 -13.338000 -8.197920
18.486000 -13.338000 -8.283734
18.532800 -13.338000 -8.311137
18.579600 -13.338000 0.000000
18.626400 -13.338000 0.000000
18.673200 -13.338000 0.000000
-18.720000 -13.291200 0.000000
-18.673200 -13.291200 0.000000
-18.626400 -13.291200 0.000000
-18.579600 -13.291200 -7.826945
-18.532800 -13.291200 -7.846952
-18.486000 -13.291200 -7.846952
-18.439200 -13.291200 -7.825883
-18.392400 -13.291200 -7.819545
-18.345600 -13.291200 -7.815188
-18.298800 -13.291200 -7.815188
-18.252000 -13.291200 -7.815188
-18.205200 -13.291200 -7.812157
-18.158400 -13.291200 -7.810116
-18.111600 -13.291200 -7.820110
-18.064800 -13.291200 -7.824294
-18.018000 -13.291200 -7.835164
-17.971200 -13.291200 -7.838417
-17.924400 -13.291200 -7.838417
-17.877600 -13.291200 -7.841357
-17.830800 -13.291200 -7.852464
-17.784000 -13.291200 -7.862153
-17.737200 -13.291200 -7.870579
-17.690400 -13.291200 -7.870579
-17.643600 -13.291200 -7.862153
-17.596800 -13.291200 -7.859746
-17.550000 -13.291200 -7.829935
-17.503200 -13.291200 -7.813684
-17.456400 -13.291200 -7.807817
-17.409600 -13.291200 -7.793665
-17.362800 -13.291200 -7.783969
-17.316000 -13.291200 -7.787383
-17.269200 -13.291200 -7.779386
-17.222400 -13.291200 -7.767256
-16.848000 -13.291200 -6.377847
-16.801200 -13.291200 -6.334845
-16.754400 -13.291200 -6.251298
-16.707600 -13.291200 -6.180864
-16.660800 -13.291200 -6.136919
-15.958800 -13.291200 4.974865
-15.912000 -13.291200 4.987345
-15.865200 -13.291200 5.002300
-15.818400 -13.291200 5.031787
-15.771600 -13.291200 5.054170
-15.724800 -13.291200 5.059552
-15.678000 -13.291200 5.076154
-15.631200 -13.291200 5.089565
-15.584400 -13.291200 5.104132
-15.537600 -13.291200 5.134502
-15.490800 -13.291200 5.151923
-15.444000 -13.291200 5.167343
-14.929200 -13.291200 6.590390
-14.882400 -13.291200 6.656253
-14.835600 -13.291200 6.681125
-14.788800 -13.291200 6.690578
-14.742000 -13.291200 6.705329
-14.695200 -13.291200 6.706348
-14.648400 -13.291200 6.706348
-14.601600 -13.291200 6.706831
-14.554800 -13.291200 6.707207
-14.508000 -13.291200 6.713341
-14.461200 -13.291200 6.727373
-14.414400 -13.291200 6.731824
-14.367600 -13.291200 6.734340
-14.320800 -13.291200 6.734545
-14.274000 -13.291200 6.734545
-14.227200 -13.291200 6.734911
-14.180400 -13.291200 6.729385
-14.133600 -13.291200 6.729374
-14.086800 -13.291200 6.727510
-14.040000 -13.291200 6.723278
-13.993200 -13.291200 6.723278
-13.946400 -13.291200 6.732342
-13.899600 -13.291200 6.727379
-13.852800 -13.291200 6.732238
-13.806000 -13.291200 6.732342
-13.759200 -13.291200 6.732238
-13.712400 -13.291200 6.717080
-13.665600 -13.291200 6.720540
-13.618800 -13.291200 6.719779
-13.572000 -13.291200 6.723506
-13.525200 -13.291200 6.724286
-13.478400 -13.291200 6.730143
-13.431600 -13.291200 6.731703
-13.384800 -13.291200 6.739430
-13.338000 -13.291200 6.740824
-13.291200 -13.291200 6.740824
-13.244400 -13.291200 6.745635
-13.197600 -13.291200 6.750211
-13.150800 -13.291200 6.750211
-13.104000 -13.291200 6.750211
-13.057200 -13.291200 6.744210
-13.010400 -13.291200 6.752960
-12.963600 -13.291200 6.756626
-12.916800 -13.291200 6.770084
-7.254000 -13.291200 23.183370
-7.207200 -13.291200 9.090986
-7.160400 -13.291200 8.965045
-7.113600 -13.291200 8.905220
-7.066800 -13.291200 8.747314
-7.020000 -13.291200 8.747314
-6.973200 -13.291200 8.747314
-6.926400 -13.291200 8.723792
-6.879600 -13.291200 8.584830
-6.832800 -13.291200 8.483987
-6.786000 -13.291200 8.389316
-6.739200 -13.291200 8.362115
-6.692400 -13.291200 8.328629
-6.645600 -13.291200 8.293443
-6.598800 -13.291200 8.269691
-6.552000 -13.291200 8.216273
-6.505200 -13.291200 8.138314
-6.458400 -13.291200 8.092718
-6.411600 -13.291200 8.087380
-6.364800 -13.291200 8.053016
-6.318000 -13.291200 8.039501
-6.271200 -13.291200 7.995344
-6.224400 -13.291200 7.987808
-6.177600 -13.291200 7.890887
-6.130800 -13.291200 7.867654
-6.084000 -13.291200 7.856898
-6.037200 -13.291200 7.808702
-5.990400 -13.291200 7.761088
-5.943600 -13.291200 7.717759
-5.896800 -13.291200 7.654036
-5.850000 -13.291200 7.630970
-5.803200 -13.291200 7.600932
-5.756400 -13.291200 7.574115
-5.709600 -13.291200 7.551626
-5.662800 -13.291200 7.525067
-5.616000 -13.291200 7.477698
-5.569200 -13.291200 7.461343
-5.522400 -13.291200 7.437865
-5.475600 -13.291200 7.421967
-5.428800 -13.291200 7.385165
-5.382000 -13.291200 7.366448
-5.335200 -13.291200 7.351386
-5.288400 -13.291200 7.324996
-5.241600 -13.291200 7.309157
-5.194800 -13.291200 7.279222
-5.148000 -13.291200 7.267422
-5.101200 -13.291200 7.235059
-5.054400 -13.291200 7.205457
-5.007600 -13.291200 7.160106
-4.960800 -13.291200 7.131190
-4.914000 -13.291200 7.103207
-4.867200 -13.291200 7.086802
-4.820400 -13.291200 7.066865
-4.773600 -13.291200 7.061607
-4.726800 -13.291200 7.045293
-4.680000 -13.291200 7.006864
-4.633200 -13.291200 6.986042
-4.586400 -13.291200 6.921365
-4.539600 -13.291200 6.897874
-4.492800 -13.291200 6.864478
-4.446000 -13.291200 6.843831
-4.399200 -13.291200 6.837124
-4.352400 -13.291200 6.827571
-4.305600 -13.291200 6.790883
-4.258800 -13.291200 6.761323
-4.212000 -13.291200 6.737501
-4.165200 -13.291200 6.728011
-4.118400 -13.291200 6.703118
-4.071600 -13.291200 6.675101
-4.024800 -13.291200 6.675101
-3.978000 -13.291200 6.664909
-3.931200 -13.291200 6.639196
-3.884400 -13.291200 6.639196
-3.837600 -13.291200 6.626011
-3.790800 -13.291200 6.594642
-3.744000 -13.291200 6.583356
-3.697200 -13.291200 6.561619
-3.650400 -13.291200 6.545003
-3.603600 -13.291200 6.519630
-3.556800 -13.291200 6.514022
-3.510000 -13.291200 6.499161
-3.463200 -13.291200 6.486702
-3.416400 -13.291200 6.470975
-3.369600 -13.291200 6.459983
-3.322800 -13.291200 6.442061
-3.276000 -13.291200 6.442061
-3.229200 -13.291200 6.415267
-3.182400 -13.291200 6.392450
-3.135600 -13.291200 6.385368
-3.088800 -13.291200 6.361953
-3.042000 -13.291200 6.338069
-2.995200 -13.291200 6.330834
-2.948400 -13.291200 6.290918
-2.901600 -13.291200 6.279834
-2.854800 -13.291200 6.272075
-2.808000 -13.291200 6.268728
-2.761200 -13.291200 6.270394
-2.714400 -13.291200 6.270394
-2.667600 -13.291200 6.261449
-2.620800 -13.291200 6.249374
-2.574000 -13.291200 6.262965
-2.527200 -13.291200 6.262965
-2.480400 -13.291200 6.249374
-2.433600 -13.291200 6.234657
-2.386800 -13.291200 6.192900
-2.340000 -13.291200 6.174145
-2.293200 -13.291200 6.140584
-2.246400 -13.291200 6.112665
-2.199600 -13.291200 6.107985
-2.152800 -13.291200 6.094868
-2.106000 -13.291200 6.058996
-2.059200 -13.291200 6.051830
-2.012400 -13.291200 6.029959
-1.965600 -13.291200 6.029859
-1.918800 -13.291200 6.021282
-1.872000 -13.291200 6.009981
-1.825200 -13.291200 6.004988
-1.778400 -13.291200 5.998457
-1.731600 -13.291200 5.981715
-1.684800 -13.291200 5.962067
-1.638000 -13.291200 5.954752
-1.591200 -13.291200 5.949402
-1.544400 -13.291200 5.937380
-1.497600 -13.291200 5.904296
-1.450800 -13.291200 5.882762
-1.404000 -13.291200 5.872763
-1.357200 -13.291200 5.871639
-1.310400 -13.291200 5.871639
-1.263600 -13.291200 5.862127
-1.216800 -13.291200 5.857890
-1.170000 -13.291200 5.869340
-1.123200 -13.291200 5.900862
-1.076400 -13.291200 5.903599
-1.029600 -13.291200 5.906694
-0.982800 -13.291200 5.938701
-0.936000 -13.291200 5.919477
-0.889200 -13.291200 5.905023
-0.842400 -13.291200 5.900862
-0.795600 -13.291200 5.836329
-0.748800 -13.291200 5.812304
-0.702000 -13.291200 5.782675
-0.655200 -13.291200 5.764961
-0.608400 -13.291200 5.742746
-0.561600 -13.291200 5.730925
-0.514800 -13.291200 5.724072
-0.468000 -13.291200 5.718139
-0.421200 -13.291200 5.714917
-0.374400 -13.291200 5.713146
-0.327600 -13.291200 5.714664
-0.280800 -13.291200 5.701539
-0.234000 -13.291200 5.713146
-0.187200 -13.291200 5.713146
-0.140400 -13.291200 5.708985
-0.093600 -13.291200 5.708985
-0.046800 -13.291200 5.716691
0.000000 -13.291200 5.710253
0.046800 -13.291200 5.713278
0.093600 -13.291200 5.713278
0.140400 -13.291200 5.697600
0.187200 -13.291200 5.713278
0.234000 -13.291200 5.697600
0.280800 -13.291200 5.695694
0.327600 -13.291200 5.679566
0.374400 -13.291200 5.675934
0.421200 -13.291200 5.655977
0.468000 -13.291200 5.655977
0.514800 -13.291200 5.648669
0.561600 -13.291200 5.642167
0.608400 -13.291200 5.639055
0.655200 -13.291200 5.619888
0.702000 -13.291200 5.607601
0.748800 -13.291200 5.602066
0.795600 -13.291200 5.594172
0.842400 -13.291200 5.590062
0.889200 -13.291200 5.590062
0.936000 -13.291200 5.590062
0.982800 -13.291200 5.587190
1.029600 -13.291200 5.590062
1.076400 -13.291200 5.590062
1.123200 -13.291200 5.578587
1.170000 -13.291200 5.569860
1.216800 -13.291200 5.564257
1.263600 -13.291200 5.552532
1.310400 -13.291200 5.564160
1.357200 -13.291200 5.552532
1.404000 -13.291200 5.561846
1.450800 -13.291200 5.573008
1.497600 -13.291200 5.573557
1.544400 -13.291200 5.575307
1.591200 -13.291200 5.580979
1.638000 -13.291200 5.583737
1.684800 -13.291200 5.593590
1.731600 -13.291200 5.594914
1.778400 -13.291200 5.607100
1.825200 -13.291200 5.607363
1.872000 -13.291200 5.624915
1.918800 -13.291200 5.630099
1.965600 -13.291200 5.616406
2.012400 -13.291200 5.616406
2.059200 -13.291200 5.615473
2.106000 -13.291200 5.611066
2.152800 -13.291200 5.611066
2.199600 -13.291200 5.611066
2.246400 -13.291200 5.606602
2.293200 -13.291200 5.611066
2.340000 -13.291200 5.613394
2.386800 -13.291200 5.613338
2.433600 -13.291200 5.607373
2.480400 -13.291200 5.594923
2.527200 -13.291200 5.560108
2.574000 -13.291200 5.559306
2.620800 -13.291200 5.555287
2.667600 -13.291200 5.538966
2.714400 -13.291200 5.538966
2.761200 -13.291200 5.544568
2.808000 -13.291200 5.538966
2.854800 -13.291200 5.527608
2.901600 -13.291200 5.499094
2.948400 -13.291200 5.537027
2.995200 -13.291200 5.523489
3.042000 -13.291200 5.523489
3.088800 -13.291200 5.537027
3.135600 -13.291200 5.556457
3.182400 -13.291200 5.560229
3.229200 -13.291200 5.613807
3.276000 -13.291200 5.638604
3.322800 -13.291200 5.669518
3.369600 -13.291200 5.710476
3.416400 -13.291200 5.710476
3.463200 -13.291200 5.691318
3.510000 -13.291200 5.679072
3.556800 -13.291200 5.655749
3.603600 -13.291200 5.605538
3.650400 -13.291200 5.600784
3.697200 -13.291200 5.586402
3.744000 -13.291200 5.581973
3.790800 -13.291200 5.589428
3.837600 -13.291200 5.589428
3.884400 -13.291200 5.610658
3.931200 -13.291200 5.628414
3.978000 -13.291200 5.630597
4.024800 -13.291200 5.650209
4.071600 -13.291200 5.662345
4.118400 -13.291200 5.673888
4.165200 -13.291200 5.702485
4.212000 -13.291200 5.719327
4.258800 -13.291200 5.740729
4.305600 -13.291200 5.778243
4.352400 -13.291200 5.787892
4.399200 -13.291200 5.785317
4.446000 -13.291200 5.785317
4.492800 -13.291200 5.776095
4.539600 -13.291200 5.753748
4.586400 -13.291200 5.725271
4.633200 -13.291200 5.723861
4.680000 -13.291200 5.718853
4.726800 -13.291200 5.724197
4.773600 -13.291200 5.713687
4.820400 -13.291200 5.708593
4.867200 -13.291200 5.713687
4.914000 -13.291200 5.733818
4.960800 -13.291200 5.728805
5.007600 -13.291200 5.725509
5.054400 -13.291200 5.727434
5.101200 -13.291200 5.745461
5.148000 -13.291200 5.761861
5.194800 -13.291200 5.787967
5.241600 -13.291200 5.825277
5.288400 -13.291200 5.866327
5.335200 -13.291200 5.924254
5.382000 -13.291200 5.950018
5.428800 -13.291200 5.984923
5.475600 -13.291200 5.986741
5.522400 -13.291200 5.986904
5.569200 -13.291200 5.984923
5.616000 -13.291200 5.967133
5.662800 -13.291200 5.967133
5.709600 -13.291200 5.968144
5.756400 -13.291200 5.981914
5.803200 -13.291200 6.003780
5.850000 -13.291200 6.026562
5.896800 -13.291200 6.047363
5.943600 -13.291200 6.134324
5.990400 -13.291200 6.183194
6.037200 -13.291200 6.208493
6.084000 -13.291200 6.208493
6.130800 -13.291200 6.203467
6.177600 -13.291200 6.189701
6.224400 -13.291200 6.200557
6.271200 -13.291200 6.198055
6.318000 -13.291200 6.203188
6.364800 -13.291200 6.200557
6.411600 -13.291200 6.214618
6.458400 -13.291200 6.247814
6.505200 -13.291200 6.250882
6.552000 -13.291200 6.306905
6.598800 -13.291200 6.343314
6.645600 -13.291200 6.362892
6.692400 -13.291200 6.362892
6.739200 -13.291200 6.391210
6.786000 -13.291200 6.402942
6.832800 -13.291200 6.379436
6.879600 -13.291200 6.379436
6.926400 -13.291200 6.379065
6.973200 -13.291200 6.402942
7.020000 -13.291200 6.434920
7.066800 -13.291200 6.464364
7.113600 -13.291200 6.546109
7.160400 -13.291200 6.565667
7.207200 -13.291200 6.597638
7.254000 -13.291200 6.631074
7.300800 -13.291200 6.631074
7.347600 -13.291200 6.634890
7.394400 -13.291200 6.638792
7.441200 -13.291200 6.678937
7.488000 -13.291200 6.729580
7.534800 -13.291200 6.762573
7.581600 -13.291200 6.793062
7.628400 -13.291200 6.816947
7.675200 -13.291200 6.840545
7.722000 -13.291200 6.876017
7.768800 -13.291200 6.894858
7.815600 -13.291200 6.916537
7.862400 -13.291200 6.953629
7.909200 -13.291200 6.970751
7.956000 -13.291200 7.016673
8.002800 -13.291200 7.066721
8.049600 -13.291200 7.102663
8.096400 -13.291200 7.133049
8.143200 -13.291200 7.163992
8.190000 -13.291200 7.173632
8.236800 -13.291200 7.204839
8.283600 -13.291200 7.214525
8.330400 -13.291200 7.238336
8.377200 -13.291200 7.272488
8.424000 -13.291200 7.345219
8.470800 -13.291200 7.403233
8.517600 -13.291200 7.454054
8.564400 -13.291200 7.506861
8.611200 -13.291200 7.533216
8.658000 -13.291200 7.582872
8.704800 -13.291200 7.675710
8.751600 -13.291200 7.740118
8.798400 -13.291200 7.830951
8.845200 -13.291200 7.951639
8.892000 -13.291200 8.003202
8.938800 -13.291200 8.010260
8.985600 -13.291200 8.036431
9.032400 -13.291200 8.191823
13.946400 -13.291200 6.697750
13.993200 -13.291200 6.688288
14.040000 -13.291200 6.673593
14.086800 -13.291200 6.649214
14.133600 -13.291200 6.647548
14.180400 -13.291200 6.639118
14.227200 -13.291200 6.638251
14.274000 -13.291200 6.632682
14.320800 -13.291200 6.632682
14.367600 -13.291200 6.629869
14.414400 -13.291200 6.624082
14.461200 -13.291200 6.616663
14.508000 -13.291200 6.619967
14.554800 -13.291200 6.624082
14.601600 -13.291200 6.619967
14.648400 -13.291200 6.619967
14.695200 -13.291200 6.617629
14.742000 -13.291200 6.628426
14.788800 -13.291200 6.628426
14.835600 -13.291200 6.624522
14.882400 -13.291200 6.614155
14.929200 -13.291200 6.612679
14.976000 -13.291200 6.610129
15.022800 -13.291200 6.609023
15.069600 -13.291200 6.597089
15.116400 -13.291200 6.597089
15.163200 -13.291200 6.598025
15.210000 -13.291200 6.598025
15.256800 -13.291200 6.594748
15.303600 -13.291200 6.602926
15.350400 -13.291200 6.615436
15.397200 -13.291200 6.620889
15.444000 -13.291200 6.625136
15.490800 -13.291200 6.625136
15.537600 -13.291200 6.628329
15.584400 -13.291200 6.631476
15.631200 -13.291200 6.628329
15.678000 -13.291200 6.624698
15.724800 -13.291200 6.611668
15.771600 -13.291200 6.593146
15.818400 -13.291200 6.590036
15.865200 -13.291200 6.560182
15.912000 -13.291200 6.526751
15.958800 -13.291200 6.501917
16.473600 -13.291200 5.054053
16.520400 -13.291200 5.045101
16.567200 -13.291200 5.045101
16.614000 -13.291200 5.034938
16.660800 -13.291200 5.022215
16.707600 -13.291200 5.013122
16.754400 -13.291200 5.007737
16.801200 -13.291200 4.998848
16.848000 -13.291200 4.998848
16.894800 -13.291200 4.990998
16.941600 -13.291200 4.984383
16.988400 -13.291200 4.964736
17.035200 -13.291200 4.952204
17.082000 -13.291200 4.913562
17.128800 -13.291200 4.860510
17.175600 -13.291200 4.800044
18.439200 -13.291200 -8.195085
18.486000 -13.291200 -8.275604
18.532800 -13.291200 -8.299477
18.579600 -13.291200 0.000000
18.626400 -13.291200 0.000000
18.673200 -13.291200 0.000000
-18.720000 -13.244400 0.000000
-18.673200 -13.244400 0.000000
-18.626400 -13.244400 0.000000
-18.579600 -13.244400 -7.826945
-18.532800 -13.244400 -7.846952
-18.486000 -13.244400 -7.846952
-18.439200 -13.244400 -7.846952
-18.392400 -13.244400 -7.825883
-18.345600 -13.244400 -7.816636
-18.298800 -13.244400 -7.825883
-18.252000 -13.244400 -7.835930
-18.205200 -13.244400 -7.835164
-18.158400 -13.244400 -7.824294
-18.111600 -13.244400 -7.824294
-18.064800 -13.244400 -7.835164
-18.018000 -13.244400 -7.838417
-17.971200 -13.244400 -7.839937
-17.924400 -13.244400 -7.835164
-17.877600 -13.244400 -7.838417
-17.830800 -13.244400 -7.841357
-17.784000 -13.244400 -7.859746
-17.737200 -13.244400 -7.862153
-17.690400 -13.244400 -7.870579
-17.643600 -13.244400 -7.862153
-17.596800 -13.244400 -7.862153
-17.550000 -13.244400 -7.849918
-17.503200 -13.244400 -7.839953
-17.456400 -13.244400 -7.813684
-17.409600 -13.244400 -7.810781
-17.362800 -13.244400 -7.807817
-17.316000 -13.244400 -7.807817
-17.269200 -13.244400 -7.787383
-17.222400 -13.244400 -7.767256
-16.848000 -13.244400 -6.377847
-16.801200 -13.244400 -6.251298
-16.754400 -13.244400 -6.239387
-16.707600 -13.244400 -6.136919
-16.005600 -13.244400 4.950984
-15.958800 -13.244400 4.982504
-15.912000 -13.244400 4.988069
-15.865200 -13.244400 5.006431
-15.818400 -13.244400 5.044317
-15.771600 -13.244400 5.061472
-15.724800 -13.244400 5.084217
-15.678000 -13.244400 5.089565
-15.631200 -13.244400 5.101794
-15.584400 -13.244400 5.117590
-15.537600 -13.244400 5.134545
-15.490800 -13.244400 5.154344
-15.444000 -13.244400 5.178715
-14.929200 -13.244400 6.656253
-14.882400 -13.244400 6.691532
-14.835600 -13.244400 6.712878
-14.788800 -13.244400 6.705329
-14.742000 -13.244400 6.720684
-14.695200 -13.244400 6.720684
-14.648400 -13.244400 6.707686
-14.601600 -13.244400 6.707399
-14.554800 -13.244400 6.707399
-14.508000 -13.244400 6.707686
-14.461200 -13.244400 6.723087
-14.414400 -13.244400 6.724861
-14.367600 -13.244400 6.729374
-14.320800 -13.244400 6.734545
-14.274000 -13.244400 6.735845
-14.227200 -13.244400 6.737861
-14.180400 -13.244400 6.735845
-14.133600 -13.244400 6.734911
-14.086800 -13.244400 6.729374
-14.040000 -13.244400 6.729385
-13.993200 -13.244400 6.729385
-13.946400 -13.244400 6.735916
-13.899600 -13.244400 6.734409
-13.852800 -13.244400 6.735916
-13.806000 -13.244400 6.746182
-13.759200 -13.244400 6.748170
-13.712400 -13.244400 6.734409
-13.665600 -13.244400 6.734080
-13.618800 -13.244400 6.731703
-13.572000 -13.244400 6.734080
-13.525200 -13.244400 6.734080
-13.478400 -13.244400 6.734120
-13.431600 -13.244400 6.739430
-13.384800 -13.244400 6.743322
-13.338000 -13.244400 6.745109
-13.291200 -13.244400 6.745109
-13.244400 -13.244400 6.754097
-13.197600 -13.244400 6.754444
-13.150800 -13.244400 6.754349
-13.104000 -13.244400 6.754097
-13.057200 -13.244400 6.754444
-13.010400 -13.244400 6.770084
-12.963600 -13.244400 6.779665
-7.254000 -13.244400 23.183370
-7.207200 -13.244400 9.065991
-7.160400 -13.244400 8.965045
-7.113600 -13.244400 8.905220
-7.066800 -13.244400 8.745704
-7.020000 -13.244400 8.745704
-6.973200 -13.244400 8.745704
-6.926400 -13.244400 8.729778
-6.879600 -13.244400 8.584830
-6.832800 -13.244400 8.483987
-6.786000 -13.244400 8.408239
-6.739200 -13.244400 8.362115
-6.692400 -13.244400 8.318680
-6.645600 -13.244400 8.284809
-6.598800 -13.244400 8.240191
-6.552000 -13.244400 8.190066
-6.505200 -13.244400 8.131217
-6.458400 -13.244400 8.109171
-6.411600 -13.244400 8.102645
-6.364800 -13.244400 8.075398
-6.318000 -13.244400 8.042966
-6.271200 -13.244400 8.037777
-6.224400 -13.244400 7.995344
-6.177600 -13.244400 7.917969
-6.130800 -13.244400 7.867870
-6.084000 -13.244400 7.862931
-6.037200 -13.244400 7.826109
-5.990400 -13.244400 7.771919
-5.943600 -13.244400 7.737658
-5.896800 -13.244400 7.676444
-5.850000 -13.244400 7.639784
-5.803200 -13.244400 7.606751
-5.756400 -13.244400 7.574115
-5.709600 -13.244400 7.551927
-5.662800 -13.244400 7.537305
-5.616000 -13.244400 7.494000
-5.569200 -13.244400 7.473273
-5.522400 -13.244400 7.446258
-5.475600 -13.244400 7.432487
-5.428800 -13.244400 7.418494
-5.382000 -13.244400 7.373239
-5.335200 -13.244400 7.351808
-5.288400 -13.244400 7.318950
-5.241600 -13.244400 7.293931
-5.194800 -13.244400 7.279222
-5.148000 -13.244400 7.264480
-5.101200 -13.244400 7.235059
-5.054400 -13.244400 7.203025
-5.007600 -13.244400 7.160106
-4.960800 -13.244400 7.125158
-4.914000 -13.244400 7.103207
-4.867200 -13.244400 7.075083
-4.820400 -13.244400 7.062349
-4.773600 -13.244400 7.045293
-4.726800 -13.244400 7.012331
-4.680000 -13.244400 6.977564
-4.633200 -13.244400 6.966819
-4.586400 -13.244400 6.903913
-4.539600 -13.244400 6.891833
-4.492800 -13.244400 6.854257
-4.446000 -13.244400 6.843376
-4.399200 -13.244400 6.836692
-4.352400 -13.244400 6.817608
-4.305600 -13.244400 6.774530
-4.258800 -13.244400 6.760917
-4.212000 -13.244400 6.738143
-4.165200 -13.244400 6.729862
-4.118400 -13.244400 6.722982
-4.071600 -13.244400 6.696510
-4.024800 -13.244400 6.696510
-3.978000 -13.244400 6.668076
-3.931200 -13.244400 6.656600
-3.884400 -13.244400 6.656600
-3.837600 -13.244400 6.630977
-3.790800 -13.244400 6.600825
-3.744000 -13.244400 6.593679
-3.697200 -13.244400 6.572502
-3.650400 -13.244400 6.561619
-3.603600 -13.244400 6.544071
-3.556800 -13.244400 6.524092
-3.510000 -13.244400 6.524526
-3.463200 -13.244400 6.498851
-3.416400 -13.244400 6.495897
-3.369600 -13.244400 6.461516
-3.322800 -13.244400 6.446484
-3.276000 -13.244400 6.431791
-3.229200 -13.244400 6.408267
-3.182400 -13.244400 6.389805
-3.135600 -13.244400 6.361953
-3.088800 -13.244400 6.349711
-3.042000 -13.244400 6.335988
-2.995200 -13.244400 6.308850
-2.948400 -13.244400 6.287206
-2.901600 -13.244400 6.273634
-2.854800 -13.244400 6.270394
-2.808000 -13.244400 6.257157
-2.761200 -13.244400 6.261449
-2.714400 -13.244400 6.270394
-2.667600 -13.244400 6.261449
-2.620800 -13.244400 6.249374
-2.574000 -13.244400 6.269750
-2.527200 -13.244400 6.269750
-2.480400 -13.244400 6.266908
-2.433600 -13.244400 6.249374
-2.386800 -13.244400 6.209545
-2.340000 -13.244400 6.198043
-2.293200 -13.244400 6.170912
-2.246400 -13.244400 6.125996
-2.199600 -13.244400 6.112665
-2.152800 -13.244400 6.108874
-2.106000 -13.244400 6.093022
-2.059200 -13.244400 6.053621
-2.012400 -13.244400 6.044323
-1.965600 -13.244400 6.038068
-1.918800 -13.244400 6.025172
-1.872000 -13.244400 6.015407
-1.825200 -13.244400 6.008032
-1.778400 -13.244400 5.998457
-1.731600 -13.244400 5.990681
-1.684800 -13.244400 5.962067
-1.638000 -13.244400 5.956225
-1.591200 -13.244400 5.949402
-1.544400 -13.244400 5.931026
-1.497600 -13.244400 5.904296
-1.450800 -13.244400 5.895459
-1.404000 -13.244400 5.882762
-1.357200 -13.244400 5.882762
-1.310400 -13.244400 5.878196
-1.263600 -13.244400 5.869340
-1.216800 -13.244400 5.862127
-1.170000 -13.244400 5.878196
-1.123200 -13.244400 5.895409
-1.076400 -13.244400 5.900862
-1.029600 -13.244400 5.901785
-0.982800 -13.244400 5.906694
-0.936000 -13.244400 5.903599
-0.889200 -13.244400 5.902935
-0.842400 -13.244400 5.879789
-0.795600 -13.244400 5.836329
-0.748800 -13.244400 5.810487
-0.702000 -13.244400 5.781665
-0.655200 -13.244400 5.768349
-0.608400 -13.244400 5.764961
-0.561600 -13.244400 5.732972
-0.514800 -13.244400 5.728070
-0.468000 -13.244400 5.720095
-0.421200 -13.244400 5.719491
-0.374400 -13.244400 5.713146
-0.327600 -13.244400 5.701539
-0.280800 -13.244400 5.693599
-0.234000 -13.244400 5.697392
-0.187200 -13.244400 5.693599
-0.140400 -13.244400 5.693599
-0.093600 -13.244400 5.683121
-0.046800 -13.244400 5.707331
0.000000 -13.244400 5.705369
0.046800 -13.244400 5.708985
0.093600 -13.244400 5.700909
0.140400 -13.244400 5.698231
0.187200 -13.244400 5.705369
0.234000 -13.244400 5.698231
0.280800 -13.244400 5.698231
0.327600 -13.244400 5.688249
0.374400 -13.244400 5.678486
0.421200 -13.244400 5.668521
0.468000 -13.244400 5.664741
0.514800 -13.244400 5.655127
0.561600 -13.244400 5.655127
0.608400 -13.244400 5.644658
0.655200 -13.244400 5.630750
0.702000 -13.244400 5.618671
0.748800 -13.244400 5.612908
0.795600 -13.244400 5.595325
0.842400 -13.244400 5.590853
0.889200 -13.244400 5.590062
0.936000 -13.244400 5.590062
0.982800 -13.244400 5.587190
1.029600 -13.244400 5.587190
1.076400 -13.244400 5.585273
1.123200 -13.244400 5.567013
1.170000 -13.244400 5.564257
1.216800 -13.244400 5.552532
1.263600 -13.244400 5.543578
1.310400 -13.244400 5.547923
1.357200 -13.244400 5.547923
1.404000 -13.244400 5.549332
1.450800 -13.244400 5.560436
1.497600 -13.244400 5.560436
1.544400 -13.244400 5.561846
1.591200 -13.244400 5.573999
1.638000 -13.244400 5.573008
1.684800 -13.244400 5.575307
1.731600 -13.244400 5.593590
1.778400 -13.244400 5.594914
1.825200 -13.244400 5.607100
1.872000 -13.244400 5.616406
1.918800 -13.244400 5.610215
1.965600 -13.244400 5.599378
2.012400 -13.244400 5.606602
2.059200 -13.244400 5.610215
2.106000 -13.244400 5.610215
2.152800 -13.244400 5.606602
2.199600 -13.244400 5.602508
2.246400 -13.244400 5.596565
2.293200 -13.244400 5.606602
2.340000 -13.244400 5.611725
2.386800 -13.244400 5.607373
2.433600 -13.244400 5.596859
2.480400 -13.244400 5.594923
2.527200 -13.244400 5.563327
2.574000 -13.244400 5.563987
2.620800 -13.244400 5.558429
2.667600 -13.244400 5.545257
2.714400 -13.244400 5.538966
2.761200 -13.244400 5.544568
2.808000 -13.244400 5.524906
2.854800 -13.244400 5.517875
2.901600 -13.244400 5.499094
2.948400 -13.244400 5.516308
2.995200 -13.244400 5.516308
3.042000 -13.244400 5.521760
3.088800 -13.244400 5.521760
3.135600 -13.244400 5.537027
3.182400 -13.244400 5.549910
3.229200 -13.244400 5.566593
3.276000 -13.244400 5.632223
3.322800 -13.244400 5.653216
3.369600 -13.244400 5.702163
3.416400 -13.244400 5.691318
3.463200 -13.244400 5.672205
3.510000 -13.244400 5.672205
3.556800 -13.244400 5.655749
3.603600 -13.244400 5.621194
3.650400 -13.244400 5.605538
3.697200 -13.244400 5.599531
3.744000 -13.244400 5.597388
3.790800 -13.244400 5.597388
3.837600 -13.244400 5.596268
3.884400 -13.244400 5.614332
3.931200 -13.244400 5.630597
3.978000 -13.244400 5.643611
4.024800 -13.244400 5.650209
4.071600 -13.244400 5.661345
4.118400 -13.244400 5.666447
4.165200 -13.244400 5.693775
4.212000 -13.244400 5.699378
4.258800 -13.244400 5.735931
4.305600 -13.244400 5.773652
4.352400 -13.244400 5.781282
4.399200 -13.244400 5.785842
4.446000 -13.244400 5.785842
4.492800 -13.244400 5.779846
4.539600 -13.244400 5.773890
4.586400 -13.244400 5.725271
4.633200 -13.244400 5.724197
4.680000 -13.244400 5.718853
4.726800 -13.244400 5.717260
4.773600 -13.244400 5.710236
4.820400 -13.244400 5.702076
4.867200 -13.244400 5.704511
4.914000 -13.244400 5.725509
4.960800 -13.244400 5.708027
5.007600 -13.244400 5.704620
5.054400 -13.244400 5.725509
5.101200 -13.244400 5.738804
5.148000 -13.244400 5.761861
5.194800 -13.244400 5.780838
5.241600 -13.244400 5.800052
5.288400 -13.244400 5.866327
5.335200 -13.244400 5.924254
5.382000 -13.244400 5.966920
5.428800 -13.244400 5.991311
5.475600 -13.244400 5.991311
5.522400 -13.244400 5.991382
5.569200 -13.244400 5.986741
5.616000 -13.244400 5.967133
5.662800 -13.244400 5.959252
5.709600 -13.244400 5.959252
5.756400 -13.244400 5.967133
5.803200 -13.244400 5.986096
5.850000 -13.244400 6.004707
5.896800 -13.244400 6.026562
5.943600 -13.244400 6.083179
5.990400 -13.244400 6.150964
6.037200 -13.244400 6.208493
6.084000 -13.244400 6.208493
6.130800 -13.244400 6.208493
6.177600 -13.244400 6.203188
6.224400 -13.244400 6.206045
6.271200 -13.244400 6.203467
6.318000 -13.244400 6.206045
6.364800 -13.244400 6.203188
6.411600 -13.244400 6.217263
6.458400 -13.244400 6.247814
6.505200 -13.244400 6.270893
6.552000 -13.244400 6.319785
6.598800 -13.244400 6.368531
6.645600 -13.244400 6.379436
6.692400 -13.244400 6.385594
6.739200 -13.244400 6.395983
6.786000 -13.244400 6.408672
6.832800 -13.244400 6.395983
6.879600 -13.244400 6.379436
6.926400 -13.244400 6.379065
6.973200 -13.244400 6.402942
7.020000 -13.244400 6.442667
7.066800 -13.244400 6.467516
7.113600 -13.244400 6.537330
7.160400 -13.244400 6.565044
7.207200 -13.244400 6.597638
7.254000 -13.244400 6.631074
7.300800 -13.244400 6.632858
7.347600 -13.244400 6.634890
7.394400 -13.244400 6.673296
7.441200 -13.244400 6.691604
7.488000 -13.244400 6.746456
7.534800 -13.244400 6.766340
7.581600 -13.244400 6.793062
7.628400 -13.244400 6.819350
7.675200 -13.244400 6.858227
7.722000 -13.244400 6.893487
7.768800 -13.244400 6.910026
7.815600 -13.244400 6.918556
7.862400 -13.244400 6.953828
7.909200 -13.244400 6.981682
7.956000 -13.244400 7.028635
8.002800 -13.244400 7.086817
8.049600 -13.244400 7.113236
8.096400 -13.244400 7.138546
8.143200 -13.244400 7.163992
8.190000 -13.244400 7.173632
8.236800 -13.244400 7.205618
8.283600 -13.244400 7.221939
8.330400 -13.244400 7.241241
8.377200 -13.244400 7.272488
8.424000 -13.244400 7.345219
8.470800 -13.244400 7.415800
8.517600 -13.244400 7.460342
8.564400 -13.244400 7.506861
8.611200 -13.244400 7.524630
8.658000 -13.244400 7.570178
8.704800 -13.244400 7.589145
8.751600 -13.244400 7.735654
8.798400 -13.244400 7.824865
8.845200 -13.244400 7.922787
8.892000 -13.244400 8.002545
8.938800 -13.244400 8.010260
8.985600 -13.244400 8.048635
9.032400 -13.244400 8.191823
9.079200 -13.244400 8.416825
13.993200 -13.244400 6.705556
14.040000 -13.244400 6.681694
14.086800 -13.244400 6.669821
14.133600 -13.244400 6.651467
14.180400 -13.244400 6.643542
14.227200 -13.244400 6.643542
14.274000 -13.244400 6.639118
14.320800 -13.244400 6.639118
14.367600 -13.244400 6.629869
14.414400 -13.244400 6.620827
14.461200 -13.244400 6.616663
14.508000 -13.244400 6.619967
14.554800 -13.244400 6.624082
14.601600 -13.244400 6.620827
14.648400 -13.244400 6.620827
14.695200 -13.244400 6.620827
14.742000 -13.244400 6.632742
14.788800 -13.244400 6.634337
14.835600 -13.244400 6.634337
14.882400 -13.244400 6.627976
14.929200 -13.244400 6.627976
14.976000 -13.244400 6.627976
15.022800 -13.244400 6.619757
15.069600 -13.244400 6.598433
15.116400 -13.244400 6.598025
15.163200 -13.244400 6.602926
15.210000 -13.244400 6.602926
15.256800 -13.244400 6.609023
15.303600 -13.244400 6.615783
15.350400 -13.244400 6.618467
15.397200 -13.244400 6.621299
15.444000 -13.244400 6.630824
15.490800 -13.244400 6.630824
15.537600 -13.244400 6.630824
15.584400 -13.244400 6.631523
15.631200 -13.244400 6.630824
15.678000 -13.244400 6.630639
15.724800 -13.244400 6.625136
15.771600 -13.244400 6.613389
15.818400 -13.244400 6.593146
15.865200 -13.244400 6.587775
15.912000 -13.244400 6.553799
15.958800 -13.244400 6.505286
16.005600 -13.244400 6.457163
16.520400 -13.244400 5.088697
16.567200 -13.244400 5.064830
16.614000 -13.244400 5.042161
16.660800 -13.244400 5.027700
16.707600 -13.244400 5.024452
16.754400 -13.244400 5.013122
16.801200 -13.244400 5.006700
16.848000 -13.244400 5.005061
16.894800 -13.244400 4.992590
16.941600 -13.244400 4.990998
16.988400 -13.244400 4.983237
17.035200 -13.244400 4.957570
17.082000 -13.244400 4.935696
17.128800 -13.244400 4.896154
17.175600 -13.244400 4.845228
17.222400 -13.244400 4.776465
18.486000 -13.244400 -8.276196
18.532800 -13.244400 -8.304450
18.579600 -13.244400 0.000000
18.626400 -13.244400 0.000000
18.673200 -13.244400 0.000000
-18.720000 -13.197600 0.000000
-18.673200 -13.197600 0.000000
-18.626400 -13.197600 0.000000
-18.579600 -13.197600 -7.842057
-18.532800 -13.197600 -7.880052
-18.486000 -13.197600 -7.869830
-18.439200 -13.197600 -7.869830
-18.392400 -13.197600 -7.835930
-18.345600 -13.197600 -7.825883
-18.298800 -13.197600 -7.869830
-18.252000 -13.197600 -7.880781
-18.205200 -13.197600 -7.854185
-18.158400 -13.197600 -7.835930
-18.111600 -13.197600 -7.835164
-18.064800 -13.197600 -7.838417
-18.018000 -13.197600 -7.852464
-17.971200 -13.197600 -7.841357
-17.924400 -13.197600 -7.835164
-17.877600 -13.197600 -7.838417
-17.830800 -13.197600 -7.841357
-17.784000 -13.197600 -7.859746
-17.737200 -13.197600 -7.862153
-17.690400 -13.197600 -7.863505
-17.643600 -13.197600 -7.863505
-17.596800 -13.197600 -7.870174
-17.550000 -13.197600 -7.850889
-17.503200 -13.197600 -7.839953
-17.456400 -13.197600 -7.813684
-17.409600 -13.197600 -7.813870
-17.362800 -13.197600 -7.800760
-17.316000 -13.197600 -7.783969
-17.269200 -13.197600 -7.769698
-16.052400 -13.197600 4.973247
-16.005600 -13.197600 4.973247
-15.958800 -13.197600 4.994680
-15.912000 -13.197600 5.006431
-15.865200 -13.197600 5.044746
-15.818400 -13.197600 5.061472
-15.771600 -13.197600 5.092396
-15.724800 -13.197600 5.101794
-15.678000 -13.197600 5.108866
-15.631200 -13.197600 5.115963
-15.584400 -13.197600 5.121755
-15.537600 -13.197600 5.150898
-15.490800 -13.197600 5.160043
-15.444000 -13.197600 5.213054
-14.976000 -13.197600 6.655908
-14.929200 -13.197600 6.688908
-14.882400 -13.197600 6.720684
-14.835600 -13.197600 6.731869
-14.788800 -13.197600 6.727798
-14.742000 -13.197600 6.733310
-14.695200 -13.197600 6.733310
-14.648400 -13.197600 6.727798
-14.601600 -13.197600 6.727373
-14.554800 -13.197600 6.722156
-14.508000 -13.197600 6.722156
-14.461200 -13.197600 6.729180
-14.414400 -13.197600 6.734340
-14.367600 -13.197600 6.736856
-14.320800 -13.197600 6.738206
-14.274000 -13.197600 6.739874
-14.227200 -13.197600 6.742760
-14.180400 -13.197600 6.740060
-14.133600 -13.197600 6.739472
-14.086800 -13.197600 6.738465
-14.040000 -13.197600 6.739472
-13.993200 -13.197600 6.738465
-13.946400 -13.197600 6.740060
-13.899600 -13.197600 6.741972
-13.852800 -13.197600 6.746182
-13.806000 -13.197600 6.751788
-13.759200 -13.197600 6.752984
-13.712400 -13.197600 6.743343
-13.665600 -13.197600 6.741972
-13.618800 -13.197600 6.736477
-13.572000 -13.197600 6.736477
-13.525200 -13.197600 6.734120
-13.478400 -13.197600 6.736020
-13.431600 -13.197600 6.739430
-13.384800 -13.197600 6.743322
-13.338000 -13.197600 6.745109
-13.291200 -13.197600 6.745635
-13.244400 -13.197600 6.754444
-13.197600 -13.197600 6.759909
-13.150800 -13.197600 6.759909
-13.104000 -13.197600 6.766015
-13.057200 -13.197600 6.772296
-13.010400 -13.197600 6.779665
-7.207200 -13.197600 9.065991
-7.160400 -13.197600 8.965045
-7.113600 -13.197600 8.859182
-7.066800 -13.197600 8.723792
-7.020000 -13.197600 8.723792
-6.973200 -13.197600 8.723792
-6.926400 -13.197600 8.707852
-6.879600 -13.197600 8.581376
-6.832800 -13.197600 8.483987
-6.786000 -13.197600 8.412501
-6.739200 -13.197600 8.370668
-6.692400 -13.197600 8.328995
-6.645600 -13.197600 8.307745
-6.598800 -13.197600 8.269691
-6.552000 -13.197600 8.208914
-6.505200 -13.197600 8.143483
-6.458400 -13.197600 8.128452
-6.411600 -13.197600 8.114593
-6.364800 -13.197600 8.105952
-6.318000 -13.197600 8.069498
-6.271200 -13.197600 8.042893
-6.224400 -13.197600 8.035484
-6.177600 -13.197600 7.987808
-6.130800 -13.197600 7.905096
-6.084000 -13.197600 7.863104
-6.037200 -13.197600 7.825612
-5.990400 -13.197600 7.769460
-5.943600 -13.197600 7.737658
-5.896800 -13.197600 7.701903
-5.850000 -13.197600 7.654036
-5.803200 -13.197600 7.621875
-5.756400 -13.197600 7.603179
-5.709600 -13.197600 7.562716
-5.662800 -13.197600 7.545769
-5.616000 -13.197600 7.510269
-5.569200 -13.197600 7.481284
-5.522400 -13.197600 7.461343
-5.475600 -13.197600 7.436941
-5.428800 -13.197600 7.421967
-5.382000 -13.197600 7.397128
-5.335200 -13.197600 7.366448
-5.288400 -13.197600 7.318557
-5.241600 -13.197600 7.306524
-5.194800 -13.197600 7.280623
-5.148000 -13.197600 7.272023
-5.101200 -13.197600 7.235702
-5.054400 -13.197600 7.199001
-5.007600 -13.197600 7.154838
-4.960800 -13.197600 7.119189
-4.914000 -13.197600 7.102065
-4.867200 -13.197600 7.073705
-4.820400 -13.197600 7.052710
-4.773600 -13.197600 7.039792
-4.726800 -13.197600 7.012331
-4.680000 -13.197600 6.988184
-4.633200 -13.197600 6.974953
-4.586400 -13.197600 6.910861
-4.539600 -13.197600 6.897874
-4.492800 -13.197600 6.857706
-4.446000 -13.197600 6.851376
-4.399200 -13.197600 6.848276
-4.352400 -13.197600 6.834127
-4.305600 -13.197600 6.817608
-4.258800 -13.197600 6.761323
-4.212000 -13.197600 6.746219
-4.165200 -13.197600 6.732566
-4.118400 -13.197600 6.722982
-4.071600 -13.197600 6.696510
-4.024800 -13.197600 6.693942
-3.978000 -13.197600 6.668076
-3.931200 -13.197600 6.649306
-3.884400 -13.197600 6.649306
-3.837600 -13.197600 6.634809
-3.790800 -13.197600 6.621098
-3.744000 -13.197600 6.614605
-3.697200 -13.197600 6.587999
-3.650400 -13.197600 6.572889
-3.603600 -13.197600 6.554141
-3.556800 -13.197600 6.524526
-3.510000 -13.197600 6.533427
-3.463200 -13.197600 6.502669
-3.416400 -13.197600 6.495897
-3.369600 -13.197600 6.453310
-3.322800 -13.197600 6.429852
-3.276000 -13.197600 6.425667
-3.229200 -13.197600 6.400372
-3.182400 -13.197600 6.375300
-3.135600 -13.197600 6.358743
-3.088800 -13.197600 6.349711
-3.042000 -13.197600 6.335422
-2.995200 -13.197600 6.309163
-2.948400 -13.197600 6.291812
-2.901600 -13.197600 6.282199
-2.854800 -13.197600 6.272075
-2.808000 -13.197600 6.270394
-2.761200 -13.197600 6.272075
-2.714400 -13.197600 6.273634
-2.667600 -13.197600 6.270394
-2.620800 -13.197600 6.266908
-2.574000 -13.197600 6.274757
-2.527200 -13.197600 6.274750
-2.480400 -13.197600 6.269750
-2.433600 -13.197600 6.266908
-2.386800 -13.197600 6.209545
-2.340000 -13.197600 6.198043
-2.293200 -13.197600 6.174145
-2.246400 -13.197600 6.152003
-2.199600 -13.197600 6.128284
-2.152800 -13.197600 6.119534
-2.106000 -13.197600 6.108874
-2.059200 -13.197600 6.094868
-2.012400 -13.197600 6.044574
-1.965600 -13.197600 6.046259
-1.918800 -13.197600 6.044574
-1.872000 -13.197600 6.038068
-1.825200 -13.197600 6.013598
-1.778400 -13.197600 5.998457
-1.731600 -13.197600 5.990681
-1.684800 -13.197600 5.958209
-1.638000 -13.197600 5.949402
-1.591200 -13.197600 5.931026
-1.544400 -13.197600 5.905942
-1.497600 -13.197600 5.889339
-1.450800 -13.197600 5.880885
-1.404000 -13.197600 5.880885
-1.357200 -13.197600 5.878196
-1.310400 -13.197600 5.872763
-1.263600 -13.197600 5.869340
-1.216800 -13.197600 5.862127
-1.170000 -13.197600 5.882236
-1.123200 -13.197600 5.890296
-1.076400 -13.197600 5.900862
-1.029600 -13.197600 5.903599
-0.982800 -13.197600 5.906694
-0.936000 -13.197600 5.902935
-0.889200 -13.197600 5.890296
-0.842400 -13.197600 5.872095
-0.795600 -13.197600 5.836329
-0.748800 -13.197600 5.810487
-0.702000 -13.197600 5.768349
-0.655200 -13.197600 5.767054
-0.608400 -13.197600 5.732972
-0.561600 -13.197600 5.728070
-0.514800 -13.197600 5.722135
-0.468000 -13.197600 5.719491
-0.421200 -13.197600 5.718321
-0.374400 -13.197600 5.701539
-0.327600 -13.197600 5.692327
-0.280800 -13.197600 5.692327
-0.234000 -13.197600 5.693599
-0.187200 -13.197600 5.670055
-0.140400 -13.197600 5.670055
-0.093600 -13.197600 5.668447
-0.046800 -13.197600 5.683121
0.000000 -13.197600 5.693599
0.046800 -13.197600 5.695694
0.093600 -13.197600 5.683121
0.140400 -13.197600 5.686692
0.187200 -13.197600 5.700909
0.234000 -13.197600 5.695694
0.280800 -13.197600 5.695694
0.327600 -13.197600 5.680123
0.374400 -13.197600 5.678266
0.421200 -13.197600 5.669989
0.468000 -13.197600 5.664741
0.514800 -13.197600 5.655957
0.561600 -13.197600 5.655127
0.608400 -13.197600 5.649400
0.655200 -13.197600 5.642728
0.702000 -13.197600 5.630750
0.748800 -13.197600 5.625385
0.795600 -13.197600 5.625385
0.842400 -13.197600 5.598376
0.889200 -13.197600 5.595127
0.936000 -13.197600 5.594172
0.982800 -13.197600 5.590265
1.029600 -13.197600 5.590062
1.076400 -13.197600 5.585273
1.123200 -13.197600 5.564257
1.170000 -13.197600 5.541311
1.216800 -13.197600 5.541641
1.263600 -13.197600 5.534443
1.310400 -13.197600 5.538522
1.357200 -13.197600 5.537344
1.404000 -13.197600 5.541311
1.450800 -13.197600 5.547923
1.497600 -13.197600 5.549332
1.544400 -13.197600 5.554065
1.591200 -13.197600 5.561846
1.638000 -13.197600 5.560436
1.684800 -13.197600 5.558979
1.731600 -13.197600 5.568706
1.778400 -13.197600 5.568706
1.825200 -13.197600 5.573008
1.872000 -13.197600 5.593590
1.918800 -13.197600 5.595153
1.965600 -13.197600 5.588696
2.012400 -13.197600 5.595153
2.059200 -13.197600 5.598136
2.106000 -13.197600 5.598136
2.152800 -13.197600 5.598136
2.199600 -13.197600 5.595153
2.246400 -13.197600 5.581072
2.293200 -13.197600 5.596565
2.340000 -13.197600 5.610606
2.386800 -13.197600 5.596859
2.433600 -13.197600 5.596859
2.480400 -13.197600 5.596859
2.527200 -13.197600 5.587247
2.574000 -13.197600 5.596859
2.620800 -13.197600 5.560108
2.667600 -13.197600 5.548057
2.714400 -13.197600 5.545699
2.761200 -13.197600 5.544568
2.808000 -13.197600 5.517875
2.854800 -13.197600 5.508106
2.901600 -13.197600 5.497248
2.948400 -13.197600 5.497892
2.995200 -13.197600 5.497248
3.042000 -13.197600 5.480360
3.088800 -13.197600 5.480360
3.135600 -13.197600 5.496826
3.182400 -13.197600 5.513587
3.229200 -13.197600 5.549342
3.276000 -13.197600 5.566593
3.322800 -13.197600 5.632223
3.369600 -13.197600 5.653216
3.416400 -13.197600 5.669518
3.463200 -13.197600 5.663411
3.510000 -13.197600 5.663411
3.556800 -13.197600 5.636975
3.603600 -13.197600 5.608615
3.650400 -13.197600 5.602839
3.697200 -13.197600 5.597440
3.744000 -13.197600 5.597388
3.790800 -13.197600 5.597388
3.837600 -13.197600 5.596268
3.884400 -13.197600 5.614332
3.931200 -13.197600 5.628414
3.978000 -13.197600 5.643611
4.024800 -13.197600 5.650209
4.071600 -13.197600 5.658095
4.118400 -13.197600 5.664334
4.165200 -13.197600 5.673888
4.212000 -13.197600 5.679680
4.258800 -13.197600 5.705097
4.305600 -13.197600 5.740729
4.352400 -13.197600 5.773890
4.399200 -13.197600 5.779846
4.446000 -13.197600 5.780719
4.492800 -13.197600 5.773890
4.539600 -13.197600 5.731795
4.586400 -13.197600 5.717260
4.633200 -13.197600 5.713687
4.680000 -13.197600 5.713687
4.726800 -13.197600 5.713687
4.773600 -13.197600 5.708593
4.820400 -13.197600 5.692046
4.867200 -13.197600 5.702076
4.914000 -13.197600 5.704511
4.960800 -13.197600 5.708027
5.007600 -13.197600 5.704620
5.054400 -13.197600 5.727434
5.101200 -13.197600 5.738804
5.148000 -13.197600 5.772882
5.194800 -13.197600 5.780838
5.241600 -13.197600 5.781505
5.288400 -13.197600 5.866327
5.335200 -13.197600 5.908920
5.382000 -13.197600 5.924254
5.428800 -13.197600 5.966920
5.475600 -13.197600 5.981914
5.522400 -13.197600 5.985497
5.569200 -13.197600 5.974200
5.616000 -13.197600 5.958011
5.662800 -13.197600 5.950979
5.709600 -13.197600 5.952243
5.756400 -13.197600 5.958011
5.803200 -13.197600 5.968144
5.850000 -13.197600 5.994607
5.896800 -13.197600 6.003780
5.943600 -13.197600 6.030220
5.990400 -13.197600 6.108771
6.037200 -13.197600 6.178999
6.084000 -13.197600 6.200557
6.130800 -13.197600 6.200557
6.177600 -13.197600 6.189701
6.224400 -13.197600 6.203188
6.271200 -13.197600 6.198055
6.318000 -13.197600 6.198055
6.364800 -13.197600 6.193229
6.411600 -13.197600 6.206045
6.458400 -13.197600 6.236920
6.505200 -13.197600 6.253544
6.552000 -13.197600 6.319785
6.598800 -13.197600 6.362892
6.645600 -13.197600 6.379436
6.692400 -13.197600 6.385594
6.739200 -13.197600 6.395983
6.786000 -13.197600 6.408672
6.832800 -13.197600 6.399569
6.879600 -13.197600 6.371453
6.926400 -13.197600 6.363014
6.973200 -13.197600 6.395983
7.020000 -13.197600 6.421404
7.066800 -13.197600 6.464364
7.113600 -13.197600 6.515737
7.160400 -13.197600 6.557057
7.207200 -13.197600 6.575443
7.254000 -13.197600 6.631074
7.300800 -13.197600 6.634890
7.347600 -13.197600 6.651203
7.394400 -13.197600 6.682209
7.441200 -13.197600 6.704458
7.488000 -13.197600 6.754370
7.534800 -13.197600 6.774974
7.581600 -13.197600 6.793062
7.628400 -13.197600 6.819350
7.675200 -13.197600 6.853721
7.722000 -13.197600 6.893487
7.768800 -13.197600 6.910026
7.815600 -13.197600 6.918556
7.862400 -13.197600 6.958679
7.909200 -13.197600 7.009255
7.956000 -13.197600 7.037794
8.002800 -13.197600 7.086817
8.049600 -13.197600 7.115265
8.096400 -13.197600 7.153082
8.143200 -13.197600 7.157588
8.190000 -13.197600 7.165838
8.236800 -13.197600 7.204839
8.283600 -13.197600 7.221939
8.330400 -13.197600 7.248300
8.377200 -13.197600 7.272488
8.424000 -13.197600 7.369213
8.470800 -13.197600 7.428828
8.517600 -13.197600 7.467800
8.564400 -13.197600 7.506539
8.611200 -13.197600 7.524630
8.658000 -13.197600 7.560091
8.704800 -13.197600 7.589145
8.751600 -13.197600 7.761021
8.798400 -13.197600 7.824237
8.845200 -13.197600 7.910033
8.892000 -13.197600 7.951639
8.938800 -13.197600 8.002545
8.985600 -13.197600 8.048635
9.032400 -13.197600 8.191823
9.079200 -13.197600 8.475715
14.040000 -13.197600 6.705965
14.086800 -13.197600 6.683597
14.133600 -13.197600 6.671328
14.180400 -13.197600 6.651467
14.227200 -13.197600 6.648979
14.274000 -13.197600 6.643542
14.320800 -13.197600 6.639936
14.367600 -13.197600 6.639118
14.414400 -13.197600 6.628023
14.461200 -13.197600 6.623105
14.508000 -13.197600 6.626172
14.554800 -13.197600 6.628426
14.601600 -13.197600 6.628023
14.648400 -13.197600 6.628023
14.695200 -13.197600 6.628426
14.742000 -13.197600 6.637323
14.788800 -13.197600 6.641753
14.835600 -13.197600 6.644215
14.882400 -13.197600 6.641753
14.929200 -13.197600 6.644277
14.976000 -13.197600 6.644215
15.022800 -13.197600 6.642402
15.069600 -13.197600 6.610129
15.116400 -13.197600 6.610129
15.163200 -13.197600 6.619664
15.210000 -13.197600 6.619664
15.256800 -13.197600 6.619664
15.303600 -13.197600 6.619664
15.350400 -13.197600 6.618703
15.397200 -13.197600 6.626325
15.444000 -13.197600 6.630824
15.490800 -13.197600 6.631523
15.537600 -13.197600 6.631476
15.584400 -13.197600 6.637012
15.631200 -13.197600 6.640488
15.678000 -13.197600 6.644874
15.724800 -13.197600 6.631523
15.771600 -13.197600 6.630639
15.818400 -13.197600 6.613550
15.865200 -13.197600 6.591324
15.912000 -13.197600 6.565003
15.958800 -13.197600 6.530091
16.005600 -13.197600 6.496904
16.567200 -13.197600 5.074655
16.614000 -13.197600 5.048226
16.660800 -13.197600 5.029202
16.707600 -13.197600 5.024452
16.754400 -13.197600 5.024119
16.801200 -13.197600 5.012226
16.848000 -13.197600 5.019489
16.894800 -13.197600 5.006700
16.941600 -13.197600 4.998848
16.988400 -13.197600 4.991070
17.035200 -13.197600 4.970950
17.082000 -13.197600 4.957213
17.128800 -13.197600 4.935696
17.175600 -13.197600 4.893505
17.222400 -13.197600 4.838219
18.486000 -13.197600 -8.304450
18.532800 -13.197600 -8.352998
18.579600 -13.197600 0.000000
18.626400 -13.197600 0.000000
18.673200 -13.197600 0.000000
-18.720000 -13.150800 0.000000
-18.673200 -13.150800 0.000000
-18.626400 -13.150800 0.000000
-18.579600 -13.150800 -7.842057
-18.532800 -13.150800 -7.846952
-18.486000 -13.150800 -7.846952
-18.439200 -13.150800 -7.846952
-18.392400 -13.150800 -7.833347
-18.345600 -13.150800 -7.825883
-18.298800 -13.150800 -7.855359
-18.252000 -13.150800 -7.883165
-18.205200 -13.150800 -7.856602
-18.158400 -13.150800 -7.856602
-18.111600 -13.150800 -7.852464
-18.064800 -13.150800 -7.852464
-18.018000 -13.150800 -7.854185
-17.971200 -13.150800 -7.841357
-17.924400 -13.150800 -7.824294
-17.877600 -13.150800 -7.824294
-17.830800 -13.150800 -7.827542
-17.784000 -13.150800 -7.849918
-17.737200 -13.150800 -7.852308
-17.690400 -13.150800 -7.859746
-17.643600 -13.150800 -7.859746
-17.596800 -13.150800 -7.859746
-17.550000 -13.150800 -7.849918
-17.503200 -13.150800 -7.829935
-17.456400 -13.150800 -7.810116
-17.409600 -13.150800 -7.810781
-17.362800 -13.150800 -7.787383
-17.316000 -13.150800 -7.783969
-17.269200 -13.150800 -7.734952
-16.052400 -13.150800 4.988069
-16.005600 -13.150800 4.990915
-15.958800 -13.150800 5.022419
-15.912000 -13.150800 5.038180
-15.865200 -13.150800 5.061472
-15.818400 -13.150800 5.076154
-15.771600 -13.150800 5.095720
-15.724800 -13.150800 5.108866
-15.678000 -13.150800 5.113509
-15.631200 -13.150800 5.118707
-15.584400 -13.150800 5.143174
-15.537600 -13.150800 5.170840
-15.490800 -13.150800 5.202063
-15.022800 -13.150800 6.647731
-14.976000 -13.150800 6.679392
-14.929200 -13.150800 6.712878
-14.882400 -13.150800 6.728061
-14.835600 -13.150800 6.737679
-14.788800 -13.150800 6.737679
-14.742000 -13.150800 6.739370
-14.695200 -13.150800 6.739370
-14.648400 -13.150800 6.738463
-14.601600 -13.150800 6.737679
-14.554800 -13.150800 6.737388
-14.508000 -13.150800 6.736856
-14.461200 -13.150800 6.738808
-14.414400 -13.150800 6.743852
-14.367600 -13.150800 6.748019
-14.320800 -13.150800 6.749899
-14.274000 -13.150800 6.749899
-14.227200 -13.150800 6.748019
-14.180400 -13.150800 6.747995
-14.133600 -13.150800 6.747149
-14.086800 -13.150800 6.745259
-14.040000 -13.150800 6.745259
-13.993200 -13.150800 6.745259
-13.946400 -13.150800 6.745259
-13.899600 -13.150800 6.748170
-13.852800 -13.150800 6.751604
-13.806000 -13.150800 6.756620
-13.759200 -13.150800 6.759912
-13.712400 -13.150800 6.754183
-13.665600 -13.150800 6.752160
-13.618800 -13.150800 6.749855
-13.572000 -13.150800 6.744571
-13.525200 -13.150800 6.739774
-13.478400 -13.150800 6.739430
-13.431600 -13.150800 6.739774
-13.384800 -13.150800 6.744571
-13.338000 -13.150800 6.745635
-13.291200 -13.150800 6.754349
-13.244400 -13.150800 6.766015
-13.197600 -13.150800 6.769994
-13.150800 -13.150800 6.772296
-13.104000 -13.150800 6.776484
-13.057200 -13.150800 6.779665
-13.010400 -13.150800 6.798430
-7.254000 -13.150800 20.066418
-7.207200 -13.150800 9.050781
-7.160400 -13.150800 8.965045
-7.113600 -13.150800 8.779940
-7.066800 -13.150800 8.723792
-7.020000 -13.150800 8.723792
-6.973200 -13.150800 8.723792
-6.926400 -13.150800 8.707852
-6.879600 -13.150800 8.584830
-6.832800 -13.150800 8.503460
-6.786000 -13.150800 8.427964
-6.739200 -13.150800 8.389316
-6.692400 -13.150800 8.363274
-6.645600 -13.150800 8.336079
-6.598800 -13.150800 8.282794
-6.552000 -13.150800 8.239058
-6.505200 -13.150800 8.146768
-6.458400 -13.150800 8.130151
-6.411600 -13.150800 8.128452
-6.364800 -13.150800 8.106986
-6.318000 -13.150800 8.091711
-6.271200 -13.150800 8.042966
-6.224400 -13.150800 8.035484
-6.177600 -13.150800 7.987808
-6.130800 -13.150800 7.905096
-6.084000 -13.150800 7.867654
-6.037200 -13.150800 7.831913
-5.990400 -13.150800 7.803801
-5.943600 -13.150800 7.740404
-5.896800 -13.150800 7.716332
-5.850000 -13.150800 7.670794
-5.803200 -13.150800 7.638136
-5.756400 -13.150800 7.617973
-5.709600 -13.150800 7.576654
-5.662800 -13.150800 7.551927
-5.616000 -13.150800 7.523533
-5.569200 -13.150800 7.489974
-5.522400 -13.150800 7.465384
-5.475600 -13.150800 7.436941
-5.428800 -13.150800 7.422377
-5.382000 -13.150800 7.411422
-5.335200 -13.150800 7.390487
-5.288400 -13.150800 7.340183
-5.241600 -13.150800 7.321212
-5.194800 -13.150800 7.292312
-5.148000 -13.150800 7.280623
-5.101200 -13.150800 7.264480
-5.054400 -13.150800 7.192989
-5.007600 -13.150800 7.153076
-4.960800 -13.150800 7.119189
-4.914000 -13.150800 7.102756
-4.867200 -13.150800 7.069966
-4.820400 -13.150800 7.042930
-4.773600 -13.150800 7.032213
-4.726800 -13.150800 7.006665
-4.680000 -13.150800 6.977564
-4.633200 -13.150800 6.966452
-4.586400 -13.150800 6.921197
-4.539600 -13.150800 6.876321
-4.492800 -13.150800 6.851376
-4.446000 -13.150800 6.851376
-4.399200 -13.150800 6.843831
-4.352400 -13.150800 6.836692
-4.305600 -13.150800 6.817608
-4.258800 -13.150800 6.761323
-4.212000 -13.150800 6.746219
-4.165200 -13.150800 6.737501
-4.118400 -13.150800 6.729862
-4.071600 -13.150800 6.704402
-4.024800 -13.150800 6.703110
-3.978000 -13.150800 6.675101
-3.931200 -13.150800 6.657074
-3.884400 -13.150800 6.657074
-3.837600 -13.150800 6.637098
-3.790800 -13.150800 6.626911
-3.744000 -13.150800 6.626911
-3.697200 -13.150800 6.621742
-3.650400 -13.150800 6.593679
-3.603600 -13.150800 6.561619
-3.556800 -13.150800 6.533427
-3.510000 -13.150800 6.533427
-3.463200 -13.150800 6.498851
-3.416400 -13.150800 6.495897
-3.369600 -13.150800 6.461516
-3.322800 -13.150800 6.437469
-3.276000 -13.150800 6.442061
-3.229200 -13.150800 6.408267
-3.182400 -13.150800 6.385011
-3.135600 -13.150800 6.364417
-3.088800 -13.150800 6.357148
-3.042000 -13.150800 6.348218
-2.995200 -13.150800 6.335009
-2.948400 -13.150800 6.302503
-2.901600 -13.150800 6.279834
-2.854800 -13.150800 6.272075
-2.808000 -13.150800 6.269243
-2.761200 -13.150800 6.270394
-2.714400 -13.150800 6.272075
-2.667600 -13.150800 6.269750
-2.620800 -13.150800 6.269243
-2.574000 -13.150800 6.274750
-2.527200 -13.150800 6.269750
-2.480400 -13.150800 6.269750
-2.433600 -13.150800 6.266479
-2.386800 -13.150800 6.209545
-2.340000 -13.150800 6.192900
-2.293200 -13.150800 6.153605
-2.246400 -13.150800 6.119534
-2.199600 -13.150800 6.110256
-2.152800 -13.150800 6.108874
-2.106000 -13.150800 6.106510
-2.059200 -13.150800 6.065391
-2.012400 -13.150800 6.045391
-1.965600 -13.150800 6.046259
-1.918800 -13.150800 6.046259
-1.872000 -13.150800 6.023213
-1.825200 -13.150800 5.998620
-1.778400 -13.150800 5.981368
-1.731600 -13.150800 5.970040
-1.684800 -13.150800 5.953084
-1.638000 -13.150800 5.931026
-1.591200 -13.150800 5.924369
-1.544400 -13.150800 5.904296
-1.497600 -13.150800 5.887886
-1.450800 -13.150800 5.878196
-1.404000 -13.150800 5.878196
-1.357200 -13.150800 5.878196
-1.310400 -13.150800 5.878196
-1.263600 -13.150800 5.878196
-1.216800 -13.150800 5.878196
-1.170000 -13.150800 5.884871
-1.123200 -13.150800 5.901785
-1.076400 -13.150800 5.901785
-1.029600 -13.150800 5.906694
-0.982800 -13.150800 5.906694
-0.936000 -13.150800 5.902935
-0.889200 -13.150800 5.889103
-0.842400 -13.150800 5.851205
-0.795600 -13.150800 5.832069
-0.748800 -13.150800 5.810487
-0.702000 -13.150800 5.767054
-0.655200 -13.150800 5.746846
-0.608400 -13.150800 5.728397
-0.561600 -13.150800 5.724072
-0.514800 -13.150800 5.722135
-0.468000 -13.150800 5.720095
-0.421200 -13.150800 5.714664
-0.374400 -13.150800 5.697392
-0.327600 -13.150800 5.670055
-0.280800 -13.150800 5.670055
-0.234000 -13.150800 5.674654
-0.187200 -13.150800 5.665253
-0.140400 -13.150800 5.663154
-0.093600 -13.150800 5.665253
-0.046800 -13.150800 5.665253
0.000000 -13.150800 5.693599
0.046800 -13.150800 5.695694
0.093600 -13.150800 5.678902
0.140400 -13.150800 5.688242
0.187200 -13.150800 5.698324
0.234000 -13.150800 5.688242
0.280800 -13.150800 5.688242
0.327600 -13.150800 5.678486
0.374400 -13.150800 5.669751
0.421200 -13.150800 5.664741
0.468000 -13.150800 5.655977
0.514800 -13.150800 5.655127
0.561600 -13.150800 5.652796
0.608400 -13.150800 5.646322
0.655200 -13.150800 5.642167
0.702000 -13.150800 5.630213
0.748800 -13.150800 5.625385
0.795600 -13.150800 5.630213
0.842400 -13.150800 5.608863
0.889200 -13.150800 5.601134
0.936000 -13.150800 5.601134
0.982800 -13.150800 5.617419
1.029600 -13.150800 5.608863
1.076400 -13.150800 5.598007
1.123200 -13.150800 5.584603
1.170000 -13.150800 5.564257
1.216800 -13.150800 5.547339
1.263600 -13.150800 5.534443
1.310400 -13.150800 5.534443
1.357200 -13.150800 5.522367
1.404000 -13.150800 5.522086
1.450800 -13.150800 5.534443
1.497600 -13.150800 5.538522
1.544400 -13.150800 5.525957
1.591200 -13.150800 5.549241
1.638000 -13.150800 5.554065
1.684800 -13.150800 5.543613
1.731600 -13.150800 5.558235
1.778400 -13.150800 5.560086
1.825200 -13.150800 5.560086
1.872000 -13.150800 5.568706
1.918800 -13.150800 5.568706
1.965600 -13.150800 5.560086
2.012400 -13.150800 5.581133
2.059200 -13.150800 5.588696
2.106000 -13.150800 5.581133
2.152800 -13.150800 5.582955
2.199600 -13.150800 5.582955
2.246400 -13.150800 5.578908
2.293200 -13.150800 5.582955
2.340000 -13.150800 5.596565
2.386800 -13.150800 5.582955
2.433600 -13.150800 5.596565
2.480400 -13.150800 5.607225
2.527200 -13.150800 5.596859
2.574000 -13.150800 5.607373
2.620800 -13.150800 5.563987
2.667600 -13.150800 5.560108
2.714400 -13.150800 5.555791
2.761200 -13.150800 5.548057
2.808000 -13.150800 5.545699
2.854800 -13.150800 5.517875
2.901600 -13.150800 5.499094
2.948400 -13.150800 5.498964
2.995200 -13.150800 5.480360
3.042000 -13.150800 5.453627
3.088800 -13.150800 5.457024
3.135600 -13.150800 5.480360
3.182400 -13.150800 5.481046
3.229200 -13.150800 5.528889
3.276000 -13.150800 5.555835
3.322800 -13.150800 5.583982
3.369600 -13.150800 5.631325
3.416400 -13.150800 5.651085
3.463200 -13.150800 5.651085
3.510000 -13.150800 5.651085
3.556800 -13.150800 5.636975
3.603600 -13.150800 5.617045
3.650400 -13.150800 5.602839
3.697200 -13.150800 5.597440
3.744000 -13.150800 5.596268
3.790800 -13.150800 5.599531
3.837600 -13.150800 5.596268
3.884400 -13.150800 5.616156
3.931200 -13.150800 5.628414
3.978000 -13.150800 5.643611
4.024800 -13.150800 5.651241
4.071600 -13.150800 5.659578
4.118400 -13.150800 5.662345
4.165200 -13.150800 5.666905
4.212000 -13.150800 5.672750
4.258800 -13.150800 5.699378
4.305600 -13.150800 5.725394
4.352400 -13.150800 5.735931
4.399200 -13.150800 5.779846
4.446000 -13.150800 5.779846
4.492800 -13.150800 5.735931
4.539600 -13.150800 5.725394
4.586400 -13.150800 5.718853
4.633200 -13.150800 5.718853
4.680000 -13.150800 5.725271
4.726800 -13.150800 5.725271
4.773600 -13.150800 5.718853
4.820400 -13.150800 5.713687
4.867200 -13.150800 5.728039
4.914000 -13.150800 5.747169
4.960800 -13.150800 5.733818
5.007600 -13.150800 5.728039
5.054400 -13.150800 5.734268
5.101200 -13.150800 5.745461
5.148000 -13.150800 5.772882
5.194800 -13.150800 5.780838
5.241600 -13.150800 5.780838
5.288400 -13.150800 5.854539
5.335200 -13.150800 5.896963
5.382000 -13.150800 5.908920
5.428800 -13.150800 5.928713
5.475600 -13.150800 5.959252
5.522400 -13.150800 5.967133
5.569200 -13.150800 5.959252
5.616000 -13.150800 5.956972
5.662800 -13.150800 5.950979
5.709600 -13.150800 5.952243
5.756400 -13.150800 5.956972
5.803200 -13.150800 5.946151
5.850000 -13.150800 5.981902
5.896800 -13.150800 5.994607
5.943600 -13.150800 6.025287
5.990400 -13.150800 6.093462
6.037200 -13.150800 6.143371
6.084000 -13.150800 6.150964
6.130800 -13.150800 6.181541
6.177600 -13.150800 6.162734
6.224400 -13.150800 6.181541
6.271200 -13.150800 6.173343
6.318000 -13.150800 6.181541
6.364800 -13.150800 6.173343
6.411600 -13.150800 6.193229
6.458400 -13.150800 6.212999
6.505200 -13.150800 6.253544
6.552000 -13.150800 6.319785
6.598800 -13.150800 6.332349
6.645600 -13.150800 6.362892
6.692400 -13.150800 6.368531
6.739200 -13.150800 6.379436
6.786000 -13.150800 6.391793
6.832800 -13.150800 6.379065
6.879600 -13.150800 6.343173
6.926400 -13.150800 6.343173
6.973200 -13.150800 6.371453
7.020000 -13.150800 6.402942
7.066800 -13.150800 6.461684
7.113600 -13.150800 6.481953
7.160400 -13.150800 6.546109
7.207200 -13.150800 6.565667
7.254000 -13.150800 6.634216
7.300800 -13.150800 6.645909
7.347600 -13.150800 6.668826
7.394400 -13.150800 6.693859
7.441200 -13.150800 6.704458
7.488000 -13.150800 6.746456
7.534800 -13.150800 6.763619
7.581600 -13.150800 6.779330
7.628400 -13.150800 6.804795
7.675200 -13.150800 6.829435
7.722000 -13.150800 6.862093
7.768800 -13.150800 6.890385
7.815600 -13.150800 6.916236
7.862400 -13.150800 6.965934
7.909200 -13.150800 7.010550
7.956000 -13.150800 7.032587
8.002800 -13.150800 7.072856
8.049600 -13.150800 7.109177
8.096400 -13.150800 7.137497
8.143200 -13.150800 7.133049
8.190000 -13.150800 7.153082
8.236800 -13.150800 7.187534
8.283600 -13.150800 7.221939
8.330400 -13.150800 7.248300
8.377200 -13.150800 7.284921
8.424000 -13.150800 7.369213
8.470800 -13.150800 7.431101
8.517600 -13.150800 7.467800
8.564400 -13.150800 7.506539
8.611200 -13.150800 7.527372
8.658000 -13.150800 7.570178
8.704800 -13.150800 7.589145
8.751600 -13.150800 7.768717
8.798400 -13.150800 7.824237
8.845200 -13.150800 7.924725
8.892000 -13.150800 8.002545
8.938800 -13.150800 8.019520
8.985600 -13.150800 8.065937
9.032400 -13.150800 8.191823
9.079200 -13.150800 8.475715
14.133600 -13.150800 6.699455
14.180400 -13.150800 6.671328
14.227200 -13.150800 6.660818
14.274000 -13.150800 6.649214
14.320800 -13.150800 6.647548
14.367600 -13.150800 6.641592
14.414400 -13.150800 6.632682
14.461200 -13.150800 6.630320
14.508000 -13.150800 6.630320
14.554800 -13.150800 6.630320
14.601600 -13.150800 6.629869
14.648400 -13.150800 6.628426
14.695200 -13.150800 6.631288
14.742000 -13.150800 6.634465
14.788800 -13.150800 6.641753
14.835600 -13.150800 6.644215
14.882400 -13.150800 6.644215
14.929200 -13.150800 6.644559
14.976000 -13.150800 6.644277
15.022800 -13.150800 6.644215
15.069600 -13.150800 6.640432
15.116400 -13.150800 6.627976
15.163200 -13.150800 6.635695
15.210000 -13.150800 6.632549
15.256800 -13.150800 6.626325
15.303600 -13.150800 6.626286
15.350400 -13.150800 6.626286
15.397200 -13.150800 6.632549
15.444000 -13.150800 6.630824
15.490800 -13.150800 6.630824
15.537600 -13.150800 6.630841
15.584400 -13.150800 6.633211
15.631200 -13.150800 6.638299
15.678000 -13.150800 6.638299
15.724800 -13.150800 6.635743
15.771600 -13.150800 6.635743
15.818400 -13.150800 6.628329
15.865200 -13.150800 6.613389
15.912000 -13.150800 6.590671
15.958800 -13.150800 6.571132
16.005600 -13.150800 6.526751
16.052400 -13.150800 6.496904
16.567200 -13.150800 5.088697
16.614000 -13.150800 5.050278
16.660800 -13.150800 5.034199
16.707600 -13.150800 5.027700
16.754400 -13.150800 5.027700
16.801200 -13.150800 5.024119
16.848000 -13.150800 5.027700
16.894800 -13.150800 5.020910
16.941600 -13.150800 5.006700
16.988400 -13.150800 5.005061
17.035200 -13.150800 4.998848
17.082000 -13.150800 4.983237
17.128800 -13.150800 4.952204
17.175600 -13.150800 4.934907
17.222400 -13.150800 4.890503
17.269200 -13.150800 4.838219
18.579600 -13.150800 0.000000
18.626400 -13.150800 0.000000
18.673200 -13.150800 0.000000
-18.720000 -13.104000 0.000000
-18.673200 -13.104000 0.000000
-18.626400 -13.104000 0.000000
-18.579600 -13.104000 -7.880052
-18.532800 -13.104000 -7.880052
-18.486000 -13.104000 -7.876790
-18.439200 -13.104000 -7.884343
-18.392400 -13.104000 -7.856602
-18.345600 -13.104000 -7.855359
-18.298800 -13.104000 -7.855359
-18.252000 -13.104000 -7.884343
-18.205200 -13.104000 -7.872569
-18.158400 -13.104000 -7.872569
-18.111600 -13.104000 -7.854185
-18.064800 -13.104000 -7.854185
-18.018000 -13.104000 -7.868002
-17.971200 -13.104000 -7.852464
-17.924400 -13.104000 -7.827501
-17.877600 -13.104000 -7.827501
-17.830800 -13.104000 -7.827542
-17.784000 -13.104000 -7.849918
-17.737200 -13.104000 -7.849918
-17.690400 -13.104000 -7.852308
-17.643600 -13.104000 -7.857741
-17.596800 -13.104000 -7.850889
-17.550000 -13.104000 -7.850889
-17.503200 -13.104000 -7.831554
-17.456400 -13.104000 -7.810116
-17.409600 -13.104000 -7.810781
-17.362800 -13.104000 -7.787383
-17.316000 -13.104000 -7.779386
-16.099200 -13.104000 4.987209
-16.052400 -13.104000 4.994680
-16.005600 -13.104000 5.026982
-15.958800 -13.104000 5.049090
-15.912000 -13.104000 5.072381
-15.865200 -13.104000 5.083923
-15.818400 -13.104000 5.099289
-15.771600 -13.104000 5.111423
-15.724800 -13.104000 5.115963
-15.678000 -13.104000 5.117892
-15.631200 -13.104000 5.138872
-15.584400 -13.104000 5.166345
-15.537600 -13.104000 5.186313
-15.022800 -13.104000 6.683303
-14.976000 -13.104000 6.713192
-14.929200 -13.104000 6.731869
-14.882400 -13.104000 6.738463
-14.835600 -13.104000 6.747672
-14.788800 -13.104000 6.747672
-14.742000 -13.104000 6.747672
-14.695200 -13.104000 6.746045
-14.648400 -13.104000 6.740198
-14.601600 -13.104000 6.739370
-14.554800 -13.104000 6.739370
-14.508000 -13.104000 6.743028
-14.461200 -13.104000 6.749762
-14.414400 -13.104000 6.754028
-14.367600 -13.104000 6.756733
-14.320800 -13.104000 6.754028
-14.274000 -13.104000 6.752975
-14.227200 -13.104000 6.752975
-14.180400 -13.104000 6.750313
-14.133600 -13.104000 6.750203
-14.086800 -13.104000 6.748462
-14.040000 -13.104000 6.748462
-13.993200 -13.104000 6.750313
-13.946400 -13.104000 6.751604
-13.899600 -13.104000 6.752038
-13.852800 -13.104000 6.766850
-13.806000 -13.104000 6.769648
-13.759200 -13.104000 6.769648
-13.712400 -13.104000 6.766850
-13.665600 -13.104000 6.764443
-13.618800 -13.104000 6.754183
-13.572000 -13.104000 6.752414
-13.525200 -13.104000 6.749855
-13.478400 -13.104000 6.745635
-13.431600 -13.104000 6.746377
-13.384800 -13.104000 6.749855
-13.338000 -13.104000 6.756972
-13.291200 -13.104000 6.767740
-13.244400 -13.104000 6.776123
-13.197600 -13.104000 6.779594
-13.150800 -13.104000 6.779665
-13.104000 -13.104000 6.784726
-13.057200 -13.104000 6.818079
-7.254000 -13.104000 9.168031
-7.207200 -13.104000 8.955832
-7.160400 -13.104000 8.910537
-7.113600 -13.104000 8.777568
-7.066800 -13.104000 8.715713
-7.020000 -13.104000 8.729778
-6.973200 -13.104000 8.729778
-6.926400 -13.104000 8.723792
-6.879600 -13.104000 8.601153
-6.832800 -13.104000 8.524961
-6.786000 -13.104000 8.427964
-6.739200 -13.104000 8.387212
-6.692400 -13.104000 8.362115
-6.645600 -13.104000 8.328995
-6.598800 -13.104000 8.290553
-6.552000 -13.104000 8.239939
-6.505200 -13.104000 8.190066
-6.458400 -13.104000 8.141642
-6.411600 -13.104000 8.130151
-6.364800 -13.104000 8.109171
-6.318000 -13.104000 8.102645
-6.271200 -13.104000 8.059647
-6.224400 -13.104000 8.035484
-6.177600 -13.104000 7.987808
-6.130800 -13.104000 7.906086
-6.084000 -13.104000 7.880863
-6.037200 -13.104000 7.856898
-5.990400 -13.104000 7.803801
-5.943600 -13.104000 7.762467
-5.896800 -13.104000 7.721684
-5.850000 -13.104000 7.672148
-5.803200 -13.104000 7.642002
-5.756400 -13.104000 7.618927
-5.709600 -13.104000 7.598981
-5.662800 -13.104000 7.562716
-5.616000 -13.104000 7.537305
-5.569200 -13.104000 7.501644
-5.522400 -13.104000 7.481284
-5.475600 -13.104000 7.445505
-5.428800 -13.104000 7.422377
-5.382000 -13.104000 7.411422
-5.335200 -13.104000 7.368265
-5.288400 -13.104000 7.350903
-5.241600 -13.104000 7.330497
-5.194800 -13.104000 7.310090
-5.148000 -13.104000 7.281192
-5.101200 -13.104000 7.272023
-5.054400 -13.104000 7.186909
-5.007600 -13.104000 7.125158
-4.960800 -13.104000 7.112493
-4.914000 -13.104000 7.075083
-4.867200 -13.104000 7.061607
-4.820400 -13.104000 7.039792
-4.773600 -13.104000 7.031490
-4.726800 -13.104000 7.002007
-4.680000 -13.104000 6.977325
-4.633200 -13.104000 6.960228
-4.586400 -13.104000 6.921365
-4.539600 -13.104000 6.884672
-4.492800 -13.104000 6.857706
-4.446000 -13.104000 6.857706
-4.399200 -13.104000 6.851376
-4.352400 -13.104000 6.840640
-4.305600 -13.104000 6.826885
-4.258800 -13.104000 6.790883
-4.212000 -13.104000 6.760177
-4.165200 -13.104000 6.742813
-4.118400 -13.104000 6.739107
-4.071600 -13.104000 6.732566
-4.024800 -13.104000 6.726682
-3.978000 -13.104000 6.708627
-3.931200 -13.104000 6.693942
-3.884400 -13.104000 6.681322
-3.837600 -13.104000 6.657074
-3.790800 -13.104000 6.634809
-3.744000 -13.104000 6.630977
-3.697200 -13.104000 6.621873
-3.650400 -13.104000 6.600679
-3.603600 -13.104000 6.587999
-3.556800 -13.104000 6.545003
-3.510000 -13.104000 6.534665
-3.463200 -13.104000 6.502669
-3.416400 -13.104000 6.495897
-3.369600 -13.104000 6.482819
-3.322800 -13.104000 6.447907
-3.276000 -13.104000 6.447703
-3.229200 -13.104000 6.421377
-3.182400 -13.104000 6.389271
-3.135600 -13.104000 6.385011
-3.088800 -13.104000 6.358743
-3.042000 -13.104000 6.343939
-2.995200 -13.104000 6.330834
-2.948400 -13.104000 6.308261
-2.901600 -13.104000 6.287206
-2.854800 -13.104000 6.273509
-2.808000 -13.104000 6.272120
-2.761200 -13.104000 6.272120
-2.714400 -13.104000 6.274750
-2.667600 -13.104000 6.269750
-2.620800 -13.104000 6.269750
-2.574000 -13.104000 6.272873
-2.527200 -13.104000 6.269750
-2.480400 -13.104000 6.266908
-2.433600 -13.104000 6.255808
-2.386800 -13.104000 6.197813
-2.340000 -13.104000 6.174145
-2.293200 -13.104000 6.141352
-2.246400 -13.104000 6.112665
-2.199600 -13.104000 6.107905
-2.152800 -13.104000 6.097469
-2.106000 -13.104000 6.093022
-2.059200 -13.104000 6.065391
-2.012400 -13.104000 6.045391
-1.965600 -13.104000 6.046259
-1.918800 -13.104000 6.046259
-1.872000 -13.104000 6.041655
-1.825200 -13.104000 6.008032
-1.778400 -13.104000 5.990681
-1.731600 -13.104000 5.971912
-1.684800 -13.104000 5.958209
-1.638000 -13.104000 5.940434
-1.591200 -13.104000 5.925741
-1.544400 -13.104000 5.904296
-1.497600 -13.104000 5.880885
-1.450800 -13.104000 5.878196
-1.404000 -13.104000 5.877041
-1.357200 -13.104000 5.877041
-1.310400 -13.104000 5.877041
-1.263600 -13.104000 5.878196
-1.216800 -13.104000 5.882236
-1.170000 -13.104000 5.884871
-1.123200 -13.104000 5.903599
-1.076400 -13.104000 5.902935
-1.029600 -13.104000 5.906694
-0.982800 -13.104000 5.903599
-0.936000 -13.104000 5.902935
-0.889200 -13.104000 5.879789
-0.842400 -13.104000 5.851205
-0.795600 -13.104000 5.820643
-0.748800 -13.104000 5.793418
-0.702000 -13.104000 5.767054
-0.655200 -13.104000 5.758086
-0.608400 -13.104000 5.728397
-0.561600 -13.104000 5.728070
-0.514800 -13.104000 5.720095
-0.468000 -13.104000 5.720095
-0.421200 -13.104000 5.713146
-0.374400 -13.104000 5.674654
-0.327600 -13.104000 5.668646
-0.280800 -13.104000 5.674654
-0.234000 -13.104000 5.693599
-0.187200 -13.104000 5.685878
-0.140400 -13.104000 5.667071
-0.093600 -13.104000 5.680861
-0.046800 -13.104000 5.667071
0.000000 -13.104000 5.680861
0.046800 -13.104000 5.680861
0.093600 -13.104000 5.669751
0.140400 -13.104000 5.678902
0.187200 -13.104000 5.680123
0.234000 -13.104000 5.678266
0.280800 -13.104000 5.678902
0.327600 -13.104000 5.674957
0.374400 -13.104000 5.664741
0.421200 -13.104000 5.658717
0.468000 -13.104000 5.655957
0.514800 -13.104000 5.652796
0.561600 -13.104000 5.650199
0.608400 -13.104000 5.642167
0.655200 -13.104000 5.639055
0.702000 -13.104000 5.629480
0.748800 -13.104000 5.625385
0.795600 -13.104000 5.625587
0.842400 -13.104000 5.618671
0.889200 -13.104000 5.601134
0.936000 -13.104000 5.608863
0.982800 -13.104000 5.617419
1.029600 -13.104000 5.617419
1.076400 -13.104000 5.597739
1.123200 -13.104000 5.582505
1.170000 -13.104000 5.564257
1.216800 -13.104000 5.550143
1.263600 -13.104000 5.537344
1.310400 -13.104000 5.534443
1.357200 -13.104000 5.522367
1.404000 -13.104000 5.514373
1.450800 -13.104000 5.518225
1.497600 -13.104000 5.518225
1.544400 -13.104000 5.505914
1.591200 -13.104000 5.522086
1.638000 -13.104000 5.526600
1.684800 -13.104000 5.530868
1.731600 -13.104000 5.543613
1.778400 -13.104000 5.556768
1.825200 -13.104000 5.555026
1.872000 -13.104000 5.555522
1.918800 -13.104000 5.552865
1.965600 -13.104000 5.551786
2.012400 -13.104000 5.555522
2.059200 -13.104000 5.560086
2.106000 -13.104000 5.553633
2.152800 -13.104000 5.553633
2.199600 -13.104000 5.575039
2.246400 -13.104000 5.567333
2.293200 -13.104000 5.582955
2.340000 -13.104000 5.582955
2.386800 -13.104000 5.575039
2.433600 -13.104000 5.578908
2.480400 -13.104000 5.596859
2.527200 -13.104000 5.596565
2.574000 -13.104000 5.607225
2.620800 -13.104000 5.563987
2.667600 -13.104000 5.560462
2.714400 -13.104000 5.559306
2.761200 -13.104000 5.555791
2.808000 -13.104000 5.548057
2.854800 -13.104000 5.534495
2.901600 -13.104000 5.512343
2.948400 -13.104000 5.508106
2.995200 -13.104000 5.481046
3.042000 -13.104000 5.477326
3.088800 -13.104000 5.465986
3.135600 -13.104000 5.480360
3.182400 -13.104000 5.481046
3.229200 -13.104000 5.513587
3.276000 -13.104000 5.549342
3.322800 -13.104000 5.580150
3.369600 -13.104000 5.609316
3.416400 -13.104000 5.643081
3.463200 -13.104000 5.643081
3.510000 -13.104000 5.644426
3.556800 -13.104000 5.636975
3.603600 -13.104000 5.608615
3.650400 -13.104000 5.600784
3.697200 -13.104000 5.585004
3.744000 -13.104000 5.585004
3.790800 -13.104000 5.592988
3.837600 -13.104000 5.592988
3.884400 -13.104000 5.614332
3.931200 -13.104000 5.618648
3.978000 -13.104000 5.630597
4.024800 -13.104000 5.651241
4.071600 -13.104000 5.662345
4.118400 -13.104000 5.663399
4.165200 -13.104000 5.663808
4.212000 -13.104000 5.663808
4.258800 -13.104000 5.686887
4.305600 -13.104000 5.705097
4.352400 -13.104000 5.715502
4.399200 -13.104000 5.741327
4.446000 -13.104000 5.741327
4.492800 -13.104000 5.725271
4.539600 -13.104000 5.718853
4.586400 -13.104000 5.715502
4.633200 -13.104000 5.717260
4.680000 -13.104000 5.725271
4.726800 -13.104000 5.718853
4.773600 -13.104000 5.715918
4.820400 -13.104000 5.715918
4.867200 -13.104000 5.728039
4.914000 -13.104000 5.757753
4.960800 -13.104000 5.747048
5.007600 -13.104000 5.728039
5.054400 -13.104000 5.738804
5.101200 -13.104000 5.747048
5.148000 -13.104000 5.762825
5.194800 -13.104000 5.772882
5.241600 -13.104000 5.772882
5.288400 -13.104000 5.811838
5.335200 -13.104000 5.865794
5.382000 -13.104000 5.896963
5.428800 -13.104000 5.908920
5.475600 -13.104000 5.948042
5.522400 -13.104000 5.948042
5.569200 -13.104000 5.928713
5.616000 -13.104000 5.924254
5.662800 -13.104000 5.913089
5.709600 -13.104000 5.932539
5.756400 -13.104000 5.948042
5.803200 -13.104000 5.932539
5.850000 -13.104000 5.962489
5.896800 -13.104000 5.984604
5.943600 -13.104000 6.012839
5.990400 -13.104000 6.052167
6.037200 -13.104000 6.093462
6.084000 -13.104000 6.117354
6.130800 -13.104000 6.136305
6.177600 -13.104000 6.127080
6.224400 -13.104000 6.144186
6.271200 -13.104000 6.138907
6.318000 -13.104000 6.138907
6.364800 -13.104000 6.152646
6.411600 -13.104000 6.193229
6.458400 -13.104000 6.212999
6.505200 -13.104000 6.253544
6.552000 -13.104000 6.312569
6.598800 -13.104000 6.321136
6.645600 -13.104000 6.327908
6.692400 -13.104000 6.334463
6.739200 -13.104000 6.370655
6.786000 -13.104000 6.391210
6.832800 -13.104000 6.379065
6.879600 -13.104000 6.336935
6.926400 -13.104000 6.352987
6.973200 -13.104000 6.371682
7.020000 -13.104000 6.399996
7.066800 -13.104000 6.460251
7.113600 -13.104000 6.467516
7.160400 -13.104000 6.515737
7.207200 -13.104000 6.557057
7.254000 -13.104000 6.613990
7.300800 -13.104000 6.631074
7.347600 -13.104000 6.638093
7.394400 -13.104000 6.681796
7.441200 -13.104000 6.697032
7.488000 -13.104000 6.723526
7.534800 -13.104000 6.754370
7.581600 -13.104000 6.773554
7.628400 -13.104000 6.781562
7.675200 -13.104000 6.812545
7.722000 -13.104000 6.873988
7.768800 -13.104000 6.892453
7.815600 -13.104000 6.916236
7.862400 -13.104000 6.990099
7.909200 -13.104000 7.016673
7.956000 -13.104000 7.032587
8.002800 -13.104000 7.072856
8.049600 -13.104000 7.109177
8.096400 -13.104000 7.137497
8.143200 -13.104000 7.133049
8.190000 -13.104000 7.142765
8.236800 -13.104000 7.194649
8.283600 -13.104000 7.226465
8.330400 -13.104000 7.248300
8.377200 -13.104000 7.267039
8.424000 -13.104000 7.369213
8.470800 -13.104000 7.431101
8.517600 -13.104000 7.470753
8.564400 -13.104000 7.521454
8.611200 -13.104000 7.535431
8.658000 -13.104000 7.582670
8.704800 -13.104000 7.589145
8.751600 -13.104000 7.761021
8.798400 -13.104000 7.798340
8.845200 -13.104000 7.904415
8.892000 -13.104000 7.942438
8.938800 -13.104000 8.019520
8.985600 -13.104000 8.065937
9.032400 -13.104000 8.199492
9.079200 -13.104000 8.475715
14.133600 -13.104000 6.712365
14.180400 -13.104000 6.683597
14.227200 -13.104000 6.671328
14.274000 -13.104000 6.659425
14.320800 -13.104000 6.651467
14.367600 -13.104000 6.643558
14.414400 -13.104000 6.632682
14.461200 -13.104000 6.630320
14.508000 -13.104000 6.631288
14.554800 -13.104000 6.632550
14.601600 -13.104000 6.631288
14.648400 -13.104000 6.629869
14.695200 -13.104000 6.632774
14.742000 -13.104000 6.637323
14.788800 -13.104000 6.644215
14.835600 -13.104000 6.644215
14.882400 -13.104000 6.644215
14.929200 -13.104000 6.644559
14.976000 -13.104000 6.644579
15.022800 -13.104000 6.644559
15.069600 -13.104000 6.644215
15.116400 -13.104000 6.642402
15.163200 -13.104000 6.642402
15.210000 -13.104000 6.635935
15.256800 -13.104000 6.635695
15.303600 -13.104000 6.626325
15.350400 -13.104000 6.626325
15.397200 -13.104000 6.633211
15.444000 -13.104000 6.630824
15.490800 -13.104000 6.626325
15.537600 -13.104000 6.628329
15.584400 -13.104000 6.633211
15.631200 -13.104000 6.639620
15.678000 -13.104000 6.639620
15.724800 -13.104000 6.638299
15.771600 -13.104000 6.641154
15.818400 -13.104000 6.634440
15.865200 -13.104000 6.629317
15.912000 -13.104000 6.610415
15.958800 -13.104000 6.590671
16.005600 -13.104000 6.564391
16.052400 -13.104000 6.526751
16.099200 -13.104000 6.484701
16.614000 -13.104000 5.075857
16.660800 -13.104000 5.047008
16.707600 -13.104000 5.034199
16.754400 -13.104000 5.027700
16.801200 -13.104000 5.023751
16.848000 -13.104000 5.023751
16.894800 -13.104000 5.019489
16.941600 -13.104000 5.005061
16.988400 -13.104000 5.004942
17.035200 -13.104000 5.002557
17.082000 -13.104000 5.001995
17.128800 -13.104000 4.970950
17.175600 -13.104000 4.952204
17.222400 -13.104000 4.934907
17.269200 -13.104000 4.889576
17.316000 -13.104000 4.800150
18.579600 -13.104000 0.000000
18.626400 -13.104000 0.000000
18.673200 -13.104000 0.000000
-18.720000 -13.057200 0.000000
-18.673200 -13.057200 0.000000
-18.626400 -13.057200 0.000000
-18.579600 -13.057200 -7.900038
-18.532800 -13.057200 -7.888469
-18.486000 -13.057200 -7.880052
-18.439200 -13.057200 -7.884343
-18.392400 -13.057200 -7.869830
-18.345600 -13.057200 -7.856602
-18.298800 -13.057200 -7.869830
-18.252000 -13.057200 -7.892019
-18.205200 -13.057200 -7.892019
-18.158400 -13.057200 -7.884343
-18.111600 -13.057200 -7.872569
-18.064800 -13.057200 -7.868002
-18.018000 -13.057200 -7.871022
-17.971200 -13.057200 -7.854185
-17.924400 -13.057200 -7.827542
-17.877600 -13.057200 -7.827542
-17.830800 -13.057200 -7.852464
-17.784000 -13.057200 -7.852308
-17.737200 -13.057200 -7.859746
-17.690400 -13.057200 -7.863505
-17.643600 -13.057200 -7.863505
-17.596800 -13.057200 -7.859746
-17.550000 -13.057200 -7.857741
-17.503200 -13.057200 -7.848559
-17.456400 -13.057200 -7.810116
-17.409600 -13.057200 -7.817972
-17.362800 -13.057200 -7.778287
-16.099200 -13.057200 4.994680
-16.052400 -13.057200 5.015100
-16.005600 -13.057200 5.044746
-15.958800 -13.057200 5.071635
-15.912000 -13.057200 5.101794
-15.865200 -13.057200 5.104026
-15.818400 -13.057200 5.111423
-15.771600 -13.057200 5.115963
-15.724800 -13.057200 5.125690
-15.678000 -13.057200 5.138872
-15.631200 -13.057200 5.158820
-15.584400 -13.057200 5.179309
-15.069600 -13.057200 6.667379
-15.022800 -13.057200 6.713192
-14.976000 -13.057200 6.734224
-14.929200 -13.057200 6.749515
-14.882400 -13.057200 6.752225
-14.835600 -13.057200 6.758428
-14.788800 -13.057200 6.758428
-14.742000 -13.057200 6.758428
-14.695200 -13.057200 6.761028
-14.648400 -13.057200 6.758428
-14.601600 -13.057200 6.758749
-14.554800 -13.057200 6.759363
-14.508000 -13.057200 6.758749
-14.461200 -13.057200 6.760164
-14.414400 -13.057200 6.761028
-14.367600 -13.057200 6.762234
-14.320800 -13.057200 6.762234
-14.274000 -13.057200 6.763878
-14.227200 -13.057200 6.762771
-14.180400 -13.057200 6.762771
-14.133600 -13.057200 6.752349
-14.086800 -13.057200 6.751788
-14.040000 -13.057200 6.752038
-13.993200 -13.057200 6.756620
-13.946400 -13.057200 6.762771
-13.899600 -13.057200 6.768424
-13.852800 -13.057200 6.772369
-13.806000 -13.057200 6.772604
-13.759200 -13.057200 6.772604
-13.712400 -13.057200 6.772544
-13.665600 -13.057200 6.770128
-13.618800 -13.057200 6.768424
-13.572000 -13.057200 6.766728
-13.525200 -13.057200 6.764443
-13.478400 -13.057200 6.759912
-13.431600 -13.057200 6.759909
-13.384800 -13.057200 6.764443
-13.338000 -13.057200 6.767740
-13.291200 -13.057200 6.777715
-13.244400 -13.057200 6.782103
-13.197600 -13.057200 6.783124
-13.150800 -13.057200 6.791882
-13.104000 -13.057200 6.826976
-7.254000 -13.057200 20.066418
-7.207200 -13.057200 8.981696
-7.160400 -13.057200 8.955832
-7.113600 -13.057200 8.852156
-7.066800 -13.057200 8.744689
-7.020000 -13.057200 8.744689
-6.973200 -13.057200 8.744689
-6.926400 -13.057200 8.729778
-6.879600 -13.057200 8.601153
-6.832800 -13.057200 8.526089
-6.786000 -13.057200 8.445254
-6.739200 -13.057200 8.388957
-6.692400 -13.057200 8.362858
-6.645600 -13.057200 8.336079
-6.598800 -13.057200 8.294329
-6.552000 -13.057200 8.264578
-6.505200 -13.057200 8.212335
-6.458400 -13.057200 8.170985
-6.411600 -13.057200 8.136285
-6.364800 -13.057200 8.109171
-6.318000 -13.057200 8.102645
-6.271200 -13.057200 8.069498
-6.224400 -13.057200 8.022081
-6.177600 -13.057200 7.971995
-6.130800 -13.057200 7.906086
-6.084000 -13.057200 7.880863
-6.037200 -13.057200 7.860566
-5.990400 -13.057200 7.803801
-5.943600 -13.057200 7.768650
-5.896800 -13.057200 7.734826
-5.850000 -13.057200 7.701903
-5.803200 -13.057200 7.668194
-5.756400 -13.057200 7.639035
-5.709600 -13.057200 7.609769
-5.662800 -13.057200 7.568576
-5.616000 -13.057200 7.527895
-5.569200 -13.057200 7.489974
-5.522400 -13.057200 7.476846
-5.475600 -13.057200 7.433355
-5.428800 -13.057200 7.419855
-5.382000 -13.057200 7.392802
-5.335200 -13.057200 7.367056
-5.288400 -13.057200 7.350903
-5.241600 -13.057200 7.335528
-5.194800 -13.057200 7.311448
-5.148000 -13.057200 7.281192
-5.101200 -13.057200 7.277078
-5.054400 -13.057200 7.183494
-5.007600 -13.057200 7.125158
-4.960800 -13.057200 7.099113
-4.914000 -13.057200 7.073705
-4.867200 -13.057200 7.061607
-4.820400 -13.057200 7.041580
-4.773600 -13.057200 7.032579
-4.726800 -13.057200 7.012331
-4.680000 -13.057200 6.977325
-4.633200 -13.057200 6.966452
-4.586400 -13.057200 6.946913
-4.539600 -13.057200 6.921197
-4.492800 -13.057200 6.892072
-4.446000 -13.057200 6.876321
-4.399200 -13.057200 6.872269
-4.352400 -13.057200 6.857706
-4.305600 -13.057200 6.830141
-4.258800 -13.057200 6.813735
-4.212000 -13.057200 6.779767
-4.165200 -13.057200 6.748255
-4.118400 -13.057200 6.744206
-4.071600 -13.057200 6.737501
-4.024800 -13.057200 6.726682
-3.978000 -13.057200 6.708627
-3.931200 -13.057200 6.685368
-3.884400 -13.057200 6.674278
-3.837600 -13.057200 6.649306
-3.790800 -13.057200 6.630142
-3.744000 -13.057200 6.630142
-3.697200 -13.057200 6.621742
-3.650400 -13.057200 6.596172
-3.603600 -13.057200 6.582918
-3.556800 -13.057200 6.552287
-3.510000 -13.057200 6.534665
-3.463200 -13.057200 6.495897
-3.416400 -13.057200 6.472704
-3.369600 -13.057200 6.453310
-3.322800 -13.057200 6.437469
-3.276000 -13.057200 6.437469
-3.229200 -13.057200 6.389271
-3.182400 -13.057200 6.375048
-3.135600 -13.057200 6.368153
-3.088800 -13.057200 6.348980
-3.042000 -13.057200 6.333655
-2.995200 -13.057200 6.323826
-2.948400 -13.057200 6.302503
-2.901600 -13.057200 6.287206
-2.854800 -13.057200 6.273509
-2.808000 -13.057200 6.272075
-2.761200 -13.057200 6.269243
-2.714400 -13.057200 6.272873
-2.667600 -13.057200 6.266908
-2.620800 -13.057200 6.269243
-2.574000 -13.057200 6.272310
-2.527200 -13.057200 6.266908
-2.480400 -13.057200 6.255808
-2.433600 -13.057200 6.214838
-2.386800 -13.057200 6.152003
-2.340000 -13.057200 6.141352
-2.293200 -13.057200 6.107905
-2.246400 -13.057200 6.094868
-2.199600 -13.057200 6.093022
-2.152800 -13.057200 6.093022
-2.106000 -13.057200 6.080568
-2.059200 -13.057200 6.064786
-2.012400 -13.057200 6.044323
-1.965600 -13.057200 6.045391
-1.918800 -13.057200 6.044323
-1.872000 -13.057200 6.026534
-1.825200 -13.057200 6.021694
-1.778400 -13.057200 5.995391
-1.731600 -13.057200 5.970040
-1.684800 -13.057200 5.954752
-1.638000 -13.057200 5.949285
-1.591200 -13.057200 5.931026
-1.544400 -13.057200 5.912143
-1.497600 -13.057200 5.887886
-1.450800 -13.057200 5.880885
-1.404000 -13.057200 5.880885
-1.357200 -13.057200 5.878196
-1.310400 -13.057200 5.878196
-1.263600 -13.057200 5.882480
-1.216800 -13.057200 5.895409
-1.170000 -13.057200 5.901785
-1.123200 -13.057200 5.914173
-1.076400 -13.057200 5.904207
-1.029600 -13.057200 5.913142
-0.982800 -13.057200 5.903599
-0.936000 -13.057200 5.889103
-0.889200 -13.057200 5.872095
-0.842400 -13.057200 5.844003
-0.795600 -13.057200 5.814899
-0.748800 -13.057200 5.784580
-0.702000 -13.057200 5.772585
-0.655200 -13.057200 5.772585
-0.608400 -13.057200 5.758086
-0.561600 -13.057200 5.734467
-0.514800 -13.057200 5.722656
-0.468000 -13.057200 5.720095
-0.421200 -13.057200 5.708431
-0.374400 -13.057200 5.674654
-0.327600 -13.057200 5.670703
-0.280800 -13.057200 5.674654
-0.234000 -13.057200 5.677030
-0.187200 -13.057200 5.670703
-0.140400 -13.057200 5.670055
-0.093600 -13.057200 5.677030
-0.046800 -13.057200 5.667071
0.000000 -13.057200 5.667071
0.046800 -13.057200 5.674957
0.093600 -13.057200 5.667071
0.140400 -13.057200 5.674957
0.187200 -13.057200 5.678266
0.234000 -13.057200 5.669751
0.280800 -13.057200 5.678266
0.327600 -13.057200 5.674957
0.374400 -13.057200 5.664741
0.421200 -13.057200 5.655127
0.468000 -13.057200 5.650199
0.514800 -13.057200 5.643754
0.561600 -13.057200 5.646322
0.608400 -13.057200 5.629480
0.655200 -13.057200 5.630213
0.702000 -13.057200 5.625385
0.748800 -13.057200 5.603927
0.795600 -13.057200 5.625587
0.842400 -13.057200 5.623936
0.889200 -13.057200 5.601134
0.936000 -13.057200 5.608863
0.982800 -13.057200 5.608863
1.029600 -13.057200 5.617419
1.076400 -13.057200 5.608863
1.123200 -13.057200 5.582505
1.170000 -13.057200 5.550143
1.216800 -13.057200 5.552532
1.263600 -13.057200 5.539252
1.310400 -13.057200 5.538522
1.357200 -13.057200 5.526656
1.404000 -13.057200 5.518225
1.450800 -13.057200 5.522086
1.497600 -13.057200 5.522086
1.544400 -13.057200 5.514285
1.591200 -13.057200 5.522086
1.638000 -13.057200 5.525957
1.684800 -13.057200 5.526600
1.731600 -13.057200 5.538776
1.778400 -13.057200 5.547967
1.825200 -13.057200 5.540727
1.872000 -13.057200 5.543613
1.918800 -13.057200 5.538436
1.965600 -13.057200 5.540643
2.012400 -13.057200 5.547967
2.059200 -13.057200 5.547967
2.106000 -13.057200 5.537005
2.152800 -13.057200 5.524087
2.199600 -13.057200 5.541046
2.246400 -13.057200 5.541046
2.293200 -13.057200 5.539484
2.340000 -13.057200 5.539484
2.386800 -13.057200 5.539484
2.433600 -13.057200 5.558429
2.480400 -13.057200 5.561089
2.527200 -13.057200 5.561089
2.574000 -13.057200 5.580826
2.620800 -13.057200 5.559306
2.667600 -13.057200 5.559306
2.714400 -13.057200 5.555791
2.761200 -13.057200 5.548057
2.808000 -13.057200 5.545699
2.854800 -13.057200 5.522138
2.901600 -13.057200 5.508106
2.948400 -13.057200 5.508106
2.995200 -13.057200 5.497892
3.042000 -13.057200 5.490201
3.088800 -13.057200 5.490201
3.135600 -13.057200 5.490201
3.182400 -13.057200 5.496826
3.229200 -13.057200 5.529556
3.276000 -13.057200 5.554011
3.322800 -13.057200 5.580150
3.369600 -13.057200 5.594972
3.416400 -13.057200 5.598499
3.463200 -13.057200 5.602839
3.510000 -13.057200 5.617045
3.556800 -13.057200 5.617045
3.603600 -13.057200 5.597440
3.650400 -13.057200 5.592988
3.697200 -13.057200 5.585004
3.744000 -13.057200 5.585004
3.790800 -13.057200 5.589336
3.837600 -13.057200 5.589336
3.884400 -13.057200 5.598318
3.931200 -13.057200 5.614332
3.978000 -13.057200 5.616801
4.024800 -13.057200 5.635091
4.071600 -13.057200 5.658095
4.118400 -13.057200 5.650209
4.165200 -13.057200 5.663399
4.212000 -13.057200 5.663399
4.258800 -13.057200 5.666905
4.305600 -13.057200 5.686887
4.352400 -13.057200 5.693775
4.399200 -13.057200 5.715502
4.446000 -13.057200 5.717260
4.492800 -13.057200 5.717013
4.539600 -13.057200 5.717013
4.586400 -13.057200 5.712410
4.633200 -13.057200 5.711695
4.680000 -13.057200 5.713687
4.726800 -13.057200 5.717260
4.773600 -13.057200 5.715918
4.820400 -13.057200 5.728039
4.867200 -13.057200 5.728039
4.914000 -13.057200 5.757781
4.960800 -13.057200 5.757753
5.007600 -13.057200 5.740795
5.054400 -13.057200 5.743976
5.101200 -13.057200 5.757753
5.148000 -13.057200 5.765619
5.194800 -13.057200 5.775219
5.241600 -13.057200 5.780838
5.288400 -13.057200 5.811838
5.335200 -13.057200 5.854539
5.382000 -13.057200 5.865794
5.428800 -13.057200 5.896963
5.475600 -13.057200 5.924254
5.522400 -13.057200 5.924254
5.569200 -13.057200 5.924254
5.616000 -13.057200 5.912619
5.662800 -13.057200 5.909632
5.709600 -13.057200 5.913089
5.756400 -13.057200 5.941724
5.803200 -13.057200 5.913089
5.850000 -13.057200 5.956972
5.896800 -13.057200 5.981902
5.943600 -13.057200 6.007472
5.990400 -13.057200 6.045718
6.037200 -13.057200 6.086366
6.084000 -13.057200 6.093462
6.130800 -13.057200 6.105407
6.177600 -13.057200 6.101556
6.224400 -13.057200 6.105407
6.271200 -13.057200 6.101556
6.318000 -13.057200 6.098276
6.364800 -13.057200 6.101556
6.411600 -13.057200 6.117371
6.458400 -13.057200 6.173343
6.505200 -13.057200 6.215538
6.552000 -13.057200 6.291632
6.598800 -13.057200 6.306905
6.645600 -13.057200 6.321136
6.692400 -13.057200 6.334463
6.739200 -13.057200 6.370655
6.786000 -13.057200 6.379681
6.832800 -13.057200 6.379681
6.879600 -13.057200 6.352987
6.926400 -13.057200 6.363014
6.973200 -13.057200 6.371682
7.020000 -13.057200 6.399996
7.066800 -13.057200 6.435730
7.113600 -13.057200 6.461684
7.160400 -13.057200 6.513018
7.207200 -13.057200 6.531767
7.254000 -13.057200 6.596265
7.300800 -13.057200 6.613990
7.347600 -13.057200 6.634216
7.394400 -13.057200 6.693859
7.441200 -13.057200 6.712726
7.488000 -13.057200 6.747160
7.534800 -13.057200 6.774974
7.581600 -13.057200 6.781562
7.628400 -13.057200 6.804795
7.675200 -13.057200 6.831364
7.722000 -13.057200 6.881444
7.768800 -13.057200 6.893487
7.815600 -13.057200 6.916236
7.862400 -13.057200 6.980246
7.909200 -13.057200 7.016673
7.956000 -13.057200 7.028635
8.002800 -13.057200 7.072856
8.049600 -13.057200 7.104458
8.096400 -13.057200 7.133049
8.143200 -13.057200 7.123374
8.190000 -13.057200 7.142604
8.236800 -13.057200 7.173632
8.283600 -13.057200 7.227720
8.330400 -13.057200 7.248300
8.377200 -13.057200 7.259270
8.424000 -13.057200 7.341368
8.470800 -13.057200 7.431101
8.517600 -13.057200 7.468730
8.564400 -13.057200 7.506861
8.611200 -13.057200 7.535431
8.658000 -13.057200 7.582670
8.704800 -13.057200 7.589774
8.751600 -13.057200 7.761021
8.798400 -13.057200 7.834679
8.845200 -13.057200 7.922787
8.892000 -13.057200 8.019520
8.938800 -13.057200 8.048635
8.985600 -13.057200 8.120933
9.032400 -13.057200 8.241833
9.079200 -13.057200 8.557919
14.180400 -13.057200 6.705556
14.227200 -13.057200 6.701474
14.274000 -13.057200 6.677054
14.320800 -13.057200 6.664227
14.367600 -13.057200 6.651467
14.414400 -13.057200 6.648902
14.461200 -13.057200 6.639541
14.508000 -13.057200 6.639461
14.554800 -13.057200 6.637323
14.601600 -13.057200 6.634337
14.648400 -13.057200 6.631288
14.695200 -13.057200 6.634337
14.742000 -13.057200 6.637323
14.788800 -13.057200 6.644277
14.835600 -13.057200 6.644277
14.882400 -13.057200 6.644277
14.929200 -13.057200 6.644579
14.976000 -13.057200 6.647327
15.022800 -13.057200 6.647327
15.069600 -13.057200 6.646150
15.116400 -13.057200 6.644579
15.163200 -13.057200 6.647829
15.210000 -13.057200 6.643754
15.256800 -13.057200 6.643754
15.303600 -13.057200 6.640028
15.350400 -13.057200 6.635695
15.397200 -13.057200 6.639620
15.444000 -13.057200 6.635695
15.490800 -13.057200 6.631523
15.537600 -13.057200 6.630841
15.584400 -13.057200 6.638299
15.631200 -13.057200 6.641154
15.678000 -13.057200 6.641154
15.724800 -13.057200 6.649614
15.771600 -13.057200 6.651199
15.818400 -13.057200 6.644874
15.865200 -13.057200 6.642651
15.912000 -13.057200 6.629317
15.958800 -13.057200 6.611097
16.005600 -13.057200 6.591324
16.052400 -13.057200 6.573199
16.099200 -13.057200 6.531238
16.614000 -13.057200 5.146660
16.660800 -13.057200 5.088697
16.707600 -13.057200 5.048468
16.754400 -13.057200 5.039592
16.801200 -13.057200 5.031875
16.848000 -13.057200 5.029202
16.894800 -13.057200 5.023086
16.941600 -13.057200 5.006700
16.988400 -13.057200 5.004942
17.035200 -13.057200 5.003924
17.082000 -13.057200 5.004942
17.128800 -13.057200 4.994917
17.175600 -13.057200 4.976554
17.222400 -13.057200 4.948743
17.269200 -13.057200 4.926321
17.316000 -13.057200 4.879633
18.579600 -13.057200 0.000000
18.626400 -13.057200 0.000000
18.673200 -13.057200 0.000000
-18.720000 -13.010400 0.000000
-18.673200 -13.010400 0.000000
-18.626400 -13.010400 0.000000
-18.579600 -13.010400 -7.903825
-18.532800 -13.010400 -7.901616
-18.486000 -13.010400 -7.890883
-18.439200 -13.010400 -7.890883
-18.392400 -13.010400 -7.884343
-18.345600 -13.010400 -7.884343
-18.298800 -13.010400 -7.888469
-18.252000 -13.010400 -7.903153
-18.205200 -13.010400 -7.903153
-18.158400 -13.010400 -7.892019
-18.111600 -13.010400 -7.892019
-18.064800 -13.010400 -7.872569
-18.018000 -13.010400 -7.872569
-17.971200 -13.010400 -7.859155
-17.924400 -13.010400 -7.852464
-17.877600 -13.010400 -7.859746
-17.830800 -13.010400 -7.880853
-17.784000 -13.010400 -7.872323
-17.737200 -13.010400 -7.880853
-17.690400 -13.010400 -7.880853
-17.643600 -13.010400 -7.876673
-17.596800 -13.010400 -7.870687
-17.550000 -13.010400 -7.863339
-17.503200 -13.010400 -7.848559
-17.456400 -13.010400 -7.818055
-17.409600 -13.010400 -7.818055
-17.362800 -13.010400 -7.779386
-16.941600 -13.010400 -6.508782
-16.146000 -13.010400 5.037681
-16.099200 -13.010400 5.037681
-16.052400 -13.010400 5.055227
-16.005600 -13.010400 5.072450
-15.958800 -13.010400 5.104026
-15.912000 -13.010400 5.109556
-15.865200 -13.010400 5.111423
-15.818400 -13.010400 5.115963
-15.771600 -13.010400 5.125690
-15.724800 -13.010400 5.135376
-15.678000 -13.010400 5.155224
-15.631200 -13.010400 5.166345
-15.584400 -13.010400 5.212792
-15.116400 -13.010400 6.655908
-15.069600 -13.010400 6.712680
-15.022800 -13.010400 6.734224
-14.976000 -13.010400 6.747672
-14.929200 -13.010400 6.756057
-14.882400 -13.010400 6.756288
-14.835600 -13.010400 6.770242
-14.788800 -13.010400 6.771190
-14.742000 -13.010400 6.771190
-14.695200 -13.010400 6.772921
-14.648400 -13.010400 6.770242
-14.601600 -13.010400 6.763576
-14.554800 -13.010400 6.771736
-14.508000 -13.010400 6.760164
-14.461200 -13.010400 6.763576
-14.414400 -13.010400 6.764967
-14.367600 -13.010400 6.764967
-14.320800 -13.010400 6.768485
-14.274000 -13.010400 6.768485
-14.227200 -13.010400 6.764967
-14.180400 -13.010400 6.768485
-14.133600 -13.010400 6.764967
-14.086800 -13.010400 6.763805
-14.040000 -13.010400 6.762771
-13.993200 -13.010400 6.766015
-13.946400 -13.010400 6.769932
-13.899600 -13.010400 6.769932
-13.852800 -13.010400 6.769932
-13.806000 -13.010400 6.772369
-13.759200 -13.010400 6.772369
-13.712400 -13.010400 6.772544
-13.665600 -13.010400 6.772604
-13.618800 -13.010400 6.768778
-13.572000 -13.010400 6.766728
-13.525200 -13.010400 6.766728
-13.478400 -13.010400 6.764443
-13.431600 -13.010400 6.759909
-13.384800 -13.010400 6.759909
-13.338000 -13.010400 6.759909
-13.291200 -13.010400 6.779327
-13.244400 -13.010400 6.782598
-13.197600 -13.010400 6.796708
-13.150800 -13.010400 6.828778
-7.254000 -13.010400 16.145719
-7.207200 -13.010400 9.022646
-7.160400 -13.010400 8.957242
-7.113600 -13.010400 8.852156
-7.066800 -13.010400 8.742759
-7.020000 -13.010400 8.742759
-6.973200 -13.010400 8.742759
-6.926400 -13.010400 8.729880
-6.879600 -13.010400 8.630972
-6.832800 -13.010400 8.533835
-6.786000 -13.010400 8.499012
-6.739200 -13.010400 8.420115
-6.692400 -13.010400 8.362858
-6.645600 -13.010400 8.338155
-6.598800 -13.010400 8.309865
-6.552000 -13.010400 8.264578
-6.505200 -13.010400 8.239058
-6.458400 -13.010400 8.177890
-6.411600 -13.010400 8.151198
-6.364800 -13.010400 8.120618
-6.318000 -13.010400 8.102645
-6.271200 -13.010400 8.069498
-6.224400 -13.010400 8.012786
-6.177600 -13.010400 7.953218
-6.130800 -13.010400 7.906086
-6.084000 -13.010400 7.880863
-6.037200 -13.010400 7.838124
-5.990400 -13.010400 7.803801
-5.943600 -13.010400 7.768650
-5.896800 -13.010400 7.734826
-5.850000 -13.010400 7.708784
-5.803200 -13.010400 7.668194
-5.756400 -13.010400 7.642002
-5.709600 -13.010400 7.612142
-5.662800 -13.010400 7.576654
-5.616000 -13.010400 7.544461
-5.569200 -13.010400 7.484640
-5.522400 -13.010400 7.447578
-5.475600 -13.010400 7.425489
-5.428800 -13.010400 7.411422
-5.382000 -13.010400 7.398856
-5.335200 -13.010400 7.368265
-5.288400 -13.010400 7.367056
-5.241600 -13.010400 7.349211
-5.194800 -13.010400 7.321212
-5.148000 -13.010400 7.292312
-5.101200 -13.010400 7.277078
-5.054400 -13.010400 7.183494
-5.007600 -13.010400 7.133786
-4.960800 -13.010400 7.086948
-4.914000 -13.010400 7.068841
-4.867200 -13.010400 7.061607
-4.820400 -13.010400 7.042930
-4.773600 -13.010400 7.032579
-4.726800 -13.010400 7.013418
-4.680000 -13.010400 6.977564
-4.633200 -13.010400 6.977325
-4.586400 -13.010400 6.966452
-4.539600 -13.010400 6.943432
-4.492800 -13.010400 6.905362
-4.446000 -13.010400 6.904537
-4.399200 -13.010400 6.887079
-4.352400 -13.010400 6.876321
-4.305600 -13.010400 6.858364
-4.258800 -13.010400 6.830141
-4.212000 -13.010400 6.826885
-4.165200 -13.010400 6.766111
-4.118400 -13.010400 6.756267
-4.071600 -13.010400 6.742813
-4.024800 -13.010400 6.718005
-3.978000 -13.010400 6.693561
-3.931200 -13.010400 6.673232
-3.884400 -13.010400 6.660120
-3.837600 -13.010400 6.643659
-3.790800 -13.010400 6.625312
-3.744000 -13.010400 6.626911
-3.697200 -13.010400 6.613279
-3.650400 -13.010400 6.587999
-3.603600 -13.010400 6.563209
-3.556800 -13.010400 6.533427
-3.510000 -13.010400 6.521843
-3.463200 -13.010400 6.482819
-3.416400 -13.010400 6.453310
-3.369600 -13.010400 6.429852
-3.322800 -13.010400 6.407842
-3.276000 -13.010400 6.389271
-3.229200 -13.010400 6.377765
-3.182400 -13.010400 6.364417
-3.135600 -13.010400 6.351848
-3.088800 -13.010400 6.343939
-3.042000 -13.010400 6.323161
-2.995200 -13.010400 6.308503
-2.948400 -13.010400 6.293078
-2.901600 -13.010400 6.279834
-2.854800 -13.010400 6.273509
-2.808000 -13.010400 6.269243
-2.761200 -13.010400 6.265657
-2.714400 -13.010400 6.269243
-2.667600 -13.010400 6.265657
-2.620800 -13.010400 6.266627
-2.574000 -13.010400 6.266627
-2.527200 -13.010400 6.259557
-2.480400 -13.010400 6.240325
-2.433600 -13.010400 6.214838
-2.386800 -13.010400 6.153605
-2.340000 -13.010400 6.132940
-2.293200 -13.010400 6.108049
-2.246400 -13.010400 6.097469
-2.199600 -13.010400 6.093022
-2.152800 -13.010400 6.093022
-2.106000 -13.010400 6.071409
-2.059200 -13.010400 6.063251
-2.012400 -13.010400 6.037015
-1.965600 -13.010400 6.038068
-1.918800 -13.010400 6.037015
-1.872000 -13.010400 6.023213
-1.825200 -13.010400 6.008032
-1.778400 -13.010400 5.987566
-1.731600 -13.010400 5.963499
-1.684800 -13.010400 5.949285
-1.638000 -13.010400 5.931026
-1.591200 -13.010400 5.918703
-1.544400 -13.010400 5.891936
-1.497600 -13.010400 5.880885
-1.450800 -13.010400 5.878196
-1.404000 -13.010400 5.862369
-1.357200 -13.010400 5.847668
-1.310400 -13.010400 5.862127
-1.263600 -13.010400 5.878196
-1.216800 -13.010400 5.882480
-1.170000 -13.010400 5.884871
-1.123200 -13.010400 5.924114
-1.076400 -13.010400 5.914173
-1.029600 -13.010400 5.914173
-0.982800 -13.010400 5.889103
-0.936000 -13.010400 5.879789
-0.889200 -13.010400 5.846588
-0.842400 -13.010400 5.832069
-0.795600 -13.010400 5.804571
-0.748800 -13.010400 5.772585
-0.702000 -13.010400 5.766091
-0.655200 -13.010400 5.758086
-0.608400 -13.010400 5.737914
-0.561600 -13.010400 5.728397
-0.514800 -13.010400 5.712697
-0.468000 -13.010400 5.708431
-0.421200 -13.010400 5.674654
-0.374400 -13.010400 5.670703
-0.327600 -13.010400 5.670703
-0.280800 -13.010400 5.677030
-0.234000 -13.010400 5.685878
-0.187200 -13.010400 5.685878
-0.140400 -13.010400 5.677030
-0.093600 -13.010400 5.685878
-0.046800 -13.010400 5.680861
0.000000 -13.010400 5.667371
0.046800 -13.010400 5.667071
0.093600 -13.010400 5.663154
0.140400 -13.010400 5.667371
0.187200 -13.010400 5.669751
0.234000 -13.010400 5.651580
0.280800 -13.010400 5.667371
0.327600 -13.010400 5.664741
0.374400 -13.010400 5.658717
0.421200 -13.010400 5.652796
0.468000 -13.010400 5.639525
0.514800 -13.010400 5.627099
0.561600 -13.010400 5.630213
0.608400 -13.010400 5.627099
0.655200 -13.010400 5.629480
0.702000 -13.010400 5.624297
0.748800 -13.010400 5.621436
0.795600 -13.010400 5.625385
0.842400 -13.010400 5.623936
0.889200 -13.010400 5.623936
0.936000 -13.010400 5.623936
0.982800 -13.010400 5.625587
1.029600 -13.010400 5.625587
1.076400 -13.010400 5.623936
1.123200 -13.010400 5.600270
1.170000 -13.010400 5.581088
1.216800 -13.010400 5.564552
1.263600 -13.010400 5.547339
1.310400 -13.010400 5.537344
1.357200 -13.010400 5.524437
1.404000 -13.010400 5.514285
1.450800 -13.010400 5.514285
1.497600 -13.010400 5.514285
1.544400 -13.010400 5.508995
1.591200 -13.010400 5.514285
1.638000 -13.010400 5.522086
1.684800 -13.010400 5.525516
1.731600 -13.010400 5.538436
1.778400 -13.010400 5.543613
1.825200 -13.010400 5.540643
1.872000 -13.010400 5.538436
1.918800 -13.010400 5.532923
1.965600 -13.010400 5.513836
2.012400 -13.010400 5.537005
2.059200 -13.010400 5.537005
2.106000 -13.010400 5.512482
2.152800 -13.010400 5.510974
2.199600 -13.010400 5.521696
2.246400 -13.010400 5.521696
2.293200 -13.010400 5.520645
2.340000 -13.010400 5.518888
2.386800 -13.010400 5.518888
2.433600 -13.010400 5.522643
2.480400 -13.010400 5.560108
2.527200 -13.010400 5.560462
2.574000 -13.010400 5.561089
2.620800 -13.010400 5.552976
2.667600 -13.010400 5.548631
2.714400 -13.010400 5.545699
2.761200 -13.010400 5.534495
2.808000 -13.010400 5.520775
2.854800 -13.010400 5.512343
2.901600 -13.010400 5.481775
2.948400 -13.010400 5.490201
2.995200 -13.010400 5.490201
3.042000 -13.010400 5.497892
3.088800 -13.010400 5.503256
3.135600 -13.010400 5.513587
3.182400 -13.010400 5.528889
3.229200 -13.010400 5.536642
3.276000 -13.010400 5.555835
3.322800 -13.010400 5.580150
3.369600 -13.010400 5.583982
3.416400 -13.010400 5.583982
3.463200 -13.010400 5.590249
3.510000 -13.010400 5.597440
3.556800 -13.010400 5.590249
3.603600 -13.010400 5.587021
3.650400 -13.010400 5.585004
3.697200 -13.010400 5.573008
3.744000 -13.010400 5.572204
3.790800 -13.010400 5.573008
3.837600 -13.010400 5.585987
3.884400 -13.010400 5.592988
3.931200 -13.010400 5.599657
3.978000 -13.010400 5.615581
4.024800 -13.010400 5.628414
4.071600 -13.010400 5.653516
4.118400 -13.010400 5.653516
4.165200 -13.010400 5.659578
4.212000 -13.010400 5.663399
4.258800 -13.010400 5.666447
4.305600 -13.010400 5.668845
4.352400 -13.010400 5.686887
4.399200 -13.010400 5.712410
4.446000 -13.010400 5.715502
4.492800 -13.010400 5.712410
4.539600 -13.010400 5.712410
4.586400 -13.010400 5.710668
4.633200 -13.010400 5.705713
4.680000 -13.010400 5.710668
4.726800 -13.010400 5.713687
4.773600 -13.010400 5.713687
4.820400 -13.010400 5.728039
4.867200 -13.010400 5.721315
4.914000 -13.010400 5.747169
4.960800 -13.010400 5.747048
5.007600 -13.010400 5.740795
5.054400 -13.010400 5.744272
5.101200 -13.010400 5.757753
5.148000 -13.010400 5.765619
5.194800 -13.010400 5.773890
5.241600 -13.010400 5.781505
5.288400 -13.010400 5.812261
5.335200 -13.010400 5.858615
5.382000 -13.010400 5.865794
5.428800 -13.010400 5.897624
5.475600 -13.010400 5.914376
5.522400 -13.010400 5.914376
5.569200 -13.010400 5.912619
5.616000 -13.010400 5.909632
5.662800 -13.010400 5.901759
5.709600 -13.010400 5.909632
5.756400 -13.010400 5.913089
5.803200 -13.010400 5.898059
5.850000 -13.010400 5.926251
5.896800 -13.010400 5.946151
5.943600 -13.010400 5.991972
5.990400 -13.010400 6.025702
6.037200 -13.010400 6.049492
6.084000 -13.010400 6.089023
6.130800 -13.010400 6.096196
6.177600 -13.010400 6.093749
6.224400 -13.010400 6.102240
6.271200 -13.010400 6.096726
6.318000 -13.010400 6.096196
6.364800 -13.010400 6.096726
6.411600 -13.010400 6.117371
6.458400 -13.010400 6.173343
6.505200 -13.010400 6.212999
6.552000 -13.010400 6.275829
6.598800 -13.010400 6.301823
6.645600 -13.010400 6.327552
6.692400 -13.010400 6.370655
6.739200 -13.010400 6.391793
6.786000 -13.010400 6.399996
6.832800 -13.010400 6.402833
6.879600 -13.010400 6.379681
6.926400 -13.010400 6.379681
6.973200 -13.010400 6.395983
7.020000 -13.010400 6.421404
7.066800 -13.010400 6.456600
7.113600 -13.010400 6.467516
7.160400 -13.010400 6.515737
7.207200 -13.010400 6.533503
7.254000 -13.010400 6.577031
7.300800 -13.010400 6.602289
7.347600 -13.010400 6.626306
7.394400 -13.010400 6.681298
7.441200 -13.010400 6.709491
7.488000 -13.010400 6.738576
7.534800 -13.010400 6.763619
7.581600 -13.010400 6.774219
7.628400 -13.010400 6.799127
7.675200 -13.010400 6.818233
7.722000 -13.010400 6.873988
7.768800 -13.010400 6.896834
7.815600 -13.010400 6.916236
7.862400 -13.010400 6.960582
7.909200 -13.010400 7.010550
7.956000 -13.010400 7.019425
8.002800 -13.010400 7.072489
8.049600 -13.010400 7.104458
8.096400 -13.010400 7.119963
8.143200 -13.010400 7.119369
8.190000 -13.010400 7.142604
8.236800 -13.010400 7.181109
8.283600 -13.010400 7.227720
8.330400 -13.010400 7.241241
8.377200 -13.010400 7.241241
8.424000 -13.010400 7.345331
8.470800 -13.010400 7.441639
8.517600 -13.010400 7.475513
8.564400 -13.010400 7.521454
8.611200 -13.010400 7.550441
8.658000 -13.010400 7.589774
8.704800 -13.010400 7.683722
8.751600 -13.010400 7.761021
8.798400 -13.010400 7.792418
8.845200 -13.010400 7.873929
8.892000 -13.010400 7.941706
8.938800 -13.010400 8.040599
8.985600 -13.010400 8.167567
9.032400 -13.010400 8.345556
9.079200 -13.010400 8.754835
14.180400 -13.010400 6.719695
14.227200 -13.010400 6.706214
14.274000 -13.010400 6.697737
14.320800 -13.010400 6.678041
14.367600 -13.010400 6.660818
14.414400 -13.010400 6.650279
14.461200 -13.010400 6.643542
14.508000 -13.010400 6.643965
14.554800 -13.010400 6.641592
14.601600 -13.010400 6.637323
14.648400 -13.010400 6.632774
14.695200 -13.010400 6.635228
14.742000 -13.010400 6.644559
14.788800 -13.010400 6.647805
14.835600 -13.010400 6.647327
14.882400 -13.010400 6.647805
14.929200 -13.010400 6.656642
14.976000 -13.010400 6.656766
15.022800 -13.010400 6.656642
15.069600 -13.010400 6.656766
15.116400 -13.010400 6.653600
15.163200 -13.010400 6.652404
15.210000 -13.010400 6.647829
15.256800 -13.010400 6.646075
15.303600 -13.010400 6.640185
15.350400 -13.010400 6.640185
15.397200 -13.010400 6.640185
15.444000 -13.010400 6.639620
15.490800 -13.010400 6.637930
15.537600 -13.010400 6.634110
15.584400 -13.010400 6.639620
15.631200 -13.010400 6.643940
15.678000 -13.010400 6.644874
15.724800 -13.010400 6.652530
15.771600 -13.010400 6.657647
15.818400 -13.010400 6.652530
15.865200 -13.010400 6.651199
15.912000 -13.010400 6.646027
15.958800 -13.010400 6.634440
16.005600 -13.010400 6.613389
16.052400 -13.010400 6.595313
16.099200 -13.010400 6.573217
16.146000 -13.010400 6.526751
16.614000 -13.010400 5.166385
16.660800 -13.010400 5.098684
16.707600 -13.010400 5.075857
16.754400 -13.010400 5.047008
16.801200 -13.010400 5.042832
16.848000 -13.010400 5.039592
16.894800 -13.010400 5.030191
16.941600 -13.010400 5.020910
16.988400 -13.010400 5.005061
17.035200 -13.010400 5.005061
17.082000 -13.010400 5.013554
17.128800 -13.010400 5.001995
17.175600 -13.010400 4.987918
17.222400 -13.010400 4.967638
17.269200 -13.010400 4.943979
17.316000 -13.010400 4.926321
17.362800 -13.010400 4.864961
18.579600 -13.010400 0.000000
18.626400 -13.010400 0.000000
18.673200 -13.010400 0.000000
-18.720000 -12.963600 0.000000
-18.673200 -12.963600 0.000000
-18.626400 -12.963600 0.000000
-18.579600 -12.963600 -7.935498
-18.532800 -12.963600 -7.935883
-18.486000 -12.963600 -7.931247
-18.439200 -12.963600 -7.909560
-18.392400 -12.963600 -7.909560
-18.345600 -12.963600 -7.909560
-18.298800 -12.963600 -7.900146
-18.252000 -12.963600 -7.904754
-18.205200 -12.963600 -7.904754
-18.158400 -12.963600 -7.903153
-18.111600 -12.963600 -7.903153
-18.064800 -12.963600 -7.902292
-18.018000 -12.963600 -7.903153
-17.971200 -12.963600 -7.903153
-17.924400 -12.963600 -7.914263
-17.877600 -12.963600 -7.922560
-17.830800 -12.963600 -7.915823
-17.784000 -12.963600 -7.914263
-17.737200 -12.963600 -7.905615
-17.690400 -12.963600 -7.889775
-17.643600 -12.963600 -7.889775
-17.596800 -12.963600 -7.876673
-17.550000 -12.963600 -7.867873
-17.503200 -12.963600 -7.850889
-17.456400 -12.963600 -7.828155
-17.409600 -12.963600 -7.828155
-16.988400 -12.963600 -6.498132
-16.941600 -12.963600 -6.460196
-16.192800 -12.963600 5.008230
-16.146000 -12.963600 5.039832
-16.099200 -12.963600 5.055227
-16.052400 -12.963600 5.072450
-16.005600 -12.963600 5.092132
-15.958800 -12.963600 5.107947
-15.912000 -12.963600 5.113379
-15.865200 -12.963600 5.115963
-15.818400 -12.963600 5.130881
-15.771600 -12.963600 5.138872
-15.724800 -12.963600 5.155087
-15.678000 -12.963600 5.164875
-15.631200 -12.963600 5.181345
-15.116400 -12.963600 6.699905
-15.069600 -12.963600 6.734224
-15.022800 -12.963600 6.743814
-14.976000 -12.963600 6.748307
-14.929200 -12.963600 6.752225
-14.882400 -12.963600 6.756057
-14.835600 -12.963600 6.761125
-14.788800 -12.963600 6.771190
-14.742000 -12.963600 6.771190
-14.695200 -12.963600 6.772921
-14.648400 -12.963600 6.763576
-14.601600 -12.963600 6.763576
-14.554800 -12.963600 6.772921
-14.508000 -12.963600 6.763576
-14.461200 -12.963600 6.763576
-14.414400 -12.963600 6.771736
-14.367600 -12.963600 6.768532
-14.320800 -12.963600 6.773542
-14.274000 -12.963600 6.774697
-14.227200 -12.963600 6.773542
-14.180400 -12.963600 6.776053
-14.133600 -12.963600 6.773542
-14.086800 -12.963600 6.769932
-14.040000 -12.963600 6.769932
-13.993200 -12.963600 6.769281
-13.946400 -12.963600 6.770582
-13.899600 -12.963600 6.770582
-13.852800 -12.963600 6.769932
-13.806000 -12.963600 6.772544
-13.759200 -12.963600 6.772544
-13.712400 -12.963600 6.773259
-13.665600 -12.963600 6.776949
-13.618800 -12.963600 6.770128
-13.572000 -12.963600 6.768778
-13.525200 -12.963600 6.770128
-13.478400 -12.963600 6.770794
-13.431600 -12.963600 6.770794
-13.384800 -12.963600 6.773867
-13.338000 -12.963600 6.779327
-13.291200 -12.963600 6.782598
-13.244400 -12.963600 6.809087
-13.197600 -12.963600 6.841076
-13.150800 -12.963600 6.851943
-7.254000 -12.963600 11.673136
-7.207200 -12.963600 9.046868
-7.160400 -12.963600 8.981696
-7.113600 -12.963600 8.866659
-7.066800 -12.963600 8.781844
-7.020000 -12.963600 8.781844
-6.973200 -12.963600 8.781844
-6.926400 -12.963600 8.744689
-6.879600 -12.963600 8.657545
-6.832800 -12.963600 8.576214
-6.786000 -12.963600 8.517759
-6.739200 -12.963600 8.459792
-6.692400 -12.963600 8.378644
-6.645600 -12.963600 8.349266
-6.598800 -12.963600 8.318138
-6.552000 -12.963600 8.264578
-6.505200 -12.963600 8.239058
-6.458400 -12.963600 8.170985
-6.411600 -12.963600 8.151198
-6.364800 -12.963600 8.125143
-6.318000 -12.963600 8.099507
-6.271200 -12.963600 8.056039
-6.224400 -12.963600 8.012786
-6.177600 -12.963600 7.971995
-6.130800 -12.963600 7.915342
-6.084000 -12.963600 7.868176
-6.037200 -12.963600 7.838124
-5.990400 -12.963600 7.787669
-5.943600 -12.963600 7.734826
-5.896800 -12.963600 7.712946
-5.850000 -12.963600 7.676357
-5.803200 -12.963600 7.666985
-5.756400 -12.963600 7.641948
-5.709600 -12.963600 7.609769
-5.662800 -12.963600 7.562716
-5.616000 -12.963600 7.510269
-5.569200 -12.963600 7.481284
-5.522400 -12.963600 7.445505
-5.475600 -12.963600 7.421984
-5.428800 -12.963600 7.404907
-5.382000 -12.963600 7.392802
-5.335200 -12.963600 7.368265
-5.288400 -12.963600 7.367056
-5.241600 -12.963600 7.349211
-5.194800 -12.963600 7.321212
-5.148000 -12.963600 7.292312
-5.101200 -12.963600 7.277078
-5.054400 -12.963600 7.183494
-5.007600 -12.963600 7.125158
-4.960800 -12.963600 7.091943
-4.914000 -12.963600 7.073705
-4.867200 -12.963600 7.068841
-4.820400 -12.963600 7.041580
-4.773600 -12.963600 7.031490
-4.726800 -12.963600 7.006665
-4.680000 -12.963600 6.979671
-4.633200 -12.963600 6.977564
-4.586400 -12.963600 6.977325
-4.539600 -12.963600 6.966365
-4.492800 -12.963600 6.921197
-4.446000 -12.963600 6.906312
-4.399200 -12.963600 6.892072
-4.352400 -12.963600 6.884260
-4.305600 -12.963600 6.872340
-4.258800 -12.963600 6.845582
-4.212000 -12.963600 6.836705
-4.165200 -12.963600 6.790816
-4.118400 -12.963600 6.773286
-4.071600 -12.963600 6.742813
-4.024800 -12.963600 6.696447
-3.978000 -12.963600 6.684149
-3.931200 -12.963600 6.668076
-3.884400 -12.963600 6.643996
-3.837600 -12.963600 6.630142
-3.790800 -12.963600 6.617261
-3.744000 -12.963600 6.617261
-3.697200 -12.963600 6.607605
-3.650400 -12.963600 6.582918
-3.603600 -12.963600 6.554141
-3.556800 -12.963600 6.523574
-3.510000 -12.963600 6.495897
-3.463200 -12.963600 6.465226
-3.416400 -12.963600 6.437772
-3.369600 -12.963600 6.421377
-3.322800 -12.963600 6.407842
-3.276000 -12.963600 6.385011
-3.229200 -12.963600 6.375300
-3.182400 -12.963600 6.351848
-3.135600 -12.963600 6.343939
-3.088800 -12.963600 6.323161
-3.042000 -12.963600 6.293078
-2.995200 -12.963600 6.292630
-2.948400 -12.963600 6.292630
-2.901600 -12.963600 6.274425
-2.854800 -12.963600 6.272120
-2.808000 -12.963600 6.269243
-2.761200 -12.963600 6.266627
-2.714400 -12.963600 6.269243
-2.667600 -12.963600 6.266627
-2.620800 -12.963600 6.265657
-2.574000 -12.963600 6.250255
-2.527200 -12.963600 6.231194
-2.480400 -12.963600 6.224637
-2.433600 -12.963600 6.194185
-2.386800 -12.963600 6.151779
-2.340000 -12.963600 6.129458
-2.293200 -12.963600 6.097545
-2.246400 -12.963600 6.080568
-2.199600 -12.963600 6.077333
-2.152800 -12.963600 6.071409
-2.106000 -12.963600 6.068291
-2.059200 -12.963600 6.053584
-2.012400 -12.963600 6.032622
-1.965600 -12.963600 6.032622
-1.918800 -12.963600 6.026534
-1.872000 -12.963600 6.021694
-1.825200 -12.963600 5.998291
-1.778400 -12.963600 5.969074
-1.731600 -12.963600 5.953084
-1.684800 -12.963600 5.936061
-1.638000 -12.963600 5.929479
-1.591200 -12.963600 5.899852
-1.544400 -12.963600 5.887886
-1.497600 -12.963600 5.865372
-1.450800 -12.963600 5.877041
-1.404000 -12.963600 5.861596
-1.357200 -12.963600 5.842203
-1.310400 -12.963600 5.862369
-1.263600 -12.963600 5.877041
-1.216800 -12.963600 5.878196
-1.170000 -12.963600 5.882236
-1.123200 -12.963600 5.889103
-1.076400 -12.963600 5.889103
-1.029600 -12.963600 5.904207
-0.982800 -12.963600 5.882480
-0.936000 -12.963600 5.875462
-0.889200 -12.963600 5.844003
-0.842400 -12.963600 5.832069
-0.795600 -12.963600 5.797444
-0.748800 -12.963600 5.768223
-0.702000 -12.963600 5.746846
-0.655200 -12.963600 5.737914
-0.608400 -12.963600 5.712697
-0.561600 -12.963600 5.712697
-0.514800 -12.963600 5.685347
-0.468000 -12.963600 5.676376
-0.421200 -12.963600 5.667855
-0.374400 -12.963600 5.670055
-0.327600 -12.963600 5.670055
-0.280800 -12.963600 5.676376
-0.234000 -12.963600 5.677030
-0.187200 -12.963600 5.685878
-0.140400 -12.963600 5.689019
-0.093600 -12.963600 5.689019
-0.046800 -12.963600 5.680861
0.000000 -12.963600 5.661413
0.046800 -12.963600 5.658850
0.093600 -12.963600 5.654391
0.140400 -12.963600 5.661413
0.187200 -12.963600 5.658850
0.234000 -12.963600 5.643754
0.280800 -12.963600 5.667371
0.327600 -12.963600 5.658717
0.374400 -12.963600 5.643754
0.421200 -12.963600 5.639525
0.468000 -12.963600 5.627099
0.514800 -12.963600 5.624180
0.561600 -12.963600 5.624180
0.608400 -12.963600 5.609918
0.655200 -12.963600 5.617280
0.702000 -12.963600 5.603927
0.748800 -12.963600 5.568778
0.795600 -12.963600 5.585273
0.842400 -12.963600 5.588631
0.889200 -12.963600 5.601134
0.936000 -12.963600 5.608863
0.982800 -12.963600 5.608863
1.029600 -12.963600 5.617419
1.076400 -12.963600 5.608863
1.123200 -12.963600 5.589325
1.170000 -12.963600 5.564607
1.216800 -12.963600 5.547589
1.263600 -12.963600 5.539252
1.310400 -12.963600 5.534387
1.357200 -12.963600 5.497749
1.404000 -12.963600 5.497749
1.450800 -12.963600 5.514175
1.497600 -12.963600 5.514285
1.544400 -12.963600 5.514285
1.591200 -12.963600 5.522628
1.638000 -12.963600 5.525516
1.684800 -12.963600 5.526600
1.731600 -12.963600 5.538436
1.778400 -12.963600 5.540727
1.825200 -12.963600 5.532923
1.872000 -12.963600 5.532923
1.918800 -12.963600 5.508935
1.965600 -12.963600 5.510610
2.012400 -12.963600 5.513836
2.059200 -12.963600 5.513836
2.106000 -12.963600 5.510610
2.152800 -12.963600 5.506683
2.199600 -12.963600 5.512482
2.246400 -12.963600 5.513836
2.293200 -12.963600 5.510974
2.340000 -12.963600 5.510974
2.386800 -12.963600 5.512482
2.433600 -12.963600 5.520645
2.480400 -12.963600 5.548631
2.527200 -12.963600 5.560462
2.574000 -12.963600 5.560462
2.620800 -12.963600 5.548631
2.667600 -12.963600 5.548057
2.714400 -12.963600 5.518089
2.761200 -12.963600 5.508106
2.808000 -12.963600 5.503246
2.854800 -12.963600 5.457325
2.901600 -12.963600 5.456711
2.948400 -12.963600 5.455599
2.995200 -12.963600 5.456711
3.042000 -12.963600 5.480360
3.088800 -12.963600 5.495154
3.135600 -12.963600 5.503256
3.182400 -12.963600 5.513587
3.229200 -12.963600 5.535780
3.276000 -12.963600 5.554006
3.322800 -12.963600 5.575491
3.369600 -12.963600 5.582852
3.416400 -12.963600 5.582852
3.463200 -12.963600 5.587021
3.510000 -12.963600 5.587021
3.556800 -12.963600 5.582852
3.603600 -12.963600 5.572204
3.650400 -12.963600 5.543645
3.697200 -12.963600 5.552809
3.744000 -12.963600 5.554492
3.790800 -12.963600 5.564751
3.837600 -12.963600 5.573008
3.884400 -12.963600 5.585987
3.931200 -12.963600 5.598318
3.978000 -12.963600 5.599657
4.024800 -12.963600 5.616801
4.071600 -12.963600 5.652041
4.118400 -12.963600 5.643611
4.165200 -12.963600 5.643611
4.212000 -12.963600 5.652041
4.258800 -12.963600 5.665676
4.305600 -12.963600 5.666447
4.352400 -12.963600 5.666447
4.399200 -12.963600 5.665676
4.446000 -12.963600 5.703086
4.492800 -12.963600 5.703086
4.539600 -12.963600 5.700513
4.586400 -12.963600 5.661459
4.633200 -12.963600 5.677491
4.680000 -12.963600 5.679960
4.726800 -12.963600 5.700513
4.773600 -12.963600 5.693839
4.820400 -12.963600 5.704511
4.867200 -12.963600 5.704511
4.914000 -12.963600 5.704511
4.960800 -12.963600 5.721315
5.007600 -12.963600 5.723415
5.054400 -12.963600 5.740795
5.101200 -12.963600 5.747048
5.148000 -12.963600 5.760335
5.194800 -12.963600 5.769551
5.241600 -12.963600 5.775219
5.288400 -12.963600 5.802263
5.335200 -12.963600 5.823339
5.382000 -12.963600 5.861673
5.428800 -12.963600 5.886133
5.475600 -12.963600 5.908920
5.522400 -12.963600 5.902326
5.569200 -12.963600 5.902326
5.616000 -12.963600 5.894522
5.662800 -12.963600 5.881290
5.709600 -12.963600 5.881290
5.756400 -12.963600 5.909080
5.803200 -12.963600 5.894522
5.850000 -12.963600 5.913089
5.896800 -12.963600 5.962489
5.943600 -12.963600 5.995947
5.990400 -12.963600 6.045718
6.037200 -12.963600 6.053351
6.084000 -12.963600 6.086366
6.130800 -12.963600 6.089806
6.177600 -12.963600 6.089806
6.224400 -12.963600 6.096196
6.271200 -12.963600 6.093462
6.318000 -12.963600 6.082030
6.364800 -12.963600 6.094943
6.411600 -12.963600 6.102855
6.458400 -12.963600 6.161798
6.505200 -12.963600 6.184077
6.552000 -12.963600 6.218664
6.598800 -12.963600 6.285659
6.645600 -12.963600 6.301823
6.692400 -12.963600 6.336935
6.739200 -12.963600 6.379681
6.786000 -12.963600 6.395983
6.832800 -12.963600 6.402833
6.879600 -12.963600 6.399996
6.926400 -12.963600 6.402397
6.973200 -12.963600 6.404944
7.020000 -12.963600 6.428063
7.066800 -12.963600 6.460251
7.113600 -12.963600 6.475247
7.160400 -12.963600 6.516232
7.207200 -12.963600 6.531767
7.254000 -12.963600 6.566763
7.300800 -12.963600 6.584889
7.347600 -12.963600 6.597017
7.394400 -12.963600 6.626306
7.441200 -12.963600 6.699099
7.488000 -12.963600 6.723080
7.534800 -12.963600 6.746456
7.581600 -12.963600 6.774219
7.628400 -12.963600 6.799338
7.675200 -12.963600 6.829367
7.722000 -12.963600 6.873988
7.768800 -12.963600 6.892453
7.815600 -12.963600 6.923293
7.862400 -12.963600 6.960582
7.909200 -12.963600 7.010550
7.956000 -12.963600 7.043711
8.002800 -12.963600 7.090269
8.049600 -12.963600 7.109177
8.096400 -12.963600 7.123221
8.143200 -12.963600 7.117089
8.190000 -12.963600 7.149035
8.236800 -12.963600 7.217182
8.283600 -12.963600 7.231611
8.330400 -12.963600 7.248300
8.377200 -12.963600 7.286918
8.424000 -12.963600 7.341368
8.470800 -12.963600 7.441639
8.517600 -12.963600 7.475513
8.564400 -12.963600 7.515329
8.611200 -12.963600 7.560091
8.658000 -12.963600 7.614093
8.704800 -12.963600 7.694091
8.751600 -12.963600 7.761021
8.798400 -12.963600 7.792418
8.845200 -12.963600 7.873929
8.892000 -12.963600 7.975413
8.938800 -12.963600 8.077128
8.985600 -12.963600 8.199492
9.032400 -12.963600 8.475715
9.079200 -12.963600 9.039247
14.227200 -12.963600 6.721499
14.274000 -12.963600 6.706214
14.320800 -12.963600 6.697737
14.367600 -12.963600 6.678041
14.414400 -12.963600 6.664227
14.461200 -12.963600 6.659901
14.508000 -12.963600 6.649931
14.554800 -12.963600 6.649645
14.601600 -12.963600 6.643052
14.648400 -12.963600 6.637323
14.695200 -12.963600 6.647319
14.742000 -12.963600 6.649931
14.788800 -12.963600 6.660719
14.835600 -12.963600 6.662683
14.882400 -12.963600 6.662683
14.929200 -12.963600 6.663671
14.976000 -12.963600 6.665205
15.022800 -12.963600 6.663671
15.069600 -12.963600 6.663671
15.116400 -12.963600 6.660154
15.163200 -12.963600 6.660154
15.210000 -12.963600 6.659098
15.256800 -12.963600 6.657763
15.303600 -12.963600 6.648071
15.350400 -12.963600 6.648071
15.397200 -12.963600 6.646075
15.444000 -12.963600 6.642636
15.490800 -12.963600 6.640185
15.537600 -12.963600 6.639620
15.584400 -12.963600 6.641154
15.631200 -12.963600 6.645750
15.678000 -12.963600 6.644874
15.724800 -12.963600 6.653243
15.771600 -12.963600 6.661272
15.818400 -12.963600 6.653243
15.865200 -12.963600 6.652530
15.912000 -12.963600 6.652431
15.958800 -12.963600 6.646027
16.005600 -12.963600 6.642651
16.052400 -12.963600 6.611097
16.099200 -12.963600 6.587388
16.146000 -12.963600 6.565003
16.660800 -12.963600 5.111489
16.707600 -12.963600 5.075857
16.754400 -12.963600 5.047008
16.801200 -12.963600 5.042832
16.848000 -12.963600 5.039592
16.894800 -12.963600 5.031875
16.941600 -12.963600 5.026146
16.988400 -12.963600 5.023086
17.035200 -12.963600 5.020321
17.082000 -12.963600 5.020321
17.128800 -12.963600 5.013554
17.175600 -12.963600 5.001995
17.222400 -12.963600 4.989032
17.269200 -12.963600 4.971947
17.316000 -12.963600 4.948289
17.362800 -12.963600 4.923955
17.830800 -12.963600 -1.907857
18.626400 -12.963600 0.000000
18.673200 -12.963600 0.000000
-18.720000 -12.916800 0.000000
-18.673200 -12.916800 0.000000
-18.626400 -12.916800 0.000000
-18.579600 -12.916800 -7.937642
-18.532800 -12.916800 -7.945926
-18.486000 -12.916800 -7.940826
-18.439200 -12.916800 -7.925060
-18.392400 -12.916800 -7.904754
-18.345600 -12.916800 -7.904754
-18.298800 -12.916800 -7.892019
-18.252000 -12.916800 -7.903153
-18.205200 -12.916800 -7.904754
-18.158400 -12.916800 -7.904754
-18.111600 -12.916800 -7.910868
-18.064800 -12.916800 -7.910868
-18.018000 -12.916800 -7.931725
-17.971200 -12.916800 -7.931725
-17.924400 -12.916800 -7.941468
-17.877600 -12.916800 -7.948428
-17.830800 -12.916800 -7.943571
-17.784000 -12.916800 -7.922560
-17.737200 -12.916800 -7.919579
-17.690400 -12.916800 -7.915823
-17.643600 -12.916800 -7.915823
-17.596800 -12.916800 -7.876673
-17.550000 -12.916800 -7.867873
-17.503200 -12.916800 -7.850889
-17.456400 -12.916800 -7.828155
-17.409600 -12.916800 -7.818055
-16.988400 -12.916800 -6.498132
-16.239600 -12.916800 5.028808
-16.192800 -12.916800 5.043525
-16.146000 -12.916800 5.066153
-16.099200 -12.916800 5.073203
-16.052400 -12.916800 5.094943
-16.005600 -12.916800 5.106374
-15.958800 -12.916800 5.115069
-15.912000 -12.916800 5.117892
-15.865200 -12.916800 5.134497
-15.818400 -12.916800 5.143099
-15.771600 -12.916800 5.158820
-15.724800 -12.916800 5.166345
-15.678000 -12.916800 5.212792
-15.631200 -12.916800 5.245020
-15.163200 -12.916800 6.667379
-15.116400 -12.916800 6.713192
-15.069600 -12.916800 6.735012
-15.022800 -12.916800 6.745872
-14.976000 -12.916800 6.752225
-14.929200 -12.916800 6.752225
-14.882400 -12.916800 6.756288
-14.835600 -12.916800 6.762346
-14.788800 -12.916800 6.772111
-14.742000 -12.916800 6.772111
-14.695200 -12.916800 6.772921
-14.648400 -12.916800 6.763576
-14.601600 -12.916800 6.763576
-14.554800 -12.916800 6.772921
-14.508000 -12.916800 6.763576
-14.461200 -12.916800 6.763576
-14.414400 -12.916800 6.771736
-14.367600 -12.916800 6.768532
-14.320800 -12.916800 6.774697
-14.274000 -12.916800 6.776166
-14.227200 -12.916800 6.774697
-14.180400 -12.916800 6.779898
-14.133600 -12.916800 6.774697
-14.086800 -12.916800 6.773542
-14.040000 -12.916800 6.769932
-13.993200 -12.916800 6.765054
-13.946400 -12.916800 6.766015
-13.899600 -12.916800 6.769932
-13.852800 -12.916800 6.766015
-13.806000 -12.916800 6.773259
-13.759200 -12.916800 6.773259
-13.712400 -12.916800 6.779716
-13.665600 -12.916800 6.779822
-13.618800 -12.916800 6.772544
-13.572000 -12.916800 6.770794
-13.525200 -12.916800 6.773867
-13.478400 -12.916800 6.779327
-13.431600 -12.916800 6.781216
-13.384800 -12.916800 6.783124
-13.338000 -12.916800 6.793322
-13.291200 -12.916800 6.809087
-13.244400 -12.916800 6.828778
-13.197600 -12.916800 6.856005
-7.254000 -12.916800 20.066418
-7.207200 -12.916800 9.168031
-7.160400 -12.916800 9.086004
-7.113600 -12.916800 8.956469
-7.066800 -12.916800 8.791353
-7.020000 -12.916800 8.789672
-6.973200 -12.916800 8.791023
-6.926400 -12.916800 8.781844
-6.879600 -12.916800 8.729880
-6.832800 -12.916800 8.583008
-6.786000 -12.916800 8.526089
-6.739200 -12.916800 8.488279
-6.692400 -12.916800 8.390025
-6.645600 -12.916800 8.362858
-6.598800 -12.916800 8.326057
-6.552000 -12.916800 8.294329
-6.505200 -12.916800 8.264578
-6.458400 -12.916800 8.206088
-6.411600 -12.916800 8.160433
-6.364800 -12.916800 8.129322
-6.318000 -12.916800 8.090266
-6.271200 -12.916800 8.055296
-6.224400 -12.916800 7.985904
-6.177600 -12.916800 7.945184
-6.130800 -12.916800 7.907459
-6.084000 -12.916800 7.866355
-6.037200 -12.916800 7.824112
-5.990400 -12.916800 7.757253
-5.943600 -12.916800 7.721015
-5.896800 -12.916800 7.709208
-5.850000 -12.916800 7.668194
-5.803200 -12.916800 7.653554
-5.756400 -12.916800 7.620695
-5.709600 -12.916800 7.568241
-5.662800 -12.916800 7.520950
-5.616000 -12.916800 7.484861
-5.569200 -12.916800 7.460192
-5.522400 -12.916800 7.434736
-5.475600 -12.916800 7.410086
-5.428800 -12.916800 7.398856
-5.382000 -12.916800 7.390487
-5.335200 -12.916800 7.368265
-5.288400 -12.916800 7.355645
-5.241600 -12.916800 7.349211
-5.194800 -12.916800 7.326863
-5.148000 -12.916800 7.307429
-5.101200 -12.916800 7.272699
-5.054400 -12.916800 7.186451
-5.007600 -12.916800 7.148330
-4.960800 -12.916800 7.117303
-4.914000 -12.916800 7.100276
-4.867200 -12.916800 7.091943
-4.820400 -12.916800 7.068841
-4.773600 -12.916800 7.042930
-4.726800 -12.916800 7.028637
-4.680000 -12.916800 7.013418
-4.633200 -12.916800 7.006665
-4.586400 -12.916800 6.993929
-4.539600 -12.916800 6.966365
-4.492800 -12.916800 6.926128
-4.446000 -12.916800 6.905362
-4.399200 -12.916800 6.887079
-4.352400 -12.916800 6.884260
-4.305600 -12.916800 6.858364
-4.258800 -12.916800 6.839575
-4.212000 -12.916800 6.826885
-4.165200 -12.916800 6.779767
-4.118400 -12.916800 6.749137
-4.071600 -12.916800 6.718005
-4.024800 -12.916800 6.693528
-3.978000 -12.916800 6.679789
-3.931200 -12.916800 6.660120
-3.884400 -12.916800 6.627542
-3.837600 -12.916800 6.625312
-3.790800 -12.916800 6.613279
-3.744000 -12.916800 6.609070
-3.697200 -12.916800 6.600269
-3.650400 -12.916800 6.564360
-3.603600 -12.916800 6.532401
-3.556800 -12.916800 6.486699
-3.510000 -12.916800 6.462952
-3.463200 -12.916800 6.437772
-3.416400 -12.916800 6.423296
-3.369600 -12.916800 6.415303
-3.322800 -12.916800 6.388599
-3.276000 -12.916800 6.377765
-3.229200 -12.916800 6.375048
-3.182400 -12.916800 6.348980
-3.135600 -12.916800 6.326558
-3.088800 -12.916800 6.293078
-3.042000 -12.916800 6.287505
-2.995200 -12.916800 6.280600
-2.948400 -12.916800 6.279769
-2.901600 -12.916800 6.268065
-2.854800 -12.916800 6.260652
-2.808000 -12.916800 6.260652
-2.761200 -12.916800 6.259557
-2.714400 -12.916800 6.265657
-2.667600 -12.916800 6.259557
-2.620800 -12.916800 6.251369
-2.574000 -12.916800 6.244013
-2.527200 -12.916800 6.228950
-2.480400 -12.916800 6.209287
-2.433600 -12.916800 6.176594
-2.386800 -12.916800 6.143105
-2.340000 -12.916800 6.126410
-2.293200 -12.916800 6.083170
-2.246400 -12.916800 6.073513
-2.199600 -12.916800 6.068291
-2.152800 -12.916800 6.063251
-2.106000 -12.916800 6.064786
-2.059200 -12.916800 6.050738
-2.012400 -12.916800 6.026534
-1.965600 -12.916800 6.026534
-1.918800 -12.916800 6.026313
-1.872000 -12.916800 5.998291
-1.825200 -12.916800 5.971912
-1.778400 -12.916800 5.949285
-1.731600 -12.916800 5.940434
-1.684800 -12.916800 5.923171
-1.638000 -12.916800 5.900744
-1.591200 -12.916800 5.889664
-1.544400 -12.916800 5.877041
-1.497600 -12.916800 5.862369
-1.450800 -12.916800 5.862369
-1.404000 -12.916800 5.842203
-1.357200 -12.916800 5.841049
-1.310400 -12.916800 5.861621
-1.263600 -12.916800 5.871414
-1.216800 -12.916800 5.873404
-1.170000 -12.916800 5.873404
-1.123200 -12.916800 5.889103
-1.076400 -12.916800 5.904207
-1.029600 -12.916800 5.916910
-0.982800 -12.916800 5.888470
-0.936000 -12.916800 5.880888
-0.889200 -12.916800 5.846588
-0.842400 -12.916800 5.833248
-0.795600 -12.916800 5.797444
-0.748800 -12.916800 5.768223
-0.702000 -12.916800 5.746846
-0.655200 -12.916800 5.728397
-0.608400 -12.916800 5.708431
-0.561600 -12.916800 5.707373
-0.514800 -12.916800 5.674654
-0.468000 -12.916800 5.668378
-0.421200 -12.916800 5.648753
-0.374400 -12.916800 5.661353
-0.327600 -12.916800 5.663876
-0.280800 -12.916800 5.674654
-0.234000 -12.916800 5.676376
-0.187200 -12.916800 5.677030
-0.140400 -12.916800 5.689019
-0.093600 -12.916800 5.689277
-0.046800 -12.916800 5.677030
0.000000 -12.916800 5.658850
0.046800 -12.916800 5.651580
0.093600 -12.916800 5.651580
0.140400 -12.916800 5.658850
0.187200 -12.916800 5.641905
0.234000 -12.916800 5.635122
0.280800 -12.916800 5.640198
0.327600 -12.916800 5.640198
0.374400 -12.916800 5.633262
0.421200 -12.916800 5.624180
0.468000 -12.916800 5.615979
0.514800 -12.916800 5.609918
0.561600 -12.916800 5.607945
0.608400 -12.916800 5.583312
0.655200 -12.916800 5.593451
0.702000 -12.916800 5.565001
0.748800 -12.916800 5.554276
0.795600 -12.916800 5.568778
0.842400 -12.916800 5.565001
0.889200 -12.916800 5.578831
0.936000 -12.916800 5.588631
0.982800 -12.916800 5.588631
1.029600 -12.916800 5.601134
1.076400 -12.916800 5.589325
1.123200 -12.916800 5.582505
1.170000 -12.916800 5.550143
1.216800 -12.916800 5.534443
1.263600 -12.916800 5.534387
1.310400 -12.916800 5.514175
1.357200 -12.916800 5.489482
1.404000 -12.916800 5.488383
1.450800 -12.916800 5.496029
1.497600 -12.916800 5.502171
1.544400 -12.916800 5.511481
1.591200 -12.916800 5.525516
1.638000 -12.916800 5.528939
1.684800 -12.916800 5.538436
1.731600 -12.916800 5.542869
1.778400 -12.916800 5.549353
1.825200 -12.916800 5.540643
1.872000 -12.916800 5.538436
1.918800 -12.916800 5.510610
1.965600 -12.916800 5.510610
2.012400 -12.916800 5.510610
2.059200 -12.916800 5.510610
2.106000 -12.916800 5.508935
2.152800 -12.916800 5.500111
2.199600 -12.916800 5.510974
2.246400 -12.916800 5.512482
2.293200 -12.916800 5.507496
2.340000 -12.916800 5.507496
2.386800 -12.916800 5.507496
2.433600 -12.916800 5.507496
2.480400 -12.916800 5.537659
2.527200 -12.916800 5.518089
2.574000 -12.916800 5.518089
2.620800 -12.916800 5.508569
2.667600 -12.916800 5.508569
2.714400 -12.916800 5.497314
2.761200 -12.916800 5.486588
2.808000 -12.916800 5.481775
2.854800 -12.916800 5.455599
2.901600 -12.916800 5.437660
2.948400 -12.916800 5.435081
2.995200 -12.916800 5.443267
3.042000 -12.916800 5.444254
3.088800 -12.916800 5.456850
3.135600 -12.916800 5.480360
3.182400 -12.916800 5.497643
3.229200 -12.916800 5.535653
3.276000 -12.916800 5.547330
3.322800 -12.916800 5.575491
3.369600 -12.916800 5.582852
3.416400 -12.916800 5.582852
3.463200 -12.916800 5.582852
3.510000 -12.916800 5.575491
3.556800 -12.916800 5.572204
3.603600 -12.916800 5.542022
3.650400 -12.916800 5.542022
3.697200 -12.916800 5.542458
3.744000 -12.916800 5.544060
3.790800 -12.916800 5.553248
3.837600 -12.916800 5.561035
3.884400 -12.916800 5.564751
3.931200 -12.916800 5.568153
3.978000 -12.916800 5.575000
4.024800 -12.916800 5.599657
4.071600 -12.916800 5.615800
4.118400 -12.916800 5.616457
4.165200 -12.916800 5.639049
4.212000 -12.916800 5.650545
4.258800 -12.916800 5.663808
4.305600 -12.916800 5.666410
4.352400 -12.916800 5.668845
4.399200 -12.916800 5.666410
4.446000 -12.916800 5.703086
4.492800 -12.916800 5.685456
4.539600 -12.916800 5.685456
4.586400 -12.916800 5.661459
4.633200 -12.916800 5.670019
4.680000 -12.916800 5.677491
4.726800 -12.916800 5.685456
4.773600 -12.916800 5.679960
4.820400 -12.916800 5.700226
4.867200 -12.916800 5.696894
4.914000 -12.916800 5.696894
4.960800 -12.916800 5.714404
5.007600 -12.916800 5.723013
5.054400 -12.916800 5.733148
5.101200 -12.916800 5.740795
5.148000 -12.916800 5.747217
5.194800 -12.916800 5.762825
5.241600 -12.916800 5.776791
5.288400 -12.916800 5.802263
5.335200 -12.916800 5.823055
5.382000 -12.916800 5.849722
5.428800 -12.916800 5.858615
5.475600 -12.916800 5.901162
5.522400 -12.916800 5.901759
5.569200 -12.916800 5.902326
5.616000 -12.916800 5.894522
5.662800 -12.916800 5.881290
5.709600 -12.916800 5.881290
5.756400 -12.916800 5.909080
5.803200 -12.916800 5.895067
5.850000 -12.916800 5.926251
5.896800 -12.916800 5.951122
5.943600 -12.916800 5.999495
5.990400 -12.916800 6.045718
6.037200 -12.916800 6.053351
6.084000 -12.916800 6.082964
6.130800 -12.916800 6.084202
6.177600 -12.916800 6.084202
6.224400 -12.916800 6.082964
6.271200 -12.916800 6.067059
6.318000 -12.916800 6.049492
6.364800 -12.916800 6.067059
6.411600 -12.916800 6.082030
6.458400 -12.916800 6.096726
6.505200 -12.916800 6.152646
6.552000 -12.916800 6.185777
6.598800 -12.916800 6.219232
6.645600 -12.916800 6.297569
6.692400 -12.916800 6.314261
6.739200 -12.916800 6.352987
6.786000 -12.916800 6.383165
6.832800 -12.916800 6.399996
6.879600 -12.916800 6.399996
6.926400 -12.916800 6.404944
6.973200 -12.916800 6.421404
7.020000 -12.916800 6.428063
7.066800 -12.916800 6.444421
7.113600 -12.916800 6.475247
7.160400 -12.916800 6.517390
7.207200 -12.916800 6.533503
7.254000 -12.916800 6.564549
7.300800 -12.916800 6.571658
7.347600 -12.916800 6.584889
7.394400 -12.916800 6.600051
7.441200 -12.916800 6.681796
7.488000 -12.916800 6.712726
7.534800 -12.916800 6.738576
7.581600 -12.916800 6.759476
7.628400 -12.916800 6.799338
7.675200 -12.916800 6.818233
7.722000 -12.916800 6.873988
7.768800 -12.916800 6.892453
7.815600 -12.916800 6.923715
7.862400 -12.916800 6.964716
7.909200 -12.916800 7.013815
7.956000 -12.916800 7.044929
8.002800 -12.916800 7.090269
8.049600 -12.916800 7.106388
8.096400 -12.916800 7.123221
8.143200 -12.916800 7.142765
8.190000 -12.916800 7.181109
8.236800 -12.916800 7.217670
8.283600 -12.916800 7.231611
8.330400 -12.916800 7.271589
8.377200 -12.916800 7.298083
8.424000 -12.916800 7.341368
8.470800 -12.916800 7.431101
8.517600 -12.916800 7.475513
8.564400 -12.916800 7.515329
8.611200 -12.916800 7.576572
8.658000 -12.916800 7.626165
8.704800 -12.916800 7.688606
8.751600 -12.916800 7.713661
8.798400 -12.916800 7.774687
8.845200 -12.916800 7.872013
8.892000 -12.916800 7.968986
8.938800 -12.916800 8.077128
8.985600 -12.916800 8.259995
9.032400 -12.916800 8.503225
14.274000 -12.916800 6.727578
14.320800 -12.916800 6.705191
14.367600 -12.916800 6.694784
14.414400 -12.916800 6.678041
14.461200 -12.916800 6.677054
14.508000 -12.916800 6.671614
14.554800 -12.916800 6.666012
14.601600 -12.916800 6.659901
14.648400 -12.916800 6.649931
14.695200 -12.916800 6.657873
14.742000 -12.916800 6.660714
14.788800 -12.916800 6.662683
14.835600 -12.916800 6.662683
14.882400 -12.916800 6.660719
14.929200 -12.916800 6.662683
14.976000 -12.916800 6.665205
15.022800 -12.916800 6.666385
15.069600 -12.916800 6.666385
15.116400 -12.916800 6.666385
15.163200 -12.916800 6.665205
15.210000 -12.916800 6.665205
15.256800 -12.916800 6.664427
15.303600 -12.916800 6.659098
15.350400 -12.916800 6.654416
15.397200 -12.916800 6.651661
15.444000 -12.916800 6.646075
15.490800 -12.916800 6.645750
15.537600 -12.916800 6.642636
15.584400 -12.916800 6.643940
15.631200 -12.916800 6.653243
15.678000 -12.916800 6.645750
15.724800 -12.916800 6.658951
15.771600 -12.916800 6.663687
15.818400 -12.916800 6.663687
15.865200 -12.916800 6.664377
15.912000 -12.916800 6.658951
15.958800 -12.916800 6.659121
16.005600 -12.916800 6.652530
16.052400 -12.916800 6.635626
16.099200 -12.916800 6.617450
16.146000 -12.916800 6.592402
16.192800 -12.916800 6.536308
16.754400 -12.916800 5.051731
16.801200 -12.916800 5.046429
16.848000 -12.916800 5.042753
16.894800 -12.916800 5.032165
16.941600 -12.916800 5.026146
16.988400 -12.916800 5.023086
17.035200 -12.916800 5.023751
17.082000 -12.916800 5.023086
17.128800 -12.916800 5.020321
17.175600 -12.916800 5.016659
17.222400 -12.916800 5.002557
17.269200 -12.916800 4.992522
17.316000 -12.916800 4.976554
17.362800 -12.916800 4.948289
17.409600 -12.916800 4.923955
17.830800 -12.916800 -1.737854
18.673200 -12.916800 0.000000
-18.720000 -12.870000 0.000000
-18.673200 -12.870000 0.000000
-18.626400 -12.870000 0.000000
-18.579600 -12.870000 -7.937642
-18.532800 -12.870000 -7.935883
-18.486000 -12.870000 -7.940339
-18.439200 -12.870000 -7.925060
-18.392400 -12.870000 -7.904754
-18.345600 -12.870000 -7.904754
-18.298800 -12.870000 -7.885872
-18.252000 -12.870000 -7.892019
-18.205200 -12.870000 -7.903153
-18.158400 -12.870000 -7.892019
-18.111600 -12.870000 -7.903153
-18.064800 -12.870000 -7.910868
-18.018000 -12.870000 -7.931725
-17.971200 -12.870000 -7.936062
-17.924400 -12.870000 -7.943571
-17.877600 -12.870000 -7.948428
-17.830800 -12.870000 -7.948428
-17.784000 -12.870000 -7.941468
-17.737200 -12.870000 -7.919579
-17.690400 -12.870000 -7.919444
-17.643600 -12.870000 -7.919579
-17.596800 -12.870000 -7.880853
-17.550000 -12.870000 -7.867873
-17.503200 -12.870000 -7.853421
-17.456400 -12.870000 -7.839683
-16.988400 -12.870000 -6.403937
-16.239600 -12.870000 5.054142
-16.192800 -12.870000 5.064702
-16.146000 -12.870000 5.093593
-16.099200 -12.870000 5.093593
-16.052400 -12.870000 5.102730
-16.005600 -12.870000 5.106356
-15.958800 -12.870000 5.112911
-15.912000 -12.870000 5.126810
-15.865200 -12.870000 5.141349
-15.818400 -12.870000 5.155224
-15.771600 -12.870000 5.164875
-15.724800 -12.870000 5.185058
-15.678000 -12.870000 5.245020
-15.210000 -12.870000 6.661225
-15.163200 -12.870000 6.712283
-15.116400 -12.870000 6.730579
-15.069600 -12.870000 6.741326
-15.022800 -12.870000 6.747305
-14.976000 -12.870000 6.751714
-14.929200 -12.870000 6.749638
-14.882400 -12.870000 6.749946
-14.835600 -12.870000 6.761875
-14.788800 -12.870000 6.769932
-14.742000 -12.870000 6.771190
-14.695200 -12.870000 6.771190
-14.648400 -12.870000 6.770749
-14.601600 -12.870000 6.770749
-14.554800 -12.870000 6.772921
-14.508000 -12.870000 6.771237
-14.461200 -12.870000 6.771237
-14.414400 -12.870000 6.771736
-14.367600 -12.870000 6.771237
-14.320800 -12.870000 6.774697
-14.274000 -12.870000 6.776166
-14.227200 -12.870000 6.774697
-14.180400 -12.870000 6.779898
-14.133600 -12.870000 6.774697
-14.086800 -12.870000 6.773542
-14.040000 -12.870000 6.769932
-13.993200 -12.870000 6.765054
-13.946400 -12.870000 6.766015
-13.899600 -12.870000 6.769932
-13.852800 -12.870000 6.766015
-13.806000 -12.870000 6.776202
-13.759200 -12.870000 6.776657
-13.712400 -12.870000 6.779822
-13.665600 -12.870000 6.781891
-13.618800 -12.870000 6.773259
-13.572000 -12.870000 6.772544
-13.525200 -12.870000 6.781216
-13.478400 -12.870000 6.781891
-13.431600 -12.870000 6.783124
-13.384800 -12.870000 6.792250
-13.338000 -12.870000 6.812584
-13.291200 -12.870000 6.826976
-13.244400 -12.870000 6.843447
-7.254000 -12.870000 16.145719
-7.207200 -12.870000 9.168031
-7.160400 -12.870000 9.111003
-7.113600 -12.870000 8.957242
-7.066800 -12.870000 8.833960
-7.020000 -12.870000 8.791353
-6.973200 -12.870000 8.802697
-6.926400 -12.870000 8.789672
-6.879600 -12.870000 8.732810
-6.832800 -12.870000 8.584807
-6.786000 -12.870000 8.528559
-6.739200 -12.870000 8.499012
-6.692400 -12.870000 8.408552
-6.645600 -12.870000 8.363274
-6.598800 -12.870000 8.326057
-6.552000 -12.870000 8.290553
-6.505200 -12.870000 8.261529
-6.458400 -12.870000 8.204959
-6.411600 -12.870000 8.161329
-6.364800 -12.870000 8.120618
-6.318000 -12.870000 8.055296
-6.271200 -12.870000 8.023759
-6.224400 -12.870000 7.983112
-6.177600 -12.870000 7.945184
-6.130800 -12.870000 7.907459
-6.084000 -12.870000 7.860566
-6.037200 -12.870000 7.818263
-5.990400 -12.870000 7.757253
-5.943600 -12.870000 7.721015
-5.896800 -12.870000 7.706646
-5.850000 -12.870000 7.664311
-5.803200 -12.870000 7.641948
-5.756400 -12.870000 7.620695
-5.709600 -12.870000 7.556135
-5.662800 -12.870000 7.501976
-5.616000 -12.870000 7.484158
-5.569200 -12.870000 7.435719
-5.522400 -12.870000 7.416721
-5.475600 -12.870000 7.404380
-5.428800 -12.870000 7.393335
-5.382000 -12.870000 7.385840
-5.335200 -12.870000 7.367056
-5.288400 -12.870000 7.351068
-5.241600 -12.870000 7.350903
-5.194800 -12.870000 7.331125
-5.148000 -12.870000 7.293249
-5.101200 -12.870000 7.272699
-5.054400 -12.870000 7.195383
-5.007600 -12.870000 7.163268
-4.960800 -12.870000 7.129101
-4.914000 -12.870000 7.106115
-4.867200 -12.870000 7.076365
-4.820400 -12.870000 7.058085
-4.773600 -12.870000 7.041580
-4.726800 -12.870000 7.018684
-4.680000 -12.870000 7.006665
-4.633200 -12.870000 6.993929
-4.586400 -12.870000 6.976041
-4.539600 -12.870000 6.943432
-4.492800 -12.870000 6.921197
-4.446000 -12.870000 6.904537
-4.399200 -12.870000 6.884672
-4.352400 -12.870000 6.876780
-4.305600 -12.870000 6.836705
-4.258800 -12.870000 6.826885
-4.212000 -12.870000 6.803029
-4.165200 -12.870000 6.759322
-4.118400 -12.870000 6.722227
-4.071600 -12.870000 6.696447
-4.024800 -12.870000 6.684149
-3.978000 -12.870000 6.679754
-3.931200 -12.870000 6.663374
-3.884400 -12.870000 6.625312
-3.837600 -12.870000 6.613279
-3.790800 -12.870000 6.600679
-3.744000 -12.870000 6.595018
-3.697200 -12.870000 6.577330
-3.650400 -12.870000 6.543977
-3.603600 -12.870000 6.515669
-3.556800 -12.870000 6.470087
-3.510000 -12.870000 6.455667
-3.463200 -12.870000 6.430574
-3.416400 -12.870000 6.421377
-3.369600 -12.870000 6.413692
-3.322800 -12.870000 6.388599
-3.276000 -12.870000 6.377765
-3.229200 -12.870000 6.368435
-3.182400 -12.870000 6.343939
-3.135600 -12.870000 6.305404
-3.088800 -12.870000 6.292630
-3.042000 -12.870000 6.279769
-2.995200 -12.870000 6.273509
-2.948400 -12.870000 6.273509
-2.901600 -12.870000 6.260086
-2.854800 -12.870000 6.249150
-2.808000 -12.870000 6.250255
-2.761200 -12.870000 6.249150
-2.714400 -12.870000 6.251369
-2.667600 -12.870000 6.249150
-2.620800 -12.870000 6.243632
-2.574000 -12.870000 6.231194
-2.527200 -12.870000 6.214838
-2.480400 -12.870000 6.176362
-2.433600 -12.870000 6.153137
-2.386800 -12.870000 6.117326
-2.340000 -12.870000 6.097545
-2.293200 -12.870000 6.071409
-2.246400 -12.870000 6.067991
-2.199600 -12.870000 6.061539
-2.152800 -12.870000 6.053584
-2.106000 -12.870000 6.053584
-2.059200 -12.870000 6.032622
-2.012400 -12.870000 6.021694
-1.965600 -12.870000 6.020016
-1.918800 -12.870000 6.000376
-1.872000 -12.870000 5.983625
-1.825200 -12.870000 5.953084
-1.778400 -12.870000 5.936061
-1.731600 -12.870000 5.918703
-1.684800 -12.870000 5.911890
-1.638000 -12.870000 5.900768
-1.591200 -12.870000 5.891405
-1.544400 -12.870000 5.877236
-1.497600 -12.870000 5.877041
-1.450800 -12.870000 5.862369
-1.404000 -12.870000 5.841049
-1.357200 -12.870000 5.840533
-1.310400 -12.870000 5.841049
-1.263600 -12.870000 5.850485
-1.216800 -12.870000 5.859343
-1.170000 -12.870000 5.861621
-1.123200 -12.870000 5.882981
-1.076400 -12.870000 5.904207
-1.029600 -12.870000 5.913142
-0.982800 -12.870000 5.882981
-0.936000 -12.870000 5.876454
-0.889200 -12.870000 5.832069
-0.842400 -12.870000 5.817934
-0.795600 -12.870000 5.793418
-0.748800 -12.870000 5.767884
-0.702000 -12.870000 5.746846
-0.655200 -12.870000 5.722591
-0.608400 -12.870000 5.707373
-0.561600 -12.870000 5.685449
-0.514800 -12.870000 5.669430
-0.468000 -12.870000 5.667855
-0.421200 -12.870000 5.641522
-0.374400 -12.870000 5.663876
-0.327600 -12.870000 5.667855
-0.280800 -12.870000 5.677030
-0.234000 -12.870000 5.679319
-0.187200 -12.870000 5.685878
-0.140400 -12.870000 5.689277
-0.093600 -12.870000 5.693930
-0.046800 -12.870000 5.689019
0.000000 -12.870000 5.679319
0.046800 -12.870000 5.667371
0.093600 -12.870000 5.667371
0.140400 -12.870000 5.669751
0.187200 -12.870000 5.667371
0.234000 -12.870000 5.640198
0.280800 -12.870000 5.656305
0.327600 -12.870000 5.654959
0.374400 -12.870000 5.639525
0.421200 -12.870000 5.623182
0.468000 -12.870000 5.609918
0.514800 -12.870000 5.595579
0.561600 -12.870000 5.593451
0.608400 -12.870000 5.565951
0.655200 -12.870000 5.568778
0.702000 -12.870000 5.550602
0.748800 -12.870000 5.539833
0.795600 -12.870000 5.550602
0.842400 -12.870000 5.550602
0.889200 -12.870000 5.548741
0.936000 -12.870000 5.557372
0.982800 -12.870000 5.578831
1.029600 -12.870000 5.597103
1.076400 -12.870000 5.589325
1.123200 -12.870000 5.582505
1.170000 -12.870000 5.555397
1.216800 -12.870000 5.544080
1.263600 -12.870000 5.534387
1.310400 -12.870000 5.511481
1.357200 -12.870000 5.484006
1.404000 -12.870000 5.484006
1.450800 -12.870000 5.488383
1.497600 -12.870000 5.496029
1.544400 -12.870000 5.502171
1.591200 -12.870000 5.514285
1.638000 -12.870000 5.525516
1.684800 -12.870000 5.526600
1.731600 -12.870000 5.526600
1.778400 -12.870000 5.538436
1.825200 -12.870000 5.536399
1.872000 -12.870000 5.533554
1.918800 -12.870000 5.524869
1.965600 -12.870000 5.524869
2.012400 -12.870000 5.513836
2.059200 -12.870000 5.513836
2.106000 -12.870000 5.510974
2.152800 -12.870000 5.506683
2.199600 -12.870000 5.512482
2.246400 -12.870000 5.528494
2.293200 -12.870000 5.510974
2.340000 -12.870000 5.510974
2.386800 -12.870000 5.508569
2.433600 -12.870000 5.500111
2.480400 -12.870000 5.508569
2.527200 -12.870000 5.504316
2.574000 -12.870000 5.504316
2.620800 -12.870000 5.504316
2.667600 -12.870000 5.501757
2.714400 -12.870000 5.487856
2.761200 -12.870000 5.486588
2.808000 -12.870000 5.477591
2.854800 -12.870000 5.455599
2.901600 -12.870000 5.438627
2.948400 -12.870000 5.433883
2.995200 -12.870000 5.438627
3.042000 -12.870000 5.442705
3.088800 -12.870000 5.444254
3.135600 -12.870000 5.479206
3.182400 -12.870000 5.503256
3.229200 -12.870000 5.535780
3.276000 -12.870000 5.548078
3.322800 -12.870000 5.580150
3.369600 -12.870000 5.596981
3.416400 -12.870000 5.598499
3.463200 -12.870000 5.590249
3.510000 -12.870000 5.575491
3.556800 -12.870000 5.582852
3.603600 -12.870000 5.542022
3.650400 -12.870000 5.542022
3.697200 -12.870000 5.542022
3.744000 -12.870000 5.542458
3.790800 -12.870000 5.544060
3.837600 -12.870000 5.562615
3.884400 -12.870000 5.562615
3.931200 -12.870000 5.566040
3.978000 -12.870000 5.570802
4.024800 -12.870000 5.585987
4.071600 -12.870000 5.598318
4.118400 -12.870000 5.616457
4.165200 -12.870000 5.639049
4.212000 -12.870000 5.650545
4.258800 -12.870000 5.665676
4.305600 -12.870000 5.668845
4.352400 -12.870000 5.668845
4.399200 -12.870000 5.684575
4.446000 -12.870000 5.684717
4.492800 -12.870000 5.661459
4.539600 -12.870000 5.661459
4.586400 -12.870000 5.661250
4.633200 -12.870000 5.661459
4.680000 -12.870000 5.670019
4.726800 -12.870000 5.679960
4.773600 -12.870000 5.679960
4.820400 -12.870000 5.696894
4.867200 -12.870000 5.696696
4.914000 -12.870000 5.693839
4.960800 -12.870000 5.696894
5.007600 -12.870000 5.705380
5.054400 -12.870000 5.705380
5.101200 -12.870000 5.721315
5.148000 -12.870000 5.729527
5.194800 -12.870000 5.751146
5.241600 -12.870000 5.762825
5.288400 -12.870000 5.797914
5.335200 -12.870000 5.815243
5.382000 -12.870000 5.847207
5.428800 -12.870000 5.853687
5.475600 -12.870000 5.866199
5.522400 -12.870000 5.866199
5.569200 -12.870000 5.866199
5.616000 -12.870000 5.862259
5.662800 -12.870000 5.861574
5.709600 -12.870000 5.861574
5.756400 -12.870000 5.871073
5.803200 -12.870000 5.884992
5.850000 -12.870000 5.900704
5.896800 -12.870000 5.946151
5.943600 -12.870000 5.999495
5.990400 -12.870000 6.045718
6.037200 -12.870000 6.064979
6.084000 -12.870000 6.082964
6.130800 -12.870000 6.084202
6.177600 -12.870000 6.084202
6.224400 -12.870000 6.072882
6.271200 -12.870000 6.049492
6.318000 -12.870000 6.042587
6.364800 -12.870000 6.045331
6.411600 -12.870000 6.067059
6.458400 -12.870000 6.088737
6.505200 -12.870000 6.132437
6.552000 -12.870000 6.174532
6.598800 -12.870000 6.204153
6.645600 -12.870000 6.278308
6.692400 -12.870000 6.299355
6.739200 -12.870000 6.333468
6.786000 -12.870000 6.379681
6.832800 -12.870000 6.391793
6.879600 -12.870000 6.395304
6.926400 -12.870000 6.404944
6.973200 -12.870000 6.421404
7.020000 -12.870000 6.435730
7.066800 -12.870000 6.456600
7.113600 -12.870000 6.475247
7.160400 -12.870000 6.517390
7.207200 -12.870000 6.533503
7.254000 -12.870000 6.563802
7.300800 -12.870000 6.566763
7.347600 -12.870000 6.577031
7.394400 -12.870000 6.597017
7.441200 -12.870000 6.642458
7.488000 -12.870000 6.691216
7.534800 -12.870000 6.723526
7.581600 -12.870000 6.754651
7.628400 -12.870000 6.774219
7.675200 -12.870000 6.804968
7.722000 -12.870000 6.835963
7.768800 -12.870000 6.879446
7.815600 -12.870000 6.912746
7.862400 -12.870000 6.960582
7.909200 -12.870000 7.010550
7.956000 -12.870000 7.043711
8.002800 -12.870000 7.085316
8.049600 -12.870000 7.106388
8.096400 -12.870000 7.123221
8.143200 -12.870000 7.149035
8.190000 -12.870000 7.205618
8.236800 -12.870000 7.217670
8.283600 -12.870000 7.231611
8.330400 -12.870000 7.245705
8.377200 -12.870000 7.298083
8.424000 -12.870000 7.341368
8.470800 -12.870000 7.431101
8.517600 -12.870000 7.489235
8.564400 -12.870000 7.521542
8.611200 -12.870000 7.576572
8.658000 -12.870000 7.624245
8.704800 -12.870000 7.688606
8.751600 -12.870000 7.713410
8.798400 -12.870000 7.774687
8.845200 -12.870000 7.872013
8.892000 -12.870000 8.011147
8.938800 -12.870000 8.167567
8.985600 -12.870000 8.278399
9.032400 -12.870000 8.557919
9.079200 -12.870000 13.122246
14.320800 -12.870000 6.727578
14.367600 -12.870000 6.705191
14.414400 -12.870000 6.693214
14.461200 -12.870000 6.678658
14.508000 -12.870000 6.671614
14.554800 -12.870000 6.666012
14.601600 -12.870000 6.655917
14.648400 -12.870000 6.649601
14.695200 -12.870000 6.649601
14.742000 -12.870000 6.657873
14.788800 -12.870000 6.667740
14.835600 -12.870000 6.668177
14.882400 -12.870000 6.675432
14.929200 -12.870000 6.682664
14.976000 -12.870000 6.676232
15.022800 -12.870000 6.684370
15.069600 -12.870000 6.682664
15.116400 -12.870000 6.681647
15.163200 -12.870000 6.677709
15.210000 -12.870000 6.677709
15.256800 -12.870000 6.668080
15.303600 -12.870000 6.668080
15.350400 -12.870000 6.661424
15.397200 -12.870000 6.659098
15.444000 -12.870000 6.654416
15.490800 -12.870000 6.652364
15.537600 -12.870000 6.643940
15.584400 -12.870000 6.643940
15.631200 -12.870000 6.652878
15.678000 -12.870000 6.649614
15.724800 -12.870000 6.661272
15.771600 -12.870000 6.663687
15.818400 -12.870000 6.668255
15.865200 -12.870000 6.669513
15.912000 -12.870000 6.668311
15.958800 -12.870000 6.668311
16.005600 -12.870000 6.668311
16.052400 -12.870000 6.652431
16.099200 -12.870000 6.646027
16.146000 -12.870000 6.632750
16.192800 -12.870000 6.592402
16.754400 -12.870000 5.075857
16.801200 -12.870000 5.048468
16.848000 -12.870000 5.042245
16.894800 -12.870000 5.039592
16.941600 -12.870000 5.023751
16.988400 -12.870000 5.023086
17.035200 -12.870000 5.026146
17.082000 -12.870000 5.040328
17.128800 -12.870000 5.023086
17.175600 -12.870000 5.023086
17.222400 -12.870000 5.013554
17.269200 -12.870000 5.013554
17.316000 -12.870000 4.989032
17.362800 -12.870000 4.971947
17.409600 -12.870000 4.932157
17.456400 -12.870000 4.811579
18.673200 -12.870000 0.000000
-18.720000 -12.823200 0.000000
-18.673200 -12.823200 0.000000
-18.626400 -12.823200 0.000000
-18.579600 -12.823200 -7.935883
-18.532800 -12.823200 -7.935883
-18.486000 -12.823200 -7.940339
-18.439200 -12.823200 -7.933668
-18.392400 -12.823200 -7.925060
-18.345600 -12.823200 -7.910868
-18.298800 -12.823200 -7.885872
-18.252000 -12.823200 -7.885872
-18.205200 -12.823200 -7.913168
-18.158400 -12.823200 -7.892019
-18.111600 -12.823200 -7.914328
-18.064800 -12.823200 -7.931725
-18.018000 -12.823200 -7.936062
-17.971200 -12.823200 -7.940040
-17.924400 -12.823200 -7.941468
-17.877600 -12.823200 -7.943571
-17.830800 -12.823200 -7.943571
-17.784000 -12.823200 -7.940040
-17.737200 -12.823200 -7.922560
-17.690400 -12.823200 -7.919579
-17.643600 -12.823200 -7.919579
-17.596800 -12.823200 -7.894160
-17.550000 -12.823200 -7.868531
-17.503200 -12.823200 -7.857741
-17.456400 -12.823200 -7.839683
-16.286400 -12.823200 5.028808
-16.239600 -12.823200 5.064702
-16.192800 -12.823200 5.081371
-16.146000 -12.823200 5.106356
-16.099200 -12.823200 5.104026
-16.052400 -12.823200 5.106374
-16.005600 -12.823200 5.115963
-15.958800 -12.823200 5.126810
-15.912000 -12.823200 5.134497
-15.865200 -12.823200 5.155087
-15.818400 -12.823200 5.163189
-15.771600 -12.823200 5.182130
-15.724800 -12.823200 5.245020
-15.678000 -12.823200 5.287695
-15.210000 -12.823200 6.701150
-15.163200 -12.823200 6.728058
-15.116400 -12.823200 6.746647
-15.069600 -12.823200 6.748307
-15.022800 -12.823200 6.754037
-14.976000 -12.823200 6.758353
-14.929200 -12.823200 6.749946
-14.882400 -12.823200 6.761875
-14.835600 -12.823200 6.762346
-14.788800 -12.823200 6.769932
-14.742000 -12.823200 6.769932
-14.695200 -12.823200 6.767898
-14.648400 -12.823200 6.767898
-14.601600 -12.823200 6.767898
-14.554800 -12.823200 6.765838
-14.508000 -12.823200 6.763954
-14.461200 -12.823200 6.763954
-14.414400 -12.823200 6.763954
-14.367600 -12.823200 6.763576
-14.320800 -12.823200 6.763954
-14.274000 -12.823200 6.771237
-14.227200 -12.823200 6.768532
-14.180400 -12.823200 6.773542
-14.133600 -12.823200 6.768532
-14.086800 -12.823200 6.766072
-14.040000 -12.823200 6.766072
-13.993200 -12.823200 6.766072
-13.946400 -12.823200 6.769932
-13.899600 -12.823200 6.776657
-13.852800 -12.823200 6.766072
-13.806000 -12.823200 6.776657
-13.759200 -12.823200 6.779822
[truncated: 7,763,132 more chars]
