# Supplementary material for: Case study of 3D fingerprints applications
Source: PLoS One. 2017 Apr 11;12(4):e0175261. doi: 10.1371/journal.pone.0175261 (PMC5388323; doi:10.1371/journal.pone.0175261)
Supplement: S1 Database — (ZIP) [file pone.0175261.s001.zip › S1_Database/S1_Database_Session2-3D finger point cloud data/bz_r3_b_2.txt]

-18.720000 -14.040000 0.000000
-18.673200 -14.040000 0.000000
-18.626400 -14.040000 0.000000
-18.579600 -14.040000 0.000000
-18.532800 -14.040000 0.000000
-18.486000 -14.040000 0.000000
-18.439200 -14.040000 0.000000
-18.392400 -14.040000 0.000000
-18.345600 -14.040000 0.000000
-18.298800 -14.040000 0.000000
-18.252000 -14.040000 0.000000
-18.205200 -14.040000 0.000000
-18.158400 -14.040000 0.000000
-18.111600 -14.040000 0.000000
-18.064800 -14.040000 0.000000
-18.018000 -14.040000 0.000000
-17.971200 -14.040000 0.000000
-17.924400 -14.040000 0.000000
-17.877600 -14.040000 0.000000
-17.830800 -14.040000 0.000000
-17.784000 -14.040000 0.000000
-17.737200 -14.040000 0.000000
-17.690400 -14.040000 0.000000
-17.643600 -14.040000 0.000000
-17.596800 -14.040000 0.000000
-17.550000 -14.040000 0.000000
-17.503200 -14.040000 0.000000
-17.456400 -14.040000 0.000000
-17.409600 -14.040000 0.000000
-17.362800 -14.040000 0.000000
-17.316000 -14.040000 0.000000
-17.269200 -14.040000 0.000000
-17.222400 -14.040000 0.000000
-17.175600 -14.040000 0.000000
-17.128800 -14.040000 0.000000
-17.082000 -14.040000 0.000000
-17.035200 -14.040000 0.000000
-16.988400 -14.040000 0.000000
-16.941600 -14.040000 0.000000
-16.894800 -14.040000 0.000000
-16.848000 -14.040000 0.000000
-16.801200 -14.040000 0.000000
-16.754400 -14.040000 0.000000
-16.707600 -14.040000 0.000000
-16.380000 -14.040000 0.000000
-16.333200 -14.040000 0.000000
-16.286400 -14.040000 0.000000
-15.444000 -14.040000 0.000000
-15.397200 -14.040000 0.000000
-15.350400 -14.040000 0.000000
-15.303600 -14.040000 0.000000
-15.256800 -14.040000 0.000000
-15.210000 -14.040000 0.000000
-15.163200 -14.040000 0.000000
-15.116400 -14.040000 0.000000
-15.069600 -14.040000 0.000000
-15.022800 -14.040000 0.000000
-14.976000 -14.040000 0.000000
-14.929200 -14.040000 0.000000
-14.882400 -14.040000 0.000000
-14.414400 -14.040000 0.000000
-14.367600 -14.040000 0.000000
-14.320800 -14.040000 0.000000
-14.274000 -14.040000 0.000000
-14.227200 -14.040000 0.000000
-14.180400 -14.040000 0.000000
-14.133600 -14.040000 0.000000
-14.086800 -14.040000 0.000000
-14.040000 -14.040000 0.000000
-13.993200 -14.040000 0.000000
-13.946400 -14.040000 0.000000
-13.899600 -14.040000 0.000000
-13.852800 -14.040000 0.000000
-13.806000 -14.040000 0.000000
-13.759200 -14.040000 0.000000
-13.712400 -14.040000 0.000000
-13.665600 -14.040000 0.000000
-13.618800 -14.040000 0.000000
-13.572000 -14.040000 0.000000
-13.525200 -14.040000 0.000000
-13.478400 -14.040000 0.000000
-13.431600 -14.040000 0.000000
-13.384800 -14.040000 0.000000
-13.338000 -14.040000 0.000000
-13.291200 -14.040000 0.000000
-13.244400 -14.040000 0.000000
-13.197600 -14.040000 0.000000
-13.150800 -14.040000 0.000000
-13.104000 -14.040000 0.000000
-13.057200 -14.040000 0.000000
-13.010400 -14.040000 0.000000
-12.963600 -14.040000 0.000000
-12.916800 -14.040000 0.000000
-12.870000 -14.040000 0.000000
-12.823200 -14.040000 0.000000
-12.776400 -14.040000 0.000000
-12.729600 -14.040000 0.000000
-12.682800 -14.040000 0.000000
-12.636000 -14.040000 0.000000
-12.589200 -14.040000 0.000000
-12.542400 -14.040000 0.000000
-12.495600 -14.040000 0.000000
-12.448800 -14.040000 0.000000
-12.402000 -14.040000 0.000000
-12.355200 -14.040000 0.000000
-5.101200 -14.040000 0.000000
-5.007600 -14.040000 0.000000
-4.960800 -14.040000 0.000000
-4.914000 -14.040000 0.000000
-4.867200 -14.040000 0.000000
-4.820400 -14.040000 0.000000
-4.773600 -14.040000 0.000000
-4.726800 -14.040000 0.000000
-4.680000 -14.040000 0.000000
-4.633200 -14.040000 0.000000
-4.586400 -14.040000 0.000000
-4.539600 -14.040000 0.000000
-4.492800 -14.040000 0.000000
-4.446000 -14.040000 0.000000
-4.399200 -14.040000 0.000000
-4.352400 -14.040000 0.000000
-4.305600 -14.040000 0.000000
-4.258800 -14.040000 0.000000
-4.212000 -14.040000 0.000000
-4.165200 -14.040000 0.000000
-4.118400 -14.040000 0.000000
-4.071600 -14.040000 0.000000
-4.024800 -14.040000 0.000000
-3.978000 -14.040000 0.000000
-3.931200 -14.040000 0.000000
-3.884400 -14.040000 0.000000
-3.837600 -14.040000 0.000000
-3.790800 -14.040000 0.000000
-3.744000 -14.040000 0.000000
-3.697200 -14.040000 0.000000
-3.650400 -14.040000 0.000000
-3.603600 -14.040000 0.000000
-3.556800 -14.040000 0.000000
-3.510000 -14.040000 0.000000
-3.463200 -14.040000 0.000000
-3.416400 -14.040000 0.000000
-3.369600 -14.040000 0.000000
-3.322800 -14.040000 0.000000
-3.276000 -14.040000 0.000000
-3.229200 -14.040000 0.000000
-3.182400 -14.040000 0.000000
-3.135600 -14.040000 0.000000
-3.088800 -14.040000 0.000000
-3.042000 -14.040000 0.000000
-2.995200 -14.040000 0.000000
-2.948400 -14.040000 0.000000
-2.901600 -14.040000 0.000000
-2.854800 -14.040000 0.000000
-2.808000 -14.040000 0.000000
-2.761200 -14.040000 0.000000
-2.714400 -14.040000 0.000000
-2.667600 -14.040000 0.000000
-2.620800 -14.040000 0.000000
-2.574000 -14.040000 0.000000
-2.527200 -14.040000 0.000000
-2.480400 -14.040000 0.000000
-2.433600 -14.040000 0.000000
-2.386800 -14.040000 0.000000
-2.340000 -14.040000 0.000000
-2.293200 -14.040000 0.000000
-2.246400 -14.040000 0.000000
-2.199600 -14.040000 0.000000
-2.152800 -14.040000 0.000000
-2.106000 -14.040000 0.000000
-2.059200 -14.040000 0.000000
-2.012400 -14.040000 0.000000
-1.965600 -14.040000 0.000000
-1.918800 -14.040000 0.000000
-1.872000 -14.040000 0.000000
-1.825200 -14.040000 0.000000
-1.778400 -14.040000 0.000000
-1.731600 -14.040000 0.000000
-1.684800 -14.040000 0.000000
-1.638000 -14.040000 0.000000
-1.591200 -14.040000 0.000000
-1.544400 -14.040000 0.000000
-1.497600 -14.040000 0.000000
-1.450800 -14.040000 0.000000
-1.404000 -14.040000 0.000000
-1.357200 -14.040000 0.000000
-1.310400 -14.040000 0.000000
-1.263600 -14.040000 0.000000
-1.216800 -14.040000 0.000000
-1.170000 -14.040000 0.000000
-1.123200 -14.040000 0.000000
-1.076400 -14.040000 0.000000
-1.029600 -14.040000 0.000000
-0.982800 -14.040000 0.000000
-0.936000 -14.040000 0.000000
-0.889200 -14.040000 0.000000
-0.842400 -14.040000 0.000000
-0.795600 -14.040000 0.000000
-0.748800 -14.040000 0.000000
-0.702000 -14.040000 0.000000
-0.655200 -14.040000 0.000000
-0.608400 -14.040000 0.000000
-0.561600 -14.040000 0.000000
-0.514800 -14.040000 0.000000
-0.468000 -14.040000 0.000000
-0.421200 -14.040000 0.000000
-0.374400 -14.040000 0.000000
-0.327600 -14.040000 0.000000
-0.280800 -14.040000 0.000000
-0.234000 -14.040000 0.000000
-0.187200 -14.040000 0.000000
-0.140400 -14.040000 0.000000
-0.093600 -14.040000 0.000000
-0.046800 -14.040000 0.000000
0.000000 -14.040000 0.000000
0.046800 -14.040000 0.000000
0.093600 -14.040000 0.000000
0.140400 -14.040000 0.000000
0.187200 -14.040000 0.000000
0.234000 -14.040000 0.000000
0.280800 -14.040000 0.000000
0.327600 -14.040000 0.000000
0.374400 -14.040000 0.000000
0.421200 -14.040000 0.000000
0.468000 -14.040000 0.000000
0.514800 -14.040000 0.000000
0.561600 -14.040000 0.000000
0.608400 -14.040000 0.000000
0.655200 -14.040000 0.000000
0.702000 -14.040000 0.000000
0.748800 -14.040000 0.000000
0.795600 -14.040000 0.000000
0.842400 -14.040000 0.000000
0.889200 -14.040000 0.000000
0.936000 -14.040000 0.000000
0.982800 -14.040000 0.000000
1.029600 -14.040000 0.000000
1.076400 -14.040000 0.000000
1.123200 -14.040000 0.000000
1.170000 -14.040000 0.000000
1.216800 -14.040000 0.000000
1.263600 -14.040000 0.000000
1.310400 -14.040000 0.000000
1.357200 -14.040000 0.000000
1.404000 -14.040000 0.000000
1.450800 -14.040000 0.000000
1.497600 -14.040000 0.000000
1.544400 -14.040000 0.000000
1.591200 -14.040000 0.000000
1.638000 -14.040000 0.000000
1.684800 -14.040000 0.000000
1.731600 -14.040000 0.000000
1.778400 -14.040000 0.000000
1.825200 -14.040000 0.000000
1.872000 -14.040000 0.000000
1.918800 -14.040000 0.000000
1.965600 -14.040000 0.000000
2.012400 -14.040000 0.000000
2.059200 -14.040000 0.000000
2.106000 -14.040000 0.000000
2.152800 -14.040000 0.000000
2.199600 -14.040000 0.000000
2.246400 -14.040000 0.000000
2.293200 -14.040000 0.000000
2.340000 -14.040000 0.000000
2.386800 -14.040000 0.000000
2.433600 -14.040000 0.000000
2.480400 -14.040000 0.000000
2.527200 -14.040000 0.000000
2.574000 -14.040000 0.000000
2.620800 -14.040000 0.000000
2.667600 -14.040000 0.000000
2.714400 -14.040000 0.000000
2.761200 -14.040000 0.000000
2.808000 -14.040000 0.000000
2.854800 -14.040000 0.000000
2.901600 -14.040000 0.000000
2.948400 -14.040000 0.000000
2.995200 -14.040000 0.000000
3.042000 -14.040000 0.000000
3.088800 -14.040000 0.000000
3.135600 -14.040000 0.000000
3.182400 -14.040000 0.000000
3.229200 -14.040000 0.000000
3.276000 -14.040000 0.000000
3.322800 -14.040000 0.000000
3.369600 -14.040000 0.000000
3.416400 -14.040000 0.000000
3.463200 -14.040000 0.000000
3.510000 -14.040000 0.000000
3.556800 -14.040000 0.000000
3.603600 -14.040000 0.000000
3.650400 -14.040000 0.000000
3.697200 -14.040000 0.000000
3.744000 -14.040000 0.000000
3.790800 -14.040000 0.000000
3.837600 -14.040000 0.000000
3.884400 -14.040000 0.000000
3.931200 -14.040000 0.000000
3.978000 -14.040000 0.000000
4.024800 -14.040000 0.000000
4.071600 -14.040000 0.000000
4.118400 -14.040000 0.000000
4.165200 -14.040000 0.000000
4.212000 -14.040000 0.000000
4.258800 -14.040000 0.000000
4.305600 -14.040000 0.000000
4.352400 -14.040000 0.000000
4.399200 -14.040000 0.000000
4.446000 -14.040000 0.000000
4.492800 -14.040000 0.000000
4.539600 -14.040000 0.000000
4.586400 -14.040000 0.000000
4.633200 -14.040000 0.000000
4.680000 -14.040000 0.000000
4.726800 -14.040000 0.000000
4.773600 -14.040000 0.000000
4.820400 -14.040000 0.000000
4.867200 -14.040000 0.000000
4.914000 -14.040000 0.000000
4.960800 -14.040000 0.000000
5.007600 -14.040000 0.000000
5.054400 -14.040000 0.000000
5.101200 -14.040000 0.000000
5.148000 -14.040000 0.000000
5.194800 -14.040000 0.000000
5.241600 -14.040000 0.000000
5.288400 -14.040000 0.000000
5.335200 -14.040000 0.000000
5.382000 -14.040000 0.000000
5.428800 -14.040000 0.000000
5.475600 -14.040000 0.000000
5.522400 -14.040000 0.000000
5.569200 -14.040000 0.000000
5.616000 -14.040000 0.000000
5.662800 -14.040000 0.000000
5.709600 -14.040000 0.000000
5.756400 -14.040000 0.000000
5.803200 -14.040000 0.000000
5.850000 -14.040000 0.000000
5.896800 -14.040000 0.000000
5.943600 -14.040000 0.000000
5.990400 -14.040000 0.000000
6.037200 -14.040000 0.000000
6.084000 -14.040000 0.000000
6.130800 -14.040000 0.000000
6.177600 -14.040000 0.000000
6.224400 -14.040000 0.000000
6.271200 -14.040000 0.000000
6.318000 -14.040000 0.000000
6.364800 -14.040000 0.000000
6.411600 -14.040000 0.000000
6.458400 -14.040000 0.000000
6.505200 -14.040000 0.000000
6.552000 -14.040000 0.000000
6.598800 -14.040000 0.000000
6.645600 -14.040000 0.000000
6.692400 -14.040000 0.000000
6.739200 -14.040000 0.000000
6.786000 -14.040000 0.000000
6.832800 -14.040000 0.000000
6.879600 -14.040000 0.000000
6.926400 -14.040000 0.000000
6.973200 -14.040000 0.000000
7.020000 -14.040000 0.000000
7.066800 -14.040000 0.000000
7.113600 -14.040000 0.000000
7.160400 -14.040000 0.000000
7.207200 -14.040000 0.000000
7.254000 -14.040000 0.000000
7.300800 -14.040000 0.000000
7.347600 -14.040000 0.000000
7.394400 -14.040000 0.000000
7.441200 -14.040000 0.000000
7.488000 -14.040000 0.000000
7.534800 -14.040000 0.000000
7.581600 -14.040000 0.000000
7.628400 -14.040000 0.000000
7.675200 -14.040000 0.000000
7.722000 -14.040000 0.000000
7.768800 -14.040000 0.000000
7.815600 -14.040000 0.000000
7.862400 -14.040000 0.000000
7.909200 -14.040000 0.000000
7.956000 -14.040000 0.000000
8.002800 -14.040000 0.000000
8.049600 -14.040000 0.000000
8.096400 -14.040000 0.000000
8.143200 -14.040000 0.000000
8.190000 -14.040000 0.000000
8.236800 -14.040000 0.000000
8.283600 -14.040000 0.000000
8.330400 -14.040000 0.000000
8.377200 -14.040000 0.000000
8.424000 -14.040000 0.000000
8.470800 -14.040000 0.000000
8.517600 -14.040000 0.000000
8.564400 -14.040000 0.000000
8.611200 -14.040000 0.000000
8.658000 -14.040000 0.000000
8.704800 -14.040000 0.000000
8.751600 -14.040000 0.000000
8.798400 -14.040000 0.000000
8.845200 -14.040000 0.000000
8.892000 -14.040000 0.000000
8.938800 -14.040000 0.000000
8.985600 -14.040000 0.000000
9.032400 -14.040000 0.000000
9.079200 -14.040000 0.000000
9.126000 -14.040000 0.000000
9.172800 -14.040000 0.000000
9.219600 -14.040000 0.000000
9.266400 -14.040000 0.000000
9.313200 -14.040000 0.000000
9.360000 -14.040000 0.000000
9.406800 -14.040000 0.000000
9.453600 -14.040000 0.000000
9.500400 -14.040000 0.000000
9.547200 -14.040000 0.000000
9.594000 -14.040000 0.000000
9.640800 -14.040000 0.000000
9.687600 -14.040000 0.000000
9.734400 -14.040000 0.000000
9.781200 -14.040000 0.000000
9.828000 -14.040000 0.000000
9.874800 -14.040000 0.000000
9.921600 -14.040000 0.000000
9.968400 -14.040000 0.000000
10.015200 -14.040000 0.000000
10.062000 -14.040000 0.000000
10.108800 -14.040000 0.000000
10.155600 -14.040000 0.000000
10.202400 -14.040000 0.000000
10.249200 -14.040000 0.000000
10.296000 -14.040000 0.000000
10.342800 -14.040000 0.000000
10.389600 -14.040000 0.000000
10.436400 -14.040000 0.000000
10.483200 -14.040000 0.000000
10.530000 -14.040000 0.000000
10.576800 -14.040000 0.000000
10.623600 -14.040000 0.000000
10.670400 -14.040000 0.000000
10.717200 -14.040000 0.000000
10.764000 -14.040000 0.000000
10.810800 -14.040000 0.000000
10.857600 -14.040000 0.000000
10.904400 -14.040000 0.000000
10.951200 -14.040000 0.000000
10.998000 -14.040000 0.000000
11.044800 -14.040000 0.000000
11.091600 -14.040000 0.000000
11.138400 -14.040000 0.000000
11.185200 -14.040000 0.000000
11.232000 -14.040000 0.000000
11.278800 -14.040000 0.000000
11.325600 -14.040000 0.000000
11.372400 -14.040000 0.000000
11.419200 -14.040000 0.000000
11.466000 -14.040000 0.000000
11.512800 -14.040000 0.000000
13.384800 -14.040000 0.000000
13.431600 -14.040000 0.000000
13.478400 -14.040000 0.000000
13.525200 -14.040000 0.000000
13.572000 -14.040000 0.000000
13.618800 -14.040000 0.000000
13.665600 -14.040000 0.000000
13.712400 -14.040000 0.000000
13.759200 -14.040000 0.000000
13.806000 -14.040000 0.000000
13.852800 -14.040000 0.000000
13.899600 -14.040000 0.000000
13.946400 -14.040000 0.000000
13.993200 -14.040000 0.000000
14.040000 -14.040000 0.000000
14.086800 -14.040000 0.000000
14.133600 -14.040000 0.000000
14.180400 -14.040000 0.000000
14.227200 -14.040000 0.000000
14.274000 -14.040000 0.000000
14.320800 -14.040000 0.000000
14.367600 -14.040000 0.000000
14.414400 -14.040000 0.000000
14.461200 -14.040000 0.000000
14.508000 -14.040000 0.000000
14.554800 -14.040000 0.000000
14.601600 -14.040000 0.000000
14.648400 -14.040000 0.000000
14.695200 -14.040000 0.000000
14.742000 -14.040000 0.000000
14.788800 -14.040000 0.000000
14.835600 -14.040000 0.000000
14.882400 -14.040000 0.000000
14.929200 -14.040000 0.000000
14.976000 -14.040000 0.000000
15.022800 -14.040000 0.000000
15.069600 -14.040000 0.000000
15.116400 -14.040000 0.000000
15.163200 -14.040000 0.000000
15.210000 -14.040000 0.000000
15.256800 -14.040000 0.000000
15.303600 -14.040000 0.000000
15.350400 -14.040000 0.000000
15.397200 -14.040000 0.000000
15.444000 -14.040000 0.000000
15.958800 -14.040000 0.000000
16.005600 -14.040000 0.000000
16.052400 -14.040000 0.000000
16.099200 -14.040000 0.000000
16.146000 -14.040000 0.000000
16.192800 -14.040000 0.000000
16.239600 -14.040000 0.000000
16.286400 -14.040000 0.000000
16.333200 -14.040000 0.000000
16.380000 -14.040000 0.000000
16.426800 -14.040000 0.000000
16.473600 -14.040000 0.000000
16.520400 -14.040000 0.000000
16.567200 -14.040000 0.000000
16.614000 -14.040000 0.000000
16.660800 -14.040000 0.000000
17.971200 -14.040000 0.000000
18.018000 -14.040000 0.000000
18.064800 -14.040000 0.000000
18.111600 -14.040000 0.000000
18.158400 -14.040000 0.000000
18.205200 -14.040000 0.000000
18.252000 -14.040000 0.000000
18.298800 -14.040000 0.000000
18.345600 -14.040000 0.000000
18.392400 -14.040000 0.000000
18.439200 -14.040000 0.000000
18.486000 -14.040000 0.000000
18.532800 -14.040000 0.000000
18.579600 -14.040000 0.000000
18.626400 -14.040000 0.000000
18.673200 -14.040000 0.000000
-18.720000 -13.993200 0.000000
-18.673200 -13.993200 0.000000
-18.626400 -13.993200 0.000000
-18.579600 -13.993200 0.000000
-18.532800 -13.993200 0.000000
-18.486000 -13.993200 0.000000
-18.439200 -13.993200 0.000000
-18.392400 -13.993200 0.000000
-18.345600 -13.993200 0.000000
-18.298800 -13.993200 0.000000
-18.252000 -13.993200 0.000000
-18.205200 -13.993200 0.000000
-18.158400 -13.993200 0.000000
-18.111600 -13.993200 0.000000
-18.064800 -13.993200 0.000000
-18.018000 -13.993200 0.000000
-17.971200 -13.993200 0.000000
-17.924400 -13.993200 0.000000
-17.877600 -13.993200 0.000000
-17.830800 -13.993200 0.000000
-17.784000 -13.993200 0.000000
-17.737200 -13.993200 0.000000
-17.690400 -13.993200 0.000000
-17.643600 -13.993200 0.000000
-17.596800 -13.993200 0.000000
-17.550000 -13.993200 0.000000
-17.503200 -13.993200 0.000000
-17.456400 -13.993200 0.000000
-17.409600 -13.993200 0.000000
-17.362800 -13.993200 0.000000
-17.316000 -13.993200 0.000000
-17.269200 -13.993200 0.000000
-17.222400 -13.993200 0.000000
-17.175600 -13.993200 0.000000
-17.128800 -13.993200 0.000000
-17.082000 -13.993200 0.000000
-17.035200 -13.993200 0.000000
-16.988400 -13.993200 0.000000
-16.941600 -13.993200 0.000000
-16.894800 -13.993200 0.000000
-16.848000 -13.993200 0.000000
-16.801200 -13.993200 0.000000
-16.754400 -13.993200 0.000000
-16.380000 -13.993200 0.000000
-16.286400 -13.993200 0.000000
-15.444000 -13.993200 0.000000
-15.397200 -13.993200 0.000000
-15.350400 -13.993200 0.000000
-15.303600 -13.993200 0.000000
-15.256800 -13.993200 0.000000
-15.210000 -13.993200 0.000000
-15.163200 -13.993200 0.000000
-15.116400 -13.993200 0.000000
-15.069600 -13.993200 0.000000
-15.022800 -13.993200 0.000000
-14.976000 -13.993200 0.000000
-14.929200 -13.993200 0.000000
-14.461200 -13.993200 0.000000
-14.414400 -13.993200 0.000000
-14.367600 -13.993200 0.000000
-14.320800 -13.993200 0.000000
-14.274000 -13.993200 0.000000
-14.227200 -13.993200 0.000000
-14.180400 -13.993200 0.000000
-14.133600 -13.993200 0.000000
-14.086800 -13.993200 0.000000
-14.040000 -13.993200 0.000000
-13.993200 -13.993200 0.000000
-13.946400 -13.993200 0.000000
-13.899600 -13.993200 0.000000
-13.852800 -13.993200 0.000000
-13.806000 -13.993200 0.000000
-13.759200 -13.993200 0.000000
-13.712400 -13.993200 0.000000
-13.665600 -13.993200 0.000000
-13.618800 -13.993200 0.000000
-13.572000 -13.993200 0.000000
-13.525200 -13.993200 0.000000
-13.478400 -13.993200 0.000000
-13.431600 -13.993200 0.000000
-13.384800 -13.993200 0.000000
-13.338000 -13.993200 0.000000
-13.291200 -13.993200 0.000000
-13.244400 -13.993200 0.000000
-13.197600 -13.993200 0.000000
-13.150800 -13.993200 0.000000
-13.104000 -13.993200 0.000000
-13.057200 -13.993200 0.000000
-13.010400 -13.993200 0.000000
-12.963600 -13.993200 0.000000
-12.916800 -13.993200 0.000000
-12.870000 -13.993200 0.000000
-12.823200 -13.993200 0.000000
-12.776400 -13.993200 0.000000
-12.729600 -13.993200 0.000000
-12.682800 -13.993200 0.000000
-12.636000 -13.993200 0.000000
-12.589200 -13.993200 0.000000
-12.542400 -13.993200 0.000000
-12.495600 -13.993200 0.000000
-12.448800 -13.993200 0.000000
-12.402000 -13.993200 0.000000
-12.355200 -13.993200 0.000000
-5.054400 -13.993200 0.000000
-5.007600 -13.993200 0.000000
-4.960800 -13.993200 0.000000
-4.914000 -13.993200 0.000000
-4.867200 -13.993200 0.000000
-4.820400 -13.993200 0.000000
-4.773600 -13.993200 0.000000
-4.726800 -13.993200 0.000000
-4.680000 -13.993200 0.000000
-4.633200 -13.993200 0.000000
-4.586400 -13.993200 0.000000
-4.539600 -13.993200 0.000000
-4.492800 -13.993200 0.000000
-4.446000 -13.993200 0.000000
-4.399200 -13.993200 0.000000
-4.352400 -13.993200 0.000000
-4.305600 -13.993200 0.000000
-4.258800 -13.993200 0.000000
-4.212000 -13.993200 0.000000
-4.165200 -13.993200 0.000000
-4.118400 -13.993200 0.000000
-4.071600 -13.993200 0.000000
-4.024800 -13.993200 0.000000
-3.978000 -13.993200 0.000000
-3.931200 -13.993200 0.000000
-3.884400 -13.993200 0.000000
-3.837600 -13.993200 0.000000
-3.790800 -13.993200 0.000000
-3.744000 -13.993200 0.000000
-3.697200 -13.993200 0.000000
-3.650400 -13.993200 0.000000
-3.603600 -13.993200 0.000000
-3.556800 -13.993200 0.000000
-3.510000 -13.993200 0.000000
-3.463200 -13.993200 0.000000
-3.416400 -13.993200 0.000000
-3.369600 -13.993200 0.000000
-3.322800 -13.993200 0.000000
-3.276000 -13.993200 0.000000
-3.229200 -13.993200 0.000000
-3.182400 -13.993200 0.000000
-3.135600 -13.993200 0.000000
-3.088800 -13.993200 0.000000
-3.042000 -13.993200 0.000000
-2.995200 -13.993200 0.000000
-2.948400 -13.993200 0.000000
-2.901600 -13.993200 0.000000
-2.854800 -13.993200 0.000000
-2.808000 -13.993200 0.000000
-2.761200 -13.993200 0.000000
-2.714400 -13.993200 0.000000
-2.667600 -13.993200 0.000000
-2.620800 -13.993200 0.000000
-2.574000 -13.993200 0.000000
-2.527200 -13.993200 0.000000
-2.480400 -13.993200 0.000000
-2.433600 -13.993200 0.000000
-2.386800 -13.993200 0.000000
-2.340000 -13.993200 0.000000
-2.293200 -13.993200 0.000000
-2.246400 -13.993200 0.000000
-2.199600 -13.993200 0.000000
-2.152800 -13.993200 0.000000
-2.106000 -13.993200 0.000000
-2.059200 -13.993200 0.000000
-2.012400 -13.993200 0.000000
-1.965600 -13.993200 0.000000
-1.918800 -13.993200 0.000000
-1.872000 -13.993200 0.000000
-1.825200 -13.993200 0.000000
-1.778400 -13.993200 0.000000
-1.731600 -13.993200 0.000000
-1.684800 -13.993200 0.000000
-1.638000 -13.993200 0.000000
-1.591200 -13.993200 0.000000
-1.544400 -13.993200 0.000000
-1.497600 -13.993200 0.000000
-1.450800 -13.993200 0.000000
-1.404000 -13.993200 0.000000
-1.357200 -13.993200 0.000000
-1.310400 -13.993200 0.000000
-1.263600 -13.993200 0.000000
-1.216800 -13.993200 0.000000
-1.170000 -13.993200 0.000000
-1.123200 -13.993200 0.000000
-1.076400 -13.993200 0.000000
-1.029600 -13.993200 0.000000
-0.982800 -13.993200 0.000000
-0.936000 -13.993200 0.000000
-0.889200 -13.993200 0.000000
-0.842400 -13.993200 0.000000
-0.795600 -13.993200 0.000000
-0.748800 -13.993200 0.000000
-0.702000 -13.993200 0.000000
-0.655200 -13.993200 0.000000
-0.608400 -13.993200 0.000000
-0.561600 -13.993200 0.000000
-0.514800 -13.993200 0.000000
-0.468000 -13.993200 0.000000
-0.421200 -13.993200 0.000000
-0.374400 -13.993200 0.000000
-0.327600 -13.993200 0.000000
-0.280800 -13.993200 0.000000
-0.234000 -13.993200 0.000000
-0.187200 -13.993200 0.000000
-0.140400 -13.993200 0.000000
-0.093600 -13.993200 0.000000
-0.046800 -13.993200 0.000000
0.000000 -13.993200 0.000000
0.046800 -13.993200 0.000000
0.093600 -13.993200 0.000000
0.140400 -13.993200 0.000000
0.187200 -13.993200 0.000000
0.234000 -13.993200 0.000000
0.280800 -13.993200 0.000000
0.327600 -13.993200 0.000000
0.374400 -13.993200 0.000000
0.421200 -13.993200 0.000000
0.468000 -13.993200 0.000000
0.514800 -13.993200 0.000000
0.561600 -13.993200 0.000000
0.608400 -13.993200 0.000000
0.655200 -13.993200 0.000000
0.702000 -13.993200 0.000000
0.748800 -13.993200 0.000000
0.795600 -13.993200 0.000000
0.842400 -13.993200 0.000000
0.889200 -13.993200 0.000000
0.936000 -13.993200 0.000000
0.982800 -13.993200 0.000000
1.029600 -13.993200 0.000000
1.076400 -13.993200 0.000000
1.123200 -13.993200 0.000000
1.170000 -13.993200 0.000000
1.216800 -13.993200 0.000000
1.263600 -13.993200 0.000000
1.310400 -13.993200 0.000000
1.357200 -13.993200 0.000000
1.404000 -13.993200 0.000000
1.450800 -13.993200 0.000000
1.497600 -13.993200 0.000000
1.544400 -13.993200 0.000000
1.591200 -13.993200 0.000000
1.638000 -13.993200 0.000000
1.684800 -13.993200 0.000000
1.731600 -13.993200 0.000000
1.778400 -13.993200 0.000000
1.825200 -13.993200 0.000000
1.872000 -13.993200 0.000000
1.918800 -13.993200 0.000000
1.965600 -13.993200 0.000000
2.012400 -13.993200 0.000000
2.059200 -13.993200 0.000000
2.106000 -13.993200 0.000000
2.152800 -13.993200 0.000000
2.199600 -13.993200 0.000000
2.246400 -13.993200 0.000000
2.293200 -13.993200 0.000000
2.340000 -13.993200 0.000000
2.386800 -13.993200 0.000000
2.433600 -13.993200 0.000000
2.480400 -13.993200 0.000000
2.527200 -13.993200 0.000000
2.574000 -13.993200 0.000000
2.620800 -13.993200 0.000000
2.667600 -13.993200 0.000000
2.714400 -13.993200 0.000000
2.761200 -13.993200 0.000000
2.808000 -13.993200 0.000000
2.854800 -13.993200 0.000000
2.901600 -13.993200 0.000000
2.948400 -13.993200 0.000000
2.995200 -13.993200 0.000000
3.042000 -13.993200 0.000000
3.088800 -13.993200 0.000000
3.135600 -13.993200 0.000000
3.182400 -13.993200 0.000000
3.229200 -13.993200 0.000000
3.276000 -13.993200 0.000000
3.322800 -13.993200 0.000000
3.369600 -13.993200 0.000000
3.416400 -13.993200 0.000000
3.463200 -13.993200 0.000000
3.510000 -13.993200 0.000000
3.556800 -13.993200 0.000000
3.603600 -13.993200 0.000000
3.650400 -13.993200 0.000000
3.697200 -13.993200 0.000000
3.744000 -13.993200 0.000000
3.790800 -13.993200 0.000000
3.837600 -13.993200 0.000000
3.884400 -13.993200 0.000000
3.931200 -13.993200 0.000000
3.978000 -13.993200 0.000000
4.024800 -13.993200 0.000000
4.071600 -13.993200 0.000000
4.118400 -13.993200 0.000000
4.165200 -13.993200 0.000000
4.212000 -13.993200 0.000000
4.258800 -13.993200 0.000000
4.305600 -13.993200 0.000000
4.352400 -13.993200 0.000000
4.399200 -13.993200 0.000000
4.446000 -13.993200 0.000000
4.492800 -13.993200 0.000000
4.539600 -13.993200 0.000000
4.586400 -13.993200 0.000000
4.633200 -13.993200 0.000000
4.680000 -13.993200 0.000000
4.726800 -13.993200 0.000000
4.773600 -13.993200 0.000000
4.820400 -13.993200 0.000000
4.867200 -13.993200 0.000000
4.914000 -13.993200 0.000000
4.960800 -13.993200 0.000000
5.007600 -13.993200 0.000000
5.054400 -13.993200 0.000000
5.101200 -13.993200 0.000000
5.148000 -13.993200 0.000000
5.194800 -13.993200 0.000000
5.241600 -13.993200 0.000000
5.288400 -13.993200 0.000000
5.335200 -13.993200 0.000000
5.382000 -13.993200 0.000000
5.428800 -13.993200 0.000000
5.475600 -13.993200 0.000000
5.522400 -13.993200 0.000000
5.569200 -13.993200 0.000000
5.616000 -13.993200 0.000000
5.662800 -13.993200 0.000000
5.709600 -13.993200 0.000000
5.756400 -13.993200 0.000000
5.803200 -13.993200 0.000000
5.850000 -13.993200 0.000000
5.896800 -13.993200 0.000000
5.943600 -13.993200 0.000000
5.990400 -13.993200 0.000000
6.037200 -13.993200 0.000000
6.084000 -13.993200 0.000000
6.130800 -13.993200 0.000000
6.177600 -13.993200 0.000000
6.224400 -13.993200 0.000000
6.271200 -13.993200 0.000000
6.318000 -13.993200 0.000000
6.364800 -13.993200 0.000000
6.411600 -13.993200 0.000000
6.458400 -13.993200 0.000000
6.505200 -13.993200 0.000000
6.552000 -13.993200 0.000000
6.598800 -13.993200 0.000000
6.645600 -13.993200 0.000000
6.692400 -13.993200 0.000000
6.739200 -13.993200 0.000000
6.786000 -13.993200 0.000000
6.832800 -13.993200 0.000000
6.879600 -13.993200 0.000000
6.926400 -13.993200 0.000000
6.973200 -13.993200 0.000000
7.020000 -13.993200 0.000000
7.066800 -13.993200 0.000000
7.113600 -13.993200 0.000000
7.160400 -13.993200 0.000000
7.207200 -13.993200 0.000000
7.254000 -13.993200 0.000000
7.300800 -13.993200 0.000000
7.347600 -13.993200 0.000000
7.394400 -13.993200 0.000000
7.441200 -13.993200 0.000000
7.488000 -13.993200 0.000000
7.534800 -13.993200 0.000000
7.581600 -13.993200 0.000000
7.628400 -13.993200 0.000000
7.675200 -13.993200 0.000000
7.722000 -13.993200 0.000000
7.768800 -13.993200 0.000000
7.815600 -13.993200 0.000000
7.862400 -13.993200 0.000000
7.909200 -13.993200 0.000000
7.956000 -13.993200 0.000000
8.002800 -13.993200 0.000000
8.049600 -13.993200 0.000000
8.096400 -13.993200 0.000000
8.143200 -13.993200 0.000000
8.190000 -13.993200 0.000000
8.236800 -13.993200 0.000000
8.283600 -13.993200 0.000000
8.330400 -13.993200 0.000000
8.377200 -13.993200 0.000000
8.424000 -13.993200 0.000000
8.470800 -13.993200 0.000000
8.517600 -13.993200 0.000000
8.564400 -13.993200 0.000000
8.611200 -13.993200 0.000000
8.658000 -13.993200 0.000000
8.704800 -13.993200 0.000000
8.751600 -13.993200 0.000000
8.798400 -13.993200 0.000000
8.845200 -13.993200 0.000000
8.892000 -13.993200 0.000000
8.938800 -13.993200 0.000000
8.985600 -13.993200 0.000000
9.032400 -13.993200 0.000000
9.079200 -13.993200 0.000000
9.126000 -13.993200 0.000000
9.172800 -13.993200 0.000000
9.219600 -13.993200 0.000000
9.266400 -13.993200 0.000000
9.313200 -13.993200 0.000000
9.360000 -13.993200 0.000000
9.406800 -13.993200 0.000000
9.453600 -13.993200 0.000000
9.500400 -13.993200 0.000000
9.547200 -13.993200 0.000000
9.594000 -13.993200 0.000000
9.640800 -13.993200 0.000000
9.687600 -13.993200 0.000000
9.734400 -13.993200 0.000000
9.781200 -13.993200 0.000000
9.828000 -13.993200 0.000000
9.874800 -13.993200 0.000000
9.921600 -13.993200 0.000000
9.968400 -13.993200 0.000000
10.015200 -13.993200 0.000000
10.062000 -13.993200 0.000000
10.108800 -13.993200 0.000000
10.155600 -13.993200 0.000000
10.202400 -13.993200 0.000000
10.249200 -13.993200 0.000000
10.296000 -13.993200 0.000000
10.342800 -13.993200 0.000000
10.389600 -13.993200 0.000000
10.436400 -13.993200 0.000000
10.483200 -13.993200 0.000000
10.530000 -13.993200 0.000000
10.576800 -13.993200 0.000000
10.623600 -13.993200 0.000000
10.670400 -13.993200 0.000000
10.717200 -13.993200 0.000000
10.764000 -13.993200 0.000000
10.810800 -13.993200 0.000000
10.857600 -13.993200 0.000000
10.904400 -13.993200 0.000000
10.951200 -13.993200 0.000000
10.998000 -13.993200 0.000000
11.044800 -13.993200 0.000000
11.091600 -13.993200 0.000000
11.138400 -13.993200 0.000000
11.185200 -13.993200 0.000000
11.232000 -13.993200 0.000000
11.278800 -13.993200 0.000000
11.325600 -13.993200 0.000000
11.372400 -13.993200 0.000000
11.419200 -13.993200 0.000000
11.466000 -13.993200 0.000000
11.512800 -13.993200 0.000000
13.431600 -13.993200 0.000000
13.478400 -13.993200 0.000000
13.525200 -13.993200 0.000000
13.572000 -13.993200 0.000000
13.618800 -13.993200 0.000000
13.665600 -13.993200 0.000000
13.712400 -13.993200 0.000000
13.759200 -13.993200 0.000000
13.806000 -13.993200 0.000000
13.852800 -13.993200 0.000000
13.899600 -13.993200 0.000000
13.946400 -13.993200 0.000000
13.993200 -13.993200 0.000000
14.040000 -13.993200 0.000000
14.086800 -13.993200 0.000000
14.133600 -13.993200 0.000000
14.180400 -13.993200 0.000000
14.227200 -13.993200 0.000000
14.274000 -13.993200 0.000000
14.320800 -13.993200 0.000000
14.367600 -13.993200 0.000000
14.414400 -13.993200 0.000000
14.461200 -13.993200 0.000000
14.508000 -13.993200 0.000000
14.554800 -13.993200 0.000000
14.601600 -13.993200 0.000000
14.648400 -13.993200 0.000000
14.695200 -13.993200 0.000000
14.742000 -13.993200 0.000000
14.788800 -13.993200 0.000000
14.835600 -13.993200 0.000000
14.882400 -13.993200 0.000000
14.929200 -13.993200 0.000000
14.976000 -13.993200 0.000000
15.022800 -13.993200 0.000000
15.069600 -13.993200 0.000000
15.116400 -13.993200 0.000000
15.163200 -13.993200 0.000000
15.210000 -13.993200 0.000000
15.256800 -13.993200 0.000000
15.303600 -13.993200 0.000000
15.350400 -13.993200 0.000000
15.397200 -13.993200 0.000000
15.444000 -13.993200 0.000000
15.490800 -13.993200 0.000000
16.005600 -13.993200 0.000000
16.052400 -13.993200 0.000000
16.099200 -13.993200 0.000000
16.146000 -13.993200 0.000000
16.192800 -13.993200 0.000000
16.239600 -13.993200 0.000000
16.286400 -13.993200 0.000000
16.333200 -13.993200 0.000000
16.380000 -13.993200 0.000000
16.426800 -13.993200 0.000000
16.473600 -13.993200 0.000000
16.520400 -13.993200 0.000000
16.567200 -13.993200 0.000000
16.614000 -13.993200 0.000000
16.660800 -13.993200 0.000000
16.707600 -13.993200 0.000000
18.018000 -13.993200 0.000000
18.064800 -13.993200 0.000000
18.111600 -13.993200 0.000000
18.158400 -13.993200 0.000000
18.205200 -13.993200 0.000000
18.252000 -13.993200 0.000000
18.298800 -13.993200 0.000000
18.345600 -13.993200 0.000000
18.392400 -13.993200 0.000000
18.439200 -13.993200 0.000000
18.486000 -13.993200 0.000000
18.532800 -13.993200 0.000000
18.579600 -13.993200 0.000000
18.626400 -13.993200 0.000000
18.673200 -13.993200 0.000000
-18.720000 -13.946400 0.000000
-18.673200 -13.946400 0.000000
-18.626400 -13.946400 0.000000
-18.579600 -13.946400 0.000000
-18.532800 -13.946400 0.000000
-18.486000 -13.946400 0.000000
-18.439200 -13.946400 0.000000
-18.392400 -13.946400 0.000000
-18.345600 -13.946400 0.000000
-18.298800 -13.946400 0.000000
-18.252000 -13.946400 0.000000
-18.205200 -13.946400 0.000000
-18.158400 -13.946400 0.000000
-18.111600 -13.946400 0.000000
-18.064800 -13.946400 0.000000
-18.018000 -13.946400 0.000000
-17.971200 -13.946400 0.000000
-17.924400 -13.946400 0.000000
-17.877600 -13.946400 0.000000
-17.830800 -13.946400 0.000000
-17.784000 -13.946400 0.000000
-17.737200 -13.946400 0.000000
-17.690400 -13.946400 0.000000
-17.643600 -13.946400 0.000000
-17.596800 -13.946400 0.000000
-17.550000 -13.946400 0.000000
-17.503200 -13.946400 0.000000
-17.456400 -13.946400 0.000000
-17.409600 -13.946400 0.000000
-17.362800 -13.946400 0.000000
-17.316000 -13.946400 0.000000
-17.269200 -13.946400 0.000000
-17.222400 -13.946400 0.000000
-17.175600 -13.946400 0.000000
-17.128800 -13.946400 0.000000
-17.082000 -13.946400 0.000000
-17.035200 -13.946400 0.000000
-16.988400 -13.946400 0.000000
-16.941600 -13.946400 0.000000
-16.894800 -13.946400 0.000000
-16.848000 -13.946400 0.000000
-16.801200 -13.946400 0.000000
-15.490800 -13.946400 0.000000
-15.444000 -13.946400 0.000000
-15.397200 -13.946400 0.000000
-15.350400 -13.946400 0.000000
-15.303600 -13.946400 0.000000
-15.256800 -13.946400 0.000000
-15.210000 -13.946400 0.000000
-15.163200 -13.946400 0.000000
-15.116400 -13.946400 0.000000
-15.069600 -13.946400 0.000000
-15.022800 -13.946400 0.000000
-14.976000 -13.946400 0.000000
-14.461200 -13.946400 0.000000
-14.414400 -13.946400 0.000000
-14.367600 -13.946400 0.000000
-14.320800 -13.946400 0.000000
-14.274000 -13.946400 0.000000
-14.227200 -13.946400 0.000000
-14.180400 -13.946400 0.000000
-14.133600 -13.946400 0.000000
-14.086800 -13.946400 0.000000
-14.040000 -13.946400 0.000000
-13.993200 -13.946400 0.000000
-13.946400 -13.946400 0.000000
-13.899600 -13.946400 0.000000
-13.852800 -13.946400 0.000000
-13.806000 -13.946400 0.000000
-13.759200 -13.946400 0.000000
-13.712400 -13.946400 0.000000
-13.665600 -13.946400 0.000000
-13.618800 -13.946400 0.000000
-13.572000 -13.946400 0.000000
-13.525200 -13.946400 0.000000
-13.478400 -13.946400 0.000000
-13.431600 -13.946400 0.000000
-13.384800 -13.946400 0.000000
-13.338000 -13.946400 0.000000
-13.291200 -13.946400 0.000000
-13.244400 -13.946400 0.000000
-13.197600 -13.946400 0.000000
-13.150800 -13.946400 0.000000
-13.104000 -13.946400 0.000000
-13.057200 -13.946400 0.000000
-13.010400 -13.946400 0.000000
-12.963600 -13.946400 0.000000
-12.916800 -13.946400 0.000000
-12.870000 -13.946400 0.000000
-12.823200 -13.946400 0.000000
-12.776400 -13.946400 0.000000
-12.729600 -13.946400 0.000000
-12.682800 -13.946400 0.000000
-12.636000 -13.946400 0.000000
-12.589200 -13.946400 0.000000
-12.542400 -13.946400 0.000000
-12.495600 -13.946400 0.000000
-12.448800 -13.946400 0.000000
-5.054400 -13.946400 0.000000
-5.007600 -13.946400 0.000000
-4.960800 -13.946400 0.000000
-4.914000 -13.946400 0.000000
-4.867200 -13.946400 0.000000
-4.820400 -13.946400 0.000000
-4.773600 -13.946400 0.000000
-4.726800 -13.946400 0.000000
-4.680000 -13.946400 0.000000
-4.633200 -13.946400 0.000000
-4.586400 -13.946400 0.000000
-4.539600 -13.946400 0.000000
-4.492800 -13.946400 0.000000
-4.446000 -13.946400 0.000000
-4.399200 -13.946400 0.000000
-4.352400 -13.946400 0.000000
-4.305600 -13.946400 0.000000
-4.258800 -13.946400 0.000000
-4.212000 -13.946400 0.000000
-4.165200 -13.946400 0.000000
-4.118400 -13.946400 0.000000
-4.071600 -13.946400 0.000000
-4.024800 -13.946400 0.000000
-3.978000 -13.946400 0.000000
-3.931200 -13.946400 0.000000
-3.884400 -13.946400 0.000000
-3.837600 -13.946400 0.000000
-3.790800 -13.946400 0.000000
-3.744000 -13.946400 0.000000
-3.697200 -13.946400 0.000000
-3.650400 -13.946400 0.000000
-3.603600 -13.946400 0.000000
-3.556800 -13.946400 0.000000
-3.510000 -13.946400 0.000000
-3.463200 -13.946400 0.000000
-3.416400 -13.946400 0.000000
-3.369600 -13.946400 0.000000
-3.322800 -13.946400 0.000000
-3.276000 -13.946400 0.000000
-3.229200 -13.946400 0.000000
-3.182400 -13.946400 0.000000
-3.135600 -13.946400 0.000000
-3.088800 -13.946400 0.000000
-3.042000 -13.946400 0.000000
-2.995200 -13.946400 0.000000
-2.948400 -13.946400 0.000000
-2.901600 -13.946400 0.000000
-2.854800 -13.946400 0.000000
-2.808000 -13.946400 0.000000
-2.761200 -13.946400 0.000000
-2.714400 -13.946400 0.000000
-2.667600 -13.946400 0.000000
-2.620800 -13.946400 0.000000
-2.574000 -13.946400 0.000000
-2.527200 -13.946400 0.000000
-2.480400 -13.946400 0.000000
-2.433600 -13.946400 0.000000
-2.386800 -13.946400 0.000000
-2.340000 -13.946400 0.000000
-2.293200 -13.946400 0.000000
-2.246400 -13.946400 0.000000
-2.199600 -13.946400 0.000000
-2.152800 -13.946400 0.000000
-2.106000 -13.946400 0.000000
-2.059200 -13.946400 0.000000
-2.012400 -13.946400 0.000000
-1.965600 -13.946400 0.000000
-1.918800 -13.946400 0.000000
-1.872000 -13.946400 0.000000
-1.825200 -13.946400 0.000000
-1.778400 -13.946400 0.000000
-1.731600 -13.946400 0.000000
-1.684800 -13.946400 0.000000
-1.638000 -13.946400 0.000000
-1.591200 -13.946400 0.000000
-1.544400 -13.946400 0.000000
-1.497600 -13.946400 0.000000
-1.450800 -13.946400 0.000000
-1.404000 -13.946400 0.000000
-1.357200 -13.946400 0.000000
-1.310400 -13.946400 0.000000
-1.263600 -13.946400 0.000000
-1.216800 -13.946400 0.000000
-1.170000 -13.946400 0.000000
-1.123200 -13.946400 0.000000
-1.076400 -13.946400 0.000000
-1.029600 -13.946400 0.000000
-0.982800 -13.946400 0.000000
-0.936000 -13.946400 0.000000
-0.889200 -13.946400 0.000000
-0.842400 -13.946400 0.000000
-0.795600 -13.946400 0.000000
-0.748800 -13.946400 0.000000
-0.702000 -13.946400 0.000000
-0.655200 -13.946400 0.000000
-0.608400 -13.946400 0.000000
-0.561600 -13.946400 0.000000
-0.514800 -13.946400 0.000000
-0.468000 -13.946400 0.000000
-0.421200 -13.946400 0.000000
-0.374400 -13.946400 0.000000
-0.327600 -13.946400 0.000000
-0.280800 -13.946400 0.000000
-0.234000 -13.946400 0.000000
-0.187200 -13.946400 0.000000
-0.140400 -13.946400 0.000000
-0.093600 -13.946400 0.000000
-0.046800 -13.946400 0.000000
0.000000 -13.946400 0.000000
0.046800 -13.946400 0.000000
0.093600 -13.946400 0.000000
0.140400 -13.946400 0.000000
0.187200 -13.946400 0.000000
0.234000 -13.946400 0.000000
0.280800 -13.946400 0.000000
0.327600 -13.946400 0.000000
0.374400 -13.946400 0.000000
0.421200 -13.946400 0.000000
0.468000 -13.946400 0.000000
0.514800 -13.946400 0.000000
0.561600 -13.946400 0.000000
0.608400 -13.946400 0.000000
0.655200 -13.946400 0.000000
0.702000 -13.946400 0.000000
0.748800 -13.946400 0.000000
0.795600 -13.946400 0.000000
0.842400 -13.946400 0.000000
0.889200 -13.946400 0.000000
0.936000 -13.946400 0.000000
0.982800 -13.946400 0.000000
1.029600 -13.946400 0.000000
1.076400 -13.946400 0.000000
1.123200 -13.946400 0.000000
1.170000 -13.946400 0.000000
1.216800 -13.946400 0.000000
1.263600 -13.946400 0.000000
1.310400 -13.946400 0.000000
1.357200 -13.946400 0.000000
1.404000 -13.946400 0.000000
1.450800 -13.946400 0.000000
1.497600 -13.946400 0.000000
1.544400 -13.946400 0.000000
1.591200 -13.946400 0.000000
1.638000 -13.946400 0.000000
1.684800 -13.946400 0.000000
1.731600 -13.946400 0.000000
1.778400 -13.946400 0.000000
1.825200 -13.946400 0.000000
1.872000 -13.946400 0.000000
1.918800 -13.946400 0.000000
1.965600 -13.946400 0.000000
2.012400 -13.946400 0.000000
2.059200 -13.946400 0.000000
2.106000 -13.946400 0.000000
2.152800 -13.946400 0.000000
2.199600 -13.946400 0.000000
2.246400 -13.946400 0.000000
2.293200 -13.946400 0.000000
2.340000 -13.946400 0.000000
2.386800 -13.946400 0.000000
2.433600 -13.946400 0.000000
2.480400 -13.946400 0.000000
2.527200 -13.946400 0.000000
2.574000 -13.946400 0.000000
2.620800 -13.946400 0.000000
2.667600 -13.946400 0.000000
2.714400 -13.946400 0.000000
2.761200 -13.946400 0.000000
2.808000 -13.946400 0.000000
2.854800 -13.946400 0.000000
2.901600 -13.946400 0.000000
2.948400 -13.946400 0.000000
2.995200 -13.946400 0.000000
3.042000 -13.946400 0.000000
3.088800 -13.946400 0.000000
3.135600 -13.946400 0.000000
3.182400 -13.946400 0.000000
3.229200 -13.946400 0.000000
3.276000 -13.946400 0.000000
3.322800 -13.946400 0.000000
3.369600 -13.946400 0.000000
3.416400 -13.946400 0.000000
3.463200 -13.946400 0.000000
3.510000 -13.946400 0.000000
3.556800 -13.946400 0.000000
3.603600 -13.946400 0.000000
3.650400 -13.946400 0.000000
3.697200 -13.946400 0.000000
3.744000 -13.946400 0.000000
3.790800 -13.946400 0.000000
3.837600 -13.946400 0.000000
3.884400 -13.946400 0.000000
3.931200 -13.946400 0.000000
3.978000 -13.946400 0.000000
4.024800 -13.946400 0.000000
4.071600 -13.946400 0.000000
4.118400 -13.946400 0.000000
4.165200 -13.946400 0.000000
4.212000 -13.946400 0.000000
4.258800 -13.946400 0.000000
4.305600 -13.946400 0.000000
4.352400 -13.946400 0.000000
4.399200 -13.946400 0.000000
4.446000 -13.946400 0.000000
4.492800 -13.946400 0.000000
4.539600 -13.946400 0.000000
4.586400 -13.946400 0.000000
4.633200 -13.946400 0.000000
4.680000 -13.946400 0.000000
4.726800 -13.946400 0.000000
4.773600 -13.946400 0.000000
4.820400 -13.946400 0.000000
4.867200 -13.946400 0.000000
4.914000 -13.946400 0.000000
4.960800 -13.946400 0.000000
5.007600 -13.946400 0.000000
5.054400 -13.946400 0.000000
5.101200 -13.946400 0.000000
5.148000 -13.946400 0.000000
5.194800 -13.946400 0.000000
5.241600 -13.946400 0.000000
5.288400 -13.946400 0.000000
5.335200 -13.946400 0.000000
5.382000 -13.946400 0.000000
5.428800 -13.946400 0.000000
5.475600 -13.946400 0.000000
5.522400 -13.946400 0.000000
5.569200 -13.946400 0.000000
5.616000 -13.946400 0.000000
5.662800 -13.946400 0.000000
5.709600 -13.946400 0.000000
5.756400 -13.946400 0.000000
5.803200 -13.946400 0.000000
5.850000 -13.946400 0.000000
5.896800 -13.946400 0.000000
5.943600 -13.946400 0.000000
5.990400 -13.946400 0.000000
6.037200 -13.946400 0.000000
6.084000 -13.946400 0.000000
6.130800 -13.946400 0.000000
6.177600 -13.946400 0.000000
6.224400 -13.946400 0.000000
6.271200 -13.946400 0.000000
6.318000 -13.946400 0.000000
6.364800 -13.946400 0.000000
6.411600 -13.946400 0.000000
6.458400 -13.946400 0.000000
6.505200 -13.946400 0.000000
6.552000 -13.946400 0.000000
6.598800 -13.946400 0.000000
6.645600 -13.946400 0.000000
6.692400 -13.946400 0.000000
6.739200 -13.946400 0.000000
6.786000 -13.946400 0.000000
6.832800 -13.946400 0.000000
6.879600 -13.946400 0.000000
6.926400 -13.946400 0.000000
6.973200 -13.946400 0.000000
7.020000 -13.946400 0.000000
7.066800 -13.946400 0.000000
7.113600 -13.946400 0.000000
7.160400 -13.946400 0.000000
7.207200 -13.946400 0.000000
7.254000 -13.946400 0.000000
7.300800 -13.946400 0.000000
7.347600 -13.946400 0.000000
7.394400 -13.946400 0.000000
7.441200 -13.946400 0.000000
7.488000 -13.946400 0.000000
7.534800 -13.946400 0.000000
7.581600 -13.946400 0.000000
7.628400 -13.946400 0.000000
7.675200 -13.946400 0.000000
7.722000 -13.946400 0.000000
7.768800 -13.946400 0.000000
7.815600 -13.946400 0.000000
7.862400 -13.946400 0.000000
7.909200 -13.946400 0.000000
7.956000 -13.946400 0.000000
8.002800 -13.946400 0.000000
8.049600 -13.946400 0.000000
8.096400 -13.946400 0.000000
8.143200 -13.946400 0.000000
8.190000 -13.946400 0.000000
8.236800 -13.946400 0.000000
8.283600 -13.946400 0.000000
8.330400 -13.946400 0.000000
8.377200 -13.946400 0.000000
8.424000 -13.946400 0.000000
8.470800 -13.946400 0.000000
8.517600 -13.946400 0.000000
8.564400 -13.946400 0.000000
8.611200 -13.946400 0.000000
8.658000 -13.946400 0.000000
8.704800 -13.946400 0.000000
8.751600 -13.946400 0.000000
8.798400 -13.946400 0.000000
8.845200 -13.946400 0.000000
8.892000 -13.946400 0.000000
8.938800 -13.946400 0.000000
8.985600 -13.946400 0.000000
9.032400 -13.946400 0.000000
9.079200 -13.946400 0.000000
9.126000 -13.946400 0.000000
9.172800 -13.946400 0.000000
9.219600 -13.946400 0.000000
9.266400 -13.946400 0.000000
9.313200 -13.946400 0.000000
9.360000 -13.946400 0.000000
9.406800 -13.946400 0.000000
9.453600 -13.946400 0.000000
9.500400 -13.946400 0.000000
9.547200 -13.946400 0.000000
9.594000 -13.946400 0.000000
9.640800 -13.946400 0.000000
9.687600 -13.946400 0.000000
9.734400 -13.946400 0.000000
9.781200 -13.946400 0.000000
9.828000 -13.946400 0.000000
9.874800 -13.946400 0.000000
9.921600 -13.946400 0.000000
9.968400 -13.946400 0.000000
10.015200 -13.946400 0.000000
10.062000 -13.946400 0.000000
10.108800 -13.946400 0.000000
10.155600 -13.946400 0.000000
10.202400 -13.946400 0.000000
10.249200 -13.946400 0.000000
10.296000 -13.946400 0.000000
10.342800 -13.946400 0.000000
10.389600 -13.946400 0.000000
10.436400 -13.946400 0.000000
10.483200 -13.946400 0.000000
10.530000 -13.946400 0.000000
10.576800 -13.946400 0.000000
10.623600 -13.946400 0.000000
10.670400 -13.946400 0.000000
10.717200 -13.946400 0.000000
10.764000 -13.946400 0.000000
10.810800 -13.946400 0.000000
10.857600 -13.946400 0.000000
10.904400 -13.946400 0.000000
10.951200 -13.946400 0.000000
10.998000 -13.946400 0.000000
11.044800 -13.946400 0.000000
11.091600 -13.946400 0.000000
11.138400 -13.946400 0.000000
11.185200 -13.946400 0.000000
11.232000 -13.946400 0.000000
11.278800 -13.946400 0.000000
11.325600 -13.946400 0.000000
11.372400 -13.946400 0.000000
11.419200 -13.946400 0.000000
11.466000 -13.946400 0.000000
13.478400 -13.946400 0.000000
13.525200 -13.946400 0.000000
13.572000 -13.946400 0.000000
13.618800 -13.946400 0.000000
13.665600 -13.946400 0.000000
13.712400 -13.946400 0.000000
13.759200 -13.946400 0.000000
13.806000 -13.946400 0.000000
13.852800 -13.946400 0.000000
13.899600 -13.946400 0.000000
13.946400 -13.946400 0.000000
13.993200 -13.946400 0.000000
14.040000 -13.946400 0.000000
14.086800 -13.946400 0.000000
14.133600 -13.946400 0.000000
14.180400 -13.946400 0.000000
14.227200 -13.946400 0.000000
14.274000 -13.946400 0.000000
14.320800 -13.946400 0.000000
14.367600 -13.946400 0.000000
14.414400 -13.946400 0.000000
14.461200 -13.946400 0.000000
14.508000 -13.946400 0.000000
14.554800 -13.946400 0.000000
14.601600 -13.946400 0.000000
14.648400 -13.946400 0.000000
14.695200 -13.946400 0.000000
14.742000 -13.946400 0.000000
14.788800 -13.946400 0.000000
14.835600 -13.946400 0.000000
14.882400 -13.946400 0.000000
14.929200 -13.946400 0.000000
14.976000 -13.946400 0.000000
15.022800 -13.946400 0.000000
15.069600 -13.946400 0.000000
15.116400 -13.946400 0.000000
15.163200 -13.946400 0.000000
15.210000 -13.946400 0.000000
15.256800 -13.946400 0.000000
15.303600 -13.946400 0.000000
15.350400 -13.946400 0.000000
15.397200 -13.946400 0.000000
15.444000 -13.946400 0.000000
15.490800 -13.946400 0.000000
15.537600 -13.946400 0.000000
16.005600 -13.946400 0.000000
16.052400 -13.946400 0.000000
16.099200 -13.946400 0.000000
16.146000 -13.946400 0.000000
16.192800 -13.946400 0.000000
16.239600 -13.946400 0.000000
16.286400 -13.946400 0.000000
16.333200 -13.946400 0.000000
16.380000 -13.946400 0.000000
16.426800 -13.946400 0.000000
16.473600 -13.946400 0.000000
16.520400 -13.946400 0.000000
16.567200 -13.946400 0.000000
16.614000 -13.946400 0.000000
16.660800 -13.946400 0.000000
16.707600 -13.946400 0.000000
16.754400 -13.946400 0.000000
17.550000 -13.946400 0.000000
18.064800 -13.946400 0.000000
18.111600 -13.946400 0.000000
18.158400 -13.946400 0.000000
18.205200 -13.946400 0.000000
18.252000 -13.946400 0.000000
18.298800 -13.946400 0.000000
18.345600 -13.946400 0.000000
18.392400 -13.946400 0.000000
18.439200 -13.946400 0.000000
18.486000 -13.946400 0.000000
18.532800 -13.946400 0.000000
18.579600 -13.946400 0.000000
18.626400 -13.946400 0.000000
18.673200 -13.946400 0.000000
-18.720000 -13.899600 0.000000
-18.673200 -13.899600 0.000000
-18.626400 -13.899600 0.000000
-18.579600 -13.899600 -7.723331
-18.532800 -13.899600 -7.723331
-18.486000 -13.899600 -7.717719
-18.439200 -13.899600 -7.717719
-18.392400 -13.899600 -7.723331
-18.345600 -13.899600 -7.717719
-18.298800 -13.899600 -7.717719
-18.252000 -13.899600 -7.728049
-18.205200 -13.899600 -7.728049
-18.158400 -13.899600 -7.752018
-18.111600 -13.899600 -7.753073
-18.064800 -13.899600 -7.754574
-18.018000 -13.899600 -7.766635
-17.971200 -13.899600 -7.764494
-17.924400 -13.899600 -7.764494
-17.877600 -13.899600 -7.761371
-17.830800 -13.899600 -7.753453
-17.784000 -13.899600 -7.761371
-17.737200 -13.899600 -7.764494
-17.690400 -13.899600 -7.764494
-17.643600 -13.899600 -7.773699
-17.596800 -13.899600 -7.773143
-17.550000 -13.899600 -7.795429
-17.503200 -13.899600 -7.797311
-17.456400 -13.899600 -7.784558
-17.409600 -13.899600 -7.759891
-17.362800 -13.899600 -7.759891
-17.316000 -13.899600 -7.759891
-17.269200 -13.899600 -7.762868
-17.222400 -13.899600 -7.757646
-17.175600 -13.899600 -7.759891
-17.128800 -13.899600 -7.772519
-17.082000 -13.899600 -7.785283
-17.035200 -13.899600 -7.783522
-16.988400 -13.899600 -7.772519
-16.941600 -13.899600 -7.735169
-16.894800 -13.899600 -7.703569
-16.848000 -13.899600 -7.648115
-16.286400 -13.899600 -6.036473
-15.537600 -13.899600 4.908773
-15.490800 -13.899600 4.910103
-15.444000 -13.899600 4.913568
-15.397200 -13.899600 4.913568
-15.350400 -13.899600 4.964175
-15.303600 -13.899600 4.994392
-15.256800 -13.899600 5.030515
-15.210000 -13.899600 5.044847
-15.163200 -13.899600 5.076394
-15.116400 -13.899600 5.093481
-15.069600 -13.899600 5.113983
-15.022800 -13.899600 5.166195
-14.508000 -13.899600 6.578309
-14.461200 -13.899600 6.610579
-14.414400 -13.899600 6.648167
-14.367600 -13.899600 6.667414
-14.320800 -13.899600 6.670593
-14.274000 -13.899600 6.680471
-14.227200 -13.899600 6.679619
-14.180400 -13.899600 6.677018
-14.133600 -13.899600 6.675318
-14.086800 -13.899600 6.680307
-14.040000 -13.899600 6.682545
-13.993200 -13.899600 6.682686
-13.946400 -13.899600 6.680307
-13.899600 -13.899600 6.681616
-13.852800 -13.899600 6.682686
-13.806000 -13.899600 6.689629
-13.759200 -13.899600 6.685015
-13.712400 -13.899600 6.682175
-13.665600 -13.899600 6.683181
-13.618800 -13.899600 6.689629
-13.572000 -13.899600 6.689629
-13.525200 -13.899600 6.684955
-13.478400 -13.899600 6.683181
-13.431600 -13.899600 6.683181
-13.384800 -13.899600 6.683181
-13.338000 -13.899600 6.681069
-13.291200 -13.899600 6.684955
-13.244400 -13.899600 6.681069
-13.197600 -13.899600 6.688326
-13.150800 -13.899600 6.674505
-13.104000 -13.899600 6.670841
-13.057200 -13.899600 6.679906
-13.010400 -13.899600 6.680061
-12.963600 -13.899600 6.680061
-12.916800 -13.899600 6.682159
-12.870000 -13.899600 6.682100
-12.823200 -13.899600 6.688527
-12.776400 -13.899600 6.682100
-12.729600 -13.899600 6.693856
-12.682800 -13.899600 6.708610
-12.636000 -13.899600 6.718507
-12.589200 -13.899600 6.724077
-12.542400 -13.899600 6.737127
-12.495600 -13.899600 6.776685
-12.448800 -13.899600 6.820370
-5.054400 -13.899600 9.052043
-5.007600 -13.899600 8.989261
-4.960800 -13.899600 8.778446
-4.914000 -13.899600 8.566349
-4.867200 -13.899600 8.465501
-4.820400 -13.899600 8.377569
-4.773600 -13.899600 8.279493
-4.726800 -13.899600 8.256667
-4.680000 -13.899600 8.224618
-4.633200 -13.899600 8.164987
-4.586400 -13.899600 8.096992
-4.539600 -13.899600 8.068020
-4.492800 -13.899600 8.022123
-4.446000 -13.899600 7.964349
-4.399200 -13.899600 7.915291
-4.352400 -13.899600 7.865443
-4.305600 -13.899600 7.796927
-4.258800 -13.899600 7.732267
-4.212000 -13.899600 7.657288
-4.165200 -13.899600 7.607022
-4.118400 -13.899600 7.557575
-4.071600 -13.899600 7.540901
-4.024800 -13.899600 7.501533
-3.978000 -13.899600 7.467812
-3.931200 -13.899600 7.415848
-3.884400 -13.899600 7.367965
-3.837600 -13.899600 7.334955
-3.790800 -13.899600 7.268495
-3.744000 -13.899600 7.237318
-3.697200 -13.899600 7.213464
-3.650400 -13.899600 7.197101
-3.603600 -13.899600 7.197416
-3.556800 -13.899600 7.172152
-3.510000 -13.899600 7.131900
-3.463200 -13.899600 7.095390
-3.416400 -13.899600 7.076815
-3.369600 -13.899600 7.068237
-3.322800 -13.899600 7.043371
-3.276000 -13.899600 7.020259
-3.229200 -13.899600 6.981471
-3.182400 -13.899600 6.959078
-3.135600 -13.899600 6.947828
-3.088800 -13.899600 6.925285
-3.042000 -13.899600 6.901097
-2.995200 -13.899600 6.831127
-2.948400 -13.899600 6.817796
-2.901600 -13.899600 6.797303
-2.854800 -13.899600 6.748231
-2.808000 -13.899600 6.725383
-2.761200 -13.899600 6.695512
-2.714400 -13.899600 6.666810
-2.667600 -13.899600 6.659300
-2.620800 -13.899600 6.656343
-2.574000 -13.899600 6.607219
-2.527200 -13.899600 6.597427
-2.480400 -13.899600 6.581153
-2.433600 -13.899600 6.572147
-2.386800 -13.899600 6.570201
-2.340000 -13.899600 6.564207
-2.293200 -13.899600 6.546915
-2.246400 -13.899600 6.520116
-2.199600 -13.899600 6.507537
-2.152800 -13.899600 6.485547
-2.106000 -13.899600 6.446340
-2.059200 -13.899600 6.429098
-2.012400 -13.899600 6.409934
-1.965600 -13.899600 6.372862
-1.918800 -13.899600 6.374827
-1.872000 -13.899600 6.372862
-1.825200 -13.899600 6.360534
-1.778400 -13.899600 6.355068
-1.731600 -13.899600 6.360534
-1.684800 -13.899600 6.349655
-1.638000 -13.899600 6.346672
-1.591200 -13.899600 6.325464
-1.544400 -13.899600 6.300479
-1.497600 -13.899600 6.287788
-1.450800 -13.899600 6.287158
-1.404000 -13.899600 6.272607
-1.357200 -13.899600 6.264698
-1.310400 -13.899600 6.254513
-1.263600 -13.899600 6.247269
-1.216800 -13.899600 6.205788
-1.170000 -13.899600 6.155797
-1.123200 -13.899600 6.127055
-1.076400 -13.899600 6.102469
-1.029600 -13.899600 6.086137
-0.982800 -13.899600 6.071975
-0.936000 -13.899600 6.054629
-0.889200 -13.899600 6.053551
-0.842400 -13.899600 6.056312
-0.795600 -13.899600 6.056312
-0.748800 -13.899600 6.054629
-0.702000 -13.899600 6.054629
-0.655200 -13.899600 6.048178
-0.608400 -13.899600 6.048178
-0.561600 -13.899600 6.039985
-0.514800 -13.899600 6.018634
-0.468000 -13.899600 6.006052
-0.421200 -13.899600 5.995576
-0.374400 -13.899600 6.004452
-0.327600 -13.899600 5.996024
-0.280800 -13.899600 5.990272
-0.234000 -13.899600 5.988509
-0.187200 -13.899600 5.984237
-0.140400 -13.899600 5.960484
-0.093600 -13.899600 5.952886
-0.046800 -13.899600 5.941362
0.000000 -13.899600 5.937984
0.046800 -13.899600 5.903466
0.093600 -13.899600 5.887573
0.140400 -13.899600 5.883373
0.187200 -13.899600 5.878277
0.234000 -13.899600 5.868285
0.280800 -13.899600 5.859062
0.327600 -13.899600 5.841290
0.374400 -13.899600 5.838152
0.421200 -13.899600 5.820408
0.468000 -13.899600 5.819983
0.514800 -13.899600 5.819801
0.561600 -13.899600 5.819801
0.608400 -13.899600 5.815192
0.655200 -13.899600 5.815192
0.702000 -13.899600 5.811332
0.748800 -13.899600 5.803747
0.795600 -13.899600 5.801652
0.842400 -13.899600 5.803747
0.889200 -13.899600 5.803482
0.936000 -13.899600 5.807763
0.982800 -13.899600 5.803360
1.029600 -13.899600 5.805879
1.076400 -13.899600 5.822213
1.123200 -13.899600 5.822213
1.170000 -13.899600 5.810129
1.216800 -13.899600 5.792317
1.263600 -13.899600 5.790387
1.310400 -13.899600 5.770290
1.357200 -13.899600 5.749726
1.404000 -13.899600 5.711798
1.450800 -13.899600 5.711798
1.497600 -13.899600 5.704979
1.544400 -13.899600 5.687250
1.591200 -13.899600 5.683881
1.638000 -13.899600 5.684174
1.684800 -13.899600 5.684174
1.731600 -13.899600 5.683881
1.778400 -13.899600 5.676477
1.825200 -13.899600 5.673820
1.872000 -13.899600 5.659820
1.918800 -13.899600 5.659820
1.965600 -13.899600 5.655219
2.012400 -13.899600 5.653892
2.059200 -13.899600 5.656076
2.106000 -13.899600 5.638410
2.152800 -13.899600 5.637822
2.199600 -13.899600 5.648383
2.246400 -13.899600 5.643848
2.293200 -13.899600 5.648383
2.340000 -13.899600 5.654597
2.386800 -13.899600 5.643848
2.433600 -13.899600 5.658825
2.480400 -13.899600 5.656911
2.527200 -13.899600 5.656911
2.574000 -13.899600 5.669201
2.620800 -13.899600 5.656911
2.667600 -13.899600 5.653783
2.714400 -13.899600 5.655697
2.761200 -13.899600 5.653259
2.808000 -13.899600 5.651063
2.854800 -13.899600 5.635862
2.901600 -13.899600 5.633420
2.948400 -13.899600 5.634491
2.995200 -13.899600 5.635720
3.042000 -13.899600 5.630552
3.088800 -13.899600 5.634512
3.135600 -13.899600 5.634491
3.182400 -13.899600 5.637983
3.229200 -13.899600 5.634491
3.276000 -13.899600 5.634285
3.322800 -13.899600 5.630146
3.369600 -13.899600 5.634285
3.416400 -13.899600 5.625504
3.463200 -13.899600 5.617757
3.510000 -13.899600 5.617209
3.556800 -13.899600 5.617757
3.603600 -13.899600 5.617782
3.650400 -13.899600 5.619473
3.697200 -13.899600 5.611265
3.744000 -13.899600 5.602325
3.790800 -13.899600 5.602325
3.837600 -13.899600 5.601866
3.884400 -13.899600 5.592272
3.931200 -13.899600 5.589279
3.978000 -13.899600 5.587766
4.024800 -13.899600 5.574445
4.071600 -13.899600 5.565116
4.118400 -13.899600 5.566039
4.165200 -13.899600 5.565116
4.212000 -13.899600 5.563726
4.258800 -13.899600 5.565116
4.305600 -13.899600 5.565598
4.352400 -13.899600 5.560787
4.399200 -13.899600 5.565598
4.446000 -13.899600 5.569594
4.492800 -13.899600 5.577176
4.539600 -13.899600 5.592932
4.586400 -13.899600 5.600962
4.633200 -13.899600 5.621351
4.680000 -13.899600 5.631148
4.726800 -13.899600 5.649556
4.773600 -13.899600 5.652498
4.820400 -13.899600 5.653089
4.867200 -13.899600 5.656440
4.914000 -13.899600 5.674406
4.960800 -13.899600 5.662654
5.007600 -13.899600 5.662654
5.054400 -13.899600 5.649513
5.101200 -13.899600 5.643935
5.148000 -13.899600 5.631436
5.194800 -13.899600 5.626354
5.241600 -13.899600 5.616331
5.288400 -13.899600 5.630800
5.335200 -13.899600 5.630800
5.382000 -13.899600 5.639107
5.428800 -13.899600 5.644300
5.475600 -13.899600 5.682777
5.522400 -13.899600 5.691848
5.569200 -13.899600 5.702859
5.616000 -13.899600 5.733501
5.662800 -13.899600 5.746984
5.709600 -13.899600 5.748081
5.756400 -13.899600 5.749582
5.803200 -13.899600 5.735031
5.850000 -13.899600 5.720454
5.896800 -13.899600 5.708280
5.943600 -13.899600 5.702326
5.990400 -13.899600 5.702326
6.037200 -13.899600 5.709796
6.084000 -13.899600 5.726115
6.130800 -13.899600 5.741939
6.177600 -13.899600 5.785413
6.224400 -13.899600 5.804585
6.271200 -13.899600 5.823408
6.318000 -13.899600 5.829904
6.364800 -13.899600 5.840268
6.411600 -13.899600 5.834059
6.458400 -13.899600 5.829503
6.505200 -13.899600 5.796793
6.552000 -13.899600 5.796793
6.598800 -13.899600 5.796793
6.645600 -13.899600 5.821051
6.692400 -13.899600 5.826243
6.739200 -13.899600 5.827751
6.786000 -13.899600 5.845394
6.832800 -13.899600 5.871937
6.879600 -13.899600 5.896826
6.926400 -13.899600 5.929829
6.973200 -13.899600 5.936843
7.020000 -13.899600 5.936843
7.066800 -13.899600 5.932382
7.113600 -13.899600 5.931646
7.160400 -13.899600 5.929829
7.207200 -13.899600 5.922642
7.254000 -13.899600 5.920057
7.300800 -13.899600 5.933087
7.347600 -13.899600 5.959299
7.394400 -13.899600 6.011719
7.441200 -13.899600 6.053068
7.488000 -13.899600 6.062911
7.534800 -13.899600 6.069402
7.581600 -13.899600 6.059556
7.628400 -13.899600 6.077475
7.675200 -13.899600 6.062911
7.722000 -13.899600 6.045816
7.768800 -13.899600 6.040826
7.815600 -13.899600 6.045816
7.862400 -13.899600 6.050942
7.909200 -13.899600 6.063125
7.956000 -13.899600 6.078948
8.002800 -13.899600 6.093575
8.049600 -13.899600 6.132056
8.096400 -13.899600 6.140730
8.143200 -13.899600 6.143364
8.190000 -13.899600 6.148602
8.236800 -13.899600 6.169019
8.283600 -13.899600 6.191304
8.330400 -13.899600 6.193506
8.377200 -13.899600 6.216934
8.424000 -13.899600 6.227176
8.470800 -13.899600 6.244845
8.517600 -13.899600 6.285273
8.564400 -13.899600 6.306699
8.611200 -13.899600 6.314860
8.658000 -13.899600 6.345416
8.704800 -13.899600 6.355867
8.751600 -13.899600 6.368567
8.798400 -13.899600 6.391122
8.845200 -13.899600 6.399425
8.892000 -13.899600 6.403307
8.938800 -13.899600 6.423924
8.985600 -13.899600 6.445903
9.032400 -13.899600 6.488231
9.079200 -13.899600 6.503151
9.126000 -13.899600 6.507813
9.172800 -13.899600 6.522501
9.219600 -13.899600 6.538366
9.266400 -13.899600 6.587341
9.313200 -13.899600 6.606306
9.360000 -13.899600 6.606306
9.406800 -13.899600 6.624460
9.453600 -13.899600 6.646759
9.500400 -13.899600 6.658864
9.547200 -13.899600 6.674910
9.594000 -13.899600 6.701351
9.640800 -13.899600 6.739788
9.687600 -13.899600 6.749718
9.734400 -13.899600 6.773095
9.781200 -13.899600 6.782602
9.828000 -13.899600 6.798115
9.874800 -13.899600 6.816890
9.921600 -13.899600 6.836965
9.968400 -13.899600 6.869331
10.015200 -13.899600 6.891941
10.062000 -13.899600 6.912957
10.108800 -13.899600 6.939470
10.155600 -13.899600 6.939816
10.202400 -13.899600 6.971390
10.249200 -13.899600 7.015970
10.296000 -13.899600 7.037743
10.342800 -13.899600 7.061515
10.389600 -13.899600 7.086378
10.436400 -13.899600 7.141701
10.483200 -13.899600 7.218772
10.530000 -13.899600 7.264005
10.576800 -13.899600 7.278344
10.623600 -13.899600 7.309390
10.670400 -13.899600 7.356969
10.717200 -13.899600 7.377854
10.764000 -13.899600 7.406986
10.810800 -13.899600 7.444661
10.857600 -13.899600 7.548003
10.904400 -13.899600 7.562348
10.951200 -13.899600 7.592157
10.998000 -13.899600 7.625663
11.044800 -13.899600 7.691867
11.091600 -13.899600 7.813642
11.138400 -13.899600 7.874576
11.185200 -13.899600 7.901728
11.232000 -13.899600 7.933753
11.278800 -13.899600 7.956207
11.325600 -13.899600 7.998912
11.372400 -13.899600 8.033919
11.419200 -13.899600 8.137126
11.466000 -13.899600 8.703184
13.478400 -13.899600 6.705549
13.525200 -13.899600 6.678752
13.572000 -13.899600 6.641098
13.618800 -13.899600 6.633629
13.665600 -13.899600 6.595878
13.712400 -13.899600 6.590004
13.759200 -13.899600 6.585872
13.806000 -13.899600 6.585662
13.852800 -13.899600 6.585872
13.899600 -13.899600 6.588220
13.946400 -13.899600 6.585872
13.993200 -13.899600 6.588647
14.040000 -13.899600 6.598392
14.086800 -13.899600 6.597150
14.133600 -13.899600 6.588647
14.180400 -13.899600 6.588220
14.227200 -13.899600 6.585069
14.274000 -13.899600 6.590007
14.320800 -13.899600 6.585470
14.367600 -13.899600 6.576749
14.414400 -13.899600 6.578453
14.461200 -13.899600 6.582347
14.508000 -13.899600 6.580181
14.554800 -13.899600 6.584262
14.601600 -13.899600 6.582347
14.648400 -13.899600 6.584262
14.695200 -13.899600 6.584571
14.742000 -13.899600 6.584262
14.788800 -13.899600 6.583564
14.835600 -13.899600 6.584729
14.882400 -13.899600 6.588748
14.929200 -13.899600 6.594261
14.976000 -13.899600 6.597522
15.022800 -13.899600 6.588748
15.069600 -13.899600 6.598415
15.116400 -13.899600 6.597522
15.163200 -13.899600 6.588748
15.210000 -13.899600 6.580892
15.256800 -13.899600 6.568787
15.303600 -13.899600 6.567808
15.350400 -13.899600 6.551974
15.397200 -13.899600 6.536022
15.444000 -13.899600 6.517616
15.490800 -13.899600 6.501984
15.537600 -13.899600 6.481909
16.052400 -13.899600 5.068950
16.099200 -13.899600 5.037885
16.146000 -13.899600 5.014263
16.192800 -13.899600 5.009613
16.239600 -13.899600 4.998584
16.286400 -13.899600 4.995759
16.333200 -13.899600 4.992848
16.380000 -13.899600 4.990585
16.426800 -13.899600 4.982264
16.473600 -13.899600 4.976370
16.520400 -13.899600 4.957483
16.567200 -13.899600 4.935874
16.614000 -13.899600 4.906022
16.660800 -13.899600 4.894436
16.707600 -13.899600 4.853072
16.754400 -13.899600 4.835182
18.064800 -13.899600 -8.108243
18.111600 -13.899600 -8.133384
18.158400 -13.899600 -8.159153
18.205200 -13.899600 -8.167288
18.252000 -13.899600 -8.169475
18.298800 -13.899600 -8.192524
18.345600 -13.899600 -8.206390
18.392400 -13.899600 -8.206390
18.439200 -13.899600 -8.206390
18.486000 -13.899600 -8.201631
18.532800 -13.899600 -8.214553
18.579600 -13.899600 0.000000
18.626400 -13.899600 0.000000
18.673200 -13.899600 0.000000
-18.720000 -13.852800 0.000000
-18.673200 -13.852800 0.000000
-18.626400 -13.852800 0.000000
-18.579600 -13.852800 -7.723331
-18.532800 -13.852800 -7.723331
-18.486000 -13.852800 -7.723331
-18.439200 -13.852800 -7.723331
-18.392400 -13.852800 -7.731424
-18.345600 -13.852800 -7.728049
-18.298800 -13.852800 -7.728049
-18.252000 -13.852800 -7.739299
-18.205200 -13.852800 -7.752018
-18.158400 -13.852800 -7.754574
-18.111600 -13.852800 -7.758689
-18.064800 -13.852800 -7.766635
-18.018000 -13.852800 -7.790650
-17.971200 -13.852800 -7.792784
-17.924400 -13.852800 -7.800975
-17.877600 -13.852800 -7.807242
-17.830800 -13.852800 -7.773699
-17.784000 -13.852800 -7.773699
-17.737200 -13.852800 -7.775991
-17.690400 -13.852800 -7.773699
-17.643600 -13.852800 -7.775991
-17.596800 -13.852800 -7.773143
-17.550000 -13.852800 -7.784558
-17.503200 -13.852800 -7.784558
-17.456400 -13.852800 -7.762868
-17.409600 -13.852800 -7.745649
-17.362800 -13.852800 -7.757646
-17.316000 -13.852800 -7.747794
-17.269200 -13.852800 -7.757646
-17.222400 -13.852800 -7.752188
-17.175600 -13.852800 -7.757646
-17.128800 -13.852800 -7.767022
-17.082000 -13.852800 -7.772519
-17.035200 -13.852800 -7.756268
-16.988400 -13.852800 -7.752188
-16.941600 -13.852800 -7.691621
-16.894800 -13.852800 -7.648115
-15.584400 -13.852800 4.913568
-15.537600 -13.852800 4.913568
-15.490800 -13.852800 4.970632
-15.444000 -13.852800 4.970795
-15.397200 -13.852800 4.989781
-15.350400 -13.852800 5.023147
-15.303600 -13.852800 5.041020
-15.256800 -13.852800 5.051115
-15.210000 -13.852800 5.076342
-15.163200 -13.852800 5.093481
-15.116400 -13.852800 5.107599
-15.069600 -13.852800 5.123996
-15.022800 -13.852800 5.189486
-14.554800 -13.852800 6.578668
-14.508000 -13.852800 6.626300
-14.461200 -13.852800 6.648167
-14.414400 -13.852800 6.670593
-14.367600 -13.852800 6.681619
-14.320800 -13.852800 6.698164
-14.274000 -13.852800 6.698658
-14.227200 -13.852800 6.697861
-14.180400 -13.852800 6.690415
-14.133600 -13.852800 6.686029
-14.086800 -13.852800 6.686029
-14.040000 -13.852800 6.684128
-13.993200 -13.852800 6.685015
-13.946400 -13.852800 6.684073
-13.899600 -13.852800 6.684128
-13.852800 -13.852800 6.689481
-13.806000 -13.852800 6.693657
-13.759200 -13.852800 6.694146
-13.712400 -13.852800 6.694146
-13.665600 -13.852800 6.690507
-13.618800 -13.852800 6.690507
-13.572000 -13.852800 6.690507
-13.525200 -13.852800 6.690220
-13.478400 -13.852800 6.690507
-13.431600 -13.852800 6.690507
-13.384800 -13.852800 6.690220
-13.338000 -13.852800 6.699597
-13.291200 -13.852800 6.699597
-13.244400 -13.852800 6.694197
-13.197600 -13.852800 6.699597
-13.150800 -13.852800 6.689466
-13.104000 -13.852800 6.694197
-13.057200 -13.852800 6.694197
-13.010400 -13.852800 6.694197
-12.963600 -13.852800 6.693856
-12.916800 -13.852800 6.686928
-12.870000 -13.852800 6.682159
-12.823200 -13.852800 6.693856
-12.776400 -13.852800 6.693856
-12.729600 -13.852800 6.704277
-12.682800 -13.852800 6.712591
-12.636000 -13.852800 6.722783
-12.589200 -13.852800 6.728613
-12.542400 -13.852800 6.766226
-12.495600 -13.852800 6.809988
-5.054400 -13.852800 9.025325
-5.007600 -13.852800 8.977111
-4.960800 -13.852800 8.756205
-4.914000 -13.852800 8.502749
-4.867200 -13.852800 8.425556
-4.820400 -13.852800 8.319980
-4.773600 -13.852800 8.269416
-4.726800 -13.852800 8.245572
-4.680000 -13.852800 8.224618
-4.633200 -13.852800 8.168635
-4.586400 -13.852800 8.112550
-4.539600 -13.852800 8.073860
-4.492800 -13.852800 8.017060
-4.446000 -13.852800 7.962264
-4.399200 -13.852800 7.915291
-4.352400 -13.852800 7.865443
-4.305600 -13.852800 7.796927
-4.258800 -13.852800 7.727614
-4.212000 -13.852800 7.631158
-4.165200 -13.852800 7.566501
-4.118400 -13.852800 7.531075
-4.071600 -13.852800 7.515436
-4.024800 -13.852800 7.495327
-3.978000 -13.852800 7.459997
-3.931200 -13.852800 7.415848
-3.884400 -13.852800 7.374462
-3.837600 -13.852800 7.346537
-3.790800 -13.852800 7.273231
-3.744000 -13.852800 7.237318
-3.697200 -13.852800 7.223486
-3.650400 -13.852800 7.211059
-3.603600 -13.852800 7.197558
-3.556800 -13.852800 7.194062
-3.510000 -13.852800 7.133987
-3.463200 -13.852800 7.114469
-3.416400 -13.852800 7.077939
-3.369600 -13.852800 7.068237
-3.322800 -13.852800 7.043371
-3.276000 -13.852800 7.020259
-3.229200 -13.852800 6.979101
-3.182400 -13.852800 6.953504
-3.135600 -13.852800 6.926789
-3.088800 -13.852800 6.903406
-3.042000 -13.852800 6.831127
-2.995200 -13.852800 6.800876
-2.948400 -13.852800 6.800748
-2.901600 -13.852800 6.775967
-2.854800 -13.852800 6.740883
-2.808000 -13.852800 6.723762
-2.761200 -13.852800 6.712334
-2.714400 -13.852800 6.688414
-2.667600 -13.852800 6.661666
-2.620800 -13.852800 6.656801
-2.574000 -13.852800 6.612176
-2.527200 -13.852800 6.607219
-2.480400 -13.852800 6.591040
-2.433600 -13.852800 6.572147
-2.386800 -13.852800 6.568989
-2.340000 -13.852800 6.564207
-2.293200 -13.852800 6.536308
-2.246400 -13.852800 6.512959
-2.199600 -13.852800 6.491836
-2.152800 -13.852800 6.485289
-2.106000 -13.852800 6.446340
-2.059200 -13.852800 6.431464
-2.012400 -13.852800 6.413671
-1.965600 -13.852800 6.385658
-1.918800 -13.852800 6.387472
-1.872000 -13.852800 6.387472
-1.825200 -13.852800 6.379671
-1.778400 -13.852800 6.372862
-1.731600 -13.852800 6.370110
-1.684800 -13.852800 6.355068
-1.638000 -13.852800 6.346317
-1.591200 -13.852800 6.325464
-1.544400 -13.852800 6.289887
-1.497600 -13.852800 6.272607
-1.450800 -13.852800 6.266908
-1.404000 -13.852800 6.266908
-1.357200 -13.852800 6.261828
-1.310400 -13.852800 6.257215
-1.263600 -13.852800 6.249282
-1.216800 -13.852800 6.222850
-1.170000 -13.852800 6.162428
-1.123200 -13.852800 6.150045
-1.076400 -13.852800 6.103279
-1.029600 -13.852800 6.091644
-0.982800 -13.852800 6.075131
-0.936000 -13.852800 6.062936
-0.889200 -13.852800 6.062936
-0.842400 -13.852800 6.062936
-0.795600 -13.852800 6.060057
-0.748800 -13.852800 6.060057
-0.702000 -13.852800 6.056334
-0.655200 -13.852800 6.060057
-0.608400 -13.852800 6.060682
-0.561600 -13.852800 6.056312
-0.514800 -13.852800 6.035729
-0.468000 -13.852800 6.034228
-0.421200 -13.852800 6.008856
-0.374400 -13.852800 6.018634
-0.327600 -13.852800 6.007719
-0.280800 -13.852800 5.996024
-0.234000 -13.852800 5.990272
-0.187200 -13.852800 5.989842
-0.140400 -13.852800 5.954404
-0.093600 -13.852800 5.943954
-0.046800 -13.852800 5.920364
0.000000 -13.852800 5.903466
0.046800 -13.852800 5.886863
0.093600 -13.852800 5.883373
0.140400 -13.852800 5.868285
0.187200 -13.852800 5.868210
0.234000 -13.852800 5.859062
0.280800 -13.852800 5.854539
0.327600 -13.852800 5.841290
0.374400 -13.852800 5.834268
0.421200 -13.852800 5.815371
0.468000 -13.852800 5.815371
0.514800 -13.852800 5.813704
0.561600 -13.852800 5.813704
0.608400 -13.852800 5.809195
0.655200 -13.852800 5.811332
0.702000 -13.852800 5.808466
0.748800 -13.852800 5.801652
0.795600 -13.852800 5.786857
0.842400 -13.852800 5.786857
0.889200 -13.852800 5.784760
0.936000 -13.852800 5.793405
0.982800 -13.852800 5.785956
1.029600 -13.852800 5.785956
1.076400 -13.852800 5.805879
1.123200 -13.852800 5.803360
1.170000 -13.852800 5.798606
1.216800 -13.852800 5.789289
1.263600 -13.852800 5.788032
1.310400 -13.852800 5.757729
1.357200 -13.852800 5.735896
1.404000 -13.852800 5.720705
1.450800 -13.852800 5.711798
1.497600 -13.852800 5.699855
1.544400 -13.852800 5.687250
1.591200 -13.852800 5.687250
1.638000 -13.852800 5.687250
1.684800 -13.852800 5.684174
1.731600 -13.852800 5.675796
1.778400 -13.852800 5.657739
1.825200 -13.852800 5.658472
1.872000 -13.852800 5.655219
1.918800 -13.852800 5.653892
1.965600 -13.852800 5.653583
2.012400 -13.852800 5.651658
2.059200 -13.852800 5.655219
2.106000 -13.852800 5.644280
2.152800 -13.852800 5.643848
2.199600 -13.852800 5.650934
2.246400 -13.852800 5.650934
2.293200 -13.852800 5.656076
2.340000 -13.852800 5.658825
2.386800 -13.852800 5.648383
2.433600 -13.852800 5.666655
2.480400 -13.852800 5.658825
2.527200 -13.852800 5.666655
2.574000 -13.852800 5.667025
2.620800 -13.852800 5.656911
2.667600 -13.852800 5.655697
2.714400 -13.852800 5.659330
2.761200 -13.852800 5.653783
2.808000 -13.852800 5.651388
2.854800 -13.852800 5.635862
2.901600 -13.852800 5.633420
2.948400 -13.852800 5.628580
2.995200 -13.852800 5.634512
3.042000 -13.852800 5.628580
3.088800 -13.852800 5.630552
3.135600 -13.852800 5.630552
3.182400 -13.852800 5.634285
3.229200 -13.852800 5.630552
3.276000 -13.852800 5.634285
3.322800 -13.852800 5.630552
3.369600 -13.852800 5.635844
3.416400 -13.852800 5.625504
3.463200 -13.852800 5.617757
3.510000 -13.852800 5.617757
3.556800 -13.852800 5.619473
3.603600 -13.852800 5.617782
3.650400 -13.852800 5.617209
3.697200 -13.852800 5.611265
3.744000 -13.852800 5.609259
3.790800 -13.852800 5.615386
3.837600 -13.852800 5.609259
3.884400 -13.852800 5.606525
3.931200 -13.852800 5.601866
3.978000 -13.852800 5.593516
4.024800 -13.852800 5.593516
4.071600 -13.852800 5.591263
4.118400 -13.852800 5.584363
4.165200 -13.852800 5.584363
4.212000 -13.852800 5.570631
4.258800 -13.852800 5.570631
4.305600 -13.852800 5.576624
4.352400 -13.852800 5.565598
4.399200 -13.852800 5.570631
4.446000 -13.852800 5.576624
4.492800 -13.852800 5.582525
4.539600 -13.852800 5.594030
4.586400 -13.852800 5.597162
4.633200 -13.852800 5.621351
4.680000 -13.852800 5.633314
4.726800 -13.852800 5.649556
4.773600 -13.852800 5.655185
4.820400 -13.852800 5.659216
4.867200 -13.852800 5.680597
4.914000 -13.852800 5.685370
4.960800 -13.852800 5.674406
5.007600 -13.852800 5.674406
5.054400 -13.852800 5.662654
5.101200 -13.852800 5.649443
5.148000 -13.852800 5.643074
5.194800 -13.852800 5.630800
5.241600 -13.852800 5.616662
5.288400 -13.852800 5.627845
5.335200 -13.852800 5.627845
5.382000 -13.852800 5.630800
5.428800 -13.852800 5.639107
5.475600 -13.852800 5.673891
5.522400 -13.852800 5.691848
5.569200 -13.852800 5.701096
5.616000 -13.852800 5.733708
5.662800 -13.852800 5.746984
5.709600 -13.852800 5.748081
5.756400 -13.852800 5.749582
5.803200 -13.852800 5.741936
5.850000 -13.852800 5.726869
5.896800 -13.852800 5.709796
5.943600 -13.852800 5.702326
5.990400 -13.852800 5.702903
6.037200 -13.852800 5.702903
6.084000 -13.852800 5.726115
6.130800 -13.852800 5.744631
6.177600 -13.852800 5.785413
6.224400 -13.852800 5.804585
6.271200 -13.852800 5.823408
6.318000 -13.852800 5.833835
6.364800 -13.852800 5.846880
6.411600 -13.852800 5.834059
6.458400 -13.852800 5.825155
6.505200 -13.852800 5.802949
6.552000 -13.852800 5.821051
6.598800 -13.852800 5.825155
6.645600 -13.852800 5.827947
6.692400 -13.852800 5.829910
6.739200 -13.852800 5.829910
6.786000 -13.852800 5.861643
6.832800 -13.852800 5.881359
6.879600 -13.852800 5.905598
6.926400 -13.852800 5.931646
6.973200 -13.852800 5.942627
7.020000 -13.852800 5.955321
7.066800 -13.852800 5.955321
7.113600 -13.852800 5.936843
7.160400 -13.852800 5.933087
7.207200 -13.852800 5.941994
7.254000 -13.852800 5.952450
7.300800 -13.852800 5.957524
7.347600 -13.852800 5.991382
7.394400 -13.852800 6.032866
7.441200 -13.852800 6.062911
7.488000 -13.852800 6.064009
7.534800 -13.852800 6.069402
7.581600 -13.852800 6.062911
7.628400 -13.852800 6.079413
7.675200 -13.852800 6.069402
7.722000 -13.852800 6.061336
7.768800 -13.852800 6.053131
7.815600 -13.852800 6.053131
7.862400 -13.852800 6.053131
7.909200 -13.852800 6.078948
7.956000 -13.852800 6.086587
8.002800 -13.852800 6.093575
8.049600 -13.852800 6.133178
8.096400 -13.852800 6.141155
8.143200 -13.852800 6.146663
8.190000 -13.852800 6.169602
8.236800 -13.852800 6.191150
8.283600 -13.852800 6.196404
8.330400 -13.852800 6.205300
8.377200 -13.852800 6.216934
8.424000 -13.852800 6.220437
8.470800 -13.852800 6.239609
8.517600 -13.852800 6.280735
8.564400 -13.852800 6.294220
8.611200 -13.852800 6.311952
8.658000 -13.852800 6.334781
8.704800 -13.852800 6.349156
8.751600 -13.852800 6.362510
8.798400 -13.852800 6.371600
8.845200 -13.852800 6.399425
8.892000 -13.852800 6.403307
8.938800 -13.852800 6.436225
8.985600 -13.852800 6.451732
9.032400 -13.852800 6.493623
9.079200 -13.852800 6.518167
9.126000 -13.852800 6.524073
9.172800 -13.852800 6.538366
9.219600 -13.852800 6.562316
9.266400 -13.852800 6.587556
9.313200 -13.852800 6.606099
9.360000 -13.852800 6.606306
9.406800 -13.852800 6.634330
9.453600 -13.852800 6.658864
9.500400 -13.852800 6.661243
9.547200 -13.852800 6.674807
9.594000 -13.852800 6.686962
9.640800 -13.852800 6.715729
9.687600 -13.852800 6.743207
9.734400 -13.852800 6.765177
9.781200 -13.852800 6.782602
9.828000 -13.852800 6.810513
9.874800 -13.852800 6.827170
9.921600 -13.852800 6.838287
9.968400 -13.852800 6.891305
10.015200 -13.852800 6.896763
10.062000 -13.852800 6.914133
10.108800 -13.852800 6.934030
10.155600 -13.852800 6.939470
10.202400 -13.852800 6.970032
10.249200 -13.852800 6.988847
10.296000 -13.852800 7.055127
10.342800 -13.852800 7.086250
10.389600 -13.852800 7.125853
10.436400 -13.852800 7.174086
10.483200 -13.852800 7.228488
10.530000 -13.852800 7.267615
10.576800 -13.852800 7.289062
10.623600 -13.852800 7.317447
10.670400 -13.852800 7.362813
10.717200 -13.852800 7.387324
10.764000 -13.852800 7.441069
10.810800 -13.852800 7.523990
10.857600 -13.852800 7.563442
10.904400 -13.852800 7.572688
10.951200 -13.852800 7.606943
10.998000 -13.852800 7.651728
11.044800 -13.852800 7.722683
11.091600 -13.852800 7.832415
11.138400 -13.852800 7.882774
11.185200 -13.852800 7.928175
11.232000 -13.852800 7.951083
11.278800 -13.852800 7.956555
11.325600 -13.852800 7.994146
11.372400 -13.852800 8.036768
11.419200 -13.852800 8.190192
11.466000 -13.852800 9.020031
13.572000 -13.852800 6.669273
13.618800 -13.852800 6.641098
13.665600 -13.852800 6.610345
13.712400 -13.852800 6.604396
13.759200 -13.852800 6.602027
13.806000 -13.852800 6.591636
13.852800 -13.852800 6.595878
13.899600 -13.852800 6.600491
13.946400 -13.852800 6.598392
13.993200 -13.852800 6.600902
14.040000 -13.852800 6.601527
14.086800 -13.852800 6.600491
14.133600 -13.852800 6.597150
14.180400 -13.852800 6.590995
14.227200 -13.852800 6.590007
14.274000 -13.852800 6.597150
14.320800 -13.852800 6.597150
14.367600 -13.852800 6.588413
14.414400 -13.852800 6.588413
14.461200 -13.852800 6.598272
14.508000 -13.852800 6.586291
14.554800 -13.852800 6.588413
14.601600 -13.852800 6.586291
14.648400 -13.852800 6.586291
14.695200 -13.852800 6.586562
14.742000 -13.852800 6.586562
14.788800 -13.852800 6.586291
14.835600 -13.852800 6.595928
14.882400 -13.852800 6.595976
14.929200 -13.852800 6.599862
14.976000 -13.852800 6.603461
15.022800 -13.852800 6.599862
15.069600 -13.852800 6.604975
15.116400 -13.852800 6.604975
15.163200 -13.852800 6.598415
15.210000 -13.852800 6.597075
15.256800 -13.852800 6.583780
15.303600 -13.852800 6.576044
15.350400 -13.852800 6.568947
15.397200 -13.852800 6.554790
15.444000 -13.852800 6.531667
15.490800 -13.852800 6.517556
15.537600 -13.852800 6.501334
15.584400 -13.852800 6.461045
16.099200 -13.852800 5.107219
16.146000 -13.852800 5.041966
16.192800 -13.852800 5.030999
16.239600 -13.852800 5.009613
16.286400 -13.852800 5.000371
16.333200 -13.852800 4.996877
16.380000 -13.852800 4.992848
16.426800 -13.852800 4.990585
16.473600 -13.852800 4.986271
16.520400 -13.852800 4.977737
16.567200 -13.852800 4.975068
16.614000 -13.852800 4.938567
16.660800 -13.852800 4.908144
16.707600 -13.852800 4.859459
16.754400 -13.852800 4.834168
17.596800 -13.852800 -6.095808
17.643600 -13.852800 -6.308349
18.111600 -13.852800 -8.024165
18.158400 -13.852800 -8.074709
18.205200 -13.852800 -8.138326
18.252000 -13.852800 -8.156271
18.298800 -13.852800 -8.169475
18.345600 -13.852800 -8.201950
18.392400 -13.852800 -8.214553
18.439200 -13.852800 -8.214838
18.486000 -13.852800 -8.214838
18.532800 -13.852800 -8.232979
18.579600 -13.852800 0.000000
18.626400 -13.852800 0.000000
18.673200 -13.852800 0.000000
-18.720000 -13.806000 0.000000
-18.673200 -13.806000 0.000000
-18.626400 -13.806000 0.000000
-18.579600 -13.806000 -7.729376
-18.532800 -13.806000 -7.723331
-18.486000 -13.806000 -7.710422
-18.439200 -13.806000 -7.710422
-18.392400 -13.806000 -7.731424
-18.345600 -13.806000 -7.728049
-18.298800 -13.806000 -7.728049
-18.252000 -13.806000 -7.733702
-18.205200 -13.806000 -7.752018
-18.158400 -13.806000 -7.754574
-18.111600 -13.806000 -7.758551
-18.064800 -13.806000 -7.765717
-18.018000 -13.806000 -7.774939
-17.971200 -13.806000 -7.792784
-17.924400 -13.806000 -7.807242
-17.877600 -13.806000 -7.810692
-17.830800 -13.806000 -7.773699
-17.784000 -13.806000 -7.775991
-17.737200 -13.806000 -7.775991
-17.690400 -13.806000 -7.773699
-17.643600 -13.806000 -7.771933
-17.596800 -13.806000 -7.759293
-17.550000 -13.806000 -7.775991
-17.503200 -13.806000 -7.784558
-17.456400 -13.806000 -7.759891
-17.409600 -13.806000 -7.745649
-17.362800 -13.806000 -7.757646
-17.316000 -13.806000 -7.747794
-17.269200 -13.806000 -7.757646
-17.222400 -13.806000 -7.747794
-17.175600 -13.806000 -7.756268
-17.128800 -13.806000 -7.752188
-17.082000 -13.806000 -7.756268
-17.035200 -13.806000 -7.741291
-16.988400 -13.806000 -7.712702
-16.941600 -13.806000 -7.678024
-16.894800 -13.806000 -7.632114
-16.426800 -13.806000 -6.208968
-16.380000 -13.806000 -6.147281
-15.584400 -13.806000 4.913568
-15.537600 -13.806000 4.959154
-15.490800 -13.806000 4.991481
-15.444000 -13.806000 4.994392
-15.397200 -13.806000 5.024091
-15.350400 -13.806000 5.046603
-15.303600 -13.806000 5.056773
-15.256800 -13.806000 5.076629
-15.210000 -13.806000 5.093352
-15.163200 -13.806000 5.094696
-15.116400 -13.806000 5.113983
-15.069600 -13.806000 5.130043
-14.601600 -13.806000 6.578309
-14.554800 -13.806000 6.628634
-14.508000 -13.806000 6.649146
-14.461200 -13.806000 6.667414
-14.414400 -13.806000 6.681145
-14.367600 -13.806000 6.697861
-14.320800 -13.806000 6.699458
-14.274000 -13.806000 6.699679
-14.227200 -13.806000 6.699458
-14.180400 -13.806000 6.698658
-14.133600 -13.806000 6.691388
-14.086800 -13.806000 6.689780
-14.040000 -13.806000 6.688826
-13.993200 -13.806000 6.688826
-13.946400 -13.806000 6.686029
-13.899600 -13.806000 6.689481
-13.852800 -13.806000 6.694463
-13.806000 -13.806000 6.698816
-13.759200 -13.806000 6.698816
-13.712400 -13.806000 6.698035
-13.665600 -13.806000 6.696728
-13.618800 -13.806000 6.696728
-13.572000 -13.806000 6.707332
-13.525200 -13.806000 6.698767
-13.478400 -13.806000 6.705645
-13.431600 -13.806000 6.707714
-13.384800 -13.806000 6.705645
-13.338000 -13.806000 6.710365
-13.291200 -13.806000 6.710365
-13.244400 -13.806000 6.705645
-13.197600 -13.806000 6.705645
-13.150800 -13.806000 6.698098
-13.104000 -13.806000 6.699597
-13.057200 -13.806000 6.696817
-13.010400 -13.806000 6.695784
-12.963600 -13.806000 6.686928
-12.916800 -13.806000 6.685352
-12.870000 -13.806000 6.685352
-12.823200 -13.806000 6.696817
-12.776400 -13.806000 6.704277
-12.729600 -13.806000 6.715374
-12.682800 -13.806000 6.722783
-12.636000 -13.806000 6.733801
-12.589200 -13.806000 6.757559
-12.542400 -13.806000 6.808750
-5.054400 -13.806000 8.989261
-5.007600 -13.806000 8.827441
-4.960800 -13.806000 8.678576
-4.914000 -13.806000 8.481997
-4.867200 -13.806000 8.377569
-4.820400 -13.806000 8.301193
-4.773600 -13.806000 8.256667
-4.726800 -13.806000 8.244614
-4.680000 -13.806000 8.232617
-4.633200 -13.806000 8.222712
-4.586400 -13.806000 8.131441
-4.539600 -13.806000 8.075149
-4.492800 -13.806000 8.022123
-4.446000 -13.806000 7.974681
-4.399200 -13.806000 7.911919
-4.352400 -13.806000 7.864114
-4.305600 -13.806000 7.776728
-4.258800 -13.806000 7.685464
-4.212000 -13.806000 7.631158
-4.165200 -13.806000 7.566501
-4.118400 -13.806000 7.539499
-4.071600 -13.806000 7.518564
-4.024800 -13.806000 7.501533
-3.978000 -13.806000 7.459997
-3.931200 -13.806000 7.431712
-3.884400 -13.806000 7.374662
-3.837600 -13.806000 7.349759
-3.790800 -13.806000 7.315691
-3.744000 -13.806000 7.257077
-3.697200 -13.806000 7.236505
-3.650400 -13.806000 7.231794
-3.603600 -13.806000 7.223486
-3.556800 -13.806000 7.197416
-3.510000 -13.806000 7.156892
-3.463200 -13.806000 7.117892
-3.416400 -13.806000 7.089569
-3.369600 -13.806000 7.077454
-3.322800 -13.806000 7.044974
-3.276000 -13.806000 7.020259
-3.229200 -13.806000 6.985027
-3.182400 -13.806000 6.948268
-3.135600 -13.806000 6.925285
-3.088800 -13.806000 6.895387
-3.042000 -13.806000 6.840992
-2.995200 -13.806000 6.815912
-2.948400 -13.806000 6.802473
-2.901600 -13.806000 6.789849
-2.854800 -13.806000 6.757080
-2.808000 -13.806000 6.731949
-2.761200 -13.806000 6.721835
-2.714400 -13.806000 6.712334
-2.667600 -13.806000 6.681871
-2.620800 -13.806000 6.661773
-2.574000 -13.806000 6.637007
-2.527200 -13.806000 6.614985
-2.480400 -13.806000 6.603235
-2.433600 -13.806000 6.578189
-2.386800 -13.806000 6.568989
-2.340000 -13.806000 6.563390
-2.293200 -13.806000 6.546483
-2.246400 -13.806000 6.512959
-2.199600 -13.806000 6.490771
-2.152800 -13.806000 6.484388
-2.106000 -13.806000 6.447418
-2.059200 -13.806000 6.442019
-2.012400 -13.806000 6.430046
-1.965600 -13.806000 6.409934
-1.918800 -13.806000 6.405519
-1.872000 -13.806000 6.389789
-1.825200 -13.806000 6.385658
-1.778400 -13.806000 6.379671
-1.731600 -13.806000 6.370110
-1.684800 -13.806000 6.362436
-1.638000 -13.806000 6.346317
-1.591200 -13.806000 6.326954
-1.544400 -13.806000 6.297753
-1.497600 -13.806000 6.272607
-1.450800 -13.806000 6.266908
-1.404000 -13.806000 6.266908
-1.357200 -13.806000 6.257215
-1.310400 -13.806000 6.254513
-1.263600 -13.806000 6.235188
-1.216800 -13.806000 6.191384
-1.170000 -13.806000 6.162428
-1.123200 -13.806000 6.155151
-1.076400 -13.806000 6.120444
-1.029600 -13.806000 6.103279
-0.982800 -13.806000 6.091644
-0.936000 -13.806000 6.067050
-0.889200 -13.806000 6.067050
-0.842400 -13.806000 6.067050
-0.795600 -13.806000 6.062936
-0.748800 -13.806000 6.068229
-0.702000 -13.806000 6.068229
-0.655200 -13.806000 6.062936
-0.608400 -13.806000 6.072944
-0.561600 -13.806000 6.065710
-0.514800 -13.806000 6.055077
-0.468000 -13.806000 6.043409
-0.421200 -13.806000 6.018634
-0.374400 -13.806000 6.018634
-0.327600 -13.806000 6.004452
-0.280800 -13.806000 5.990272
-0.234000 -13.806000 5.989804
-0.187200 -13.806000 5.969194
-0.140400 -13.806000 5.951585
-0.093600 -13.806000 5.943404
-0.046800 -13.806000 5.918356
0.000000 -13.806000 5.893208
0.046800 -13.806000 5.879398
0.093600 -13.806000 5.867161
0.140400 -13.806000 5.859062
0.187200 -13.806000 5.854539
0.234000 -13.806000 5.832975
0.280800 -13.806000 5.830350
0.327600 -13.806000 5.809831
0.374400 -13.806000 5.809136
0.421200 -13.806000 5.804859
0.468000 -13.806000 5.804859
0.514800 -13.806000 5.801652
0.561600 -13.806000 5.803747
0.608400 -13.806000 5.803747
0.655200 -13.806000 5.803747
0.702000 -13.806000 5.803747
0.748800 -13.806000 5.795531
0.795600 -13.806000 5.786857
0.842400 -13.806000 5.786857
0.889200 -13.806000 5.793405
0.936000 -13.806000 5.785956
0.982800 -13.806000 5.785956
1.029600 -13.806000 5.785956
1.076400 -13.806000 5.803360
1.123200 -13.806000 5.800227
1.170000 -13.806000 5.796531
1.216800 -13.806000 5.789289
1.263600 -13.806000 5.788032
1.310400 -13.806000 5.748266
1.357200 -13.806000 5.735896
1.404000 -13.806000 5.720705
1.450800 -13.806000 5.720705
1.497600 -13.806000 5.703167
1.544400 -13.806000 5.691426
1.591200 -13.806000 5.691426
1.638000 -13.806000 5.687250
1.684800 -13.806000 5.680253
1.731600 -13.806000 5.673820
1.778400 -13.806000 5.656096
1.825200 -13.806000 5.656096
1.872000 -13.806000 5.653892
1.918800 -13.806000 5.655219
1.965600 -13.806000 5.653583
2.012400 -13.806000 5.650934
2.059200 -13.806000 5.653583
2.106000 -13.806000 5.637822
2.152800 -13.806000 5.635793
2.199600 -13.806000 5.643848
2.246400 -13.806000 5.642385
2.293200 -13.806000 5.642788
2.340000 -13.806000 5.648383
2.386800 -13.806000 5.642788
2.433600 -13.806000 5.656911
2.480400 -13.806000 5.652814
2.527200 -13.806000 5.653259
2.574000 -13.806000 5.656911
2.620800 -13.806000 5.653783
2.667600 -13.806000 5.652814
2.714400 -13.806000 5.653783
2.761200 -13.806000 5.652814
2.808000 -13.806000 5.651388
2.854800 -13.806000 5.635862
2.901600 -13.806000 5.614848
2.948400 -13.806000 5.625601
2.995200 -13.806000 5.635720
3.042000 -13.806000 5.630552
3.088800 -13.806000 5.634512
3.135600 -13.806000 5.630146
3.182400 -13.806000 5.630146
3.229200 -13.806000 5.627973
3.276000 -13.806000 5.625504
3.322800 -13.806000 5.617757
3.369600 -13.806000 5.611761
3.416400 -13.806000 5.604719
3.463200 -13.806000 5.600257
3.510000 -13.806000 5.609248
3.556800 -13.806000 5.617757
3.603600 -13.806000 5.617782
3.650400 -13.806000 5.620815
3.697200 -13.806000 5.619473
3.744000 -13.806000 5.611265
3.790800 -13.806000 5.620815
3.837600 -13.806000 5.614593
3.884400 -13.806000 5.610080
3.931200 -13.806000 5.604205
3.978000 -13.806000 5.593516
4.024800 -13.806000 5.596019
4.071600 -13.806000 5.596019
4.118400 -13.806000 5.588718
4.165200 -13.806000 5.588718
4.212000 -13.806000 5.588718
4.258800 -13.806000 5.576624
4.305600 -13.806000 5.576624
4.352400 -13.806000 5.565598
4.399200 -13.806000 5.566516
4.446000 -13.806000 5.567074
4.492800 -13.806000 5.570646
4.539600 -13.806000 5.583229
4.586400 -13.806000 5.592932
4.633200 -13.806000 5.610448
4.680000 -13.806000 5.621351
4.726800 -13.806000 5.627856
4.773600 -13.806000 5.640261
4.820400 -13.806000 5.655185
4.867200 -13.806000 5.673327
4.914000 -13.806000 5.685370
4.960800 -13.806000 5.674522
5.007600 -13.806000 5.685370
5.054400 -13.806000 5.674406
5.101200 -13.806000 5.672185
5.148000 -13.806000 5.643935
5.194800 -13.806000 5.630800
5.241600 -13.806000 5.614205
5.288400 -13.806000 5.614205
5.335200 -13.806000 5.614205
5.382000 -13.806000 5.616516
5.428800 -13.806000 5.629726
5.475600 -13.806000 5.639107
5.522400 -13.806000 5.673891
5.569200 -13.806000 5.691451
5.616000 -13.806000 5.700559
5.662800 -13.806000 5.708280
5.709600 -13.806000 5.741936
5.756400 -13.806000 5.741936
5.803200 -13.806000 5.725297
5.850000 -13.806000 5.715484
5.896800 -13.806000 5.702326
5.943600 -13.806000 5.699065
5.990400 -13.806000 5.702326
6.037200 -13.806000 5.702326
6.084000 -13.806000 5.726115
6.130800 -13.806000 5.740432
6.177600 -13.806000 5.764314
6.224400 -13.806000 5.799811
6.271200 -13.806000 5.809124
6.318000 -13.806000 5.825155
6.364800 -13.806000 5.836538
6.411600 -13.806000 5.825155
6.458400 -13.806000 5.802949
6.505200 -13.806000 5.797496
6.552000 -13.806000 5.821051
6.598800 -13.806000 5.826243
6.645600 -13.806000 5.836538
6.692400 -13.806000 5.850482
6.739200 -13.806000 5.850482
6.786000 -13.806000 5.876679
6.832800 -13.806000 5.896973
6.879600 -13.806000 5.931646
6.926400 -13.806000 5.938952
6.973200 -13.806000 5.960969
7.020000 -13.806000 5.968473
7.066800 -13.806000 5.960969
7.113600 -13.806000 5.955321
7.160400 -13.806000 5.955321
7.207200 -13.806000 5.959299
7.254000 -13.806000 5.960969
7.300800 -13.806000 5.959733
7.347600 -13.806000 6.026766
7.394400 -13.806000 6.059556
7.441200 -13.806000 6.081352
7.488000 -13.806000 6.082345
7.534800 -13.806000 6.096653
7.581600 -13.806000 6.082345
7.628400 -13.806000 6.096653
7.675200 -13.806000 6.087561
7.722000 -13.806000 6.077707
7.768800 -13.806000 6.061336
7.815600 -13.806000 6.053919
7.862400 -13.806000 6.053131
7.909200 -13.806000 6.068215
7.956000 -13.806000 6.078948
8.002800 -13.806000 6.097952
8.049600 -13.806000 6.135256
8.096400 -13.806000 6.145731
8.143200 -13.806000 6.169019
8.190000 -13.806000 6.196404
8.236800 -13.806000 6.205300
8.283600 -13.806000 6.210049
8.330400 -13.806000 6.210049
8.377200 -13.806000 6.216934
8.424000 -13.806000 6.217269
8.470800 -13.806000 6.229368
8.517600 -13.806000 6.251424
8.564400 -13.806000 6.280832
8.611200 -13.806000 6.294220
8.658000 -13.806000 6.318323
8.704800 -13.806000 6.337648
8.751600 -13.806000 6.342026
8.798400 -13.806000 6.364259
8.845200 -13.806000 6.371600
8.892000 -13.806000 6.398828
8.938800 -13.806000 6.436225
8.985600 -13.806000 6.459458
9.032400 -13.806000 6.493623
9.079200 -13.806000 6.521793
9.126000 -13.806000 6.529588
9.172800 -13.806000 6.543954
9.219600 -13.806000 6.572283
9.266400 -13.806000 6.589872
9.313200 -13.806000 6.606306
9.360000 -13.806000 6.620964
9.406800 -13.806000 6.638493
9.453600 -13.806000 6.667330
9.500400 -13.806000 6.674807
9.547200 -13.806000 6.692917
9.594000 -13.806000 6.701976
9.640800 -13.806000 6.739788
9.687600 -13.806000 6.749718
9.734400 -13.806000 6.778754
9.781200 -13.806000 6.782969
9.828000 -13.806000 6.816890
9.874800 -13.806000 6.823829
9.921600 -13.806000 6.838287
9.968400 -13.806000 6.869331
10.015200 -13.806000 6.897208
10.062000 -13.806000 6.934030
10.108800 -13.806000 6.939470
10.155600 -13.806000 6.939816
10.202400 -13.806000 6.971390
10.249200 -13.806000 6.988847
10.296000 -13.806000 7.062661
10.342800 -13.806000 7.084746
10.389600 -13.806000 7.134049
10.436400 -13.806000 7.188053
10.483200 -13.806000 7.233708
10.530000 -13.806000 7.271862
10.576800 -13.806000 7.296371
10.623600 -13.806000 7.339632
10.670400 -13.806000 7.362813
10.717200 -13.806000 7.390082
10.764000 -13.806000 7.460683
10.810800 -13.806000 7.527023
10.857600 -13.806000 7.569103
10.904400 -13.806000 7.592157
10.951200 -13.806000 7.651666
10.998000 -13.806000 7.691867
11.044800 -13.806000 7.761186
11.091600 -13.806000 7.832415
11.138400 -13.806000 7.879814
11.185200 -13.806000 7.933753
11.232000 -13.806000 7.951083
11.278800 -13.806000 7.976617
11.325600 -13.806000 8.000391
11.372400 -13.806000 8.073625
11.419200 -13.806000 8.214388
11.466000 -13.806000 10.675528
13.618800 -13.806000 6.670203
13.665600 -13.806000 6.647441
13.712400 -13.806000 6.635202
13.759200 -13.806000 6.633629
13.806000 -13.806000 6.607051
13.852800 -13.806000 6.604396
13.899600 -13.806000 6.601527
13.946400 -13.806000 6.601527
13.993200 -13.806000 6.604860
14.040000 -13.806000 6.604860
14.086800 -13.806000 6.601527
14.133600 -13.806000 6.601527
14.180400 -13.806000 6.601527
14.227200 -13.806000 6.608454
14.274000 -13.806000 6.608454
14.320800 -13.806000 6.606361
14.367600 -13.806000 6.606361
14.414400 -13.806000 6.606361
14.461200 -13.806000 6.606361
14.508000 -13.806000 6.602429
14.554800 -13.806000 6.606361
14.601600 -13.806000 6.606361
14.648400 -13.806000 6.599183
14.695200 -13.806000 6.595976
14.742000 -13.806000 6.595976
14.788800 -13.806000 6.595928
14.835600 -13.806000 6.599183
14.882400 -13.806000 6.602860
14.929200 -13.806000 6.603461
14.976000 -13.806000 6.607577
15.022800 -13.806000 6.608533
15.069600 -13.806000 6.611476
15.116400 -13.806000 6.612112
15.163200 -13.806000 6.608739
15.210000 -13.806000 6.601733
15.256800 -13.806000 6.588881
15.303600 -13.806000 6.583780
15.350400 -13.806000 6.583780
15.397200 -13.806000 6.575397
15.444000 -13.806000 6.557328
15.490800 -13.806000 6.531667
15.537600 -13.806000 6.517616
15.584400 -13.806000 6.499829
15.631200 -13.806000 6.438740
16.099200 -13.806000 5.129335
16.146000 -13.806000 5.068950
16.192800 -13.806000 5.034830
16.239600 -13.806000 5.010258
16.286400 -13.806000 5.000371
16.333200 -13.806000 4.998584
16.380000 -13.806000 4.996877
16.426800 -13.806000 4.992848
16.473600 -13.806000 4.991001
16.520400 -13.806000 4.978887
16.567200 -13.806000 4.977737
16.614000 -13.806000 4.974773
16.660800 -13.806000 4.938567
16.707600 -13.806000 4.900942
16.754400 -13.806000 4.846833
16.801200 -13.806000 4.816607
17.596800 -13.806000 -6.095808
18.111600 -13.806000 -8.074709
18.158400 -13.806000 -8.074709
18.205200 -13.806000 -8.156271
18.252000 -13.806000 -8.159153
18.298800 -13.806000 -8.169475
18.345600 -13.806000 -8.192524
18.392400 -13.806000 -8.192524
18.439200 -13.806000 -8.214838
18.486000 -13.806000 -8.214838
18.532800 -13.806000 -8.224888
18.579600 -13.806000 0.000000
18.626400 -13.806000 0.000000
18.673200 -13.806000 0.000000
-18.720000 -13.759200 0.000000
-18.673200 -13.759200 0.000000
-18.626400 -13.759200 0.000000
-18.579600 -13.759200 -7.730588
-18.532800 -13.759200 -7.729376
-18.486000 -13.759200 -7.710422
-18.439200 -13.759200 -7.710422
-18.392400 -13.759200 -7.723331
-18.345600 -13.759200 -7.726737
-18.298800 -13.759200 -7.726737
-18.252000 -13.759200 -7.752018
-18.205200 -13.759200 -7.754574
-18.158400 -13.759200 -7.764257
-18.111600 -13.759200 -7.765717
-18.064800 -13.759200 -7.765717
-18.018000 -13.759200 -7.774939
-17.971200 -13.759200 -7.792784
-17.924400 -13.759200 -7.800975
-17.877600 -13.759200 -7.800975
-17.830800 -13.759200 -7.773699
-17.784000 -13.759200 -7.775991
-17.737200 -13.759200 -7.784558
-17.690400 -13.759200 -7.775991
-17.643600 -13.759200 -7.771933
-17.596800 -13.759200 -7.758962
-17.550000 -13.759200 -7.759293
-17.503200 -13.759200 -7.762868
-17.456400 -13.759200 -7.745649
-17.409600 -13.759200 -7.737511
-17.362800 -13.759200 -7.742630
-17.316000 -13.759200 -7.742630
-17.269200 -13.759200 -7.752188
-17.222400 -13.759200 -7.745649
-17.175600 -13.759200 -7.747794
-17.128800 -13.759200 -7.741291
-17.082000 -13.759200 -7.741291
-17.035200 -13.759200 -7.691621
-16.988400 -13.759200 -7.683505
-16.941600 -13.759200 -7.636933
-16.894800 -13.759200 -7.596885
-16.473600 -13.759200 -6.190006
-16.426800 -13.759200 -6.147281
-15.631200 -13.759200 4.959154
-15.584400 -13.759200 4.959154
-15.537600 -13.759200 4.970795
-15.490800 -13.759200 4.995454
-15.444000 -13.759200 5.009145
-15.397200 -13.759200 5.046603
-15.350400 -13.759200 5.061985
-15.303600 -13.759200 5.076629
-15.256800 -13.759200 5.093825
-15.210000 -13.759200 5.104013
-15.163200 -13.759200 5.113983
-15.116400 -13.759200 5.123996
-14.601600 -13.759200 6.604481
-14.554800 -13.759200 6.648167
-14.508000 -13.759200 6.670593
-14.461200 -13.759200 6.679698
-14.414400 -13.759200 6.688148
-14.367600 -13.759200 6.699458
-14.320800 -13.759200 6.704458
-14.274000 -13.759200 6.704458
-14.227200 -13.759200 6.704458
-14.180400 -13.759200 6.699458
-14.133600 -13.759200 6.698929
-14.086800 -13.759200 6.690415
-14.040000 -13.759200 6.689481
-13.993200 -13.759200 6.689481
-13.946400 -13.759200 6.689481
-13.899600 -13.759200 6.690415
-13.852800 -13.759200 6.701249
-13.806000 -13.759200 6.707332
-13.759200 -13.759200 6.708675
-13.712400 -13.759200 6.708675
-13.665600 -13.759200 6.712236
-13.618800 -13.759200 6.712236
-13.572000 -13.759200 6.712236
-13.525200 -13.759200 6.708689
-13.478400 -13.759200 6.712115
-13.431600 -13.759200 6.712115
-13.384800 -13.759200 6.712629
-13.338000 -13.759200 6.714381
-13.291200 -13.759200 6.714381
-13.244400 -13.759200 6.711842
-13.197600 -13.759200 6.711158
-13.150800 -13.759200 6.698098
-13.104000 -13.759200 6.698098
-13.057200 -13.759200 6.694197
-13.010400 -13.759200 6.694197
-12.963600 -13.759200 6.689788
-12.916800 -13.759200 6.689788
-12.870000 -13.759200 6.695784
-12.823200 -13.759200 6.708610
-12.776400 -13.759200 6.712591
-12.729600 -13.759200 6.721269
-12.682800 -13.759200 6.733801
-12.636000 -13.759200 6.748782
-12.589200 -13.759200 6.780861
-5.054400 -13.759200 8.984611
-5.007600 -13.759200 8.827441
-4.960800 -13.759200 8.730792
-4.914000 -13.759200 8.481997
-4.867200 -13.759200 8.360114
-4.820400 -13.759200 8.287026
-4.773600 -13.759200 8.249086
-4.726800 -13.759200 8.233417
-4.680000 -13.759200 8.224618
-4.633200 -13.759200 8.212609
-4.586400 -13.759200 8.131441
-4.539600 -13.759200 8.075149
-4.492800 -13.759200 8.022123
-4.446000 -13.759200 7.974681
-4.399200 -13.759200 7.911919
-4.352400 -13.759200 7.846400
-4.305600 -13.759200 7.775008
-4.258800 -13.759200 7.698574
-4.212000 -13.759200 7.642689
-4.165200 -13.759200 7.598123
-4.118400 -13.759200 7.563003
-4.071600 -13.759200 7.549683
-4.024800 -13.759200 7.515436
-3.978000 -13.759200 7.467812
-3.931200 -13.759200 7.431712
-3.884400 -13.759200 7.394940
-3.837600 -13.759200 7.354061
-3.790800 -13.759200 7.349759
-3.744000 -13.759200 7.281653
-3.697200 -13.759200 7.267473
-3.650400 -13.759200 7.241043
-3.603600 -13.759200 7.236505
-3.556800 -13.759200 7.213464
-3.510000 -13.759200 7.176831
-3.463200 -13.759200 7.155174
-3.416400 -13.759200 7.093088
-3.369600 -13.759200 7.074273
-3.322800 -13.759200 7.038817
-3.276000 -13.759200 7.020259
-3.229200 -13.759200 6.981471
-3.182400 -13.759200 6.947828
-3.135600 -13.759200 6.926313
-3.088800 -13.759200 6.903406
-3.042000 -13.759200 6.851266
-2.995200 -13.759200 6.815912
-2.948400 -13.759200 6.810425
-2.901600 -13.759200 6.799457
-2.854800 -13.759200 6.764953
-2.808000 -13.759200 6.739318
-2.761200 -13.759200 6.725383
-2.714400 -13.759200 6.720880
-2.667600 -13.759200 6.690740
-2.620800 -13.759200 6.661666
-2.574000 -13.759200 6.637007
-2.527200 -13.759200 6.615699
-2.480400 -13.759200 6.611752
-2.433600 -13.759200 6.578841
-2.386800 -13.759200 6.570201
-2.340000 -13.759200 6.564207
-2.293200 -13.759200 6.540560
-2.246400 -13.759200 6.512959
-2.199600 -13.759200 6.490771
-2.152800 -13.759200 6.485289
-2.106000 -13.759200 6.449861
-2.059200 -13.759200 6.446112
-2.012400 -13.759200 6.431464
-1.965600 -13.759200 6.409934
-1.918800 -13.759200 6.408428
-1.872000 -13.759200 6.395969
-1.825200 -13.759200 6.381301
-1.778400 -13.759200 6.374827
-1.731600 -13.759200 6.370110
-1.684800 -13.759200 6.352116
-1.638000 -13.759200 6.344460
-1.591200 -13.759200 6.326954
-1.544400 -13.759200 6.314458
-1.497600 -13.759200 6.286379
-1.450800 -13.759200 6.272607
-1.404000 -13.759200 6.272607
-1.357200 -13.759200 6.261828
-1.310400 -13.759200 6.256526
-1.263600 -13.759200 6.233809
-1.216800 -13.759200 6.188535
-1.170000 -13.759200 6.162428
-1.123200 -13.759200 6.162428
-1.076400 -13.759200 6.143865
-1.029600 -13.759200 6.131005
-0.982800 -13.759200 6.120444
-0.936000 -13.759200 6.086137
-0.889200 -13.759200 6.072944
-0.842400 -13.759200 6.068229
-0.795600 -13.759200 6.057168
-0.748800 -13.759200 6.068229
-0.702000 -13.759200 6.057168
-0.655200 -13.759200 6.056334
-0.608400 -13.759200 6.068229
-0.561600 -13.759200 6.056312
-0.514800 -13.759200 6.035729
-0.468000 -13.759200 6.022486
-0.421200 -13.759200 6.005689
-0.374400 -13.759200 5.996024
-0.327600 -13.759200 5.995288
-0.280800 -13.759200 5.989804
-0.234000 -13.759200 5.969194
-0.187200 -13.759200 5.951585
-0.140400 -13.759200 5.938624
-0.093600 -13.759200 5.915770
-0.046800 -13.759200 5.883531
0.000000 -13.759200 5.881874
0.046800 -13.759200 5.868285
0.093600 -13.759200 5.854539
0.140400 -13.759200 5.841290
0.187200 -13.759200 5.841290
0.234000 -13.759200 5.809831
0.280800 -13.759200 5.809136
0.327600 -13.759200 5.800811
0.374400 -13.759200 5.800510
0.421200 -13.759200 5.800510
0.468000 -13.759200 5.800811
0.514800 -13.759200 5.801652
0.561600 -13.759200 5.803747
0.608400 -13.759200 5.803747
0.655200 -13.759200 5.803747
0.702000 -13.759200 5.801652
0.748800 -13.759200 5.783414
0.795600 -13.759200 5.777512
0.842400 -13.759200 5.771461
0.889200 -13.759200 5.771461
0.936000 -13.759200 5.779748
0.982800 -13.759200 5.773351
1.029600 -13.759200 5.773351
1.076400 -13.759200 5.798606
1.123200 -13.759200 5.800227
1.170000 -13.759200 5.796531
1.216800 -13.759200 5.789289
1.263600 -13.759200 5.763396
1.310400 -13.759200 5.735896
1.357200 -13.759200 5.728259
1.404000 -13.759200 5.711798
1.450800 -13.759200 5.705704
1.497600 -13.759200 5.699946
1.544400 -13.759200 5.687838
1.591200 -13.759200 5.687838
1.638000 -13.759200 5.684604
1.684800 -13.759200 5.678727
1.731600 -13.759200 5.666706
1.778400 -13.759200 5.653583
1.825200 -13.759200 5.655219
1.872000 -13.759200 5.653892
1.918800 -13.759200 5.656096
1.965600 -13.759200 5.653892
2.012400 -13.759200 5.650934
2.059200 -13.759200 5.645012
2.106000 -13.759200 5.635738
2.152800 -13.759200 5.633820
2.199600 -13.759200 5.635347
2.246400 -13.759200 5.633820
2.293200 -13.759200 5.635793
2.340000 -13.759200 5.635911
2.386800 -13.759200 5.635911
2.433600 -13.759200 5.642788
2.480400 -13.759200 5.644679
2.527200 -13.759200 5.644679
2.574000 -13.759200 5.652814
2.620800 -13.759200 5.643136
2.667600 -13.759200 5.637785
2.714400 -13.759200 5.643136
2.761200 -13.759200 5.635720
2.808000 -13.759200 5.633420
2.854800 -13.759200 5.611130
2.901600 -13.759200 5.601254
2.948400 -13.759200 5.611514
2.995200 -13.759200 5.618028
3.042000 -13.759200 5.618028
3.088800 -13.759200 5.618028
3.135600 -13.759200 5.605140
3.182400 -13.759200 5.618028
3.229200 -13.759200 5.618028
3.276000 -13.759200 5.600257
3.322800 -13.759200 5.598880
3.369600 -13.759200 5.596955
3.416400 -13.759200 5.596882
3.463200 -13.759200 5.591127
3.510000 -13.759200 5.585739
3.556800 -13.759200 5.596882
3.603600 -13.759200 5.597313
3.650400 -13.759200 5.603006
3.697200 -13.759200 5.600126
3.744000 -13.759200 5.603006
3.790800 -13.759200 5.609259
3.837600 -13.759200 5.610080
3.884400 -13.759200 5.609259
3.931200 -13.759200 5.605681
3.978000 -13.759200 5.593516
4.024800 -13.759200 5.601866
4.071600 -13.759200 5.604205
4.118400 -13.759200 5.588718
4.165200 -13.759200 5.588718
4.212000 -13.759200 5.588718
4.258800 -13.759200 5.587635
4.305600 -13.759200 5.588414
4.352400 -13.759200 5.567827
4.399200 -13.759200 5.566516
4.446000 -13.759200 5.566516
4.492800 -13.759200 5.569594
4.539600 -13.759200 5.570300
4.586400 -13.759200 5.569594
4.633200 -13.759200 5.570300
4.680000 -13.759200 5.605032
4.726800 -13.759200 5.614247
4.773600 -13.759200 5.631148
4.820400 -13.759200 5.649513
4.867200 -13.759200 5.672185
4.914000 -13.759200 5.680597
4.960800 -13.759200 5.674522
5.007600 -13.759200 5.674522
5.054400 -13.759200 5.674522
5.101200 -13.759200 5.674522
5.148000 -13.759200 5.645957
5.194800 -13.759200 5.639107
5.241600 -13.759200 5.627845
5.288400 -13.759200 5.624801
5.335200 -13.759200 5.627845
5.382000 -13.759200 5.624801
5.428800 -13.759200 5.630086
5.475600 -13.759200 5.639107
5.522400 -13.759200 5.665815
5.569200 -13.759200 5.669205
5.616000 -13.759200 5.691801
5.662800 -13.759200 5.682202
5.709600 -13.759200 5.715484
5.756400 -13.759200 5.719887
5.803200 -13.759200 5.706540
5.850000 -13.759200 5.702903
5.896800 -13.759200 5.699065
5.943600 -13.759200 5.673907
5.990400 -13.759200 5.702326
6.037200 -13.759200 5.702903
6.084000 -13.759200 5.726115
6.130800 -13.759200 5.740302
6.177600 -13.759200 5.764314
6.224400 -13.759200 5.804585
6.271200 -13.759200 5.815084
6.318000 -13.759200 5.833835
6.364800 -13.759200 5.840268
6.411600 -13.759200 5.829503
6.458400 -13.759200 5.825155
6.505200 -13.759200 5.796793
6.552000 -13.759200 5.812762
6.598800 -13.759200 5.825155
6.645600 -13.759200 5.836538
6.692400 -13.759200 5.850482
6.739200 -13.759200 5.850482
6.786000 -13.759200 5.881359
6.832800 -13.759200 5.896973
6.879600 -13.759200 5.926953
6.926400 -13.759200 5.938952
6.973200 -13.759200 5.980997
7.020000 -13.759200 5.980997
7.066800 -13.759200 5.977833
7.113600 -13.759200 5.977833
7.160400 -13.759200 5.960969
7.207200 -13.759200 5.989872
7.254000 -13.759200 5.997110
7.300800 -13.759200 5.989872
7.347600 -13.759200 6.048171
7.394400 -13.759200 6.064009
7.441200 -13.759200 6.108308
7.488000 -13.759200 6.109542
7.534800 -13.759200 6.113244
7.581600 -13.759200 6.108308
7.628400 -13.759200 6.109542
7.675200 -13.759200 6.104888
7.722000 -13.759200 6.097927
7.768800 -13.759200 6.088699
7.815600 -13.759200 6.078948
7.862400 -13.759200 6.068215
7.909200 -13.759200 6.088699
7.956000 -13.759200 6.097927
8.002800 -13.759200 6.112438
8.049600 -13.759200 6.140730
8.096400 -13.759200 6.146663
8.143200 -13.759200 6.191150
8.190000 -13.759200 6.212130
8.236800 -13.759200 6.220437
8.283600 -13.759200 6.215110
8.330400 -13.759200 6.215110
8.377200 -13.759200 6.216934
8.424000 -13.759200 6.217269
8.470800 -13.759200 6.222960
8.517600 -13.759200 6.243735
8.564400 -13.759200 6.252596
8.611200 -13.759200 6.280832
8.658000 -13.759200 6.311952
8.704800 -13.759200 6.323854
8.751600 -13.759200 6.334781
8.798400 -13.759200 6.349156
8.845200 -13.759200 6.365613
8.892000 -13.759200 6.371600
8.938800 -13.759200 6.404439
8.985600 -13.759200 6.466174
9.032400 -13.759200 6.493623
9.079200 -13.759200 6.521793
9.126000 -13.759200 6.543954
9.172800 -13.759200 6.555112
9.219600 -13.759200 6.572283
9.266400 -13.759200 6.595660
9.313200 -13.759200 6.606306
9.360000 -13.759200 6.634827
9.406800 -13.759200 6.652777
9.453600 -13.759200 6.676653
9.500400 -13.759200 6.679400
9.547200 -13.759200 6.701976
9.594000 -13.759200 6.739062
9.640800 -13.759200 6.743207
9.687600 -13.759200 6.774335
9.734400 -13.759200 6.782602
9.781200 -13.759200 6.782651
9.828000 -13.759200 6.810513
9.874800 -13.759200 6.827170
9.921600 -13.759200 6.854093
9.968400 -13.759200 6.891581
10.015200 -13.759200 6.908573
10.062000 -13.759200 6.937810
10.108800 -13.759200 6.937810
10.155600 -13.759200 6.941445
10.202400 -13.759200 6.974476
10.249200 -13.759200 6.993153
10.296000 -13.759200 7.055127
10.342800 -13.759200 7.084746
10.389600 -13.759200 7.148148
10.436400 -13.759200 7.201335
10.483200 -13.759200 7.233708
10.530000 -13.759200 7.272590
10.576800 -13.759200 7.303578
10.623600 -13.759200 7.361255
10.670400 -13.759200 7.377854
10.717200 -13.759200 7.412600
10.764000 -13.759200 7.473360
10.810800 -13.759200 7.541557
10.857600 -13.759200 7.572688
10.904400 -13.759200 7.598378
10.951200 -13.759200 7.653248
10.998000 -13.759200 7.706073
11.044800 -13.759200 7.791561
11.091600 -13.759200 7.854468
11.138400 -13.759200 7.911983
11.185200 -13.759200 7.945846
11.232000 -13.759200 7.951639
11.278800 -13.759200 8.030225
11.325600 -13.759200 8.073625
11.372400 -13.759200 8.190192
11.419200 -13.759200 8.353572
13.618800 -13.759200 6.673908
13.665600 -13.759200 6.668861
13.712400 -13.759200 6.649243
13.759200 -13.759200 6.643432
13.806000 -13.759200 6.635422
13.852800 -13.759200 6.619030
13.899600 -13.759200 6.612998
13.946400 -13.759200 6.608434
13.993200 -13.759200 6.612998
14.040000 -13.759200 6.612998
14.086800 -13.759200 6.608434
14.133600 -13.759200 6.608434
14.180400 -13.759200 6.608454
14.227200 -13.759200 6.610439
14.274000 -13.759200 6.610439
14.320800 -13.759200 6.608454
14.367600 -13.759200 6.612478
14.414400 -13.759200 6.612807
14.461200 -13.759200 6.610439
14.508000 -13.759200 6.606361
14.554800 -13.759200 6.610658
14.601600 -13.759200 6.610658
14.648400 -13.759200 6.607009
14.695200 -13.759200 6.605461
14.742000 -13.759200 6.602860
14.788800 -13.759200 6.603461
14.835600 -13.759200 6.608533
14.882400 -13.759200 6.608739
14.929200 -13.759200 6.611476
14.976000 -13.759200 6.612112
15.022800 -13.759200 6.612112
15.069600 -13.759200 6.615268
15.116400 -13.759200 6.615268
15.163200 -13.759200 6.612536
15.210000 -13.759200 6.611813
15.256800 -13.759200 6.602562
15.303600 -13.759200 6.588881
15.350400 -13.759200 6.591492
15.397200 -13.759200 6.585413
15.444000 -13.759200 6.580302
15.490800 -13.759200 6.565946
15.537600 -13.759200 6.540133
15.584400 -13.759200 6.515952
15.631200 -13.759200 6.478703
16.146000 -13.759200 5.127894
16.192800 -13.759200 5.068950
16.239600 -13.759200 5.014263
16.286400 -13.759200 5.000371
16.333200 -13.759200 4.998387
16.380000 -13.759200 4.992848
16.426800 -13.759200 4.992848
16.473600 -13.759200 4.992848
16.520400 -13.759200 4.990441
16.567200 -13.759200 4.990585
16.614000 -13.759200 4.990585
16.660800 -13.759200 4.975068
16.707600 -13.759200 4.946855
16.754400 -13.759200 4.904380
16.801200 -13.759200 4.835182
16.848000 -13.759200 4.777471
18.158400 -13.759200 -8.011268
18.205200 -13.759200 -8.074709
18.252000 -13.759200 -8.117355
18.298800 -13.759200 -8.159153
18.345600 -13.759200 -8.167213
18.392400 -13.759200 -8.183873
18.439200 -13.759200 -8.214838
18.486000 -13.759200 -8.217628
18.532800 -13.759200 -8.228726
18.579600 -13.759200 0.000000
18.626400 -13.759200 0.000000
18.673200 -13.759200 0.000000
-18.720000 -13.712400 0.000000
-18.673200 -13.712400 0.000000
-18.626400 -13.712400 0.000000
-18.579600 -13.712400 -7.743535
-18.532800 -13.712400 -7.733702
-18.486000 -13.712400 -7.731424
-18.439200 -13.712400 -7.743535
-18.392400 -13.712400 -7.752018
-18.345600 -13.712400 -7.757790
-18.298800 -13.712400 -7.754574
-18.252000 -13.712400 -7.764257
-18.205200 -13.712400 -7.765717
-18.158400 -13.712400 -7.765717
-18.111600 -13.712400 -7.758689
-18.064800 -13.712400 -7.758551
-18.018000 -13.712400 -7.758551
-17.971200 -13.712400 -7.774939
-17.924400 -13.712400 -7.774939
-17.877600 -13.712400 -7.773699
-17.830800 -13.712400 -7.773699
-17.784000 -13.712400 -7.814697
-17.737200 -13.712400 -7.817353
-17.690400 -13.712400 -7.814697
-17.643600 -13.712400 -7.804849
-17.596800 -13.712400 -7.791555
-17.550000 -13.712400 -7.798945
-17.503200 -13.712400 -7.791555
-17.456400 -13.712400 -7.758962
-17.409600 -13.712400 -7.739424
-17.362800 -13.712400 -7.739424
-17.316000 -13.712400 -7.726965
-17.269200 -13.712400 -7.739424
-17.222400 -13.712400 -7.707203
-17.175600 -13.712400 -7.705876
-17.128800 -13.712400 -7.708306
-17.082000 -13.712400 -7.712702
-17.035200 -13.712400 -7.703569
-16.988400 -13.712400 -7.683505
-16.941600 -13.712400 -7.632114
-16.473600 -13.712400 -6.167489
-16.426800 -13.712400 -6.100627
-15.678000 -13.712400 4.920905
-15.631200 -13.712400 4.969219
-15.584400 -13.712400 4.974360
-15.537600 -13.712400 4.994392
-15.490800 -13.712400 5.009145
-15.444000 -13.712400 5.041020
-15.397200 -13.712400 5.056773
-15.350400 -13.712400 5.074145
-15.303600 -13.712400 5.087171
-15.256800 -13.712400 5.097464
-15.210000 -13.712400 5.109708
-15.163200 -13.712400 5.123643
-15.116400 -13.712400 5.154877
-14.648400 -13.712400 6.568859
-14.601600 -13.712400 6.622685
-14.554800 -13.712400 6.661143
-14.508000 -13.712400 6.679698
-14.461200 -13.712400 6.681145
-14.414400 -13.712400 6.688148
-14.367600 -13.712400 6.697861
-14.320800 -13.712400 6.699458
-14.274000 -13.712400 6.699458
-14.227200 -13.712400 6.699458
-14.180400 -13.712400 6.698177
-14.133600 -13.712400 6.698658
-14.086800 -13.712400 6.696819
-14.040000 -13.712400 6.696819
-13.993200 -13.712400 6.698177
-13.946400 -13.712400 6.698177
-13.899600 -13.712400 6.701249
-13.852800 -13.712400 6.708675
-13.806000 -13.712400 6.712236
-13.759200 -13.712400 6.713521
-13.712400 -13.712400 6.712236
-13.665600 -13.712400 6.714119
-13.618800 -13.712400 6.713619
-13.572000 -13.712400 6.712629
-13.525200 -13.712400 6.712236
-13.478400 -13.712400 6.712629
-13.431600 -13.712400 6.715357
-13.384800 -13.712400 6.715357
-13.338000 -13.712400 6.715392
-13.291200 -13.712400 6.715357
-13.244400 -13.712400 6.713201
-13.197600 -13.712400 6.711842
-13.150800 -13.712400 6.703282
-13.104000 -13.712400 6.700828
-13.057200 -13.712400 6.696817
-13.010400 -13.712400 6.695784
-12.963600 -13.712400 6.695784
-12.916800 -13.712400 6.694159
-12.870000 -13.712400 6.700323
-12.823200 -13.712400 6.709200
-12.776400 -13.712400 6.715374
-12.729600 -13.712400 6.725324
-12.682800 -13.712400 6.743709
-12.636000 -13.712400 6.780258
-12.589200 -13.712400 6.809988
-5.054400 -13.712400 8.977111
-5.007600 -13.712400 8.825008
-4.960800 -13.712400 8.678576
-4.914000 -13.712400 8.496869
-4.867200 -13.712400 8.386614
-4.820400 -13.712400 8.312296
-4.773600 -13.712400 8.256667
-4.726800 -13.712400 8.238649
-4.680000 -13.712400 8.218659
-4.633200 -13.712400 8.192757
-4.586400 -13.712400 8.111669
-4.539600 -13.712400 8.030389
-4.492800 -13.712400 8.007386
-4.446000 -13.712400 7.944786
-4.399200 -13.712400 7.918188
-4.352400 -13.712400 7.833459
-4.305600 -13.712400 7.753390
-4.258800 -13.712400 7.681005
-4.212000 -13.712400 7.642689
-4.165200 -13.712400 7.583617
-4.118400 -13.712400 7.566501
-4.071600 -13.712400 7.544149
-4.024800 -13.712400 7.515436
-3.978000 -13.712400 7.496154
-3.931200 -13.712400 7.456495
-3.884400 -13.712400 7.394981
-3.837600 -13.712400 7.352223
-3.790800 -13.712400 7.346537
-3.744000 -13.712400 7.296157
-3.697200 -13.712400 7.276610
-3.650400 -13.712400 7.253443
-3.603600 -13.712400 7.236505
-3.556800 -13.712400 7.225306
-3.510000 -13.712400 7.194062
-3.463200 -13.712400 7.156892
-3.416400 -13.712400 7.106775
-3.369600 -13.712400 7.079945
-3.322800 -13.712400 7.038817
-3.276000 -13.712400 7.006702
-3.229200 -13.712400 6.966868
-3.182400 -13.712400 6.938993
-3.135600 -13.712400 6.909541
-3.088800 -13.712400 6.888388
-3.042000 -13.712400 6.851266
-2.995200 -13.712400 6.817796
-2.948400 -13.712400 6.815912
-2.901600 -13.712400 6.800748
-2.854800 -13.712400 6.789849
-2.808000 -13.712400 6.764953
-2.761200 -13.712400 6.739318
-2.714400 -13.712400 6.721835
-2.667600 -13.712400 6.712334
-2.620800 -13.712400 6.681871
-2.574000 -13.712400 6.646977
-2.527200 -13.712400 6.615699
-2.480400 -13.712400 6.611752
-2.433600 -13.712400 6.585191
-2.386800 -13.712400 6.575124
-2.340000 -13.712400 6.568834
-2.293200 -13.712400 6.551453
-2.246400 -13.712400 6.517813
-2.199600 -13.712400 6.490771
-2.152800 -13.712400 6.485289
-2.106000 -13.712400 6.449861
-2.059200 -13.712400 6.446340
-2.012400 -13.712400 6.441956
-1.965600 -13.712400 6.408428
-1.918800 -13.712400 6.408428
-1.872000 -13.712400 6.395969
-1.825200 -13.712400 6.381301
-1.778400 -13.712400 6.374977
-1.731600 -13.712400 6.372862
-1.684800 -13.712400 6.352116
-1.638000 -13.712400 6.338207
-1.591200 -13.712400 6.326259
-1.544400 -13.712400 6.314723
-1.497600 -13.712400 6.286853
-1.450800 -13.712400 6.272607
-1.404000 -13.712400 6.272607
-1.357200 -13.712400 6.264698
-1.310400 -13.712400 6.257215
-1.263600 -13.712400 6.233809
-1.216800 -13.712400 6.176765
-1.170000 -13.712400 6.162428
-1.123200 -13.712400 6.163968
-1.076400 -13.712400 6.143865
-1.029600 -13.712400 6.140245
-0.982800 -13.712400 6.121509
-0.936000 -13.712400 6.091644
-0.889200 -13.712400 6.077859
-0.842400 -13.712400 6.074073
-0.795600 -13.712400 6.074073
-0.748800 -13.712400 6.072944
-0.702000 -13.712400 6.067854
-0.655200 -13.712400 6.056334
-0.608400 -13.712400 6.056312
-0.561600 -13.712400 6.048178
-0.514800 -13.712400 6.034937
-0.468000 -13.712400 6.008856
-0.421200 -13.712400 5.995288
-0.374400 -13.712400 5.989842
-0.327600 -13.712400 5.988509
-0.280800 -13.712400 5.970979
-0.234000 -13.712400 5.946370
-0.187200 -13.712400 5.938624
-0.140400 -13.712400 5.915770
-0.093600 -13.712400 5.883531
-0.046800 -13.712400 5.879398
0.000000 -13.712400 5.875813
0.046800 -13.712400 5.866566
0.093600 -13.712400 5.846395
0.140400 -13.712400 5.840475
0.187200 -13.712400 5.832114
0.234000 -13.712400 5.809136
0.280800 -13.712400 5.804859
0.327600 -13.712400 5.794763
0.374400 -13.712400 5.794763
0.421200 -13.712400 5.792488
0.468000 -13.712400 5.794763
0.514800 -13.712400 5.801652
0.561600 -13.712400 5.801652
0.608400 -13.712400 5.813111
0.655200 -13.712400 5.808099
0.702000 -13.712400 5.803482
0.748800 -13.712400 5.795588
0.795600 -13.712400 5.784760
0.842400 -13.712400 5.783273
0.889200 -13.712400 5.783273
0.936000 -13.712400 5.785956
0.982800 -13.712400 5.785956
1.029600 -13.712400 5.779176
1.076400 -13.712400 5.796531
1.123200 -13.712400 5.793575
1.170000 -13.712400 5.790810
1.216800 -13.712400 5.785956
1.263600 -13.712400 5.753457
1.310400 -13.712400 5.734264
1.357200 -13.712400 5.725604
1.404000 -13.712400 5.699855
1.450800 -13.712400 5.696894
1.497600 -13.712400 5.691426
1.544400 -13.712400 5.676719
1.591200 -13.712400 5.674650
1.638000 -13.712400 5.654482
1.684800 -13.712400 5.673820
1.731600 -13.712400 5.651658
1.778400 -13.712400 5.650965
1.825200 -13.712400 5.655219
1.872000 -13.712400 5.655219
1.918800 -13.712400 5.665331
1.965600 -13.712400 5.664870
2.012400 -13.712400 5.655219
2.059200 -13.712400 5.656076
2.106000 -13.712400 5.650934
2.152800 -13.712400 5.635793
2.199600 -13.712400 5.635793
2.246400 -13.712400 5.635738
2.293200 -13.712400 5.637822
2.340000 -13.712400 5.642788
2.386800 -13.712400 5.635911
2.433600 -13.712400 5.642788
2.480400 -13.712400 5.644679
2.527200 -13.712400 5.643136
2.574000 -13.712400 5.642788
2.620800 -13.712400 5.630560
2.667600 -13.712400 5.614230
2.714400 -13.712400 5.614230
2.761200 -13.712400 5.601254
2.808000 -13.712400 5.601254
2.854800 -13.712400 5.578264
2.901600 -13.712400 5.578264
2.948400 -13.712400 5.601254
2.995200 -13.712400 5.601254
3.042000 -13.712400 5.602282
3.088800 -13.712400 5.587656
3.135600 -13.712400 5.586924
3.182400 -13.712400 5.596955
3.229200 -13.712400 5.587656
3.276000 -13.712400 5.578488
3.322800 -13.712400 5.578488
3.369600 -13.712400 5.578488
3.416400 -13.712400 5.565035
3.463200 -13.712400 5.565035
3.510000 -13.712400 5.559692
3.556800 -13.712400 5.563713
3.603600 -13.712400 5.574779
3.650400 -13.712400 5.581488
3.697200 -13.712400 5.582754
3.744000 -13.712400 5.593247
3.790800 -13.712400 5.603006
3.837600 -13.712400 5.603006
3.884400 -13.712400 5.593516
3.931200 -13.712400 5.593516
3.978000 -13.712400 5.592272
4.024800 -13.712400 5.593516
4.071600 -13.712400 5.601866
4.118400 -13.712400 5.594434
4.165200 -13.712400 5.589691
4.212000 -13.712400 5.589691
4.258800 -13.712400 5.589691
4.305600 -13.712400 5.589691
4.352400 -13.712400 5.584363
4.399200 -13.712400 5.570300
4.446000 -13.712400 5.569594
4.492800 -13.712400 5.570300
4.539600 -13.712400 5.569594
4.586400 -13.712400 5.564967
4.633200 -13.712400 5.567074
4.680000 -13.712400 5.582525
4.726800 -13.712400 5.599982
4.773600 -13.712400 5.610569
4.820400 -13.712400 5.634394
4.867200 -13.712400 5.649513
4.914000 -13.712400 5.673327
4.960800 -13.712400 5.674406
5.007600 -13.712400 5.674406
5.054400 -13.712400 5.673327
5.101200 -13.712400 5.672185
5.148000 -13.712400 5.639339
5.194800 -13.712400 5.614205
5.241600 -13.712400 5.614205
5.288400 -13.712400 5.614205
5.335200 -13.712400 5.616516
5.382000 -13.712400 5.614205
5.428800 -13.712400 5.622952
5.475600 -13.712400 5.636767
5.522400 -13.712400 5.656771
5.569200 -13.712400 5.661772
5.616000 -13.712400 5.673737
5.662800 -13.712400 5.682202
5.709600 -13.712400 5.708280
5.756400 -13.712400 5.726869
5.803200 -13.712400 5.708280
5.850000 -13.712400 5.686327
5.896800 -13.712400 5.673907
5.943600 -13.712400 5.668706
5.990400 -13.712400 5.673079
6.037200 -13.712400 5.673907
6.084000 -13.712400 5.699065
6.130800 -13.712400 5.730166
6.177600 -13.712400 5.751916
6.224400 -13.712400 5.804585
6.271200 -13.712400 5.815084
6.318000 -13.712400 5.829503
6.364800 -13.712400 5.836538
6.411600 -13.712400 5.825155
6.458400 -13.712400 5.806993
6.505200 -13.712400 5.787965
6.552000 -13.712400 5.791075
6.598800 -13.712400 5.812762
6.645600 -13.712400 5.836538
6.692400 -13.712400 5.850482
6.739200 -13.712400 5.850482
6.786000 -13.712400 5.881359
6.832800 -13.712400 5.916679
6.879600 -13.712400 5.938750
6.926400 -13.712400 5.942879
6.973200 -13.712400 5.958311
7.020000 -13.712400 5.977833
7.066800 -13.712400 5.960969
7.113600 -13.712400 5.977833
7.160400 -13.712400 5.977833
7.207200 -13.712400 5.977833
7.254000 -13.712400 5.997110
7.300800 -13.712400 5.997630
7.347600 -13.712400 6.053997
7.394400 -13.712400 6.072153
7.441200 -13.712400 6.113244
7.488000 -13.712400 6.139513
7.534800 -13.712400 6.136918
7.581600 -13.712400 6.113244
7.628400 -13.712400 6.122582
7.675200 -13.712400 6.109047
7.722000 -13.712400 6.098100
7.768800 -13.712400 6.093667
7.815600 -13.712400 6.080250
7.862400 -13.712400 6.087561
7.909200 -13.712400 6.096414
7.956000 -13.712400 6.097952
8.002800 -13.712400 6.123348
8.049600 -13.712400 6.145731
8.096400 -13.712400 6.169019
8.143200 -13.712400 6.203782
8.190000 -13.712400 6.239609
8.236800 -13.712400 6.239609
8.283600 -13.712400 6.229368
8.330400 -13.712400 6.222960
8.377200 -13.712400 6.220685
8.424000 -13.712400 6.222960
8.470800 -13.712400 6.225220
8.517600 -13.712400 6.236465
8.564400 -13.712400 6.251584
8.611200 -13.712400 6.280832
8.658000 -13.712400 6.311952
8.704800 -13.712400 6.323268
8.751600 -13.712400 6.337648
8.798400 -13.712400 6.363189
8.845200 -13.712400 6.388867
8.892000 -13.712400 6.404439
8.938800 -13.712400 6.436225
8.985600 -13.712400 6.467357
9.032400 -13.712400 6.488231
9.079200 -13.712400 6.521793
9.126000 -13.712400 6.543779
9.172800 -13.712400 6.543954
9.219600 -13.712400 6.562316
9.266400 -13.712400 6.589872
9.313200 -13.712400 6.606099
9.360000 -13.712400 6.636624
9.406800 -13.712400 6.661243
9.453600 -13.712400 6.679400
9.500400 -13.712400 6.698036
9.547200 -13.712400 6.707288
9.594000 -13.712400 6.743207
9.640800 -13.712400 6.750260
9.687600 -13.712400 6.782602
9.734400 -13.712400 6.782969
9.781200 -13.712400 6.795107
9.828000 -13.712400 6.823829
9.874800 -13.712400 6.836278
9.921600 -13.712400 6.862123
9.968400 -13.712400 6.896553
10.015200 -13.712400 6.906303
10.062000 -13.712400 6.937810
10.108800 -13.712400 6.939470
10.155600 -13.712400 6.941926
10.202400 -13.712400 6.978798
10.249200 -13.712400 7.015579
10.296000 -13.712400 7.062661
10.342800 -13.712400 7.086378
10.389600 -13.712400 7.148148
10.436400 -13.712400 7.201335
10.483200 -13.712400 7.233708
10.530000 -13.712400 7.278980
10.576800 -13.712400 7.328001
10.623600 -13.712400 7.361255
10.670400 -13.712400 7.376312
10.717200 -13.712400 7.441069
10.764000 -13.712400 7.482181
10.810800 -13.712400 7.545244
10.857600 -13.712400 7.592157
10.904400 -13.712400 7.637808
10.951200 -13.712400 7.668880
10.998000 -13.712400 7.739549
11.044800 -13.712400 7.815289
11.091600 -13.712400 7.882774
11.138400 -13.712400 7.928775
11.185200 -13.712400 7.951083
11.232000 -13.712400 7.956207
11.278800 -13.712400 8.066318
11.325600 -13.712400 8.084205
11.372400 -13.712400 8.193971
11.419200 -13.712400 8.300343
13.665600 -13.712400 6.673908
13.712400 -13.712400 6.661906
13.759200 -13.712400 6.650277
13.806000 -13.712400 6.641689
13.852800 -13.712400 6.635422
13.899600 -13.712400 6.635202
13.946400 -13.712400 6.625589
13.993200 -13.712400 6.624659
14.040000 -13.712400 6.619030
14.086800 -13.712400 6.611858
14.133600 -13.712400 6.611858
14.180400 -13.712400 6.612478
14.227200 -13.712400 6.612478
14.274000 -13.712400 6.612478
14.320800 -13.712400 6.612478
14.367600 -13.712400 6.612807
14.414400 -13.712400 6.616512
14.461200 -13.712400 6.608463
14.508000 -13.712400 6.605741
14.554800 -13.712400 6.607009
14.601600 -13.712400 6.608463
14.648400 -13.712400 6.607009
14.695200 -13.712400 6.607009
14.742000 -13.712400 6.602860
14.788800 -13.712400 6.607577
14.835600 -13.712400 6.609165
14.882400 -13.712400 6.609498
14.929200 -13.712400 6.611867
14.976000 -13.712400 6.614605
15.022800 -13.712400 6.614605
15.069600 -13.712400 6.616649
15.116400 -13.712400 6.615268
15.163200 -13.712400 6.614605
15.210000 -13.712400 6.612112
15.256800 -13.712400 6.611813
15.303600 -13.712400 6.602562
15.350400 -13.712400 6.611813
15.397200 -13.712400 6.600254
15.444000 -13.712400 6.591492
15.490800 -13.712400 6.587556
15.537600 -13.712400 6.580302
15.584400 -13.712400 6.555959
15.631200 -13.712400 6.510610
15.678000 -13.712400 6.461045
16.192800 -13.712400 5.124767
16.239600 -13.712400 5.034508
16.286400 -13.712400 5.009613
16.333200 -13.712400 4.999601
16.380000 -13.712400 4.998387
16.426800 -13.712400 4.998387
16.473600 -13.712400 4.998387
16.520400 -13.712400 4.992271
16.567200 -13.712400 4.992848
16.614000 -13.712400 4.996952
16.660800 -13.712400 4.985490
16.707600 -13.712400 4.974213
16.754400 -13.712400 4.961156
16.801200 -13.712400 4.884834
16.848000 -13.712400 4.834168
16.894800 -13.712400 4.763201
16.941600 -13.712400 4.666989
18.205200 -13.712400 -7.973918
18.252000 -13.712400 -8.071506
18.298800 -13.712400 -8.074709
18.345600 -13.712400 -8.108243
18.392400 -13.712400 -8.143047
18.439200 -13.712400 -8.183873
18.486000 -13.712400 -8.193014
18.532800 -13.712400 -8.198246
18.579600 -13.712400 0.000000
18.626400 -13.712400 0.000000
18.673200 -13.712400 0.000000
-18.720000 -13.665600 0.000000
-18.673200 -13.665600 0.000000
-18.626400 -13.665600 0.000000
-18.579600 -13.665600 -7.743535
-18.532800 -13.665600 -7.734105
-18.486000 -13.665600 -7.733702
-18.439200 -13.665600 -7.734105
-18.392400 -13.665600 -7.752018
-18.345600 -13.665600 -7.758689
-18.298800 -13.665600 -7.758689
-18.252000 -13.665600 -7.770047
-18.205200 -13.665600 -7.780995
-18.158400 -13.665600 -7.792784
-18.111600 -13.665600 -7.780995
-18.064800 -13.665600 -7.774939
-18.018000 -13.665600 -7.792784
-17.971200 -13.665600 -7.815990
-17.924400 -13.665600 -7.789476
-17.877600 -13.665600 -7.774939
-17.830800 -13.665600 -7.785642
-17.784000 -13.665600 -7.827631
-17.737200 -13.665600 -7.827631
-17.690400 -13.665600 -7.817353
-17.643600 -13.665600 -7.814697
-17.596800 -13.665600 -7.811150
-17.550000 -13.665600 -7.806447
-17.503200 -13.665600 -7.806447
-17.456400 -13.665600 -7.791555
-17.409600 -13.665600 -7.762868
-17.362800 -13.665600 -7.762868
-17.316000 -13.665600 -7.737511
-17.269200 -13.665600 -7.726965
-17.222400 -13.665600 -7.705876
-17.175600 -13.665600 -7.703930
-17.128800 -13.665600 -7.696568
-17.082000 -13.665600 -7.688145
-17.035200 -13.665600 -7.683505
-16.988400 -13.665600 -7.636933
-16.941600 -13.665600 -7.588832
-15.724800 -13.665600 4.887789
-15.678000 -13.665600 4.919139
-15.631200 -13.665600 4.971268
-15.584400 -13.665600 4.989781
-15.537600 -13.665600 5.002439
-15.490800 -13.665600 5.036263
-15.444000 -13.665600 5.051115
-15.397200 -13.665600 5.074145
-15.350400 -13.665600 5.090364
-15.303600 -13.665600 5.097631
-15.256800 -13.665600 5.106983
-15.210000 -13.665600 5.123996
-15.163200 -13.665600 5.130558
-14.648400 -13.665600 6.604481
-14.601600 -13.665600 6.646098
-14.554800 -13.665600 6.667185
-14.508000 -13.665600 6.687281
-14.461200 -13.665600 6.688148
-14.414400 -13.665600 6.692617
-14.367600 -13.665600 6.701675
-14.320800 -13.665600 6.704458
-14.274000 -13.665600 6.704458
-14.227200 -13.665600 6.704458
-14.180400 -13.665600 6.699458
-14.133600 -13.665600 6.704458
-14.086800 -13.665600 6.701249
-14.040000 -13.665600 6.698929
-13.993200 -13.665600 6.706963
-13.946400 -13.665600 6.706963
-13.899600 -13.665600 6.706963
-13.852800 -13.665600 6.713521
-13.806000 -13.665600 6.712236
-13.759200 -13.665600 6.713521
-13.712400 -13.665600 6.712236
-13.665600 -13.665600 6.712236
-13.618800 -13.665600 6.712236
-13.572000 -13.665600 6.712115
-13.525200 -13.665600 6.707714
-13.478400 -13.665600 6.708090
-13.431600 -13.665600 6.711842
-13.384800 -13.665600 6.712629
-13.338000 -13.665600 6.714381
-13.291200 -13.665600 6.712674
-13.244400 -13.665600 6.713201
-13.197600 -13.665600 6.713201
-13.150800 -13.665600 6.711158
-13.104000 -13.665600 6.709710
-13.057200 -13.665600 6.705222
-13.010400 -13.665600 6.700828
-12.963600 -13.665600 6.700323
-12.916800 -13.665600 6.700323
-12.870000 -13.665600 6.709200
-12.823200 -13.665600 6.715374
-12.776400 -13.665600 6.720273
-12.729600 -13.665600 6.733801
-12.682800 -13.665600 6.773425
-12.636000 -13.665600 6.808750
-5.054400 -13.665600 8.948916
-5.007600 -13.665600 8.811343
-4.960800 -13.665600 8.519534
-4.914000 -13.665600 8.398694
-4.867200 -13.665600 8.377569
-4.820400 -13.665600 8.312296
-4.773600 -13.665600 8.269758
-4.726800 -13.665600 8.244614
-4.680000 -13.665600 8.218659
-4.633200 -13.665600 8.192757
-4.586400 -13.665600 8.106052
-4.539600 -13.665600 8.025198
-4.492800 -13.665600 7.987261
-4.446000 -13.665600 7.944786
-4.399200 -13.665600 7.918188
-4.352400 -13.665600 7.833459
-4.305600 -13.665600 7.727614
-4.258800 -13.665600 7.670210
-4.212000 -13.665600 7.642005
-4.165200 -13.665600 7.589055
-4.118400 -13.665600 7.573255
-4.071600 -13.665600 7.557246
-4.024800 -13.665600 7.526673
-3.978000 -13.665600 7.501533
-3.931200 -13.665600 7.496154
-3.884400 -13.665600 7.423610
-3.837600 -13.665600 7.374462
-3.790800 -13.665600 7.352209
-3.744000 -13.665600 7.331013
-3.697200 -13.665600 7.293104
-3.650400 -13.665600 7.268495
-3.603600 -13.665600 7.257077
-3.556800 -13.665600 7.232112
-3.510000 -13.665600 7.203020
-3.463200 -13.665600 7.156892
-3.416400 -13.665600 7.129265
-3.369600 -13.665600 7.079945
-3.322800 -13.665600 7.038122
-3.276000 -13.665600 6.985027
-3.229200 -13.665600 6.953504
-3.182400 -13.665600 6.926933
-3.135600 -13.665600 6.907500
-3.088800 -13.665600 6.884224
-3.042000 -13.665600 6.853045
-2.995200 -13.665600 6.840992
-2.948400 -13.665600 6.831127
-2.901600 -13.665600 6.805179
-2.854800 -13.665600 6.798855
-2.808000 -13.665600 6.775967
-2.761200 -13.665600 6.750935
-2.714400 -13.665600 6.723762
-2.667600 -13.665600 6.712334
-2.620800 -13.665600 6.681871
-2.574000 -13.665600 6.657828
-2.527200 -13.665600 6.637391
-2.480400 -13.665600 6.637007
-2.433600 -13.665600 6.603793
-2.386800 -13.665600 6.585191
-2.340000 -13.665600 6.570201
-2.293200 -13.665600 6.540560
-2.246400 -13.665600 6.511133
-2.199600 -13.665600 6.477628
-2.152800 -13.665600 6.465532
-2.106000 -13.665600 6.447418
-2.059200 -13.665600 6.446112
-2.012400 -13.665600 6.441956
-1.965600 -13.665600 6.398166
-1.918800 -13.665600 6.395969
-1.872000 -13.665600 6.380837
-1.825200 -13.665600 6.379671
-1.778400 -13.665600 6.364197
-1.731600 -13.665600 6.346672
-1.684800 -13.665600 6.344103
-1.638000 -13.665600 6.328540
-1.591200 -13.665600 6.317320
-1.544400 -13.665600 6.314458
-1.497600 -13.665600 6.272607
-1.450800 -13.665600 6.270003
-1.404000 -13.665600 6.272607
-1.357200 -13.665600 6.266908
-1.310400 -13.665600 6.264698
-1.263600 -13.665600 6.249274
-1.216800 -13.665600 6.222934
-1.170000 -13.665600 6.169404
-1.123200 -13.665600 6.169380
-1.076400 -13.665600 6.155151
-1.029600 -13.665600 6.140245
-0.982800 -13.665600 6.121509
-0.936000 -13.665600 6.121509
-0.889200 -13.665600 6.094987
-0.842400 -13.665600 6.074564
-0.795600 -13.665600 6.074564
-0.748800 -13.665600 6.072944
-0.702000 -13.665600 6.057168
-0.655200 -13.665600 6.051395
-0.608400 -13.665600 6.048178
-0.561600 -13.665600 6.036516
-0.514800 -13.665600 6.022486
-0.468000 -13.665600 6.007521
-0.421200 -13.665600 5.989842
-0.374400 -13.665600 5.988014
-0.327600 -13.665600 5.970979
-0.280800 -13.665600 5.960088
-0.234000 -13.665600 5.923844
-0.187200 -13.665600 5.900837
-0.140400 -13.665600 5.885771
-0.093600 -13.665600 5.880399
-0.046800 -13.665600 5.875813
0.000000 -13.665600 5.866566
0.046800 -13.665600 5.863156
0.093600 -13.665600 5.848199
0.140400 -13.665600 5.841290
0.187200 -13.665600 5.839483
0.234000 -13.665600 5.830350
0.280800 -13.665600 5.811737
0.327600 -13.665600 5.804859
0.374400 -13.665600 5.803326
0.421200 -13.665600 5.794763
0.468000 -13.665600 5.794763
0.514800 -13.665600 5.811737
0.561600 -13.665600 5.801652
0.608400 -13.665600 5.814082
0.655200 -13.665600 5.814888
0.702000 -13.665600 5.811880
0.748800 -13.665600 5.808099
0.795600 -13.665600 5.795588
0.842400 -13.665600 5.793405
0.889200 -13.665600 5.808099
0.936000 -13.665600 5.807763
0.982800 -13.665600 5.807763
1.029600 -13.665600 5.793405
1.076400 -13.665600 5.798606
1.123200 -13.665600 5.798606
1.170000 -13.665600 5.796531
1.216800 -13.665600 5.789289
1.263600 -13.665600 5.763396
1.310400 -13.665600 5.748266
1.357200 -13.665600 5.738538
1.404000 -13.665600 5.727176
1.450800 -13.665600 5.714071
1.497600 -13.665600 5.699855
1.544400 -13.665600 5.687838
1.591200 -13.665600 5.687838
1.638000 -13.665600 5.683240
1.684800 -13.665600 5.680253
1.731600 -13.665600 5.667880
1.778400 -13.665600 5.664870
1.825200 -13.665600 5.666706
1.872000 -13.665600 5.666706
1.918800 -13.665600 5.673820
1.965600 -13.665600 5.671398
2.012400 -13.665600 5.668472
2.059200 -13.665600 5.668472
2.106000 -13.665600 5.668472
2.152800 -13.665600 5.650934
2.199600 -13.665600 5.658825
2.246400 -13.665600 5.650934
2.293200 -13.665600 5.644679
2.340000 -13.665600 5.658825
2.386800 -13.665600 5.656911
2.433600 -13.665600 5.656911
2.480400 -13.665600 5.644679
2.527200 -13.665600 5.630560
2.574000 -13.665600 5.618246
2.620800 -13.665600 5.610098
2.667600 -13.665600 5.590160
2.714400 -13.665600 5.579654
2.761200 -13.665600 5.578264
2.808000 -13.665600 5.566665
2.854800 -13.665600 5.563655
2.901600 -13.665600 5.571418
2.948400 -13.665600 5.578264
2.995200 -13.665600 5.571418
3.042000 -13.665600 5.571418
3.088800 -13.665600 5.578488
3.135600 -13.665600 5.577800
3.182400 -13.665600 5.577800
3.229200 -13.665600 5.572721
3.276000 -13.665600 5.565035
3.322800 -13.665600 5.565035
3.369600 -13.665600 5.561634
3.416400 -13.665600 5.549384
3.463200 -13.665600 5.549384
3.510000 -13.665600 5.544163
3.556800 -13.665600 5.542653
3.603600 -13.665600 5.549384
3.650400 -13.665600 5.563366
3.697200 -13.665600 5.563713
3.744000 -13.665600 5.581488
3.790800 -13.665600 5.589145
3.837600 -13.665600 5.589145
3.884400 -13.665600 5.582754
3.931200 -13.665600 5.589145
3.978000 -13.665600 5.585687
4.024800 -13.665600 5.585687
4.071600 -13.665600 5.601866
4.118400 -13.665600 5.594434
4.165200 -13.665600 5.593749
4.212000 -13.665600 5.593749
4.258800 -13.665600 5.594434
4.305600 -13.665600 5.594434
4.352400 -13.665600 5.589691
4.399200 -13.665600 5.583372
4.446000 -13.665600 5.582525
4.492800 -13.665600 5.570783
4.539600 -13.665600 5.570193
4.586400 -13.665600 5.564372
4.633200 -13.665600 5.560787
4.680000 -13.665600 5.569594
4.726800 -13.665600 5.580150
4.773600 -13.665600 5.592876
4.820400 -13.665600 5.599982
4.867200 -13.665600 5.610569
4.914000 -13.665600 5.648894
4.960800 -13.665600 5.649513
5.007600 -13.665600 5.659543
5.054400 -13.665600 5.659543
5.101200 -13.665600 5.659543
5.148000 -13.665600 5.626669
5.194800 -13.665600 5.610518
5.241600 -13.665600 5.608846
5.288400 -13.665600 5.608846
5.335200 -13.665600 5.614205
5.382000 -13.665600 5.607373
5.428800 -13.665600 5.616516
5.475600 -13.665600 5.624801
5.522400 -13.665600 5.636767
5.569200 -13.665600 5.646119
5.616000 -13.665600 5.661772
5.662800 -13.665600 5.669205
5.709600 -13.665600 5.699876
5.756400 -13.665600 5.719887
5.803200 -13.665600 5.708280
5.850000 -13.665600 5.706540
5.896800 -13.665600 5.699876
5.943600 -13.665600 5.699065
5.990400 -13.665600 5.706540
6.037200 -13.665600 5.706540
6.084000 -13.665600 5.717069
6.130800 -13.665600 5.730652
6.177600 -13.665600 5.748442
6.224400 -13.665600 5.764314
6.271200 -13.665600 5.815084
6.318000 -13.665600 5.825155
6.364800 -13.665600 5.829503
6.411600 -13.665600 5.809557
6.458400 -13.665600 5.797496
6.505200 -13.665600 5.770071
6.552000 -13.665600 5.771043
6.598800 -13.665600 5.787965
6.645600 -13.665600 5.812762
6.692400 -13.665600 5.839750
6.739200 -13.665600 5.845394
6.786000 -13.665600 5.871937
6.832800 -13.665600 5.896973
6.879600 -13.665600 5.936843
6.926400 -13.665600 5.947868
6.973200 -13.665600 5.960969
7.020000 -13.665600 5.977833
7.066800 -13.665600 5.977833
7.113600 -13.665600 5.977833
7.160400 -13.665600 5.960969
7.207200 -13.665600 5.960969
7.254000 -13.665600 5.977833
7.300800 -13.665600 5.989872
7.347600 -13.665600 6.032866
7.394400 -13.665600 6.067760
7.441200 -13.665600 6.109542
7.488000 -13.665600 6.143126
7.534800 -13.665600 6.143126
7.581600 -13.665600 6.122582
7.628400 -13.665600 6.139538
7.675200 -13.665600 6.113244
7.722000 -13.665600 6.108308
7.768800 -13.665600 6.097952
7.815600 -13.665600 6.090057
7.862400 -13.665600 6.092936
7.909200 -13.665600 6.097927
7.956000 -13.665600 6.110832
8.002800 -13.665600 6.131613
8.049600 -13.665600 6.148602
8.096400 -13.665600 6.196404
8.143200 -13.665600 6.240707
8.190000 -13.665600 6.262923
8.236800 -13.665600 6.279253
8.283600 -13.665600 6.271816
8.330400 -13.665600 6.261702
8.377200 -13.665600 6.239609
8.424000 -13.665600 6.239609
8.470800 -13.665600 6.239609
8.517600 -13.665600 6.251584
8.564400 -13.665600 6.280735
8.611200 -13.665600 6.293773
8.658000 -13.665600 6.318323
8.704800 -13.665600 6.331337
8.751600 -13.665600 6.335021
8.798400 -13.665600 6.363189
8.845200 -13.665600 6.382006
8.892000 -13.665600 6.412704
8.938800 -13.665600 6.445903
8.985600 -13.665600 6.468336
9.032400 -13.665600 6.488231
9.079200 -13.665600 6.521793
9.126000 -13.665600 6.529588
9.172800 -13.665600 6.529588
9.219600 -13.665600 6.558896
9.266400 -13.665600 6.587341
9.313200 -13.665600 6.603098
9.360000 -13.665600 6.634827
9.406800 -13.665600 6.672879
9.453600 -13.665600 6.683173
9.500400 -13.665600 6.692917
9.547200 -13.665600 6.739062
9.594000 -13.665600 6.743207
9.640800 -13.665600 6.757455
9.687600 -13.665600 6.793402
9.734400 -13.665600 6.793402
9.781200 -13.665600 6.797538
9.828000 -13.665600 6.816635
9.874800 -13.665600 6.836278
9.921600 -13.665600 6.895305
9.968400 -13.665600 6.906303
10.015200 -13.665600 6.920444
10.062000 -13.665600 6.941445
10.108800 -13.665600 6.941445
10.155600 -13.665600 6.958821
10.202400 -13.665600 6.974476
10.249200 -13.665600 6.988847
10.296000 -13.665600 7.054308
10.342800 -13.665600 7.098581
10.389600 -13.665600 7.148148
10.436400 -13.665600 7.184954
10.483200 -13.665600 7.221623
10.530000 -13.665600 7.280084
10.576800 -13.665600 7.344059
10.623600 -13.665600 7.360629
10.670400 -13.665600 7.369590
10.717200 -13.665600 7.437651
10.764000 -13.665600 7.477904
10.810800 -13.665600 7.545195
10.857600 -13.665600 7.592157
10.904400 -13.665600 7.653248
10.951200 -13.665600 7.672225
10.998000 -13.665600 7.761186
11.044800 -13.665600 7.791561
11.091600 -13.665600 7.879814
11.138400 -13.665600 7.928775
11.185200 -13.665600 7.957719
11.232000 -13.665600 8.005373
11.278800 -13.665600 8.084205
11.325600 -13.665600 8.140830
11.372400 -13.665600 8.293131
11.419200 -13.665600 8.416092
13.712400 -13.665600 6.674903
13.759200 -13.665600 6.667037
13.806000 -13.665600 6.649243
13.852800 -13.665600 6.644263
13.899600 -13.665600 6.643432
13.946400 -13.665600 6.632603
13.993200 -13.665600 6.628319
14.040000 -13.665600 6.628202
14.086800 -13.665600 6.620276
14.133600 -13.665600 6.617858
14.180400 -13.665600 6.622466
14.227200 -13.665600 6.617858
14.274000 -13.665600 6.617858
14.320800 -13.665600 6.617114
14.367600 -13.665600 6.622466
14.414400 -13.665600 6.627928
14.461200 -13.665600 6.627139
14.508000 -13.665600 6.616512
14.554800 -13.665600 6.616512
14.601600 -13.665600 6.615197
14.648400 -13.665600 6.614390
14.695200 -13.665600 6.609498
14.742000 -13.665600 6.605741
14.788800 -13.665600 6.609165
14.835600 -13.665600 6.609165
14.882400 -13.665600 6.611867
14.929200 -13.665600 6.614605
14.976000 -13.665600 6.617062
15.022800 -13.665600 6.617062
15.069600 -13.665600 6.621910
15.116400 -13.665600 6.617483
15.163200 -13.665600 6.617062
15.210000 -13.665600 6.616649
15.256800 -13.665600 6.614894
15.303600 -13.665600 6.614894
15.350400 -13.665600 6.617483
15.397200 -13.665600 6.614662
15.444000 -13.665600 6.607201
15.490800 -13.665600 6.602562
15.537600 -13.665600 6.587556
15.584400 -13.665600 6.574436
15.631200 -13.665600 6.555959
15.678000 -13.665600 6.501984
15.724800 -13.665600 6.438740
16.239600 -13.665600 5.107219
16.286400 -13.665600 5.027545
16.333200 -13.665600 5.003694
16.380000 -13.665600 4.998387
16.426800 -13.665600 4.997097
16.473600 -13.665600 4.992848
16.520400 -13.665600 4.990441
16.567200 -13.665600 4.990983
16.614000 -13.665600 4.992271
16.660800 -13.665600 4.985490
16.707600 -13.665600 4.975068
16.754400 -13.665600 4.948409
16.801200 -13.665600 4.914049
16.848000 -13.665600 4.884834
16.894800 -13.665600 4.820583
16.941600 -13.665600 4.763201
18.205200 -13.665600 -7.927513
18.252000 -13.665600 -7.993045
18.298800 -13.665600 -8.037458
18.345600 -13.665600 -8.067189
18.392400 -13.665600 -8.113599
18.439200 -13.665600 -8.167213
18.486000 -13.665600 -8.193014
18.532800 -13.665600 -8.198246
18.579600 -13.665600 0.000000
18.626400 -13.665600 0.000000
18.673200 -13.665600 0.000000
-18.720000 -13.618800 0.000000
-18.673200 -13.618800 0.000000
-18.626400 -13.618800 0.000000
-18.579600 -13.618800 -7.757586
-18.532800 -13.618800 -7.753991
-18.486000 -13.618800 -7.743535
-18.439200 -13.618800 -7.746109
-18.392400 -13.618800 -7.757586
-18.345600 -13.618800 -7.763002
-18.298800 -13.618800 -7.765717
-18.252000 -13.618800 -7.780995
-18.205200 -13.618800 -7.792784
-18.158400 -13.618800 -7.803376
-18.111600 -13.618800 -7.795778
-18.064800 -13.618800 -7.792784
-18.018000 -13.618800 -7.805785
-17.971200 -13.618800 -7.840713
-17.924400 -13.618800 -7.815990
-17.877600 -13.618800 -7.805785
-17.830800 -13.618800 -7.815990
-17.784000 -13.618800 -7.840049
-17.737200 -13.618800 -7.840049
-17.690400 -13.618800 -7.832540
-17.643600 -13.618800 -7.831282
-17.596800 -13.618800 -7.827631
-17.550000 -13.618800 -7.814697
-17.503200 -13.618800 -7.811150
-17.456400 -13.618800 -7.798945
-17.409600 -13.618800 -7.773799
-17.362800 -13.618800 -7.773799
-17.316000 -13.618800 -7.739424
-17.269200 -13.618800 -7.726965
-17.222400 -13.618800 -7.704927
-17.175600 -13.618800 -7.698889
-17.128800 -13.618800 -7.688145
-17.082000 -13.618800 -7.678024
-17.035200 -13.618800 -7.632114
-16.988400 -13.618800 -7.596885
-15.724800 -13.618800 4.910914
-15.678000 -13.618800 4.969219
-15.631200 -13.618800 4.994876
-15.584400 -13.618800 5.001821
-15.537600 -13.618800 5.032274
-15.490800 -13.618800 5.049232
-15.444000 -13.618800 5.062321
-15.397200 -13.618800 5.090364
-15.350400 -13.618800 5.104013
-15.303600 -13.618800 5.118490
-15.256800 -13.618800 5.125188
-15.210000 -13.618800 5.137286
-15.163200 -13.618800 5.216149
-14.695200 -13.618800 6.604481
-14.648400 -13.618800 6.646098
-14.601600 -13.618800 6.661143
-14.554800 -13.618800 6.679698
-14.508000 -13.618800 6.688176
-14.461200 -13.618800 6.699458
-14.414400 -13.618800 6.706034
-14.367600 -13.618800 6.708748
-14.320800 -13.618800 6.710495
-14.274000 -13.618800 6.709893
-14.227200 -13.618800 6.709182
-14.180400 -13.618800 6.709182
-14.133600 -13.618800 6.709893
-14.086800 -13.618800 6.709893
-14.040000 -13.618800 6.709182
-13.993200 -13.618800 6.709182
-13.946400 -13.618800 6.709182
-13.899600 -13.618800 6.708675
-13.852800 -13.618800 6.713690
-13.806000 -13.618800 6.713690
-13.759200 -13.618800 6.713690
-13.712400 -13.618800 6.713619
-13.665600 -13.618800 6.713619
-13.618800 -13.618800 6.712629
-13.572000 -13.618800 6.712629
-13.525200 -13.618800 6.704206
-13.478400 -13.618800 6.707714
-13.431600 -13.618800 6.710159
-13.384800 -13.618800 6.712115
-13.338000 -13.618800 6.712674
-13.291200 -13.618800 6.712035
-13.244400 -13.618800 6.712035
-13.197600 -13.618800 6.712674
-13.150800 -13.618800 6.712674
-13.104000 -13.618800 6.712035
-13.057200 -13.618800 6.709710
-13.010400 -13.618800 6.705222
-12.963600 -13.618800 6.700828
-12.916800 -13.618800 6.700828
-12.870000 -13.618800 6.711609
-12.823200 -13.618800 6.721269
-12.776400 -13.618800 6.725324
-12.729600 -13.618800 6.743709
-12.682800 -13.618800 6.809988
-5.054400 -13.618800 8.811343
-5.007600 -13.618800 8.556480
-4.960800 -13.618800 8.398694
-4.914000 -13.618800 8.386614
-4.867200 -13.618800 8.376701
-4.820400 -13.618800 8.312296
-4.773600 -13.618800 8.279465
-4.726800 -13.618800 8.224928
-4.680000 -13.618800 8.212609
-4.633200 -13.618800 8.139861
-4.586400 -13.618800 8.068033
-4.539600 -13.618800 8.017060
-4.492800 -13.618800 7.968274
-4.446000 -13.618800 7.934947
-4.399200 -13.618800 7.910884
-4.352400 -13.618800 7.827171
-4.305600 -13.618800 7.753390
-4.258800 -13.618800 7.684761
-4.212000 -13.618800 7.657288
-4.165200 -13.618800 7.598704
-4.118400 -13.618800 7.580407
-4.071600 -13.618800 7.558515
-4.024800 -13.618800 7.526673
-3.978000 -13.618800 7.501019
-3.931200 -13.618800 7.491121
-3.884400 -13.618800 7.423687
-3.837600 -13.618800 7.371317
-3.790800 -13.618800 7.349078
-3.744000 -13.618800 7.331013
-3.697200 -13.618800 7.296157
-3.650400 -13.618800 7.275263
-3.603600 -13.618800 7.253443
-3.556800 -13.618800 7.227722
-3.510000 -13.618800 7.211059
-3.463200 -13.618800 7.170191
-3.416400 -13.618800 7.131900
-3.369600 -13.618800 7.086338
-3.322800 -13.618800 7.038122
-3.276000 -13.618800 7.000367
-3.229200 -13.618800 6.977593
-3.182400 -13.618800 6.944773
-3.135600 -13.618800 6.926313
-3.088800 -13.618800 6.909541
-3.042000 -13.618800 6.903406
-2.995200 -13.618800 6.884224
-2.948400 -13.618800 6.856487
-2.901600 -13.618800 6.839510
-2.854800 -13.618800 6.807927
-2.808000 -13.618800 6.798855
-2.761200 -13.618800 6.757080
-2.714400 -13.618800 6.723762
-2.667600 -13.618800 6.705643
-2.620800 -13.618800 6.663732
-2.574000 -13.618800 6.656801
-2.527200 -13.618800 6.637391
-2.480400 -13.618800 6.634497
-2.433600 -13.618800 6.605655
-2.386800 -13.618800 6.596423
-2.340000 -13.618800 6.570685
-2.293200 -13.618800 6.551453
-2.246400 -13.618800 6.530735
-2.199600 -13.618800 6.491836
-2.152800 -13.618800 6.471450
-2.106000 -13.618800 6.461084
-2.059200 -13.618800 6.459852
-2.012400 -13.618800 6.446340
-1.965600 -13.618800 6.398166
-1.918800 -13.618800 6.380837
-1.872000 -13.618800 6.374977
-1.825200 -13.618800 6.372862
-1.778400 -13.618800 6.362436
-1.731600 -13.618800 6.346317
-1.684800 -13.618800 6.338207
-1.638000 -13.618800 6.335729
-1.591200 -13.618800 6.322439
-1.544400 -13.618800 6.317143
-1.497600 -13.618800 6.281841
-1.450800 -13.618800 6.270003
-1.404000 -13.618800 6.270003
-1.357200 -13.618800 6.264698
-1.310400 -13.618800 6.257215
-1.263600 -13.618800 6.249374
-1.216800 -13.618800 6.197909
-1.170000 -13.618800 6.169404
-1.123200 -13.618800 6.169380
-1.076400 -13.618800 6.159917
-1.029600 -13.618800 6.143334
-0.982800 -13.618800 6.131005
-0.936000 -13.618800 6.138855
-0.889200 -13.618800 6.112038
-0.842400 -13.618800 6.077859
-0.795600 -13.618800 6.074564
-0.748800 -13.618800 6.072944
-0.702000 -13.618800 6.057168
-0.655200 -13.618800 6.048502
-0.608400 -13.618800 6.037752
-0.561600 -13.618800 6.007521
-0.514800 -13.618800 5.988014
-0.468000 -13.618800 5.957075
-0.421200 -13.618800 5.969194
-0.374400 -13.618800 5.956599
-0.327600 -13.618800 5.948483
-0.280800 -13.618800 5.943140
-0.234000 -13.618800 5.898059
-0.187200 -13.618800 5.890459
-0.140400 -13.618800 5.881874
-0.093600 -13.618800 5.879398
-0.046800 -13.618800 5.869341
0.000000 -13.618800 5.866566
0.046800 -13.618800 5.866566
0.093600 -13.618800 5.863156
0.140400 -13.618800 5.845749
0.187200 -13.618800 5.845749
0.234000 -13.618800 5.835114
0.280800 -13.618800 5.813722
0.327600 -13.618800 5.809831
0.374400 -13.618800 5.809136
0.421200 -13.618800 5.805725
0.468000 -13.618800 5.813111
0.514800 -13.618800 5.813541
0.561600 -13.618800 5.813111
0.608400 -13.618800 5.819830
0.655200 -13.618800 5.830604
0.702000 -13.618800 5.814888
0.748800 -13.618800 5.819830
0.795600 -13.618800 5.814888
0.842400 -13.618800 5.819599
0.889200 -13.618800 5.824011
0.936000 -13.618800 5.819599
0.982800 -13.618800 5.819599
1.029600 -13.618800 5.804409
1.076400 -13.618800 5.804409
1.123200 -13.618800 5.804409
1.170000 -13.618800 5.800227
1.216800 -13.618800 5.793575
1.263600 -13.618800 5.770755
1.310400 -13.618800 5.748266
1.357200 -13.618800 5.738538
1.404000 -13.618800 5.727176
1.450800 -13.618800 5.714071
1.497600 -13.618800 5.696894
1.544400 -13.618800 5.687838
1.591200 -13.618800 5.687838
1.638000 -13.618800 5.684174
1.684800 -13.618800 5.680253
1.731600 -13.618800 5.666706
1.778400 -13.618800 5.652705
1.825200 -13.618800 5.665331
1.872000 -13.618800 5.665331
1.918800 -13.618800 5.671398
1.965600 -13.618800 5.668472
2.012400 -13.618800 5.671398
2.059200 -13.618800 5.671398
2.106000 -13.618800 5.674310
2.152800 -13.618800 5.674310
2.199600 -13.618800 5.674310
2.246400 -13.618800 5.669022
2.293200 -13.618800 5.644679
2.340000 -13.618800 5.644679
2.386800 -13.618800 5.656911
2.433600 -13.618800 5.644679
2.480400 -13.618800 5.630560
2.527200 -13.618800 5.614230
2.574000 -13.618800 5.598029
2.620800 -13.618800 5.590160
2.667600 -13.618800 5.563655
2.714400 -13.618800 5.562149
2.761200 -13.618800 5.557235
2.808000 -13.618800 5.553434
2.854800 -13.618800 5.557235
2.901600 -13.618800 5.560595
2.948400 -13.618800 5.559357
2.995200 -13.618800 5.558335
3.042000 -13.618800 5.559357
3.088800 -13.618800 5.562610
3.135600 -13.618800 5.561381
3.182400 -13.618800 5.570672
3.229200 -13.618800 5.561381
3.276000 -13.618800 5.558335
3.322800 -13.618800 5.557009
3.369600 -13.618800 5.555401
3.416400 -13.618800 5.544163
3.463200 -13.618800 5.540254
3.510000 -13.618800 5.537070
3.556800 -13.618800 5.537070
3.603600 -13.618800 5.538853
3.650400 -13.618800 5.538853
3.697200 -13.618800 5.538853
3.744000 -13.618800 5.546020
3.790800 -13.618800 5.546916
3.837600 -13.618800 5.546916
3.884400 -13.618800 5.546020
3.931200 -13.618800 5.546916
3.978000 -13.618800 5.546916
4.024800 -13.618800 5.566039
4.071600 -13.618800 5.597892
4.118400 -13.618800 5.587063
4.165200 -13.618800 5.589691
4.212000 -13.618800 5.589691
4.258800 -13.618800 5.593749
4.305600 -13.618800 5.593749
4.352400 -13.618800 5.587635
4.399200 -13.618800 5.570300
4.446000 -13.618800 5.570646
4.492800 -13.618800 5.570646
4.539600 -13.618800 5.568308
4.586400 -13.618800 5.558919
4.633200 -13.618800 5.558919
4.680000 -13.618800 5.564372
4.726800 -13.618800 5.580150
4.773600 -13.618800 5.580150
4.820400 -13.618800 5.585068
4.867200 -13.618800 5.592876
4.914000 -13.618800 5.634394
4.960800 -13.618800 5.639339
5.007600 -13.618800 5.639339
5.054400 -13.618800 5.643074
5.101200 -13.618800 5.643074
5.148000 -13.618800 5.600427
5.194800 -13.618800 5.600427
5.241600 -13.618800 5.594486
5.288400 -13.618800 5.594486
5.335200 -13.618800 5.592876
5.382000 -13.618800 5.588014
5.428800 -13.618800 5.594486
5.475600 -13.618800 5.614205
5.522400 -13.618800 5.622952
5.569200 -13.618800 5.622952
5.616000 -13.618800 5.622952
5.662800 -13.618800 5.630885
5.709600 -13.618800 5.686327
5.756400 -13.618800 5.699876
5.803200 -13.618800 5.699876
5.850000 -13.618800 5.683278
5.896800 -13.618800 5.699065
5.943600 -13.618800 5.699065
5.990400 -13.618800 5.699876
6.037200 -13.618800 5.699604
6.084000 -13.618800 5.701651
6.130800 -13.618800 5.727411
6.177600 -13.618800 5.737047
6.224400 -13.618800 5.752473
6.271200 -13.618800 5.772078
6.318000 -13.618800 5.797496
6.364800 -13.618800 5.804430
6.411600 -13.618800 5.797496
6.458400 -13.618800 5.797496
6.505200 -13.618800 5.771803
6.552000 -13.618800 5.771043
6.598800 -13.618800 5.782633
6.645600 -13.618800 5.812762
6.692400 -13.618800 5.839750
6.739200 -13.618800 5.843057
6.786000 -13.618800 5.852705
6.832800 -13.618800 5.892019
6.879600 -13.618800 5.905619
6.926400 -13.618800 5.942879
6.973200 -13.618800 5.958311
7.020000 -13.618800 5.977833
7.066800 -13.618800 5.977833
7.113600 -13.618800 5.989872
7.160400 -13.618800 5.989872
7.207200 -13.618800 5.970087
7.254000 -13.618800 5.977833
7.300800 -13.618800 5.970087
7.347600 -13.618800 6.027577
7.394400 -13.618800 6.067382
7.441200 -13.618800 6.122992
7.488000 -13.618800 6.151451
7.534800 -13.618800 6.151451
7.581600 -13.618800 6.139538
7.628400 -13.618800 6.146249
7.675200 -13.618800 6.122582
7.722000 -13.618800 6.109047
7.768800 -13.618800 6.098100
7.815600 -13.618800 6.093667
7.862400 -13.618800 6.093667
7.909200 -13.618800 6.097927
7.956000 -13.618800 6.110832
8.002800 -13.618800 6.131613
8.049600 -13.618800 6.147302
8.096400 -13.618800 6.195024
8.143200 -13.618800 6.262338
8.190000 -13.618800 6.276942
8.236800 -13.618800 6.323268
8.283600 -13.618800 6.303554
8.330400 -13.618800 6.276942
8.377200 -13.618800 6.249875
8.424000 -13.618800 6.249875
8.470800 -13.618800 6.249875
8.517600 -13.618800 6.256373
8.564400 -13.618800 6.281980
8.611200 -13.618800 6.311952
8.658000 -13.618800 6.331337
8.704800 -13.618800 6.350422
8.751600 -13.618800 6.360904
8.798400 -13.618800 6.371221
8.845200 -13.618800 6.394922
8.892000 -13.618800 6.404439
8.938800 -13.618800 6.436225
8.985600 -13.618800 6.466174
9.032400 -13.618800 6.484381
9.079200 -13.618800 6.494497
9.126000 -13.618800 6.518167
9.172800 -13.618800 6.522501
9.219600 -13.618800 6.562316
9.266400 -13.618800 6.595660
9.313200 -13.618800 6.624460
9.360000 -13.618800 6.643417
9.406800 -13.618800 6.661243
9.453600 -13.618800 6.679400
9.500400 -13.618800 6.687529
9.547200 -13.618800 6.707288
9.594000 -13.618800 6.743207
9.640800 -13.618800 6.763943
9.687600 -13.618800 6.782602
9.734400 -13.618800 6.794670
9.781200 -13.618800 6.799425
9.828000 -13.618800 6.823829
9.874800 -13.618800 6.860981
9.921600 -13.618800 6.901831
9.968400 -13.618800 6.908573
10.015200 -13.618800 6.921796
10.062000 -13.618800 6.974476
10.108800 -13.618800 6.975619
10.155600 -13.618800 6.975619
10.202400 -13.618800 6.988847
10.249200 -13.618800 7.015579
10.296000 -13.618800 7.054308
10.342800 -13.618800 7.127320
10.389600 -13.618800 7.153948
10.436400 -13.618800 7.184535
10.483200 -13.618800 7.221623
10.530000 -13.618800 7.278980
10.576800 -13.618800 7.328001
10.623600 -13.618800 7.345561
10.670400 -13.618800 7.362481
10.717200 -13.618800 7.404969
10.764000 -13.618800 7.477904
10.810800 -13.618800 7.545195
10.857600 -13.618800 7.605281
10.904400 -13.618800 7.668880
10.951200 -13.618800 7.706073
10.998000 -13.618800 7.788160
11.044800 -13.618800 7.823170
11.091600 -13.618800 7.885610
11.138400 -13.618800 7.945846
11.185200 -13.618800 8.004212
11.232000 -13.618800 8.013211
11.278800 -13.618800 8.138601
11.325600 -13.618800 8.174995
11.372400 -13.618800 8.300343
11.419200 -13.618800 8.508958
13.712400 -13.618800 6.714081
13.759200 -13.618800 6.676952
13.806000 -13.618800 6.653234
13.852800 -13.618800 6.653234
13.899600 -13.618800 6.651649
13.946400 -13.618800 6.649472
13.993200 -13.618800 6.641438
14.040000 -13.618800 6.641438
14.086800 -13.618800 6.633425
14.133600 -13.618800 6.630414
14.180400 -13.618800 6.630414
14.227200 -13.618800 6.628323
14.274000 -13.618800 6.629050
14.320800 -13.618800 6.629050
14.367600 -13.618800 6.629050
14.414400 -13.618800 6.630167
14.461200 -13.618800 6.628625
14.508000 -13.618800 6.628323
14.554800 -13.618800 6.628354
14.601600 -13.618800 6.617370
14.648400 -13.618800 6.616512
14.695200 -13.618800 6.610658
14.742000 -13.618800 6.607009
14.788800 -13.618800 6.610658
14.835600 -13.618800 6.614390
14.882400 -13.618800 6.617323
14.929200 -13.618800 6.621155
14.976000 -13.618800 6.622165
15.022800 -13.618800 6.625997
15.069600 -13.618800 6.626708
15.116400 -13.618800 6.626708
15.163200 -13.618800 6.625997
15.210000 -13.618800 6.625997
15.256800 -13.618800 6.625997
15.303600 -13.618800 6.625997
15.350400 -13.618800 6.627706
15.397200 -13.618800 6.627706
15.444000 -13.618800 6.623281
15.490800 -13.618800 6.619607
15.537600 -13.618800 6.600254
15.584400 -13.618800 6.586237
15.631200 -13.618800 6.574436
15.678000 -13.618800 6.555959
15.724800 -13.618800 6.499829
15.771600 -13.618800 6.421218
16.239600 -13.618800 5.118265
16.286400 -13.618800 5.034508
16.333200 -13.618800 5.009613
16.380000 -13.618800 5.002318
16.426800 -13.618800 4.999601
16.473600 -13.618800 4.997097
16.520400 -13.618800 4.990983
16.567200 -13.618800 4.996952
16.614000 -13.618800 4.996952
16.660800 -13.618800 4.990983
16.707600 -13.618800 4.984985
16.754400 -13.618800 4.965216
16.801200 -13.618800 4.948409
16.848000 -13.618800 4.924241
16.894800 -13.618800 4.882725
16.941600 -13.618800 4.816607
16.988400 -13.618800 4.682700
17.035200 -13.618800 4.527916
17.082000 -13.618800 3.360033
18.252000 -13.618800 -7.953125
18.298800 -13.618800 -7.993045
18.345600 -13.618800 -8.016589
18.392400 -13.618800 -8.085755
18.439200 -13.618800 -8.117355
18.486000 -13.618800 -8.183873
18.532800 -13.618800 -8.188893
18.579600 -13.618800 0.000000
18.626400 -13.618800 0.000000
18.673200 -13.618800 0.000000
-18.720000 -13.572000 0.000000
-18.673200 -13.572000 0.000000
-18.626400 -13.572000 0.000000
-18.579600 -13.572000 -7.777429
-18.532800 -13.572000 -7.777429
-18.486000 -13.572000 -7.772058
-18.439200 -13.572000 -7.772058
-18.392400 -13.572000 -7.798419
-18.345600 -13.572000 -7.780995
-18.298800 -13.572000 -7.790295
-18.252000 -13.572000 -7.803376
-18.205200 -13.572000 -7.804662
-18.158400 -13.572000 -7.815911
-18.111600 -13.572000 -7.809402
-18.064800 -13.572000 -7.809402
-18.018000 -13.572000 -7.841182
-17.971200 -13.572000 -7.845738
-17.924400 -13.572000 -7.840713
-17.877600 -13.572000 -7.832540
-17.830800 -13.572000 -7.831282
-17.784000 -13.572000 -7.841182
-17.737200 -13.572000 -7.844192
-17.690400 -13.572000 -7.840049
-17.643600 -13.572000 -7.832540
-17.596800 -13.572000 -7.831282
-17.550000 -13.572000 -7.806447
-17.503200 -13.572000 -7.806447
-17.456400 -13.572000 -7.791555
-17.409600 -13.572000 -7.773353
-17.362800 -13.572000 -7.765072
-17.316000 -13.572000 -7.739424
-17.269200 -13.572000 -7.725510
-17.222400 -13.572000 -7.703930
-17.175600 -13.572000 -7.696464
-17.128800 -13.572000 -7.685367
-17.082000 -13.572000 -7.601567
-17.035200 -13.572000 -7.579668
-16.567200 -13.572000 -6.108753
-16.520400 -13.572000 -6.163676
-15.724800 -13.572000 4.959154
-15.678000 -13.572000 4.989781
-15.631200 -13.572000 5.001821
-15.584400 -13.572000 5.011431
-15.537600 -13.572000 5.049232
-15.490800 -13.572000 5.063405
-15.444000 -13.572000 5.078481
-15.397200 -13.572000 5.097464
-15.350400 -13.572000 5.106983
-15.303600 -13.572000 5.124958
-15.256800 -13.572000 5.139926
-15.210000 -13.572000 5.244334
-14.742000 -13.572000 6.565440
-14.695200 -13.572000 6.641590
-14.648400 -13.572000 6.647119
-14.601600 -13.572000 6.661143
-14.554800 -13.572000 6.687281
-14.508000 -13.572000 6.692617
-14.461200 -13.572000 6.708748
-14.414400 -13.572000 6.712107
-14.367600 -13.572000 6.714250
-14.320800 -13.572000 6.716269
-14.274000 -13.572000 6.713401
-14.227200 -13.572000 6.713206
-14.180400 -13.572000 6.713401
-14.133600 -13.572000 6.713401
-14.086800 -13.572000 6.713401
-14.040000 -13.572000 6.713307
-13.993200 -13.572000 6.713206
-13.946400 -13.572000 6.713206
-13.899600 -13.572000 6.708675
-13.852800 -13.572000 6.713690
-13.806000 -13.572000 6.713690
-13.759200 -13.572000 6.713690
-13.712400 -13.572000 6.708675
-13.665600 -13.572000 6.704206
-13.618800 -13.572000 6.713619
-13.572000 -13.572000 6.713934
-13.525200 -13.572000 6.700568
-13.478400 -13.572000 6.702932
-13.431600 -13.572000 6.706810
-13.384800 -13.572000 6.712115
-13.338000 -13.572000 6.715392
-13.291200 -13.572000 6.711842
-13.244400 -13.572000 6.711158
-13.197600 -13.572000 6.712035
-13.150800 -13.572000 6.712035
-13.104000 -13.572000 6.708372
-13.057200 -13.572000 6.702822
-13.010400 -13.572000 6.698616
-12.963600 -13.572000 6.700323
-12.916800 -13.572000 6.700323
-12.870000 -13.572000 6.709200
-12.823200 -13.572000 6.720255
-12.776400 -13.572000 6.729339
-12.729600 -13.572000 6.773425
-5.007600 -13.572000 8.556480
-4.960800 -13.572000 8.451000
-4.914000 -13.572000 8.422426
-4.867200 -13.572000 8.376701
-4.820400 -13.572000 8.313360
-4.773600 -13.572000 8.287026
-4.726800 -13.572000 8.244614
-4.680000 -13.572000 8.222712
-4.633200 -13.572000 8.192757
-4.586400 -13.572000 8.094679
-4.539600 -13.572000 8.034191
-4.492800 -13.572000 7.968274
-4.446000 -13.572000 7.927990
-4.399200 -13.572000 7.910884
-4.352400 -13.572000 7.826171
-4.305600 -13.572000 7.751290
-4.258800 -13.572000 7.698574
-4.212000 -13.572000 7.661455
-4.165200 -13.572000 7.598123
-4.118400 -13.572000 7.573255
-4.071600 -13.572000 7.542751
-4.024800 -13.572000 7.517646
-3.978000 -13.572000 7.493737
-3.931200 -13.572000 7.467754
-3.884400 -13.572000 7.423610
-3.837600 -13.572000 7.374462
-3.790800 -13.572000 7.354061
-3.744000 -13.572000 7.340398
-3.697200 -13.572000 7.304667
-3.650400 -13.572000 7.286430
-3.603600 -13.572000 7.253443
-3.556800 -13.572000 7.230748
-3.510000 -13.572000 7.215903
-3.463200 -13.572000 7.176831
-3.416400 -13.572000 7.138294
-3.369600 -13.572000 7.079945
-3.322800 -13.572000 7.036908
-3.276000 -13.572000 6.994355
-3.229200 -13.572000 6.980648
-3.182400 -13.572000 6.953504
-3.135600 -13.572000 6.941170
-3.088800 -13.572000 6.926933
-3.042000 -13.572000 6.917889
-2.995200 -13.572000 6.899906
-2.948400 -13.572000 6.884224
-2.901600 -13.572000 6.842266
-2.854800 -13.572000 6.807927
-2.808000 -13.572000 6.797455
-2.761200 -13.572000 6.755282
-2.714400 -13.572000 6.726775
-2.667600 -13.572000 6.705643
-2.620800 -13.572000 6.673703
-2.574000 -13.572000 6.661773
-2.527200 -13.572000 6.637391
-2.480400 -13.572000 6.611752
-2.433600 -13.572000 6.605655
-2.386800 -13.572000 6.596423
-2.340000 -13.572000 6.575124
-2.293200 -13.572000 6.540234
-2.246400 -13.572000 6.510237
-2.199600 -13.572000 6.470523
-2.152800 -13.572000 6.467126
-2.106000 -13.572000 6.459852
-2.059200 -13.572000 6.446112
-2.012400 -13.572000 6.399988
-1.965600 -13.572000 6.385658
-1.918800 -13.572000 6.374977
-1.872000 -13.572000 6.362570
-1.825200 -13.572000 6.358839
-1.778400 -13.572000 6.345566
-1.731600 -13.572000 6.336231
-1.684800 -13.572000 6.332114
-1.638000 -13.572000 6.326792
-1.591200 -13.572000 6.322439
-1.544400 -13.572000 6.317320
-1.497600 -13.572000 6.311533
-1.450800 -13.572000 6.311533
-1.404000 -13.572000 6.281841
-1.357200 -13.572000 6.266908
-1.310400 -13.572000 6.256526
-1.263600 -13.572000 6.249274
-1.216800 -13.572000 6.197909
-1.170000 -13.572000 6.169404
-1.123200 -13.572000 6.166038
-1.076400 -13.572000 6.155151
-1.029600 -13.572000 6.140245
-0.982800 -13.572000 6.120444
-0.936000 -13.572000 6.131005
-0.889200 -13.572000 6.103643
-0.842400 -13.572000 6.074564
-0.795600 -13.572000 6.057168
-0.748800 -13.572000 6.051665
-0.702000 -13.572000 6.051066
-0.655200 -13.572000 6.042060
-0.608400 -13.572000 6.022486
-0.561600 -13.572000 6.001878
-0.514800 -13.572000 5.964961
-0.468000 -13.572000 5.948483
-0.421200 -13.572000 5.948483
-0.374400 -13.572000 5.948483
-0.327600 -13.572000 5.944091
-0.280800 -13.572000 5.934694
-0.234000 -13.572000 5.890459
-0.187200 -13.572000 5.889824
-0.140400 -13.572000 5.881874
-0.093600 -13.572000 5.880399
-0.046800 -13.572000 5.869341
0.000000 -13.572000 5.869341
0.046800 -13.572000 5.867161
0.093600 -13.572000 5.866566
0.140400 -13.572000 5.845749
0.187200 -13.572000 5.839483
0.234000 -13.572000 5.830350
0.280800 -13.572000 5.813541
0.327600 -13.572000 5.809136
0.374400 -13.572000 5.805725
0.421200 -13.572000 5.805725
0.468000 -13.572000 5.813111
0.514800 -13.572000 5.813722
0.561600 -13.572000 5.813179
0.608400 -13.572000 5.819830
0.655200 -13.572000 5.814888
0.702000 -13.572000 5.814082
0.748800 -13.572000 5.814888
0.795600 -13.572000 5.819599
0.842400 -13.572000 5.820869
0.889200 -13.572000 5.824365
0.936000 -13.572000 5.820869
0.982800 -13.572000 5.824011
1.029600 -13.572000 5.814825
1.076400 -13.572000 5.810803
1.123200 -13.572000 5.804409
1.170000 -13.572000 5.800227
1.216800 -13.572000 5.793575
1.263600 -13.572000 5.776546
1.310400 -13.572000 5.743209
1.357200 -13.572000 5.728259
1.404000 -13.572000 5.705704
1.450800 -13.572000 5.696894
1.497600 -13.572000 5.684604
1.544400 -13.572000 5.674650
1.591200 -13.572000 5.674650
1.638000 -13.572000 5.668622
1.684800 -13.572000 5.666706
1.731600 -13.572000 5.650360
1.778400 -13.572000 5.648947
1.825200 -13.572000 5.652705
1.872000 -13.572000 5.658256
1.918800 -13.572000 5.665331
1.965600 -13.572000 5.664870
2.012400 -13.572000 5.664870
2.059200 -13.572000 5.665331
2.106000 -13.572000 5.668472
2.152800 -13.572000 5.652457
2.199600 -13.572000 5.648435
2.246400 -13.572000 5.647694
2.293200 -13.572000 5.635793
2.340000 -13.572000 5.624801
2.386800 -13.572000 5.618246
2.433600 -13.572000 5.602532
2.480400 -13.572000 5.590160
2.527200 -13.572000 5.573621
2.574000 -13.572000 5.557339
2.620800 -13.572000 5.560177
2.667600 -13.572000 5.542756
2.714400 -13.572000 5.539608
2.761200 -13.572000 5.539608
2.808000 -13.572000 5.539608
2.854800 -13.572000 5.545507
2.901600 -13.572000 5.553434
2.948400 -13.572000 5.555360
2.995200 -13.572000 5.557235
3.042000 -13.572000 5.558335
3.088800 -13.572000 5.562610
3.135600 -13.572000 5.559357
3.182400 -13.572000 5.565035
3.229200 -13.572000 5.555401
3.276000 -13.572000 5.548803
3.322800 -13.572000 5.548803
3.369600 -13.572000 5.540254
3.416400 -13.572000 5.537070
3.463200 -13.572000 5.534884
3.510000 -13.572000 5.532706
3.556800 -13.572000 5.522112
3.603600 -13.572000 5.522112
3.650400 -13.572000 5.518189
3.697200 -13.572000 5.516091
3.744000 -13.572000 5.524076
3.790800 -13.572000 5.518189
3.837600 -13.572000 5.518189
3.884400 -13.572000 5.513686
3.931200 -13.572000 5.513686
3.978000 -13.572000 5.512896
4.024800 -13.572000 5.525933
4.071600 -13.572000 5.528889
4.118400 -13.572000 5.535886
4.165200 -13.572000 5.566482
4.212000 -13.572000 5.585687
4.258800 -13.572000 5.588718
4.305600 -13.572000 5.593749
4.352400 -13.572000 5.588718
4.399200 -13.572000 5.570783
4.446000 -13.572000 5.570783
4.492800 -13.572000 5.570783
4.539600 -13.572000 5.568308
4.586400 -13.572000 5.558919
4.633200 -13.572000 5.547466
4.680000 -13.572000 5.558919
4.726800 -13.572000 5.562704
4.773600 -13.572000 5.568135
4.820400 -13.572000 5.579996
4.867200 -13.572000 5.580150
4.914000 -13.572000 5.592876
4.960800 -13.572000 5.610518
5.007600 -13.572000 5.606290
5.054400 -13.572000 5.600427
5.101200 -13.572000 5.600427
5.148000 -13.572000 5.577173
5.194800 -13.572000 5.580703
5.241600 -13.572000 5.585068
5.288400 -13.572000 5.589515
5.335200 -13.572000 5.589515
5.382000 -13.572000 5.587803
5.428800 -13.572000 5.592876
5.475600 -13.572000 5.592876
5.522400 -13.572000 5.608232
5.569200 -13.572000 5.616868
5.616000 -13.572000 5.615926
5.662800 -13.572000 5.615926
5.709600 -13.572000 5.630885
5.756400 -13.572000 5.686327
5.803200 -13.572000 5.683278
5.850000 -13.572000 5.655078
5.896800 -13.572000 5.673907
5.943600 -13.572000 5.683278
5.990400 -13.572000 5.699065
6.037200 -13.572000 5.699065
6.084000 -13.572000 5.699604
6.130800 -13.572000 5.727411
6.177600 -13.572000 5.740302
6.224400 -13.572000 5.764314
6.271200 -13.572000 5.769896
6.318000 -13.572000 5.769896
6.364800 -13.572000 5.769896
6.411600 -13.572000 5.764314
6.458400 -13.572000 5.758914
6.505200 -13.572000 5.755889
6.552000 -13.572000 5.755889
6.598800 -13.572000 5.758914
6.645600 -13.572000 5.771043
6.692400 -13.572000 5.812762
6.739200 -13.572000 5.826167
6.786000 -13.572000 5.843057
6.832800 -13.572000 5.892019
6.879600 -13.572000 5.905619
6.926400 -13.572000 5.926953
6.973200 -13.572000 5.955218
7.020000 -13.572000 5.967329
7.066800 -13.572000 5.973875
7.113600 -13.572000 5.977833
7.160400 -13.572000 5.977833
7.207200 -13.572000 5.970087
7.254000 -13.572000 5.984489
7.300800 -13.572000 5.970087
7.347600 -13.572000 6.005748
7.394400 -13.572000 6.053997
7.441200 -13.572000 6.093410
7.488000 -13.572000 6.148750
7.534800 -13.572000 6.154633
7.581600 -13.572000 6.139513
7.628400 -13.572000 6.146249
7.675200 -13.572000 6.130615
7.722000 -13.572000 6.109047
7.768800 -13.572000 6.109047
7.815600 -13.572000 6.096414
7.862400 -13.572000 6.093667
7.909200 -13.572000 6.097927
7.956000 -13.572000 6.112438
8.002800 -13.572000 6.135822
8.049600 -13.572000 6.165242
8.096400 -13.572000 6.203782
8.143200 -13.572000 6.262338
8.190000 -13.572000 6.302815
8.236800 -13.572000 6.323268
8.283600 -13.572000 6.323268
8.330400 -13.572000 6.302815
8.377200 -13.572000 6.271214
8.424000 -13.572000 6.251584
8.470800 -13.572000 6.251584
8.517600 -13.572000 6.271214
8.564400 -13.572000 6.289548
8.611200 -13.572000 6.318323
8.658000 -13.572000 6.342026
8.704800 -13.572000 6.370103
8.751600 -13.572000 6.371221
8.798400 -13.572000 6.394922
8.845200 -13.572000 6.403125
8.892000 -13.572000 6.407628
8.938800 -13.572000 6.428790
8.985600 -13.572000 6.455438
9.032400 -13.572000 6.471281
9.079200 -13.572000 6.486077
9.126000 -13.572000 6.486077
9.172800 -13.572000 6.487429
9.219600 -13.572000 6.547122
9.266400 -13.572000 6.575970
9.313200 -13.572000 6.603098
9.360000 -13.572000 6.634827
9.406800 -13.572000 6.660049
9.453600 -13.572000 6.677048
9.500400 -13.572000 6.684233
9.547200 -13.572000 6.707288
9.594000 -13.572000 6.750260
9.640800 -13.572000 6.765338
9.687600 -13.572000 6.793402
9.734400 -13.572000 6.797538
9.781200 -13.572000 6.823829
9.828000 -13.572000 6.860981
9.874800 -13.572000 6.891113
9.921600 -13.572000 6.902272
9.968400 -13.572000 6.910082
10.015200 -13.572000 6.928642
10.062000 -13.572000 6.975619
10.108800 -13.572000 7.007648
10.155600 -13.572000 6.999006
10.202400 -13.572000 7.015579
10.249200 -13.572000 7.043777
10.296000 -13.572000 7.073216
10.342800 -13.572000 7.098581
10.389600 -13.572000 7.153948
10.436400 -13.572000 7.178489
10.483200 -13.572000 7.217158
10.530000 -13.572000 7.265010
10.576800 -13.572000 7.270669
10.623600 -13.572000 7.296371
10.670400 -13.572000 7.344059
10.717200 -13.572000 7.404969
10.764000 -13.572000 7.467622
10.810800 -13.572000 7.523990
10.857600 -13.572000 7.637808
10.904400 -13.572000 7.672225
10.951200 -13.572000 7.724422
10.998000 -13.572000 7.788871
11.044800 -13.572000 7.847428
11.091600 -13.572000 7.885610
11.138400 -13.572000 7.945846
11.185200 -13.572000 8.005373
11.232000 -13.572000 8.013211
11.278800 -13.572000 8.141492
11.325600 -13.572000 8.199492
11.372400 -13.572000 8.353572
11.419200 -13.572000 8.531545
13.759200 -13.572000 6.694991
13.806000 -13.572000 6.670743
13.852800 -13.572000 6.670743
13.899600 -13.572000 6.653234
13.946400 -13.572000 6.644263
13.993200 -13.572000 6.632120
14.040000 -13.572000 6.633425
14.086800 -13.572000 6.630414
14.133600 -13.572000 6.628202
14.180400 -13.572000 6.630414
14.227200 -13.572000 6.628323
14.274000 -13.572000 6.630084
14.320800 -13.572000 6.630539
14.367600 -13.572000 6.629050
14.414400 -13.572000 6.630539
14.461200 -13.572000 6.629050
14.508000 -13.572000 6.628625
14.554800 -13.572000 6.635466
14.601600 -13.572000 6.628354
14.648400 -13.572000 6.617370
14.695200 -13.572000 6.614390
14.742000 -13.572000 6.609498
14.788800 -13.572000 6.611867
14.835600 -13.572000 6.614390
14.882400 -13.572000 6.617062
14.929200 -13.572000 6.619728
14.976000 -13.572000 6.622165
15.022800 -13.572000 6.625997
15.069600 -13.572000 6.626708
15.116400 -13.572000 6.627706
15.163200 -13.572000 6.625997
15.210000 -13.572000 6.625997
15.256800 -13.572000 6.626708
15.303600 -13.572000 6.627706
15.350400 -13.572000 6.633723
15.397200 -13.572000 6.634491
15.444000 -13.572000 6.626990
15.490800 -13.572000 6.623870
15.537600 -13.572000 6.616605
15.584400 -13.572000 6.600254
15.631200 -13.572000 6.587556
15.678000 -13.572000 6.571647
15.724800 -13.572000 6.540133
15.771600 -13.572000 6.470913
15.818400 -13.572000 6.394297
16.286400 -13.572000 5.075998
16.333200 -13.572000 5.036514
16.380000 -13.572000 5.003694
16.426800 -13.572000 4.999601
16.473600 -13.572000 4.997097
16.520400 -13.572000 4.992271
16.567200 -13.572000 4.996952
16.614000 -13.572000 4.996952
16.660800 -13.572000 4.985490
16.707600 -13.572000 4.984165
16.754400 -13.572000 4.970026
16.801200 -13.572000 4.963091
16.848000 -13.572000 4.931725
16.894800 -13.572000 4.899912
16.941600 -13.572000 4.873490
16.988400 -13.572000 4.812357
17.035200 -13.572000 4.653543
18.298800 -13.572000 -7.953125
18.345600 -13.572000 -8.015404
18.392400 -13.572000 -8.085755
18.439200 -13.572000 -8.189286
18.486000 -13.572000 -8.198246
18.532800 -13.572000 -8.198246
18.579600 -13.572000 0.000000
18.626400 -13.572000 0.000000
18.673200 -13.572000 0.000000
-18.720000 -13.525200 0.000000
-18.673200 -13.525200 0.000000
-18.626400 -13.525200 0.000000
-18.579600 -13.525200 -7.783892
-18.532800 -13.525200 -7.777429
-18.486000 -13.525200 -7.772223
-18.439200 -13.525200 -7.772223
-18.392400 -13.525200 -7.802592
-18.345600 -13.525200 -7.798419
-18.298800 -13.525200 -7.790295
-18.252000 -13.525200 -7.804662
-18.205200 -13.525200 -7.809402
-18.158400 -13.525200 -7.815911
-18.111600 -13.525200 -7.809402
-18.064800 -13.525200 -7.809402
-18.018000 -13.525200 -7.841182
-17.971200 -13.525200 -7.845979
-17.924400 -13.525200 -7.815990
-17.877600 -13.525200 -7.815990
-17.830800 -13.525200 -7.831282
-17.784000 -13.525200 -7.844192
-17.737200 -13.525200 -7.851865
-17.690400 -13.525200 -7.844192
-17.643600 -13.525200 -7.840049
-17.596800 -13.525200 -7.831282
-17.550000 -13.525200 -7.806447
-17.503200 -13.525200 -7.806447
-17.456400 -13.525200 -7.798945
-17.409600 -13.525200 -7.778121
-17.362800 -13.525200 -7.773799
-17.316000 -13.525200 -7.773799
-17.269200 -13.525200 -7.726965
-17.222400 -13.525200 -7.705876
-17.175600 -13.525200 -7.698889
-17.128800 -13.525200 -7.683505
-17.082000 -13.525200 -7.573466
-16.520400 -13.525200 -6.100627
-15.818400 -13.525200 4.919139
-15.771600 -13.525200 4.947895
-15.724800 -13.525200 4.978919
-15.678000 -13.525200 5.004190
-15.631200 -13.525200 5.018173
-15.584400 -13.525200 5.039085
-15.537600 -13.525200 5.069982
-15.490800 -13.525200 5.094416
-15.444000 -13.525200 5.096994
-15.397200 -13.525200 5.109613
-15.350400 -13.525200 5.124958
-15.303600 -13.525200 5.139218
-15.256800 -13.525200 5.210051
-15.210000 -13.525200 5.328734
-14.742000 -13.525200 6.641590
-14.695200 -13.525200 6.654162
-14.648400 -13.525200 6.661143
-14.601600 -13.525200 6.677120
-14.554800 -13.525200 6.688176
-14.508000 -13.525200 6.701675
-14.461200 -13.525200 6.708009
-14.414400 -13.525200 6.712107
-14.367600 -13.525200 6.714250
-14.320800 -13.525200 6.714250
-14.274000 -13.525200 6.712107
-14.227200 -13.525200 6.713401
-14.180400 -13.525200 6.716269
-14.133600 -13.525200 6.716774
-14.086800 -13.525200 6.716774
-14.040000 -13.525200 6.716269
-13.993200 -13.525200 6.713401
-13.946400 -13.525200 6.713307
-13.899600 -13.525200 6.713307
-13.852800 -13.525200 6.713690
-13.806000 -13.525200 6.713934
-13.759200 -13.525200 6.713934
-13.712400 -13.525200 6.713690
-13.665600 -13.525200 6.713844
-13.618800 -13.525200 6.714119
-13.572000 -13.525200 6.714293
-13.525200 -13.525200 6.702932
-13.478400 -13.525200 6.706595
-13.431600 -13.525200 6.710159
-13.384800 -13.525200 6.712674
-13.338000 -13.525200 6.716946
-13.291200 -13.525200 6.711842
-13.244400 -13.525200 6.710159
-13.197600 -13.525200 6.712674
-13.150800 -13.525200 6.712674
-13.104000 -13.525200 6.709710
-13.057200 -13.525200 6.708372
-13.010400 -13.525200 6.708372
-12.963600 -13.525200 6.711609
-12.916800 -13.525200 6.727501
-12.870000 -13.525200 6.729339
-12.823200 -13.525200 6.739341
-12.776400 -13.525200 6.768028
-12.729600 -13.525200 6.806051
-5.007600 -13.525200 8.451000
-4.960800 -13.525200 8.425388
-4.914000 -13.525200 8.422426
-4.867200 -13.525200 8.396000
-4.820400 -13.525200 8.332712
-4.773600 -13.525200 8.304132
-4.726800 -13.525200 8.249930
-4.680000 -13.525200 8.218659
-4.633200 -13.525200 8.148921
-4.586400 -13.525200 8.068033
-4.539600 -13.525200 8.036831
-4.492800 -13.525200 7.980039
-4.446000 -13.525200 7.934947
-4.399200 -13.525200 7.918188
-4.352400 -13.525200 7.827171
-4.305600 -13.525200 7.753390
-4.258800 -13.525200 7.703950
-4.212000 -13.525200 7.662534
-4.165200 -13.525200 7.613697
-4.118400 -13.525200 7.597392
-4.071600 -13.525200 7.566610
-4.024800 -13.525200 7.526673
-3.978000 -13.525200 7.496154
-3.931200 -13.525200 7.467754
-3.884400 -13.525200 7.423687
-3.837600 -13.525200 7.367461
-3.790800 -13.525200 7.354061
-3.744000 -13.525200 7.340398
-3.697200 -13.525200 7.296157
-3.650400 -13.525200 7.285749
-3.603600 -13.525200 7.249571
-3.556800 -13.525200 7.225306
-3.510000 -13.525200 7.211822
-3.463200 -13.525200 7.170191
-3.416400 -13.525200 7.132373
-3.369600 -13.525200 7.086338
-3.322800 -13.525200 7.044974
-3.276000 -13.525200 7.016812
-3.229200 -13.525200 6.994355
-3.182400 -13.525200 6.968152
-3.135600 -13.525200 6.941170
-3.088800 -13.525200 6.926637
-3.042000 -13.525200 6.917889
-2.995200 -13.525200 6.906203
-2.948400 -13.525200 6.884224
-2.901600 -13.525200 6.830871
-2.854800 -13.525200 6.809928
-2.808000 -13.525200 6.797455
-2.761200 -13.525200 6.755282
-2.714400 -13.525200 6.726775
-2.667600 -13.525200 6.683946
-2.620800 -13.525200 6.671055
-2.574000 -13.525200 6.661773
-2.527200 -13.525200 6.634497
-2.480400 -13.525200 6.611752
-2.433600 -13.525200 6.605655
-2.386800 -13.525200 6.603793
-2.340000 -13.525200 6.585191
-2.293200 -13.525200 6.551958
-2.246400 -13.525200 6.540234
-2.199600 -13.525200 6.477628
-2.152800 -13.525200 6.470523
-2.106000 -13.525200 6.461084
-2.059200 -13.525200 6.447418
-2.012400 -13.525200 6.442019
-1.965600 -13.525200 6.398166
-1.918800 -13.525200 6.375335
-1.872000 -13.525200 6.362570
-1.825200 -13.525200 6.358839
-1.778400 -13.525200 6.345566
-1.731600 -13.525200 6.336231
-1.684800 -13.525200 6.332114
-1.638000 -13.525200 6.329772
-1.591200 -13.525200 6.325001
-1.544400 -13.525200 6.321068
-1.497600 -13.525200 6.314723
-1.450800 -13.525200 6.311683
-1.404000 -13.525200 6.310772
-1.357200 -13.525200 6.264487
-1.310400 -13.525200 6.227443
-1.263600 -13.525200 6.188535
-1.216800 -13.525200 6.169404
-1.170000 -13.525200 6.150312
-1.123200 -13.525200 6.146060
-1.076400 -13.525200 6.140245
-1.029600 -13.525200 6.113948
-0.982800 -13.525200 6.108983
-0.936000 -13.525200 6.109972
-0.889200 -13.525200 6.086073
-0.842400 -13.525200 6.052798
-0.795600 -13.525200 6.042060
-0.748800 -13.525200 6.037752
-0.702000 -13.525200 6.031172
-0.655200 -13.525200 6.014946
-0.608400 -13.525200 5.982488
-0.561600 -13.525200 5.982127
-0.514800 -13.525200 5.957075
-0.468000 -13.525200 5.948483
-0.421200 -13.525200 5.948483
-0.374400 -13.525200 5.944091
-0.327600 -13.525200 5.948483
-0.280800 -13.525200 5.934694
-0.234000 -13.525200 5.889824
-0.187200 -13.525200 5.889824
-0.140400 -13.525200 5.881874
-0.093600 -13.525200 5.880399
-0.046800 -13.525200 5.875813
0.000000 -13.525200 5.870454
0.046800 -13.525200 5.873101
0.093600 -13.525200 5.867714
0.140400 -13.525200 5.845394
0.187200 -13.525200 5.834182
0.234000 -13.525200 5.813541
0.280800 -13.525200 5.809136
0.327600 -13.525200 5.805725
0.374400 -13.525200 5.803634
0.421200 -13.525200 5.794763
0.468000 -13.525200 5.794763
0.514800 -13.525200 5.811737
0.561600 -13.525200 5.786544
0.608400 -13.525200 5.795588
0.655200 -13.525200 5.781375
0.702000 -13.525200 5.781375
0.748800 -13.525200 5.783273
0.795600 -13.525200 5.795588
0.842400 -13.525200 5.786544
0.889200 -13.525200 5.819599
0.936000 -13.525200 5.811880
0.982800 -13.525200 5.811880
1.029600 -13.525200 5.798691
1.076400 -13.525200 5.796531
1.123200 -13.525200 5.790810
1.170000 -13.525200 5.790810
1.216800 -13.525200 5.776546
1.263600 -13.525200 5.764934
1.310400 -13.525200 5.738538
1.357200 -13.525200 5.705704
1.404000 -13.525200 5.688146
1.450800 -13.525200 5.684604
1.497600 -13.525200 5.659228
1.544400 -13.525200 5.659228
1.591200 -13.525200 5.652999
1.638000 -13.525200 5.650887
1.684800 -13.525200 5.648947
1.731600 -13.525200 5.643966
1.778400 -13.525200 5.645012
1.825200 -13.525200 5.648947
1.872000 -13.525200 5.648947
1.918800 -13.525200 5.652705
1.965600 -13.525200 5.652457
2.012400 -13.525200 5.648770
2.059200 -13.525200 5.652457
2.106000 -13.525200 5.647694
2.152800 -13.525200 5.635911
2.199600 -13.525200 5.635661
2.246400 -13.525200 5.622411
2.293200 -13.525200 5.616291
2.340000 -13.525200 5.602532
2.386800 -13.525200 5.586272
2.433600 -13.525200 5.575491
2.480400 -13.525200 5.566802
2.527200 -13.525200 5.542756
2.574000 -13.525200 5.532426
2.620800 -13.525200 5.532426
2.667600 -13.525200 5.508764
2.714400 -13.525200 5.530819
2.761200 -13.525200 5.532426
2.808000 -13.525200 5.530991
2.854800 -13.525200 5.535859
2.901600 -13.525200 5.542791
2.948400 -13.525200 5.549948
2.995200 -13.525200 5.555360
3.042000 -13.525200 5.558335
3.088800 -13.525200 5.562610
3.135600 -13.525200 5.560595
3.182400 -13.525200 5.567519
3.229200 -13.525200 5.555360
3.276000 -13.525200 5.542799
3.322800 -13.525200 5.540254
3.369600 -13.525200 5.538482
3.416400 -13.525200 5.532706
3.463200 -13.525200 5.522112
3.510000 -13.525200 5.516091
3.556800 -13.525200 5.499735
3.603600 -13.525200 5.499735
3.650400 -13.525200 5.499735
3.697200 -13.525200 5.498196
3.744000 -13.525200 5.499735
3.790800 -13.525200 5.493960
3.837600 -13.525200 5.488908
3.884400 -13.525200 5.488643
3.931200 -13.525200 5.488643
3.978000 -13.525200 5.488643
4.024800 -13.525200 5.495633
4.071600 -13.525200 5.495633
4.118400 -13.525200 5.508378
4.165200 -13.525200 5.513845
4.212000 -13.525200 5.553683
4.258800 -13.525200 5.566516
4.305600 -13.525200 5.570783
4.352400 -13.525200 5.570783
4.399200 -13.525200 5.568308
4.446000 -13.525200 5.568308
4.492800 -13.525200 5.568308
4.539600 -13.525200 5.557385
4.586400 -13.525200 5.547061
4.633200 -13.525200 5.543920
4.680000 -13.525200 5.543920
4.726800 -13.525200 5.549863
4.773600 -13.525200 5.562704
4.820400 -13.525200 5.579996
4.867200 -13.525200 5.580150
4.914000 -13.525200 5.579996
4.960800 -13.525200 5.592876
5.007600 -13.525200 5.592876
5.054400 -13.525200 5.580703
5.101200 -13.525200 5.580473
5.148000 -13.525200 5.568970
5.194800 -13.525200 5.580703
5.241600 -13.525200 5.586019
5.288400 -13.525200 5.592876
5.335200 -13.525200 5.594486
5.382000 -13.525200 5.594486
5.428800 -13.525200 5.607738
5.475600 -13.525200 5.607738
5.522400 -13.525200 5.607738
5.569200 -13.525200 5.608232
5.616000 -13.525200 5.605140
5.662800 -13.525200 5.605140
5.709600 -13.525200 5.607738
5.756400 -13.525200 5.621895
5.803200 -13.525200 5.646771
5.850000 -13.525200 5.646771
5.896800 -13.525200 5.656771
5.943600 -13.525200 5.673907
5.990400 -13.525200 5.699604
6.037200 -13.525200 5.701651
6.084000 -13.525200 5.704016
6.130800 -13.525200 5.727411
6.177600 -13.525200 5.747783
6.224400 -13.525200 5.772078
6.271200 -13.525200 5.772078
6.318000 -13.525200 5.769896
6.364800 -13.525200 5.756479
6.411600 -13.525200 5.752473
6.458400 -13.525200 5.750484
6.505200 -13.525200 5.735023
6.552000 -13.525200 5.730816
6.598800 -13.525200 5.744881
6.645600 -13.525200 5.755889
6.692400 -13.525200 5.776196
6.739200 -13.525200 5.795794
6.786000 -13.525200 5.817714
6.832800 -13.525200 5.877839
6.879600 -13.525200 5.905619
6.926400 -13.525200 5.926953
6.973200 -13.525200 5.953940
7.020000 -13.525200 5.955218
7.066800 -13.525200 5.957292
7.113600 -13.525200 5.957292
7.160400 -13.525200 5.953940
7.207200 -13.525200 5.950011
7.254000 -13.525200 5.950011
7.300800 -13.525200 5.957292
7.347600 -13.525200 5.998707
7.394400 -13.525200 6.051594
7.441200 -13.525200 6.093410
7.488000 -13.525200 6.130615
7.534800 -13.525200 6.138252
7.581600 -13.525200 6.130615
7.628400 -13.525200 6.130615
7.675200 -13.525200 6.117683
7.722000 -13.525200 6.097927
7.768800 -13.525200 6.097927
7.815600 -13.525200 6.091212
7.862400 -13.525200 6.092936
7.909200 -13.525200 6.097952
7.956000 -13.525200 6.130035
8.002800 -13.525200 6.145761
8.049600 -13.525200 6.169156
8.096400 -13.525200 6.197411
8.143200 -13.525200 6.261072
8.190000 -13.525200 6.302815
8.236800 -13.525200 6.323268
8.283600 -13.525200 6.323268
8.330400 -13.525200 6.309474
8.377200 -13.525200 6.289548
8.424000 -13.525200 6.271214
8.470800 -13.525200 6.279253
8.517600 -13.525200 6.287216
8.564400 -13.525200 6.293773
8.611200 -13.525200 6.323268
8.658000 -13.525200 6.350422
8.704800 -13.525200 6.390988
8.751600 -13.525200 6.401819
8.798400 -13.525200 6.413260
8.845200 -13.525200 6.413260
8.892000 -13.525200 6.412704
8.938800 -13.525200 6.429302
8.985600 -13.525200 6.454164
9.032400 -13.525200 6.471209
9.079200 -13.525200 6.483107
9.126000 -13.525200 6.471281
9.172800 -13.525200 6.483107
9.219600 -13.525200 6.498228
9.266400 -13.525200 6.555112
9.313200 -13.525200 6.600013
9.360000 -13.525200 6.631268
9.406800 -13.525200 6.660049
9.453600 -13.525200 6.679400
9.500400 -13.525200 6.698036
9.547200 -13.525200 6.749764
9.594000 -13.525200 6.752038
9.640800 -13.525200 6.765338
9.687600 -13.525200 6.774827
9.734400 -13.525200 6.797538
9.781200 -13.525200 6.830219
9.828000 -13.525200 6.862123
9.874800 -13.525200 6.891581
9.921600 -13.525200 6.910082
9.968400 -13.525200 6.928642
10.015200 -13.525200 6.960798
10.062000 -13.525200 6.986691
10.108800 -13.525200 7.015579
10.155600 -13.525200 7.015579
10.202400 -13.525200 7.032135
10.249200 -13.525200 7.047321
10.296000 -13.525200 7.076739
10.342800 -13.525200 7.095370
10.389600 -13.525200 7.151728
10.436400 -13.525200 7.178489
10.483200 -13.525200 7.210395
10.530000 -13.525200 7.256213
10.576800 -13.525200 7.269093
10.623600 -13.525200 7.283182
10.670400 -13.525200 7.317342
10.717200 -13.525200 7.404969
10.764000 -13.525200 7.460195
10.810800 -13.525200 7.482181
10.857600 -13.525200 7.605281
10.904400 -13.525200 7.668880
10.951200 -13.525200 7.724422
10.998000 -13.525200 7.788871
11.044800 -13.525200 7.862235
11.091600 -13.525200 7.885610
11.138400 -13.525200 7.916846
11.185200 -13.525200 8.021711
11.232000 -13.525200 8.138601
11.278800 -13.525200 8.174995
11.325600 -13.525200 8.265310
11.372400 -13.525200 8.412440
11.419200 -13.525200 8.578157
13.806000 -13.525200 6.682047
13.852800 -13.525200 6.678292
13.899600 -13.525200 6.658864
13.946400 -13.525200 6.653568
13.993200 -13.525200 6.642339
14.040000 -13.525200 6.643043
14.086800 -13.525200 6.641438
14.133600 -13.525200 6.630414
14.180400 -13.525200 6.630539
14.227200 -13.525200 6.628323
14.274000 -13.525200 6.629050
14.320800 -13.525200 6.630539
14.367600 -13.525200 6.628625
14.414400 -13.525200 6.629050
14.461200 -13.525200 6.628354
14.508000 -13.525200 6.624551
14.554800 -13.525200 6.628354
14.601600 -13.525200 6.620364
14.648400 -13.525200 6.620364
14.695200 -13.525200 6.617370
14.742000 -13.525200 6.610793
14.788800 -13.525200 6.613695
14.835600 -13.525200 6.618293
14.882400 -13.525200 6.619728
14.929200 -13.525200 6.625143
14.976000 -13.525200 6.626708
15.022800 -13.525200 6.628285
15.069600 -13.525200 6.628285
15.116400 -13.525200 6.627706
15.163200 -13.525200 6.625143
15.210000 -13.525200 6.625143
15.256800 -13.525200 6.625997
15.303600 -13.525200 6.627706
15.350400 -13.525200 6.634491
15.397200 -13.525200 6.643360
15.444000 -13.525200 6.645405
15.490800 -13.525200 6.643346
15.537600 -13.525200 6.631094
15.584400 -13.525200 6.616605
15.631200 -13.525200 6.607944
15.678000 -13.525200 6.584882
15.724800 -13.525200 6.566611
15.771600 -13.525200 6.534475
15.818400 -13.525200 6.470913
16.286400 -13.525200 5.089101
16.333200 -13.525200 5.053392
16.380000 -13.525200 5.034508
16.426800 -13.525200 5.009604
16.473600 -13.525200 5.003328
16.520400 -13.525200 5.002318
16.567200 -13.525200 5.002542
16.614000 -13.525200 5.002542
16.660800 -13.525200 4.986857
16.707600 -13.525200 4.984985
16.754400 -13.525200 4.972603
16.801200 -13.525200 4.968785
16.848000 -13.525200 4.962577
16.894800 -13.525200 4.924241
16.941600 -13.525200 4.899912
16.988400 -13.525200 4.832047
18.345600 -13.525200 -8.004398
18.392400 -13.525200 -8.167213
18.439200 -13.525200 -8.198246
18.486000 -13.525200 -8.214078
18.532800 -13.525200 -8.198246
18.579600 -13.525200 0.000000
18.626400 -13.525200 0.000000
18.673200 -13.525200 0.000000
-18.720000 -13.478400 0.000000
-18.673200 -13.478400 0.000000
-18.626400 -13.478400 0.000000
-18.579600 -13.478400 -7.783892
-18.532800 -13.478400 -7.783892
-18.486000 -13.478400 -7.776812
-18.439200 -13.478400 -7.776812
-18.392400 -13.478400 -7.798419
-18.345600 -13.478400 -7.780792
-18.298800 -13.478400 -7.780995
-18.252000 -13.478400 -7.798419
-18.205200 -13.478400 -7.798419
-18.158400 -13.478400 -7.804662
-18.111600 -13.478400 -7.801988
-18.064800 -13.478400 -7.796808
-18.018000 -13.478400 -7.805785
-17.971200 -13.478400 -7.844196
-17.924400 -13.478400 -7.815990
-17.877600 -13.478400 -7.814560
-17.830800 -13.478400 -7.831282
-17.784000 -13.478400 -7.865684
-17.737200 -13.478400 -7.878363
-17.690400 -13.478400 -7.851865
-17.643600 -13.478400 -7.851865
-17.596800 -13.478400 -7.831282
-17.550000 -13.478400 -7.811150
-17.503200 -13.478400 -7.804849
-17.456400 -13.478400 -7.798506
-17.409600 -13.478400 -7.778121
-17.362800 -13.478400 -7.773353
-17.316000 -13.478400 -7.748562
-17.269200 -13.478400 -7.725510
-17.222400 -13.478400 -7.705876
-17.175600 -13.478400 -7.689048
-17.128800 -13.478400 -7.600635
-17.082000 -13.478400 -7.522463
-15.818400 -13.478400 4.945039
-15.771600 -13.478400 4.963929
-15.724800 -13.478400 4.978919
-15.678000 -13.478400 5.015495
-15.631200 -13.478400 5.024760
-15.584400 -13.478400 5.043579
-15.537600 -13.478400 5.071783
-15.490800 -13.478400 5.094416
-15.444000 -13.478400 5.103352
-15.397200 -13.478400 5.123386
-15.350400 -13.478400 5.137286
-15.303600 -13.478400 5.177062
-14.788800 -13.478400 6.625136
-14.742000 -13.478400 6.647119
-14.695200 -13.478400 6.656282
-14.648400 -13.478400 6.677058
-14.601600 -13.478400 6.687281
-14.554800 -13.478400 6.689570
-14.508000 -13.478400 6.703951
-14.461200 -13.478400 6.708009
-14.414400 -13.478400 6.712107
-14.367600 -13.478400 6.721113
-14.320800 -13.478400 6.721113
-14.274000 -13.478400 6.716269
-14.227200 -13.478400 6.721113
-14.180400 -13.478400 6.731947
-14.133600 -13.478400 6.724329
-14.086800 -13.478400 6.724329
-14.040000 -13.478400 6.716774
-13.993200 -13.478400 6.713923
-13.946400 -13.478400 6.713972
-13.899600 -13.478400 6.713690
-13.852800 -13.478400 6.713690
-13.806000 -13.478400 6.713690
-13.759200 -13.478400 6.713690
-13.712400 -13.478400 6.713690
-13.665600 -13.478400 6.704206
-13.618800 -13.478400 6.713619
-13.572000 -13.478400 6.713844
-13.525200 -13.478400 6.702932
-13.478400 -13.478400 6.706810
-13.431600 -13.478400 6.710159
-13.384800 -13.478400 6.712115
-13.338000 -13.478400 6.717011
-13.291200 -13.478400 6.711842
-13.244400 -13.478400 6.709833
-13.197600 -13.478400 6.712674
-13.150800 -13.478400 6.712954
-13.104000 -13.478400 6.712035
-13.057200 -13.478400 6.709710
-13.010400 -13.478400 6.711609
-12.963600 -13.478400 6.727501
-12.916800 -13.478400 6.733773
-12.870000 -13.478400 6.752145
-12.823200 -13.478400 6.772623
-12.776400 -13.478400 6.781333
-5.007600 -13.478400 8.553352
-4.960800 -13.478400 8.473997
-4.914000 -13.478400 8.440405
-4.867200 -13.478400 8.434061
-4.820400 -13.478400 8.386614
-4.773600 -13.478400 8.305423
-4.726800 -13.478400 8.254183
-4.680000 -13.478400 8.198779
-4.633200 -13.478400 8.148921
-4.586400 -13.478400 8.081417
-4.539600 -13.478400 8.044272
-4.492800 -13.478400 7.980039
-4.446000 -13.478400 7.934947
-4.399200 -13.478400 7.918962
-4.352400 -13.478400 7.855260
-4.305600 -13.478400 7.771344
-4.258800 -13.478400 7.722249
-4.212000 -13.478400 7.681005
-4.165200 -13.478400 7.636599
-4.118400 -13.478400 7.608545
-4.071600 -13.478400 7.576529
-4.024800 -13.478400 7.544149
-3.978000 -13.478400 7.511650
-3.931200 -13.478400 7.473612
-3.884400 -13.478400 7.423687
-3.837600 -13.478400 7.365137
-3.790800 -13.478400 7.362355
-3.744000 -13.478400 7.354061
-3.697200 -13.478400 7.310773
-3.650400 -13.478400 7.286430
-3.603600 -13.478400 7.246717
-3.556800 -13.478400 7.217603
-3.510000 -13.478400 7.203020
-3.463200 -13.478400 7.174418
-3.416400 -13.478400 7.132373
-3.369600 -13.478400 7.080854
-3.322800 -13.478400 7.058707
-3.276000 -13.478400 7.016812
-3.229200 -13.478400 6.994355
-3.182400 -13.478400 6.968120
-3.135600 -13.478400 6.939663
-3.088800 -13.478400 6.926313
-3.042000 -13.478400 6.914761
-2.995200 -13.478400 6.906203
-2.948400 -13.478400 6.863084
-2.901600 -13.478400 6.810425
-2.854800 -13.478400 6.798855
-2.808000 -13.478400 6.770365
-2.761200 -13.478400 6.727575
-2.714400 -13.478400 6.691867
-2.667600 -13.478400 6.675880
-2.620800 -13.478400 6.657474
-2.574000 -13.478400 6.637391
-2.527200 -13.478400 6.615699
-2.480400 -13.478400 6.605325
-2.433600 -13.478400 6.605325
-2.386800 -13.478400 6.596423
-2.340000 -13.478400 6.578805
-2.293200 -13.478400 6.551958
-2.246400 -13.478400 6.519414
-2.199600 -13.478400 6.477628
-2.152800 -13.478400 6.470765
-2.106000 -13.478400 6.461684
-2.059200 -13.478400 6.452786
-2.012400 -13.478400 6.410275
-1.965600 -13.478400 6.398166
-1.918800 -13.478400 6.385439
-1.872000 -13.478400 6.362570
-1.825200 -13.478400 6.357647
-1.778400 -13.478400 6.344103
-1.731600 -13.478400 6.331451
-1.684800 -13.478400 6.325001
-1.638000 -13.478400 6.322439
-1.591200 -13.478400 6.310772
-1.544400 -13.478400 6.310772
-1.497600 -13.478400 6.270003
-1.450800 -13.478400 6.270003
-1.404000 -13.478400 6.264487
-1.357200 -13.478400 6.250107
-1.310400 -13.478400 6.182020
-1.263600 -13.478400 6.146703
-1.216800 -13.478400 6.146703
-1.170000 -13.478400 6.137203
-1.123200 -13.478400 6.114526
-1.076400 -13.478400 6.109972
-1.029600 -13.478400 6.092113
-0.982800 -13.478400 6.062372
-0.936000 -13.478400 6.067854
-0.889200 -13.478400 6.051665
-0.842400 -13.478400 6.042060
-0.795600 -13.478400 6.037752
-0.748800 -13.478400 6.025432
-0.702000 -13.478400 6.022486
-0.655200 -13.478400 6.012216
-0.608400 -13.478400 5.972481
-0.561600 -13.478400 5.970979
-0.514800 -13.478400 5.952288
-0.468000 -13.478400 5.937582
-0.421200 -13.478400 5.934694
-0.374400 -13.478400 5.929404
-0.327600 -13.478400 5.941959
-0.280800 -13.478400 5.929404
-0.234000 -13.478400 5.882609
-0.187200 -13.478400 5.881874
-0.140400 -13.478400 5.880399
-0.093600 -13.478400 5.870358
-0.046800 -13.478400 5.863156
0.000000 -13.478400 5.846212
0.046800 -13.478400 5.845749
0.093600 -13.478400 5.845749
0.140400 -13.478400 5.834182
0.187200 -13.478400 5.832114
0.234000 -13.478400 5.813722
0.280800 -13.478400 5.811737
0.327600 -13.478400 5.805725
0.374400 -13.478400 5.803634
0.421200 -13.478400 5.794763
0.468000 -13.478400 5.794763
0.514800 -13.478400 5.795588
0.561600 -13.478400 5.749973
0.608400 -13.478400 5.745141
0.655200 -13.478400 5.749973
0.702000 -13.478400 5.745141
0.748800 -13.478400 5.745141
0.795600 -13.478400 5.779748
0.842400 -13.478400 5.776499
0.889200 -13.478400 5.783273
0.936000 -13.478400 5.785181
0.982800 -13.478400 5.790607
1.029600 -13.478400 5.786870
1.076400 -13.478400 5.786870
1.123200 -13.478400 5.785187
1.170000 -13.478400 5.786870
1.216800 -13.478400 5.765724
1.263600 -13.478400 5.743209
1.310400 -13.478400 5.705806
1.357200 -13.478400 5.684304
1.404000 -13.478400 5.672555
1.450800 -13.478400 5.659228
1.497600 -13.478400 5.642390
1.544400 -13.478400 5.642390
1.591200 -13.478400 5.630706
1.638000 -13.478400 5.626008
1.684800 -13.478400 5.618460
1.731600 -13.478400 5.618460
1.778400 -13.478400 5.613046
1.825200 -13.478400 5.618460
1.872000 -13.478400 5.634231
1.918800 -13.478400 5.640884
1.965600 -13.478400 5.648435
2.012400 -13.478400 5.645012
2.059200 -13.478400 5.647694
2.106000 -13.478400 5.640884
2.152800 -13.478400 5.624801
2.199600 -13.478400 5.611635
2.246400 -13.478400 5.599541
2.293200 -13.478400 5.591933
2.340000 -13.478400 5.586272
2.386800 -13.478400 5.560177
2.433600 -13.478400 5.554543
2.480400 -13.478400 5.548459
2.527200 -13.478400 5.506503
2.574000 -13.478400 5.494587
2.620800 -13.478400 5.465148
2.667600 -13.478400 5.488892
2.714400 -13.478400 5.491474
2.761200 -13.478400 5.508764
2.808000 -13.478400 5.508764
2.854800 -13.478400 5.529595
2.901600 -13.478400 5.534715
2.948400 -13.478400 5.541945
2.995200 -13.478400 5.542791
3.042000 -13.478400 5.545507
3.088800 -13.478400 5.541945
3.135600 -13.478400 5.538482
3.182400 -13.478400 5.548803
3.229200 -13.478400 5.534262
3.276000 -13.478400 5.520212
3.322800 -13.478400 5.520212
3.369600 -13.478400 5.520212
3.416400 -13.478400 5.514538
3.463200 -13.478400 5.520937
3.510000 -13.478400 5.514336
3.556800 -13.478400 5.493960
3.603600 -13.478400 5.493960
3.650400 -13.478400 5.491858
3.697200 -13.478400 5.486404
3.744000 -13.478400 5.488643
3.790800 -13.478400 5.472035
3.837600 -13.478400 5.472035
3.884400 -13.478400 5.474147
3.931200 -13.478400 5.472035
3.978000 -13.478400 5.478810
4.024800 -13.478400 5.483957
4.071600 -13.478400 5.474147
4.118400 -13.478400 5.483957
4.165200 -13.478400 5.488372
4.212000 -13.478400 5.513845
4.258800 -13.478400 5.553683
4.305600 -13.478400 5.563795
4.352400 -13.478400 5.565136
4.399200 -13.478400 5.543536
4.446000 -13.478400 5.543920
4.492800 -13.478400 5.543536
4.539600 -13.478400 5.543536
4.586400 -13.478400 5.543536
4.633200 -13.478400 5.543536
4.680000 -13.478400 5.544905
4.726800 -13.478400 5.557385
4.773600 -13.478400 5.568135
4.820400 -13.478400 5.580150
4.867200 -13.478400 5.585068
4.914000 -13.478400 5.577173
4.960800 -13.478400 5.579996
5.007600 -13.478400 5.575039
5.054400 -13.478400 5.569800
5.101200 -13.478400 5.546773
5.148000 -13.478400 5.537207
5.194800 -13.478400 5.565982
5.241600 -13.478400 5.580473
5.288400 -13.478400 5.586019
5.335200 -13.478400 5.588971
5.382000 -13.478400 5.588971
5.428800 -13.478400 5.592876
5.475600 -13.478400 5.597741
5.522400 -13.478400 5.597741
5.569200 -13.478400 5.605140
5.616000 -13.478400 5.588845
5.662800 -13.478400 5.588141
5.709600 -13.478400 5.605140
5.756400 -13.478400 5.621895
5.803200 -13.478400 5.630685
5.850000 -13.478400 5.638051
5.896800 -13.478400 5.658420
5.943600 -13.478400 5.673176
5.990400 -13.478400 5.676707
6.037200 -13.478400 5.697407
6.084000 -13.478400 5.699942
6.130800 -13.478400 5.720569
6.177600 -13.478400 5.748715
6.224400 -13.478400 5.791287
6.271200 -13.478400 5.772127
6.318000 -13.478400 5.772127
6.364800 -13.478400 5.769896
6.411600 -13.478400 5.756479
6.458400 -13.478400 5.750484
6.505200 -13.478400 5.735023
6.552000 -13.478400 5.728767
6.598800 -13.478400 5.735023
6.645600 -13.478400 5.744881
6.692400 -13.478400 5.753954
6.739200 -13.478400 5.767630
6.786000 -13.478400 5.782633
6.832800 -13.478400 5.834049
6.879600 -13.478400 5.894199
6.926400 -13.478400 5.917428
6.973200 -13.478400 5.931465
7.020000 -13.478400 5.939252
7.066800 -13.478400 5.950011
7.113600 -13.478400 5.949991
7.160400 -13.478400 5.939252
7.207200 -13.478400 5.930008
7.254000 -13.478400 5.932648
7.300800 -13.478400 5.949991
7.347600 -13.478400 5.984489
7.394400 -13.478400 6.010406
7.441200 -13.478400 6.067760
7.488000 -13.478400 6.085330
7.534800 -13.478400 6.098665
7.581600 -13.478400 6.098665
7.628400 -13.478400 6.093410
7.675200 -13.478400 6.088699
7.722000 -13.478400 6.087063
7.768800 -13.478400 6.088699
7.815600 -13.478400 6.088699
7.862400 -13.478400 6.090057
7.909200 -13.478400 6.098100
7.956000 -13.478400 6.130035
8.002800 -13.478400 6.135822
8.049600 -13.478400 6.156673
8.096400 -13.478400 6.193328
8.143200 -13.478400 6.226947
8.190000 -13.478400 6.302815
8.236800 -13.478400 6.313630
8.283600 -13.478400 6.329466
8.330400 -13.478400 6.323268
8.377200 -13.478400 6.302815
8.424000 -13.478400 6.289917
8.470800 -13.478400 6.289917
8.517600 -13.478400 6.293579
8.564400 -13.478400 6.295262
8.611200 -13.478400 6.331337
8.658000 -13.478400 6.371221
8.704800 -13.478400 6.394922
8.751600 -13.478400 6.403125
8.798400 -13.478400 6.429302
8.845200 -13.478400 6.429302
8.892000 -13.478400 6.413260
8.938800 -13.478400 6.430335
8.985600 -13.478400 6.452618
9.032400 -13.478400 6.458813
9.079200 -13.478400 6.471281
9.126000 -13.478400 6.466169
9.172800 -13.478400 6.471850
9.219600 -13.478400 6.489936
9.266400 -13.478400 6.500735
9.313200 -13.478400 6.576099
9.360000 -13.478400 6.619650
9.406800 -13.478400 6.652777
9.453600 -13.478400 6.662783
9.500400 -13.478400 6.684233
9.547200 -13.478400 6.722653
9.594000 -13.478400 6.726454
9.640800 -13.478400 6.751177
9.687600 -13.478400 6.765338
9.734400 -13.478400 6.794670
9.781200 -13.478400 6.830219
9.828000 -13.478400 6.860981
9.874800 -13.478400 6.891581
9.921600 -13.478400 6.912219
9.968400 -13.478400 6.945673
10.015200 -13.478400 6.960798
10.062000 -13.478400 6.999006
10.108800 -13.478400 7.015579
10.155600 -13.478400 7.012529
10.202400 -13.478400 7.015579
10.249200 -13.478400 7.046331
10.296000 -13.478400 7.077197
10.342800 -13.478400 7.105264
10.389600 -13.478400 7.139104
10.436400 -13.478400 7.168061
10.483200 -13.478400 7.197756
10.530000 -13.478400 7.254114
10.576800 -13.478400 7.265010
10.623600 -13.478400 7.269093
10.670400 -13.478400 7.292759
10.717200 -13.478400 7.349790
10.764000 -13.478400 7.437651
10.810800 -13.478400 7.474044
10.857600 -13.478400 7.555320
10.904400 -13.478400 7.668880
10.951200 -13.478400 7.706073
10.998000 -13.478400 7.788160
11.044800 -13.478400 7.882644
11.091600 -13.478400 7.914963
11.138400 -13.478400 7.934615
11.185200 -13.478400 8.022185
11.232000 -13.478400 8.140830
11.278800 -13.478400 8.183107
11.325600 -13.478400 8.293131
11.372400 -13.478400 8.421424
13.852800 -13.478400 6.693815
13.899600 -13.478400 6.674401
13.946400 -13.478400 6.660918
13.993200 -13.478400 6.646680
14.040000 -13.478400 6.644263
14.086800 -13.478400 6.642339
14.133600 -13.478400 6.632120
14.180400 -13.478400 6.632120
14.227200 -13.478400 6.622466
14.274000 -13.478400 6.628323
14.320800 -13.478400 6.628625
14.367600 -13.478400 6.622466
14.414400 -13.478400 6.622466
14.461200 -13.478400 6.618657
14.508000 -13.478400 6.617370
14.554800 -13.478400 6.619625
14.601600 -13.478400 6.617370
14.648400 -13.478400 6.617370
14.695200 -13.478400 6.617370
14.742000 -13.478400 6.617370
14.788800 -13.478400 6.619728
14.835600 -13.478400 6.619728
14.882400 -13.478400 6.620915
14.929200 -13.478400 6.626196
14.976000 -13.478400 6.631920
15.022800 -13.478400 6.631920
15.069600 -13.478400 6.628610
15.116400 -13.478400 6.628610
15.163200 -13.478400 6.626708
15.210000 -13.478400 6.625997
15.256800 -13.478400 6.626891
15.303600 -13.478400 6.628610
15.350400 -13.478400 6.631094
15.397200 -13.478400 6.634491
15.444000 -13.478400 6.639364
15.490800 -13.478400 6.639364
15.537600 -13.478400 6.634491
15.584400 -13.478400 6.623870
15.631200 -13.478400 6.614662
15.678000 -13.478400 6.594358
15.724800 -13.478400 6.580283
15.771600 -13.478400 6.564614
15.818400 -13.478400 6.506239
16.333200 -13.478400 5.093169
16.380000 -13.478400 5.055397
16.426800 -13.478400 5.044117
16.473600 -13.478400 5.022202
16.520400 -13.478400 5.022202
16.567200 -13.478400 5.009604
16.614000 -13.478400 5.004072
16.660800 -13.478400 5.002542
16.707600 -13.478400 4.992584
16.754400 -13.478400 4.986857
16.801200 -13.478400 4.984985
16.848000 -13.478400 4.968933
16.894800 -13.478400 4.963091
16.941600 -13.478400 4.924241
16.988400 -13.478400 4.886744
17.035200 -13.478400 4.850562
17.082000 -13.478400 4.647541
18.392400 -13.478400 -8.193014
18.439200 -13.478400 -8.214078
18.486000 -13.478400 -8.225021
18.532800 -13.478400 -8.214150
18.579600 -13.478400 0.000000
18.626400 -13.478400 0.000000
18.673200 -13.478400 0.000000
-18.720000 -13.431600 0.000000
-18.673200 -13.431600 0.000000
-18.626400 -13.431600 0.000000
-18.579600 -13.431600 -7.772223
-18.532800 -13.431600 -7.772223
-18.486000 -13.431600 -7.767909
-18.439200 -13.431600 -7.767909
-18.392400 -13.431600 -7.776812
-18.345600 -13.431600 -7.767909
-18.298800 -13.431600 -7.776812
-18.252000 -13.431600 -7.783666
-18.205200 -13.431600 -7.785710
-18.158400 -13.431600 -7.796808
-18.111600 -13.431600 -7.790295
-18.064800 -13.431600 -7.795778
-18.018000 -13.431600 -7.796808
-17.971200 -13.431600 -7.805785
-17.924400 -13.431600 -7.789476
-17.877600 -13.431600 -7.788063
-17.830800 -13.431600 -7.795778
-17.784000 -13.431600 -7.820520
-17.737200 -13.431600 -7.814560
-17.690400 -13.431600 -7.814560
-17.643600 -13.431600 -7.830611
-17.596800 -13.431600 -7.811150
-17.550000 -13.431600 -7.805593
-17.503200 -13.431600 -7.798506
-17.456400 -13.431600 -7.773799
-17.409600 -13.431600 -7.768008
-17.362800 -13.431600 -7.748562
-17.316000 -13.431600 -7.725510
-17.269200 -13.431600 -7.723569
-17.222400 -13.431600 -7.705876
-17.175600 -13.431600 -7.688145
-17.128800 -13.431600 -7.579668
-16.614000 -13.431600 -6.176363
-15.865200 -13.431600 4.934539
-15.818400 -13.431600 4.972892
-15.771600 -13.431600 4.975922
-15.724800 -13.431600 4.998087
-15.678000 -13.431600 5.024223
-15.631200 -13.431600 5.043579
-15.584400 -13.431600 5.066922
-15.537600 -13.431600 5.083339
-15.490800 -13.431600 5.094416
-15.444000 -13.431600 5.103352
-15.397200 -13.431600 5.132484
-15.350400 -13.431600 5.170596
-14.835600 -13.431600 6.616988
-14.788800 -13.431600 6.647119
-14.742000 -13.431600 6.655902
-14.695200 -13.431600 6.668868
-14.648400 -13.431600 6.685354
-14.601600 -13.431600 6.692617
-14.554800 -13.431600 6.703951
-14.508000 -13.431600 6.709615
-14.461200 -13.431600 6.709615
-14.414400 -13.431600 6.714315
-14.367600 -13.431600 6.721113
-14.320800 -13.431600 6.721113
-14.274000 -13.431600 6.721113
-14.227200 -13.431600 6.724329
-14.180400 -13.431600 6.733295
-14.133600 -13.431600 6.733295
-14.086800 -13.431600 6.733535
-14.040000 -13.431600 6.728293
-13.993200 -13.431600 6.715704
-13.946400 -13.431600 6.715704
-13.899600 -13.431600 6.713972
-13.852800 -13.431600 6.713972
-13.806000 -13.431600 6.714119
-13.759200 -13.431600 6.713934
-13.712400 -13.431600 6.713934
-13.665600 -13.431600 6.713844
-13.618800 -13.431600 6.714119
-13.572000 -13.431600 6.715861
-13.525200 -13.431600 6.713844
-13.478400 -13.431600 6.710159
-13.431600 -13.431600 6.716815
-13.384800 -13.431600 6.718220
-13.338000 -13.431600 6.722666
-13.291200 -13.431600 6.717011
-13.244400 -13.431600 6.717011
-13.197600 -13.431600 6.720813
-13.150800 -13.431600 6.720813
-13.104000 -13.431600 6.717011
-13.057200 -13.431600 6.717011
-13.010400 -13.431600 6.720255
-12.963600 -13.431600 6.729339
-12.916800 -13.431600 6.750571
-12.870000 -13.431600 6.768028
-12.823200 -13.431600 6.780776
-5.007600 -13.431600 8.553352
-4.960800 -13.431600 8.486626
-4.914000 -13.431600 8.458109
-4.867200 -13.431600 8.436079
-4.820400 -13.431600 8.417076
-4.773600 -13.431600 8.316766
-4.726800 -13.431600 8.262501
-4.680000 -13.431600 8.208227
-4.633200 -13.431600 8.153543
-4.586400 -13.431600 8.082752
-4.539600 -13.431600 8.051772
-4.492800 -13.431600 7.987898
-4.446000 -13.431600 7.934947
-4.399200 -13.431600 7.909234
-4.352400 -13.431600 7.849817
-4.305600 -13.431600 7.773843
-4.258800 -13.431600 7.744417
-4.212000 -13.431600 7.689409
-4.165200 -13.431600 7.661455
-4.118400 -13.431600 7.608545
-4.071600 -13.431600 7.566610
-4.024800 -13.431600 7.544149
-3.978000 -13.431600 7.511650
-3.931200 -13.431600 7.456495
-3.884400 -13.431600 7.423030
-3.837600 -13.431600 7.365137
-3.790800 -13.431600 7.353629
-3.744000 -13.431600 7.349078
-3.697200 -13.431600 7.317719
-3.650400 -13.431600 7.286430
-3.603600 -13.431600 7.241762
-3.556800 -13.431600 7.217603
-3.510000 -13.431600 7.203020
-3.463200 -13.431600 7.174418
-3.416400 -13.431600 7.129667
-3.369600 -13.431600 7.090864
-3.322800 -13.431600 7.074070
-3.276000 -13.431600 7.016812
-3.229200 -13.431600 6.999881
-3.182400 -13.431600 6.968152
-3.135600 -13.431600 6.937513
-3.088800 -13.431600 6.907500
-3.042000 -13.431600 6.897685
-2.995200 -13.431600 6.885627
-2.948400 -13.431600 6.850540
-2.901600 -13.431600 6.809928
-2.854800 -13.431600 6.780636
-2.808000 -13.431600 6.757132
-2.761200 -13.431600 6.701838
-2.714400 -13.431600 6.691221
-2.667600 -13.431600 6.671055
-2.620800 -13.431600 6.657474
-2.574000 -13.431600 6.657154
-2.527200 -13.431600 6.634497
-2.480400 -13.431600 6.617483
-2.433600 -13.431600 6.617483
-2.386800 -13.431600 6.604945
-2.340000 -13.431600 6.585191
-2.293200 -13.431600 6.574389
-2.246400 -13.431600 6.542167
-2.199600 -13.431600 6.496625
-2.152800 -13.431600 6.470523
-2.106000 -13.431600 6.461084
-2.059200 -13.431600 6.446783
-2.012400 -13.431600 6.419535
-1.965600 -13.431600 6.399988
-1.918800 -13.431600 6.375335
-1.872000 -13.431600 6.358839
-1.825200 -13.431600 6.351794
-1.778400 -13.431600 6.331451
-1.731600 -13.431600 6.324040
-1.684800 -13.431600 6.305722
-1.638000 -13.431600 6.305722
-1.591200 -13.431600 6.267003
-1.544400 -13.431600 6.258908
-1.497600 -13.431600 6.250507
-1.450800 -13.431600 6.250691
-1.404000 -13.431600 6.249374
-1.357200 -13.431600 6.197909
-1.310400 -13.431600 6.159442
-1.263600 -13.431600 6.138196
-1.216800 -13.431600 6.138196
-1.170000 -13.431600 6.100252
-1.123200 -13.431600 6.100086
-1.076400 -13.431600 6.088939
-1.029600 -13.431600 6.043757
-0.982800 -13.431600 6.037898
-0.936000 -13.431600 6.038852
-0.889200 -13.431600 6.038852
-0.842400 -13.431600 6.016874
-0.795600 -13.431600 6.014946
-0.748800 -13.431600 6.012216
-0.702000 -13.431600 6.002667
-0.655200 -13.431600 5.984208
-0.608400 -13.431600 5.972481
-0.561600 -13.431600 5.970979
-0.514800 -13.431600 5.957075
-0.468000 -13.431600 5.944091
-0.421200 -13.431600 5.934694
-0.374400 -13.431600 5.933409
-0.327600 -13.431600 5.941959
-0.280800 -13.431600 5.898744
-0.234000 -13.431600 5.875712
-0.187200 -13.431600 5.858621
-0.140400 -13.431600 5.858621
-0.093600 -13.431600 5.832114
-0.046800 -13.431600 5.832114
0.000000 -13.431600 5.816404
0.046800 -13.431600 5.830110
0.093600 -13.431600 5.832114
0.140400 -13.431600 5.811322
0.187200 -13.431600 5.807050
0.234000 -13.431600 5.811737
0.280800 -13.431600 5.805725
0.327600 -13.431600 5.803634
0.374400 -13.431600 5.800287
0.421200 -13.431600 5.790026
0.468000 -13.431600 5.782464
0.514800 -13.431600 5.770775
0.561600 -13.431600 5.732641
0.608400 -13.431600 5.721863
0.655200 -13.431600 5.732641
0.702000 -13.431600 5.730908
0.748800 -13.431600 5.738990
0.795600 -13.431600 5.742369
0.842400 -13.431600 5.756783
0.889200 -13.431600 5.783273
0.936000 -13.431600 5.783273
0.982800 -13.431600 5.785187
1.029600 -13.431600 5.785181
1.076400 -13.431600 5.779176
1.123200 -13.431600 5.776499
1.170000 -13.431600 5.768150
1.216800 -13.431600 5.743209
1.263600 -13.431600 5.695543
1.310400 -13.431600 5.684304
1.357200 -13.431600 5.668078
1.404000 -13.431600 5.652999
1.450800 -13.431600 5.631017
1.497600 -13.431600 5.623820
1.544400 -13.431600 5.618460
1.591200 -13.431600 5.609636
1.638000 -13.431600 5.608212
1.684800 -13.431600 5.604129
1.731600 -13.431600 5.598329
1.778400 -13.431600 5.592034
1.825200 -13.431600 5.591933
1.872000 -13.431600 5.591933
1.918800 -13.431600 5.591002
1.965600 -13.431600 5.611635
2.012400 -13.431600 5.611804
2.059200 -13.431600 5.611804
2.106000 -13.431600 5.611804
2.152800 -13.431600 5.611804
2.199600 -13.431600 5.611064
2.246400 -13.431600 5.610859
2.293200 -13.431600 5.575211
2.340000 -13.431600 5.551336
2.386800 -13.431600 5.548459
2.433600 -13.431600 5.548459
2.480400 -13.431600 5.542756
2.527200 -13.431600 5.491700
2.574000 -13.431600 5.491700
2.620800 -13.431600 5.481128
2.667600 -13.431600 5.481128
2.714400 -13.431600 5.488892
2.761200 -13.431600 5.489777
2.808000 -13.431600 5.489777
2.854800 -13.431600 5.517903
2.901600 -13.431600 5.529595
2.948400 -13.431600 5.534262
2.995200 -13.431600 5.534262
3.042000 -13.431600 5.534262
3.088800 -13.431600 5.520363
3.135600 -13.431600 5.520363
3.182400 -13.431600 5.520363
3.229200 -13.431600 5.513776
3.276000 -13.431600 5.505373
3.322800 -13.431600 5.513631
3.369600 -13.431600 5.497900
3.416400 -13.431600 5.489559
3.463200 -13.431600 5.513631
3.510000 -13.431600 5.491858
3.556800 -13.431600 5.470967
3.603600 -13.431600 5.470967
3.650400 -13.431600 5.470055
3.697200 -13.431600 5.475370
3.744000 -13.431600 5.485923
3.790800 -13.431600 5.472035
3.837600 -13.431600 5.472035
3.884400 -13.431600 5.472035
3.931200 -13.431600 5.456075
3.978000 -13.431600 5.463882
4.024800 -13.431600 5.456075
4.071600 -13.431600 5.446528
4.118400 -13.431600 5.458112
4.165200 -13.431600 5.464245
4.212000 -13.431600 5.483957
4.258800 -13.431600 5.513845
4.305600 -13.431600 5.515996
4.352400 -13.431600 5.515996
4.399200 -13.431600 5.524564
4.446000 -13.431600 5.535997
4.492800 -13.431600 5.524564
4.539600 -13.431600 5.535997
4.586400 -13.431600 5.538425
4.633200 -13.431600 5.535997
4.680000 -13.431600 5.543920
4.726800 -13.431600 5.554521
4.773600 -13.431600 5.562704
4.820400 -13.431600 5.579996
4.867200 -13.431600 5.580150
4.914000 -13.431600 5.569800
4.960800 -13.431600 5.569800
5.007600 -13.431600 5.569442
5.054400 -13.431600 5.565982
5.101200 -13.431600 5.537207
5.148000 -13.431600 5.532159
5.194800 -13.431600 5.537207
5.241600 -13.431600 5.552114
5.288400 -13.431600 5.566192
5.335200 -13.431600 5.568970
5.382000 -13.431600 5.556982
5.428800 -13.431600 5.566192
5.475600 -13.431600 5.585068
5.522400 -13.431600 5.586019
5.569200 -13.431600 5.563436
5.616000 -13.431600 5.563436
5.662800 -13.431600 5.568242
5.709600 -13.431600 5.597741
5.756400 -13.431600 5.621895
5.803200 -13.431600 5.629473
5.850000 -13.431600 5.630685
5.896800 -13.431600 5.656771
5.943600 -13.431600 5.669419
5.990400 -13.431600 5.669419
6.037200 -13.431600 5.683278
6.084000 -13.431600 5.699604
6.130800 -13.431600 5.716320
6.177600 -13.431600 5.747783
6.224400 -13.431600 5.772078
6.271200 -13.431600 5.772078
6.318000 -13.431600 5.772127
6.364800 -13.431600 5.770569
6.411600 -13.431600 5.763962
6.458400 -13.431600 5.753954
6.505200 -13.431600 5.735099
6.552000 -13.431600 5.728767
6.598800 -13.431600 5.730065
6.645600 -13.431600 5.730065
6.692400 -13.431600 5.730065
6.739200 -13.431600 5.730065
6.786000 -13.431600 5.770071
6.832800 -13.431600 5.788616
6.879600 -13.431600 5.843057
6.926400 -13.431600 5.896412
6.973200 -13.431600 5.917428
7.020000 -13.431600 5.922439
7.066800 -13.431600 5.931465
7.113600 -13.431600 5.930008
7.160400 -13.431600 5.922439
7.207200 -13.431600 5.921885
7.254000 -13.431600 5.924411
7.300800 -13.431600 5.930008
7.347600 -13.431600 5.957292
7.394400 -13.431600 5.997630
7.441200 -13.431600 6.017806
7.488000 -13.431600 6.071255
7.534800 -13.431600 6.085330
7.581600 -13.431600 6.085330
7.628400 -13.431600 6.082138
7.675200 -13.431600 6.073562
7.722000 -13.431600 6.070510
7.768800 -13.431600 6.070510
7.815600 -13.431600 6.080250
7.862400 -13.431600 6.080250
7.909200 -13.431600 6.092936
7.956000 -13.431600 6.124245
8.002800 -13.431600 6.131613
8.049600 -13.431600 6.165242
8.096400 -13.431600 6.187166
8.143200 -13.431600 6.196710
8.190000 -13.431600 6.249719
8.236800 -13.431600 6.282794
8.283600 -13.431600 6.309474
8.330400 -13.431600 6.309474
8.377200 -13.431600 6.293579
8.424000 -13.431600 6.287216
8.470800 -13.431600 6.289917
8.517600 -13.431600 6.293773
8.564400 -13.431600 6.295262
8.611200 -13.431600 6.323268
8.658000 -13.431600 6.370103
8.704800 -13.431600 6.390988
8.751600 -13.431600 6.403125
8.798400 -13.431600 6.429302
8.845200 -13.431600 6.429682
8.892000 -13.431600 6.427958
8.938800 -13.431600 6.449422
8.985600 -13.431600 6.452618
9.032400 -13.431600 6.455438
9.079200 -13.431600 6.459985
9.126000 -13.431600 6.455073
9.172800 -13.431600 6.459985
9.219600 -13.431600 6.486077
9.266400 -13.431600 6.498228
9.313200 -13.431600 6.543629
9.360000 -13.431600 6.601496
9.406800 -13.431600 6.631268
9.453600 -13.431600 6.650682
9.500400 -13.431600 6.672879
9.547200 -13.431600 6.688321
9.594000 -13.431600 6.704658
9.640800 -13.431600 6.726454
9.687600 -13.431600 6.750260
9.734400 -13.431600 6.763943
9.781200 -13.431600 6.799425
9.828000 -13.431600 6.857345
9.874800 -13.431600 6.886862
9.921600 -13.431600 6.912219
9.968400 -13.431600 6.960798
10.015200 -13.431600 6.960983
10.062000 -13.431600 7.012529
10.108800 -13.431600 7.026691
10.155600 -13.431600 7.019950
10.202400 -13.431600 7.032135
10.249200 -13.431600 7.071584
10.296000 -13.431600 7.087605
10.342800 -13.431600 7.119253
10.389600 -13.431600 7.139104
10.436400 -13.431600 7.153948
10.483200 -13.431600 7.194087
10.530000 -13.431600 7.254114
10.576800 -13.431600 7.265010
10.623600 -13.431600 7.267001
10.670400 -13.431600 7.287987
10.717200 -13.431600 7.349790
10.764000 -13.431600 7.426711
10.810800 -13.431600 7.475369
10.857600 -13.431600 7.544440
10.904400 -13.431600 7.656735
10.951200 -13.431600 7.704782
10.998000 -13.431600 7.774741
11.044800 -13.431600 7.863657
11.091600 -13.431600 7.885610
11.138400 -13.431600 7.916846
11.185200 -13.431600 8.021711
11.232000 -13.431600 8.138601
11.278800 -13.431600 8.214103
11.325600 -13.431600 8.300343
11.372400 -13.431600 8.515091
13.899600 -13.431600 6.688230
13.946400 -13.431600 6.676952
13.993200 -13.431600 6.660918
14.040000 -13.431600 6.656313
14.086800 -13.431600 6.650308
14.133600 -13.431600 6.643232
14.180400 -13.431600 6.639636
14.227200 -13.431600 6.628323
14.274000 -13.431600 6.630084
14.320800 -13.431600 6.630084
14.367600 -13.431600 6.620364
14.414400 -13.431600 6.620412
14.461200 -13.431600 6.617370
14.508000 -13.431600 6.617370
14.554800 -13.431600 6.619625
14.601600 -13.431600 6.618657
14.648400 -13.431600 6.620364
14.695200 -13.431600 6.620915
14.742000 -13.431600 6.618657
14.788800 -13.431600 6.619728
14.835600 -13.431600 6.611867
14.882400 -13.431600 6.613695
14.929200 -13.431600 6.619621
14.976000 -13.431600 6.626891
15.022800 -13.431600 6.628285
15.069600 -13.431600 6.626891
15.116400 -13.431600 6.626891
15.163200 -13.431600 6.623662
15.210000 -13.431600 6.623662
15.256800 -13.431600 6.625997
15.303600 -13.431600 6.625997
15.350400 -13.431600 6.627706
15.397200 -13.431600 6.629666
15.444000 -13.431600 6.638628
15.490800 -13.431600 6.639364
15.537600 -13.431600 6.638628
15.584400 -13.431600 6.632711
15.631200 -13.431600 6.620586
15.678000 -13.431600 6.607944
15.724800 -13.431600 6.593444
15.771600 -13.431600 6.574436
15.818400 -13.431600 6.560387
16.380000 -13.431600 5.083314
16.426800 -13.431600 5.049268
16.473600 -13.431600 5.036514
16.520400 -13.431600 5.034938
16.567200 -13.431600 5.022202
16.614000 -13.431600 5.004072
16.660800 -13.431600 4.986874
16.707600 -13.431600 4.986874
16.754400 -13.431600 4.986857
16.801200 -13.431600 4.986857
16.848000 -13.431600 4.970026
16.894800 -13.431600 4.968785
16.941600 -13.431600 4.954796
16.988400 -13.431600 4.913794
17.035200 -13.431600 4.873490
17.082000 -13.431600 4.821015
17.924400 -13.431600 -6.722295
18.439200 -13.431600 -8.214078
18.486000 -13.431600 -8.235637
18.532800 -13.431600 -8.225021
18.579600 -13.431600 0.000000
18.626400 -13.431600 0.000000
18.673200 -13.431600 0.000000
-18.720000 -13.384800 0.000000
-18.673200 -13.384800 0.000000
-18.626400 -13.384800 0.000000
-18.579600 -13.384800 -7.777429
-18.532800 -13.384800 -7.776582
-18.486000 -13.384800 -7.772223
-18.439200 -13.384800 -7.757586
-18.392400 -13.384800 -7.776812
-18.345600 -13.384800 -7.763002
-18.298800 -13.384800 -7.763002
-18.252000 -13.384800 -7.770047
-18.205200 -13.384800 -7.776812
-18.158400 -13.384800 -7.788063
-18.111600 -13.384800 -7.789476
-18.064800 -13.384800 -7.795778
-18.018000 -13.384800 -7.801988
-17.971200 -13.384800 -7.807977
-17.924400 -13.384800 -7.795778
-17.877600 -13.384800 -7.795778
-17.830800 -13.384800 -7.802910
-17.784000 -13.384800 -7.814560
-17.737200 -13.384800 -7.798506
-17.690400 -13.384800 -7.798506
-17.643600 -13.384800 -7.788279
-17.596800 -13.384800 -7.788279
-17.550000 -13.384800 -7.781047
-17.503200 -13.384800 -7.778121
-17.456400 -13.384800 -7.765072
-17.409600 -13.384800 -7.748562
-17.362800 -13.384800 -7.724198
-17.316000 -13.384800 -7.723569
-17.269200 -13.384800 -7.722050
-17.222400 -13.384800 -7.692262
-17.175600 -13.384800 -7.584003
-16.660800 -13.384800 -6.190056
-16.614000 -13.384800 -6.091806
-15.912000 -13.384800 4.964275
-15.865200 -13.384800 4.964275
-15.818400 -13.384800 4.998087
-15.771600 -13.384800 4.998087
-15.724800 -13.384800 5.021230
-15.678000 -13.384800 5.051736
-15.631200 -13.384800 5.071783
-15.584400 -13.384800 5.086347
-15.537600 -13.384800 5.094133
-15.490800 -13.384800 5.103352
-15.444000 -13.384800 5.122530
-15.397200 -13.384800 5.149293
-14.835600 -13.384800 6.647119
-14.788800 -13.384800 6.655357
-14.742000 -13.384800 6.669501
-14.695200 -13.384800 6.688392
-14.648400 -13.384800 6.697815
-14.601600 -13.384800 6.709882
-14.554800 -13.384800 6.712921
-14.508000 -13.384800 6.719044
-14.461200 -13.384800 6.723243
-14.414400 -13.384800 6.724238
-14.367600 -13.384800 6.725261
-14.320800 -13.384800 6.731947
-14.274000 -13.384800 6.732230
-14.227200 -13.384800 6.735097
-14.180400 -13.384800 6.738059
-14.133600 -13.384800 6.735465
-14.086800 -13.384800 6.738059
-14.040000 -13.384800 6.733535
-13.993200 -13.384800 6.728293
-13.946400 -13.384800 6.727482
-13.899600 -13.384800 6.713972
-13.852800 -13.384800 6.723486
-13.806000 -13.384800 6.723486
-13.759200 -13.384800 6.714293
-13.712400 -13.384800 6.715704
-13.665600 -13.384800 6.715861
-13.618800 -13.384800 6.718220
-13.572000 -13.384800 6.719071
-13.525200 -13.384800 6.717684
-13.478400 -13.384800 6.717684
-13.431600 -13.384800 6.723997
-13.384800 -13.384800 6.726134
-13.338000 -13.384800 6.727672
-13.291200 -13.384800 6.723997
-13.244400 -13.384800 6.727371
-13.197600 -13.384800 6.730826
-13.150800 -13.384800 6.730076
-13.104000 -13.384800 6.727672
-13.057200 -13.384800 6.727672
-13.010400 -13.384800 6.729339
-12.963600 -13.384800 6.739341
-12.916800 -13.384800 6.766728
-12.870000 -13.384800 6.780776
-5.007600 -13.384800 8.531428
-4.960800 -13.384800 8.496008
-4.914000 -13.384800 8.458109
-4.867200 -13.384800 8.434061
-4.820400 -13.384800 8.417076
-4.773600 -13.384800 8.314808
-4.726800 -13.384800 8.262501
-4.680000 -13.384800 8.208227
-4.633200 -13.384800 8.153543
-4.586400 -13.384800 8.112223
-4.539600 -13.384800 8.081242
-4.492800 -13.384800 8.036831
-4.446000 -13.384800 7.968274
-4.399200 -13.384800 7.909234
-4.352400 -13.384800 7.831913
-4.305600 -13.384800 7.785698
-4.258800 -13.384800 7.747501
-4.212000 -13.384800 7.695653
-4.165200 -13.384800 7.666493
-4.118400 -13.384800 7.615346
-4.071600 -13.384800 7.589055
-4.024800 -13.384800 7.556044
-3.978000 -13.384800 7.526673
-3.931200 -13.384800 7.482145
-3.884400 -13.384800 7.426355
-3.837600 -13.384800 7.384974
-3.790800 -13.384800 7.363091
-3.744000 -13.384800 7.355532
-3.697200 -13.384800 7.317719
-3.650400 -13.384800 7.290710
-3.603600 -13.384800 7.249571
-3.556800 -13.384800 7.230748
-3.510000 -13.384800 7.215903
-3.463200 -13.384800 7.176719
-3.416400 -13.384800 7.129265
-3.369600 -13.384800 7.093732
-3.322800 -13.384800 7.074070
-3.276000 -13.384800 7.016812
-3.229200 -13.384800 6.999881
-3.182400 -13.384800 6.968120
-3.135600 -13.384800 6.926933
-3.088800 -13.384800 6.899811
-3.042000 -13.384800 6.885627
-2.995200 -13.384800 6.879217
-2.948400 -13.384800 6.847997
-2.901600 -13.384800 6.809928
-2.854800 -13.384800 6.788146
-2.808000 -13.384800 6.760826
-2.761200 -13.384800 6.727575
-2.714400 -13.384800 6.698788
-2.667600 -13.384800 6.677999
-2.620800 -13.384800 6.671055
-2.574000 -13.384800 6.666934
-2.527200 -13.384800 6.658864
-2.480400 -13.384800 6.636614
-2.433600 -13.384800 6.631073
-2.386800 -13.384800 6.605325
-2.340000 -13.384800 6.574389
-2.293200 -13.384800 6.552927
-2.246400 -13.384800 6.540234
-2.199600 -13.384800 6.496625
-2.152800 -13.384800 6.470765
-2.106000 -13.384800 6.461684
-2.059200 -13.384800 6.453386
-2.012400 -13.384800 6.424905
-1.965600 -13.384800 6.402967
-1.918800 -13.384800 6.395358
-1.872000 -13.384800 6.362570
-1.825200 -13.384800 6.351794
-1.778400 -13.384800 6.329772
-1.731600 -13.384800 6.305722
-1.684800 -13.384800 6.273391
-1.638000 -13.384800 6.264487
-1.591200 -13.384800 6.252661
-1.544400 -13.384800 6.247269
-1.497600 -13.384800 6.234646
-1.450800 -13.384800 6.212698
-1.404000 -13.384800 6.189182
-1.357200 -13.384800 6.159442
-1.310400 -13.384800 6.146060
-1.263600 -13.384800 6.113948
-1.216800 -13.384800 6.100252
-1.170000 -13.384800 6.099630
-1.123200 -13.384800 6.092113
-1.076400 -13.384800 6.083130
-1.029600 -13.384800 6.038852
-0.982800 -13.384800 6.013133
-0.936000 -13.384800 6.014946
-0.889200 -13.384800 6.014946
-0.842400 -13.384800 6.009670
-0.795600 -13.384800 6.000821
-0.748800 -13.384800 5.984208
-0.702000 -13.384800 5.990483
-0.655200 -13.384800 5.984208
-0.608400 -13.384800 5.972481
-0.561600 -13.384800 5.964961
-0.514800 -13.384800 5.957075
-0.468000 -13.384800 5.948483
-0.421200 -13.384800 5.934694
-0.374400 -13.384800 5.929404
-0.327600 -13.384800 5.933409
-0.280800 -13.384800 5.879772
-0.234000 -13.384800 5.869942
-0.187200 -13.384800 5.847455
-0.140400 -13.384800 5.851683
-0.093600 -13.384800 5.826646
-0.046800 -13.384800 5.821916
0.000000 -13.384800 5.811322
0.046800 -13.384800 5.811322
0.093600 -13.384800 5.816305
0.140400 -13.384800 5.786408
0.187200 -13.384800 5.790026
0.234000 -13.384800 5.791352
0.280800 -13.384800 5.786408
0.327600 -13.384800 5.778443
0.374400 -13.384800 5.778443
0.421200 -13.384800 5.773473
0.468000 -13.384800 5.770775
0.514800 -13.384800 5.745141
0.561600 -13.384800 5.713971
0.608400 -13.384800 5.708810
0.655200 -13.384800 5.716511
0.702000 -13.384800 5.721014
0.748800 -13.384800 5.721863
0.795600 -13.384800 5.722036
0.842400 -13.384800 5.738990
0.889200 -13.384800 5.771549
0.936000 -13.384800 5.775831
0.982800 -13.384800 5.785181
1.029600 -13.384800 5.785181
1.076400 -13.384800 5.776546
1.123200 -13.384800 5.776499
1.170000 -13.384800 5.765724
1.216800 -13.384800 5.694383
1.263600 -13.384800 5.685175
1.310400 -13.384800 5.672555
1.357200 -13.384800 5.659228
1.404000 -13.384800 5.645638
1.450800 -13.384800 5.643966
1.497600 -13.384800 5.623820
1.544400 -13.384800 5.623820
1.591200 -13.384800 5.608212
1.638000 -13.384800 5.598244
1.684800 -13.384800 5.592034
1.731600 -13.384800 5.589969
1.778400 -13.384800 5.568019
1.825200 -13.384800 5.580295
1.872000 -13.384800 5.579695
1.918800 -13.384800 5.568019
1.965600 -13.384800 5.579695
2.012400 -13.384800 5.580295
2.059200 -13.384800 5.580295
2.106000 -13.384800 5.579695
2.152800 -13.384800 5.575211
2.199600 -13.384800 5.554543
2.246400 -13.384800 5.548459
2.293200 -13.384800 5.543660
2.340000 -13.384800 5.532753
2.386800 -13.384800 5.518908
2.433600 -13.384800 5.512322
2.480400 -13.384800 5.501276
2.527200 -13.384800 5.490643
2.574000 -13.384800 5.491081
2.620800 -13.384800 5.468229
2.667600 -13.384800 5.465148
2.714400 -13.384800 5.465148
2.761200 -13.384800 5.465148
2.808000 -13.384800 5.465148
2.854800 -13.384800 5.482575
2.901600 -13.384800 5.488460
2.948400 -13.384800 5.517903
2.995200 -13.384800 5.504787
3.042000 -13.384800 5.504787
3.088800 -13.384800 5.504787
3.135600 -13.384800 5.489559
3.182400 -13.384800 5.489559
3.229200 -13.384800 5.485875
3.276000 -13.384800 5.485875
3.322800 -13.384800 5.489559
3.369600 -13.384800 5.486477
3.416400 -13.384800 5.486477
3.463200 -13.384800 5.513631
3.510000 -13.384800 5.491230
3.556800 -13.384800 5.482555
3.603600 -13.384800 5.470967
3.650400 -13.384800 5.470055
3.697200 -13.384800 5.475370
3.744000 -13.384800 5.475370
3.790800 -13.384800 5.462549
3.837600 -13.384800 5.459713
3.884400 -13.384800 5.454052
3.931200 -13.384800 5.454052
3.978000 -13.384800 5.456075
4.024800 -13.384800 5.453841
4.071600 -13.384800 5.446528
4.118400 -13.384800 5.461037
4.165200 -13.384800 5.467365
4.212000 -13.384800 5.476223
4.258800 -13.384800 5.509428
4.305600 -13.384800 5.509428
4.352400 -13.384800 5.488372
4.399200 -13.384800 5.507194
4.446000 -13.384800 5.509428
4.492800 -13.384800 5.507194
4.539600 -13.384800 5.515996
4.586400 -13.384800 5.515996
4.633200 -13.384800 5.515482
4.680000 -13.384800 5.535997
4.726800 -13.384800 5.544905
4.773600 -13.384800 5.557385
4.820400 -13.384800 5.568135
4.867200 -13.384800 5.579996
4.914000 -13.384800 5.569800
4.960800 -13.384800 5.568135
5.007600 -13.384800 5.567398
5.054400 -13.384800 5.565982
5.101200 -13.384800 5.537207
5.148000 -13.384800 5.532159
5.194800 -13.384800 5.532275
5.241600 -13.384800 5.544353
5.288400 -13.384800 5.551343
5.335200 -13.384800 5.556982
5.382000 -13.384800 5.551343
5.428800 -13.384800 5.556982
5.475600 -13.384800 5.556982
5.522400 -13.384800 5.552976
5.569200 -13.384800 5.546091
5.616000 -13.384800 5.546091
5.662800 -13.384800 5.552976
5.709600 -13.384800 5.581119
5.756400 -13.384800 5.588845
5.803200 -13.384800 5.618425
5.850000 -13.384800 5.626411
5.896800 -13.384800 5.638051
5.943600 -13.384800 5.656771
5.990400 -13.384800 5.658420
6.037200 -13.384800 5.676707
6.084000 -13.384800 5.699604
6.130800 -13.384800 5.716320
6.177600 -13.384800 5.736904
6.224400 -13.384800 5.767474
6.271200 -13.384800 5.767474
6.318000 -13.384800 5.767474
6.364800 -13.384800 5.762932
6.411600 -13.384800 5.754030
6.458400 -13.384800 5.735780
6.505200 -13.384800 5.735099
6.552000 -13.384800 5.728767
6.598800 -13.384800 5.728767
6.645600 -13.384800 5.730065
6.692400 -13.384800 5.730065
6.739200 -13.384800 5.729069
6.786000 -13.384800 5.754146
6.832800 -13.384800 5.770596
6.879600 -13.384800 5.812222
6.926400 -13.384800 5.844797
6.973200 -13.384800 5.894199
7.020000 -13.384800 5.911259
7.066800 -13.384800 5.918255
7.113600 -13.384800 5.925852
7.160400 -13.384800 5.907686
7.207200 -13.384800 5.905804
7.254000 -13.384800 5.911259
7.300800 -13.384800 5.925852
7.347600 -13.384800 5.932648
7.394400 -13.384800 5.984489
7.441200 -13.384800 6.010406
7.488000 -13.384800 6.026185
7.534800 -13.384800 6.073562
7.581600 -13.384800 6.073562
7.628400 -13.384800 6.063848
7.675200 -13.384800 6.034258
7.722000 -13.384800 6.034258
7.768800 -13.384800 6.048810
7.815600 -13.384800 6.048810
7.862400 -13.384800 6.050411
7.909200 -13.384800 6.084476
7.956000 -13.384800 6.102868
8.002800 -13.384800 6.124245
8.049600 -13.384800 6.151336
8.096400 -13.384800 6.186736
8.143200 -13.384800 6.197411
8.190000 -13.384800 6.239878
8.236800 -13.384800 6.249788
8.283600 -13.384800 6.282794
8.330400 -13.384800 6.295252
8.377200 -13.384800 6.282794
8.424000 -13.384800 6.261072
8.470800 -13.384800 6.282794
8.517600 -13.384800 6.293579
8.564400 -13.384800 6.295262
8.611200 -13.384800 6.335689
8.658000 -13.384800 6.371221
8.704800 -13.384800 6.390988
8.751600 -13.384800 6.404287
8.798400 -13.384800 6.429302
8.845200 -13.384800 6.429302
8.892000 -13.384800 6.423224
8.938800 -13.384800 6.452481
8.985600 -13.384800 6.452618
9.032400 -13.384800 6.454164
9.079200 -13.384800 6.455438
9.126000 -13.384800 6.452481
9.172800 -13.384800 6.455073
9.219600 -13.384800 6.471281
9.266400 -13.384800 6.495931
9.313200 -13.384800 6.525850
9.360000 -13.384800 6.596037
9.406800 -13.384800 6.616309
9.453600 -13.384800 6.633404
9.500400 -13.384800 6.652944
9.547200 -13.384800 6.683173
9.594000 -13.384800 6.683173
9.640800 -13.384800 6.704658
9.687600 -13.384800 6.723610
9.734400 -13.384800 6.735211
9.781200 -13.384800 6.765657
9.828000 -13.384800 6.830219
9.874800 -13.384800 6.886862
9.921600 -13.384800 6.955825
9.968400 -13.384800 6.960983
10.015200 -13.384800 6.970567
10.062000 -13.384800 7.000730
10.108800 -13.384800 7.022540
10.155600 -13.384800 7.022540
10.202400 -13.384800 7.047321
10.249200 -13.384800 7.086701
10.296000 -13.384800 7.105264
10.342800 -13.384800 7.145327
10.389600 -13.384800 7.153948
10.436400 -13.384800 7.178489
10.483200 -13.384800 7.225393
10.530000 -13.384800 7.255915
10.576800 -13.384800 7.269093
10.623600 -13.384800 7.270669
10.670400 -13.384800 7.310180
10.717200 -13.384800 7.387487
10.764000 -13.384800 7.437651
10.810800 -13.384800 7.475369
10.857600 -13.384800 7.534739
10.904400 -13.384800 7.621333
10.951200 -13.384800 7.704782
10.998000 -13.384800 7.772470
11.044800 -13.384800 7.862235
11.091600 -13.384800 7.882644
11.138400 -13.384800 7.938544
11.185200 -13.384800 8.014650
11.232000 -13.384800 8.121451
11.278800 -13.384800 8.161526
11.325600 -13.384800 8.386157
11.372400 -13.384800 8.519553
11.419200 -13.384800 9.102218
13.899600 -13.384800 6.700476
13.946400 -13.384800 6.680008
13.993200 -13.384800 6.673031
14.040000 -13.384800 6.658864
14.086800 -13.384800 6.655313
14.133600 -13.384800 6.652100
14.180400 -13.384800 6.648133
14.227200 -13.384800 6.639636
14.274000 -13.384800 6.639281
14.320800 -13.384800 6.635087
14.367600 -13.384800 6.620412
14.414400 -13.384800 6.621656
14.461200 -13.384800 6.619625
14.508000 -13.384800 6.618657
14.554800 -13.384800 6.621562
14.601600 -13.384800 6.620915
14.648400 -13.384800 6.621194
14.695200 -13.384800 6.624551
14.742000 -13.384800 6.621562
14.788800 -13.384800 6.621562
14.835600 -13.384800 6.621194
14.882400 -13.384800 6.620915
14.929200 -13.384800 6.621194
14.976000 -13.384800 6.626891
15.022800 -13.384800 6.626891
15.069600 -13.384800 6.623662
15.116400 -13.384800 6.623662
15.163200 -13.384800 6.619621
15.210000 -13.384800 6.619621
15.256800 -13.384800 6.625760
15.303600 -13.384800 6.625997
15.350400 -13.384800 6.629666
15.397200 -13.384800 6.631094
15.444000 -13.384800 6.638628
15.490800 -13.384800 6.638628
15.537600 -13.384800 6.638628
15.584400 -13.384800 6.632711
15.631200 -13.384800 6.623870
15.678000 -13.384800 6.608742
15.724800 -13.384800 6.596125
15.771600 -13.384800 6.580091
15.818400 -13.384800 6.566611
15.865200 -13.384800 6.542990
16.426800 -13.384800 5.056897
16.473600 -13.384800 5.046419
16.520400 -13.384800 5.038265
16.567200 -13.384800 5.036514
16.614000 -13.384800 5.017762
16.660800 -13.384800 4.992584
16.707600 -13.384800 4.986874
16.754400 -13.384800 4.977206
16.801200 -13.384800 4.977206
16.848000 -13.384800 4.968933
16.894800 -13.384800 4.965216
16.941600 -13.384800 4.931725
16.988400 -13.384800 4.927059
17.035200 -13.384800 4.905580
17.082000 -13.384800 4.841558
17.128800 -13.384800 4.752958
18.439200 -13.384800 -8.235637
18.486000 -13.384800 -8.255763
18.532800 -13.384800 -8.242875
18.579600 -13.384800 0.000000
18.626400 -13.384800 0.000000
18.673200 -13.384800 0.000000
-18.720000 -13.338000 0.000000
-18.673200 -13.338000 0.000000
-18.626400 -13.338000 0.000000
-18.579600 -13.338000 -7.778746
-18.532800 -13.338000 -7.777429
-18.486000 -13.338000 -7.776812
-18.439200 -13.338000 -7.776582
-18.392400 -13.338000 -7.778746
-18.345600 -13.338000 -7.776812
-18.298800 -13.338000 -7.776812
-18.252000 -13.338000 -7.776812
-18.205200 -13.338000 -7.783666
-18.158400 -13.338000 -7.789013
-18.111600 -13.338000 -7.795778
-18.064800 -13.338000 -7.801988
-18.018000 -13.338000 -7.801988
-17.971200 -13.338000 -7.807977
-17.924400 -13.338000 -7.805766
-17.877600 -13.338000 -7.805785
-17.830800 -13.338000 -7.814560
-17.784000 -13.338000 -7.805766
-17.737200 -13.338000 -7.781047
-17.690400 -13.338000 -7.788279
-17.643600 -13.338000 -7.781047
-17.596800 -13.338000 -7.780641
-17.550000 -13.338000 -7.776181
-17.503200 -13.338000 -7.770383
-17.456400 -13.338000 -7.745815
-17.409600 -13.338000 -7.723106
-17.362800 -13.338000 -7.723106
-17.316000 -13.338000 -7.722050
-17.269200 -13.338000 -7.722050
-17.222400 -13.338000 -7.692262
-17.175600 -13.338000 -7.584003
-16.754400 -13.338000 -6.190056
-16.707600 -13.338000 -6.136520
-16.660800 -13.338000 -6.114968
-16.614000 -13.338000 -6.052439
-15.958800 -13.338000 4.964275
-15.912000 -13.338000 5.017919
-15.865200 -13.338000 5.017919
-15.818400 -13.338000 5.024119
-15.771600 -13.338000 5.028876
-15.724800 -13.338000 5.059388
-15.678000 -13.338000 5.071783
-15.631200 -13.338000 5.088845
-15.584400 -13.338000 5.094133
-15.537600 -13.338000 5.098199
-15.490800 -13.338000 5.118311
-15.444000 -13.338000 5.124958
-15.397200 -13.338000 5.199202
-14.882400 -13.338000 6.646399
-14.835600 -13.338000 6.664900
-14.788800 -13.338000 6.688392
-14.742000 -13.338000 6.703951
-14.695200 -13.338000 6.709517
-14.648400 -13.338000 6.712921
-14.601600 -13.338000 6.713390
-14.554800 -13.338000 6.717657
-14.508000 -13.338000 6.723243
-14.461200 -13.338000 6.725261
-14.414400 -13.338000 6.732230
-14.367600 -13.338000 6.738059
-14.320800 -13.338000 6.739708
-14.274000 -13.338000 6.740379
-14.227200 -13.338000 6.746372
-14.180400 -13.338000 6.746372
-14.133600 -13.338000 6.739708
-14.086800 -13.338000 6.741997
-14.040000 -13.338000 6.738944
-13.993200 -13.338000 6.733535
-13.946400 -13.338000 6.733295
-13.899600 -13.338000 6.731708
-13.852800 -13.338000 6.731708
-13.806000 -13.338000 6.731708
-13.759200 -13.338000 6.723486
-13.712400 -13.338000 6.717684
-13.665600 -13.338000 6.719071
-13.618800 -13.338000 6.725199
-13.572000 -13.338000 6.725199
-13.525200 -13.338000 6.725199
-13.478400 -13.338000 6.726134
-13.431600 -13.338000 6.730890
-13.384800 -13.338000 6.730890
-13.338000 -13.338000 6.730890
-13.291200 -13.338000 6.727371
-13.244400 -13.338000 6.727672
-13.197600 -13.338000 6.730890
-13.150800 -13.338000 6.730890
-13.104000 -13.338000 6.727672
-13.057200 -13.338000 6.729339
-13.010400 -13.338000 6.750571
-12.963600 -13.338000 6.760543
-12.916800 -13.338000 6.775692
-5.007600 -13.338000 8.553352
-4.960800 -13.338000 8.496595
-4.914000 -13.338000 8.496008
-4.867200 -13.338000 8.434061
-4.820400 -13.338000 8.417076
-4.773600 -13.338000 8.322710
-4.726800 -13.338000 8.249930
-4.680000 -13.338000 8.222664
-4.633200 -13.338000 8.165756
-4.586400 -13.338000 8.126608
-4.539600 -13.338000 8.094331
-4.492800 -13.338000 8.050752
-4.446000 -13.338000 8.000050
-4.399200 -13.338000 7.909234
-4.352400 -13.338000 7.831913
-4.305600 -13.338000 7.785698
-4.258800 -13.338000 7.747501
-4.212000 -13.338000 7.703950
-4.165200 -13.338000 7.686014
-4.118400 -13.338000 7.646788
-4.071600 -13.338000 7.608545
-4.024800 -13.338000 7.558515
-3.978000 -13.338000 7.511650
-3.931200 -13.338000 7.464325
-3.884400 -13.338000 7.423687
-3.837600 -13.338000 7.384974
-3.790800 -13.338000 7.363548
-3.744000 -13.338000 7.353629
-3.697200 -13.338000 7.306115
-3.650400 -13.338000 7.287136
-3.603600 -13.338000 7.241935
-3.556800 -13.338000 7.217603
-3.510000 -13.338000 7.201248
-3.463200 -13.338000 7.173186
-3.416400 -13.338000 7.112633
-3.369600 -13.338000 7.093511
-3.322800 -13.338000 7.073699
-3.276000 -13.338000 7.016812
-3.229200 -13.338000 6.994355
-3.182400 -13.338000 6.968152
-3.135600 -13.338000 6.941170
-3.088800 -13.338000 6.914761
-3.042000 -13.338000 6.897685
-2.995200 -13.338000 6.863084
-2.948400 -13.338000 6.830265
-2.901600 -13.338000 6.795492
-2.854800 -13.338000 6.776275
-2.808000 -13.338000 6.757132
-2.761200 -13.338000 6.727575
-2.714400 -13.338000 6.704073
-2.667600 -13.338000 6.691867
-2.620800 -13.338000 6.677999
-2.574000 -13.338000 6.675880
-2.527200 -13.338000 6.670891
-2.480400 -13.338000 6.658864
-2.433600 -13.338000 6.621136
-2.386800 -13.338000 6.603378
-2.340000 -13.338000 6.574389
-2.293200 -13.338000 6.554417
-2.246400 -13.338000 6.542167
-2.199600 -13.338000 6.504444
-2.152800 -13.338000 6.492625
-2.106000 -13.338000 6.468686
-2.059200 -13.338000 6.454553
-2.012400 -13.338000 6.432251
-1.965600 -13.338000 6.405400
-1.918800 -13.338000 6.401840
-1.872000 -13.338000 6.361657
-1.825200 -13.338000 6.351794
-1.778400 -13.338000 6.326792
-1.731600 -13.338000 6.288815
-1.684800 -13.338000 6.270975
-1.638000 -13.338000 6.261695
-1.591200 -13.338000 6.249639
-1.544400 -13.338000 6.234646
-1.497600 -13.338000 6.225582
-1.450800 -13.338000 6.192257
-1.404000 -13.338000 6.148442
-1.357200 -13.338000 6.145702
-1.310400 -13.338000 6.135648
-1.263600 -13.338000 6.099630
-1.216800 -13.338000 6.092113
-1.170000 -13.338000 6.088939
-1.123200 -13.338000 6.088939
-1.076400 -13.338000 6.064867
-1.029600 -13.338000 6.038852
-0.982800 -13.338000 6.016874
-0.936000 -13.338000 6.016874
-0.889200 -13.338000 6.016874
-0.842400 -13.338000 6.011564
-0.795600 -13.338000 6.000821
-0.748800 -13.338000 5.982488
-0.702000 -13.338000 5.984208
-0.655200 -13.338000 5.984208
-0.608400 -13.338000 5.978678
-0.561600 -13.338000 5.972481
-0.514800 -13.338000 5.957075
-0.468000 -13.338000 5.952288
-0.421200 -13.338000 5.944091
-0.374400 -13.338000 5.933409
-0.327600 -13.338000 5.934694
-0.280800 -13.338000 5.904666
-0.234000 -13.338000 5.872810
-0.187200 -13.338000 5.859367
-0.140400 -13.338000 5.858621
-0.093600 -13.338000 5.845371
-0.046800 -13.338000 5.830110
0.000000 -13.338000 5.811322
0.046800 -13.338000 5.800100
0.093600 -13.338000 5.797920
0.140400 -13.338000 5.782909
0.187200 -13.338000 5.789015
0.234000 -13.338000 5.790026
0.280800 -13.338000 5.786408
0.327600 -13.338000 5.782909
0.374400 -13.338000 5.778443
0.421200 -13.338000 5.773473
0.468000 -13.338000 5.759245
0.514800 -13.338000 5.720883
0.561600 -13.338000 5.708810
0.608400 -13.338000 5.697239
0.655200 -13.338000 5.708810
0.702000 -13.338000 5.712025
0.748800 -13.338000 5.712025
0.795600 -13.338000 5.713772
0.842400 -13.338000 5.722036
0.889200 -13.338000 5.742369
0.936000 -13.338000 5.756996
0.982800 -13.338000 5.768757
1.029600 -13.338000 5.764934
1.076400 -13.338000 5.770649
1.123200 -13.338000 5.765599
1.170000 -13.338000 5.705410
1.216800 -13.338000 5.682841
1.263600 -13.338000 5.672555
1.310400 -13.338000 5.645638
1.357200 -13.338000 5.639875
1.404000 -13.338000 5.618250
1.450800 -13.338000 5.618250
1.497600 -13.338000 5.609499
1.544400 -13.338000 5.617933
1.591200 -13.338000 5.598329
1.638000 -13.338000 5.584076
1.684800 -13.338000 5.584076
1.731600 -13.338000 5.568019
1.778400 -13.338000 5.551460
1.825200 -13.338000 5.551460
1.872000 -13.338000 5.557582
1.918800 -13.338000 5.551460
1.965600 -13.338000 5.563740
2.012400 -13.338000 5.563740
2.059200 -13.338000 5.557582
2.106000 -13.338000 5.546208
2.152800 -13.338000 5.537970
2.199600 -13.338000 5.532753
2.246400 -13.338000 5.527423
2.293200 -13.338000 5.525739
2.340000 -13.338000 5.513252
2.386800 -13.338000 5.506503
2.433600 -13.338000 5.501276
2.480400 -13.338000 5.499753
2.527200 -13.338000 5.481128
2.574000 -13.338000 5.491081
2.620800 -13.338000 5.474833
2.667600 -13.338000 5.474833
2.714400 -13.338000 5.468229
2.761200 -13.338000 5.465148
2.808000 -13.338000 5.465148
2.854800 -13.338000 5.467829
2.901600 -13.338000 5.467829
2.948400 -13.338000 5.467829
2.995200 -13.338000 5.447426
3.042000 -13.338000 5.467829
3.088800 -13.338000 5.468266
3.135600 -13.338000 5.472762
3.182400 -13.338000 5.471118
3.229200 -13.338000 5.471118
3.276000 -13.338000 5.472762
3.322800 -13.338000 5.485875
3.369600 -13.338000 5.472804
3.416400 -13.338000 5.472804
3.463200 -13.338000 5.486477
3.510000 -13.338000 5.470055
3.556800 -13.338000 5.470055
3.603600 -13.338000 5.467144
3.650400 -13.338000 5.467144
3.697200 -13.338000 5.472035
3.744000 -13.338000 5.472035
3.790800 -13.338000 5.462573
3.837600 -13.338000 5.470389
3.884400 -13.338000 5.459713
3.931200 -13.338000 5.456075
3.978000 -13.338000 5.463882
4.024800 -13.338000 5.456075
4.071600 -13.338000 5.456075
4.118400 -13.338000 5.464245
4.165200 -13.338000 5.467365
4.212000 -13.338000 5.476223
4.258800 -13.338000 5.494938
4.305600 -13.338000 5.488372
4.352400 -13.338000 5.478977
4.399200 -13.338000 5.481157
4.446000 -13.338000 5.488372
4.492800 -13.338000 5.483907
4.539600 -13.338000 5.483907
4.586400 -13.338000 5.483907
4.633200 -13.338000 5.499049
4.680000 -13.338000 5.515482
4.726800 -13.338000 5.543920
4.773600 -13.338000 5.557385
4.820400 -13.338000 5.567398
4.867200 -13.338000 5.585068
4.914000 -13.338000 5.577173
4.960800 -13.338000 5.569800
5.007600 -13.338000 5.568135
5.054400 -13.338000 5.546773
5.101200 -13.338000 5.537207
5.148000 -13.338000 5.533104
5.194800 -13.338000 5.535404
5.241600 -13.338000 5.537207
5.288400 -13.338000 5.537841
5.335200 -13.338000 5.550673
5.382000 -13.338000 5.537841
5.428800 -13.338000 5.552976
5.475600 -13.338000 5.552976
5.522400 -13.338000 5.540460
5.569200 -13.338000 5.545671
5.616000 -13.338000 5.546091
5.662800 -13.338000 5.552976
5.709600 -13.338000 5.581119
5.756400 -13.338000 5.588141
5.803200 -13.338000 5.605988
5.850000 -13.338000 5.621895
5.896800 -13.338000 5.629473
5.943600 -13.338000 5.638051
5.990400 -13.338000 5.656771
6.037200 -13.338000 5.670282
6.084000 -13.338000 5.697407
6.130800 -13.338000 5.711267
6.177600 -13.338000 5.737047
6.224400 -13.338000 5.762932
6.271200 -13.338000 5.761555
6.318000 -13.338000 5.757493
6.364800 -13.338000 5.750484
6.411600 -13.338000 5.735780
6.458400 -13.338000 5.731192
6.505200 -13.338000 5.730816
6.552000 -13.338000 5.723100
6.598800 -13.338000 5.723100
6.645600 -13.338000 5.723100
6.692400 -13.338000 5.730065
6.739200 -13.338000 5.716933
6.786000 -13.338000 5.750109
6.832800 -13.338000 5.769746
6.879600 -13.338000 5.789081
6.926400 -13.338000 5.826167
6.973200 -13.338000 5.851233
7.020000 -13.338000 5.873629
7.066800 -13.338000 5.907686
7.113600 -13.338000 5.911259
7.160400 -13.338000 5.907686
7.207200 -13.338000 5.905804
7.254000 -13.338000 5.911259
7.300800 -13.338000 5.925852
7.347600 -13.338000 5.944303
7.394400 -13.338000 5.984489
7.441200 -13.338000 6.010406
7.488000 -13.338000 6.020500
7.534800 -13.338000 6.067382
7.581600 -13.338000 6.067382
7.628400 -13.338000 6.045314
7.675200 -13.338000 6.045314
7.722000 -13.338000 6.035482
7.768800 -13.338000 6.035482
7.815600 -13.338000 6.034258
7.862400 -13.338000 6.034258
7.909200 -13.338000 6.048810
7.956000 -13.338000 6.088578
8.002800 -13.338000 6.112691
8.049600 -13.338000 6.150366
8.096400 -13.338000 6.169156
8.143200 -13.338000 6.192062
8.190000 -13.338000 6.220726
8.236800 -13.338000 6.239878
8.283600 -13.338000 6.249830
8.330400 -13.338000 6.261072
8.377200 -13.338000 6.249788
8.424000 -13.338000 6.239878
8.470800 -13.338000 6.249719
8.517600 -13.338000 6.271214
8.564400 -13.338000 6.293579
8.611200 -13.338000 6.326364
8.658000 -13.338000 6.370103
8.704800 -13.338000 6.378365
8.751600 -13.338000 6.403125
8.798400 -13.338000 6.429302
8.845200 -13.338000 6.429302
8.892000 -13.338000 6.423224
8.938800 -13.338000 6.452618
8.985600 -13.338000 6.452618
9.032400 -13.338000 6.458323
9.079200 -13.338000 6.455073
9.126000 -13.338000 6.445982
9.172800 -13.338000 6.445982
9.219600 -13.338000 6.466169
9.266400 -13.338000 6.489936
9.313200 -13.338000 6.506588
9.360000 -13.338000 6.576099
9.406800 -13.338000 6.600013
9.453600 -13.338000 6.631268
9.500400 -13.338000 6.649935
9.547200 -13.338000 6.654950
9.594000 -13.338000 6.655064
9.640800 -13.338000 6.687430
9.687600 -13.338000 6.697765
9.734400 -13.338000 6.733438
9.781200 -13.338000 6.765338
9.828000 -13.338000 6.841715
9.874800 -13.338000 6.886862
9.921600 -13.338000 6.912219
9.968400 -13.338000 6.945673
10.015200 -13.338000 6.960798
10.062000 -13.338000 7.000730
10.108800 -13.338000 7.019061
10.155600 -13.338000 7.026691
10.202400 -13.338000 7.077197
10.249200 -13.338000 7.091279
10.296000 -13.338000 7.150172
10.342800 -13.338000 7.168705
10.389600 -13.338000 7.196181
10.436400 -13.338000 7.196181
10.483200 -13.338000 7.215283
10.530000 -13.338000 7.255915
10.576800 -13.338000 7.270669
10.623600 -13.338000 7.282491
10.670400 -13.338000 7.327492
10.717200 -13.338000 7.384706
10.764000 -13.338000 7.426711
10.810800 -13.338000 7.474044
10.857600 -13.338000 7.534739
10.904400 -13.338000 7.599648
10.951200 -13.338000 7.703488
10.998000 -13.338000 7.726025
11.044800 -13.338000 7.847428
11.091600 -13.338000 7.882644
11.138400 -13.338000 7.934615
11.185200 -13.338000 8.009893
11.232000 -13.338000 8.021711
11.278800 -13.338000 8.138601
11.325600 -13.338000 8.298144
11.372400 -13.338000 8.520514
13.946400 -13.338000 6.723259
13.993200 -13.338000 6.682000
14.040000 -13.338000 6.680008
14.086800 -13.338000 6.672349
14.133600 -13.338000 6.655817
14.180400 -13.338000 6.653494
14.227200 -13.338000 6.644423
14.274000 -13.338000 6.639825
14.320800 -13.338000 6.633523
14.367600 -13.338000 6.621656
14.414400 -13.338000 6.621656
14.461200 -13.338000 6.619625
14.508000 -13.338000 6.618657
14.554800 -13.338000 6.624551
14.601600 -13.338000 6.624847
14.648400 -13.338000 6.624847
14.695200 -13.338000 6.626196
14.742000 -13.338000 6.625226
14.788800 -13.338000 6.624847
14.835600 -13.338000 6.621562
14.882400 -13.338000 6.618055
14.929200 -13.338000 6.616193
14.976000 -13.338000 6.618055
15.022800 -13.338000 6.619621
15.069600 -13.338000 6.618952
15.116400 -13.338000 6.619621
15.163200 -13.338000 6.619621
15.210000 -13.338000 6.623662
15.256800 -13.338000 6.626891
15.303600 -13.338000 6.627706
15.350400 -13.338000 6.631094
15.397200 -13.338000 6.631606
15.444000 -13.338000 6.638628
15.490800 -13.338000 6.639099
15.537600 -13.338000 6.641074
15.584400 -13.338000 6.643346
15.631200 -13.338000 6.630981
15.678000 -13.338000 6.611140
15.724800 -13.338000 6.607944
15.771600 -13.338000 6.594358
15.818400 -13.338000 6.571647
15.865200 -13.338000 6.564614
15.912000 -13.338000 6.506239
15.958800 -13.338000 6.465859
16.473600 -13.338000 5.056506
16.520400 -13.338000 5.056506
16.567200 -13.338000 5.046419
16.614000 -13.338000 5.037459
16.660800 -13.338000 5.011176
16.707600 -13.338000 5.003328
16.754400 -13.338000 4.992584
16.801200 -13.338000 4.992584
16.848000 -13.338000 4.974587
16.894800 -13.338000 4.969997
16.941600 -13.338000 4.967542
16.988400 -13.338000 4.961481
17.035200 -13.338000 4.916442
17.082000 -13.338000 4.868961
17.128800 -13.338000 4.827859
18.439200 -13.338000 -8.225021
18.486000 -13.338000 -8.239532
18.532800 -13.338000 -8.242875
18.579600 -13.338000 0.000000
18.626400 -13.338000 0.000000
18.673200 -13.338000 0.000000
-18.720000 -13.291200 0.000000
-18.673200 -13.291200 0.000000
-18.626400 -13.291200 0.000000
-18.579600 -13.291200 -7.801206
-18.532800 -13.291200 -7.801206
-18.486000 -13.291200 -7.798419
-18.439200 -13.291200 -7.801206
-18.392400 -13.291200 -7.802592
-18.345600 -13.291200 -7.803200
-18.298800 -13.291200 -7.801988
-18.252000 -13.291200 -7.801988
-18.205200 -13.291200 -7.798419
-18.158400 -13.291200 -7.789013
-18.111600 -13.291200 -7.789013
-18.064800 -13.291200 -7.802613
-18.018000 -13.291200 -7.801988
-17.971200 -13.291200 -7.814560
-17.924400 -13.291200 -7.805766
-17.877600 -13.291200 -7.814560
-17.830800 -13.291200 -7.815592
-17.784000 -13.291200 -7.815592
-17.737200 -13.291200 -7.805766
-17.690400 -13.291200 -7.807066
-17.643600 -13.291200 -7.807066
-17.596800 -13.291200 -7.798506
-17.550000 -13.291200 -7.788279
-17.503200 -13.291200 -7.780641
-17.456400 -13.291200 -7.768008
-17.409600 -13.291200 -7.748562
-17.362800 -13.291200 -7.745815
-17.316000 -13.291200 -7.724198
-17.269200 -13.291200 -7.725510
-17.222400 -13.291200 -7.723106
-16.848000 -13.291200 -6.224539
-16.801200 -13.291200 -6.224539
-16.754400 -13.291200 -6.219920
-16.707600 -13.291200 -6.136520
-16.660800 -13.291200 -6.114968
-15.958800 -13.291200 5.020376
-15.912000 -13.291200 5.022667
-15.865200 -13.291200 5.022667
-15.818400 -13.291200 5.028876
-15.771600 -13.291200 5.048549
-15.724800 -13.291200 5.083339
-15.678000 -13.291200 5.086347
-15.631200 -13.291200 5.104824
-15.584400 -13.291200 5.107054
-15.537600 -13.291200 5.114477
-15.490800 -13.291200 5.122530
-15.444000 -13.291200 5.177062
-15.397200 -13.291200 5.210051
-14.929200 -13.291200 6.640659
-14.882400 -13.291200 6.655357
-14.835600 -13.291200 6.679392
-14.788800 -13.291200 6.707471
-14.742000 -13.291200 6.712921
-14.695200 -13.291200 6.717657
-14.648400 -13.291200 6.719044
-14.601600 -13.291200 6.719044
-14.554800 -13.291200 6.723950
-14.508000 -13.291200 6.723950
-14.461200 -13.291200 6.725261
-14.414400 -13.291200 6.731947
-14.367600 -13.291200 6.738059
-14.320800 -13.291200 6.735097
-14.274000 -13.291200 6.739708
-14.227200 -13.291200 6.745878
-14.180400 -13.291200 6.746372
-14.133600 -13.291200 6.739708
-14.086800 -13.291200 6.740547
-14.040000 -13.291200 6.739633
-13.993200 -13.291200 6.740547
-13.946400 -13.291200 6.740547
-13.899600 -13.291200 6.739633
-13.852800 -13.291200 6.739633
-13.806000 -13.291200 6.744108
-13.759200 -13.291200 6.734080
-13.712400 -13.291200 6.731708
-13.665600 -13.291200 6.731708
-13.618800 -13.291200 6.731255
-13.572000 -13.291200 6.728412
-13.525200 -13.291200 6.731255
-13.478400 -13.291200 6.733212
-13.431600 -13.291200 6.734114
-13.384800 -13.291200 6.734114
-13.338000 -13.291200 6.734114
-13.291200 -13.291200 6.733212
-13.244400 -13.291200 6.733212
-13.197600 -13.291200 6.734114
-13.150800 -13.291200 6.731241
-13.104000 -13.291200 6.731241
-13.057200 -13.291200 6.739181
-13.010400 -13.291200 6.754349
-12.963600 -13.291200 6.773843
-12.916800 -13.291200 6.804290
-5.054400 -13.291200 8.702486
-5.007600 -13.291200 8.644528
-4.960800 -13.291200 8.566444
-4.914000 -13.291200 8.531428
-4.867200 -13.291200 8.442767
-4.820400 -13.291200 8.422426
-4.773600 -13.291200 8.365467
-4.726800 -13.291200 8.288889
-4.680000 -13.291200 8.237742
-4.633200 -13.291200 8.193044
-4.586400 -13.291200 8.148921
-4.539600 -13.291200 8.112223
-4.492800 -13.291200 8.066244
-4.446000 -13.291200 8.000050
-4.399200 -13.291200 7.923362
-4.352400 -13.291200 7.831913
-4.305600 -13.291200 7.785698
-4.258800 -13.291200 7.747501
-4.212000 -13.291200 7.699380
-4.165200 -13.291200 7.689409
-4.118400 -13.291200 7.644994
-4.071600 -13.291200 7.602893
-4.024800 -13.291200 7.556138
-3.978000 -13.291200 7.541131
-3.931200 -13.291200 7.486779
-3.884400 -13.291200 7.431533
-3.837600 -13.291200 7.402427
-3.790800 -13.291200 7.365137
-3.744000 -13.291200 7.362355
-3.697200 -13.291200 7.322958
-3.650400 -13.291200 7.290270
-3.603600 -13.291200 7.249571
-3.556800 -13.291200 7.214432
-3.510000 -13.291200 7.176719
-3.463200 -13.291200 7.147914
-3.416400 -13.291200 7.109762
-3.369600 -13.291200 7.093511
-3.322800 -13.291200 7.078447
-3.276000 -13.291200 7.055269
-3.229200 -13.291200 7.016812
-3.182400 -13.291200 6.968120
-3.135600 -13.291200 6.941264
-3.088800 -13.291200 6.899811
-3.042000 -13.291200 6.885627
-2.995200 -13.291200 6.847997
-2.948400 -13.291200 6.826093
-2.901600 -13.291200 6.791988
-2.854800 -13.291200 6.776275
-2.808000 -13.291200 6.760826
-2.761200 -13.291200 6.746098
-2.714400 -13.291200 6.734957
-2.667600 -13.291200 6.693443
-2.620800 -13.291200 6.691867
-2.574000 -13.291200 6.691867
-2.527200 -13.291200 6.673703
-2.480400 -13.291200 6.666934
-2.433600 -13.291200 6.636614
-2.386800 -13.291200 6.603378
-2.340000 -13.291200 6.566930
-2.293200 -13.291200 6.547833
-2.246400 -13.291200 6.527470
-2.199600 -13.291200 6.497639
-2.152800 -13.291200 6.471466
-2.106000 -13.291200 6.459275
-2.059200 -13.291200 6.438740
-2.012400 -13.291200 6.419535
-1.965600 -13.291200 6.404122
-1.918800 -13.291200 6.404122
-1.872000 -13.291200 6.362570
-1.825200 -13.291200 6.345566
-1.778400 -13.291200 6.305722
-1.731600 -13.291200 6.270975
-1.684800 -13.291200 6.251632
-1.638000 -13.291200 6.247269
-1.591200 -13.291200 6.234646
-1.544400 -13.291200 6.225582
-1.497600 -13.291200 6.212698
-1.450800 -13.291200 6.191717
-1.404000 -13.291200 6.157271
-1.357200 -13.291200 6.146703
-1.310400 -13.291200 6.144737
-1.263600 -13.291200 6.131972
-1.216800 -13.291200 6.113948
-1.170000 -13.291200 6.099630
-1.123200 -13.291200 6.100086
-1.076400 -13.291200 6.088988
-1.029600 -13.291200 6.064867
-0.982800 -13.291200 6.038852
-0.936000 -13.291200 6.034520
-0.889200 -13.291200 6.034520
-0.842400 -13.291200 6.016874
-0.795600 -13.291200 6.011564
-0.748800 -13.291200 5.992817
-0.702000 -13.291200 6.001089
-0.655200 -13.291200 6.007294
-0.608400 -13.291200 5.989826
-0.561600 -13.291200 5.989137
-0.514800 -13.291200 5.973952
-0.468000 -13.291200 5.960002
-0.421200 -13.291200 5.952691
-0.374400 -13.291200 5.933409
-0.327600 -13.291200 5.929404
-0.280800 -13.291200 5.892166
-0.234000 -13.291200 5.869119
-0.187200 -13.291200 5.851683
-0.140400 -13.291200 5.837018
-0.093600 -13.291200 5.821916
-0.046800 -13.291200 5.816305
0.000000 -13.291200 5.793339
0.046800 -13.291200 5.789015
0.093600 -13.291200 5.782909
0.140400 -13.291200 5.768450
0.187200 -13.291200 5.774898
0.234000 -13.291200 5.774898
0.280800 -13.291200 5.770775
0.327600 -13.291200 5.766453
0.374400 -13.291200 5.766453
0.421200 -13.291200 5.751520
0.468000 -13.291200 5.744413
0.514800 -13.291200 5.716511
0.561600 -13.291200 5.699365
0.608400 -13.291200 5.697239
0.655200 -13.291200 5.708810
0.702000 -13.291200 5.708810
0.748800 -13.291200 5.712025
0.795600 -13.291200 5.713772
0.842400 -13.291200 5.722036
0.889200 -13.291200 5.742369
0.936000 -13.291200 5.744091
0.982800 -13.291200 5.744091
1.029600 -13.291200 5.742369
1.076400 -13.291200 5.758820
1.123200 -13.291200 5.705806
1.170000 -13.291200 5.693180
1.216800 -13.291200 5.659718
1.263600 -13.291200 5.672555
1.310400 -13.291200 5.645033
1.357200 -13.291200 5.639875
1.404000 -13.291200 5.618250
1.450800 -13.291200 5.617933
1.497600 -13.291200 5.608212
1.544400 -13.291200 5.617933
1.591200 -13.291200 5.598329
1.638000 -13.291200 5.589969
1.684800 -13.291200 5.591933
1.731600 -13.291200 5.586898
1.778400 -13.291200 5.563740
1.825200 -13.291200 5.563740
1.872000 -13.291200 5.563740
1.918800 -13.291200 5.554320
1.965600 -13.291200 5.563740
2.012400 -13.291200 5.565008
2.059200 -13.291200 5.565008
2.106000 -13.291200 5.550267
2.152800 -13.291200 5.537970
2.199600 -13.291200 5.532753
2.246400 -13.291200 5.528916
2.293200 -13.291200 5.527423
2.340000 -13.291200 5.512322
2.386800 -13.291200 5.501076
2.433600 -13.291200 5.499753
2.480400 -13.291200 5.491081
2.527200 -13.291200 5.477790
2.574000 -13.291200 5.485266
2.620800 -13.291200 5.468229
2.667600 -13.291200 5.468229
2.714400 -13.291200 5.468229
2.761200 -13.291200 5.463925
2.808000 -13.291200 5.463925
2.854800 -13.291200 5.464837
2.901600 -13.291200 5.463925
2.948400 -13.291200 5.447426
2.995200 -13.291200 5.444273
3.042000 -13.291200 5.459185
3.088800 -13.291200 5.459185
3.135600 -13.291200 5.459053
3.182400 -13.291200 5.449368
3.229200 -13.291200 5.449368
3.276000 -13.291200 5.459185
3.322800 -13.291200 5.471118
3.369600 -13.291200 5.470055
3.416400 -13.291200 5.470055
3.463200 -13.291200 5.471118
3.510000 -13.291200 5.465820
3.556800 -13.291200 5.465820
3.603600 -13.291200 5.462573
3.650400 -13.291200 5.455988
3.697200 -13.291200 5.459713
3.744000 -13.291200 5.462573
3.790800 -13.291200 5.453841
3.837600 -13.291200 5.459713
3.884400 -13.291200 5.459713
3.931200 -13.291200 5.456075
3.978000 -13.291200 5.465105
4.024800 -13.291200 5.456075
4.071600 -13.291200 5.451226
4.118400 -13.291200 5.464245
4.165200 -13.291200 5.463882
4.212000 -13.291200 5.465306
4.258800 -13.291200 5.469366
4.305600 -13.291200 5.473139
4.352400 -13.291200 5.469366
4.399200 -13.291200 5.469366
4.446000 -13.291200 5.473139
4.492800 -13.291200 5.467816
4.539600 -13.291200 5.464603
4.586400 -13.291200 5.463963
4.633200 -13.291200 5.464603
4.680000 -13.291200 5.485294
4.726800 -13.291200 5.516817
4.773600 -13.291200 5.544836
4.820400 -13.291200 5.557385
4.867200 -13.291200 5.578899
4.914000 -13.291200 5.569800
4.960800 -13.291200 5.569800
5.007600 -13.291200 5.568807
5.054400 -13.291200 5.566253
5.101200 -13.291200 5.552114
5.148000 -13.291200 5.544353
5.194800 -13.291200 5.548457
5.241600 -13.291200 5.548457
5.288400 -13.291200 5.548457
5.335200 -13.291200 5.552114
5.382000 -13.291200 5.552976
5.428800 -13.291200 5.556457
5.475600 -13.291200 5.556457
5.522400 -13.291200 5.546091
5.569200 -13.291200 5.545671
5.616000 -13.291200 5.546091
5.662800 -13.291200 5.552976
5.709600 -13.291200 5.568242
5.756400 -13.291200 5.569364
5.803200 -13.291200 5.588141
5.850000 -13.291200 5.603250
5.896800 -13.291200 5.627404
5.943600 -13.291200 5.632485
5.990400 -13.291200 5.656771
6.037200 -13.291200 5.670282
6.084000 -13.291200 5.699942
6.130800 -13.291200 5.739015
6.177600 -13.291200 5.748715
6.224400 -13.291200 5.762932
6.271200 -13.291200 5.761555
6.318000 -13.291200 5.757493
6.364800 -13.291200 5.746844
6.411600 -13.291200 5.735755
6.458400 -13.291200 5.730065
6.505200 -13.291200 5.730065
6.552000 -13.291200 5.714737
6.598800 -13.291200 5.714737
6.645600 -13.291200 5.714737
6.692400 -13.291200 5.726885
6.739200 -13.291200 5.726885
6.786000 -13.291200 5.750109
6.832800 -13.291200 5.770596
6.879600 -13.291200 5.789081
6.926400 -13.291200 5.825335
6.973200 -13.291200 5.849004
7.020000 -13.291200 5.872596
7.066800 -13.291200 5.876495
7.113600 -13.291200 5.890587
7.160400 -13.291200 5.883061
7.207200 -13.291200 5.885106
7.254000 -13.291200 5.890587
7.300800 -13.291200 5.912128
7.347600 -13.291200 5.926798
7.394400 -13.291200 5.984489
7.441200 -13.291200 6.006376
7.488000 -13.291200 6.026185
7.534800 -13.291200 6.060371
7.581600 -13.291200 6.063848
7.628400 -13.291200 6.038056
7.675200 -13.291200 6.035482
7.722000 -13.291200 6.034258
7.768800 -13.291200 6.034258
7.815600 -13.291200 6.020921
7.862400 -13.291200 6.030298
7.909200 -13.291200 6.035482
7.956000 -13.291200 6.084476
8.002800 -13.291200 6.108329
8.049600 -13.291200 6.143470
8.096400 -13.291200 6.175948
8.143200 -13.291200 6.200924
8.190000 -13.291200 6.226947
8.236800 -13.291200 6.227403
8.283600 -13.291200 6.249788
8.330400 -13.291200 6.249788
8.377200 -13.291200 6.239878
8.424000 -13.291200 6.224719
8.470800 -13.291200 6.215242
8.517600 -13.291200 6.233994
8.564400 -13.291200 6.286204
8.611200 -13.291200 6.295262
8.658000 -13.291200 6.364842
8.704800 -13.291200 6.380488
8.751600 -13.291200 6.423224
8.798400 -13.291200 6.441172
8.845200 -13.291200 6.449849
8.892000 -13.291200 6.429914
8.938800 -13.291200 6.459946
8.985600 -13.291200 6.452659
9.032400 -13.291200 6.459946
9.079200 -13.291200 6.459946
9.126000 -13.291200 6.450819
9.172800 -13.291200 6.445033
9.219600 -13.291200 6.460349
9.266400 -13.291200 6.495931
9.313200 -13.291200 6.506588
9.360000 -13.291200 6.570920
9.406800 -13.291200 6.596551
9.453600 -13.291200 6.634399
9.500400 -13.291200 6.657457
9.547200 -13.291200 6.663225
9.594000 -13.291200 6.663225
9.640800 -13.291200 6.684279
9.687600 -13.291200 6.709823
9.734400 -13.291200 6.735211
9.781200 -13.291200 6.764999
9.828000 -13.291200 6.837952
9.874800 -13.291200 6.886862
9.921600 -13.291200 6.916075
9.968400 -13.291200 6.946885
10.015200 -13.291200 6.960798
10.062000 -13.291200 6.998590
10.108800 -13.291200 7.017574
10.155600 -13.291200 7.026691
10.202400 -13.291200 7.086701
10.249200 -13.291200 7.105264
10.296000 -13.291200 7.168705
10.342800 -13.291200 7.196181
10.389600 -13.291200 7.215283
10.436400 -13.291200 7.225393
10.483200 -13.291200 7.250574
10.530000 -13.291200 7.267001
10.576800 -13.291200 7.287987
10.623600 -13.291200 7.289147
10.670400 -13.291200 7.354471
10.717200 -13.291200 7.414737
10.764000 -13.291200 7.428361
10.810800 -13.291200 7.475369
10.857600 -13.291200 7.512260
10.904400 -13.291200 7.573817
10.951200 -13.291200 7.648565
10.998000 -13.291200 7.706332
11.044800 -13.291200 7.804844
11.091600 -13.291200 7.863657
11.138400 -13.291200 7.909081
11.185200 -13.291200 7.938544
11.232000 -13.291200 7.949921
11.278800 -13.291200 8.127208
11.325600 -13.291200 8.396776
13.946400 -13.291200 6.725238
13.993200 -13.291200 6.691894
14.040000 -13.291200 6.688230
14.086800 -13.291200 6.673031
14.133600 -13.291200 6.655313
14.180400 -13.291200 6.652100
14.227200 -13.291200 6.639825
14.274000 -13.291200 6.635087
14.320800 -13.291200 6.629643
14.367600 -13.291200 6.620364
14.414400 -13.291200 6.619839
14.461200 -13.291200 6.618657
14.508000 -13.291200 6.618657
14.554800 -13.291200 6.620364
14.601600 -13.291200 6.621562
14.648400 -13.291200 6.621562
14.695200 -13.291200 6.625226
14.742000 -13.291200 6.624847
14.788800 -13.291200 6.624847
14.835600 -13.291200 6.621194
14.882400 -13.291200 6.620915
14.929200 -13.291200 6.618055
14.976000 -13.291200 6.621184
15.022800 -13.291200 6.621184
15.069600 -13.291200 6.619621
15.116400 -13.291200 6.618952
15.163200 -13.291200 6.618952
15.210000 -13.291200 6.619621
15.256800 -13.291200 6.626891
15.303600 -13.291200 6.628610
15.350400 -13.291200 6.631094
15.397200 -13.291200 6.631606
15.444000 -13.291200 6.639099
15.490800 -13.291200 6.641074
15.537600 -13.291200 6.652046
15.584400 -13.291200 6.650533
15.631200 -13.291200 6.643346
15.678000 -13.291200 6.624181
15.724800 -13.291200 6.624181
15.771600 -13.291200 6.611292
15.818400 -13.291200 6.596125
15.865200 -13.291200 6.577171
15.912000 -13.291200 6.560083
15.958800 -13.291200 6.499085
16.473600 -13.291200 5.098956
16.520400 -13.291200 5.083314
16.567200 -13.291200 5.065172
16.614000 -13.291200 5.046419
16.660800 -13.291200 5.022202
16.707600 -13.291200 5.011399
16.754400 -13.291200 5.003328
16.801200 -13.291200 4.986857
16.848000 -13.291200 4.974587
16.894800 -13.291200 4.974587
16.941600 -13.291200 4.968933
16.988400 -13.291200 4.967542
17.035200 -13.291200 4.929048
17.082000 -13.291200 4.893485
17.128800 -13.291200 4.847360
17.175600 -13.291200 4.813173
18.439200 -13.291200 -8.188834
18.486000 -13.291200 -8.242875
18.532800 -13.291200 -8.258869
18.579600 -13.291200 0.000000
18.626400 -13.291200 0.000000
18.673200 -13.291200 0.000000
-18.720000 -13.244400 0.000000
-18.673200 -13.244400 0.000000
-18.626400 -13.244400 0.000000
-18.579600 -13.244400 -7.806761
-18.532800 -13.244400 -7.820443
-18.486000 -13.244400 -7.803200
-18.439200 -13.244400 -7.803200
-18.392400 -13.244400 -7.803200
-18.345600 -13.244400 -7.820443
-18.298800 -13.244400 -7.802613
-18.252000 -13.244400 -7.807977
-18.205200 -13.244400 -7.803200
-18.158400 -13.244400 -7.802613
-18.111600 -13.244400 -7.802613
-18.064800 -13.244400 -7.815592
-18.018000 -13.244400 -7.811692
-17.971200 -13.244400 -7.820520
-17.924400 -13.244400 -7.815592
-17.877600 -13.244400 -7.815592
-17.830800 -13.244400 -7.830611
-17.784000 -13.244400 -7.830611
-17.737200 -13.244400 -7.807066
-17.690400 -13.244400 -7.830611
-17.643600 -13.244400 -7.830611
-17.596800 -13.244400 -7.818470
-17.550000 -13.244400 -7.807066
-17.503200 -13.244400 -7.805593
-17.456400 -13.244400 -7.798506
-17.409600 -13.244400 -7.779386
-17.362800 -13.244400 -7.758726
-17.316000 -13.244400 -7.724198
-17.269200 -13.244400 -7.744758
-17.222400 -13.244400 -7.723106
-16.848000 -13.244400 -6.307586
-16.801200 -13.244400 -6.219920
-16.754400 -13.244400 -6.181244
-16.707600 -13.244400 -6.097078
-16.005600 -13.244400 5.022667
-15.958800 -13.244400 5.024119
-15.912000 -13.244400 5.028876
-15.865200 -13.244400 5.034062
-15.818400 -13.244400 5.047394
-15.771600 -13.244400 5.084078
-15.724800 -13.244400 5.104824
-15.678000 -13.244400 5.106678
-15.631200 -13.244400 5.112520
-15.584400 -13.244400 5.118311
-15.537600 -13.244400 5.128560
-15.490800 -13.244400 5.150957
-15.444000 -13.244400 5.199202
-14.929200 -13.244400 6.655357
-14.882400 -13.244400 6.688392
-14.835600 -13.244400 6.707471
-14.788800 -13.244400 6.713711
-14.742000 -13.244400 6.719286
-14.695200 -13.244400 6.725245
-14.648400 -13.244400 6.725245
-14.601600 -13.244400 6.723950
-14.554800 -13.244400 6.719405
-14.508000 -13.244400 6.723297
-14.461200 -13.244400 6.723243
-14.414400 -13.244400 6.723950
-14.367600 -13.244400 6.731947
-14.320800 -13.244400 6.731947
-14.274000 -13.244400 6.739708
-14.227200 -13.244400 6.744852
-14.180400 -13.244400 6.745878
-14.133600 -13.244400 6.744295
-14.086800 -13.244400 6.741997
-14.040000 -13.244400 6.740547
-13.993200 -13.244400 6.740593
-13.946400 -13.244400 6.740593
-13.899600 -13.244400 6.740547
-13.852800 -13.244400 6.740547
-13.806000 -13.244400 6.744529
-13.759200 -13.244400 6.744108
-13.712400 -13.244400 6.741352
-13.665600 -13.244400 6.740927
-13.618800 -13.244400 6.740927
-13.572000 -13.244400 6.740927
-13.525200 -13.244400 6.740927
-13.478400 -13.244400 6.740927
-13.431600 -13.244400 6.741352
-13.384800 -13.244400 6.739367
-13.338000 -13.244400 6.742977
-13.291200 -13.244400 6.742977
-13.244400 -13.244400 6.745861
-13.197600 -13.244400 6.745861
-13.150800 -13.244400 6.745861
-13.104000 -13.244400 6.752001
-13.057200 -13.244400 6.752145
-13.010400 -13.244400 6.775692
-12.963600 -13.244400 6.804290
-5.054400 -13.244400 8.763575
-5.007600 -13.244400 8.676807
-4.960800 -13.244400 8.566444
-4.914000 -13.244400 8.530723
-4.867200 -13.244400 8.496008
-4.820400 -13.244400 8.424459
-4.773600 -13.244400 8.365467
-4.726800 -13.244400 8.298595
-4.680000 -13.244400 8.237742
-4.633200 -13.244400 8.193044
-4.586400 -13.244400 8.148730
-4.539600 -13.244400 8.107440
-4.492800 -13.244400 8.059036
-4.446000 -13.244400 8.000050
-4.399200 -13.244400 7.922355
-4.352400 -13.244400 7.862990
-4.305600 -13.244400 7.810219
-4.258800 -13.244400 7.763224
-4.212000 -13.244400 7.699380
-4.165200 -13.244400 7.689409
-4.118400 -13.244400 7.659127
-4.071600 -13.244400 7.602893
-4.024800 -13.244400 7.561460
-3.978000 -13.244400 7.545576
-3.931200 -13.244400 7.513147
-3.884400 -13.244400 7.438176
-3.837600 -13.244400 7.407933
-3.790800 -13.244400 7.365137
-3.744000 -13.244400 7.355532
-3.697200 -13.244400 7.318477
-3.650400 -13.244400 7.286123
-3.603600 -13.244400 7.241935
-3.556800 -13.244400 7.201276
-3.510000 -13.244400 7.161405
-3.463200 -13.244400 7.145713
-3.416400 -13.244400 7.112633
-3.369600 -13.244400 7.094411
-3.322800 -13.244400 7.078626
-3.276000 -13.244400 7.055269
-3.229200 -13.244400 7.016812
-3.182400 -13.244400 6.968051
-3.135600 -13.244400 6.904478
-3.088800 -13.244400 6.864792
-3.042000 -13.244400 6.849877
-2.995200 -13.244400 6.830265
-2.948400 -13.244400 6.826093
-2.901600 -13.244400 6.791988
-2.854800 -13.244400 6.780636
-2.808000 -13.244400 6.771167
-2.761200 -13.244400 6.760826
-2.714400 -13.244400 6.742997
-2.667600 -13.244400 6.698788
-2.620800 -13.244400 6.696110
-2.574000 -13.244400 6.696110
-2.527200 -13.244400 6.692091
-2.480400 -13.244400 6.666934
-2.433600 -13.244400 6.621136
-2.386800 -13.244400 6.607190
-2.340000 -13.244400 6.566930
-2.293200 -13.244400 6.547833
-2.246400 -13.244400 6.523150
-2.199600 -13.244400 6.494480
-2.152800 -13.244400 6.473332
-2.106000 -13.244400 6.456321
-2.059200 -13.244400 6.438740
-2.012400 -13.244400 6.419921
-1.965600 -13.244400 6.404122
-1.918800 -13.244400 6.401840
-1.872000 -13.244400 6.357810
-1.825200 -13.244400 6.329772
-1.778400 -13.244400 6.274926
-1.731600 -13.244400 6.259422
-1.684800 -13.244400 6.247269
-1.638000 -13.244400 6.235355
-1.591200 -13.244400 6.225815
-1.544400 -13.244400 6.212698
-1.497600 -13.244400 6.197189
-1.450800 -13.244400 6.189182
-1.404000 -13.244400 6.163819
-1.357200 -13.244400 6.146834
-1.310400 -13.244400 6.144737
-1.263600 -13.244400 6.138196
-1.216800 -13.244400 6.132925
-1.170000 -13.244400 6.120684
-1.123200 -13.244400 6.094021
-1.076400 -13.244400 6.083130
-1.029600 -13.244400 6.064867
-0.982800 -13.244400 6.042002
-0.936000 -13.244400 6.038094
-0.889200 -13.244400 6.038852
-0.842400 -13.244400 6.034520
-0.795600 -13.244400 6.027449
-0.748800 -13.244400 6.011564
-0.702000 -13.244400 6.011564
-0.655200 -13.244400 6.009070
-0.608400 -13.244400 5.989826
-0.561600 -13.244400 5.982127
-0.514800 -13.244400 5.972481
-0.468000 -13.244400 5.952426
-0.421200 -13.244400 5.946608
-0.374400 -13.244400 5.927557
-0.327600 -13.244400 5.920729
-0.280800 -13.244400 5.879772
-0.234000 -13.244400 5.870358
-0.187200 -13.244400 5.863391
-0.140400 -13.244400 5.855072
-0.093600 -13.244400 5.826646
-0.046800 -13.244400 5.816305
0.000000 -13.244400 5.789015
0.046800 -13.244400 5.784932
0.093600 -13.244400 5.781231
0.140400 -13.244400 5.768450
0.187200 -13.244400 5.774898
0.234000 -13.244400 5.776675
0.280800 -13.244400 5.774786
0.327600 -13.244400 5.774786
0.374400 -13.244400 5.774786
0.421200 -13.244400 5.749973
0.468000 -13.244400 5.740840
0.514800 -13.244400 5.713772
0.561600 -13.244400 5.699365
0.608400 -13.244400 5.697239
0.655200 -13.244400 5.708810
0.702000 -13.244400 5.708002
0.748800 -13.244400 5.712025
0.795600 -13.244400 5.713772
0.842400 -13.244400 5.721684
0.889200 -13.244400 5.734809
0.936000 -13.244400 5.734809
0.982800 -13.244400 5.721014
1.029600 -13.244400 5.720362
1.076400 -13.244400 5.705806
1.123200 -13.244400 5.702859
1.170000 -13.244400 5.693180
1.216800 -13.244400 5.659718
1.263600 -13.244400 5.677989
1.310400 -13.244400 5.645638
1.357200 -13.244400 5.645033
1.404000 -13.244400 5.633593
1.450800 -13.244400 5.619539
1.497600 -13.244400 5.618250
1.544400 -13.244400 5.618250
1.591200 -13.244400 5.607081
1.638000 -13.244400 5.597026
1.684800 -13.244400 5.597026
1.731600 -13.244400 5.584076
1.778400 -13.244400 5.563740
1.825200 -13.244400 5.557582
1.872000 -13.244400 5.563740
1.918800 -13.244400 5.554320
1.965600 -13.244400 5.562541
2.012400 -13.244400 5.563740
2.059200 -13.244400 5.562541
2.106000 -13.244400 5.550267
2.152800 -13.244400 5.537970
2.199600 -13.244400 5.532753
2.246400 -13.244400 5.531701
2.293200 -13.244400 5.531701
2.340000 -13.244400 5.528916
2.386800 -13.244400 5.528664
2.433600 -13.244400 5.512322
2.480400 -13.244400 5.501276
2.527200 -13.244400 5.491081
2.574000 -13.244400 5.498356
2.620800 -13.244400 5.481128
2.667600 -13.244400 5.481128
2.714400 -13.244400 5.477790
2.761200 -13.244400 5.465148
2.808000 -13.244400 5.467829
2.854800 -13.244400 5.474833
2.901600 -13.244400 5.464837
2.948400 -13.244400 5.447426
2.995200 -13.244400 5.444273
3.042000 -13.244400 5.454926
3.088800 -13.244400 5.456109
3.135600 -13.244400 5.449368
3.182400 -13.244400 5.449368
3.229200 -13.244400 5.454926
3.276000 -13.244400 5.459185
3.322800 -13.244400 5.472762
3.369600 -13.244400 5.471118
3.416400 -13.244400 5.475839
3.463200 -13.244400 5.486477
3.510000 -13.244400 5.465820
3.556800 -13.244400 5.465820
3.603600 -13.244400 5.465820
3.650400 -13.244400 5.459713
3.697200 -13.244400 5.462573
3.744000 -13.244400 5.462573
3.790800 -13.244400 5.449359
3.837600 -13.244400 5.459713
3.884400 -13.244400 5.470389
3.931200 -13.244400 5.463882
3.978000 -13.244400 5.470389
4.024800 -13.244400 5.465105
4.071600 -13.244400 5.464245
4.118400 -13.244400 5.471771
4.165200 -13.244400 5.476223
4.212000 -13.244400 5.469366
4.258800 -13.244400 5.488372
4.305600 -13.244400 5.478977
4.352400 -13.244400 5.473139
4.399200 -13.244400 5.472471
4.446000 -13.244400 5.473139
4.492800 -13.244400 5.465306
4.539600 -13.244400 5.464575
4.586400 -13.244400 5.457490
4.633200 -13.244400 5.463220
4.680000 -13.244400 5.464626
4.726800 -13.244400 5.501958
4.773600 -13.244400 5.529349
4.820400 -13.244400 5.547061
4.867200 -13.244400 5.567398
4.914000 -13.244400 5.569442
4.960800 -13.244400 5.569442
5.007600 -13.244400 5.569442
5.054400 -13.244400 5.568807
5.101200 -13.244400 5.567398
5.148000 -13.244400 5.548457
5.194800 -13.244400 5.556982
5.241600 -13.244400 5.552114
5.288400 -13.244400 5.550673
5.335200 -13.244400 5.550924
5.382000 -13.244400 5.552976
5.428800 -13.244400 5.556457
5.475600 -13.244400 5.556457
5.522400 -13.244400 5.550924
5.569200 -13.244400 5.548496
5.616000 -13.244400 5.552976
5.662800 -13.244400 5.560331
5.709600 -13.244400 5.569364
5.756400 -13.244400 5.581119
5.803200 -13.244400 5.588141
5.850000 -13.244400 5.588141
5.896800 -13.244400 5.607097
5.943600 -13.244400 5.632248
5.990400 -13.244400 5.645738
6.037200 -13.244400 5.669419
6.084000 -13.244400 5.699942
6.130800 -13.244400 5.740209
6.177600 -13.244400 5.761153
6.224400 -13.244400 5.767474
6.271200 -13.244400 5.767474
6.318000 -13.244400 5.761555
6.364800 -13.244400 5.746844
6.411600 -13.244400 5.735780
6.458400 -13.244400 5.730065
6.505200 -13.244400 5.730065
6.552000 -13.244400 5.729614
6.598800 -13.244400 5.727986
6.645600 -13.244400 5.726885
6.692400 -13.244400 5.729614
6.739200 -13.244400 5.726885
6.786000 -13.244400 5.750557
6.832800 -13.244400 5.770596
6.879600 -13.244400 5.788616
6.926400 -13.244400 5.814116
6.973200 -13.244400 5.844433
7.020000 -13.244400 5.858516
7.066800 -13.244400 5.873629
7.113600 -13.244400 5.899149
7.160400 -13.244400 5.890587
7.207200 -13.244400 5.899149
7.254000 -13.244400 5.899149
7.300800 -13.244400 5.915474
7.347600 -13.244400 5.944303
7.394400 -13.244400 5.975871
7.441200 -13.244400 6.010406
7.488000 -13.244400 6.051114
7.534800 -13.244400 6.075587
7.581600 -13.244400 6.073562
7.628400 -13.244400 6.038056
7.675200 -13.244400 6.026352
7.722000 -13.244400 6.026352
7.768800 -13.244400 6.026352
7.815600 -13.244400 6.020921
7.862400 -13.244400 6.026352
7.909200 -13.244400 6.034258
7.956000 -13.244400 6.070608
8.002800 -13.244400 6.108329
8.049600 -13.244400 6.123184
8.096400 -13.244400 6.151336
8.143200 -13.244400 6.186736
8.190000 -13.244400 6.220478
8.236800 -13.244400 6.227403
8.283600 -13.244400 6.249830
8.330400 -13.244400 6.249830
8.377200 -13.244400 6.229055
8.424000 -13.244400 6.215242
8.470800 -13.244400 6.212033
8.517600 -13.244400 6.229055
8.564400 -13.244400 6.257015
8.611200 -13.244400 6.295262
8.658000 -13.244400 6.364077
8.704800 -13.244400 6.380394
8.751600 -13.244400 6.414821
8.798400 -13.244400 6.430207
8.845200 -13.244400 6.441050
8.892000 -13.244400 6.430207
8.938800 -13.244400 6.458323
8.985600 -13.244400 6.452659
9.032400 -13.244400 6.459985
9.079200 -13.244400 6.459985
9.126000 -13.244400 6.452659
9.172800 -13.244400 6.450819
9.219600 -13.244400 6.466169
9.266400 -13.244400 6.498437
9.313200 -13.244400 6.511039
9.360000 -13.244400 6.576099
9.406800 -13.244400 6.601496
9.453600 -13.244400 6.633404
9.500400 -13.244400 6.655064
9.547200 -13.244400 6.663225
9.594000 -13.244400 6.662783
9.640800 -13.244400 6.670989
9.687600 -13.244400 6.687430
9.734400 -13.244400 6.726236
9.781200 -13.244400 6.741836
9.828000 -13.244400 6.782057
9.874800 -13.244400 6.876378
9.921600 -13.244400 6.946885
9.968400 -13.244400 6.952857
10.015200 -13.244400 6.952857
10.062000 -13.244400 6.996153
10.108800 -13.244400 6.998855
10.155600 -13.244400 7.026691
10.202400 -13.244400 7.091215
10.249200 -13.244400 7.158977
10.296000 -13.244400 7.201493
10.342800 -13.244400 7.215283
10.389600 -13.244400 7.255007
10.436400 -13.244400 7.252743
10.483200 -13.244400 7.279038
10.530000 -13.244400 7.289147
10.576800 -13.244400 7.349790
10.623600 -13.244400 7.349790
10.670400 -13.244400 7.375194
10.717200 -13.244400 7.426711
10.764000 -13.244400 7.475369
10.810800 -13.244400 7.495748
10.857600 -13.244400 7.527286
10.904400 -13.244400 7.555581
10.951200 -13.244400 7.619162
10.998000 -13.244400 7.703488
11.044800 -13.244400 7.774741
11.091600 -13.244400 7.825156
11.138400 -13.244400 7.882644
11.185200 -13.244400 7.925433
11.232000 -13.244400 7.938544
11.278800 -13.244400 8.121451
11.325600 -13.244400 8.396776
13.993200 -13.244400 6.725238
14.040000 -13.244400 6.700248
14.086800 -13.244400 6.688496
14.133600 -13.244400 6.674401
14.180400 -13.244400 6.655817
14.227200 -13.244400 6.645151
14.274000 -13.244400 6.639636
14.320800 -13.244400 6.630023
14.367600 -13.244400 6.622204
14.414400 -13.244400 6.620412
14.461200 -13.244400 6.619839
14.508000 -13.244400 6.619839
14.554800 -13.244400 6.620364
14.601600 -13.244400 6.621562
14.648400 -13.244400 6.621562
14.695200 -13.244400 6.624847
14.742000 -13.244400 6.625226
14.788800 -13.244400 6.627100
14.835600 -13.244400 6.625226
14.882400 -13.244400 6.627100
14.929200 -13.244400 6.627100
14.976000 -13.244400 6.635618
15.022800 -13.244400 6.634195
15.069600 -13.244400 6.626891
15.116400 -13.244400 6.621344
15.163200 -13.244400 6.623662
15.210000 -13.244400 6.626891
15.256800 -13.244400 6.630144
15.303600 -13.244400 6.630144
15.350400 -13.244400 6.634826
15.397200 -13.244400 6.640480
15.444000 -13.244400 6.641284
15.490800 -13.244400 6.643346
15.537600 -13.244400 6.657068
15.584400 -13.244400 6.652515
15.631200 -13.244400 6.650533
15.678000 -13.244400 6.648598
15.724800 -13.244400 6.645852
15.771600 -13.244400 6.632070
15.818400 -13.244400 6.620570
15.865200 -13.244400 6.599678
15.912000 -13.244400 6.568665
15.958800 -13.244400 6.544712
16.005600 -13.244400 6.472932
16.520400 -13.244400 5.094936
16.567200 -13.244400 5.078454
16.614000 -13.244400 5.052914
16.660800 -13.244400 5.044842
16.707600 -13.244400 5.022202
16.754400 -13.244400 5.011176
16.801200 -13.244400 4.996154
16.848000 -13.244400 4.986857
16.894800 -13.244400 4.992584
16.941600 -13.244400 4.976938
16.988400 -13.244400 4.974587
17.035200 -13.244400 4.945949
17.082000 -13.244400 4.923846
17.128800 -13.244400 4.911617
17.175600 -13.244400 4.836394
17.222400 -13.244400 4.752958
18.486000 -13.244400 -8.242875
18.532800 -13.244400 -8.291171
18.579600 -13.244400 0.000000
18.626400 -13.244400 0.000000
18.673200 -13.244400 0.000000
-18.720000 -13.197600 0.000000
-18.673200 -13.197600 0.000000
-18.626400 -13.197600 0.000000
-18.579600 -13.197600 -7.842012
-18.532800 -13.197600 -7.842012
-18.486000 -13.197600 -7.826130
-18.439200 -13.197600 -7.826130
-18.392400 -13.197600 -7.820443
-18.345600 -13.197600 -7.826130
-18.298800 -13.197600 -7.825629
-18.252000 -13.197600 -7.807977
-18.205200 -13.197600 -7.803200
-18.158400 -13.197600 -7.807977
-18.111600 -13.197600 -7.803725
-18.064800 -13.197600 -7.815592
-18.018000 -13.197600 -7.811692
-17.971200 -13.197600 -7.815592
-17.924400 -13.197600 -7.815592
-17.877600 -13.197600 -7.815592
-17.830800 -13.197600 -7.820520
-17.784000 -13.197600 -7.830304
-17.737200 -13.197600 -7.807066
-17.690400 -13.197600 -7.830304
-17.643600 -13.197600 -7.840522
-17.596800 -13.197600 -7.818470
-17.550000 -13.197600 -7.816117
-17.503200 -13.197600 -7.807066
-17.456400 -13.197600 -7.798506
-17.409600 -13.197600 -7.779386
-17.362800 -13.197600 -7.745815
-17.316000 -13.197600 -7.722050
-17.269200 -13.197600 -7.737990
-16.754400 -13.197600 -6.097078
-16.052400 -13.197600 5.020376
-16.005600 -13.197600 5.026844
-15.958800 -13.197600 5.033965
-15.912000 -13.197600 5.046939
-15.865200 -13.197600 5.055382
-15.818400 -13.197600 5.083339
-15.771600 -13.197600 5.105721
-15.724800 -13.197600 5.115874
-15.678000 -13.197600 5.118311
-15.631200 -13.197600 5.127190
-15.584400 -13.197600 5.138982
-15.537600 -13.197600 5.156688
-15.490800 -13.197600 5.181565
-15.444000 -13.197600 5.221646
-14.976000 -13.197600 6.657216
-14.929200 -13.197600 6.690187
-14.882400 -13.197600 6.709596
-14.835600 -13.197600 6.713711
-14.788800 -13.197600 6.719405
-14.742000 -13.197600 6.724279
-14.695200 -13.197600 6.731945
-14.648400 -13.197600 6.725932
-14.601600 -13.197600 6.725245
-14.554800 -13.197600 6.724048
-14.508000 -13.197600 6.724048
-14.461200 -13.197600 6.724048
-14.414400 -13.197600 6.729000
-14.367600 -13.197600 6.739708
-14.320800 -13.197600 6.741527
-14.274000 -13.197600 6.744295
-14.227200 -13.197600 6.745878
-14.180400 -13.197600 6.747220
-14.133600 -13.197600 6.747220
-14.086800 -13.197600 6.746610
-14.040000 -13.197600 6.741997
-13.993200 -13.197600 6.741997
-13.946400 -13.197600 6.741378
-13.899600 -13.197600 6.741378
-13.852800 -13.197600 6.746182
-13.806000 -13.197600 6.750504
-13.759200 -13.197600 6.750504
-13.712400 -13.197600 6.744529
-13.665600 -13.197600 6.744108
-13.618800 -13.197600 6.741943
-13.572000 -13.197600 6.741352
-13.525200 -13.197600 6.740927
-13.478400 -13.197600 6.740927
-13.431600 -13.197600 6.741943
-13.384800 -13.197600 6.741943
-13.338000 -13.197600 6.744812
-13.291200 -13.197600 6.745861
-13.244400 -13.197600 6.750807
-13.197600 -13.197600 6.753242
-13.150800 -13.197600 6.753242
-13.104000 -13.197600 6.764342
-13.057200 -13.197600 6.773843
-13.010400 -13.197600 6.807460
-5.007600 -13.197600 8.764635
-4.960800 -13.197600 8.652972
-4.914000 -13.197600 8.608436
-4.867200 -13.197600 8.505041
-4.820400 -13.197600 8.476730
-4.773600 -13.197600 8.376163
-4.726800 -13.197600 8.298595
-4.680000 -13.197600 8.240373
-4.633200 -13.197600 8.218220
-4.586400 -13.197600 8.153543
-4.539600 -13.197600 8.112578
-4.492800 -13.197600 8.081242
-4.446000 -13.197600 7.980937
-4.399200 -13.197600 7.922355
-4.352400 -13.197600 7.849817
-4.305600 -13.197600 7.789502
-4.258800 -13.197600 7.744417
-4.212000 -13.197600 7.690506
-4.165200 -13.197600 7.685858
-4.118400 -13.197600 7.659127
-4.071600 -13.197600 7.602893
-4.024800 -13.197600 7.561460
-3.978000 -13.197600 7.545160
-3.931200 -13.197600 7.513147
-3.884400 -13.197600 7.438176
-3.837600 -13.197600 7.411394
-3.790800 -13.197600 7.363091
-3.744000 -13.197600 7.330951
-3.697200 -13.197600 7.317719
-3.650400 -13.197600 7.287136
-3.603600 -13.197600 7.241935
-3.556800 -13.197600 7.202192
-3.510000 -13.197600 7.161405
-3.463200 -13.197600 7.145713
-3.416400 -13.197600 7.122501
-3.369600 -13.197600 7.108372
-3.322800 -13.197600 7.078626
-3.276000 -13.197600 7.042026
-3.229200 -13.197600 6.986034
-3.182400 -13.197600 6.946228
-3.135600 -13.197600 6.897685
-3.088800 -13.197600 6.849877
-3.042000 -13.197600 6.847997
-2.995200 -13.197600 6.830265
-2.948400 -13.197600 6.825365
-2.901600 -13.197600 6.789258
-2.854800 -13.197600 6.780636
-2.808000 -13.197600 6.770365
-2.761200 -13.197600 6.746098
-2.714400 -13.197600 6.741843
-2.667600 -13.197600 6.715635
-2.620800 -13.197600 6.715635
-2.574000 -13.197600 6.704073
-2.527200 -13.197600 6.693443
-2.480400 -13.197600 6.666934
-2.433600 -13.197600 6.640928
-2.386800 -13.197600 6.590617
-2.340000 -13.197600 6.547833
-2.293200 -13.197600 6.523150
-2.246400 -13.197600 6.492625
-2.199600 -13.197600 6.482796
-2.152800 -13.197600 6.459578
-2.106000 -13.197600 6.446332
-2.059200 -13.197600 6.419921
-2.012400 -13.197600 6.408609
-1.965600 -13.197600 6.399182
-1.918800 -13.197600 6.360601
-1.872000 -13.197600 6.333029
-1.825200 -13.197600 6.309444
-1.778400 -13.197600 6.273391
-1.731600 -13.197600 6.263915
-1.684800 -13.197600 6.251632
-1.638000 -13.197600 6.238429
-1.591200 -13.197600 6.226334
-1.544400 -13.197600 6.220949
-1.497600 -13.197600 6.212698
-1.450800 -13.197600 6.197189
-1.404000 -13.197600 6.187430
-1.357200 -13.197600 6.163819
-1.310400 -13.197600 6.145702
-1.263600 -13.197600 6.145702
-1.216800 -13.197600 6.144899
-1.170000 -13.197600 6.136129
-1.123200 -13.197600 6.132925
-1.076400 -13.197600 6.099331
-1.029600 -13.197600 6.083130
-0.982800 -13.197600 6.064867
-0.936000 -13.197600 6.052532
-0.889200 -13.197600 6.051685
-0.842400 -13.197600 6.047294
-0.795600 -13.197600 6.046800
-0.748800 -13.197600 6.029592
-0.702000 -13.197600 6.017599
-0.655200 -13.197600 6.009172
-0.608400 -13.197600 5.992817
-0.561600 -13.197600 5.980334
-0.514800 -13.197600 5.960002
-0.468000 -13.197600 5.932899
-0.421200 -13.197600 5.920729
-0.374400 -13.197600 5.904666
-0.327600 -13.197600 5.899809
-0.280800 -13.197600 5.873596
-0.234000 -13.197600 5.872810
-0.187200 -13.197600 5.863391
-0.140400 -13.197600 5.845371
-0.093600 -13.197600 5.830199
-0.046800 -13.197600 5.816305
0.000000 -13.197600 5.781231
0.046800 -13.197600 5.776667
0.093600 -13.197600 5.773732
0.140400 -13.197600 5.766453
0.187200 -13.197600 5.773732
0.234000 -13.197600 5.766453
0.280800 -13.197600 5.766453
0.327600 -13.197600 5.774786
0.374400 -13.197600 5.774786
0.421200 -13.197600 5.759245
0.468000 -13.197600 5.752672
0.514800 -13.197600 5.726281
0.561600 -13.197600 5.722036
0.608400 -13.197600 5.712025
0.655200 -13.197600 5.721684
0.702000 -13.197600 5.721684
0.748800 -13.197600 5.722036
0.795600 -13.197600 5.729780
0.842400 -13.197600 5.735511
0.889200 -13.197600 5.746070
0.936000 -13.197600 5.735511
0.982800 -13.197600 5.734809
1.029600 -13.197600 5.732045
1.076400 -13.197600 5.732045
1.123200 -13.197600 5.695358
1.170000 -13.197600 5.679102
1.216800 -13.197600 5.643637
1.263600 -13.197600 5.675518
1.310400 -13.197600 5.645638
1.357200 -13.197600 5.639875
1.404000 -13.197600 5.631002
1.450800 -13.197600 5.617933
1.497600 -13.197600 5.614699
1.544400 -13.197600 5.614699
1.591200 -13.197600 5.598329
1.638000 -13.197600 5.589969
1.684800 -13.197600 5.589969
1.731600 -13.197600 5.584076
1.778400 -13.197600 5.581018
1.825200 -13.197600 5.580295
1.872000 -13.197600 5.580295
1.918800 -13.197600 5.563740
1.965600 -13.197600 5.565008
2.012400 -13.197600 5.580295
2.059200 -13.197600 5.580295
2.106000 -13.197600 5.561063
2.152800 -13.197600 5.552516
2.199600 -13.197600 5.546208
2.246400 -13.197600 5.546208
2.293200 -13.197600 5.538895
2.340000 -13.197600 5.535331
2.386800 -13.197600 5.532753
2.433600 -13.197600 5.524592
2.480400 -13.197600 5.510432
2.527200 -13.197600 5.501276
2.574000 -13.197600 5.504781
2.620800 -13.197600 5.504457
2.667600 -13.197600 5.504355
2.714400 -13.197600 5.504355
2.761200 -13.197600 5.481853
2.808000 -13.197600 5.482575
2.854800 -13.197600 5.500310
2.901600 -13.197600 5.477041
2.948400 -13.197600 5.456109
2.995200 -13.197600 5.447426
3.042000 -13.197600 5.458976
3.088800 -13.197600 5.458976
3.135600 -13.197600 5.454926
3.182400 -13.197600 5.449368
3.229200 -13.197600 5.454816
3.276000 -13.197600 5.454926
3.322800 -13.197600 5.465820
3.369600 -13.197600 5.459053
3.416400 -13.197600 5.465820
3.463200 -13.197600 5.465820
3.510000 -13.197600 5.462573
3.556800 -13.197600 5.465820
3.603600 -13.197600 5.471455
3.650400 -13.197600 5.462573
3.697200 -13.197600 5.470389
3.744000 -13.197600 5.462573
3.790800 -13.197600 5.447595
3.837600 -13.197600 5.447595
3.884400 -13.197600 5.447595
3.931200 -13.197600 5.445948
3.978000 -13.197600 5.446528
4.024800 -13.197600 5.446528
4.071600 -13.197600 5.447595
4.118400 -13.197600 5.464245
4.165200 -13.197600 5.465105
4.212000 -13.197600 5.469366
4.258800 -13.197600 5.489293
4.305600 -13.197600 5.478977
4.352400 -13.197600 5.476223
4.399200 -13.197600 5.473139
4.446000 -13.197600 5.476223
4.492800 -13.197600 5.469366
4.539600 -13.197600 5.464575
4.586400 -13.197600 5.463220
4.633200 -13.197600 5.463257
4.680000 -13.197600 5.464626
4.726800 -13.197600 5.504523
4.773600 -13.197600 5.505677
4.820400 -13.197600 5.538425
4.867200 -13.197600 5.546957
4.914000 -13.197600 5.567398
4.960800 -13.197600 5.567398
5.007600 -13.197600 5.566253
5.054400 -13.197600 5.552114
5.101200 -13.197600 5.552114
5.148000 -13.197600 5.537207
5.194800 -13.197600 5.548457
5.241600 -13.197600 5.548457
5.288400 -13.197600 5.537841
5.335200 -13.197600 5.537841
5.382000 -13.197600 5.545722
5.428800 -13.197600 5.548457
5.475600 -13.197600 5.550673
5.522400 -13.197600 5.530944
5.569200 -13.197600 5.524301
5.616000 -13.197600 5.540460
5.662800 -13.197600 5.556457
5.709600 -13.197600 5.569364
5.756400 -13.197600 5.569364
5.803200 -13.197600 5.581119
5.850000 -13.197600 5.577599
5.896800 -13.197600 5.588141
5.943600 -13.197600 5.627615
5.990400 -13.197600 5.629181
6.037200 -13.197600 5.658420
6.084000 -13.197600 5.687403
6.130800 -13.197600 5.741927
6.177600 -13.197600 5.742188
6.224400 -13.197600 5.742188
6.271200 -13.197600 5.757493
6.318000 -13.197600 5.746844
6.364800 -13.197600 5.736904
6.411600 -13.197600 5.732344
6.458400 -13.197600 5.728973
6.505200 -13.197600 5.730065
6.552000 -13.197600 5.729614
6.598800 -13.197600 5.727986
6.645600 -13.197600 5.729614
6.692400 -13.197600 5.729614
6.739200 -13.197600 5.726829
6.786000 -13.197600 5.746775
6.832800 -13.197600 5.767630
6.879600 -13.197600 5.784120
6.926400 -13.197600 5.822784
6.973200 -13.197600 5.844433
7.020000 -13.197600 5.855574
7.066800 -13.197600 5.868851
7.113600 -13.197600 5.873629
7.160400 -13.197600 5.882660
7.207200 -13.197600 5.890587
7.254000 -13.197600 5.890587
7.300800 -13.197600 5.915474
7.347600 -13.197600 5.945971
7.394400 -13.197600 5.969351
7.441200 -13.197600 5.989403
7.488000 -13.197600 6.020076
7.534800 -13.197600 6.030095
7.581600 -13.197600 6.038056
7.628400 -13.197600 6.026185
7.675200 -13.197600 6.026185
7.722000 -13.197600 6.026352
7.768800 -13.197600 6.020921
7.815600 -13.197600 6.017864
7.862400 -13.197600 6.017864
7.909200 -13.197600 6.030711
7.956000 -13.197600 6.062732
8.002800 -13.197600 6.108329
8.049600 -13.197600 6.120431
8.096400 -13.197600 6.137475
8.143200 -13.197600 6.170138
8.190000 -13.197600 6.200924
8.236800 -13.197600 6.220726
8.283600 -13.197600 6.227403
8.330400 -13.197600 6.227957
8.377200 -13.197600 6.227403
8.424000 -13.197600 6.213477
8.470800 -13.197600 6.210866
8.517600 -13.197600 6.224719
8.564400 -13.197600 6.247984
8.611200 -13.197600 6.286204
8.658000 -13.197600 6.310612
8.704800 -13.197600 6.377279
8.751600 -13.197600 6.386430
8.798400 -13.197600 6.423224
8.845200 -13.197600 6.429914
8.892000 -13.197600 6.429914
8.938800 -13.197600 6.458323
8.985600 -13.197600 6.458323
9.032400 -13.197600 6.461684
9.079200 -13.197600 6.461684
9.126000 -13.197600 6.459985
9.172800 -13.197600 6.458323
9.219600 -13.197600 6.479665
9.266400 -13.197600 6.500522
9.313200 -13.197600 6.511039
9.360000 -13.197600 6.592079
9.406800 -13.197600 6.601496
9.453600 -13.197600 6.616309
9.500400 -13.197600 6.649935
9.547200 -13.197600 6.662783
9.594000 -13.197600 6.662783
9.640800 -13.197600 6.666684
9.687600 -13.197600 6.679044
9.734400 -13.197600 6.692323
9.781200 -13.197600 6.739336
9.828000 -13.197600 6.775270
9.874800 -13.197600 6.851419
9.921600 -13.197600 6.904886
9.968400 -13.197600 6.938098
10.015200 -13.197600 6.945673
10.062000 -13.197600 6.993421
10.108800 -13.197600 6.998590
10.155600 -13.197600 7.026691
10.202400 -13.197600 7.078616
10.249200 -13.197600 7.158012
10.296000 -13.197600 7.201493
10.342800 -13.197600 7.242256
10.389600 -13.197600 7.277008
10.436400 -13.197600 7.279038
10.483200 -13.197600 7.331657
10.530000 -13.197600 7.354555
10.576800 -13.197600 7.363836
10.623600 -13.197600 7.375194
10.670400 -13.197600 7.381258
10.717200 -13.197600 7.445520
10.764000 -13.197600 7.482672
10.810800 -13.197600 7.496331
10.857600 -13.197600 7.527286
10.904400 -13.197600 7.555581
10.951200 -13.197600 7.621333
10.998000 -13.197600 7.706332
11.044800 -13.197600 7.741400
11.091600 -13.197600 7.825156
11.138400 -13.197600 7.891445
11.185200 -13.197600 7.934615
11.232000 -13.197600 7.946426
11.278800 -13.197600 8.121451
11.325600 -13.197600 8.515091
11.372400 -13.197600 9.102218
14.040000 -13.197600 6.724288
14.086800 -13.197600 6.700211
14.133600 -13.197600 6.691222
14.180400 -13.197600 6.680538
14.227200 -13.197600 6.649625
14.274000 -13.197600 6.639825
14.320800 -13.197600 6.630023
14.367600 -13.197600 6.622595
14.414400 -13.197600 6.622204
14.461200 -13.197600 6.621656
14.508000 -13.197600 6.622595
14.554800 -13.197600 6.622595
14.601600 -13.197600 6.625226
14.648400 -13.197600 6.626987
14.695200 -13.197600 6.627129
14.742000 -13.197600 6.631920
14.788800 -13.197600 6.631920
14.835600 -13.197600 6.627100
14.882400 -13.197600 6.631920
14.929200 -13.197600 6.627129
14.976000 -13.197600 6.640092
15.022800 -13.197600 6.640092
15.069600 -13.197600 6.634195
15.116400 -13.197600 6.626891
15.163200 -13.197600 6.634195
15.210000 -13.197600 6.634195
15.256800 -13.197600 6.639099
15.303600 -13.197600 6.640480
15.350400 -13.197600 6.641074
15.397200 -13.197600 6.642552
15.444000 -13.197600 6.643812
15.490800 -13.197600 6.652515
15.537600 -13.197600 6.660605
15.584400 -13.197600 6.665378
15.631200 -13.197600 6.657961
15.678000 -13.197600 6.657961
15.724800 -13.197600 6.655061
15.771600 -13.197600 6.653280
15.818400 -13.197600 6.632070
15.865200 -13.197600 6.620570
15.912000 -13.197600 6.596125
15.958800 -13.197600 6.567613
16.005600 -13.197600 6.526808
16.567200 -13.197600 5.088105
16.614000 -13.197600 5.065398
16.660800 -13.197600 5.052914
16.707600 -13.197600 5.034938
16.754400 -13.197600 5.017762
16.801200 -13.197600 5.011399
16.848000 -13.197600 4.993697
16.894800 -13.197600 4.993809
16.941600 -13.197600 4.992584
16.988400 -13.197600 4.985847
17.035200 -13.197600 4.969997
17.082000 -13.197600 4.945949
17.128800 -13.197600 4.925434
17.175600 -13.197600 4.868961
17.222400 -13.197600 4.827859
17.269200 -13.197600 4.747599
18.486000 -13.197600 -8.275604
18.532800 -13.197600 -8.351790
18.579600 -13.197600 0.000000
18.626400 -13.197600 0.000000
18.673200 -13.197600 0.000000
-18.720000 -13.150800 0.000000
-18.673200 -13.150800 0.000000
-18.626400 -13.150800 0.000000
-18.579600 -13.150800 -7.843415
-18.532800 -13.150800 -7.843415
-18.486000 -13.150800 -7.842012
-18.439200 -13.150800 -7.842012
-18.392400 -13.150800 -7.833947
-18.345600 -13.150800 -7.834844
-18.298800 -13.150800 -7.833947
-18.252000 -13.150800 -7.824627
-18.205200 -13.150800 -7.824627
-18.158400 -13.150800 -7.811692
-18.111600 -13.150800 -7.807977
-18.064800 -13.150800 -7.815592
-18.018000 -13.150800 -7.803725
-17.971200 -13.150800 -7.807977
-17.924400 -13.150800 -7.799347
-17.877600 -13.150800 -7.803725
-17.830800 -13.150800 -7.803725
-17.784000 -13.150800 -7.805766
-17.737200 -13.150800 -7.805766
-17.690400 -13.150800 -7.830304
-17.643600 -13.150800 -7.840522
-17.596800 -13.150800 -7.843817
-17.550000 -13.150800 -7.818470
-17.503200 -13.150800 -7.818470
-17.456400 -13.150800 -7.807066
-17.409600 -13.150800 -7.770383
-17.362800 -13.150800 -7.737990
-17.316000 -13.150800 -7.720170
-17.269200 -13.150800 -7.722050
-16.052400 -13.150800 5.021574
-16.005600 -13.150800 5.028876
-15.958800 -13.150800 5.046868
-15.912000 -13.150800 5.057034
-15.865200 -13.150800 5.090103
-15.818400 -13.150800 5.100916
-15.771600 -13.150800 5.114477
-15.724800 -13.150800 5.128485
-15.678000 -13.150800 5.128560
-15.631200 -13.150800 5.143362
-15.584400 -13.150800 5.156688
-15.537600 -13.150800 5.183336
-15.490800 -13.150800 5.210038
-15.022800 -13.150800 6.657216
-14.976000 -13.150800 6.690187
-14.929200 -13.150800 6.709596
-14.882400 -13.150800 6.717094
-14.835600 -13.150800 6.722183
-14.788800 -13.150800 6.735190
-14.742000 -13.150800 6.736442
-14.695200 -13.150800 6.740604
-14.648400 -13.150800 6.740458
-14.601600 -13.150800 6.740458
-14.554800 -13.150800 6.737158
-14.508000 -13.150800 6.737158
-14.461200 -13.150800 6.741527
-14.414400 -13.150800 6.742408
-14.367600 -13.150800 6.744852
-14.320800 -13.150800 6.744852
-14.274000 -13.150800 6.747313
-14.227200 -13.150800 6.747313
-14.180400 -13.150800 6.749203
-14.133600 -13.150800 6.749203
-14.086800 -13.150800 6.747886
-14.040000 -13.150800 6.747313
-13.993200 -13.150800 6.748048
-13.946400 -13.150800 6.746610
-13.899600 -13.150800 6.750247
-13.852800 -13.150800 6.754197
-13.806000 -13.150800 6.754505
-13.759200 -13.150800 6.754505
-13.712400 -13.150800 6.754197
-13.665600 -13.150800 6.752673
-13.618800 -13.150800 6.750068
-13.572000 -13.150800 6.744649
-13.525200 -13.150800 6.744529
-13.478400 -13.150800 6.744649
-13.431600 -13.150800 6.744815
-13.384800 -13.150800 6.744815
-13.338000 -13.150800 6.746324
-13.291200 -13.150800 6.748646
-13.244400 -13.150800 6.753242
-13.197600 -13.150800 6.758110
-13.150800 -13.150800 6.768113
-13.104000 -13.150800 6.775692
-13.057200 -13.150800 6.804290
-13.010400 -13.150800 6.864188
-5.054400 -13.150800 8.793953
-5.007600 -13.150800 8.768927
-4.960800 -13.150800 8.676807
-4.914000 -13.150800 8.608436
-4.867200 -13.150800 8.513496
-4.820400 -13.150800 8.494511
-4.773600 -13.150800 8.410569
-4.726800 -13.150800 8.323944
-4.680000 -13.150800 8.289062
-4.633200 -13.150800 8.237467
-4.586400 -13.150800 8.159219
-4.539600 -13.150800 8.112223
-4.492800 -13.150800 8.081242
-4.446000 -13.150800 7.980937
-4.399200 -13.150800 7.899057
-4.352400 -13.150800 7.826193
-4.305600 -13.150800 7.787635
-4.258800 -13.150800 7.733900
-4.212000 -13.150800 7.687924
-4.165200 -13.150800 7.666493
-4.118400 -13.150800 7.635666
-4.071600 -13.150800 7.584918
-4.024800 -13.150800 7.555520
-3.978000 -13.150800 7.538571
-3.931200 -13.150800 7.487524
-3.884400 -13.150800 7.419638
-3.837600 -13.150800 7.405137
-3.790800 -13.150800 7.355768
-3.744000 -13.150800 7.318864
-3.697200 -13.150800 7.306182
-3.650400 -13.150800 7.286123
-3.603600 -13.150800 7.246631
-3.556800 -13.150800 7.214432
-3.510000 -13.150800 7.161405
-3.463200 -13.150800 7.145713
-3.416400 -13.150800 7.109762
-3.369600 -13.150800 7.093732
-3.322800 -13.150800 7.063033
-3.276000 -13.150800 7.003988
-3.229200 -13.150800 6.947170
-3.182400 -13.150800 6.907674
-3.135600 -13.150800 6.879217
-3.088800 -13.150800 6.850540
-3.042000 -13.150800 6.850540
-2.995200 -13.150800 6.847997
-2.948400 -13.150800 6.831486
-2.901600 -13.150800 6.802182
-2.854800 -13.150800 6.787270
-2.808000 -13.150800 6.763439
-2.761200 -13.150800 6.746098
-2.714400 -13.150800 6.736570
-2.667600 -13.150800 6.716085
-2.620800 -13.150800 6.715635
-2.574000 -13.150800 6.698788
-2.527200 -13.150800 6.669501
-2.480400 -13.150800 6.661966
-2.433600 -13.150800 6.603378
-2.386800 -13.150800 6.565548
-2.340000 -13.150800 6.530907
-2.293200 -13.150800 6.503709
-2.246400 -13.150800 6.487388
-2.199600 -13.150800 6.485047
-2.152800 -13.150800 6.459275
-2.106000 -13.150800 6.446332
-2.059200 -13.150800 6.409875
-2.012400 -13.150800 6.402967
-1.965600 -13.150800 6.395358
-1.918800 -13.150800 6.357683
-1.872000 -13.150800 6.332882
-1.825200 -13.150800 6.295313
-1.778400 -13.150800 6.273391
-1.731600 -13.150800 6.263915
-1.684800 -13.150800 6.251632
-1.638000 -13.150800 6.238429
-1.591200 -13.150800 6.226334
-1.544400 -13.150800 6.221765
-1.497600 -13.150800 6.220949
-1.450800 -13.150800 6.197189
-1.404000 -13.150800 6.189114
-1.357200 -13.150800 6.187574
-1.310400 -13.150800 6.163819
-1.263600 -13.150800 6.163819
-1.216800 -13.150800 6.158899
-1.170000 -13.150800 6.157271
-1.123200 -13.150800 6.147159
-1.076400 -13.150800 6.132925
-1.029600 -13.150800 6.105661
-0.982800 -13.150800 6.083130
-0.936000 -13.150800 6.075087
-0.889200 -13.150800 6.064867
-0.842400 -13.150800 6.047310
-0.795600 -13.150800 6.042002
-0.748800 -13.150800 6.017599
-0.702000 -13.150800 6.011564
-0.655200 -13.150800 6.001089
-0.608400 -13.150800 5.984208
-0.561600 -13.150800 5.960002
-0.514800 -13.150800 5.932899
-0.468000 -13.150800 5.923204
-0.421200 -13.150800 5.906994
-0.374400 -13.150800 5.899809
-0.327600 -13.150800 5.873596
-0.280800 -13.150800 5.870246
-0.234000 -13.150800 5.869942
-0.187200 -13.150800 5.859367
-0.140400 -13.150800 5.849395
-0.093600 -13.150800 5.837018
-0.046800 -13.150800 5.821916
0.000000 -13.150800 5.789015
0.046800 -13.150800 5.781231
0.093600 -13.150800 5.776667
0.140400 -13.150800 5.775432
0.187200 -13.150800 5.775432
0.234000 -13.150800 5.774786
0.280800 -13.150800 5.766453
0.327600 -13.150800 5.766453
0.374400 -13.150800 5.774786
0.421200 -13.150800 5.773473
0.468000 -13.150800 5.759245
0.514800 -13.150800 5.740840
0.561600 -13.150800 5.740840
0.608400 -13.150800 5.735479
0.655200 -13.150800 5.734987
0.702000 -13.150800 5.734987
0.748800 -13.150800 5.734809
0.795600 -13.150800 5.743586
0.842400 -13.150800 5.752177
0.889200 -13.150800 5.752458
0.936000 -13.150800 5.744091
0.982800 -13.150800 5.734809
1.029600 -13.150800 5.695358
1.076400 -13.150800 5.723163
1.123200 -13.150800 5.685628
1.170000 -13.150800 5.660561
1.216800 -13.150800 5.643637
1.263600 -13.150800 5.660561
1.310400 -13.150800 5.659065
1.357200 -13.150800 5.645638
1.404000 -13.150800 5.633593
1.450800 -13.150800 5.614699
1.497600 -13.150800 5.597026
1.544400 -13.150800 5.597026
1.591200 -13.150800 5.594358
1.638000 -13.150800 5.584516
1.684800 -13.150800 5.584076
1.731600 -13.150800 5.573424
1.778400 -13.150800 5.573424
1.825200 -13.150800 5.576482
1.872000 -13.150800 5.573424
1.918800 -13.150800 5.562541
1.965600 -13.150800 5.563740
2.012400 -13.150800 5.580295
2.059200 -13.150800 5.580295
2.106000 -13.150800 5.562541
2.152800 -13.150800 5.561063
2.199600 -13.150800 5.552516
2.246400 -13.150800 5.552516
2.293200 -13.150800 5.544006
2.340000 -13.150800 5.538895
2.386800 -13.150800 5.535331
2.433600 -13.150800 5.526332
2.480400 -13.150800 5.522456
2.527200 -13.150800 5.510432
2.574000 -13.150800 5.518854
2.620800 -13.150800 5.510432
2.667600 -13.150800 5.507551
2.714400 -13.150800 5.518854
2.761200 -13.150800 5.507551
2.808000 -13.150800 5.510765
2.854800 -13.150800 5.510765
2.901600 -13.150800 5.477041
2.948400 -13.150800 5.467829
2.995200 -13.150800 5.455599
3.042000 -13.150800 5.456109
3.088800 -13.150800 5.456109
3.135600 -13.150800 5.454926
3.182400 -13.150800 5.448831
3.229200 -13.150800 5.454816
3.276000 -13.150800 5.449524
3.322800 -13.150800 5.459053
3.369600 -13.150800 5.448831
3.416400 -13.150800 5.449524
3.463200 -13.150800 5.449524
3.510000 -13.150800 5.447225
3.556800 -13.150800 5.449524
3.603600 -13.150800 5.465820
3.650400 -13.150800 5.459713
3.697200 -13.150800 5.462573
3.744000 -13.150800 5.454052
3.790800 -13.150800 5.442295
3.837600 -13.150800 5.445948
3.884400 -13.150800 5.446528
3.931200 -13.150800 5.432758
3.978000 -13.150800 5.432758
4.024800 -13.150800 5.428712
4.071600 -13.150800 5.445948
4.118400 -13.150800 5.451226
4.165200 -13.150800 5.464245
4.212000 -13.150800 5.467816
4.258800 -13.150800 5.469366
4.305600 -13.150800 5.478977
4.352400 -13.150800 5.478977
4.399200 -13.150800 5.478977
4.446000 -13.150800 5.478977
4.492800 -13.150800 5.469366
4.539600 -13.150800 5.464575
4.586400 -13.150800 5.463257
4.633200 -13.150800 5.464603
4.680000 -13.150800 5.469114
4.726800 -13.150800 5.504523
4.773600 -13.150800 5.504523
4.820400 -13.150800 5.516437
4.867200 -13.150800 5.539967
4.914000 -13.150800 5.550998
4.960800 -13.150800 5.560816
5.007600 -13.150800 5.564475
5.054400 -13.150800 5.552114
5.101200 -13.150800 5.564475
5.148000 -13.150800 5.550998
5.194800 -13.150800 5.552114
5.241600 -13.150800 5.552114
5.288400 -13.150800 5.550673
5.335200 -13.150800 5.548446
5.382000 -13.150800 5.548457
5.428800 -13.150800 5.550673
5.475600 -13.150800 5.548496
5.522400 -13.150800 5.530944
5.569200 -13.150800 5.524301
5.616000 -13.150800 5.532165
5.662800 -13.150800 5.556147
5.709600 -13.150800 5.558233
5.756400 -13.150800 5.563148
5.803200 -13.150800 5.568044
5.850000 -13.150800 5.569364
5.896800 -13.150800 5.581119
5.943600 -13.150800 5.610871
5.990400 -13.150800 5.625699
6.037200 -13.150800 5.628609
6.084000 -13.150800 5.662105
6.130800 -13.150800 5.739015
6.177600 -13.150800 5.740209
6.224400 -13.150800 5.739015
6.271200 -13.150800 5.739015
6.318000 -13.150800 5.736904
6.364800 -13.150800 5.728973
6.411600 -13.150800 5.731192
6.458400 -13.150800 5.727986
6.505200 -13.150800 5.729614
6.552000 -13.150800 5.731192
6.598800 -13.150800 5.727986
6.645600 -13.150800 5.729614
6.692400 -13.150800 5.729614
6.739200 -13.150800 5.716933
6.786000 -13.150800 5.746775
6.832800 -13.150800 5.760112
6.879600 -13.150800 5.789081
6.926400 -13.150800 5.821144
6.973200 -13.150800 5.834387
7.020000 -13.150800 5.851233
7.066800 -13.150800 5.853737
7.113600 -13.150800 5.855574
7.160400 -13.150800 5.868851
7.207200 -13.150800 5.883061
7.254000 -13.150800 5.885106
7.300800 -13.150800 5.904083
7.347600 -13.150800 5.948340
7.394400 -13.150800 5.975871
7.441200 -13.150800 6.005280
7.488000 -13.150800 6.018378
7.534800 -13.150800 6.026185
7.581600 -13.150800 6.026185
7.628400 -13.150800 6.020500
7.675200 -13.150800 6.018378
7.722000 -13.150800 6.023392
7.768800 -13.150800 6.015479
7.815600 -13.150800 6.015305
7.862400 -13.150800 6.015305
7.909200 -13.150800 6.016337
7.956000 -13.150800 6.045275
8.002800 -13.150800 6.095523
8.049600 -13.150800 6.120431
8.096400 -13.150800 6.143470
8.143200 -13.150800 6.175948
8.190000 -13.150800 6.200924
8.236800 -13.150800 6.220478
8.283600 -13.150800 6.224719
8.330400 -13.150800 6.227002
8.377200 -13.150800 6.224719
8.424000 -13.150800 6.208229
8.470800 -13.150800 6.208229
8.517600 -13.150800 6.224719
8.564400 -13.150800 6.239354
8.611200 -13.150800 6.286204
8.658000 -13.150800 6.319670
8.704800 -13.150800 6.377279
8.751600 -13.150800 6.380551
8.798400 -13.150800 6.409614
8.845200 -13.150800 6.422535
8.892000 -13.150800 6.423224
8.938800 -13.150800 6.443330
8.985600 -13.150800 6.445982
9.032400 -13.150800 6.460349
9.079200 -13.150800 6.461684
9.126000 -13.150800 6.460349
9.172800 -13.150800 6.460349
9.219600 -13.150800 6.479665
9.266400 -13.150800 6.506588
9.313200 -13.150800 6.562366
9.360000 -13.150800 6.592625
9.406800 -13.150800 6.601678
9.453600 -13.150800 6.616309
9.500400 -13.150800 6.650682
9.547200 -13.150800 6.663225
9.594000 -13.150800 6.670989
9.640800 -13.150800 6.674494
9.687600 -13.150800 6.681298
9.734400 -13.150800 6.709823
9.781200 -13.150800 6.749666
9.828000 -13.150800 6.781032
9.874800 -13.150800 6.869505
9.921600 -13.150800 6.889409
9.968400 -13.150800 6.912174
10.015200 -13.150800 6.941071
10.062000 -13.150800 6.976134
10.108800 -13.150800 6.993421
10.155600 -13.150800 7.017574
10.202400 -13.150800 7.078616
10.249200 -13.150800 7.161522
10.296000 -13.150800 7.213610
10.342800 -13.150800 7.247620
10.389600 -13.150800 7.279038
10.436400 -13.150800 7.326383
10.483200 -13.150800 7.354555
10.530000 -13.150800 7.374910
10.576800 -13.150800 7.386310
10.623600 -13.150800 7.388778
10.670400 -13.150800 7.423709
10.717200 -13.150800 7.474106
10.764000 -13.150800 7.484378
10.810800 -13.150800 7.506701
10.857600 -13.150800 7.539923
10.904400 -13.150800 7.575181
10.951200 -13.150800 7.648565
10.998000 -13.150800 7.726025
11.044800 -13.150800 7.772045
11.091600 -13.150800 7.825156
11.138400 -13.150800 7.891445
11.185200 -13.150800 7.938544
11.232000 -13.150800 7.949921
11.278800 -13.150800 8.127208
11.325600 -13.150800 8.845195
14.086800 -13.150800 6.702894
14.133600 -13.150800 6.699417
14.180400 -13.150800 6.689773
14.227200 -13.150800 6.686318
14.274000 -13.150800 6.644423
14.320800 -13.150800 6.634477
14.367600 -13.150800 6.632712
14.414400 -13.150800 6.628745
14.461200 -13.150800 6.627441
14.508000 -13.150800 6.630023
14.554800 -13.150800 6.627441
14.601600 -13.150800 6.633726
14.648400 -13.150800 6.633726
14.695200 -13.150800 6.635338
14.742000 -13.150800 6.637663
14.788800 -13.150800 6.640092
14.835600 -13.150800 6.627129
14.882400 -13.150800 6.638571
14.929200 -13.150800 6.638571
14.976000 -13.150800 6.640881
15.022800 -13.150800 6.646150
15.069600 -13.150800 6.640092
15.116400 -13.150800 6.638571
15.163200 -13.150800 6.634195
15.210000 -13.150800 6.631606
15.256800 -13.150800 6.634826
15.303600 -13.150800 6.639099
15.350400 -13.150800 6.641284
15.397200 -13.150800 6.646208
15.444000 -13.150800 6.646208
15.490800 -13.150800 6.657068
15.537600 -13.150800 6.660605
15.584400 -13.150800 6.660605
15.631200 -13.150800 6.653280
15.678000 -13.150800 6.653280
15.724800 -13.150800 6.652515
15.771600 -13.150800 6.653280
15.818400 -13.150800 6.632689
15.865200 -13.150800 6.630110
15.912000 -13.150800 6.614290
15.958800 -13.150800 6.596339
16.005600 -13.150800 6.557431
16.052400 -13.150800 6.504923
16.520400 -13.150800 5.132567
16.567200 -13.150800 5.094936
16.614000 -13.150800 5.072144
16.660800 -13.150800 5.061333
16.707600 -13.150800 5.045142
16.754400 -13.150800 5.025885
16.801200 -13.150800 5.014313
16.848000 -13.150800 5.008568
16.894800 -13.150800 5.008568
16.941600 -13.150800 5.008568
16.988400 -13.150800 5.011399
17.035200 -13.150800 4.985847
17.082000 -13.150800 4.974156
17.128800 -13.150800 4.961481
17.175600 -13.150800 4.925434
17.222400 -13.150800 4.870378
17.269200 -13.150800 4.791991
17.784000 -13.150800 -2.597110
18.579600 -13.150800 0.000000
18.626400 -13.150800 0.000000
18.673200 -13.150800 0.000000
-18.720000 -13.104000 0.000000
-18.673200 -13.104000 0.000000
-18.626400 -13.104000 0.000000
-18.579600 -13.104000 -7.871964
-18.532800 -13.104000 -7.861930
-18.486000 -13.104000 -7.871728
-18.439200 -13.104000 -7.871728
-18.392400 -13.104000 -7.858427
-18.345600 -13.104000 -7.871446
-18.298800 -13.104000 -7.869389
-18.252000 -13.104000 -7.858427
-18.205200 -13.104000 -7.846599
-18.158400 -13.104000 -7.825629
-18.111600 -13.104000 -7.823129
-18.064800 -13.104000 -7.815592
-18.018000 -13.104000 -7.807977
-17.971200 -13.104000 -7.809825
-17.924400 -13.104000 -7.804944
-17.877600 -13.104000 -7.805766
-17.830800 -13.104000 -7.804944
-17.784000 -13.104000 -7.805766
-17.737200 -13.104000 -7.805766
-17.690400 -13.104000 -7.820786
-17.643600 -13.104000 -7.818470
-17.596800 -13.104000 -7.840522
-17.550000 -13.104000 -7.818470
-17.503200 -13.104000 -7.818470
-17.456400 -13.104000 -7.815373
-17.409600 -13.104000 -7.788279
-17.362800 -13.104000 -7.779386
-17.316000 -13.104000 -7.720170
-16.099200 -13.104000 5.021574
-16.052400 -13.104000 5.026844
-16.005600 -13.104000 5.055382
-15.958800 -13.104000 5.057833
-15.912000 -13.104000 5.088426
-15.865200 -13.104000 5.104479
-15.818400 -13.104000 5.113379
-15.771600 -13.104000 5.126495
-15.724800 -13.104000 5.137373
-15.678000 -13.104000 5.138207
-15.631200 -13.104000 5.156688
-15.584400 -13.104000 5.183336
-15.537600 -13.104000 5.211010
-15.490800 -13.104000 5.285071
-15.022800 -13.104000 6.690187
-14.976000 -13.104000 6.709596
-14.929200 -13.104000 6.722183
-14.882400 -13.104000 6.736442
-14.835600 -13.104000 6.741682
-14.788800 -13.104000 6.743032
-14.742000 -13.104000 6.743709
-14.695200 -13.104000 6.747730
-14.648400 -13.104000 6.750596
-14.601600 -13.104000 6.750596
-14.554800 -13.104000 6.750800
-14.508000 -13.104000 6.750596
-14.461200 -13.104000 6.752540
-14.414400 -13.104000 6.753370
-14.367600 -13.104000 6.753370
-14.320800 -13.104000 6.753131
-14.274000 -13.104000 6.753370
-14.227200 -13.104000 6.753131
-14.180400 -13.104000 6.753649
-14.133600 -13.104000 6.753131
-14.086800 -13.104000 6.752026
-14.040000 -13.104000 6.750247
-13.993200 -13.104000 6.751024
-13.946400 -13.104000 6.750247
-13.899600 -13.104000 6.754306
-13.852800 -13.104000 6.755829
-13.806000 -13.104000 6.756221
-13.759200 -13.104000 6.757586
-13.712400 -13.104000 6.756221
-13.665600 -13.104000 6.755829
-13.618800 -13.104000 6.755829
-13.572000 -13.104000 6.750068
-13.525200 -13.104000 6.746324
-13.478400 -13.104000 6.746324
-13.431600 -13.104000 6.746880
-13.384800 -13.104000 6.746880
-13.338000 -13.104000 6.748614
-13.291200 -13.104000 6.752001
-13.244400 -13.104000 6.764342
-13.197600 -13.104000 6.772003
-13.150800 -13.104000 6.775692
-13.104000 -13.104000 6.807460
-13.057200 -13.104000 6.841958
-5.054400 -13.104000 8.859101
-5.007600 -13.104000 8.823754
-4.960800 -13.104000 8.702486
-4.914000 -13.104000 8.612661
-4.867200 -13.104000 8.530723
-4.820400 -13.104000 8.494511
-4.773600 -13.104000 8.423861
-4.726800 -13.104000 8.356725
-4.680000 -13.104000 8.309690
-4.633200 -13.104000 8.237742
-4.586400 -13.104000 8.159219
-4.539600 -13.104000 8.107440
-4.492800 -13.104000 8.062651
-4.446000 -13.104000 7.959193
-4.399200 -13.104000 7.899057
-4.352400 -13.104000 7.826193
-4.305600 -13.104000 7.787635
-4.258800 -13.104000 7.733900
-4.212000 -13.104000 7.685858
-4.165200 -13.104000 7.660964
-4.118400 -13.104000 7.614249
-4.071600 -13.104000 7.584918
-4.024800 -13.104000 7.554505
-3.978000 -13.104000 7.538322
-3.931200 -13.104000 7.504907
-3.884400 -13.104000 7.418404
-3.837600 -13.104000 7.384079
-3.790800 -13.104000 7.355532
-3.744000 -13.104000 7.315923
-3.697200 -13.104000 7.285352
-3.650400 -13.104000 7.252606
-3.603600 -13.104000 7.239658
-3.556800 -13.104000 7.214432
-3.510000 -13.104000 7.172040
-3.463200 -13.104000 7.147105
-3.416400 -13.104000 7.109762
-3.369600 -13.104000 7.092489
-3.322800 -13.104000 7.055269
-3.276000 -13.104000 7.001785
-3.229200 -13.104000 6.941264
-3.182400 -13.104000 6.907674
-3.135600 -13.104000 6.879217
-3.088800 -13.104000 6.863979
-3.042000 -13.104000 6.849985
-2.995200 -13.104000 6.831486
-2.948400 -13.104000 6.830265
-2.901600 -13.104000 6.802182
-2.854800 -13.104000 6.788146
-2.808000 -13.104000 6.771167
-2.761200 -13.104000 6.752847
-2.714400 -13.104000 6.741843
-2.667600 -13.104000 6.717524
-2.620800 -13.104000 6.715635
-2.574000 -13.104000 6.692091
-2.527200 -13.104000 6.664626
-2.480400 -13.104000 6.621136
-2.433600 -13.104000 6.552120
-2.386800 -13.104000 6.538062
-2.340000 -13.104000 6.498827
-2.293200 -13.104000 6.482796
-2.246400 -13.104000 6.479969
-2.199600 -13.104000 6.462072
-2.152800 -13.104000 6.446332
-2.106000 -13.104000 6.438121
-2.059200 -13.104000 6.406590
-2.012400 -13.104000 6.399182
-1.965600 -13.104000 6.384399
-1.918800 -13.104000 6.355225
-1.872000 -13.104000 6.332882
-1.825200 -13.104000 6.311088
-1.778400 -13.104000 6.292487
-1.731600 -13.104000 6.291948
-1.684800 -13.104000 6.277553
-1.638000 -13.104000 6.259422
-1.591200 -13.104000 6.247269
-1.544400 -13.104000 6.226334
-1.497600 -13.104000 6.222678
-1.450800 -13.104000 6.202660
-1.404000 -13.104000 6.191717
-1.357200 -13.104000 6.189114
-1.310400 -13.104000 6.187430
-1.263600 -13.104000 6.186376
-1.216800 -13.104000 6.168697
-1.170000 -13.104000 6.158899
-1.123200 -13.104000 6.147159
-1.076400 -13.104000 6.136129
-1.029600 -13.104000 6.118112
-0.982800 -13.104000 6.094021
-0.936000 -13.104000 6.075087
-0.889200 -13.104000 6.052532
-0.842400 -13.104000 6.047294
-0.795600 -13.104000 6.038013
-0.748800 -13.104000 6.015292
-0.702000 -13.104000 6.009172
-0.655200 -13.104000 5.999023
-0.608400 -13.104000 5.974570
-0.561600 -13.104000 5.927557
-0.514800 -13.104000 5.903235
-0.468000 -13.104000 5.903235
-0.421200 -13.104000 5.899809
-0.374400 -13.104000 5.881196
-0.327600 -13.104000 5.873596
-0.280800 -13.104000 5.872421
-0.234000 -13.104000 5.873596
-0.187200 -13.104000 5.864115
-0.140400 -13.104000 5.859367
-0.093600 -13.104000 5.845371
-0.046800 -13.104000 5.829935
0.000000 -13.104000 5.797703
0.046800 -13.104000 5.793339
0.093600 -13.104000 5.776667
0.140400 -13.104000 5.774786
0.187200 -13.104000 5.774786
0.234000 -13.104000 5.757145
0.280800 -13.104000 5.750566
0.327600 -13.104000 5.752672
0.374400 -13.104000 5.752672
0.421200 -13.104000 5.744413
0.468000 -13.104000 5.740840
0.514800 -13.104000 5.726885
0.561600 -13.104000 5.735479
0.608400 -13.104000 5.735479
0.655200 -13.104000 5.734987
0.702000 -13.104000 5.743586
0.748800 -13.104000 5.735479
0.795600 -13.104000 5.746070
0.842400 -13.104000 5.752771
0.889200 -13.104000 5.752458
0.936000 -13.104000 5.744091
0.982800 -13.104000 5.734809
1.029600 -13.104000 5.705101
1.076400 -13.104000 5.732045
1.123200 -13.104000 5.695358
1.170000 -13.104000 5.673387
1.216800 -13.104000 5.645033
1.263600 -13.104000 5.660561
1.310400 -13.104000 5.659718
1.357200 -13.104000 5.645638
1.404000 -13.104000 5.631002
1.450800 -13.104000 5.597026
1.497600 -13.104000 5.594358
1.544400 -13.104000 5.594358
1.591200 -13.104000 5.584516
1.638000 -13.104000 5.581587
1.684800 -13.104000 5.576482
1.731600 -13.104000 5.573424
1.778400 -13.104000 5.573424
1.825200 -13.104000 5.573424
1.872000 -13.104000 5.572032
1.918800 -13.104000 5.568516
1.965600 -13.104000 5.569626
2.012400 -13.104000 5.573424
2.059200 -13.104000 5.572032
2.106000 -13.104000 5.562541
2.152800 -13.104000 5.550080
2.199600 -13.104000 5.540540
2.246400 -13.104000 5.540540
2.293200 -13.104000 5.537970
2.340000 -13.104000 5.535331
2.386800 -13.104000 5.528916
2.433600 -13.104000 5.523130
2.480400 -13.104000 5.522456
2.527200 -13.104000 5.522456
2.574000 -13.104000 5.523130
2.620800 -13.104000 5.518854
2.667600 -13.104000 5.522456
2.714400 -13.104000 5.523787
2.761200 -13.104000 5.522456
2.808000 -13.104000 5.523787
2.854800 -13.104000 5.520953
2.901600 -13.104000 5.504540
2.948400 -13.104000 5.487573
2.995200 -13.104000 5.461116
3.042000 -13.104000 5.467829
3.088800 -13.104000 5.458976
3.135600 -13.104000 5.454926
3.182400 -13.104000 5.449272
3.229200 -13.104000 5.449272
3.276000 -13.104000 5.449272
3.322800 -13.104000 5.449524
3.369600 -13.104000 5.442053
3.416400 -13.104000 5.449272
3.463200 -13.104000 5.449524
3.510000 -13.104000 5.447225
3.556800 -13.104000 5.449524
3.603600 -13.104000 5.464968
3.650400 -13.104000 5.447225
3.697200 -13.104000 5.447225
3.744000 -13.104000 5.426109
3.790800 -13.104000 5.426109
3.837600 -13.104000 5.426109
3.884400 -13.104000 5.428030
3.931200 -13.104000 5.426109
3.978000 -13.104000 5.424804
4.024800 -13.104000 5.424804
4.071600 -13.104000 5.431518
4.118400 -13.104000 5.445067
4.165200 -13.104000 5.451226
4.212000 -13.104000 5.465105
4.258800 -13.104000 5.467816
4.305600 -13.104000 5.478977
4.352400 -13.104000 5.478977
4.399200 -13.104000 5.472471
4.446000 -13.104000 5.467816
4.492800 -13.104000 5.463963
4.539600 -13.104000 5.457490
4.586400 -13.104000 5.457490
4.633200 -13.104000 5.463963
4.680000 -13.104000 5.464626
4.726800 -13.104000 5.503413
4.773600 -13.104000 5.504523
4.820400 -13.104000 5.516437
4.867200 -13.104000 5.534337
4.914000 -13.104000 5.536536
4.960800 -13.104000 5.536345
5.007600 -13.104000 5.536536
5.054400 -13.104000 5.536536
5.101200 -13.104000 5.550998
5.148000 -13.104000 5.545722
5.194800 -13.104000 5.550998
5.241600 -13.104000 5.561382
5.288400 -13.104000 5.548457
5.335200 -13.104000 5.548446
5.382000 -13.104000 5.548457
5.428800 -13.104000 5.550924
5.475600 -13.104000 5.548496
5.522400 -13.104000 5.547736
5.569200 -13.104000 5.526117
5.616000 -13.104000 5.546346
5.662800 -13.104000 5.556147
5.709600 -13.104000 5.556457
5.756400 -13.104000 5.548496
5.803200 -13.104000 5.563148
5.850000 -13.104000 5.566486
5.896800 -13.104000 5.577599
5.943600 -13.104000 5.607097
5.990400 -13.104000 5.625699
6.037200 -13.104000 5.634015
6.084000 -13.104000 5.659988
6.130800 -13.104000 5.695819
6.177600 -13.104000 5.710901
6.224400 -13.104000 5.708806
6.271200 -13.104000 5.708806
6.318000 -13.104000 5.706256
6.364800 -13.104000 5.708806
6.411600 -13.104000 5.716273
6.458400 -13.104000 5.714737
6.505200 -13.104000 5.720340
6.552000 -13.104000 5.728973
6.598800 -13.104000 5.720340
6.645600 -13.104000 5.729614
6.692400 -13.104000 5.729614
6.739200 -13.104000 5.726829
6.786000 -13.104000 5.750557
6.832800 -13.104000 5.793354
6.879600 -13.104000 5.793941
6.926400 -13.104000 5.814116
6.973200 -13.104000 5.836085
7.020000 -13.104000 5.851233
7.066800 -13.104000 5.853324
7.113600 -13.104000 5.855510
7.160400 -13.104000 5.858516
7.207200 -13.104000 5.891649
7.254000 -13.104000 5.891649
7.300800 -13.104000 5.905858
7.347600 -13.104000 5.948340
7.394400 -13.104000 5.969351
7.441200 -13.104000 5.987033
7.488000 -13.104000 6.011409
7.534800 -13.104000 6.018378
7.581600 -13.104000 6.018378
7.628400 -13.104000 6.015305
7.675200 -13.104000 6.015305
7.722000 -13.104000 6.018378
7.768800 -13.104000 6.015479
7.815600 -13.104000 6.015305
7.862400 -13.104000 6.015479
7.909200 -13.104000 6.023392
7.956000 -13.104000 6.046640
8.002800 -13.104000 6.092354
8.049600 -13.104000 6.120431
8.096400 -13.104000 6.136882
8.143200 -13.104000 6.170138
8.190000 -13.104000 6.215708
8.236800 -13.104000 6.227403
8.283600 -13.104000 6.227403
8.330400 -13.104000 6.227957
8.377200 -13.104000 6.227403
8.424000 -13.104000 6.215242
8.470800 -13.104000 6.215242
8.517600 -13.104000 6.229055
8.564400 -13.104000 6.286204
8.611200 -13.104000 6.310612
8.658000 -13.104000 6.329654
8.704800 -13.104000 6.377393
8.751600 -13.104000 6.386430
8.798400 -13.104000 6.409614
8.845200 -13.104000 6.418966
8.892000 -13.104000 6.422535
8.938800 -13.104000 6.441050
8.985600 -13.104000 6.445033
9.032400 -13.104000 6.458323
9.079200 -13.104000 6.460349
9.126000 -13.104000 6.469036
9.172800 -13.104000 6.470468
9.219600 -13.104000 6.495820
9.266400 -13.104000 6.529582
9.313200 -13.104000 6.568314
9.360000 -13.104000 6.592079
9.406800 -13.104000 6.596551
9.453600 -13.104000 6.602737
9.500400 -13.104000 6.657457
9.547200 -13.104000 6.666684
9.594000 -13.104000 6.670989
9.640800 -13.104000 6.674494
9.687600 -13.104000 6.684279
9.734400 -13.104000 6.736180
9.781200 -13.104000 6.764999
9.828000 -13.104000 6.807024
9.874800 -13.104000 6.880515
9.921600 -13.104000 6.904886
9.968400 -13.104000 6.916075
10.015200 -13.104000 6.941071
10.062000 -13.104000 6.968138
10.108800 -13.104000 6.976134
10.155600 -13.104000 7.002363
10.202400 -13.104000 7.063258
10.249200 -13.104000 7.161522
10.296000 -13.104000 7.218418
10.342800 -13.104000 7.255007
10.389600 -13.104000 7.279038
10.436400 -13.104000 7.331771
10.483200 -13.104000 7.356076
10.530000 -13.104000 7.375194
10.576800 -13.104000 7.388778
10.623600 -13.104000 7.423709
10.670400 -13.104000 7.428361
10.717200 -13.104000 7.467622
10.764000 -13.104000 7.494101
10.810800 -13.104000 7.507914
10.857600 -13.104000 7.539923
10.904400 -13.104000 7.575181
10.951200 -13.104000 7.690197
10.998000 -13.104000 7.738103
11.044800 -13.104000 7.796926
11.091600 -13.104000 7.873974
11.138400 -13.104000 7.891445
11.185200 -13.104000 7.938544
11.232000 -13.104000 7.938544
11.278800 -13.104000 8.011152
11.325600 -13.104000 8.845195
11.372400 -13.104000 12.585022
14.133600 -13.104000 6.700248
14.180400 -13.104000 6.691222
14.227200 -13.104000 6.687474
14.274000 -13.104000 6.664314
14.320800 -13.104000 6.660410
14.367600 -13.104000 6.639825
14.414400 -13.104000 6.633523
14.461200 -13.104000 6.632999
14.508000 -13.104000 6.633982
14.554800 -13.104000 6.633726
14.601600 -13.104000 6.633726
14.648400 -13.104000 6.627922
14.695200 -13.104000 6.627922
14.742000 -13.104000 6.630016
14.788800 -13.104000 6.640092
14.835600 -13.104000 6.632767
14.882400 -13.104000 6.640092
14.929200 -13.104000 6.640881
14.976000 -13.104000 6.649404
15.022800 -13.104000 6.657379
15.069600 -13.104000 6.654676
15.116400 -13.104000 6.654676
15.163200 -13.104000 6.646208
15.210000 -13.104000 6.634826
15.256800 -13.104000 6.641284
15.303600 -13.104000 6.639099
15.350400 -13.104000 6.641284
15.397200 -13.104000 6.646208
15.444000 -13.104000 6.643812
15.490800 -13.104000 6.647176
15.537600 -13.104000 6.657961
15.584400 -13.104000 6.657961
15.631200 -13.104000 6.652515
15.678000 -13.104000 6.652515
15.724800 -13.104000 6.645852
15.771600 -13.104000 6.653280
15.818400 -13.104000 6.633633
15.865200 -13.104000 6.632070
15.912000 -13.104000 6.620570
15.958800 -13.104000 6.605055
16.005600 -13.104000 6.560083
16.052400 -13.104000 6.542212
16.099200 -13.104000 6.472932
16.614000 -13.104000 5.093084
16.660800 -13.104000 5.081342
16.707600 -13.104000 5.061173
16.754400 -13.104000 5.046662
16.801200 -13.104000 5.025885
16.848000 -13.104000 5.025198
16.894800 -13.104000 5.029197
16.941600 -13.104000 5.029197
16.988400 -13.104000 5.030632
17.035200 -13.104000 5.030632
17.082000 -13.104000 5.029197
17.128800 -13.104000 5.008568
17.175600 -13.104000 4.963347
17.222400 -13.104000 4.925434
17.269200 -13.104000 4.870378
17.316000 -13.104000 4.772085
17.690400 -13.104000 -1.004209
18.579600 -13.104000 0.000000
18.626400 -13.104000 0.000000
18.673200 -13.104000 0.000000
-18.720000 -13.057200 0.000000
-18.673200 -13.057200 0.000000
-18.626400 -13.057200 0.000000
-18.579600 -13.057200 -7.889826
-18.532800 -13.057200 -7.889826
-18.486000 -13.057200 -7.884681
-18.439200 -13.057200 -7.876919
-18.392400 -13.057200 -7.871446
-18.345600 -13.057200 -7.874857
-18.298800 -13.057200 -7.871446
-18.252000 -13.057200 -7.869446
-18.205200 -13.057200 -7.869389
-18.158400 -13.057200 -7.846599
-18.111600 -13.057200 -7.825629
-18.064800 -13.057200 -7.820277
-18.018000 -13.057200 -7.809825
-17.971200 -13.057200 -7.809825
-17.924400 -13.057200 -7.805766
-17.877600 -13.057200 -7.809825
-17.830800 -13.057200 -7.805766
-17.784000 -13.057200 -7.819211
-17.737200 -13.057200 -7.831042
-17.690400 -13.057200 -7.833146
-17.643600 -13.057200 -7.840522
-17.596800 -13.057200 -7.843817
-17.550000 -13.057200 -7.831042
-17.503200 -13.057200 -7.831042
-17.456400 -13.057200 -7.816117
-17.409600 -13.057200 -7.808069
-17.362800 -13.057200 -7.788320
-16.099200 -13.057200 5.046062
-16.052400 -13.057200 5.046939
-16.005600 -13.057200 5.059693
-15.958800 -13.057200 5.088426
-15.912000 -13.057200 5.100916
-15.865200 -13.057200 5.115874
-15.818400 -13.057200 5.126495
-15.771600 -13.057200 5.137373
-15.724800 -13.057200 5.140362
-15.678000 -13.057200 5.143362
-15.631200 -13.057200 5.160277
-15.584400 -13.057200 5.210038
-15.537600 -13.057200 5.248045
-15.069600 -13.057200 6.679392
-15.022800 -13.057200 6.709596
-14.976000 -13.057200 6.722183
-14.929200 -13.057200 6.741682
-14.882400 -13.057200 6.743709
-14.835600 -13.057200 6.748840
-14.788800 -13.057200 6.750800
-14.742000 -13.057200 6.752232
-14.695200 -13.057200 6.752293
-14.648400 -13.057200 6.757011
-14.601600 -13.057200 6.757011
-14.554800 -13.057200 6.757011
-14.508000 -13.057200 6.757011
-14.461200 -13.057200 6.759126
-14.414400 -13.057200 6.757011
-14.367600 -13.057200 6.758236
-14.320800 -13.057200 6.758236
-14.274000 -13.057200 6.758236
-14.227200 -13.057200 6.758236
-14.180400 -13.057200 6.758283
-14.133600 -13.057200 6.758283
-14.086800 -13.057200 6.758236
-14.040000 -13.057200 6.754570
-13.993200 -13.057200 6.754570
-13.946400 -13.057200 6.754306
-13.899600 -13.057200 6.756435
-13.852800 -13.057200 6.759346
-13.806000 -13.057200 6.760638
-13.759200 -13.057200 6.761354
-13.712400 -13.057200 6.761354
-13.665600 -13.057200 6.760638
-13.618800 -13.057200 6.760638
-13.572000 -13.057200 6.752673
-13.525200 -13.057200 6.748614
-13.478400 -13.057200 6.746880
-13.431600 -13.057200 6.748614
-13.384800 -13.057200 6.746880
-13.338000 -13.057200 6.748614
-13.291200 -13.057200 6.751219
-13.244400 -13.057200 6.768113
-13.197600 -13.057200 6.783878
-13.150800 -13.057200 6.804290
-13.104000 -13.057200 6.831486
-5.054400 -13.057200 8.892891
-5.007600 -13.057200 8.854377
-4.960800 -13.057200 8.793953
-4.914000 -13.057200 8.676807
-4.867200 -13.057200 8.594702
-4.820400 -13.057200 8.507618
-4.773600 -13.057200 8.476730
-4.726800 -13.057200 8.357823
-4.680000 -13.057200 8.298595
-4.633200 -13.057200 8.238372
-4.586400 -13.057200 8.159219
-4.539600 -13.057200 8.102450
-4.492800 -13.057200 8.050752
-4.446000 -13.057200 7.956569
-4.399200 -13.057200 7.899057
-4.352400 -13.057200 7.826193
-4.305600 -13.057200 7.787246
-4.258800 -13.057200 7.733900
-4.212000 -13.057200 7.679902
-4.165200 -13.057200 7.659127
-4.118400 -13.057200 7.629314
-4.071600 -13.057200 7.581167
-4.024800 -13.057200 7.545576
-3.978000 -13.057200 7.520912
-3.931200 -13.057200 7.486779
-3.884400 -13.057200 7.405137
-3.837600 -13.057200 7.362355
-3.790800 -13.057200 7.326174
-3.744000 -13.057200 7.306187
-3.697200 -13.057200 7.283278
-3.650400 -13.057200 7.246631
-3.603600 -13.057200 7.225510
-3.556800 -13.057200 7.202192
-3.510000 -13.057200 7.180834
-3.463200 -13.057200 7.147946
-3.416400 -13.057200 7.109762
-3.369600 -13.057200 7.082723
-3.322800 -13.057200 7.042026
-3.276000 -13.057200 6.986034
-3.229200 -13.057200 6.941264
-3.182400 -13.057200 6.917480
-3.135600 -13.057200 6.904478
-3.088800 -13.057200 6.875944
-3.042000 -13.057200 6.856436
-2.995200 -13.057200 6.837989
-2.948400 -13.057200 6.831486
-2.901600 -13.057200 6.822027
-2.854800 -13.057200 6.776560
-2.808000 -13.057200 6.760076
-2.761200 -13.057200 6.752847
-2.714400 -13.057200 6.741843
-2.667600 -13.057200 6.729113
-2.620800 -13.057200 6.715635
-2.574000 -13.057200 6.686267
-2.527200 -13.057200 6.662327
-2.480400 -13.057200 6.583437
-2.433600 -13.057200 6.542258
-2.386800 -13.057200 6.527470
-2.340000 -13.057200 6.491317
-2.293200 -13.057200 6.482490
-2.246400 -13.057200 6.482490
-2.199600 -13.057200 6.479969
-2.152800 -13.057200 6.454553
-2.106000 -13.057200 6.442776
-2.059200 -13.057200 6.408609
-2.012400 -13.057200 6.390026
-1.965600 -13.057200 6.360108
-1.918800 -13.057200 6.348242
-1.872000 -13.057200 6.334958
-1.825200 -13.057200 6.323870
-1.778400 -13.057200 6.323870
-1.731600 -13.057200 6.311088
-1.684800 -13.057200 6.308850
-1.638000 -13.057200 6.291948
-1.591200 -13.057200 6.261315
-1.544400 -13.057200 6.248349
-1.497600 -13.057200 6.232082
-1.450800 -13.057200 6.218825
-1.404000 -13.057200 6.197815
-1.357200 -13.057200 6.191717
-1.310400 -13.057200 6.187430
-1.263600 -13.057200 6.186376
-1.216800 -13.057200 6.159184
-1.170000 -13.057200 6.157271
-1.123200 -13.057200 6.146834
-1.076400 -13.057200 6.129573
-1.029600 -13.057200 6.094021
-0.982800 -13.057200 6.077004
-0.936000 -13.057200 6.064867
-0.889200 -13.057200 6.051685
-0.842400 -13.057200 6.042002
-0.795600 -13.057200 6.035186
-0.748800 -13.057200 6.013391
-0.702000 -13.057200 5.999023
-0.655200 -13.057200 5.992817
-0.608400 -13.057200 5.952121
-0.561600 -13.057200 5.912577
-0.514800 -13.057200 5.900864
-0.468000 -13.057200 5.900864
-0.421200 -13.057200 5.881196
-0.374400 -13.057200 5.875528
-0.327600 -13.057200 5.872421
-0.280800 -13.057200 5.868115
-0.234000 -13.057200 5.869119
-0.187200 -13.057200 5.859367
-0.140400 -13.057200 5.845371
-0.093600 -13.057200 5.843611
-0.046800 -13.057200 5.812011
0.000000 -13.057200 5.793339
0.046800 -13.057200 5.797703
0.093600 -13.057200 5.779182
0.140400 -13.057200 5.774786
0.187200 -13.057200 5.775432
0.234000 -13.057200 5.766453
0.280800 -13.057200 5.759724
0.327600 -13.057200 5.759497
0.374400 -13.057200 5.759497
0.421200 -13.057200 5.759497
0.468000 -13.057200 5.745739
0.514800 -13.057200 5.743586
0.561600 -13.057200 5.743586
0.608400 -13.057200 5.744413
0.655200 -13.057200 5.735479
0.702000 -13.057200 5.743586
0.748800 -13.057200 5.735479
0.795600 -13.057200 5.744091
0.842400 -13.057200 5.752177
0.889200 -13.057200 5.746070
0.936000 -13.057200 5.734809
0.982800 -13.057200 5.732045
1.029600 -13.057200 5.705101
1.076400 -13.057200 5.723163
1.123200 -13.057200 5.695358
1.170000 -13.057200 5.673387
1.216800 -13.057200 5.659065
1.263600 -13.057200 5.675518
1.310400 -13.057200 5.675518
1.357200 -13.057200 5.660561
1.404000 -13.057200 5.633593
1.450800 -13.057200 5.614699
1.497600 -13.057200 5.594358
1.544400 -13.057200 5.589132
1.591200 -13.057200 5.586898
1.638000 -13.057200 5.586647
1.684800 -13.057200 5.584076
1.731600 -13.057200 5.576121
1.778400 -13.057200 5.573424
1.825200 -13.057200 5.573424
1.872000 -13.057200 5.573424
1.918800 -13.057200 5.568516
1.965600 -13.057200 5.569626
2.012400 -13.057200 5.572032
2.059200 -13.057200 5.572032
2.106000 -13.057200 5.561063
2.152800 -13.057200 5.535428
2.199600 -13.057200 5.535428
2.246400 -13.057200 5.531701
2.293200 -13.057200 5.528916
2.340000 -13.057200 5.528664
2.386800 -13.057200 5.520042
2.433600 -13.057200 5.510432
2.480400 -13.057200 5.510432
2.527200 -13.057200 5.510432
2.574000 -13.057200 5.518854
2.620800 -13.057200 5.517589
2.667600 -13.057200 5.522456
2.714400 -13.057200 5.523891
2.761200 -13.057200 5.523787
2.808000 -13.057200 5.523891
2.854800 -13.057200 5.522266
2.901600 -13.057200 5.510765
2.948400 -13.057200 5.507551
2.995200 -13.057200 5.481046
3.042000 -13.057200 5.481046
3.088800 -13.057200 5.466613
3.135600 -13.057200 5.458976
3.182400 -13.057200 5.454926
3.229200 -13.057200 5.455599
3.276000 -13.057200 5.454816
3.322800 -13.057200 5.454626
3.369600 -13.057200 5.448831
3.416400 -13.057200 5.449524
3.463200 -13.057200 5.449524
3.510000 -13.057200 5.447225
3.556800 -13.057200 5.447050
3.603600 -13.057200 5.447050
3.650400 -13.057200 5.440500
3.697200 -13.057200 5.432758
3.744000 -13.057200 5.426109
3.790800 -13.057200 5.424804
3.837600 -13.057200 5.415239
3.884400 -13.057200 5.415239
3.931200 -13.057200 5.413667
3.978000 -13.057200 5.415239
4.024800 -13.057200 5.413667
4.071600 -13.057200 5.423139
4.118400 -13.057200 5.423139
4.165200 -13.057200 5.427106
4.212000 -13.057200 5.442706
4.258800 -13.057200 5.451226
4.305600 -13.057200 5.451226
4.352400 -13.057200 5.472471
4.399200 -13.057200 5.472471
4.446000 -13.057200 5.467816
4.492800 -13.057200 5.464603
4.539600 -13.057200 5.463257
4.586400 -13.057200 5.463220
4.633200 -13.057200 5.464603
4.680000 -13.057200 5.469114
4.726800 -13.057200 5.504569
4.773600 -13.057200 5.504569
4.820400 -13.057200 5.513164
4.867200 -13.057200 5.529544
4.914000 -13.057200 5.530903
4.960800 -13.057200 5.529544
5.007600 -13.057200 5.534337
5.054400 -13.057200 5.523786
5.101200 -13.057200 5.536536
5.148000 -13.057200 5.536536
5.194800 -13.057200 5.548457
5.241600 -13.057200 5.561382
5.288400 -13.057200 5.550924
5.335200 -13.057200 5.548446
5.382000 -13.057200 5.550924
5.428800 -13.057200 5.556457
5.475600 -13.057200 5.552275
5.522400 -13.057200 5.550924
5.569200 -13.057200 5.547736
5.616000 -13.057200 5.548446
5.662800 -13.057200 5.558233
5.709600 -13.057200 5.558233
5.756400 -13.057200 5.552275
5.803200 -13.057200 5.563148
5.850000 -13.057200 5.577599
5.896800 -13.057200 5.582949
5.943600 -13.057200 5.625699
5.990400 -13.057200 5.625699
6.037200 -13.057200 5.634143
6.084000 -13.057200 5.661053
6.130800 -13.057200 5.695819
6.177600 -13.057200 5.710901
6.224400 -13.057200 5.710901
6.271200 -13.057200 5.721268
6.318000 -13.057200 5.721268
6.364800 -13.057200 5.716273
6.411600 -13.057200 5.727986
6.458400 -13.057200 5.727986
6.505200 -13.057200 5.728413
6.552000 -13.057200 5.728973
6.598800 -13.057200 5.721285
6.645600 -13.057200 5.721285
6.692400 -13.057200 5.726829
6.739200 -13.057200 5.721285
6.786000 -13.057200 5.746775
6.832800 -13.057200 5.793941
6.879600 -13.057200 5.793941
6.926400 -13.057200 5.802204
6.973200 -13.057200 5.833738
7.020000 -13.057200 5.851233
7.066800 -13.057200 5.853324
7.113600 -13.057200 5.853324
7.160400 -13.057200 5.859064
7.207200 -13.057200 5.895046
7.254000 -13.057200 5.899149
7.300800 -13.057200 5.915474
7.347600 -13.057200 5.953806
7.394400 -13.057200 5.964155
7.441200 -13.057200 5.978047
7.488000 -13.057200 5.993549
7.534800 -13.057200 5.999436
7.581600 -13.057200 6.005640
7.628400 -13.057200 6.005640
7.675200 -13.057200 6.005640
7.722000 -13.057200 6.008407
7.768800 -13.057200 6.013557
7.815600 -13.057200 6.015479
7.862400 -13.057200 6.015479
7.909200 -13.057200 6.023392
7.956000 -13.057200 6.057483
8.002800 -13.057200 6.079659
8.049600 -13.057200 6.095523
8.096400 -13.057200 6.126106
8.143200 -13.057200 6.165700
8.190000 -13.057200 6.200924
8.236800 -13.057200 6.227403
8.283600 -13.057200 6.228314
8.330400 -13.057200 6.228314
8.377200 -13.057200 6.227957
8.424000 -13.057200 6.227002
8.470800 -13.057200 6.227957
8.517600 -13.057200 6.271742
8.564400 -13.057200 6.300845
8.611200 -13.057200 6.306118
8.658000 -13.057200 6.324005
8.704800 -13.057200 6.353997
8.751600 -13.057200 6.377767
8.798400 -13.057200 6.380488
8.845200 -13.057200 6.409614
8.892000 -13.057200 6.414821
8.938800 -13.057200 6.430968
8.985600 -13.057200 6.433201
9.032400 -13.057200 6.451009
9.079200 -13.057200 6.461684
9.126000 -13.057200 6.479665
9.172800 -13.057200 6.495820
9.219600 -13.057200 6.507306
9.266400 -13.057200 6.546378
9.313200 -13.057200 6.570920
9.360000 -13.057200 6.592625
9.406800 -13.057200 6.611350
9.453600 -13.057200 6.623774
9.500400 -13.057200 6.662429
9.547200 -13.057200 6.669670
9.594000 -13.057200 6.674494
9.640800 -13.057200 6.679044
9.687600 -13.057200 6.692323
9.734400 -13.057200 6.754933
9.781200 -13.057200 6.790628
9.828000 -13.057200 6.860616
9.874800 -13.057200 6.882090
9.921600 -13.057200 6.904886
9.968400 -13.057200 6.912174
10.015200 -13.057200 6.941071
10.062000 -13.057200 6.959009
10.108800 -13.057200 6.963659
10.155600 -13.057200 7.002363
10.202400 -13.057200 7.054265
10.249200 -13.057200 7.123953
10.296000 -13.057200 7.195152
10.342800 -13.057200 7.215671
10.389600 -13.057200 7.242256
10.436400 -13.057200 7.323206
10.483200 -13.057200 7.344065
10.530000 -13.057200 7.365379
10.576800 -13.057200 7.388778
10.623600 -13.057200 7.428361
10.670400 -13.057200 7.451223
10.717200 -13.057200 7.492079
10.764000 -13.057200 7.496500
10.810800 -13.057200 7.535223
10.857600 -13.057200 7.548221
10.904400 -13.057200 7.578521
10.951200 -13.057200 7.712946
10.998000 -13.057200 7.741400
11.044800 -13.057200 7.788704
11.091600 -13.057200 7.848989
11.138400 -13.057200 7.876545
11.185200 -13.057200 7.913595
11.232000 -13.057200 7.925433
11.278800 -13.057200 8.119783
11.325600 -13.057200 8.970320
14.180400 -13.057200 6.702894
14.227200 -13.057200 6.691222
14.274000 -13.057200 6.682618
14.320800 -13.057200 6.661929
14.367600 -13.057200 6.644285
14.414400 -13.057200 6.634477
14.461200 -13.057200 6.633726
14.508000 -13.057200 6.635338
14.554800 -13.057200 6.635338
14.601600 -13.057200 6.634477
14.648400 -13.057200 6.633726
14.695200 -13.057200 6.630016
14.742000 -13.057200 6.630016
14.788800 -13.057200 6.638401
14.835600 -13.057200 6.637818
14.882400 -13.057200 6.640092
14.929200 -13.057200 6.640092
14.976000 -13.057200 6.649284
15.022800 -13.057200 6.657379
15.069600 -13.057200 6.657379
15.116400 -13.057200 6.657379
15.163200 -13.057200 6.649284
15.210000 -13.057200 6.641284
15.256800 -13.057200 6.646208
15.303600 -13.057200 6.647176
15.350400 -13.057200 6.646208
15.397200 -13.057200 6.647829
15.444000 -13.057200 6.647176
15.490800 -13.057200 6.657068
15.537600 -13.057200 6.659351
15.584400 -13.057200 6.660605
15.631200 -13.057200 6.657961
15.678000 -13.057200 6.653280
15.724800 -13.057200 6.652515
15.771600 -13.057200 6.655061
15.818400 -13.057200 6.653269
15.865200 -13.057200 6.647412
15.912000 -13.057200 6.633633
15.958800 -13.057200 6.622150
16.005600 -13.057200 6.606168
16.052400 -13.057200 6.560083
16.099200 -13.057200 6.543790
16.146000 -13.057200 6.516572
16.614000 -13.057200 5.118193
16.660800 -13.057200 5.093084
16.707600 -13.057200 5.067409
16.754400 -13.057200 5.049066
16.801200 -13.057200 5.045142
16.848000 -13.057200 5.030632
16.894800 -13.057200 5.045807
16.941600 -13.057200 5.045807
16.988400 -13.057200 5.045807
17.035200 -13.057200 5.045807
17.082000 -13.057200 5.042800
17.128800 -13.057200 5.042724
17.175600 -13.057200 5.016855
17.222400 -13.057200 4.963347
17.269200 -13.057200 4.929554
17.316000 -13.057200 4.870378
18.626400 -13.057200 0.000000
18.673200 -13.057200 0.000000
-18.720000 -13.010400 0.000000
-18.673200 -13.010400 0.000000
-18.626400 -13.010400 0.000000
-18.579600 -13.010400 -7.900460
-18.532800 -13.010400 -7.902110
-18.486000 -13.010400 -7.902744
-18.439200 -13.010400 -7.897858
-18.392400 -13.010400 -7.874857
-18.345600 -13.010400 -7.891851
-18.298800 -13.010400 -7.874857
-18.252000 -13.010400 -7.891851
-18.205200 -13.010400 -7.871446
-18.158400 -13.010400 -7.858427
-18.111600 -13.010400 -7.835027
-18.064800 -13.010400 -7.829029
-18.018000 -13.010400 -7.824627
-17.971200 -13.010400 -7.820786
-17.924400 -13.010400 -7.819211
-17.877600 -13.010400 -7.830304
-17.830800 -13.010400 -7.835027
-17.784000 -13.010400 -7.851087
-17.737200 -13.010400 -7.860580
-17.690400 -13.010400 -7.859746
-17.643600 -13.010400 -7.859746
-17.596800 -13.010400 -7.860580
-17.550000 -13.010400 -7.855489
-17.503200 -13.010400 -7.843817
-17.456400 -13.010400 -7.818470
-17.409600 -13.010400 -7.791808
-17.362800 -13.010400 -7.788320
-16.146000 -13.010400 5.046939
-16.099200 -13.010400 5.054573
-16.052400 -13.010400 5.057833
-16.005600 -13.010400 5.086663
-15.958800 -13.010400 5.098897
-15.912000 -13.010400 5.108087
-15.865200 -13.010400 5.116368
-15.818400 -13.010400 5.131200
-15.771600 -13.010400 5.137373
-15.724800 -13.010400 5.140362
-15.678000 -13.010400 5.146237
-15.631200 -13.010400 5.163672
-15.584400 -13.010400 5.211437
-15.116400 -13.010400 6.667379
-15.069600 -13.010400 6.703121
-15.022800 -13.010400 6.720873
-14.976000 -13.010400 6.741682
-14.929200 -13.010400 6.750314
-14.882400 -13.010400 6.750314
-14.835600 -13.010400 6.751294
-14.788800 -13.010400 6.751294
-14.742000 -13.010400 6.752293
-14.695200 -13.010400 6.752293
-14.648400 -13.010400 6.757011
-14.601600 -13.010400 6.757011
-14.554800 -13.010400 6.759126
-14.508000 -13.010400 6.758783
-14.461200 -13.010400 6.763176
-14.414400 -13.010400 6.758283
-14.367600 -13.010400 6.763176
-14.320800 -13.010400 6.760330
-14.274000 -13.010400 6.760330
-14.227200 -13.010400 6.759864
-14.180400 -13.010400 6.760330
-14.133600 -13.010400 6.759346
-14.086800 -13.010400 6.759346
-14.040000 -13.010400 6.754306
-13.993200 -13.010400 6.754306
-13.946400 -13.010400 6.752780
-13.899600 -13.010400 6.756435
-13.852800 -13.010400 6.760638
-13.806000 -13.010400 6.760638
-13.759200 -13.010400 6.761354
-13.712400 -13.010400 6.761681
-13.665600 -13.010400 6.761354
-13.618800 -13.010400 6.760638
-13.572000 -13.010400 6.756221
-13.525200 -13.010400 6.748614
-13.478400 -13.010400 6.748614
-13.431600 -13.010400 6.748614
-13.384800 -13.010400 6.748614
-13.338000 -13.010400 6.751219
-13.291200 -13.010400 6.760590
-13.244400 -13.010400 6.764342
-13.197600 -13.010400 6.772003
-13.150800 -13.010400 6.821033
-13.104000 -13.010400 6.847310
-5.054400 -13.010400 9.012087
-5.007600 -13.010400 8.874922
-4.960800 -13.010400 8.835083
-4.914000 -13.010400 8.768927
-4.867200 -13.010400 8.608436
-4.820400 -13.010400 8.521486
-4.773600 -13.010400 8.479507
-4.726800 -13.010400 8.379656
-4.680000 -13.010400 8.308898
-4.633200 -13.010400 8.242444
-4.586400 -13.010400 8.151343
-4.539600 -13.010400 8.089129
-4.492800 -13.010400 8.050132
-4.446000 -13.010400 7.956569
-4.399200 -13.010400 7.899057
-4.352400 -13.010400 7.817294
-4.305600 -13.010400 7.763385
-4.258800 -13.010400 7.705786
-4.212000 -13.010400 7.670884
-4.165200 -13.010400 7.646568
-4.118400 -13.010400 7.629314
-4.071600 -13.010400 7.579032
-4.024800 -13.010400 7.545576
-3.978000 -13.010400 7.520912
-3.931200 -13.010400 7.486779
-3.884400 -13.010400 7.390205
-3.837600 -13.010400 7.330951
-3.790800 -13.010400 7.318864
-3.744000 -13.010400 7.305713
-3.697200 -13.010400 7.252606
-3.650400 -13.010400 7.239658
-3.603600 -13.010400 7.225510
-3.556800 -13.010400 7.202192
-3.510000 -13.010400 7.172040
-3.463200 -13.010400 7.155782
-3.416400 -13.010400 7.122501
-3.369600 -13.010400 7.063033
-3.322800 -13.010400 7.031889
-3.276000 -13.010400 7.001785
-3.229200 -13.010400 6.936140
-3.182400 -13.010400 6.917480
-3.135600 -13.010400 6.904478
-3.088800 -13.010400 6.875944
-3.042000 -13.010400 6.854879
-2.995200 -13.010400 6.837989
-2.948400 -13.010400 6.831066
-2.901600 -13.010400 6.817094
-2.854800 -13.010400 6.787206
-2.808000 -13.010400 6.752847
-2.761200 -13.010400 6.743804
-2.714400 -13.010400 6.736570
-2.667600 -13.010400 6.717524
-2.620800 -13.010400 6.691676
-2.574000 -13.010400 6.669501
-2.527200 -13.010400 6.661966
-2.480400 -13.010400 6.558450
-2.433600 -13.010400 6.532667
-2.386800 -13.010400 6.511744
-2.340000 -13.010400 6.487388
-2.293200 -13.010400 6.482490
-2.246400 -13.010400 6.482490
-2.199600 -13.010400 6.479969
-2.152800 -13.010400 6.456321
-2.106000 -13.010400 6.446332
-2.059200 -13.010400 6.408609
-2.012400 -13.010400 6.390026
-1.965600 -13.010400 6.360108
-1.918800 -13.010400 6.348095
-1.872000 -13.010400 6.334958
-1.825200 -13.010400 6.330682
-1.778400 -13.010400 6.323870
-1.731600 -13.010400 6.316651
-1.684800 -13.010400 6.310120
-1.638000 -13.010400 6.302215
-1.591200 -13.010400 6.277553
-1.544400 -13.010400 6.248349
-1.497600 -13.010400 6.232818
-1.450800 -13.010400 6.226404
-1.404000 -13.010400 6.209341
-1.357200 -13.010400 6.202967
-1.310400 -13.010400 6.189114
-1.263600 -13.010400 6.191717
-1.216800 -13.010400 6.170965
-1.170000 -13.010400 6.158899
-1.123200 -13.010400 6.142163
-1.076400 -13.010400 6.101511
-1.029600 -13.010400 6.094021
-0.982800 -13.010400 6.078394
-0.936000 -13.010400 6.058780
-0.889200 -13.010400 6.052532
-0.842400 -13.010400 6.046800
-0.795600 -13.010400 6.038013
-0.748800 -13.010400 6.013391
-0.702000 -13.010400 5.993922
-0.655200 -13.010400 5.980334
-0.608400 -13.010400 5.940912
-0.561600 -13.010400 5.923204
-0.514800 -13.010400 5.900864
-0.468000 -13.010400 5.875764
-0.421200 -13.010400 5.873596
-0.374400 -13.010400 5.873596
-0.327600 -13.010400 5.869119
-0.280800 -13.010400 5.864115
-0.234000 -13.010400 5.864115
-0.187200 -13.010400 5.847012
-0.140400 -13.010400 5.843998
-0.093600 -13.010400 5.837018
-0.046800 -13.010400 5.815867
0.000000 -13.010400 5.805356
0.046800 -13.010400 5.805356
0.093600 -13.010400 5.790190
0.140400 -13.010400 5.775432
0.187200 -13.010400 5.775432
0.234000 -13.010400 5.759724
0.280800 -13.010400 5.759497
0.327600 -13.010400 5.752672
0.374400 -13.010400 5.759497
0.421200 -13.010400 5.776675
0.468000 -13.010400 5.773604
0.514800 -13.010400 5.766962
0.561600 -13.010400 5.761768
0.608400 -13.010400 5.761768
0.655200 -13.010400 5.757374
0.702000 -13.010400 5.752771
0.748800 -13.010400 5.746070
0.795600 -13.010400 5.752771
0.842400 -13.010400 5.752771
0.889200 -13.010400 5.752177
0.936000 -13.010400 5.744091
0.982800 -13.010400 5.744091
1.029600 -13.010400 5.725585
1.076400 -13.010400 5.725585
1.123200 -13.010400 5.705101
1.170000 -13.010400 5.695358
1.216800 -13.010400 5.665903
1.263600 -13.010400 5.675518
1.310400 -13.010400 5.673387
1.357200 -13.010400 5.659065
1.404000 -13.010400 5.639747
1.450800 -13.010400 5.614699
1.497600 -13.010400 5.587386
1.544400 -13.010400 5.586647
1.591200 -13.010400 5.586647
1.638000 -13.010400 5.586647
1.684800 -13.010400 5.580220
1.731600 -13.010400 5.576121
1.778400 -13.010400 5.573424
1.825200 -13.010400 5.576482
1.872000 -13.010400 5.573424
1.918800 -13.010400 5.568516
1.965600 -13.010400 5.568516
2.012400 -13.010400 5.569626
2.059200 -13.010400 5.569626
2.106000 -13.010400 5.561063
2.152800 -13.010400 5.531701
2.199600 -13.010400 5.535428
2.246400 -13.010400 5.531701
2.293200 -13.010400 5.528664
2.340000 -13.010400 5.528260
2.386800 -13.010400 5.520042
2.433600 -13.010400 5.510432
2.480400 -13.010400 5.510432
2.527200 -13.010400 5.510432
2.574000 -13.010400 5.510432
2.620800 -13.010400 5.510432
2.667600 -13.010400 5.515104
2.714400 -13.010400 5.523891
2.761200 -13.010400 5.522456
2.808000 -13.010400 5.523891
2.854800 -13.010400 5.522266
2.901600 -13.010400 5.514639
2.948400 -13.010400 5.508395
2.995200 -13.010400 5.487573
3.042000 -13.010400 5.481046
3.088800 -13.010400 5.469300
3.135600 -13.010400 5.459866
3.182400 -13.010400 5.455599
3.229200 -13.010400 5.456109
3.276000 -13.010400 5.454926
3.322800 -13.010400 5.459866
3.369600 -13.010400 5.454626
3.416400 -13.010400 5.459866
3.463200 -13.010400 5.465820
3.510000 -13.010400 5.465820
3.556800 -13.010400 5.462154
3.603600 -13.010400 5.464968
3.650400 -13.010400 5.447050
3.697200 -13.010400 5.440500
3.744000 -13.010400 5.426109
3.790800 -13.010400 5.420388
3.837600 -13.010400 5.411482
3.884400 -13.010400 5.413667
3.931200 -13.010400 5.411482
3.978000 -13.010400 5.411482
4.024800 -13.010400 5.410341
4.071600 -13.010400 5.415239
4.118400 -13.010400 5.413667
4.165200 -13.010400 5.423139
4.212000 -13.010400 5.427106
4.258800 -13.010400 5.427106
4.305600 -13.010400 5.427106
4.352400 -13.010400 5.430325
4.399200 -13.010400 5.456772
4.446000 -13.010400 5.456772
4.492800 -13.010400 5.456772
4.539600 -13.010400 5.463257
4.586400 -13.010400 5.463963
4.633200 -13.010400 5.472471
4.680000 -13.010400 5.479374
4.726800 -13.010400 5.504523
4.773600 -13.010400 5.503460
4.820400 -13.010400 5.511787
4.867200 -13.010400 5.513164
4.914000 -13.010400 5.516437
4.960800 -13.010400 5.504523
5.007600 -13.010400 5.516437
5.054400 -13.010400 5.502412
5.101200 -13.010400 5.517598
5.148000 -13.010400 5.503903
5.194800 -13.010400 5.530260
5.241600 -13.010400 5.548457
5.288400 -13.010400 5.548457
5.335200 -13.010400 5.536812
5.382000 -13.010400 5.548446
5.428800 -13.010400 5.550447
5.475600 -13.010400 5.550447
5.522400 -13.010400 5.550447
5.569200 -13.010400 5.530427
5.616000 -13.010400 5.531705
5.662800 -13.010400 5.552275
5.709600 -13.010400 5.552275
5.756400 -13.010400 5.540712
5.803200 -13.010400 5.540712
5.850000 -13.010400 5.543111
5.896800 -13.010400 5.561665
5.943600 -13.010400 5.574505
5.990400 -13.010400 5.593668
6.037200 -13.010400 5.618175
6.084000 -13.010400 5.634143
6.130800 -13.010400 5.663455
6.177600 -13.010400 5.668169
6.224400 -13.010400 5.694050
6.271200 -13.010400 5.701720
6.318000 -13.010400 5.708806
6.364800 -13.010400 5.715768
6.411600 -13.010400 5.720340
6.458400 -13.010400 5.720340
6.505200 -13.010400 5.728413
6.552000 -13.010400 5.728973
6.598800 -13.010400 5.721285
6.645600 -13.010400 5.726885
6.692400 -13.010400 5.726829
6.739200 -13.010400 5.726885
6.786000 -13.010400 5.746775
6.832800 -13.010400 5.784336
6.879600 -13.010400 5.785500
6.926400 -13.010400 5.796655
6.973200 -13.010400 5.828848
7.020000 -13.010400 5.847909
7.066800 -13.010400 5.853324
7.113600 -13.010400 5.844433
7.160400 -13.010400 5.855574
7.207200 -13.010400 5.891649
7.254000 -13.010400 5.902277
7.300800 -13.010400 5.905858
7.347600 -13.010400 5.947138
7.394400 -13.010400 5.947138
7.441200 -13.010400 5.969190
7.488000 -13.010400 5.985441
7.534800 -13.010400 5.979682
7.581600 -13.010400 5.987033
7.628400 -13.010400 5.979682
7.675200 -13.010400 5.972176
7.722000 -13.010400 5.988357
7.768800 -13.010400 6.007737
7.815600 -13.010400 6.016337
7.862400 -13.010400 6.016337
7.909200 -13.010400 6.036288
7.956000 -13.010400 6.068162
8.002800 -13.010400 6.086294
8.049600 -13.010400 6.095523
8.096400 -13.010400 6.126106
8.143200 -13.010400 6.170138
8.190000 -13.010400 6.228314
8.236800 -13.010400 6.245598
8.283600 -13.010400 6.246225
8.330400 -13.010400 6.262176
8.377200 -13.010400 6.246225
8.424000 -13.010400 6.253433
8.470800 -13.010400 6.271123
8.517600 -13.010400 6.277833
8.564400 -13.010400 6.300845
8.611200 -13.010400 6.303818
8.658000 -13.010400 6.310612
8.704800 -13.010400 6.329654
8.751600 -13.010400 6.356227
8.798400 -13.010400 6.373886
8.845200 -13.010400 6.401805
8.892000 -13.010400 6.411856
8.938800 -13.010400 6.428804
8.985600 -13.010400 6.429914
9.032400 -13.010400 6.437154
9.079200 -13.010400 6.470468
9.126000 -13.010400 6.495154
9.172800 -13.010400 6.500522
9.219600 -13.010400 6.529582
9.266400 -13.010400 6.557535
9.313200 -13.010400 6.584783
9.360000 -13.010400 6.623319
9.406800 -13.010400 6.623319
9.453600 -13.010400 6.623774
9.500400 -13.010400 6.660452
9.547200 -13.010400 6.669670
9.594000 -13.010400 6.674494
9.640800 -13.010400 6.679044
9.687600 -13.010400 6.725160
9.734400 -13.010400 6.754933
9.781200 -13.010400 6.773143
9.828000 -13.010400 6.849189
9.874800 -13.010400 6.882090
9.921600 -13.010400 6.895785
9.968400 -13.010400 6.916075
10.015200 -13.010400 6.941071
10.062000 -13.010400 6.953828
10.108800 -13.010400 6.953828
10.155600 -13.010400 6.996153
10.202400 -13.010400 7.048904
10.249200 -13.010400 7.115450
10.296000 -13.010400 7.173221
10.342800 -13.010400 7.235563
10.389600 -13.010400 7.279038
10.436400 -13.010400 7.323206
10.483200 -13.010400 7.344065
10.530000 -13.010400 7.365379
10.576800 -13.010400 7.391527
10.623600 -13.010400 7.435390
10.670400 -13.010400 7.454250
10.717200 -13.010400 7.495748
10.764000 -13.010400 7.507914
10.810800 -13.010400 7.539923
10.857600 -13.010400 7.578521
10.904400 -13.010400 7.710818
10.951200 -13.010400 7.777069
10.998000 -13.010400 7.825156
11.044800 -13.010400 7.848989
11.091600 -13.010400 7.873974
11.138400 -13.010400 7.900216
11.185200 -13.010400 7.925433
11.232000 -13.010400 7.986473
11.278800 -13.010400 8.123772
14.180400 -13.010400 6.726729
14.227200 -13.010400 6.691894
14.274000 -13.010400 6.686318
14.320800 -13.010400 6.672834
14.367600 -13.010400 6.661929
14.414400 -13.010400 6.644285
14.461200 -13.010400 6.634477
14.508000 -13.010400 6.637663
14.554800 -13.010400 6.635338
14.601600 -13.010400 6.634477
14.648400 -13.010400 6.633982
14.695200 -13.010400 6.637663
14.742000 -13.010400 6.637818
14.788800 -13.010400 6.641220
14.835600 -13.010400 6.641220
14.882400 -13.010400 6.657379
14.929200 -13.010400 6.657379
14.976000 -13.010400 6.666849
15.022800 -13.010400 6.666562
15.069600 -13.010400 6.664844
15.116400 -13.010400 6.660074
15.163200 -13.010400 6.655292
15.210000 -13.010400 6.647176
15.256800 -13.010400 6.647176
15.303600 -13.010400 6.646208
15.350400 -13.010400 6.642552
15.397200 -13.010400 6.646208
15.444000 -13.010400 6.646208
15.490800 -13.010400 6.647176
15.537600 -13.010400 6.652515
15.584400 -13.010400 6.653669
15.631200 -13.010400 6.653280
15.678000 -13.010400 6.653280
15.724800 -13.010400 6.652515
15.771600 -13.010400 6.657961
15.818400 -13.010400 6.653280
15.865200 -13.010400 6.653269
15.912000 -13.010400 6.647337
15.958800 -13.010400 6.633633
16.005600 -13.010400 6.615989
16.052400 -13.010400 6.594840
16.099200 -13.010400 6.560083
16.146000 -13.010400 6.549023
16.614000 -13.010400 5.131705
16.660800 -13.010400 5.111489
16.707600 -13.010400 5.083752
16.754400 -13.010400 5.061173
16.801200 -13.010400 5.046921
16.848000 -13.010400 5.045142
16.894800 -13.010400 5.046133
16.941600 -13.010400 5.045807
16.988400 -13.010400 5.045807
17.035200 -13.010400 5.045807
17.082000 -13.010400 5.042800
17.128800 -13.010400 5.042800
17.175600 -13.010400 5.041694
17.222400 -13.010400 5.004276
17.269200 -13.010400 4.963347
17.316000 -13.010400 4.929554
17.362800 -13.010400 4.828740
18.579600 -13.010400 0.000000
18.626400 -13.010400 0.000000
18.673200 -13.010400 0.000000
-18.720000 -12.963600 0.000000
-18.673200 -12.963600 0.000000
-18.626400 -12.963600 0.000000
-18.579600 -12.963600 -7.923272
-18.532800 -12.963600 -7.927492
-18.486000 -12.963600 -7.923272
-18.439200 -12.963600 -7.904782
-18.392400 -12.963600 -7.891975
-18.345600 -12.963600 -7.894947
-18.298800 -12.963600 -7.891851
-18.252000 -12.963600 -7.891975
-18.205200 -12.963600 -7.871728
-18.158400 -12.963600 -7.863722
-18.111600 -12.963600 -7.854512
-18.064800 -12.963600 -7.844668
-18.018000 -12.963600 -7.835027
-17.971200 -12.963600 -7.835027
-17.924400 -12.963600 -7.834080
-17.877600 -12.963600 -7.835027
-17.830800 -12.963600 -7.847447
-17.784000 -12.963600 -7.875657
-17.737200 -12.963600 -7.885859
-17.690400 -12.963600 -7.885859
-17.643600 -12.963600 -7.885859
-17.596800 -12.963600 -7.885038
-17.550000 -12.963600 -7.869355
-17.503200 -12.963600 -7.860580
-17.456400 -12.963600 -7.843817
-17.409600 -12.963600 -7.791808
-17.362800 -12.963600 -7.782696
-16.988400 -12.963600 -6.393236
-16.941600 -12.963600 -6.361552
-16.192800 -12.963600 5.046062
-16.146000 -12.963600 5.057034
-16.099200 -12.963600 5.059693
-16.052400 -12.963600 5.068243
-16.005600 -12.963600 5.093139
-15.958800 -12.963600 5.107418
-15.912000 -12.963600 5.116368
-15.865200 -12.963600 5.126495
-15.818400 -12.963600 5.137510
-15.771600 -12.963600 5.138644
-15.724800 -12.963600 5.147679
-15.678000 -12.963600 5.150126
-15.631200 -12.963600 5.189091
-15.584400 -12.963600 5.238907
-15.116400 -12.963600 6.696617
-15.069600 -12.963600 6.720873
-15.022800 -12.963600 6.738698
-14.976000 -12.963600 6.745473
-14.929200 -12.963600 6.750314
-14.882400 -12.963600 6.750314
-14.835600 -12.963600 6.750314
-14.788800 -12.963600 6.750314
-14.742000 -12.963600 6.750314
-14.695200 -12.963600 6.750596
-14.648400 -12.963600 6.752232
-14.601600 -12.963600 6.752293
-14.554800 -12.963600 6.757011
-14.508000 -12.963600 6.757011
-14.461200 -12.963600 6.759126
-14.414400 -12.963600 6.758283
-14.367600 -12.963600 6.763546
-14.320800 -12.963600 6.760330
-14.274000 -12.963600 6.759864
-14.227200 -12.963600 6.759864
-14.180400 -12.963600 6.760330
-14.133600 -12.963600 6.758283
-14.086800 -12.963600 6.756435
-14.040000 -12.963600 6.755255
-13.993200 -12.963600 6.755255
-13.946400 -12.963600 6.754306
-13.899600 -12.963600 6.756435
-13.852800 -12.963600 6.760638
-13.806000 -12.963600 6.760638
-13.759200 -12.963600 6.761681
-13.712400 -12.963600 6.761681
-13.665600 -12.963600 6.760638
-13.618800 -12.963600 6.760638
-13.572000 -12.963600 6.761681
-13.525200 -12.963600 6.752673
-13.478400 -12.963600 6.752673
-13.431600 -12.963600 6.752673
-13.384800 -12.963600 6.754797
-13.338000 -12.963600 6.756358
-13.291200 -12.963600 6.761684
-13.244400 -12.963600 6.765745
-13.197600 -12.963600 6.796708
-13.150800 -12.963600 6.841958
-5.007600 -12.963600 8.886865
-4.960800 -12.963600 8.839756
-4.914000 -12.963600 8.767165
-4.867200 -12.963600 8.608436
-4.820400 -12.963600 8.521486
-4.773600 -12.963600 8.476730
-4.726800 -12.963600 8.379656
-4.680000 -12.963600 8.298595
-4.633200 -12.963600 8.255309
-4.586400 -12.963600 8.157762
-4.539600 -12.963600 8.074752
-4.492800 -12.963600 8.050132
-4.446000 -12.963600 7.956569
-4.399200 -12.963600 7.895714
-4.352400 -12.963600 7.811093
-4.305600 -12.963600 7.754296
-4.258800 -12.963600 7.695975
-4.212000 -12.963600 7.670884
-4.165200 -12.963600 7.642599
-4.118400 -12.963600 7.614249
-4.071600 -12.963600 7.554505
-4.024800 -12.963600 7.534263
-3.978000 -12.963600 7.504907
-3.931200 -12.963600 7.471792
-3.884400 -12.963600 7.400240
-3.837600 -12.963600 7.326174
-3.790800 -12.963600 7.314877
-3.744000 -12.963600 7.283278
-3.697200 -12.963600 7.252606
-3.650400 -12.963600 7.238765
-3.603600 -12.963600 7.225510
-3.556800 -12.963600 7.202192
-3.510000 -12.963600 7.172040
-3.463200 -12.963600 7.147105
-3.416400 -12.963600 7.092489
-3.369600 -12.963600 7.040264
-3.322800 -12.963600 7.007411
-3.276000 -12.963600 6.963449
-3.229200 -12.963600 6.926320
-3.182400 -12.963600 6.908388
-3.135600 -12.963600 6.886745
-3.088800 -12.963600 6.872306
-3.042000 -12.963600 6.849985
-2.995200 -12.963600 6.831486
-2.948400 -12.963600 6.822027
-2.901600 -12.963600 6.810166
-2.854800 -12.963600 6.771831
-2.808000 -12.963600 6.747515
-2.761200 -12.963600 6.741075
-2.714400 -12.963600 6.715635
-2.667600 -12.963600 6.684316
-2.620800 -12.963600 6.670125
-2.574000 -12.963600 6.662327
-2.527200 -12.963600 6.612226
-2.480400 -12.963600 6.558450
-2.433600 -12.963600 6.538062
-2.386800 -12.963600 6.520242
-2.340000 -12.963600 6.498827
-2.293200 -12.963600 6.485047
-2.246400 -12.963600 6.485047
-2.199600 -12.963600 6.482796
-2.152800 -12.963600 6.459933
-2.106000 -12.963600 6.461194
-2.059200 -12.963600 6.418775
-2.012400 -12.963600 6.387114
-1.965600 -12.963600 6.360108
-1.918800 -12.963600 6.348242
-1.872000 -12.963600 6.335072
-1.825200 -12.963600 6.332882
-1.778400 -12.963600 6.325995
-1.731600 -12.963600 6.324301
-1.684800 -12.963600 6.316651
-1.638000 -12.963600 6.310120
-1.591200 -12.963600 6.291948
-1.544400 -12.963600 6.277553
-1.497600 -12.963600 6.232818
-1.450800 -12.963600 6.218825
-1.404000 -12.963600 6.202660
-1.357200 -12.963600 6.202660
-1.310400 -12.963600 6.187430
-1.263600 -12.963600 6.176893
-1.216800 -12.963600 6.142163
-1.170000 -12.963600 6.132925
-1.123200 -12.963600 6.097415
-1.076400 -12.963600 6.079728
-1.029600 -12.963600 6.073729
-0.982800 -12.963600 6.058780
-0.936000 -12.963600 6.052532
-0.889200 -12.963600 6.048125
-0.842400 -12.963600 6.038094
-0.795600 -12.963600 6.027449
-0.748800 -12.963600 6.007589
-0.702000 -12.963600 5.992368
-0.655200 -12.963600 5.974570
-0.608400 -12.963600 5.940912
-0.561600 -12.963600 5.906252
-0.514800 -12.963600 5.886925
-0.468000 -12.963600 5.881196
-0.421200 -12.963600 5.873596
-0.374400 -12.963600 5.875528
-0.327600 -12.963600 5.870246
-0.280800 -12.963600 5.867671
-0.234000 -12.963600 5.868115
-0.187200 -12.963600 5.850015
-0.140400 -12.963600 5.847012
-0.093600 -12.963600 5.843998
-0.046800 -12.963600 5.823937
0.000000 -12.963600 5.807302
0.046800 -12.963600 5.805356
0.093600 -12.963600 5.790190
0.140400 -12.963600 5.781231
0.187200 -12.963600 5.781231
0.234000 -12.963600 5.775432
0.280800 -12.963600 5.775432
0.327600 -12.963600 5.783483
0.374400 -12.963600 5.783483
0.421200 -12.963600 5.784578
0.468000 -12.963600 5.780767
0.514800 -12.963600 5.773604
0.561600 -12.963600 5.766962
0.608400 -12.963600 5.773604
0.655200 -12.963600 5.752771
0.702000 -12.963600 5.757374
0.748800 -12.963600 5.745739
0.795600 -12.963600 5.752177
0.842400 -12.963600 5.752771
0.889200 -12.963600 5.751520
0.936000 -12.963600 5.740809
0.982800 -12.963600 5.742545
1.029600 -12.963600 5.723163
1.076400 -12.963600 5.723145
1.123200 -12.963600 5.705101
1.170000 -12.963600 5.692778
1.216800 -12.963600 5.665903
1.263600 -12.963600 5.673387
1.310400 -12.963600 5.659065
1.357200 -12.963600 5.652781
1.404000 -12.963600 5.642491
1.450800 -12.963600 5.614699
1.497600 -12.963600 5.587386
1.544400 -12.963600 5.581587
1.591200 -12.963600 5.581587
1.638000 -12.963600 5.581587
1.684800 -12.963600 5.576482
1.731600 -12.963600 5.573424
1.778400 -12.963600 5.568516
1.825200 -12.963600 5.572032
1.872000 -12.963600 5.572032
1.918800 -12.963600 5.564766
1.965600 -12.963600 5.562541
2.012400 -12.963600 5.562541
2.059200 -12.963600 5.562541
2.106000 -12.963600 5.550080
2.152800 -12.963600 5.528664
2.199600 -12.963600 5.528664
2.246400 -12.963600 5.526885
2.293200 -12.963600 5.521605
2.340000 -12.963600 5.520042
2.386800 -12.963600 5.513631
2.433600 -12.963600 5.506052
2.480400 -12.963600 5.510432
2.527200 -12.963600 5.510432
2.574000 -12.963600 5.507413
2.620800 -12.963600 5.507413
2.667600 -12.963600 5.510432
2.714400 -12.963600 5.523787
2.761200 -12.963600 5.518423
2.808000 -12.963600 5.515104
2.854800 -12.963600 5.515104
2.901600 -12.963600 5.500310
2.948400 -12.963600 5.495168
2.995200 -12.963600 5.487573
3.042000 -12.963600 5.477041
3.088800 -12.963600 5.469300
3.135600 -12.963600 5.459866
3.182400 -12.963600 5.456109
3.229200 -12.963600 5.473076
3.276000 -12.963600 5.459866
3.322800 -12.963600 5.468667
3.369600 -12.963600 5.459373
3.416400 -12.963600 5.462154
3.463200 -12.963600 5.468667
3.510000 -12.963600 5.468667
3.556800 -12.963600 5.462642
3.603600 -12.963600 5.464968
3.650400 -12.963600 5.447225
3.697200 -12.963600 5.447225
3.744000 -12.963600 5.430768
3.790800 -12.963600 5.428030
3.837600 -12.963600 5.411482
3.884400 -12.963600 5.413667
3.931200 -12.963600 5.413667
3.978000 -12.963600 5.411482
4.024800 -12.963600 5.411482
4.071600 -12.963600 5.415239
4.118400 -12.963600 5.410341
4.165200 -12.963600 5.417199
4.212000 -12.963600 5.417199
4.258800 -12.963600 5.410197
4.305600 -12.963600 5.416476
4.352400 -12.963600 5.416798
4.399200 -12.963600 5.422303
4.446000 -12.963600 5.430325
4.492800 -12.963600 5.442706
4.539600 -12.963600 5.448373
4.586400 -12.963600 5.463220
4.633200 -12.963600 5.466775
4.680000 -12.963600 5.479374
4.726800 -12.963600 5.503413
4.773600 -12.963600 5.499242
4.820400 -12.963600 5.503460
4.867200 -12.963600 5.503413
4.914000 -12.963600 5.499242
4.960800 -12.963600 5.488890
5.007600 -12.963600 5.496592
5.054400 -12.963600 5.487455
5.101200 -12.963600 5.488890
5.148000 -12.963600 5.488890
5.194800 -12.963600 5.517598
5.241600 -12.963600 5.527886
5.288400 -12.963600 5.530260
5.335200 -12.963600 5.527886
5.382000 -12.963600 5.536812
5.428800 -12.963600 5.536812
5.475600 -12.963600 5.541022
5.522400 -12.963600 5.541022
5.569200 -12.963600 5.526117
5.616000 -12.963600 5.530427
5.662800 -12.963600 5.547736
5.709600 -12.963600 5.536654
5.756400 -12.963600 5.531705
5.803200 -12.963600 5.536654
5.850000 -12.963600 5.539269
5.896800 -12.963600 5.543111
5.943600 -12.963600 5.563935
5.990400 -12.963600 5.574505
6.037200 -12.963600 5.616212
6.084000 -12.963600 5.624253
6.130800 -12.963600 5.646099
6.177600 -12.963600 5.658271
6.224400 -12.963600 5.663455
6.271200 -12.963600 5.674882
6.318000 -12.963600 5.694050
6.364800 -12.963600 5.705684
6.411600 -12.963600 5.708806
6.458400 -12.963600 5.715768
6.505200 -12.963600 5.720340
6.552000 -12.963600 5.721285
6.598800 -12.963600 5.716273
6.645600 -12.963600 5.720340
6.692400 -12.963600 5.716072
6.739200 -12.963600 5.724680
6.786000 -12.963600 5.726829
6.832800 -12.963600 5.755807
6.879600 -12.963600 5.785500
6.926400 -12.963600 5.796655
6.973200 -12.963600 5.822843
7.020000 -12.963600 5.842505
7.066800 -12.963600 5.852306
7.113600 -12.963600 5.844433
7.160400 -12.963600 5.855510
7.207200 -12.963600 5.891649
7.254000 -12.963600 5.904083
7.300800 -12.963600 5.905858
7.347600 -12.963600 5.947138
7.394400 -12.963600 5.947138
7.441200 -12.963600 5.965794
7.488000 -12.963600 5.978047
7.534800 -12.963600 5.969190
7.581600 -12.963600 5.964155
7.628400 -12.963600 5.969190
7.675200 -12.963600 5.964155
7.722000 -12.963600 5.987033
7.768800 -12.963600 5.987484
7.815600 -12.963600 5.999989
7.862400 -12.963600 6.006907
7.909200 -12.963600 6.023392
7.956000 -12.963600 6.062550
8.002800 -12.963600 6.079659
8.049600 -12.963600 6.092545
8.096400 -12.963600 6.120431
8.143200 -12.963600 6.160475
8.190000 -12.963600 6.215129
8.236800 -12.963600 6.237769
8.283600 -12.963600 6.245598
8.330400 -12.963600 6.246225
8.377200 -12.963600 6.246225
8.424000 -12.963600 6.253433
8.470800 -12.963600 6.271275
8.517600 -12.963600 6.280317
8.564400 -12.963600 6.303818
8.611200 -12.963600 6.303818
8.658000 -12.963600 6.310612
8.704800 -12.963600 6.321606
8.751600 -12.963600 6.350081
8.798400 -12.963600 6.356227
8.845200 -12.963600 6.377767
8.892000 -12.963600 6.409614
8.938800 -12.963600 6.422535
8.985600 -12.963600 6.428804
9.032400 -12.963600 6.433201
9.079200 -12.963600 6.459701
9.126000 -12.963600 6.495820
9.172800 -12.963600 6.507306
9.219600 -12.963600 6.529582
9.266400 -12.963600 6.562366
9.313200 -12.963600 6.592625
9.360000 -12.963600 6.623319
9.406800 -12.963600 6.623774
9.453600 -12.963600 6.623774
9.500400 -12.963600 6.649850
9.547200 -12.963600 6.670989
9.594000 -12.963600 6.679044
9.640800 -12.963600 6.692323
9.687600 -12.963600 6.725961
9.734400 -12.963600 6.754933
9.781200 -12.963600 6.773143
9.828000 -12.963600 6.860616
9.874800 -12.963600 6.883501
9.921600 -12.963600 6.895785
9.968400 -12.963600 6.934613
10.015200 -12.963600 6.953828
10.062000 -12.963600 6.972450
10.108800 -12.963600 6.972450
10.155600 -12.963600 7.002363
10.202400 -12.963600 7.048904
10.249200 -12.963600 7.077499
10.296000 -12.963600 7.161522
10.342800 -12.963600 7.218418
10.389600 -12.963600 7.247620
10.436400 -12.963600 7.296812
10.483200 -12.963600 7.331771
10.530000 -12.963600 7.354555
10.576800 -12.963600 7.391527
10.623600 -12.963600 7.445085
10.670400 -12.963600 7.467622
10.717200 -12.963600 7.496500
10.764000 -12.963600 7.535223
10.810800 -12.963600 7.573740
10.857600 -12.963600 7.627880
10.904400 -12.963600 7.710818
10.951200 -12.963600 7.771126
10.998000 -12.963600 7.848989
11.044800 -12.963600 7.871757
11.091600 -12.963600 7.900139
11.138400 -12.963600 7.942736
11.185200 -12.963600 7.996563
11.232000 -12.963600 8.027977
11.278800 -12.963600 8.261320
14.227200 -12.963600 6.701368
14.274000 -12.963600 6.686318
14.320800 -12.963600 6.682618
14.367600 -12.963600 6.667790
14.414400 -12.963600 6.661984
14.461200 -12.963600 6.659809
14.508000 -12.963600 6.656555
14.554800 -12.963600 6.653032
14.601600 -12.963600 6.649931
14.648400 -12.963600 6.646401
14.695200 -12.963600 6.653032
14.742000 -12.963600 6.653032
14.788800 -12.963600 6.653032
14.835600 -12.963600 6.664844
14.882400 -12.963600 6.668097
14.929200 -12.963600 6.668097
14.976000 -12.963600 6.668202
15.022800 -12.963600 6.668202
15.069600 -12.963600 6.665926
15.116400 -12.963600 6.665926
15.163200 -12.963600 6.657205
15.210000 -12.963600 6.647829
15.256800 -12.963600 6.647176
15.303600 -12.963600 6.644552
15.350400 -12.963600 6.637688
15.397200 -12.963600 6.644552
15.444000 -12.963600 6.643940
15.490800 -12.963600 6.642552
15.537600 -12.963600 6.642552
15.584400 -12.963600 6.644552
15.631200 -12.963600 6.651586
15.678000 -12.963600 6.651586
15.724800 -12.963600 6.649075
15.771600 -12.963600 6.656010
15.818400 -12.963600 6.653269
15.865200 -12.963600 6.653280
15.912000 -12.963600 6.651586
15.958800 -12.963600 6.636567
16.005600 -12.963600 6.632689
16.052400 -12.963600 6.615989
16.099200 -12.963600 6.592362
16.146000 -12.963600 6.580407
16.192800 -12.963600 6.543790
16.660800 -12.963600 5.131705
16.707600 -12.963600 5.113668
16.754400 -12.963600 5.083752
16.801200 -12.963600 5.052226
16.848000 -12.963600 5.046921
16.894800 -12.963600 5.046921
16.941600 -12.963600 5.046662
16.988400 -12.963600 5.045807
17.035200 -12.963600 5.045807
17.082000 -12.963600 5.045807
17.128800 -12.963600 5.045807
17.175600 -12.963600 5.042800
17.222400 -12.963600 5.037805
17.269200 -12.963600 4.983351
17.316000 -12.963600 4.967246
17.362800 -12.963600 4.916115
18.626400 -12.963600 0.000000
18.673200 -12.963600 0.000000
-18.720000 -12.916800 0.000000
-18.673200 -12.916800 0.000000
-18.626400 -12.916800 0.000000
-18.579600 -12.916800 -7.936230
-18.532800 -12.916800 -7.927492
-18.486000 -12.916800 -7.927492
-18.439200 -12.916800 -7.904782
-18.392400 -12.916800 -7.891975
-18.345600 -12.916800 -7.904782
-18.298800 -12.916800 -7.891975
-18.252000 -12.916800 -7.904782
-18.205200 -12.916800 -7.891975
-18.158400 -12.916800 -7.869446
-18.111600 -12.916800 -7.861913
-18.064800 -12.916800 -7.844699
-18.018000 -12.916800 -7.844668
-17.971200 -12.916800 -7.844668
-17.924400 -12.916800 -7.835027
-17.877600 -12.916800 -7.844699
-17.830800 -12.916800 -7.847447
-17.784000 -12.916800 -7.875657
-17.737200 -12.916800 -7.883465
-17.690400 -12.916800 -7.883465
-17.643600 -12.916800 -7.892384
-17.596800 -12.916800 -7.882142
-17.550000 -12.916800 -7.860580
-17.503200 -12.916800 -7.850044
-17.456400 -12.916800 -7.815373
-17.409600 -12.916800 -7.782696
-16.988400 -12.916800 -6.384879
-16.192800 -12.916800 5.046062
-16.146000 -12.916800 5.057034
-16.099200 -12.916800 5.066153
-16.052400 -12.916800 5.078616
-16.005600 -12.916800 5.098897
-15.958800 -12.916800 5.120048
-15.912000 -12.916800 5.131200
-15.865200 -12.916800 5.137510
-15.818400 -12.916800 5.146237
-15.771600 -12.916800 5.150126
-15.724800 -12.916800 5.177769
-15.678000 -12.916800 5.191063
-15.631200 -12.916800 5.219371
-15.163200 -12.916800 6.667379
-15.116400 -12.916800 6.719955
-15.069600 -12.916800 6.724629
-15.022800 -12.916800 6.741773
-14.976000 -12.916800 6.750613
-14.929200 -12.916800 6.757316
-14.882400 -12.916800 6.758721
-14.835600 -12.916800 6.758571
-14.788800 -12.916800 6.757316
-14.742000 -12.916800 6.757316
-14.695200 -12.916800 6.752293
-14.648400 -12.916800 6.752293
-14.601600 -12.916800 6.752293
-14.554800 -12.916800 6.752232
-14.508000 -12.916800 6.753245
-14.461200 -12.916800 6.758783
-14.414400 -12.916800 6.757011
-14.367600 -12.916800 6.763546
-14.320800 -12.916800 6.763546
-14.274000 -12.916800 6.764270
-14.227200 -12.916800 6.761053
-14.180400 -12.916800 6.764270
-14.133600 -12.916800 6.759346
-14.086800 -12.916800 6.759346
-14.040000 -12.916800 6.756435
-13.993200 -12.916800 6.756435
-13.946400 -12.916800 6.754306
-13.899600 -12.916800 6.755829
-13.852800 -12.916800 6.759346
-13.806000 -12.916800 6.761681
-13.759200 -12.916800 6.762894
-13.712400 -12.916800 6.762894
-13.665600 -12.916800 6.761681
-13.618800 -12.916800 6.761681
-13.572000 -12.916800 6.764171
-13.525200 -12.916800 6.756358
-13.478400 -12.916800 6.756358
-13.431600 -12.916800 6.760590
-13.384800 -12.916800 6.762319
-13.338000 -12.916800 6.778320
-13.291200 -12.916800 6.778320
-13.244400 -12.916800 6.793832
-13.197600 -12.916800 6.821033
-5.007600 -12.916800 8.941778
-4.960800 -12.916800 8.874922
-4.914000 -12.916800 8.823754
-4.867200 -12.916800 8.612770
-4.820400 -12.916800 8.545715
-4.773600 -12.916800 8.453244
-4.726800 -12.916800 8.381162
-4.680000 -12.916800 8.286732
-4.633200 -12.916800 8.258469
-4.586400 -12.916800 8.163292
-4.539600 -12.916800 8.063471
-4.492800 -12.916800 8.029162
-4.446000 -12.916800 7.980937
-4.399200 -12.916800 7.907041
-4.352400 -12.916800 7.811084
-4.305600 -12.916800 7.754296
-4.258800 -12.916800 7.695975
-4.212000 -12.916800 7.662181
-4.165200 -12.916800 7.635666
-4.118400 -12.916800 7.607306
-4.071600 -12.916800 7.544060
-4.024800 -12.916800 7.504907
-3.978000 -12.916800 7.474407
-3.931200 -12.916800 7.418404
-3.884400 -12.916800 7.390205
-3.837600 -12.916800 7.321958
-3.790800 -12.916800 7.306182
-3.744000 -12.916800 7.281271
-3.697200 -12.916800 7.250814
-3.650400 -12.916800 7.238765
-3.603600 -12.916800 7.213742
-3.556800 -12.916800 7.202192
-3.510000 -12.916800 7.181746
-3.463200 -12.916800 7.160608
-3.416400 -12.916800 7.063033
-3.369600 -12.916800 7.031889
-3.322800 -12.916800 7.007140
-3.276000 -12.916800 6.963449
-3.229200 -12.916800 6.932627
-3.182400 -12.916800 6.917480
-3.135600 -12.916800 6.908388
-3.088800 -12.916800 6.883956
-3.042000 -12.916800 6.854879
-2.995200 -12.916800 6.834623
-2.948400 -12.916800 6.819614
-2.901600 -12.916800 6.787206
-2.854800 -12.916800 6.752847
-2.808000 -12.916800 6.739882
-2.761200 -12.916800 6.729113
-2.714400 -12.916800 6.684316
-2.667600 -12.916800 6.667108
-2.620800 -12.916800 6.664640
-2.574000 -12.916800 6.639065
-2.527200 -12.916800 6.599553
-2.480400 -12.916800 6.558450
-2.433600 -12.916800 6.542258
-2.386800 -12.916800 6.527327
-2.340000 -12.916800 6.510335
-2.293200 -12.916800 6.503709
-2.246400 -12.916800 6.506796
-2.199600 -12.916800 6.506796
-2.152800 -12.916800 6.491317
-2.106000 -12.916800 6.486362
-2.059200 -12.916800 6.442776
-2.012400 -12.916800 6.408609
-1.965600 -12.916800 6.380640
-1.918800 -12.916800 6.366663
-1.872000 -12.916800 6.353157
-1.825200 -12.916800 6.340210
-1.778400 -12.916800 6.330682
-1.731600 -12.916800 6.325995
-1.684800 -12.916800 6.314903
-1.638000 -12.916800 6.308850
-1.591200 -12.916800 6.290996
-1.544400 -12.916800 6.266588
-1.497600 -12.916800 6.226404
-1.450800 -12.916800 6.209876
-1.404000 -12.916800 6.187574
-1.357200 -12.916800 6.186247
-1.310400 -12.916800 6.158899
-1.263600 -12.916800 6.156125
-1.216800 -12.916800 6.129573
-1.170000 -12.916800 6.095585
-1.123200 -12.916800 6.079728
-1.076400 -12.916800 6.073729
-1.029600 -12.916800 6.069066
-0.982800 -12.916800 6.052532
-0.936000 -12.916800 6.048125
-0.889200 -12.916800 6.040347
-0.842400 -12.916800 6.038013
-0.795600 -12.916800 6.015292
-0.748800 -12.916800 5.995361
-0.702000 -12.916800 5.982374
-0.655200 -12.916800 5.962034
-0.608400 -12.916800 5.932899
-0.561600 -12.916800 5.903110
-0.514800 -12.916800 5.886788
-0.468000 -12.916800 5.875764
-0.421200 -12.916800 5.873424
-0.374400 -12.916800 5.873424
-0.327600 -12.916800 5.868381
-0.280800 -12.916800 5.859138
-0.234000 -12.916800 5.858516
-0.187200 -12.916800 5.846997
-0.140400 -12.916800 5.843611
-0.093600 -12.916800 5.832089
-0.046800 -12.916800 5.814964
0.000000 -12.916800 5.805356
0.046800 -12.916800 5.791546
0.093600 -12.916800 5.784761
0.140400 -12.916800 5.775432
0.187200 -12.916800 5.775432
0.234000 -12.916800 5.775432
0.280800 -12.916800 5.772424
0.327600 -12.916800 5.754085
0.374400 -12.916800 5.762204
0.421200 -12.916800 5.776160
0.468000 -12.916800 5.762204
0.514800 -12.916800 5.762204
0.561600 -12.916800 5.762204
0.608400 -12.916800 5.766962
0.655200 -12.916800 5.756996
0.702000 -12.916800 5.766962
0.748800 -12.916800 5.753350
0.795600 -12.916800 5.753350
0.842400 -12.916800 5.753350
0.889200 -12.916800 5.752177
0.936000 -12.916800 5.742545
0.982800 -12.916800 5.751520
1.029600 -12.916800 5.723163
1.076400 -12.916800 5.723163
1.123200 -12.916800 5.705101
1.170000 -12.916800 5.680794
1.216800 -12.916800 5.660561
1.263600 -12.916800 5.659065
1.310400 -12.916800 5.657817
1.357200 -12.916800 5.649443
1.404000 -12.916800 5.639747
1.450800 -12.916800 5.614699
1.497600 -12.916800 5.587386
1.544400 -12.916800 5.584825
1.591200 -12.916800 5.581587
1.638000 -12.916800 5.581587
1.684800 -12.916800 5.580220
1.731600 -12.916800 5.576121
1.778400 -12.916800 5.567778
1.825200 -12.916800 5.569626
1.872000 -12.916800 5.564766
1.918800 -12.916800 5.555197
1.965600 -12.916800 5.549328
2.012400 -12.916800 5.540414
2.059200 -12.916800 5.535428
2.106000 -12.916800 5.531136
2.152800 -12.916800 5.521605
2.199600 -12.916800 5.520042
2.246400 -12.916800 5.515937
2.293200 -12.916800 5.515937
2.340000 -12.916800 5.515937
2.386800 -12.916800 5.503302
2.433600 -12.916800 5.494419
2.480400 -12.916800 5.503302
2.527200 -12.916800 5.504781
2.574000 -12.916800 5.501548
2.620800 -12.916800 5.504540
2.667600 -12.916800 5.504540
2.714400 -12.916800 5.504781
2.761200 -12.916800 5.507413
2.808000 -12.916800 5.495168
2.854800 -12.916800 5.495168
2.901600 -12.916800 5.489850
2.948400 -12.916800 5.487573
2.995200 -12.916800 5.475544
3.042000 -12.916800 5.469300
3.088800 -12.916800 5.461116
3.135600 -12.916800 5.458976
3.182400 -12.916800 5.455599
3.229200 -12.916800 5.473076
3.276000 -12.916800 5.459866
3.322800 -12.916800 5.462642
3.369600 -12.916800 5.459866
3.416400 -12.916800 5.462642
3.463200 -12.916800 5.468667
3.510000 -12.916800 5.464968
3.556800 -12.916800 5.462642
3.603600 -12.916800 5.464968
3.650400 -12.916800 5.456095
3.697200 -12.916800 5.456095
3.744000 -12.916800 5.440707
3.790800 -12.916800 5.432426
3.837600 -12.916800 5.426109
3.884400 -12.916800 5.424804
3.931200 -12.916800 5.415239
3.978000 -12.916800 5.411482
4.024800 -12.916800 5.411482
4.071600 -12.916800 5.410341
4.118400 -12.916800 5.407790
4.165200 -12.916800 5.411197
4.212000 -12.916800 5.410341
4.258800 -12.916800 5.401252
4.305600 -12.916800 5.406176
4.352400 -12.916800 5.401252
4.399200 -12.916800 5.401252
4.446000 -12.916800 5.401252
4.492800 -12.916800 5.416476
4.539600 -12.916800 5.425764
4.586400 -12.916800 5.443991
4.633200 -12.916800 5.456772
4.680000 -12.916800 5.466055
4.726800 -12.916800 5.472687
4.773600 -12.916800 5.466775
4.820400 -12.916800 5.479374
4.867200 -12.916800 5.488890
4.914000 -12.916800 5.486768
4.960800 -12.916800 5.459736
5.007600 -12.916800 5.466992
5.054400 -12.916800 5.471008
5.101200 -12.916800 5.485546
5.148000 -12.916800 5.486768
5.194800 -12.916800 5.494065
5.241600 -12.916800 5.519269
5.288400 -12.916800 5.520953
5.335200 -12.916800 5.505881
5.382000 -12.916800 5.519895
5.428800 -12.916800 5.520484
5.475600 -12.916800 5.519895
5.522400 -12.916800 5.507381
5.569200 -12.916800 5.494657
5.616000 -12.916800 5.488000
5.662800 -12.916800 5.507381
5.709600 -12.916800 5.501145
5.756400 -12.916800 5.488000
5.803200 -12.916800 5.501145
5.850000 -12.916800 5.510679
5.896800 -12.916800 5.531705
5.943600 -12.916800 5.539718
5.990400 -12.916800 5.561665
6.037200 -12.916800 5.616212
6.084000 -12.916800 5.624253
6.130800 -12.916800 5.646099
6.177600 -12.916800 5.658271
6.224400 -12.916800 5.662683
6.271200 -12.916800 5.668169
6.318000 -12.916800 5.677133
6.364800 -12.916800 5.685278
6.411600 -12.916800 5.706058
6.458400 -12.916800 5.706256
6.505200 -12.916800 5.720285
6.552000 -12.916800 5.716273
6.598800 -12.916800 5.705684
6.645600 -12.916800 5.715768
6.692400 -12.916800 5.706933
6.739200 -12.916800 5.721285
6.786000 -12.916800 5.724562
6.832800 -12.916800 5.745115
6.879600 -12.916800 5.785205
6.926400 -12.916800 5.796076
6.973200 -12.916800 5.821144
7.020000 -12.916800 5.829528
7.066800 -12.916800 5.832327
7.113600 -12.916800 5.833738
7.160400 -12.916800 5.850607
7.207200 -12.916800 5.874782
7.254000 -12.916800 5.893873
7.300800 -12.916800 5.895046
7.347600 -12.916800 5.934682
7.394400 -12.916800 5.934682
7.441200 -12.916800 5.947138
7.488000 -12.916800 5.962158
7.534800 -12.916800 5.946482
7.581600 -12.916800 5.946482
7.628400 -12.916800 5.950975
7.675200 -12.916800 5.958296
7.722000 -12.916800 5.979682
7.768800 -12.916800 5.979682
7.815600 -12.916800 5.988357
7.862400 -12.916800 6.000122
7.909200 -12.916800 6.016864
7.956000 -12.916800 6.062550
8.002800 -12.916800 6.079659
8.049600 -12.916800 6.095523
8.096400 -12.916800 6.126106
8.143200 -12.916800 6.160643
8.190000 -12.916800 6.215129
8.236800 -12.916800 6.237769
8.283600 -12.916800 6.245598
8.330400 -12.916800 6.246136
8.377200 -12.916800 6.246136
8.424000 -12.916800 6.246225
8.470800 -12.916800 6.269918
8.517600 -12.916800 6.277833
8.564400 -12.916800 6.290451
8.611200 -12.916800 6.290451
8.658000 -12.916800 6.306118
8.704800 -12.916800 6.308362
8.751600 -12.916800 6.336907
8.798400 -12.916800 6.339547
8.845200 -12.916800 6.356227
8.892000 -12.916800 6.380205
8.938800 -12.916800 6.411856
8.985600 -12.916800 6.428804
9.032400 -12.916800 6.430968
9.079200 -12.916800 6.451009
9.126000 -12.916800 6.495154
9.172800 -12.916800 6.500522
9.219600 -12.916800 6.520747
9.266400 -12.916800 6.554804
9.313200 -12.916800 6.604089
9.360000 -12.916800 6.633828
9.406800 -12.916800 6.648610
9.453600 -12.916800 6.649850
9.500400 -12.916800 6.662429
9.547200 -12.916800 6.685520
9.594000 -12.916800 6.700760
9.640800 -12.916800 6.728138
9.687600 -12.916800 6.749666
9.734400 -12.916800 6.768615
9.781200 -12.916800 6.810962
9.828000 -12.916800 6.880515
9.874800 -12.916800 6.889409
9.921600 -12.916800 6.895785
9.968400 -12.916800 6.935267
10.015200 -12.916800 6.968138
10.062000 -12.916800 6.992486
10.108800 -12.916800 7.001768
10.155600 -12.916800 7.019425
10.202400 -12.916800 7.054265
10.249200 -12.916800 7.115450
10.296000 -12.916800 7.157714
10.342800 -12.916800 7.205456
10.389600 -12.916800 7.235817
10.436400 -12.916800 7.284170
10.483200 -12.916800 7.328889
10.530000 -12.916800 7.342287
10.576800 -12.916800 7.399444
10.623600 -12.916800 7.451223
10.670400 -12.916800 7.474106
10.717200 -12.916800 7.518087
10.764000 -12.916800 7.548221
10.810800 -12.916800 7.599648
10.857600 -12.916800 7.645212
10.904400 -12.916800 7.715216
10.951200 -12.916800 7.777069
10.998000 -12.916800 7.848989
11.044800 -12.916800 7.871757
11.091600 -12.916800 7.906662
11.138400 -12.916800 7.985509
11.185200 -12.916800 8.027977
11.232000 -12.916800 8.119783
11.278800 -12.916800 8.267495
11.325600 -12.916800 9.167643
14.274000 -12.916800 6.690011
14.320800 -12.916800 6.682618
14.367600 -12.916800 6.672834
14.414400 -12.916800 6.666147
14.461200 -12.916800 6.666147
14.508000 -12.916800 6.661984
14.554800 -12.916800 6.661228
14.601600 -12.916800 6.658864
14.648400 -12.916800 6.658864
14.695200 -12.916800 6.664472
14.742000 -12.916800 6.666849
14.788800 -12.916800 6.666849
14.835600 -12.916800 6.668097
14.882400 -12.916800 6.668451
14.929200 -12.916800 6.668613
14.976000 -12.916800 6.673393
15.022800 -12.916800 6.674257
15.069600 -12.916800 6.668097
15.116400 -12.916800 6.674609
15.163200 -12.916800 6.660074
15.210000 -12.916800 6.655292
15.256800 -12.916800 6.654677
15.303600 -12.916800 6.654677
15.350400 -12.916800 6.647176
15.397200 -12.916800 6.647176
15.444000 -12.916800 6.646208
15.490800 -12.916800 6.644552
15.537600 -12.916800 6.643940
15.584400 -12.916800 6.644552
15.631200 -12.916800 6.649075
15.678000 -12.916800 6.649075
15.724800 -12.916800 6.649075
15.771600 -12.916800 6.653112
15.818400 -12.916800 6.652739
15.865200 -12.916800 6.653269
15.912000 -12.916800 6.653112
15.958800 -12.916800 6.647412
16.005600 -12.916800 6.638724
16.052400 -12.916800 6.633267
16.099200 -12.916800 6.615989
16.146000 -12.916800 6.596339
16.192800 -12.916800 6.557431
16.754400 -12.916800 5.093084
16.801200 -12.916800 5.065398
16.848000 -12.916800 5.049066
16.894800 -12.916800 5.049066
16.941600 -12.916800 5.046662
16.988400 -12.916800 5.042724
17.035200 -12.916800 5.042800
17.082000 -12.916800 5.042800
17.128800 -12.916800 5.042800
17.175600 -12.916800 5.042800
17.222400 -12.916800 5.041694
17.269200 -12.916800 5.017796
17.316000 -12.916800 5.006145
17.362800 -12.916800 4.963347
17.409600 -12.916800 4.918921
17.830800 -12.916800 -1.437767
18.673200 -12.916800 0.000000
-18.720000 -12.870000 0.000000
-18.673200 -12.870000 0.000000
-18.626400 -12.870000 0.000000
-18.579600 -12.870000 -7.936230
-18.532800 -12.870000 -7.912670
-18.486000 -12.870000 -7.912670
-18.439200 -12.870000 -7.904782
-18.392400 -12.870000 -7.904782
-18.345600 -12.870000 -7.912670
-18.298800 -12.870000 -7.912670
-18.252000 -12.870000 -7.928469
-18.205200 -12.870000 -7.929045
-18.158400 -12.870000 -7.929045
-18.111600 -12.870000 -7.928469
-18.064800 -12.870000 -7.863722
-18.018000 -12.870000 -7.861913
-17.971200 -12.870000 -7.863893
-17.924400 -12.870000 -7.844699
-17.877600 -12.870000 -7.863893
-17.830800 -12.870000 -7.877618
-17.784000 -12.870000 -7.893130
-17.737200 -12.870000 -7.909496
-17.690400 -12.870000 -7.909496
-17.643600 -12.870000 -7.909496
-17.596800 -12.870000 -7.897473
-17.550000 -12.870000 -7.882142
-17.503200 -12.870000 -7.843817
-17.456400 -12.870000 -7.808069
-17.409600 -12.870000 -7.778560
-16.988400 -12.870000 -6.384879
-16.239600 -12.870000 5.044528
-16.192800 -12.870000 5.054977
-16.146000 -12.870000 5.067716
-16.099200 -12.870000 5.078616
-16.052400 -12.870000 5.097306
-16.005600 -12.870000 5.107418
-15.958800 -12.870000 5.124501
-15.912000 -12.870000 5.133189
-15.865200 -12.870000 5.139350
-15.818400 -12.870000 5.150126
-15.771600 -12.870000 5.152635
-15.724800 -12.870000 5.182300
-15.678000 -12.870000 5.212718
-15.163200 -12.870000 6.703076
-15.116400 -12.870000 6.720873
-15.069600 -12.870000 6.732170
-15.022800 -12.870000 6.751201
-14.976000 -12.870000 6.751902
-14.929200 -12.870000 6.757316
-14.882400 -12.870000 6.758880
-14.835600 -12.870000 6.762108
-14.788800 -12.870000 6.759590
-14.742000 -12.870000 6.759590
-14.695200 -12.870000 6.757316
-14.648400 -12.870000 6.759126
-14.601600 -12.870000 6.761832
-14.554800 -12.870000 6.759590
-14.508000 -12.870000 6.759126
-14.461200 -12.870000 6.765401
-14.414400 -12.870000 6.758783
-14.367600 -12.870000 6.765401
-14.320800 -12.870000 6.765707
-14.274000 -12.870000 6.765707
-14.227200 -12.870000 6.764270
-14.180400 -12.870000 6.764533
-14.133600 -12.870000 6.759346
-14.086800 -12.870000 6.759346
-14.040000 -12.870000 6.761053
-13.993200 -12.870000 6.759346
-13.946400 -12.870000 6.756704
-13.899600 -12.870000 6.757886
-13.852800 -12.870000 6.762894
-13.806000 -12.870000 6.764063
-13.759200 -12.870000 6.766799
-13.712400 -12.870000 6.764171
-13.665600 -12.870000 6.762319
-13.618800 -12.870000 6.762319
-13.572000 -12.870000 6.766799
-13.525200 -12.870000 6.762319
-13.478400 -12.870000 6.762319
-13.431600 -12.870000 6.767614
-13.384800 -12.870000 6.781258
-13.338000 -12.870000 6.791723
-13.291200 -12.870000 6.796708
-13.244400 -12.870000 6.821033
-4.960800 -12.870000 8.918413
-4.914000 -12.870000 8.823754
-4.867200 -12.870000 8.669616
-4.820400 -12.870000 8.545715
-4.773600 -12.870000 8.453244
-4.726800 -12.870000 8.397578
-4.680000 -12.870000 8.305967
-4.633200 -12.870000 8.259656
-4.586400 -12.870000 8.163292
-4.539600 -12.870000 8.057564
-4.492800 -12.870000 8.016876
-4.446000 -12.870000 7.923164
-4.399200 -12.870000 7.844719
-4.352400 -12.870000 7.811093
-4.305600 -12.870000 7.754296
-4.258800 -12.870000 7.705786
-4.212000 -12.870000 7.660964
-4.165200 -12.870000 7.634270
-4.118400 -12.870000 7.602536
-4.071600 -12.870000 7.526967
-4.024800 -12.870000 7.482633
-3.978000 -12.870000 7.454054
-3.931200 -12.870000 7.407564
-3.884400 -12.870000 7.367803
-3.837600 -12.870000 7.330307
-3.790800 -12.870000 7.306182
-3.744000 -12.870000 7.281271
-3.697200 -12.870000 7.250814
-3.650400 -12.870000 7.239658
-3.603600 -12.870000 7.225510
-3.556800 -12.870000 7.207882
-3.510000 -12.870000 7.181746
-3.463200 -12.870000 7.139268
-3.416400 -12.870000 7.059558
-3.369600 -12.870000 7.031889
-3.322800 -12.870000 7.007140
-3.276000 -12.870000 6.960959
-3.229200 -12.870000 6.924453
-3.182400 -12.870000 6.910722
-3.135600 -12.870000 6.886745
-3.088800 -12.870000 6.872306
-3.042000 -12.870000 6.849774
-2.995200 -12.870000 6.832020
-2.948400 -12.870000 6.817094
-2.901600 -12.870000 6.771831
-2.854800 -12.870000 6.741075
-2.808000 -12.870000 6.724901
-2.761200 -12.870000 6.696853
-2.714400 -12.870000 6.671338
-2.667600 -12.870000 6.666121
-2.620800 -12.870000 6.639065
-2.574000 -12.870000 6.623214
-2.527200 -12.870000 6.578319
-2.480400 -12.870000 6.558450
-2.433600 -12.870000 6.552032
-2.386800 -12.870000 6.542258
-2.340000 -12.870000 6.527327
-2.293200 -12.870000 6.538062
-2.246400 -12.870000 6.538062
-2.199600 -12.870000 6.523750
-2.152800 -12.870000 6.506796
-2.106000 -12.870000 6.502245
-2.059200 -12.870000 6.470694
-2.012400 -12.870000 6.420332
-1.965600 -12.870000 6.382701
-1.918800 -12.870000 6.378277
-1.872000 -12.870000 6.360151
-1.825200 -12.870000 6.353157
-1.778400 -12.870000 6.341664
-1.731600 -12.870000 6.326656
-1.684800 -12.870000 6.310120
-1.638000 -12.870000 6.292487
-1.591200 -12.870000 6.266588
-1.544400 -12.870000 6.227468
-1.497600 -12.870000 6.201837
-1.450800 -12.870000 6.177210
-1.404000 -12.870000 6.168697
-1.357200 -12.870000 6.152464
-1.310400 -12.870000 6.142444
-1.263600 -12.870000 6.113748
-1.216800 -12.870000 6.097415
-1.170000 -12.870000 6.083653
-1.123200 -12.870000 6.073729
-1.076400 -12.870000 6.058780
-1.029600 -12.870000 6.051145
-0.982800 -12.870000 6.044937
-0.936000 -12.870000 6.038013
-0.889200 -12.870000 6.035186
-0.842400 -12.870000 6.023333
-0.795600 -12.870000 5.999023
-0.748800 -12.870000 5.990257
-0.702000 -12.870000 5.974570
-0.655200 -12.870000 5.953065
-0.608400 -12.870000 5.935694
-0.561600 -12.870000 5.903110
-0.514800 -12.870000 5.875528
-0.468000 -12.870000 5.873424
-0.421200 -12.870000 5.871824
-0.374400 -12.870000 5.872421
-0.327600 -12.870000 5.868115
-0.280800 -12.870000 5.858516
-0.234000 -12.870000 5.858516
-0.187200 -12.870000 5.846997
-0.140400 -12.870000 5.836288
-0.093600 -12.870000 5.823937
-0.046800 -12.870000 5.809690
0.000000 -12.870000 5.807302
0.046800 -12.870000 5.791797
0.093600 -12.870000 5.786934
0.140400 -12.870000 5.776160
0.187200 -12.870000 5.776160
0.234000 -12.870000 5.776160
0.280800 -12.870000 5.774134
0.327600 -12.870000 5.770397
0.374400 -12.870000 5.774127
0.421200 -12.870000 5.774127
0.468000 -12.870000 5.762204
0.514800 -12.870000 5.754085
0.561600 -12.870000 5.745388
0.608400 -12.870000 5.753350
0.655200 -12.870000 5.740809
0.702000 -12.870000 5.740809
0.748800 -12.870000 5.740011
0.795600 -12.870000 5.740011
0.842400 -12.870000 5.740809
0.889200 -12.870000 5.740011
0.936000 -12.870000 5.740011
0.982800 -12.870000 5.732460
1.029600 -12.870000 5.723145
1.076400 -12.870000 5.723145
1.123200 -12.870000 5.704040
1.170000 -12.870000 5.672195
1.216800 -12.870000 5.649443
1.263600 -12.870000 5.648122
1.310400 -12.870000 5.650168
1.357200 -12.870000 5.650168
1.404000 -12.870000 5.650168
1.450800 -12.870000 5.642491
1.497600 -12.870000 5.616658
1.544400 -12.870000 5.600544
1.591200 -12.870000 5.589717
1.638000 -12.870000 5.589717
1.684800 -12.870000 5.590399
1.731600 -12.870000 5.583470
1.778400 -12.870000 5.567778
1.825200 -12.870000 5.568516
1.872000 -12.870000 5.561969
1.918800 -12.870000 5.555197
1.965600 -12.870000 5.540414
2.012400 -12.870000 5.526375
2.059200 -12.870000 5.526335
2.106000 -12.870000 5.526885
2.152800 -12.870000 5.515937
2.199600 -12.870000 5.514654
2.246400 -12.870000 5.513631
2.293200 -12.870000 5.511507
2.340000 -12.870000 5.513631
2.386800 -12.870000 5.494419
2.433600 -12.870000 5.486097
2.480400 -12.870000 5.486097
2.527200 -12.870000 5.486737
2.574000 -12.870000 5.481754
2.620800 -12.870000 5.481754
2.667600 -12.870000 5.481754
2.714400 -12.870000 5.485154
2.761200 -12.870000 5.486737
2.808000 -12.870000 5.485154
2.854800 -12.870000 5.476701
2.901600 -12.870000 5.472637
2.948400 -12.870000 5.469300
2.995200 -12.870000 5.461116
3.042000 -12.870000 5.455662
3.088800 -12.870000 5.455599
3.135600 -12.870000 5.455599
3.182400 -12.870000 5.454626
3.229200 -12.870000 5.473076
3.276000 -12.870000 5.473076
3.322800 -12.870000 5.473076
3.369600 -12.870000 5.462642
3.416400 -12.870000 5.473076
3.463200 -12.870000 5.473076
3.510000 -12.870000 5.464968
3.556800 -12.870000 5.462642
3.603600 -12.870000 5.462154
3.650400 -12.870000 5.462154
3.697200 -12.870000 5.464020
3.744000 -12.870000 5.453459
3.790800 -12.870000 5.445529
3.837600 -12.870000 5.429566
3.884400 -12.870000 5.426109
3.931200 -12.870000 5.426109
3.978000 -12.870000 5.418883
4.024800 -12.870000 5.417199
4.071600 -12.870000 5.413667
4.118400 -12.870000 5.407790
4.165200 -12.870000 5.413667
4.212000 -12.870000 5.411197
4.258800 -12.870000 5.396633
4.305600 -12.870000 5.393339
4.352400 -12.870000 5.387838
4.399200 -12.870000 5.377369
4.446000 -12.870000 5.377369
4.492800 -12.870000 5.378710
4.539600 -12.870000 5.401252
4.586400 -12.870000 5.422303
4.633200 -12.870000 5.448373
4.680000 -12.870000 5.449183
4.726800 -12.870000 5.452928
4.773600 -12.870000 5.452928
4.820400 -12.870000 5.466055
4.867200 -12.870000 5.466992
4.914000 -12.870000 5.465024
4.960800 -12.870000 5.455103
5.007600 -12.870000 5.466992
5.054400 -12.870000 5.483307
5.101200 -12.870000 5.485546
5.148000 -12.870000 5.486768
5.194800 -12.870000 5.502132
5.241600 -12.870000 5.506242
5.288400 -12.870000 5.519895
5.335200 -12.870000 5.502132
5.382000 -12.870000 5.502132
5.428800 -12.870000 5.505182
5.475600 -12.870000 5.505182
5.522400 -12.870000 5.494657
5.569200 -12.870000 5.482298
5.616000 -12.870000 5.482298
5.662800 -12.870000 5.494657
5.709600 -12.870000 5.495195
5.756400 -12.870000 5.494657
5.803200 -12.870000 5.501145
5.850000 -12.870000 5.520236
5.896800 -12.870000 5.532693
5.943600 -12.870000 5.539718
5.990400 -12.870000 5.563935
6.037200 -12.870000 5.616406
6.084000 -12.870000 5.624253
6.130800 -12.870000 5.646099
6.177600 -12.870000 5.651218
6.224400 -12.870000 5.659470
6.271200 -12.870000 5.661296
6.318000 -12.870000 5.663455
6.364800 -12.870000 5.671150
6.411600 -12.870000 5.675367
6.458400 -12.870000 5.680876
6.505200 -12.870000 5.706058
6.552000 -12.870000 5.701228
6.598800 -12.870000 5.701228
6.645600 -12.870000 5.715768
6.692400 -12.870000 5.706933
6.739200 -12.870000 5.717686
6.786000 -12.870000 5.717686
6.832800 -12.870000 5.724562
6.879600 -12.870000 5.755807
6.926400 -12.870000 5.793354
6.973200 -12.870000 5.796655
7.020000 -12.870000 5.821355
7.066800 -12.870000 5.822843
7.113600 -12.870000 5.827075
7.160400 -12.870000 5.833738
7.207200 -12.870000 5.859064
7.254000 -12.870000 5.883743
7.300800 -12.870000 5.891649
7.347600 -12.870000 5.919659
7.394400 -12.870000 5.926383
7.441200 -12.870000 5.934911
7.488000 -12.870000 5.934911
7.534800 -12.870000 5.931568
7.581600 -12.870000 5.926383
7.628400 -12.870000 5.934682
7.675200 -12.870000 5.942441
7.722000 -12.870000 5.950701
7.768800 -12.870000 5.951671
7.815600 -12.870000 5.963141
7.862400 -12.870000 5.979682
7.909200 -12.870000 6.006907
7.956000 -12.870000 6.035375
8.002800 -12.870000 6.069153
8.049600 -12.870000 6.087831
8.096400 -12.870000 6.108179
8.143200 -12.870000 6.158514
8.190000 -12.870000 6.209220
8.236800 -12.870000 6.228314
8.283600 -12.870000 6.231466
8.330400 -12.870000 6.237769
8.377200 -12.870000 6.237769
8.424000 -12.870000 6.246136
8.470800 -12.870000 6.247584
8.517600 -12.870000 6.271742
8.564400 -12.870000 6.297368
8.611200 -12.870000 6.300845
8.658000 -12.870000 6.309388
8.704800 -12.870000 6.309388
8.751600 -12.870000 6.339547
8.798400 -12.870000 6.350081
8.845200 -12.870000 6.373886
8.892000 -12.870000 6.395960
8.938800 -12.870000 6.412581
8.985600 -12.870000 6.421949
9.032400 -12.870000 6.430968
9.079200 -12.870000 6.446484
9.126000 -12.870000 6.459701
9.172800 -12.870000 6.508127
9.219600 -12.870000 6.529582
9.266400 -12.870000 6.557535
9.313200 -12.870000 6.604089
9.360000 -12.870000 6.640599
9.406800 -12.870000 6.651169
9.453600 -12.870000 6.660452
9.500400 -12.870000 6.674766
9.547200 -12.870000 6.700760
9.594000 -12.870000 6.728138
9.640800 -12.870000 6.768855
9.687600 -12.870000 6.770790
9.734400 -12.870000 6.807024
9.781200 -12.870000 6.850588
9.828000 -12.870000 6.883501
9.874800 -12.870000 6.919179
9.921600 -12.870000 6.934178
9.968400 -12.870000 6.954011
10.015200 -12.870000 6.976134
10.062000 -12.870000 7.001768
10.108800 -12.870000 7.006714
10.155600 -12.870000 7.045364
10.202400 -12.870000 7.077499
10.249200 -12.870000 7.162901
10.296000 -12.870000 7.182805
10.342800 -12.870000 7.218418
10.389600 -12.870000 7.237675
10.436400 -12.870000 7.263377
10.483200 -12.870000 7.323206
10.530000 -12.870000 7.333919
10.576800 -12.870000 7.391527
10.623600 -12.870000 7.435390
10.670400 -12.870000 7.474106
10.717200 -12.870000 7.531809
10.764000 -12.870000 7.570749
10.810800 -12.870000 7.599648
10.857600 -12.870000 7.690197
10.904400 -12.870000 7.743015
10.951200 -12.870000 7.786620
10.998000 -12.870000 7.848989
11.044800 -12.870000 7.873454
11.091600 -12.870000 7.942736
11.138400 -12.870000 7.992005
11.185200 -12.870000 8.109351
11.232000 -12.870000 8.119783
11.278800 -12.870000 8.261320
11.325600 -12.870000 9.167643
14.320800 -12.870000 6.682618
14.367600 -12.870000 6.678491
14.414400 -12.870000 6.667790
14.461200 -12.870000 6.672834
14.508000 -12.870000 6.667621
14.554800 -12.870000 6.666147
14.601600 -12.870000 6.664472
14.648400 -12.870000 6.666147
14.695200 -12.870000 6.667740
14.742000 -12.870000 6.668202
14.788800 -12.870000 6.668097
14.835600 -12.870000 6.668451
14.882400 -12.870000 6.673393
14.929200 -12.870000 6.675420
14.976000 -12.870000 6.675420
15.022800 -12.870000 6.678185
15.069600 -12.870000 6.674609
15.116400 -12.870000 6.674609
15.163200 -12.870000 6.666051
15.210000 -12.870000 6.657205
15.256800 -12.870000 6.655292
15.303600 -12.870000 6.654677
15.350400 -12.870000 6.644552
15.397200 -12.870000 6.644552
15.444000 -12.870000 6.643940
15.490800 -12.870000 6.642484
15.537600 -12.870000 6.641671
15.584400 -12.870000 6.642484
15.631200 -12.870000 6.648478
15.678000 -12.870000 6.648824
15.724800 -12.870000 6.649075
15.771600 -12.870000 6.653112
15.818400 -12.870000 6.653112
15.865200 -12.870000 6.656010
15.912000 -12.870000 6.658547
15.958800 -12.870000 6.658547
16.005600 -12.870000 6.662014
16.052400 -12.870000 6.653269
16.099200 -12.870000 6.640921
16.146000 -12.870000 6.624833
16.192800 -12.870000 6.592362
16.239600 -12.870000 6.559676
16.754400 -12.870000 5.126040
16.801200 -12.870000 5.093084
16.848000 -12.870000 5.058607
16.894800 -12.870000 5.052226
16.941600 -12.870000 5.046662
16.988400 -12.870000 5.042724
17.035200 -12.870000 5.042724
17.082000 -12.870000 5.041694
17.128800 -12.870000 5.042724
17.175600 -12.870000 5.042724
17.222400 -12.870000 5.042724
17.269200 -12.870000 5.027232
17.316000 -12.870000 5.015883
17.362800 -12.870000 4.978585
17.409600 -12.870000 4.948544
17.456400 -12.870000 4.875200
18.673200 -12.870000 0.000000
-18.720000 -12.823200 0.000000
-18.673200 -12.823200 0.000000
-18.626400 -12.823200 0.000000
-18.579600 -12.823200 -7.939317
-18.532800 -12.823200 -7.923272
-18.486000 -12.823200 -7.923272
-18.439200 -12.823200 -7.904782
-18.392400 -12.823200 -7.904782
-18.345600 -12.823200 -7.912670
-18.298800 -12.823200 -7.912670
-18.252000 -12.823200 -7.928469
-18.205200 -12.823200 -7.929045
-18.158400 -12.823200 -7.929045
-18.111600 -12.823200 -7.928469
-18.064800 -12.823200 -7.887093
-18.018000 -12.823200 -7.866121
-17.971200 -12.823200 -7.871327
-17.924400 -12.823200 -7.863893
-17.877600 -12.823200 -7.871327
-17.830800 -12.823200 -7.893130
-17.784000 -12.823200 -7.909496
-17.737200 -12.823200 -7.912131
-17.690400 -12.823200 -7.912131
-17.643600 -12.823200 -7.909496
-17.596800 -12.823200 -7.897473
-17.550000 -12.823200 -7.869808
-17.503200 -12.823200 -7.831042
-17.456400 -12.823200 -7.788320
-16.239600 -12.823200 5.057833
-16.192800 -12.823200 5.067716
-16.146000 -12.823200 5.072135
-16.099200 -12.823200 5.097306
-16.052400 -12.823200 5.107418
-16.005600 -12.823200 5.124501
-15.958800 -12.823200 5.131592
-15.912000 -12.823200 5.140532
-15.865200 -12.823200 5.146237
-15.818400 -12.823200 5.168654
-15.771600 -12.823200 5.177769
-15.724800 -12.823200 5.211437
-15.678000 -12.823200 5.238907
-15.210000 -12.823200 6.696617
-15.163200 -12.823200 6.711878
-15.116400 -12.823200 6.732170
-15.069600 -12.823200 6.751550
-15.022800 -12.823200 6.758330
-14.976000 -12.823200 6.758880
-14.929200 -12.823200 6.758880
-14.882400 -12.823200 6.763743
[truncated: 7,757,599 more chars]
