# Supplementary material for: Case study of 3D fingerprints applications
Source: PLoS One. 2017 Apr 11;12(4):e0175261. doi: 10.1371/journal.pone.0175261 (PMC5388323; doi:10.1371/journal.pone.0175261)
Supplement: S1 Database — (ZIP) [file pone.0175261.s001.zip › S1_Database/S1_Database_Session2-3D finger point cloud data/bz_r4_b_2.txt]

-18.720000 -14.040000 0.000000
-18.673200 -14.040000 0.000000
-18.626400 -14.040000 0.000000
-18.579600 -14.040000 0.000000
-18.532800 -14.040000 0.000000
-18.486000 -14.040000 0.000000
-18.439200 -14.040000 0.000000
-18.392400 -14.040000 0.000000
-18.345600 -14.040000 0.000000
-18.298800 -14.040000 0.000000
-18.252000 -14.040000 0.000000
-18.205200 -14.040000 0.000000
-18.158400 -14.040000 0.000000
-18.111600 -14.040000 0.000000
-18.064800 -14.040000 0.000000
-18.018000 -14.040000 0.000000
-17.971200 -14.040000 0.000000
-17.924400 -14.040000 0.000000
-17.877600 -14.040000 0.000000
-17.830800 -14.040000 0.000000
-17.784000 -14.040000 0.000000
-17.737200 -14.040000 0.000000
-17.690400 -14.040000 0.000000
-17.643600 -14.040000 0.000000
-17.596800 -14.040000 0.000000
-17.550000 -14.040000 0.000000
-17.503200 -14.040000 0.000000
-17.456400 -14.040000 0.000000
-17.409600 -14.040000 0.000000
-17.362800 -14.040000 0.000000
-17.316000 -14.040000 0.000000
-17.269200 -14.040000 0.000000
-17.222400 -14.040000 0.000000
-17.175600 -14.040000 0.000000
-17.128800 -14.040000 0.000000
-17.082000 -14.040000 0.000000
-17.035200 -14.040000 0.000000
-16.988400 -14.040000 0.000000
-16.941600 -14.040000 0.000000
-16.894800 -14.040000 0.000000
-16.848000 -14.040000 0.000000
-16.801200 -14.040000 0.000000
-16.754400 -14.040000 0.000000
-16.707600 -14.040000 0.000000
-16.380000 -14.040000 0.000000
-16.333200 -14.040000 0.000000
-15.444000 -14.040000 0.000000
-15.397200 -14.040000 0.000000
-15.350400 -14.040000 0.000000
-15.303600 -14.040000 0.000000
-15.256800 -14.040000 0.000000
-15.210000 -14.040000 0.000000
-15.163200 -14.040000 0.000000
-15.116400 -14.040000 0.000000
-15.069600 -14.040000 0.000000
-15.022800 -14.040000 0.000000
-14.976000 -14.040000 0.000000
-14.929200 -14.040000 0.000000
-14.414400 -14.040000 0.000000
-14.367600 -14.040000 0.000000
-14.320800 -14.040000 0.000000
-14.274000 -14.040000 0.000000
-14.227200 -14.040000 0.000000
-14.180400 -14.040000 0.000000
-14.133600 -14.040000 0.000000
-14.086800 -14.040000 0.000000
-14.040000 -14.040000 0.000000
-13.993200 -14.040000 0.000000
-13.946400 -14.040000 0.000000
-13.899600 -14.040000 0.000000
-13.852800 -14.040000 0.000000
-13.806000 -14.040000 0.000000
-13.759200 -14.040000 0.000000
-13.712400 -14.040000 0.000000
-13.665600 -14.040000 0.000000
-13.618800 -14.040000 0.000000
-13.572000 -14.040000 0.000000
-13.525200 -14.040000 0.000000
-13.478400 -14.040000 0.000000
-13.431600 -14.040000 0.000000
-13.384800 -14.040000 0.000000
-13.338000 -14.040000 0.000000
-13.291200 -14.040000 0.000000
-13.244400 -14.040000 0.000000
-13.197600 -14.040000 0.000000
-13.150800 -14.040000 0.000000
-13.104000 -14.040000 0.000000
-13.057200 -14.040000 0.000000
-13.010400 -14.040000 0.000000
-12.963600 -14.040000 0.000000
-12.916800 -14.040000 0.000000
-12.870000 -14.040000 0.000000
-12.823200 -14.040000 0.000000
-12.776400 -14.040000 0.000000
-12.729600 -14.040000 0.000000
-12.682800 -14.040000 0.000000
-12.636000 -14.040000 0.000000
-12.589200 -14.040000 0.000000
-12.542400 -14.040000 0.000000
-12.495600 -14.040000 0.000000
-12.448800 -14.040000 0.000000
-12.402000 -14.040000 0.000000
-12.355200 -14.040000 0.000000
-5.335200 -14.040000 0.000000
-5.288400 -14.040000 0.000000
-5.241600 -14.040000 0.000000
-5.194800 -14.040000 0.000000
-5.148000 -14.040000 0.000000
-5.101200 -14.040000 0.000000
-5.054400 -14.040000 0.000000
-5.007600 -14.040000 0.000000
-4.960800 -14.040000 0.000000
-4.914000 -14.040000 0.000000
-4.867200 -14.040000 0.000000
-4.820400 -14.040000 0.000000
-4.773600 -14.040000 0.000000
-4.726800 -14.040000 0.000000
-4.680000 -14.040000 0.000000
-4.633200 -14.040000 0.000000
-4.586400 -14.040000 0.000000
-4.539600 -14.040000 0.000000
-4.492800 -14.040000 0.000000
-4.446000 -14.040000 0.000000
-4.399200 -14.040000 0.000000
-4.352400 -14.040000 0.000000
-4.305600 -14.040000 0.000000
-4.258800 -14.040000 0.000000
-4.212000 -14.040000 0.000000
-4.165200 -14.040000 0.000000
-4.118400 -14.040000 0.000000
-4.071600 -14.040000 0.000000
-4.024800 -14.040000 0.000000
-3.978000 -14.040000 0.000000
-3.931200 -14.040000 0.000000
-3.884400 -14.040000 0.000000
-3.837600 -14.040000 0.000000
-3.790800 -14.040000 0.000000
-3.744000 -14.040000 0.000000
-3.697200 -14.040000 0.000000
-3.650400 -14.040000 0.000000
-3.603600 -14.040000 0.000000
-3.556800 -14.040000 0.000000
-3.510000 -14.040000 0.000000
-3.463200 -14.040000 0.000000
-3.416400 -14.040000 0.000000
-3.369600 -14.040000 0.000000
-3.322800 -14.040000 0.000000
-3.276000 -14.040000 0.000000
-3.229200 -14.040000 0.000000
-3.182400 -14.040000 0.000000
-3.135600 -14.040000 0.000000
-3.088800 -14.040000 0.000000
-3.042000 -14.040000 0.000000
-2.995200 -14.040000 0.000000
-2.948400 -14.040000 0.000000
-2.901600 -14.040000 0.000000
-2.854800 -14.040000 0.000000
-2.808000 -14.040000 0.000000
-2.761200 -14.040000 0.000000
-2.714400 -14.040000 0.000000
-2.667600 -14.040000 0.000000
-2.620800 -14.040000 0.000000
-2.574000 -14.040000 0.000000
-2.527200 -14.040000 0.000000
-2.480400 -14.040000 0.000000
-2.433600 -14.040000 0.000000
-2.386800 -14.040000 0.000000
-2.340000 -14.040000 0.000000
-2.293200 -14.040000 0.000000
-2.246400 -14.040000 0.000000
-2.199600 -14.040000 0.000000
-2.152800 -14.040000 0.000000
-2.106000 -14.040000 0.000000
-2.059200 -14.040000 0.000000
-2.012400 -14.040000 0.000000
-1.965600 -14.040000 0.000000
-1.918800 -14.040000 0.000000
-1.872000 -14.040000 0.000000
-1.825200 -14.040000 0.000000
-1.778400 -14.040000 0.000000
-1.731600 -14.040000 0.000000
-1.684800 -14.040000 0.000000
-1.638000 -14.040000 0.000000
-1.591200 -14.040000 0.000000
-1.544400 -14.040000 0.000000
-1.497600 -14.040000 0.000000
-1.450800 -14.040000 0.000000
-1.404000 -14.040000 0.000000
-1.357200 -14.040000 0.000000
-1.310400 -14.040000 0.000000
-1.263600 -14.040000 0.000000
-1.216800 -14.040000 0.000000
-1.170000 -14.040000 0.000000
-1.123200 -14.040000 0.000000
-1.076400 -14.040000 0.000000
-1.029600 -14.040000 0.000000
-0.982800 -14.040000 0.000000
-0.936000 -14.040000 0.000000
-0.889200 -14.040000 0.000000
-0.842400 -14.040000 0.000000
-0.795600 -14.040000 0.000000
-0.748800 -14.040000 0.000000
-0.702000 -14.040000 0.000000
-0.655200 -14.040000 0.000000
-0.608400 -14.040000 0.000000
-0.561600 -14.040000 0.000000
-0.514800 -14.040000 0.000000
-0.468000 -14.040000 0.000000
-0.421200 -14.040000 0.000000
-0.374400 -14.040000 0.000000
-0.327600 -14.040000 0.000000
-0.280800 -14.040000 0.000000
-0.234000 -14.040000 0.000000
-0.187200 -14.040000 0.000000
-0.140400 -14.040000 0.000000
-0.093600 -14.040000 0.000000
-0.046800 -14.040000 0.000000
0.000000 -14.040000 0.000000
0.046800 -14.040000 0.000000
0.093600 -14.040000 0.000000
0.140400 -14.040000 0.000000
0.187200 -14.040000 0.000000
0.234000 -14.040000 0.000000
0.280800 -14.040000 0.000000
0.327600 -14.040000 0.000000
0.374400 -14.040000 0.000000
0.421200 -14.040000 0.000000
0.468000 -14.040000 0.000000
0.514800 -14.040000 0.000000
0.561600 -14.040000 0.000000
0.608400 -14.040000 0.000000
0.655200 -14.040000 0.000000
0.702000 -14.040000 0.000000
0.748800 -14.040000 0.000000
0.795600 -14.040000 0.000000
0.842400 -14.040000 0.000000
0.889200 -14.040000 0.000000
0.936000 -14.040000 0.000000
0.982800 -14.040000 0.000000
1.029600 -14.040000 0.000000
1.076400 -14.040000 0.000000
1.123200 -14.040000 0.000000
1.170000 -14.040000 0.000000
1.216800 -14.040000 0.000000
1.263600 -14.040000 0.000000
1.310400 -14.040000 0.000000
1.357200 -14.040000 0.000000
1.404000 -14.040000 0.000000
1.450800 -14.040000 0.000000
1.497600 -14.040000 0.000000
1.544400 -14.040000 0.000000
1.591200 -14.040000 0.000000
1.638000 -14.040000 0.000000
1.684800 -14.040000 0.000000
1.731600 -14.040000 0.000000
1.778400 -14.040000 0.000000
1.825200 -14.040000 0.000000
1.872000 -14.040000 0.000000
1.918800 -14.040000 0.000000
1.965600 -14.040000 0.000000
2.012400 -14.040000 0.000000
2.059200 -14.040000 0.000000
2.106000 -14.040000 0.000000
2.152800 -14.040000 0.000000
2.199600 -14.040000 0.000000
2.246400 -14.040000 0.000000
2.293200 -14.040000 0.000000
2.340000 -14.040000 0.000000
2.386800 -14.040000 0.000000
2.433600 -14.040000 0.000000
2.480400 -14.040000 0.000000
2.527200 -14.040000 0.000000
2.574000 -14.040000 0.000000
2.620800 -14.040000 0.000000
2.667600 -14.040000 0.000000
2.714400 -14.040000 0.000000
2.761200 -14.040000 0.000000
2.808000 -14.040000 0.000000
2.854800 -14.040000 0.000000
2.901600 -14.040000 0.000000
2.948400 -14.040000 0.000000
2.995200 -14.040000 0.000000
3.042000 -14.040000 0.000000
3.088800 -14.040000 0.000000
3.135600 -14.040000 0.000000
3.182400 -14.040000 0.000000
3.229200 -14.040000 0.000000
3.276000 -14.040000 0.000000
3.322800 -14.040000 0.000000
3.369600 -14.040000 0.000000
3.416400 -14.040000 0.000000
3.463200 -14.040000 0.000000
3.510000 -14.040000 0.000000
3.556800 -14.040000 0.000000
3.603600 -14.040000 0.000000
3.650400 -14.040000 0.000000
3.697200 -14.040000 0.000000
3.744000 -14.040000 0.000000
3.790800 -14.040000 0.000000
3.837600 -14.040000 0.000000
3.884400 -14.040000 0.000000
3.931200 -14.040000 0.000000
3.978000 -14.040000 0.000000
4.024800 -14.040000 0.000000
4.071600 -14.040000 0.000000
4.118400 -14.040000 0.000000
4.165200 -14.040000 0.000000
4.212000 -14.040000 0.000000
4.258800 -14.040000 0.000000
4.305600 -14.040000 0.000000
4.352400 -14.040000 0.000000
4.399200 -14.040000 0.000000
4.446000 -14.040000 0.000000
4.492800 -14.040000 0.000000
4.539600 -14.040000 0.000000
4.586400 -14.040000 0.000000
4.633200 -14.040000 0.000000
4.680000 -14.040000 0.000000
4.726800 -14.040000 0.000000
4.773600 -14.040000 0.000000
4.820400 -14.040000 0.000000
4.867200 -14.040000 0.000000
4.914000 -14.040000 0.000000
4.960800 -14.040000 0.000000
5.007600 -14.040000 0.000000
5.054400 -14.040000 0.000000
5.101200 -14.040000 0.000000
5.148000 -14.040000 0.000000
5.194800 -14.040000 0.000000
5.241600 -14.040000 0.000000
5.288400 -14.040000 0.000000
5.335200 -14.040000 0.000000
5.382000 -14.040000 0.000000
5.428800 -14.040000 0.000000
5.475600 -14.040000 0.000000
5.522400 -14.040000 0.000000
5.569200 -14.040000 0.000000
5.616000 -14.040000 0.000000
5.662800 -14.040000 0.000000
5.709600 -14.040000 0.000000
5.756400 -14.040000 0.000000
5.803200 -14.040000 0.000000
5.850000 -14.040000 0.000000
5.896800 -14.040000 0.000000
5.943600 -14.040000 0.000000
5.990400 -14.040000 0.000000
6.037200 -14.040000 0.000000
6.084000 -14.040000 0.000000
6.130800 -14.040000 0.000000
6.177600 -14.040000 0.000000
6.224400 -14.040000 0.000000
6.271200 -14.040000 0.000000
6.318000 -14.040000 0.000000
6.364800 -14.040000 0.000000
6.411600 -14.040000 0.000000
6.458400 -14.040000 0.000000
6.505200 -14.040000 0.000000
6.552000 -14.040000 0.000000
6.598800 -14.040000 0.000000
6.645600 -14.040000 0.000000
6.692400 -14.040000 0.000000
6.739200 -14.040000 0.000000
6.786000 -14.040000 0.000000
6.832800 -14.040000 0.000000
6.879600 -14.040000 0.000000
6.926400 -14.040000 0.000000
6.973200 -14.040000 0.000000
7.020000 -14.040000 0.000000
7.066800 -14.040000 0.000000
7.113600 -14.040000 0.000000
7.160400 -14.040000 0.000000
7.207200 -14.040000 0.000000
7.254000 -14.040000 0.000000
7.300800 -14.040000 0.000000
7.347600 -14.040000 0.000000
7.394400 -14.040000 0.000000
7.441200 -14.040000 0.000000
7.488000 -14.040000 0.000000
7.534800 -14.040000 0.000000
7.581600 -14.040000 0.000000
7.628400 -14.040000 0.000000
7.675200 -14.040000 0.000000
7.722000 -14.040000 0.000000
7.768800 -14.040000 0.000000
7.815600 -14.040000 0.000000
7.862400 -14.040000 0.000000
7.909200 -14.040000 0.000000
7.956000 -14.040000 0.000000
8.002800 -14.040000 0.000000
8.049600 -14.040000 0.000000
8.096400 -14.040000 0.000000
8.143200 -14.040000 0.000000
8.190000 -14.040000 0.000000
8.236800 -14.040000 0.000000
8.283600 -14.040000 0.000000
8.330400 -14.040000 0.000000
8.377200 -14.040000 0.000000
8.424000 -14.040000 0.000000
8.470800 -14.040000 0.000000
8.517600 -14.040000 0.000000
8.564400 -14.040000 0.000000
8.611200 -14.040000 0.000000
8.658000 -14.040000 0.000000
8.704800 -14.040000 0.000000
8.751600 -14.040000 0.000000
8.798400 -14.040000 0.000000
8.845200 -14.040000 0.000000
8.892000 -14.040000 0.000000
8.938800 -14.040000 0.000000
8.985600 -14.040000 0.000000
9.032400 -14.040000 0.000000
9.079200 -14.040000 0.000000
9.126000 -14.040000 0.000000
9.172800 -14.040000 0.000000
9.219600 -14.040000 0.000000
9.266400 -14.040000 0.000000
9.313200 -14.040000 0.000000
9.360000 -14.040000 0.000000
9.406800 -14.040000 0.000000
9.453600 -14.040000 0.000000
9.500400 -14.040000 0.000000
9.547200 -14.040000 0.000000
9.594000 -14.040000 0.000000
9.640800 -14.040000 0.000000
9.687600 -14.040000 0.000000
9.734400 -14.040000 0.000000
9.781200 -14.040000 0.000000
9.828000 -14.040000 0.000000
9.874800 -14.040000 0.000000
9.921600 -14.040000 0.000000
9.968400 -14.040000 0.000000
10.015200 -14.040000 0.000000
10.062000 -14.040000 0.000000
10.108800 -14.040000 0.000000
13.384800 -14.040000 0.000000
13.431600 -14.040000 0.000000
13.478400 -14.040000 0.000000
13.525200 -14.040000 0.000000
13.572000 -14.040000 0.000000
13.618800 -14.040000 0.000000
13.665600 -14.040000 0.000000
13.712400 -14.040000 0.000000
13.759200 -14.040000 0.000000
13.806000 -14.040000 0.000000
13.852800 -14.040000 0.000000
13.899600 -14.040000 0.000000
13.946400 -14.040000 0.000000
13.993200 -14.040000 0.000000
14.040000 -14.040000 0.000000
14.086800 -14.040000 0.000000
14.133600 -14.040000 0.000000
14.180400 -14.040000 0.000000
14.227200 -14.040000 0.000000
14.274000 -14.040000 0.000000
14.320800 -14.040000 0.000000
14.367600 -14.040000 0.000000
14.414400 -14.040000 0.000000
14.461200 -14.040000 0.000000
14.508000 -14.040000 0.000000
14.554800 -14.040000 0.000000
14.601600 -14.040000 0.000000
14.648400 -14.040000 0.000000
14.695200 -14.040000 0.000000
14.742000 -14.040000 0.000000
14.788800 -14.040000 0.000000
14.835600 -14.040000 0.000000
14.882400 -14.040000 0.000000
14.929200 -14.040000 0.000000
14.976000 -14.040000 0.000000
15.022800 -14.040000 0.000000
15.069600 -14.040000 0.000000
15.116400 -14.040000 0.000000
15.163200 -14.040000 0.000000
15.210000 -14.040000 0.000000
15.256800 -14.040000 0.000000
15.303600 -14.040000 0.000000
15.350400 -14.040000 0.000000
15.397200 -14.040000 0.000000
15.444000 -14.040000 0.000000
15.958800 -14.040000 0.000000
16.005600 -14.040000 0.000000
16.052400 -14.040000 0.000000
16.099200 -14.040000 0.000000
16.146000 -14.040000 0.000000
16.192800 -14.040000 0.000000
16.239600 -14.040000 0.000000
16.286400 -14.040000 0.000000
16.333200 -14.040000 0.000000
16.380000 -14.040000 0.000000
16.426800 -14.040000 0.000000
16.473600 -14.040000 0.000000
16.520400 -14.040000 0.000000
16.567200 -14.040000 0.000000
16.614000 -14.040000 0.000000
16.660800 -14.040000 0.000000
17.971200 -14.040000 0.000000
18.018000 -14.040000 0.000000
18.064800 -14.040000 0.000000
18.111600 -14.040000 0.000000
18.158400 -14.040000 0.000000
18.205200 -14.040000 0.000000
18.252000 -14.040000 0.000000
18.298800 -14.040000 0.000000
18.345600 -14.040000 0.000000
18.392400 -14.040000 0.000000
18.439200 -14.040000 0.000000
18.486000 -14.040000 0.000000
18.532800 -14.040000 0.000000
18.579600 -14.040000 0.000000
18.626400 -14.040000 0.000000
18.673200 -14.040000 0.000000
-18.720000 -13.993200 0.000000
-18.673200 -13.993200 0.000000
-18.626400 -13.993200 0.000000
-18.579600 -13.993200 0.000000
-18.532800 -13.993200 0.000000
-18.486000 -13.993200 0.000000
-18.439200 -13.993200 0.000000
-18.392400 -13.993200 0.000000
-18.345600 -13.993200 0.000000
-18.298800 -13.993200 0.000000
-18.252000 -13.993200 0.000000
-18.205200 -13.993200 0.000000
-18.158400 -13.993200 0.000000
-18.111600 -13.993200 0.000000
-18.064800 -13.993200 0.000000
-18.018000 -13.993200 0.000000
-17.971200 -13.993200 0.000000
-17.924400 -13.993200 0.000000
-17.877600 -13.993200 0.000000
-17.830800 -13.993200 0.000000
-17.784000 -13.993200 0.000000
-17.737200 -13.993200 0.000000
-17.690400 -13.993200 0.000000
-17.643600 -13.993200 0.000000
-17.596800 -13.993200 0.000000
-17.550000 -13.993200 0.000000
-17.503200 -13.993200 0.000000
-17.456400 -13.993200 0.000000
-17.409600 -13.993200 0.000000
-17.362800 -13.993200 0.000000
-17.316000 -13.993200 0.000000
-17.269200 -13.993200 0.000000
-17.222400 -13.993200 0.000000
-17.175600 -13.993200 0.000000
-17.128800 -13.993200 0.000000
-17.082000 -13.993200 0.000000
-17.035200 -13.993200 0.000000
-16.988400 -13.993200 0.000000
-16.941600 -13.993200 0.000000
-16.894800 -13.993200 0.000000
-16.848000 -13.993200 0.000000
-16.801200 -13.993200 0.000000
-16.754400 -13.993200 0.000000
-15.444000 -13.993200 0.000000
-15.397200 -13.993200 0.000000
-15.350400 -13.993200 0.000000
-15.303600 -13.993200 0.000000
-15.256800 -13.993200 0.000000
-15.210000 -13.993200 0.000000
-15.163200 -13.993200 0.000000
-15.116400 -13.993200 0.000000
-15.069600 -13.993200 0.000000
-15.022800 -13.993200 0.000000
-14.976000 -13.993200 0.000000
-14.929200 -13.993200 0.000000
-14.461200 -13.993200 0.000000
-14.414400 -13.993200 0.000000
-14.367600 -13.993200 0.000000
-14.320800 -13.993200 0.000000
-14.274000 -13.993200 0.000000
-14.227200 -13.993200 0.000000
-14.180400 -13.993200 0.000000
-14.133600 -13.993200 0.000000
-14.086800 -13.993200 0.000000
-14.040000 -13.993200 0.000000
-13.993200 -13.993200 0.000000
-13.946400 -13.993200 0.000000
-13.899600 -13.993200 0.000000
-13.852800 -13.993200 0.000000
-13.806000 -13.993200 0.000000
-13.759200 -13.993200 0.000000
-13.712400 -13.993200 0.000000
-13.665600 -13.993200 0.000000
-13.618800 -13.993200 0.000000
-13.572000 -13.993200 0.000000
-13.525200 -13.993200 0.000000
-13.478400 -13.993200 0.000000
-13.431600 -13.993200 0.000000
-13.384800 -13.993200 0.000000
-13.338000 -13.993200 0.000000
-13.291200 -13.993200 0.000000
-13.244400 -13.993200 0.000000
-13.197600 -13.993200 0.000000
-13.150800 -13.993200 0.000000
-13.104000 -13.993200 0.000000
-13.057200 -13.993200 0.000000
-13.010400 -13.993200 0.000000
-12.963600 -13.993200 0.000000
-12.916800 -13.993200 0.000000
-12.870000 -13.993200 0.000000
-12.823200 -13.993200 0.000000
-12.776400 -13.993200 0.000000
-12.729600 -13.993200 0.000000
-12.682800 -13.993200 0.000000
-12.636000 -13.993200 0.000000
-12.589200 -13.993200 0.000000
-12.542400 -13.993200 0.000000
-12.495600 -13.993200 0.000000
-12.448800 -13.993200 0.000000
-12.402000 -13.993200 0.000000
-12.355200 -13.993200 0.000000
-5.335200 -13.993200 0.000000
-5.288400 -13.993200 0.000000
-5.241600 -13.993200 0.000000
-5.194800 -13.993200 0.000000
-5.148000 -13.993200 0.000000
-5.101200 -13.993200 0.000000
-5.054400 -13.993200 0.000000
-5.007600 -13.993200 0.000000
-4.960800 -13.993200 0.000000
-4.914000 -13.993200 0.000000
-4.867200 -13.993200 0.000000
-4.820400 -13.993200 0.000000
-4.773600 -13.993200 0.000000
-4.726800 -13.993200 0.000000
-4.680000 -13.993200 0.000000
-4.633200 -13.993200 0.000000
-4.586400 -13.993200 0.000000
-4.539600 -13.993200 0.000000
-4.492800 -13.993200 0.000000
-4.446000 -13.993200 0.000000
-4.399200 -13.993200 0.000000
-4.352400 -13.993200 0.000000
-4.305600 -13.993200 0.000000
-4.258800 -13.993200 0.000000
-4.212000 -13.993200 0.000000
-4.165200 -13.993200 0.000000
-4.118400 -13.993200 0.000000
-4.071600 -13.993200 0.000000
-4.024800 -13.993200 0.000000
-3.978000 -13.993200 0.000000
-3.931200 -13.993200 0.000000
-3.884400 -13.993200 0.000000
-3.837600 -13.993200 0.000000
-3.790800 -13.993200 0.000000
-3.744000 -13.993200 0.000000
-3.697200 -13.993200 0.000000
-3.650400 -13.993200 0.000000
-3.603600 -13.993200 0.000000
-3.556800 -13.993200 0.000000
-3.510000 -13.993200 0.000000
-3.463200 -13.993200 0.000000
-3.416400 -13.993200 0.000000
-3.369600 -13.993200 0.000000
-3.322800 -13.993200 0.000000
-3.276000 -13.993200 0.000000
-3.229200 -13.993200 0.000000
-3.182400 -13.993200 0.000000
-3.135600 -13.993200 0.000000
-3.088800 -13.993200 0.000000
-3.042000 -13.993200 0.000000
-2.995200 -13.993200 0.000000
-2.948400 -13.993200 0.000000
-2.901600 -13.993200 0.000000
-2.854800 -13.993200 0.000000
-2.808000 -13.993200 0.000000
-2.761200 -13.993200 0.000000
-2.714400 -13.993200 0.000000
-2.667600 -13.993200 0.000000
-2.620800 -13.993200 0.000000
-2.574000 -13.993200 0.000000
-2.527200 -13.993200 0.000000
-2.480400 -13.993200 0.000000
-2.433600 -13.993200 0.000000
-2.386800 -13.993200 0.000000
-2.340000 -13.993200 0.000000
-2.293200 -13.993200 0.000000
-2.246400 -13.993200 0.000000
-2.199600 -13.993200 0.000000
-2.152800 -13.993200 0.000000
-2.106000 -13.993200 0.000000
-2.059200 -13.993200 0.000000
-2.012400 -13.993200 0.000000
-1.965600 -13.993200 0.000000
-1.918800 -13.993200 0.000000
-1.872000 -13.993200 0.000000
-1.825200 -13.993200 0.000000
-1.778400 -13.993200 0.000000
-1.731600 -13.993200 0.000000
-1.684800 -13.993200 0.000000
-1.638000 -13.993200 0.000000
-1.591200 -13.993200 0.000000
-1.544400 -13.993200 0.000000
-1.497600 -13.993200 0.000000
-1.450800 -13.993200 0.000000
-1.404000 -13.993200 0.000000
-1.357200 -13.993200 0.000000
-1.310400 -13.993200 0.000000
-1.263600 -13.993200 0.000000
-1.216800 -13.993200 0.000000
-1.170000 -13.993200 0.000000
-1.123200 -13.993200 0.000000
-1.076400 -13.993200 0.000000
-1.029600 -13.993200 0.000000
-0.982800 -13.993200 0.000000
-0.936000 -13.993200 0.000000
-0.889200 -13.993200 0.000000
-0.842400 -13.993200 0.000000
-0.795600 -13.993200 0.000000
-0.748800 -13.993200 0.000000
-0.702000 -13.993200 0.000000
-0.655200 -13.993200 0.000000
-0.608400 -13.993200 0.000000
-0.561600 -13.993200 0.000000
-0.514800 -13.993200 0.000000
-0.468000 -13.993200 0.000000
-0.421200 -13.993200 0.000000
-0.374400 -13.993200 0.000000
-0.327600 -13.993200 0.000000
-0.280800 -13.993200 0.000000
-0.234000 -13.993200 0.000000
-0.187200 -13.993200 0.000000
-0.140400 -13.993200 0.000000
-0.093600 -13.993200 0.000000
-0.046800 -13.993200 0.000000
0.000000 -13.993200 0.000000
0.046800 -13.993200 0.000000
0.093600 -13.993200 0.000000
0.140400 -13.993200 0.000000
0.187200 -13.993200 0.000000
0.234000 -13.993200 0.000000
0.280800 -13.993200 0.000000
0.327600 -13.993200 0.000000
0.374400 -13.993200 0.000000
0.421200 -13.993200 0.000000
0.468000 -13.993200 0.000000
0.514800 -13.993200 0.000000
0.561600 -13.993200 0.000000
0.608400 -13.993200 0.000000
0.655200 -13.993200 0.000000
0.702000 -13.993200 0.000000
0.748800 -13.993200 0.000000
0.795600 -13.993200 0.000000
0.842400 -13.993200 0.000000
0.889200 -13.993200 0.000000
0.936000 -13.993200 0.000000
0.982800 -13.993200 0.000000
1.029600 -13.993200 0.000000
1.076400 -13.993200 0.000000
1.123200 -13.993200 0.000000
1.170000 -13.993200 0.000000
1.216800 -13.993200 0.000000
1.263600 -13.993200 0.000000
1.310400 -13.993200 0.000000
1.357200 -13.993200 0.000000
1.404000 -13.993200 0.000000
1.450800 -13.993200 0.000000
1.497600 -13.993200 0.000000
1.544400 -13.993200 0.000000
1.591200 -13.993200 0.000000
1.638000 -13.993200 0.000000
1.684800 -13.993200 0.000000
1.731600 -13.993200 0.000000
1.778400 -13.993200 0.000000
1.825200 -13.993200 0.000000
1.872000 -13.993200 0.000000
1.918800 -13.993200 0.000000
1.965600 -13.993200 0.000000
2.012400 -13.993200 0.000000
2.059200 -13.993200 0.000000
2.106000 -13.993200 0.000000
2.152800 -13.993200 0.000000
2.199600 -13.993200 0.000000
2.246400 -13.993200 0.000000
2.293200 -13.993200 0.000000
2.340000 -13.993200 0.000000
2.386800 -13.993200 0.000000
2.433600 -13.993200 0.000000
2.480400 -13.993200 0.000000
2.527200 -13.993200 0.000000
2.574000 -13.993200 0.000000
2.620800 -13.993200 0.000000
2.667600 -13.993200 0.000000
2.714400 -13.993200 0.000000
2.761200 -13.993200 0.000000
2.808000 -13.993200 0.000000
2.854800 -13.993200 0.000000
2.901600 -13.993200 0.000000
2.948400 -13.993200 0.000000
2.995200 -13.993200 0.000000
3.042000 -13.993200 0.000000
3.088800 -13.993200 0.000000
3.135600 -13.993200 0.000000
3.182400 -13.993200 0.000000
3.229200 -13.993200 0.000000
3.276000 -13.993200 0.000000
3.322800 -13.993200 0.000000
3.369600 -13.993200 0.000000
3.416400 -13.993200 0.000000
3.463200 -13.993200 0.000000
3.510000 -13.993200 0.000000
3.556800 -13.993200 0.000000
3.603600 -13.993200 0.000000
3.650400 -13.993200 0.000000
3.697200 -13.993200 0.000000
3.744000 -13.993200 0.000000
3.790800 -13.993200 0.000000
3.837600 -13.993200 0.000000
3.884400 -13.993200 0.000000
3.931200 -13.993200 0.000000
3.978000 -13.993200 0.000000
4.024800 -13.993200 0.000000
4.071600 -13.993200 0.000000
4.118400 -13.993200 0.000000
4.165200 -13.993200 0.000000
4.212000 -13.993200 0.000000
4.258800 -13.993200 0.000000
4.305600 -13.993200 0.000000
4.352400 -13.993200 0.000000
4.399200 -13.993200 0.000000
4.446000 -13.993200 0.000000
4.492800 -13.993200 0.000000
4.539600 -13.993200 0.000000
4.586400 -13.993200 0.000000
4.633200 -13.993200 0.000000
4.680000 -13.993200 0.000000
4.726800 -13.993200 0.000000
4.773600 -13.993200 0.000000
4.820400 -13.993200 0.000000
4.867200 -13.993200 0.000000
4.914000 -13.993200 0.000000
4.960800 -13.993200 0.000000
5.007600 -13.993200 0.000000
5.054400 -13.993200 0.000000
5.101200 -13.993200 0.000000
5.148000 -13.993200 0.000000
5.194800 -13.993200 0.000000
5.241600 -13.993200 0.000000
5.288400 -13.993200 0.000000
5.335200 -13.993200 0.000000
5.382000 -13.993200 0.000000
5.428800 -13.993200 0.000000
5.475600 -13.993200 0.000000
5.522400 -13.993200 0.000000
5.569200 -13.993200 0.000000
5.616000 -13.993200 0.000000
5.662800 -13.993200 0.000000
5.709600 -13.993200 0.000000
5.756400 -13.993200 0.000000
5.803200 -13.993200 0.000000
5.850000 -13.993200 0.000000
5.896800 -13.993200 0.000000
5.943600 -13.993200 0.000000
5.990400 -13.993200 0.000000
6.037200 -13.993200 0.000000
6.084000 -13.993200 0.000000
6.130800 -13.993200 0.000000
6.177600 -13.993200 0.000000
6.224400 -13.993200 0.000000
6.271200 -13.993200 0.000000
6.318000 -13.993200 0.000000
6.364800 -13.993200 0.000000
6.411600 -13.993200 0.000000
6.458400 -13.993200 0.000000
6.505200 -13.993200 0.000000
6.552000 -13.993200 0.000000
6.598800 -13.993200 0.000000
6.645600 -13.993200 0.000000
6.692400 -13.993200 0.000000
6.739200 -13.993200 0.000000
6.786000 -13.993200 0.000000
6.832800 -13.993200 0.000000
6.879600 -13.993200 0.000000
6.926400 -13.993200 0.000000
6.973200 -13.993200 0.000000
7.020000 -13.993200 0.000000
7.066800 -13.993200 0.000000
7.113600 -13.993200 0.000000
7.160400 -13.993200 0.000000
7.207200 -13.993200 0.000000
7.254000 -13.993200 0.000000
7.300800 -13.993200 0.000000
7.347600 -13.993200 0.000000
7.394400 -13.993200 0.000000
7.441200 -13.993200 0.000000
7.488000 -13.993200 0.000000
7.534800 -13.993200 0.000000
7.581600 -13.993200 0.000000
7.628400 -13.993200 0.000000
7.675200 -13.993200 0.000000
7.722000 -13.993200 0.000000
7.768800 -13.993200 0.000000
7.815600 -13.993200 0.000000
7.862400 -13.993200 0.000000
7.909200 -13.993200 0.000000
7.956000 -13.993200 0.000000
8.002800 -13.993200 0.000000
8.049600 -13.993200 0.000000
8.096400 -13.993200 0.000000
8.143200 -13.993200 0.000000
8.190000 -13.993200 0.000000
8.236800 -13.993200 0.000000
8.283600 -13.993200 0.000000
8.330400 -13.993200 0.000000
8.377200 -13.993200 0.000000
8.424000 -13.993200 0.000000
8.470800 -13.993200 0.000000
8.517600 -13.993200 0.000000
8.564400 -13.993200 0.000000
8.611200 -13.993200 0.000000
8.658000 -13.993200 0.000000
8.704800 -13.993200 0.000000
8.751600 -13.993200 0.000000
8.798400 -13.993200 0.000000
8.845200 -13.993200 0.000000
8.892000 -13.993200 0.000000
8.938800 -13.993200 0.000000
8.985600 -13.993200 0.000000
9.032400 -13.993200 0.000000
9.079200 -13.993200 0.000000
9.126000 -13.993200 0.000000
9.172800 -13.993200 0.000000
9.219600 -13.993200 0.000000
9.266400 -13.993200 0.000000
9.313200 -13.993200 0.000000
9.360000 -13.993200 0.000000
9.406800 -13.993200 0.000000
9.453600 -13.993200 0.000000
9.500400 -13.993200 0.000000
9.547200 -13.993200 0.000000
9.594000 -13.993200 0.000000
9.640800 -13.993200 0.000000
9.687600 -13.993200 0.000000
9.734400 -13.993200 0.000000
9.781200 -13.993200 0.000000
9.828000 -13.993200 0.000000
9.874800 -13.993200 0.000000
9.921600 -13.993200 0.000000
9.968400 -13.993200 0.000000
10.015200 -13.993200 0.000000
10.062000 -13.993200 0.000000
10.108800 -13.993200 0.000000
13.431600 -13.993200 0.000000
13.478400 -13.993200 0.000000
13.525200 -13.993200 0.000000
13.572000 -13.993200 0.000000
13.618800 -13.993200 0.000000
13.665600 -13.993200 0.000000
13.712400 -13.993200 0.000000
13.759200 -13.993200 0.000000
13.806000 -13.993200 0.000000
13.852800 -13.993200 0.000000
13.899600 -13.993200 0.000000
13.946400 -13.993200 0.000000
13.993200 -13.993200 0.000000
14.040000 -13.993200 0.000000
14.086800 -13.993200 0.000000
14.133600 -13.993200 0.000000
14.180400 -13.993200 0.000000
14.227200 -13.993200 0.000000
14.274000 -13.993200 0.000000
14.320800 -13.993200 0.000000
14.367600 -13.993200 0.000000
14.414400 -13.993200 0.000000
14.461200 -13.993200 0.000000
14.508000 -13.993200 0.000000
14.554800 -13.993200 0.000000
14.601600 -13.993200 0.000000
14.648400 -13.993200 0.000000
14.695200 -13.993200 0.000000
14.742000 -13.993200 0.000000
14.788800 -13.993200 0.000000
14.835600 -13.993200 0.000000
14.882400 -13.993200 0.000000
14.929200 -13.993200 0.000000
14.976000 -13.993200 0.000000
15.022800 -13.993200 0.000000
15.069600 -13.993200 0.000000
15.116400 -13.993200 0.000000
15.163200 -13.993200 0.000000
15.210000 -13.993200 0.000000
15.256800 -13.993200 0.000000
15.303600 -13.993200 0.000000
15.350400 -13.993200 0.000000
15.397200 -13.993200 0.000000
15.444000 -13.993200 0.000000
15.490800 -13.993200 0.000000
16.005600 -13.993200 0.000000
16.052400 -13.993200 0.000000
16.099200 -13.993200 0.000000
16.146000 -13.993200 0.000000
16.192800 -13.993200 0.000000
16.239600 -13.993200 0.000000
16.286400 -13.993200 0.000000
16.333200 -13.993200 0.000000
16.380000 -13.993200 0.000000
16.426800 -13.993200 0.000000
16.473600 -13.993200 0.000000
16.520400 -13.993200 0.000000
16.567200 -13.993200 0.000000
16.614000 -13.993200 0.000000
16.660800 -13.993200 0.000000
16.707600 -13.993200 0.000000
17.550000 -13.993200 0.000000
17.971200 -13.993200 0.000000
18.018000 -13.993200 0.000000
18.064800 -13.993200 0.000000
18.111600 -13.993200 0.000000
18.158400 -13.993200 0.000000
18.205200 -13.993200 0.000000
18.252000 -13.993200 0.000000
18.298800 -13.993200 0.000000
18.345600 -13.993200 0.000000
18.392400 -13.993200 0.000000
18.439200 -13.993200 0.000000
18.486000 -13.993200 0.000000
18.532800 -13.993200 0.000000
18.579600 -13.993200 0.000000
18.626400 -13.993200 0.000000
18.673200 -13.993200 0.000000
-18.720000 -13.946400 0.000000
-18.673200 -13.946400 0.000000
-18.626400 -13.946400 0.000000
-18.579600 -13.946400 0.000000
-18.532800 -13.946400 0.000000
-18.486000 -13.946400 0.000000
-18.439200 -13.946400 0.000000
-18.392400 -13.946400 0.000000
-18.345600 -13.946400 0.000000
-18.298800 -13.946400 0.000000
-18.252000 -13.946400 0.000000
-18.205200 -13.946400 0.000000
-18.158400 -13.946400 0.000000
-18.111600 -13.946400 0.000000
-18.064800 -13.946400 0.000000
-18.018000 -13.946400 0.000000
-17.971200 -13.946400 0.000000
-17.924400 -13.946400 0.000000
-17.877600 -13.946400 0.000000
-17.830800 -13.946400 0.000000
-17.784000 -13.946400 0.000000
-17.737200 -13.946400 0.000000
-17.690400 -13.946400 0.000000
-17.643600 -13.946400 0.000000
-17.596800 -13.946400 0.000000
-17.550000 -13.946400 0.000000
-17.503200 -13.946400 0.000000
-17.456400 -13.946400 0.000000
-17.409600 -13.946400 0.000000
-17.362800 -13.946400 0.000000
-17.316000 -13.946400 0.000000
-17.269200 -13.946400 0.000000
-17.222400 -13.946400 0.000000
-17.175600 -13.946400 0.000000
-17.128800 -13.946400 0.000000
-17.082000 -13.946400 0.000000
-17.035200 -13.946400 0.000000
-16.988400 -13.946400 0.000000
-16.941600 -13.946400 0.000000
-16.894800 -13.946400 0.000000
-16.848000 -13.946400 0.000000
-16.801200 -13.946400 0.000000
-16.286400 -13.946400 0.000000
-15.490800 -13.946400 0.000000
-15.444000 -13.946400 0.000000
-15.397200 -13.946400 0.000000
-15.350400 -13.946400 0.000000
-15.303600 -13.946400 0.000000
-15.256800 -13.946400 0.000000
-15.210000 -13.946400 0.000000
-15.163200 -13.946400 0.000000
-15.116400 -13.946400 0.000000
-15.069600 -13.946400 0.000000
-15.022800 -13.946400 0.000000
-14.976000 -13.946400 0.000000
-14.929200 -13.946400 0.000000
-14.508000 -13.946400 0.000000
-14.461200 -13.946400 0.000000
-14.414400 -13.946400 0.000000
-14.367600 -13.946400 0.000000
-14.320800 -13.946400 0.000000
-14.274000 -13.946400 0.000000
-14.227200 -13.946400 0.000000
-14.180400 -13.946400 0.000000
-14.133600 -13.946400 0.000000
-14.086800 -13.946400 0.000000
-14.040000 -13.946400 0.000000
-13.993200 -13.946400 0.000000
-13.946400 -13.946400 0.000000
-13.899600 -13.946400 0.000000
-13.852800 -13.946400 0.000000
-13.806000 -13.946400 0.000000
-13.759200 -13.946400 0.000000
-13.712400 -13.946400 0.000000
-13.665600 -13.946400 0.000000
-13.618800 -13.946400 0.000000
-13.572000 -13.946400 0.000000
-13.525200 -13.946400 0.000000
-13.478400 -13.946400 0.000000
-13.431600 -13.946400 0.000000
-13.384800 -13.946400 0.000000
-13.338000 -13.946400 0.000000
-13.291200 -13.946400 0.000000
-13.244400 -13.946400 0.000000
-13.197600 -13.946400 0.000000
-13.150800 -13.946400 0.000000
-13.104000 -13.946400 0.000000
-13.057200 -13.946400 0.000000
-13.010400 -13.946400 0.000000
-12.963600 -13.946400 0.000000
-12.916800 -13.946400 0.000000
-12.870000 -13.946400 0.000000
-12.823200 -13.946400 0.000000
-12.776400 -13.946400 0.000000
-12.729600 -13.946400 0.000000
-12.682800 -13.946400 0.000000
-12.636000 -13.946400 0.000000
-12.589200 -13.946400 0.000000
-12.542400 -13.946400 0.000000
-12.495600 -13.946400 0.000000
-12.448800 -13.946400 0.000000
-5.335200 -13.946400 0.000000
-5.288400 -13.946400 0.000000
-5.241600 -13.946400 0.000000
-5.194800 -13.946400 0.000000
-5.148000 -13.946400 0.000000
-5.101200 -13.946400 0.000000
-5.054400 -13.946400 0.000000
-5.007600 -13.946400 0.000000
-4.960800 -13.946400 0.000000
-4.914000 -13.946400 0.000000
-4.867200 -13.946400 0.000000
-4.820400 -13.946400 0.000000
-4.773600 -13.946400 0.000000
-4.726800 -13.946400 0.000000
-4.680000 -13.946400 0.000000
-4.633200 -13.946400 0.000000
-4.586400 -13.946400 0.000000
-4.539600 -13.946400 0.000000
-4.492800 -13.946400 0.000000
-4.446000 -13.946400 0.000000
-4.399200 -13.946400 0.000000
-4.352400 -13.946400 0.000000
-4.305600 -13.946400 0.000000
-4.258800 -13.946400 0.000000
-4.212000 -13.946400 0.000000
-4.165200 -13.946400 0.000000
-4.118400 -13.946400 0.000000
-4.071600 -13.946400 0.000000
-4.024800 -13.946400 0.000000
-3.978000 -13.946400 0.000000
-3.931200 -13.946400 0.000000
-3.884400 -13.946400 0.000000
-3.837600 -13.946400 0.000000
-3.790800 -13.946400 0.000000
-3.744000 -13.946400 0.000000
-3.697200 -13.946400 0.000000
-3.650400 -13.946400 0.000000
-3.603600 -13.946400 0.000000
-3.556800 -13.946400 0.000000
-3.510000 -13.946400 0.000000
-3.463200 -13.946400 0.000000
-3.416400 -13.946400 0.000000
-3.369600 -13.946400 0.000000
-3.322800 -13.946400 0.000000
-3.276000 -13.946400 0.000000
-3.229200 -13.946400 0.000000
-3.182400 -13.946400 0.000000
-3.135600 -13.946400 0.000000
-3.088800 -13.946400 0.000000
-3.042000 -13.946400 0.000000
-2.995200 -13.946400 0.000000
-2.948400 -13.946400 0.000000
-2.901600 -13.946400 0.000000
-2.854800 -13.946400 0.000000
-2.808000 -13.946400 0.000000
-2.761200 -13.946400 0.000000
-2.714400 -13.946400 0.000000
-2.667600 -13.946400 0.000000
-2.620800 -13.946400 0.000000
-2.574000 -13.946400 0.000000
-2.527200 -13.946400 0.000000
-2.480400 -13.946400 0.000000
-2.433600 -13.946400 0.000000
-2.386800 -13.946400 0.000000
-2.340000 -13.946400 0.000000
-2.293200 -13.946400 0.000000
-2.246400 -13.946400 0.000000
-2.199600 -13.946400 0.000000
-2.152800 -13.946400 0.000000
-2.106000 -13.946400 0.000000
-2.059200 -13.946400 0.000000
-2.012400 -13.946400 0.000000
-1.965600 -13.946400 0.000000
-1.918800 -13.946400 0.000000
-1.872000 -13.946400 0.000000
-1.825200 -13.946400 0.000000
-1.778400 -13.946400 0.000000
-1.731600 -13.946400 0.000000
-1.684800 -13.946400 0.000000
-1.638000 -13.946400 0.000000
-1.591200 -13.946400 0.000000
-1.544400 -13.946400 0.000000
-1.497600 -13.946400 0.000000
-1.450800 -13.946400 0.000000
-1.404000 -13.946400 0.000000
-1.357200 -13.946400 0.000000
-1.310400 -13.946400 0.000000
-1.263600 -13.946400 0.000000
-1.216800 -13.946400 0.000000
-1.170000 -13.946400 0.000000
-1.123200 -13.946400 0.000000
-1.076400 -13.946400 0.000000
-1.029600 -13.946400 0.000000
-0.982800 -13.946400 0.000000
-0.936000 -13.946400 0.000000
-0.889200 -13.946400 0.000000
-0.842400 -13.946400 0.000000
-0.795600 -13.946400 0.000000
-0.748800 -13.946400 0.000000
-0.702000 -13.946400 0.000000
-0.655200 -13.946400 0.000000
-0.608400 -13.946400 0.000000
-0.561600 -13.946400 0.000000
-0.514800 -13.946400 0.000000
-0.468000 -13.946400 0.000000
-0.421200 -13.946400 0.000000
-0.374400 -13.946400 0.000000
-0.327600 -13.946400 0.000000
-0.280800 -13.946400 0.000000
-0.234000 -13.946400 0.000000
-0.187200 -13.946400 0.000000
-0.140400 -13.946400 0.000000
-0.093600 -13.946400 0.000000
-0.046800 -13.946400 0.000000
0.000000 -13.946400 0.000000
0.046800 -13.946400 0.000000
0.093600 -13.946400 0.000000
0.140400 -13.946400 0.000000
0.187200 -13.946400 0.000000
0.234000 -13.946400 0.000000
0.280800 -13.946400 0.000000
0.327600 -13.946400 0.000000
0.374400 -13.946400 0.000000
0.421200 -13.946400 0.000000
0.468000 -13.946400 0.000000
0.514800 -13.946400 0.000000
0.561600 -13.946400 0.000000
0.608400 -13.946400 0.000000
0.655200 -13.946400 0.000000
0.702000 -13.946400 0.000000
0.748800 -13.946400 0.000000
0.795600 -13.946400 0.000000
0.842400 -13.946400 0.000000
0.889200 -13.946400 0.000000
0.936000 -13.946400 0.000000
0.982800 -13.946400 0.000000
1.029600 -13.946400 0.000000
1.076400 -13.946400 0.000000
1.123200 -13.946400 0.000000
1.170000 -13.946400 0.000000
1.216800 -13.946400 0.000000
1.263600 -13.946400 0.000000
1.310400 -13.946400 0.000000
1.357200 -13.946400 0.000000
1.404000 -13.946400 0.000000
1.450800 -13.946400 0.000000
1.497600 -13.946400 0.000000
1.544400 -13.946400 0.000000
1.591200 -13.946400 0.000000
1.638000 -13.946400 0.000000
1.684800 -13.946400 0.000000
1.731600 -13.946400 0.000000
1.778400 -13.946400 0.000000
1.825200 -13.946400 0.000000
1.872000 -13.946400 0.000000
1.918800 -13.946400 0.000000
1.965600 -13.946400 0.000000
2.012400 -13.946400 0.000000
2.059200 -13.946400 0.000000
2.106000 -13.946400 0.000000
2.152800 -13.946400 0.000000
2.199600 -13.946400 0.000000
2.246400 -13.946400 0.000000
2.293200 -13.946400 0.000000
2.340000 -13.946400 0.000000
2.386800 -13.946400 0.000000
2.433600 -13.946400 0.000000
2.480400 -13.946400 0.000000
2.527200 -13.946400 0.000000
2.574000 -13.946400 0.000000
2.620800 -13.946400 0.000000
2.667600 -13.946400 0.000000
2.714400 -13.946400 0.000000
2.761200 -13.946400 0.000000
2.808000 -13.946400 0.000000
2.854800 -13.946400 0.000000
2.901600 -13.946400 0.000000
2.948400 -13.946400 0.000000
2.995200 -13.946400 0.000000
3.042000 -13.946400 0.000000
3.088800 -13.946400 0.000000
3.135600 -13.946400 0.000000
3.182400 -13.946400 0.000000
3.229200 -13.946400 0.000000
3.276000 -13.946400 0.000000
3.322800 -13.946400 0.000000
3.369600 -13.946400 0.000000
3.416400 -13.946400 0.000000
3.463200 -13.946400 0.000000
3.510000 -13.946400 0.000000
3.556800 -13.946400 0.000000
3.603600 -13.946400 0.000000
3.650400 -13.946400 0.000000
3.697200 -13.946400 0.000000
3.744000 -13.946400 0.000000
3.790800 -13.946400 0.000000
3.837600 -13.946400 0.000000
3.884400 -13.946400 0.000000
3.931200 -13.946400 0.000000
3.978000 -13.946400 0.000000
4.024800 -13.946400 0.000000
4.071600 -13.946400 0.000000
4.118400 -13.946400 0.000000
4.165200 -13.946400 0.000000
4.212000 -13.946400 0.000000
4.258800 -13.946400 0.000000
4.305600 -13.946400 0.000000
4.352400 -13.946400 0.000000
4.399200 -13.946400 0.000000
4.446000 -13.946400 0.000000
4.492800 -13.946400 0.000000
4.539600 -13.946400 0.000000
4.586400 -13.946400 0.000000
4.633200 -13.946400 0.000000
4.680000 -13.946400 0.000000
4.726800 -13.946400 0.000000
4.773600 -13.946400 0.000000
4.820400 -13.946400 0.000000
4.867200 -13.946400 0.000000
4.914000 -13.946400 0.000000
4.960800 -13.946400 0.000000
5.007600 -13.946400 0.000000
5.054400 -13.946400 0.000000
5.101200 -13.946400 0.000000
5.148000 -13.946400 0.000000
5.194800 -13.946400 0.000000
5.241600 -13.946400 0.000000
5.288400 -13.946400 0.000000
5.335200 -13.946400 0.000000
5.382000 -13.946400 0.000000
5.428800 -13.946400 0.000000
5.475600 -13.946400 0.000000
5.522400 -13.946400 0.000000
5.569200 -13.946400 0.000000
5.616000 -13.946400 0.000000
5.662800 -13.946400 0.000000
5.709600 -13.946400 0.000000
5.756400 -13.946400 0.000000
5.803200 -13.946400 0.000000
5.850000 -13.946400 0.000000
5.896800 -13.946400 0.000000
5.943600 -13.946400 0.000000
5.990400 -13.946400 0.000000
6.037200 -13.946400 0.000000
6.084000 -13.946400 0.000000
6.130800 -13.946400 0.000000
6.177600 -13.946400 0.000000
6.224400 -13.946400 0.000000
6.271200 -13.946400 0.000000
6.318000 -13.946400 0.000000
6.364800 -13.946400 0.000000
6.411600 -13.946400 0.000000
6.458400 -13.946400 0.000000
6.505200 -13.946400 0.000000
6.552000 -13.946400 0.000000
6.598800 -13.946400 0.000000
6.645600 -13.946400 0.000000
6.692400 -13.946400 0.000000
6.739200 -13.946400 0.000000
6.786000 -13.946400 0.000000
6.832800 -13.946400 0.000000
6.879600 -13.946400 0.000000
6.926400 -13.946400 0.000000
6.973200 -13.946400 0.000000
7.020000 -13.946400 0.000000
7.066800 -13.946400 0.000000
7.113600 -13.946400 0.000000
7.160400 -13.946400 0.000000
7.207200 -13.946400 0.000000
7.254000 -13.946400 0.000000
7.300800 -13.946400 0.000000
7.347600 -13.946400 0.000000
7.394400 -13.946400 0.000000
7.441200 -13.946400 0.000000
7.488000 -13.946400 0.000000
7.534800 -13.946400 0.000000
7.581600 -13.946400 0.000000
7.628400 -13.946400 0.000000
7.675200 -13.946400 0.000000
7.722000 -13.946400 0.000000
7.768800 -13.946400 0.000000
7.815600 -13.946400 0.000000
7.862400 -13.946400 0.000000
7.909200 -13.946400 0.000000
7.956000 -13.946400 0.000000
8.002800 -13.946400 0.000000
8.049600 -13.946400 0.000000
8.096400 -13.946400 0.000000
8.143200 -13.946400 0.000000
8.190000 -13.946400 0.000000
8.236800 -13.946400 0.000000
8.283600 -13.946400 0.000000
8.330400 -13.946400 0.000000
8.377200 -13.946400 0.000000
8.424000 -13.946400 0.000000
8.470800 -13.946400 0.000000
8.517600 -13.946400 0.000000
8.564400 -13.946400 0.000000
8.611200 -13.946400 0.000000
8.658000 -13.946400 0.000000
8.704800 -13.946400 0.000000
8.751600 -13.946400 0.000000
8.798400 -13.946400 0.000000
8.845200 -13.946400 0.000000
8.892000 -13.946400 0.000000
8.938800 -13.946400 0.000000
8.985600 -13.946400 0.000000
9.032400 -13.946400 0.000000
9.079200 -13.946400 0.000000
9.126000 -13.946400 0.000000
9.172800 -13.946400 0.000000
9.219600 -13.946400 0.000000
9.266400 -13.946400 0.000000
9.313200 -13.946400 0.000000
9.360000 -13.946400 0.000000
9.406800 -13.946400 0.000000
9.453600 -13.946400 0.000000
9.500400 -13.946400 0.000000
9.547200 -13.946400 0.000000
9.594000 -13.946400 0.000000
9.640800 -13.946400 0.000000
9.687600 -13.946400 0.000000
9.734400 -13.946400 0.000000
9.781200 -13.946400 0.000000
9.828000 -13.946400 0.000000
9.874800 -13.946400 0.000000
9.921600 -13.946400 0.000000
9.968400 -13.946400 0.000000
10.015200 -13.946400 0.000000
10.062000 -13.946400 0.000000
10.108800 -13.946400 0.000000
13.478400 -13.946400 0.000000
13.525200 -13.946400 0.000000
13.572000 -13.946400 0.000000
13.618800 -13.946400 0.000000
13.665600 -13.946400 0.000000
13.712400 -13.946400 0.000000
13.759200 -13.946400 0.000000
13.806000 -13.946400 0.000000
13.852800 -13.946400 0.000000
13.899600 -13.946400 0.000000
13.946400 -13.946400 0.000000
13.993200 -13.946400 0.000000
14.040000 -13.946400 0.000000
14.086800 -13.946400 0.000000
14.133600 -13.946400 0.000000
14.180400 -13.946400 0.000000
14.227200 -13.946400 0.000000
14.274000 -13.946400 0.000000
14.320800 -13.946400 0.000000
14.367600 -13.946400 0.000000
14.414400 -13.946400 0.000000
14.461200 -13.946400 0.000000
14.508000 -13.946400 0.000000
14.554800 -13.946400 0.000000
14.601600 -13.946400 0.000000
14.648400 -13.946400 0.000000
14.695200 -13.946400 0.000000
14.742000 -13.946400 0.000000
14.788800 -13.946400 0.000000
14.835600 -13.946400 0.000000
14.882400 -13.946400 0.000000
14.929200 -13.946400 0.000000
14.976000 -13.946400 0.000000
15.022800 -13.946400 0.000000
15.069600 -13.946400 0.000000
15.116400 -13.946400 0.000000
15.163200 -13.946400 0.000000
15.210000 -13.946400 0.000000
15.256800 -13.946400 0.000000
15.303600 -13.946400 0.000000
15.350400 -13.946400 0.000000
15.397200 -13.946400 0.000000
15.444000 -13.946400 0.000000
15.490800 -13.946400 0.000000
15.537600 -13.946400 0.000000
16.005600 -13.946400 0.000000
16.052400 -13.946400 0.000000
16.099200 -13.946400 0.000000
16.146000 -13.946400 0.000000
16.192800 -13.946400 0.000000
16.239600 -13.946400 0.000000
16.286400 -13.946400 0.000000
16.333200 -13.946400 0.000000
16.380000 -13.946400 0.000000
16.426800 -13.946400 0.000000
16.473600 -13.946400 0.000000
16.520400 -13.946400 0.000000
16.567200 -13.946400 0.000000
16.614000 -13.946400 0.000000
16.660800 -13.946400 0.000000
16.707600 -13.946400 0.000000
16.754400 -13.946400 0.000000
17.550000 -13.946400 0.000000
18.064800 -13.946400 0.000000
18.111600 -13.946400 0.000000
18.158400 -13.946400 0.000000
18.205200 -13.946400 0.000000
18.252000 -13.946400 0.000000
18.298800 -13.946400 0.000000
18.345600 -13.946400 0.000000
18.392400 -13.946400 0.000000
18.439200 -13.946400 0.000000
18.486000 -13.946400 0.000000
18.532800 -13.946400 0.000000
18.579600 -13.946400 0.000000
18.626400 -13.946400 0.000000
18.673200 -13.946400 0.000000
-18.720000 -13.899600 0.000000
-18.673200 -13.899600 0.000000
-18.626400 -13.899600 0.000000
-18.579600 -13.899600 -7.809386
-18.532800 -13.899600 -7.794811
-18.486000 -13.899600 -7.751739
-18.439200 -13.899600 -7.752556
-18.392400 -13.899600 -7.752556
-18.345600 -13.899600 -7.751739
-18.298800 -13.899600 -7.751739
-18.252000 -13.899600 -7.751739
-18.205200 -13.899600 -7.757054
-18.158400 -13.899600 -7.767029
-18.111600 -13.899600 -7.774461
-18.064800 -13.899600 -7.774632
-18.018000 -13.899600 -7.785929
-17.971200 -13.899600 -7.785929
-17.924400 -13.899600 -7.804586
-17.877600 -13.899600 -7.777565
-17.830800 -13.899600 -7.804586
-17.784000 -13.899600 -7.808106
-17.737200 -13.899600 -7.807004
-17.690400 -13.899600 -7.806227
-17.643600 -13.899600 -7.806227
-17.596800 -13.899600 -7.797223
-17.550000 -13.899600 -7.807004
-17.503200 -13.899600 -7.808945
-17.456400 -13.899600 -7.797223
-17.409600 -13.899600 -7.797223
-17.362800 -13.899600 -7.797223
-17.316000 -13.899600 -7.797223
-17.269200 -13.899600 -7.808945
-17.222400 -13.899600 -7.803145
-17.175600 -13.899600 -7.812268
-17.128800 -13.899600 -7.832936
-17.082000 -13.899600 -7.813808
-17.035200 -13.899600 -7.803145
-16.988400 -13.899600 -7.803145
-16.941600 -13.899600 -7.783453
-16.894800 -13.899600 -7.732753
-16.848000 -13.899600 -7.677354
-15.584400 -13.899600 4.846066
-15.537600 -13.899600 4.851786
-15.490800 -13.899600 4.870710
-15.444000 -13.899600 4.886297
-15.397200 -13.899600 4.892180
-15.350400 -13.899600 4.939260
-15.303600 -13.899600 4.993884
-15.256800 -13.899600 5.019890
-15.210000 -13.899600 5.029857
-15.163200 -13.899600 5.061785
-15.116400 -13.899600 5.097176
-15.069600 -13.899600 5.125640
-15.022800 -13.899600 5.213054
-14.508000 -13.899600 6.541186
-14.461200 -13.899600 6.572923
-14.414400 -13.899600 6.628336
-14.367600 -13.899600 6.631274
-14.320800 -13.899600 6.654273
-14.274000 -13.899600 6.661695
-14.227200 -13.899600 6.663053
-14.180400 -13.899600 6.661695
-14.133600 -13.899600 6.660141
-14.086800 -13.899600 6.663053
-14.040000 -13.899600 6.661075
-13.993200 -13.899600 6.661695
-13.946400 -13.899600 6.659893
-13.899600 -13.899600 6.659548
-13.852800 -13.899600 6.661075
-13.806000 -13.899600 6.661660
-13.759200 -13.899600 6.665325
-13.712400 -13.899600 6.666276
-13.665600 -13.899600 6.666276
-13.618800 -13.899600 6.662243
-13.572000 -13.899600 6.662243
-13.525200 -13.899600 6.662243
-13.478400 -13.899600 6.662243
-13.431600 -13.899600 6.656874
-13.384800 -13.899600 6.655986
-13.338000 -13.899600 6.655986
-13.291200 -13.899600 6.661930
-13.244400 -13.899600 6.661930
-13.197600 -13.899600 6.661930
-13.150800 -13.899600 6.658453
-13.104000 -13.899600 6.660243
-13.057200 -13.899600 6.660243
-13.010400 -13.899600 6.664133
-12.963600 -13.899600 6.664133
-12.916800 -13.899600 6.660098
-12.870000 -13.899600 6.664133
-12.823200 -13.899600 6.665278
-12.776400 -13.899600 6.665390
-12.729600 -13.899600 6.665945
-12.682800 -13.899600 6.665945
-12.636000 -13.899600 6.674656
-12.589200 -13.899600 6.692332
-12.542400 -13.899600 6.722269
-12.495600 -13.899600 6.771582
-12.448800 -13.899600 6.816259
-5.335200 -13.899600 10.854186
-5.288400 -13.899600 10.539092
-5.241600 -13.899600 8.061049
-5.194800 -13.899600 7.991027
-5.148000 -13.899600 7.963478
-5.101200 -13.899600 7.873951
-5.054400 -13.899600 7.867318
-5.007600 -13.899600 7.840695
-4.960800 -13.899600 7.787474
-4.914000 -13.899600 7.773735
-4.867200 -13.899600 7.736105
-4.820400 -13.899600 7.714067
-4.773600 -13.899600 7.658238
-4.726800 -13.899600 7.608712
-4.680000 -13.899600 7.562881
-4.633200 -13.899600 7.540001
-4.586400 -13.899600 7.495341
-4.539600 -13.899600 7.430281
-4.492800 -13.899600 7.459980
-4.446000 -13.899600 7.430281
-4.399200 -13.899600 7.414528
-4.352400 -13.899600 7.394276
-4.305600 -13.899600 7.384625
-4.258800 -13.899600 7.348950
-4.212000 -13.899600 7.312415
-4.165200 -13.899600 7.283960
-4.118400 -13.899600 7.251209
-4.071600 -13.899600 7.232975
-4.024800 -13.899600 7.192005
-3.978000 -13.899600 7.169326
-3.931200 -13.899600 7.141419
-3.884400 -13.899600 7.135852
-3.837600 -13.899600 7.142556
-3.790800 -13.899600 7.131860
-3.744000 -13.899600 7.083603
-3.697200 -13.899600 7.065206
-3.650400 -13.899600 7.060676
-3.603600 -13.899600 7.046859
-3.556800 -13.899600 7.034458
-3.510000 -13.899600 7.021179
-3.463200 -13.899600 6.988216
-3.416400 -13.899600 6.971660
-3.369600 -13.899600 6.937550
-3.322800 -13.899600 6.924248
-3.276000 -13.899600 6.906304
-3.229200 -13.899600 6.897828
-3.182400 -13.899600 6.894249
-3.135600 -13.899600 6.857804
-3.088800 -13.899600 6.857628
-3.042000 -13.899600 6.857628
-2.995200 -13.899600 6.848081
-2.948400 -13.899600 6.840585
-2.901600 -13.899600 6.805855
-2.854800 -13.899600 6.780803
-2.808000 -13.899600 6.779171
-2.761200 -13.899600 6.762237
-2.714400 -13.899600 6.736817
-2.667600 -13.899600 6.673987
-2.620800 -13.899600 6.640625
-2.574000 -13.899600 6.631105
-2.527200 -13.899600 6.631045
-2.480400 -13.899600 6.606980
-2.433600 -13.899600 6.588281
-2.386800 -13.899600 6.588281
-2.340000 -13.899600 6.602208
-2.293200 -13.899600 6.602208
-2.246400 -13.899600 6.579603
-2.199600 -13.899600 6.545732
-2.152800 -13.899600 6.537572
-2.106000 -13.899600 6.538770
-2.059200 -13.899600 6.537572
-2.012400 -13.899600 6.507226
-1.965600 -13.899600 6.458041
-1.918800 -13.899600 6.448355
-1.872000 -13.899600 6.424760
-1.825200 -13.899600 6.383026
-1.778400 -13.899600 6.376746
-1.731600 -13.899600 6.360658
-1.684800 -13.899600 6.333696
-1.638000 -13.899600 6.321534
-1.591200 -13.899600 6.326454
-1.544400 -13.899600 6.334657
-1.497600 -13.899600 6.348059
-1.450800 -13.899600 6.315275
-1.404000 -13.899600 6.261005
-1.357200 -13.899600 6.260572
-1.310400 -13.899600 6.276846
-1.263600 -13.899600 6.242401
-1.216800 -13.899600 6.218375
-1.170000 -13.899600 6.210367
-1.123200 -13.899600 6.210367
-1.076400 -13.899600 6.210367
-1.029600 -13.899600 6.199859
-0.982800 -13.899600 6.174849
-0.936000 -13.899600 6.166406
-0.889200 -13.899600 6.129035
-0.842400 -13.899600 6.129035
-0.795600 -13.899600 6.174849
-0.748800 -13.899600 6.160712
-0.702000 -13.899600 6.179823
-0.655200 -13.899600 6.183375
-0.608400 -13.899600 6.179916
-0.561600 -13.899600 6.175887
-0.514800 -13.899600 6.158371
-0.468000 -13.899600 6.125302
-0.421200 -13.899600 6.113897
-0.374400 -13.899600 6.086045
-0.327600 -13.899600 6.064310
-0.280800 -13.899600 6.045752
-0.234000 -13.899600 6.033990
-0.187200 -13.899600 6.023814
-0.140400 -13.899600 6.011372
-0.093600 -13.899600 5.988960
-0.046800 -13.899600 5.992870
0.000000 -13.899600 6.000865
0.046800 -13.899600 5.996064
0.093600 -13.899600 5.981731
0.140400 -13.899600 5.974675
0.187200 -13.899600 5.974675
0.234000 -13.899600 5.977784
0.280800 -13.899600 5.965597
0.327600 -13.899600 5.965122
0.374400 -13.899600 5.948328
0.421200 -13.899600 5.928237
0.468000 -13.899600 5.929384
0.514800 -13.899600 5.924636
0.561600 -13.899600 5.911923
0.608400 -13.899600 5.890638
0.655200 -13.899600 5.877389
0.702000 -13.899600 5.875792
0.748800 -13.899600 5.865590
0.795600 -13.899600 5.833430
0.842400 -13.899600 5.829590
0.889200 -13.899600 5.837058
0.936000 -13.899600 5.859337
0.982800 -13.899600 5.860826
1.029600 -13.899600 5.865590
1.076400 -13.899600 5.874400
1.123200 -13.899600 5.876795
1.170000 -13.899600 5.860877
1.216800 -13.899600 5.853733
1.263600 -13.899600 5.846945
1.310400 -13.899600 5.842895
1.357200 -13.899600 5.837211
1.404000 -13.899600 5.824719
1.450800 -13.899600 5.811411
1.497600 -13.899600 5.827061
1.544400 -13.899600 5.842895
1.591200 -13.899600 5.830940
1.638000 -13.899600 5.834474
1.684800 -13.899600 5.822213
1.731600 -13.899600 5.830940
1.778400 -13.899600 5.822213
1.825200 -13.899600 5.835579
1.872000 -13.899600 5.830940
1.918800 -13.899600 5.806572
1.965600 -13.899600 5.798520
2.012400 -13.899600 5.791963
2.059200 -13.899600 5.769885
2.106000 -13.899600 5.791963
2.152800 -13.899600 5.769885
2.199600 -13.899600 5.765724
2.246400 -13.899600 5.765724
2.293200 -13.899600 5.774898
2.340000 -13.899600 5.785339
2.386800 -13.899600 5.794143
2.433600 -13.899600 5.765724
2.480400 -13.899600 5.775759
2.527200 -13.899600 5.763884
2.574000 -13.899600 5.763884
2.620800 -13.899600 5.753206
2.667600 -13.899600 5.732520
2.714400 -13.899600 5.727244
2.761200 -13.899600 5.707994
2.808000 -13.899600 5.725535
2.854800 -13.899600 5.753206
2.901600 -13.899600 5.778801
2.948400 -13.899600 5.792365
2.995200 -13.899600 5.813773
3.042000 -13.899600 5.804296
3.088800 -13.899600 5.808598
3.135600 -13.899600 5.798406
3.182400 -13.899600 5.783946
3.229200 -13.899600 5.764618
3.276000 -13.899600 5.738446
3.322800 -13.899600 5.725616
3.369600 -13.899600 5.721032
3.416400 -13.899600 5.705040
3.463200 -13.899600 5.705040
3.510000 -13.899600 5.720837
3.556800 -13.899600 5.721032
3.603600 -13.899600 5.738511
3.650400 -13.899600 5.752844
3.697200 -13.899600 5.759825
3.744000 -13.899600 5.779264
3.790800 -13.899600 5.793350
3.837600 -13.899600 5.815952
3.884400 -13.899600 5.805300
3.931200 -13.899600 5.799525
3.978000 -13.899600 5.792515
4.024800 -13.899600 5.785956
4.071600 -13.899600 5.782682
4.118400 -13.899600 5.776557
4.165200 -13.899600 5.778138
4.212000 -13.899600 5.789749
4.258800 -13.899600 5.803773
4.305600 -13.899600 5.823601
4.352400 -13.899600 5.866286
4.399200 -13.899600 5.880771
4.446000 -13.899600 5.881473
4.492800 -13.899600 5.875333
4.539600 -13.899600 5.862261
4.586400 -13.899600 5.850801
4.633200 -13.899600 5.835443
4.680000 -13.899600 5.854640
4.726800 -13.899600 5.858623
4.773600 -13.899600 5.877626
4.820400 -13.899600 5.891760
4.867200 -13.899600 5.906202
4.914000 -13.899600 5.906699
4.960800 -13.899600 5.929882
5.007600 -13.899600 5.958383
5.054400 -13.899600 5.966870
5.101200 -13.899600 5.967360
5.148000 -13.899600 5.964164
5.194800 -13.899600 5.947840
5.241600 -13.899600 5.945226
5.288400 -13.899600 5.943813
5.335200 -13.899600 5.938100
5.382000 -13.899600 5.938100
5.428800 -13.899600 5.941215
5.475600 -13.899600 5.943687
5.522400 -13.899600 5.945673
5.569200 -13.899600 5.979295
5.616000 -13.899600 6.020984
5.662800 -13.899600 6.054494
5.709600 -13.899600 6.106466
5.756400 -13.899600 6.093874
5.803200 -13.899600 6.093874
5.850000 -13.899600 6.091199
5.896800 -13.899600 6.062261
5.943600 -13.899600 6.023752
5.990400 -13.899600 6.016415
6.037200 -13.899600 6.016415
6.084000 -13.899600 6.023752
6.130800 -13.899600 6.065243
6.177600 -13.899600 6.096421
6.224400 -13.899600 6.136544
6.271200 -13.899600 6.190683
6.318000 -13.899600 6.232513
6.364800 -13.899600 6.247973
6.411600 -13.899600 6.247973
6.458400 -13.899600 6.233052
6.505200 -13.899600 6.246999
6.552000 -13.899600 6.255313
6.598800 -13.899600 6.244981
6.645600 -13.899600 6.243550
6.692400 -13.899600 6.232050
6.739200 -13.899600 6.239601
6.786000 -13.899600 6.245061
6.832800 -13.899600 6.273814
6.879600 -13.899600 6.333123
6.926400 -13.899600 6.363066
6.973200 -13.899600 6.377147
7.020000 -13.899600 6.406932
7.066800 -13.899600 6.406932
7.113600 -13.899600 6.404043
7.160400 -13.899600 6.369586
7.207200 -13.899600 6.357154
7.254000 -13.899600 6.354117
7.300800 -13.899600 6.357154
7.347600 -13.899600 6.364214
7.394400 -13.899600 6.371980
7.441200 -13.899600 6.391178
7.488000 -13.899600 6.428261
7.534800 -13.899600 6.467678
7.581600 -13.899600 6.521020
7.628400 -13.899600 6.539810
7.675200 -13.899600 6.564211
7.722000 -13.899600 6.578223
7.768800 -13.899600 6.608217
7.815600 -13.899600 6.619080
7.862400 -13.899600 6.637318
7.909200 -13.899600 6.643696
7.956000 -13.899600 6.647561
8.002800 -13.899600 6.670602
8.049600 -13.899600 6.693741
8.096400 -13.899600 6.733075
8.143200 -13.899600 6.737396
8.190000 -13.899600 6.748187
8.236800 -13.899600 6.762771
8.283600 -13.899600 6.806099
8.330400 -13.899600 6.851375
8.377200 -13.899600 6.911289
8.424000 -13.899600 6.927358
8.470800 -13.899600 6.958302
8.517600 -13.899600 6.970427
8.564400 -13.899600 7.008851
8.611200 -13.899600 7.011653
8.658000 -13.899600 7.052438
8.704800 -13.899600 7.069792
8.751600 -13.899600 7.096535
8.798400 -13.899600 7.134160
8.845200 -13.899600 7.143066
8.892000 -13.899600 7.217686
8.938800 -13.899600 7.289731
8.985600 -13.899600 7.311490
9.032400 -13.899600 7.333961
9.079200 -13.899600 7.377259
9.126000 -13.899600 7.398073
9.172800 -13.899600 7.519917
9.219600 -13.899600 7.581944
9.266400 -13.899600 7.623466
9.313200 -13.899600 7.729608
9.360000 -13.899600 7.808373
9.406800 -13.899600 7.906558
9.453600 -13.899600 8.006923
9.500400 -13.899600 8.073737
9.547200 -13.899600 8.140289
9.594000 -13.899600 8.210880
9.640800 -13.899600 8.243953
9.687600 -13.899600 8.307737
9.734400 -13.899600 8.407963
9.781200 -13.899600 8.635433
9.828000 -13.899600 9.577674
9.874800 -13.899600 29.374520
9.921600 -13.899600 29.379509
9.968400 -13.899600 29.383542
10.015200 -13.899600 29.384535
10.062000 -13.899600 29.386618
10.108800 -13.899600 29.386513
13.525200 -13.899600 6.662597
13.572000 -13.899600 6.640387
13.618800 -13.899600 6.605601
13.665600 -13.899600 6.595878
13.712400 -13.899600 6.594857
13.759200 -13.899600 6.582768
13.806000 -13.899600 6.582768
13.852800 -13.899600 6.575272
13.899600 -13.899600 6.575272
13.946400 -13.899600 6.573948
13.993200 -13.899600 6.573175
14.040000 -13.899600 6.573175
14.086800 -13.899600 6.573175
14.133600 -13.899600 6.570877
14.180400 -13.899600 6.573175
14.227200 -13.899600 6.573948
14.274000 -13.899600 6.574880
14.320800 -13.899600 6.579739
14.367600 -13.899600 6.579739
14.414400 -13.899600 6.580199
14.461200 -13.899600 6.580199
14.508000 -13.899600 6.578031
14.554800 -13.899600 6.574498
14.601600 -13.899600 6.570814
14.648400 -13.899600 6.570814
14.695200 -13.899600 6.576813
14.742000 -13.899600 6.572201
14.788800 -13.899600 6.573773
14.835600 -13.899600 6.577648
14.882400 -13.899600 6.577648
14.929200 -13.899600 6.585340
14.976000 -13.899600 6.580002
15.022800 -13.899600 6.577648
15.069600 -13.899600 6.578562
15.116400 -13.899600 6.576944
15.163200 -13.899600 6.574440
15.210000 -13.899600 6.571528
15.256800 -13.899600 6.558787
15.303600 -13.899600 6.556972
15.350400 -13.899600 6.549651
15.397200 -13.899600 6.546082
15.444000 -13.899600 6.519647
15.490800 -13.899600 6.512538
15.537600 -13.899600 6.492352
16.052400 -13.899600 5.068950
16.099200 -13.899600 5.006138
16.146000 -13.899600 4.983619
16.192800 -13.899600 4.978211
16.239600 -13.899600 4.967317
16.286400 -13.899600 4.965887
16.333200 -13.899600 4.968450
16.380000 -13.899600 4.966710
16.426800 -13.899600 4.965887
16.473600 -13.899600 4.965887
16.520400 -13.899600 4.956129
16.567200 -13.899600 4.941930
16.614000 -13.899600 4.932577
16.660800 -13.899600 4.899483
16.707600 -13.899600 4.845566
16.754400 -13.899600 4.830051
18.064800 -13.899600 -8.064240
18.111600 -13.899600 -8.133384
18.158400 -13.899600 -8.161162
18.205200 -13.899600 -8.204955
18.252000 -13.899600 -8.239441
18.298800 -13.899600 -8.239441
18.345600 -13.899600 -8.263844
18.392400 -13.899600 -8.242757
18.439200 -13.899600 -8.263844
18.486000 -13.899600 -8.268376
18.532800 -13.899600 -8.248701
18.579600 -13.899600 0.000000
18.626400 -13.899600 0.000000
18.673200 -13.899600 0.000000
-18.720000 -13.852800 0.000000
-18.673200 -13.852800 0.000000
-18.626400 -13.852800 0.000000
-18.579600 -13.852800 -7.804114
-18.532800 -13.852800 -7.794811
-18.486000 -13.852800 -7.751739
-18.439200 -13.852800 -7.752556
-18.392400 -13.852800 -7.752556
-18.345600 -13.852800 -7.751739
-18.298800 -13.852800 -7.751739
-18.252000 -13.852800 -7.753489
-18.205200 -13.852800 -7.761889
-18.158400 -13.852800 -7.774461
-18.111600 -13.852800 -7.776295
-18.064800 -13.852800 -7.785929
-18.018000 -13.852800 -7.810116
-17.971200 -13.852800 -7.808106
-17.924400 -13.852800 -7.811088
-17.877600 -13.852800 -7.808106
-17.830800 -13.852800 -7.808106
-17.784000 -13.852800 -7.811673
-17.737200 -13.852800 -7.812647
-17.690400 -13.852800 -7.811673
-17.643600 -13.852800 -7.811673
-17.596800 -13.852800 -7.811223
-17.550000 -13.852800 -7.812647
-17.503200 -13.852800 -7.816192
-17.456400 -13.852800 -7.812647
-17.409600 -13.852800 -7.811223
-17.362800 -13.852800 -7.808945
-17.316000 -13.852800 -7.816192
-17.269200 -13.852800 -7.827119
-17.222400 -13.852800 -7.832936
-17.175600 -13.852800 -7.832936
-17.128800 -13.852800 -7.832936
-17.082000 -13.852800 -7.813808
-17.035200 -13.852800 -7.788502
-16.988400 -13.852800 -7.788502
-16.941600 -13.852800 -7.755666
-16.894800 -13.852800 -7.713740
-15.584400 -13.852800 4.870710
-15.537600 -13.852800 4.886297
-15.490800 -13.852800 4.913170
-15.444000 -13.852800 4.930140
-15.397200 -13.852800 4.952905
-15.350400 -13.852800 5.019890
-15.303600 -13.852800 5.029857
-15.256800 -13.852800 5.050726
-15.210000 -13.852800 5.059478
-15.163200 -13.852800 5.089491
-15.116400 -13.852800 5.123101
-15.069600 -13.852800 5.185916
-15.022800 -13.852800 5.225792
-14.554800 -13.852800 6.541148
-14.508000 -13.852800 6.588340
-14.461200 -13.852800 6.637614
-14.414400 -13.852800 6.649681
-14.367600 -13.852800 6.663053
-14.320800 -13.852800 6.664496
-14.274000 -13.852800 6.676061
-14.227200 -13.852800 6.678124
-14.180400 -13.852800 6.676061
-14.133600 -13.852800 6.674420
-14.086800 -13.852800 6.674798
-14.040000 -13.852800 6.664613
-13.993200 -13.852800 6.668434
-13.946400 -13.852800 6.673065
-13.899600 -13.852800 6.665822
-13.852800 -13.852800 6.665822
-13.806000 -13.852800 6.665822
-13.759200 -13.852800 6.665822
-13.712400 -13.852800 6.673065
-13.665600 -13.852800 6.673065
-13.618800 -13.852800 6.666276
-13.572000 -13.852800 6.666276
-13.525200 -13.852800 6.667920
-13.478400 -13.852800 6.670598
-13.431600 -13.852800 6.667920
-13.384800 -13.852800 6.663795
-13.338000 -13.852800 6.666588
-13.291200 -13.852800 6.667920
-13.244400 -13.852800 6.667920
-13.197600 -13.852800 6.666588
-13.150800 -13.852800 6.665797
-13.104000 -13.852800 6.666322
-13.057200 -13.852800 6.666322
-13.010400 -13.852800 6.667763
-12.963600 -13.852800 6.667763
-12.916800 -13.852800 6.665390
-12.870000 -13.852800 6.665278
-12.823200 -13.852800 6.665390
-12.776400 -13.852800 6.668737
-12.729600 -13.852800 6.668994
-12.682800 -13.852800 6.668994
-12.636000 -13.852800 6.677989
-12.589200 -13.852800 6.706891
-12.542400 -13.852800 6.759017
-12.495600 -13.852800 6.816259
-5.288400 -13.852800 10.626017
-5.241600 -13.852800 8.058894
-5.194800 -13.852800 7.991027
-5.148000 -13.852800 7.965631
-5.101200 -13.852800 7.880325
-5.054400 -13.852800 7.911081
-5.007600 -13.852800 7.858797
-4.960800 -13.852800 7.818872
-4.914000 -13.852800 7.787474
-4.867200 -13.852800 7.776405
-4.820400 -13.852800 7.751348
-4.773600 -13.852800 7.687883
-4.726800 -13.852800 7.635671
-4.680000 -13.852800 7.586633
-4.633200 -13.852800 7.555739
-4.586400 -13.852800 7.538328
-4.539600 -13.852800 7.500662
-4.492800 -13.852800 7.517119
-4.446000 -13.852800 7.459980
-4.399200 -13.852800 7.414528
-4.352400 -13.852800 7.402701
-4.305600 -13.852800 7.391387
-4.258800 -13.852800 7.335038
-4.212000 -13.852800 7.311859
-4.165200 -13.852800 7.290217
-4.118400 -13.852800 7.265287
-4.071600 -13.852800 7.251209
-4.024800 -13.852800 7.222781
-3.978000 -13.852800 7.181829
-3.931200 -13.852800 7.144982
-3.884400 -13.852800 7.142556
-3.837600 -13.852800 7.144982
-3.790800 -13.852800 7.132528
-3.744000 -13.852800 7.087551
-3.697200 -13.852800 7.085485
-3.650400 -13.852800 7.084136
-3.603600 -13.852800 7.085485
-3.556800 -13.852800 7.084136
-3.510000 -13.852800 7.070983
-3.463200 -13.852800 7.021179
-3.416400 -13.852800 7.011305
-3.369600 -13.852800 6.972014
-3.322800 -13.852800 6.937550
-3.276000 -13.852800 6.937550
-3.229200 -13.852800 6.906304
-3.182400 -13.852800 6.894249
-3.135600 -13.852800 6.875837
-3.088800 -13.852800 6.865876
-3.042000 -13.852800 6.873996
-2.995200 -13.852800 6.861757
-2.948400 -13.852800 6.845277
-2.901600 -13.852800 6.805855
-2.854800 -13.852800 6.779171
-2.808000 -13.852800 6.762237
-2.761200 -13.852800 6.752647
-2.714400 -13.852800 6.733190
-2.667600 -13.852800 6.654220
-2.620800 -13.852800 6.626155
-2.574000 -13.852800 6.623220
-2.527200 -13.852800 6.604544
-2.480400 -13.852800 6.604544
-2.433600 -13.852800 6.570353
-2.386800 -13.852800 6.557169
-2.340000 -13.852800 6.593184
-2.293200 -13.852800 6.600715
-2.246400 -13.852800 6.572586
-2.199600 -13.852800 6.525060
-2.152800 -13.852800 6.516004
-2.106000 -13.852800 6.534265
-2.059200 -13.852800 6.525060
-2.012400 -13.852800 6.507226
-1.965600 -13.852800 6.458041
-1.918800 -13.852800 6.452518
-1.872000 -13.852800 6.427054
-1.825200 -13.852800 6.392942
-1.778400 -13.852800 6.376746
-1.731600 -13.852800 6.360658
-1.684800 -13.852800 6.333134
-1.638000 -13.852800 6.322041
-1.591200 -13.852800 6.326954
-1.544400 -13.852800 6.334657
-1.497600 -13.852800 6.340424
-1.450800 -13.852800 6.314339
-1.404000 -13.852800 6.260572
-1.357200 -13.852800 6.257215
-1.310400 -13.852800 6.257215
-1.263600 -13.852800 6.242401
-1.216800 -13.852800 6.210367
-1.170000 -13.852800 6.209968
-1.123200 -13.852800 6.210367
-1.076400 -13.852800 6.199859
-1.029600 -13.852800 6.174849
-0.982800 -13.852800 6.166873
-0.936000 -13.852800 6.135656
-0.889200 -13.852800 6.123403
-0.842400 -13.852800 6.123403
-0.795600 -13.852800 6.134522
-0.748800 -13.852800 6.134522
-0.702000 -13.852800 6.175887
-0.655200 -13.852800 6.179823
-0.608400 -13.852800 6.179823
-0.561600 -13.852800 6.169371
-0.514800 -13.852800 6.158371
-0.468000 -13.852800 6.127907
-0.421200 -13.852800 6.114606
-0.374400 -13.852800 6.084111
-0.327600 -13.852800 6.056846
-0.280800 -13.852800 6.036054
-0.234000 -13.852800 6.025325
-0.187200 -13.852800 6.010590
-0.140400 -13.852800 6.000865
-0.093600 -13.852800 5.987245
-0.046800 -13.852800 5.987245
0.000000 -13.852800 5.992870
0.046800 -13.852800 5.981731
0.093600 -13.852800 5.978652
0.140400 -13.852800 5.977784
0.187200 -13.852800 5.977784
0.234000 -13.852800 5.978652
0.280800 -13.852800 5.965597
0.327600 -13.852800 5.965597
0.374400 -13.852800 5.948328
0.421200 -13.852800 5.942553
0.468000 -13.852800 5.932519
0.514800 -13.852800 5.924075
0.561600 -13.852800 5.910030
0.608400 -13.852800 5.890638
0.655200 -13.852800 5.879313
0.702000 -13.852800 5.879313
0.748800 -13.852800 5.865590
0.795600 -13.852800 5.849351
0.842400 -13.852800 5.833430
0.889200 -13.852800 5.849351
0.936000 -13.852800 5.860877
0.982800 -13.852800 5.860826
1.029600 -13.852800 5.860826
1.076400 -13.852800 5.860877
1.123200 -13.852800 5.860877
1.170000 -13.852800 5.859337
1.216800 -13.852800 5.827061
1.263600 -13.852800 5.827747
1.310400 -13.852800 5.827061
1.357200 -13.852800 5.824719
1.404000 -13.852800 5.811449
1.450800 -13.852800 5.806654
1.497600 -13.852800 5.806654
1.544400 -13.852800 5.808543
1.591200 -13.852800 5.790485
1.638000 -13.852800 5.806572
1.684800 -13.852800 5.806572
1.731600 -13.852800 5.808543
1.778400 -13.852800 5.806572
1.825200 -13.852800 5.813153
1.872000 -13.852800 5.811117
1.918800 -13.852800 5.799561
1.965600 -13.852800 5.773924
2.012400 -13.852800 5.769885
2.059200 -13.852800 5.765537
2.106000 -13.852800 5.773924
2.152800 -13.852800 5.765537
2.199600 -13.852800 5.765537
2.246400 -13.852800 5.765537
2.293200 -13.852800 5.765724
2.340000 -13.852800 5.765724
2.386800 -13.852800 5.774898
2.433600 -13.852800 5.763321
2.480400 -13.852800 5.774898
2.527200 -13.852800 5.760313
2.574000 -13.852800 5.747463
2.620800 -13.852800 5.747463
2.667600 -13.852800 5.729622
2.714400 -13.852800 5.707761
2.761200 -13.852800 5.707994
2.808000 -13.852800 5.725535
2.854800 -13.852800 5.753206
2.901600 -13.852800 5.782901
2.948400 -13.852800 5.804296
2.995200 -13.852800 5.825211
3.042000 -13.852800 5.825211
3.088800 -13.852800 5.825211
3.135600 -13.852800 5.800344
3.182400 -13.852800 5.785915
3.229200 -13.852800 5.775905
3.276000 -13.852800 5.751105
3.322800 -13.852800 5.728318
3.369600 -13.852800 5.726170
3.416400 -13.852800 5.720837
3.463200 -13.852800 5.710331
3.510000 -13.852800 5.721032
3.556800 -13.852800 5.726163
3.603600 -13.852800 5.735349
3.650400 -13.852800 5.739749
3.697200 -13.852800 5.752844
3.744000 -13.852800 5.766338
3.790800 -13.852800 5.782635
3.837600 -13.852800 5.791990
3.884400 -13.852800 5.793350
3.931200 -13.852800 5.785956
3.978000 -13.852800 5.792515
4.024800 -13.852800 5.789749
4.071600 -13.852800 5.789749
4.118400 -13.852800 5.783318
4.165200 -13.852800 5.783318
4.212000 -13.852800 5.792448
4.258800 -13.852800 5.796331
4.305600 -13.852800 5.822491
4.352400 -13.852800 5.863156
4.399200 -13.852800 5.875333
4.446000 -13.852800 5.884436
4.492800 -13.852800 5.881473
4.539600 -13.852800 5.875333
4.586400 -13.852800 5.863156
4.633200 -13.852800 5.850801
4.680000 -13.852800 5.854640
4.726800 -13.852800 5.858623
4.773600 -13.852800 5.871488
4.820400 -13.852800 5.872272
4.867200 -13.852800 5.888515
4.914000 -13.852800 5.891760
4.960800 -13.852800 5.919338
5.007600 -13.852800 5.958383
5.054400 -13.852800 5.958932
5.101200 -13.852800 5.964164
5.148000 -13.852800 5.954158
5.194800 -13.852800 5.946002
5.241600 -13.852800 5.943813
5.288400 -13.852800 5.939016
5.335200 -13.852800 5.933401
5.382000 -13.852800 5.938100
5.428800 -13.852800 5.942110
5.475600 -13.852800 5.943813
5.522400 -13.852800 5.948845
5.569200 -13.852800 5.979295
5.616000 -13.852800 6.019632
5.662800 -13.852800 6.053221
5.709600 -13.852800 6.091199
5.756400 -13.852800 6.090807
5.803200 -13.852800 6.090807
5.850000 -13.852800 6.089084
5.896800 -13.852800 6.057439
5.943600 -13.852800 6.028230
5.990400 -13.852800 6.016708
6.037200 -13.852800 6.022971
6.084000 -13.852800 6.034909
6.130800 -13.852800 6.065243
6.177600 -13.852800 6.088107
6.224400 -13.852800 6.122325
6.271200 -13.852800 6.181920
6.318000 -13.852800 6.208307
6.364800 -13.852800 6.244981
6.411600 -13.852800 6.246999
6.458400 -13.852800 6.232513
6.505200 -13.852800 6.244981
6.552000 -13.852800 6.246999
6.598800 -13.852800 6.243550
6.645600 -13.852800 6.239601
6.692400 -13.852800 6.239601
6.739200 -13.852800 6.243550
6.786000 -13.852800 6.270331
6.832800 -13.852800 6.283100
6.879600 -13.852800 6.334783
6.926400 -13.852800 6.363066
6.973200 -13.852800 6.382182
7.020000 -13.852800 6.403268
7.066800 -13.852800 6.403268
7.113600 -13.852800 6.388510
7.160400 -13.852800 6.373033
7.207200 -13.852800 6.357154
7.254000 -13.852800 6.357154
7.300800 -13.852800 6.357154
7.347600 -13.852800 6.366331
7.394400 -13.852800 6.388510
7.441200 -13.852800 6.412372
7.488000 -13.852800 6.435470
7.534800 -13.852800 6.474870
7.581600 -13.852800 6.525436
7.628400 -13.852800 6.548129
7.675200 -13.852800 6.564211
7.722000 -13.852800 6.578223
7.768800 -13.852800 6.595983
7.815600 -13.852800 6.636814
7.862400 -13.852800 6.645153
7.909200 -13.852800 6.637318
7.956000 -13.852800 6.637318
8.002800 -13.852800 6.661245
8.049600 -13.852800 6.719548
8.096400 -13.852800 6.737396
8.143200 -13.852800 6.743236
8.190000 -13.852800 6.759657
8.236800 -13.852800 6.770056
8.283600 -13.852800 6.812945
8.330400 -13.852800 6.864534
8.377200 -13.852800 6.911289
8.424000 -13.852800 6.911289
8.470800 -13.852800 6.932221
8.517600 -13.852800 6.932221
8.564400 -13.852800 6.997323
8.611200 -13.852800 6.970427
8.658000 -13.852800 6.997323
8.704800 -13.852800 6.984460
8.751600 -13.852800 7.069792
8.798400 -13.852800 7.109223
8.845200 -13.852800 7.148515
8.892000 -13.852800 7.190916
8.938800 -13.852800 7.289731
8.985600 -13.852800 7.308210
9.032400 -13.852800 7.333961
9.079200 -13.852800 7.377259
9.126000 -13.852800 7.398073
9.172800 -13.852800 7.479749
9.219600 -13.852800 7.555876
9.266400 -13.852800 7.581944
9.313200 -13.852800 7.691985
9.360000 -13.852800 7.756144
9.406800 -13.852800 7.906102
9.453600 -13.852800 8.006923
9.500400 -13.852800 8.055282
9.547200 -13.852800 8.134510
9.594000 -13.852800 8.210880
9.640800 -13.852800 8.243953
9.687600 -13.852800 8.307737
9.734400 -13.852800 8.517845
9.781200 -13.852800 8.694388
9.828000 -13.852800 9.577674
9.874800 -13.852800 29.376412
9.921600 -13.852800 29.384498
9.968400 -13.852800 29.386618
10.015200 -13.852800 29.390469
10.062000 -13.852800 29.392497
10.108800 -13.852800 29.390769
13.525200 -13.852800 6.716031
13.572000 -13.852800 6.653722
13.618800 -13.852800 6.649009
13.665600 -13.852800 6.630205
13.712400 -13.852800 6.601088
13.759200 -13.852800 6.595532
13.806000 -13.852800 6.594748
13.852800 -13.852800 6.587331
13.899600 -13.852800 6.583700
13.946400 -13.852800 6.581887
13.993200 -13.852800 6.575520
14.040000 -13.852800 6.574880
14.086800 -13.852800 6.575254
14.133600 -13.852800 6.574880
14.180400 -13.852800 6.575254
14.227200 -13.852800 6.582421
14.274000 -13.852800 6.585699
14.320800 -13.852800 6.587319
14.367600 -13.852800 6.587549
14.414400 -13.852800 6.587319
14.461200 -13.852800 6.587549
14.508000 -13.852800 6.586470
14.554800 -13.852800 6.585692
14.601600 -13.852800 6.576813
14.648400 -13.852800 6.578031
14.695200 -13.852800 6.582666
14.742000 -13.852800 6.576813
14.788800 -13.852800 6.577648
14.835600 -13.852800 6.580875
14.882400 -13.852800 6.580875
14.929200 -13.852800 6.588109
14.976000 -13.852800 6.585340
15.022800 -13.852800 6.586998
15.069600 -13.852800 6.588927
15.116400 -13.852800 6.586998
15.163200 -13.852800 6.585946
15.210000 -13.852800 6.576944
15.256800 -13.852800 6.572442
15.303600 -13.852800 6.571512
15.350400 -13.852800 6.566799
15.397200 -13.852800 6.558787
15.444000 -13.852800 6.546082
15.490800 -13.852800 6.533444
15.537600 -13.852800 6.509446
15.584400 -13.852800 6.450788
16.099200 -13.852800 5.046273
16.146000 -13.852800 5.006138
16.192800 -13.852800 5.001983
16.239600 -13.852800 4.984819
16.286400 -13.852800 4.974322
16.333200 -13.852800 4.984819
16.380000 -13.852800 4.983394
16.426800 -13.852800 4.982050
16.473600 -13.852800 4.983394
16.520400 -13.852800 4.982050
16.567200 -13.852800 4.970085
16.614000 -13.852800 4.954182
16.660800 -13.852800 4.932577
16.707600 -13.852800 4.855018
16.754400 -13.852800 4.835784
16.801200 -13.852800 4.794927
17.596800 -13.852800 -6.145380
17.643600 -13.852800 -6.183449
18.064800 -13.852800 -7.981672
18.111600 -13.852800 -8.064806
18.158400 -13.852800 -8.154473
18.205200 -13.852800 -8.195152
18.252000 -13.852800 -8.199105
18.298800 -13.852800 -8.199105
18.345600 -13.852800 -8.242757
18.392400 -13.852800 -8.242757
18.439200 -13.852800 -8.266199
18.486000 -13.852800 -8.268376
18.532800 -13.852800 -8.248701
18.579600 -13.852800 0.000000
18.626400 -13.852800 0.000000
18.673200 -13.852800 0.000000
-18.720000 -13.806000 0.000000
-18.673200 -13.806000 0.000000
-18.626400 -13.806000 0.000000
-18.579600 -13.806000 -7.804114
-18.532800 -13.806000 -7.793085
-18.486000 -13.806000 -7.741503
-18.439200 -13.806000 -7.751739
-18.392400 -13.806000 -7.751739
-18.345600 -13.806000 -7.748802
-18.298800 -13.806000 -7.748802
-18.252000 -13.806000 -7.753489
-18.205200 -13.806000 -7.761889
-18.158400 -13.806000 -7.774461
-18.111600 -13.806000 -7.785929
-18.064800 -13.806000 -7.793730
-18.018000 -13.806000 -7.816918
-17.971200 -13.806000 -7.811088
-17.924400 -13.806000 -7.817310
-17.877600 -13.806000 -7.816918
-17.830800 -13.806000 -7.816918
-17.784000 -13.806000 -7.825308
-17.737200 -13.806000 -7.816918
-17.690400 -13.806000 -7.812647
-17.643600 -13.806000 -7.812647
-17.596800 -13.806000 -7.811673
-17.550000 -13.806000 -7.812647
-17.503200 -13.806000 -7.816192
-17.456400 -13.806000 -7.815729
-17.409600 -13.806000 -7.816192
-17.362800 -13.806000 -7.816192
-17.316000 -13.806000 -7.840243
-17.269200 -13.806000 -7.840243
-17.222400 -13.806000 -7.845973
-17.175600 -13.806000 -7.840243
-17.128800 -13.806000 -7.832936
-17.082000 -13.806000 -7.813808
-17.035200 -13.806000 -7.778107
-16.988400 -13.806000 -7.759088
-16.941600 -13.806000 -7.714593
-16.894800 -13.806000 -7.696876
-16.426800 -13.806000 -6.134948
-15.584400 -13.806000 4.884831
-15.537600 -13.806000 4.892804
-15.490800 -13.806000 4.934676
-15.444000 -13.806000 4.967349
-15.397200 -13.806000 5.019445
-15.350400 -13.806000 5.036750
-15.303600 -13.806000 5.050726
-15.256800 -13.806000 5.072832
-15.210000 -13.806000 5.076664
-15.163200 -13.806000 5.105654
-15.116400 -13.806000 5.147233
-15.069600 -13.806000 5.223180
-14.601600 -13.806000 6.510880
-14.554800 -13.806000 6.586646
-14.508000 -13.806000 6.645288
-14.461200 -13.806000 6.657270
-14.414400 -13.806000 6.664496
-14.367600 -13.806000 6.678314
-14.320800 -13.806000 6.678314
-14.274000 -13.806000 6.678925
-14.227200 -13.806000 6.684512
-14.180400 -13.806000 6.678595
-14.133600 -13.806000 6.677414
-14.086800 -13.806000 6.676061
-14.040000 -13.806000 6.668434
-13.993200 -13.806000 6.668434
-13.946400 -13.806000 6.665822
-13.899600 -13.806000 6.665822
-13.852800 -13.806000 6.666421
-13.806000 -13.806000 6.666421
-13.759200 -13.806000 6.673065
-13.712400 -13.806000 6.675765
-13.665600 -13.806000 6.676824
-13.618800 -13.806000 6.675765
-13.572000 -13.806000 6.674777
-13.525200 -13.806000 6.677799
-13.478400 -13.806000 6.677100
-13.431600 -13.806000 6.672401
-13.384800 -13.806000 6.671562
-13.338000 -13.806000 6.671562
-13.291200 -13.806000 6.674569
-13.244400 -13.806000 6.674569
-13.197600 -13.806000 6.672401
-13.150800 -13.806000 6.666588
-13.104000 -13.806000 6.667763
-13.057200 -13.806000 6.679115
-13.010400 -13.806000 6.679767
-12.963600 -13.806000 6.679115
-12.916800 -13.806000 6.676612
-12.870000 -13.806000 6.668994
-12.823200 -13.806000 6.679767
-12.776400 -13.806000 6.679767
-12.729600 -13.806000 6.681590
-12.682800 -13.806000 6.682421
-12.636000 -13.806000 6.706891
-12.589200 -13.806000 6.723723
-12.542400 -13.806000 6.804668
-5.288400 -13.806000 10.671205
-5.241600 -13.806000 8.067223
-5.194800 -13.806000 8.012629
-5.148000 -13.806000 7.975167
-5.101200 -13.806000 7.911081
-5.054400 -13.806000 7.917000
-5.007600 -13.806000 7.875694
-4.960800 -13.806000 7.842407
-4.914000 -13.806000 7.818872
-4.867200 -13.806000 7.791280
-4.820400 -13.806000 7.776913
-4.773600 -13.806000 7.751348
-4.726800 -13.806000 7.658238
-4.680000 -13.806000 7.608712
-4.633200 -13.806000 7.579601
-4.586400 -13.806000 7.563928
-4.539600 -13.806000 7.538722
-4.492800 -13.806000 7.538722
-4.446000 -13.806000 7.459980
-4.399200 -13.806000 7.414528
-4.352400 -13.806000 7.403403
-4.305600 -13.806000 7.402701
-4.258800 -13.806000 7.335038
-4.212000 -13.806000 7.311859
-4.165200 -13.806000 7.306527
-4.118400 -13.806000 7.292070
-4.071600 -13.806000 7.306527
-4.024800 -13.806000 7.251209
-3.978000 -13.806000 7.216974
-3.931200 -13.806000 7.160200
-3.884400 -13.806000 7.144982
-3.837600 -13.806000 7.144982
-3.790800 -13.806000 7.110349
-3.744000 -13.806000 7.087551
-3.697200 -13.806000 7.096360
-3.650400 -13.806000 7.085485
-3.603600 -13.806000 7.094288
-3.556800 -13.806000 7.094288
-3.510000 -13.806000 7.090365
-3.463200 -13.806000 7.046859
-3.416400 -13.806000 7.038729
-3.369600 -13.806000 7.012768
-3.322800 -13.806000 6.963820
-3.276000 -13.806000 6.943206
-3.229200 -13.806000 6.937550
-3.182400 -13.806000 6.911963
-3.135600 -13.806000 6.890983
-3.088800 -13.806000 6.874744
-3.042000 -13.806000 6.873996
-2.995200 -13.806000 6.861757
-2.948400 -13.806000 6.845277
-2.901600 -13.806000 6.819517
-2.854800 -13.806000 6.779171
-2.808000 -13.806000 6.762237
-2.761200 -13.806000 6.752647
-2.714400 -13.806000 6.714516
-2.667600 -13.806000 6.665300
-2.620800 -13.806000 6.631105
-2.574000 -13.806000 6.626384
-2.527200 -13.806000 6.626384
-2.480400 -13.806000 6.626155
-2.433600 -13.806000 6.589036
-2.386800 -13.806000 6.563888
-2.340000 -13.806000 6.578189
-2.293200 -13.806000 6.600630
-2.246400 -13.806000 6.545732
-2.199600 -13.806000 6.513156
-2.152800 -13.806000 6.507226
-2.106000 -13.806000 6.512148
-2.059200 -13.806000 6.507226
-2.012400 -13.806000 6.484475
-1.965600 -13.806000 6.456936
-1.918800 -13.806000 6.439678
-1.872000 -13.806000 6.427054
-1.825200 -13.806000 6.405435
-1.778400 -13.806000 6.392942
-1.731600 -13.806000 6.374393
-1.684800 -13.806000 6.334657
-1.638000 -13.806000 6.333134
-1.591200 -13.806000 6.334657
-1.544400 -13.806000 6.334988
-1.497600 -13.806000 6.334988
-1.450800 -13.806000 6.314339
-1.404000 -13.806000 6.260572
-1.357200 -13.806000 6.257215
-1.310400 -13.806000 6.255808
-1.263600 -13.806000 6.230763
-1.216800 -13.806000 6.209408
-1.170000 -13.806000 6.194699
-1.123200 -13.806000 6.194459
-1.076400 -13.806000 6.187418
-1.029600 -13.806000 6.166873
-0.982800 -13.806000 6.147172
-0.936000 -13.806000 6.117162
-0.889200 -13.806000 6.115840
-0.842400 -13.806000 6.115093
-0.795600 -13.806000 6.118112
-0.748800 -13.806000 6.135656
-0.702000 -13.806000 6.169371
-0.655200 -13.806000 6.177948
-0.608400 -13.806000 6.179823
-0.561600 -13.806000 6.165362
-0.514800 -13.806000 6.158371
-0.468000 -13.806000 6.125302
-0.421200 -13.806000 6.101870
-0.374400 -13.806000 6.071532
-0.327600 -13.806000 6.045752
-0.280800 -13.806000 6.018509
-0.234000 -13.806000 6.011372
-0.187200 -13.806000 5.989842
-0.140400 -13.806000 5.997285
-0.093600 -13.806000 5.987245
-0.046800 -13.806000 5.987245
0.000000 -13.806000 5.996064
0.046800 -13.806000 5.985057
0.093600 -13.806000 5.981595
0.140400 -13.806000 5.978652
0.187200 -13.806000 5.975980
0.234000 -13.806000 5.965597
0.280800 -13.806000 5.950569
0.327600 -13.806000 5.950562
0.374400 -13.806000 5.942553
0.421200 -13.806000 5.925538
0.468000 -13.806000 5.930841
0.514800 -13.806000 5.924075
0.561600 -13.806000 5.910393
0.608400 -13.806000 5.896800
0.655200 -13.806000 5.888260
0.702000 -13.806000 5.880331
0.748800 -13.806000 5.865590
0.795600 -13.806000 5.850809
0.842400 -13.806000 5.837058
0.889200 -13.806000 5.849351
0.936000 -13.806000 5.851024
0.982800 -13.806000 5.840671
1.029600 -13.806000 5.839238
1.076400 -13.806000 5.851024
1.123200 -13.806000 5.851396
1.170000 -13.806000 5.851024
1.216800 -13.806000 5.826671
1.263600 -13.806000 5.826671
1.310400 -13.806000 5.824719
1.357200 -13.806000 5.811411
1.404000 -13.806000 5.794143
1.450800 -13.806000 5.780648
1.497600 -13.806000 5.780216
1.544400 -13.806000 5.780216
1.591200 -13.806000 5.772829
1.638000 -13.806000 5.780648
1.684800 -13.806000 5.783321
1.731600 -13.806000 5.786377
1.778400 -13.806000 5.783321
1.825200 -13.806000 5.787457
1.872000 -13.806000 5.794352
1.918800 -13.806000 5.787457
1.965600 -13.806000 5.769885
2.012400 -13.806000 5.763923
2.059200 -13.806000 5.763223
2.106000 -13.806000 5.769885
2.152800 -13.806000 5.762009
2.199600 -13.806000 5.762009
2.246400 -13.806000 5.760313
2.293200 -13.806000 5.760313
2.340000 -13.806000 5.760313
2.386800 -13.806000 5.760313
2.433600 -13.806000 5.741582
2.480400 -13.806000 5.747463
2.527200 -13.806000 5.734717
2.574000 -13.806000 5.729622
2.620800 -13.806000 5.729622
2.667600 -13.806000 5.713167
2.714400 -13.806000 5.704375
2.761200 -13.806000 5.713492
2.808000 -13.806000 5.729622
2.854800 -13.806000 5.761055
2.901600 -13.806000 5.782901
2.948400 -13.806000 5.795667
2.995200 -13.806000 5.825211
3.042000 -13.806000 5.825211
3.088800 -13.806000 5.825211
3.135600 -13.806000 5.800344
3.182400 -13.806000 5.793317
3.229200 -13.806000 5.783946
3.276000 -13.806000 5.761517
3.322800 -13.806000 5.728070
3.369600 -13.806000 5.721032
3.416400 -13.806000 5.705040
3.463200 -13.806000 5.704300
3.510000 -13.806000 5.713042
3.556800 -13.806000 5.721032
3.603600 -13.806000 5.720837
3.650400 -13.806000 5.735349
3.697200 -13.806000 5.748615
3.744000 -13.806000 5.766338
3.790800 -13.806000 5.780553
3.837600 -13.806000 5.785956
3.884400 -13.806000 5.782682
3.931200 -13.806000 5.782682
3.978000 -13.806000 5.797406
4.024800 -13.806000 5.792515
4.071600 -13.806000 5.792448
4.118400 -13.806000 5.789749
4.165200 -13.806000 5.789749
4.212000 -13.806000 5.792448
4.258800 -13.806000 5.796331
4.305600 -13.806000 5.817007
4.352400 -13.806000 5.825198
4.399200 -13.806000 5.872935
4.446000 -13.806000 5.875333
4.492800 -13.806000 5.875069
4.539600 -13.806000 5.863156
4.586400 -13.806000 5.856374
4.633200 -13.806000 5.850801
4.680000 -13.806000 5.854640
4.726800 -13.806000 5.856374
4.773600 -13.806000 5.871124
4.820400 -13.806000 5.872272
4.867200 -13.806000 5.883281
4.914000 -13.806000 5.883281
4.960800 -13.806000 5.894339
5.007600 -13.806000 5.925326
5.054400 -13.806000 5.926532
5.101200 -13.806000 5.925326
5.148000 -13.806000 5.904067
5.194800 -13.806000 5.904067
5.241600 -13.806000 5.926532
5.288400 -13.806000 5.904067
5.335200 -13.806000 5.904067
5.382000 -13.806000 5.927611
5.428800 -13.806000 5.940690
5.475600 -13.806000 5.941215
5.522400 -13.806000 5.943899
5.569200 -13.806000 5.960718
5.616000 -13.806000 6.001878
5.662800 -13.806000 6.041778
5.709600 -13.806000 6.090807
5.756400 -13.806000 6.089084
5.803200 -13.806000 6.089084
5.850000 -13.806000 6.085840
5.896800 -13.806000 6.054373
5.943600 -13.806000 6.028230
5.990400 -13.806000 6.022971
6.037200 -13.806000 6.023752
6.084000 -13.806000 6.039805
6.130800 -13.806000 6.065243
6.177600 -13.806000 6.088107
6.224400 -13.806000 6.099694
6.271200 -13.806000 6.161270
6.318000 -13.806000 6.196504
6.364800 -13.806000 6.207739
6.411600 -13.806000 6.232513
6.458400 -13.806000 6.223493
6.505200 -13.806000 6.223493
6.552000 -13.806000 6.228530
6.598800 -13.806000 6.223493
6.645600 -13.806000 6.228530
6.692400 -13.806000 6.239601
6.739200 -13.806000 6.243550
6.786000 -13.806000 6.274842
6.832800 -13.806000 6.292633
6.879600 -13.806000 6.345665
6.926400 -13.806000 6.371894
6.973200 -13.806000 6.386057
7.020000 -13.806000 6.403268
7.066800 -13.806000 6.406148
7.113600 -13.806000 6.406148
7.160400 -13.806000 6.404268
7.207200 -13.806000 6.384094
7.254000 -13.806000 6.383896
7.300800 -13.806000 6.369586
7.347600 -13.806000 6.388510
7.394400 -13.806000 6.396530
7.441200 -13.806000 6.417755
7.488000 -13.806000 6.442179
7.534800 -13.806000 6.495488
7.581600 -13.806000 6.527662
7.628400 -13.806000 6.564211
7.675200 -13.806000 6.565628
7.722000 -13.806000 6.581986
7.768800 -13.806000 6.617830
7.815600 -13.806000 6.648009
7.862400 -13.806000 6.675291
7.909200 -13.806000 6.661245
7.956000 -13.806000 6.661245
8.002800 -13.806000 6.684754
8.049600 -13.806000 6.730407
8.096400 -13.806000 6.743236
8.143200 -13.806000 6.748187
8.190000 -13.806000 6.759657
8.236800 -13.806000 6.765801
8.283600 -13.806000 6.798780
8.330400 -13.806000 6.859923
8.377200 -13.806000 6.927358
8.424000 -13.806000 6.932221
8.470800 -13.806000 6.958302
8.517600 -13.806000 6.970427
8.564400 -13.806000 6.997323
8.611200 -13.806000 6.970427
8.658000 -13.806000 6.970427
8.704800 -13.806000 6.970427
8.751600 -13.806000 7.026159
8.798400 -13.806000 7.113758
8.845200 -13.806000 7.148330
8.892000 -13.806000 7.181291
8.938800 -13.806000 7.232010
8.985600 -13.806000 7.295621
9.032400 -13.806000 7.324221
9.079200 -13.806000 7.377259
9.126000 -13.806000 7.398073
9.172800 -13.806000 7.511273
9.219600 -13.806000 7.560055
9.266400 -13.806000 7.560366
9.313200 -13.806000 7.668223
9.360000 -13.806000 7.724094
9.406800 -13.806000 7.850096
9.453600 -13.806000 7.996896
9.500400 -13.806000 8.037690
9.547200 -13.806000 8.132161
9.594000 -13.806000 8.210880
9.640800 -13.806000 8.304740
9.687600 -13.806000 8.353194
9.734400 -13.806000 8.635433
9.781200 -13.806000 8.743673
9.828000 -13.806000 29.373851
9.874800 -13.806000 29.383542
9.921600 -13.806000 29.389023
9.968400 -13.806000 29.392730
10.015200 -13.806000 29.394119
10.062000 -13.806000 29.395782
10.108800 -13.806000 29.395154
13.572000 -13.806000 6.689022
13.618800 -13.806000 6.656158
13.665600 -13.806000 6.646281
13.712400 -13.806000 6.610429
13.759200 -13.806000 6.601211
13.806000 -13.806000 6.595878
13.852800 -13.806000 6.595878
13.899600 -13.806000 6.587331
13.946400 -13.806000 6.582421
13.993200 -13.806000 6.582421
14.040000 -13.806000 6.575520
14.086800 -13.806000 6.582421
14.133600 -13.806000 6.583869
14.180400 -13.806000 6.583869
14.227200 -13.806000 6.590755
14.274000 -13.806000 6.597452
14.320800 -13.806000 6.598993
14.367600 -13.806000 6.598993
14.414400 -13.806000 6.597452
14.461200 -13.806000 6.597452
14.508000 -13.806000 6.588738
14.554800 -13.806000 6.588738
14.601600 -13.806000 6.586470
14.648400 -13.806000 6.586470
14.695200 -13.806000 6.588109
14.742000 -13.806000 6.586470
14.788800 -13.806000 6.588109
14.835600 -13.806000 6.588109
14.882400 -13.806000 6.586998
14.929200 -13.806000 6.592446
14.976000 -13.806000 6.589318
15.022800 -13.806000 6.589318
15.069600 -13.806000 6.589318
15.116400 -13.806000 6.589318
15.163200 -13.806000 6.590946
15.210000 -13.806000 6.589318
15.256800 -13.806000 6.576944
15.303600 -13.806000 6.576877
15.350400 -13.806000 6.574440
15.397200 -13.806000 6.573125
15.444000 -13.806000 6.564406
15.490800 -13.806000 6.548657
15.537600 -13.806000 6.519647
15.584400 -13.806000 6.505421
15.631200 -13.806000 6.452165
16.099200 -13.806000 5.049365
16.146000 -13.806000 5.031703
16.192800 -13.806000 5.002951
16.239600 -13.806000 4.986510
16.286400 -13.806000 4.974322
16.333200 -13.806000 4.984819
16.380000 -13.806000 4.982050
16.426800 -13.806000 4.976102
16.473600 -13.806000 4.976102
16.520400 -13.806000 4.982050
16.567200 -13.806000 4.973314
16.614000 -13.806000 4.961688
16.660800 -13.806000 4.941930
16.707600 -13.806000 4.925462
16.754400 -13.806000 4.855018
16.801200 -13.806000 4.830051
17.550000 -13.806000 -5.745286
17.596800 -13.806000 -6.019474
18.158400 -13.806000 -8.130120
18.205200 -13.806000 -8.161162
18.252000 -13.806000 -8.166440
18.298800 -13.806000 -8.161162
18.345600 -13.806000 -8.181449
18.392400 -13.806000 -8.197460
18.439200 -13.806000 -8.221267
18.486000 -13.806000 -8.248701
18.532800 -13.806000 -8.221848
18.579600 -13.806000 0.000000
18.626400 -13.806000 0.000000
18.673200 -13.806000 0.000000
-18.720000 -13.759200 0.000000
-18.673200 -13.759200 0.000000
-18.626400 -13.759200 0.000000
-18.579600 -13.759200 -7.836145
-18.532800 -13.759200 -7.796427
-18.486000 -13.759200 -7.763135
-18.439200 -13.759200 -7.794811
-18.392400 -13.759200 -7.768437
-18.345600 -13.759200 -7.763135
-18.298800 -13.759200 -7.761889
-18.252000 -13.759200 -7.768437
-18.205200 -13.759200 -7.793730
-18.158400 -13.759200 -7.774461
-18.111600 -13.759200 -7.774632
-18.064800 -13.759200 -7.785929
-18.018000 -13.759200 -7.795749
-17.971200 -13.759200 -7.804586
-17.924400 -13.759200 -7.811088
-17.877600 -13.759200 -7.816918
-17.830800 -13.759200 -7.842108
-17.784000 -13.759200 -7.846346
-17.737200 -13.759200 -7.825308
-17.690400 -13.759200 -7.846346
-17.643600 -13.759200 -7.846346
-17.596800 -13.759200 -7.815729
-17.550000 -13.759200 -7.812647
-17.503200 -13.759200 -7.815729
-17.456400 -13.759200 -7.812647
-17.409600 -13.759200 -7.816192
-17.362800 -13.759200 -7.815729
-17.316000 -13.759200 -7.827119
-17.269200 -13.759200 -7.827374
-17.222400 -13.759200 -7.844512
-17.175600 -13.759200 -7.832936
-17.128800 -13.759200 -7.814399
-17.082000 -13.759200 -7.788502
-17.035200 -13.759200 -7.743985
-16.988400 -13.759200 -7.714593
-16.941600 -13.759200 -7.691621
-16.894800 -13.759200 -7.584145
-16.426800 -13.759200 -6.064883
-15.631200 -13.759200 4.884831
-15.584400 -13.759200 4.903955
-15.537600 -13.759200 4.913170
-15.490800 -13.759200 4.959907
-15.444000 -13.759200 5.019445
-15.397200 -13.759200 5.036750
-15.350400 -13.759200 5.051185
-15.303600 -13.759200 5.058568
-15.256800 -13.759200 5.085194
-15.210000 -13.759200 5.089301
-15.163200 -13.759200 5.125640
-15.116400 -13.759200 5.213817
-14.601600 -13.759200 6.565264
-14.554800 -13.759200 6.637614
-14.508000 -13.759200 6.657270
-14.461200 -13.759200 6.676159
-14.414400 -13.759200 6.681145
-14.367600 -13.759200 6.684667
-14.320800 -13.759200 6.684667
-14.274000 -13.759200 6.684583
-14.227200 -13.759200 6.689298
-14.180400 -13.759200 6.687016
-14.133600 -13.759200 6.678595
-14.086800 -13.759200 6.678124
-14.040000 -13.759200 6.674798
-13.993200 -13.759200 6.675941
-13.946400 -13.759200 6.674798
-13.899600 -13.759200 6.674798
-13.852800 -13.759200 6.675765
-13.806000 -13.759200 6.676824
-13.759200 -13.759200 6.677671
-13.712400 -13.759200 6.678654
-13.665600 -13.759200 6.685273
-13.618800 -13.759200 6.683167
-13.572000 -13.759200 6.683167
-13.525200 -13.759200 6.685273
-13.478400 -13.759200 6.683539
-13.431600 -13.759200 6.683318
-13.384800 -13.759200 6.683318
-13.338000 -13.759200 6.683539
-13.291200 -13.759200 6.685158
-13.244400 -13.759200 6.684239
-13.197600 -13.759200 6.684239
-13.150800 -13.759200 6.671562
-13.104000 -13.759200 6.683250
-13.057200 -13.759200 6.681785
-13.010400 -13.759200 6.681785
-12.963600 -13.759200 6.681590
-12.916800 -13.759200 6.681590
-12.870000 -13.759200 6.679767
-12.823200 -13.759200 6.682421
-12.776400 -13.759200 6.682421
-12.729600 -13.759200 6.688172
-12.682800 -13.759200 6.692332
-12.636000 -13.759200 6.719062
-12.589200 -13.759200 6.767937
-5.288400 -13.759200 10.671205
-5.241600 -13.759200 8.114839
-5.194800 -13.759200 8.033947
-5.148000 -13.759200 7.991027
-5.101200 -13.759200 7.963478
-5.054400 -13.759200 7.946824
-5.007600 -13.759200 7.911081
-4.960800 -13.759200 7.867318
-4.914000 -13.759200 7.842407
-4.867200 -13.759200 7.818872
-4.820400 -13.759200 7.776405
-4.773600 -13.759200 7.751348
-4.726800 -13.759200 7.680366
-4.680000 -13.759200 7.645212
-4.633200 -13.759200 7.629978
-4.586400 -13.759200 7.589928
-4.539600 -13.759200 7.563928
-4.492800 -13.759200 7.546716
-4.446000 -13.759200 7.500662
-4.399200 -13.759200 7.426568
-4.352400 -13.759200 7.402701
-4.305600 -13.759200 7.391387
-4.258800 -13.759200 7.317766
-4.212000 -13.759200 7.310737
-4.165200 -13.759200 7.310737
-4.118400 -13.759200 7.310737
-4.071600 -13.759200 7.311859
-4.024800 -13.759200 7.265287
-3.978000 -13.759200 7.250863
-3.931200 -13.759200 7.181976
-3.884400 -13.759200 7.150315
-3.837600 -13.759200 7.142556
-3.790800 -13.759200 7.108185
-3.744000 -13.759200 7.087551
-3.697200 -13.759200 7.086739
-3.650400 -13.759200 7.086739
-3.603600 -13.759200 7.094288
-3.556800 -13.759200 7.091936
-3.510000 -13.759200 7.086739
-3.463200 -13.759200 7.063164
-3.416400 -13.759200 7.041092
-3.369600 -13.759200 7.028022
-3.322800 -13.759200 6.971660
-3.276000 -13.759200 6.940283
-3.229200 -13.759200 6.937741
-3.182400 -13.759200 6.912010
-3.135600 -13.759200 6.890983
-3.088800 -13.759200 6.872104
-3.042000 -13.759200 6.872104
-2.995200 -13.759200 6.861757
-2.948400 -13.759200 6.831092
-2.901600 -13.759200 6.782402
-2.854800 -13.759200 6.755752
-2.808000 -13.759200 6.752647
-2.761200 -13.759200 6.735996
-2.714400 -13.759200 6.699274
-2.667600 -13.759200 6.665300
-2.620800 -13.759200 6.640625
-2.574000 -13.759200 6.635101
-2.527200 -13.759200 6.635101
-2.480400 -13.759200 6.626210
-2.433600 -13.759200 6.600630
-2.386800 -13.759200 6.570353
-2.340000 -13.759200 6.563888
-2.293200 -13.759200 6.578189
-2.246400 -13.759200 6.521551
-2.199600 -13.759200 6.490185
-2.152800 -13.759200 6.481598
-2.106000 -13.759200 6.470147
-2.059200 -13.759200 6.468905
-2.012400 -13.759200 6.464632
-1.965600 -13.759200 6.445926
-1.918800 -13.759200 6.437635
-1.872000 -13.759200 6.424568
-1.825200 -13.759200 6.414214
-1.778400 -13.759200 6.403481
-1.731600 -13.759200 6.381113
-1.684800 -13.759200 6.353063
-1.638000 -13.759200 6.340424
-1.591200 -13.759200 6.334657
-1.544400 -13.759200 6.334657
-1.497600 -13.759200 6.329982
-1.450800 -13.759200 6.313224
-1.404000 -13.759200 6.255808
-1.357200 -13.759200 6.255808
-1.310400 -13.759200 6.242401
-1.263600 -13.759200 6.213332
-1.216800 -13.759200 6.194459
-1.170000 -13.759200 6.187418
-1.123200 -13.759200 6.169741
-1.076400 -13.759200 6.168681
-1.029600 -13.759200 6.139316
-0.982800 -13.759200 6.115840
-0.936000 -13.759200 6.110908
-0.889200 -13.759200 6.114694
-0.842400 -13.759200 6.104623
-0.795600 -13.759200 6.115093
-0.748800 -13.759200 6.125302
-0.702000 -13.759200 6.148869
-0.655200 -13.759200 6.164189
-0.608400 -13.759200 6.169371
-0.561600 -13.759200 6.164189
-0.514800 -13.759200 6.125302
-0.468000 -13.759200 6.091417
-0.421200 -13.759200 6.071532
-0.374400 -13.759200 6.036054
-0.327600 -13.759200 6.021249
-0.280800 -13.759200 6.010590
-0.234000 -13.759200 5.999029
-0.187200 -13.759200 5.990660
-0.140400 -13.759200 5.995388
-0.093600 -13.759200 5.987245
-0.046800 -13.759200 5.985057
0.000000 -13.759200 5.981595
0.046800 -13.759200 5.978652
0.093600 -13.759200 5.950562
0.140400 -13.759200 5.948984
0.187200 -13.759200 5.948984
0.234000 -13.759200 5.945326
0.280800 -13.759200 5.934277
0.327600 -13.759200 5.926370
0.374400 -13.759200 5.924075
0.421200 -13.759200 5.922838
0.468000 -13.759200 5.922838
0.514800 -13.759200 5.911923
0.561600 -13.759200 5.910393
0.608400 -13.759200 5.902066
0.655200 -13.759200 5.894727
0.702000 -13.759200 5.890638
0.748800 -13.759200 5.875683
0.795600 -13.759200 5.850809
0.842400 -13.759200 5.840671
0.889200 -13.759200 5.840671
0.936000 -13.759200 5.840671
0.982800 -13.759200 5.830622
1.029600 -13.759200 5.824592
1.076400 -13.759200 5.839238
1.123200 -13.759200 5.839238
1.170000 -13.759200 5.827394
1.216800 -13.759200 5.823384
1.263600 -13.759200 5.822513
1.310400 -13.759200 5.811411
1.357200 -13.759200 5.794143
1.404000 -13.759200 5.777815
1.450800 -13.759200 5.772829
1.497600 -13.759200 5.764067
1.544400 -13.759200 5.764067
1.591200 -13.759200 5.754306
1.638000 -13.759200 5.771167
1.684800 -13.759200 5.780648
1.731600 -13.759200 5.783321
1.778400 -13.759200 5.783321
1.825200 -13.759200 5.787457
1.872000 -13.759200 5.790172
1.918800 -13.759200 5.787457
1.965600 -13.759200 5.769885
2.012400 -13.759200 5.763923
2.059200 -13.759200 5.762541
2.106000 -13.759200 5.764231
2.152800 -13.759200 5.760241
2.199600 -13.759200 5.760241
2.246400 -13.759200 5.760241
2.293200 -13.759200 5.747004
2.340000 -13.759200 5.758617
2.386800 -13.759200 5.747463
2.433600 -13.759200 5.731954
2.480400 -13.759200 5.735686
2.527200 -13.759200 5.723666
2.574000 -13.759200 5.723666
2.620800 -13.759200 5.723666
2.667600 -13.759200 5.704375
2.714400 -13.759200 5.702291
2.761200 -13.759200 5.713492
2.808000 -13.759200 5.723666
2.854800 -13.759200 5.746207
2.901600 -13.759200 5.764709
2.948400 -13.759200 5.792365
2.995200 -13.759200 5.800344
3.042000 -13.759200 5.800344
3.088800 -13.759200 5.807130
3.135600 -13.759200 5.794149
3.182400 -13.759200 5.784608
3.229200 -13.759200 5.764755
3.276000 -13.759200 5.728318
3.322800 -13.759200 5.721032
3.369600 -13.759200 5.713042
3.416400 -13.759200 5.697353
3.463200 -13.759200 5.697353
3.510000 -13.759200 5.720837
3.556800 -13.759200 5.726170
3.603600 -13.759200 5.735349
3.650400 -13.759200 5.739749
3.697200 -13.759200 5.752844
3.744000 -13.759200 5.766338
3.790800 -13.759200 5.779264
3.837600 -13.759200 5.780553
3.884400 -13.759200 5.779264
3.931200 -13.759200 5.779264
3.978000 -13.759200 5.785956
4.024800 -13.759200 5.785956
4.071600 -13.759200 5.785956
4.118400 -13.759200 5.776557
4.165200 -13.759200 5.775150
4.212000 -13.759200 5.773530
4.258800 -13.759200 5.792858
4.305600 -13.759200 5.795962
4.352400 -13.759200 5.819801
4.399200 -13.759200 5.854640
4.446000 -13.759200 5.863156
4.492800 -13.759200 5.863156
4.539600 -13.759200 5.856374
4.586400 -13.759200 5.856374
4.633200 -13.759200 5.854640
4.680000 -13.759200 5.854640
4.726800 -13.759200 5.856374
4.773600 -13.759200 5.868620
4.820400 -13.759200 5.871488
4.867200 -13.759200 5.872272
4.914000 -13.759200 5.868620
4.960800 -13.759200 5.880057
5.007600 -13.759200 5.892242
5.054400 -13.759200 5.889216
5.101200 -13.759200 5.891261
5.148000 -13.759200 5.891261
5.194800 -13.759200 5.892242
5.241600 -13.759200 5.899066
5.288400 -13.759200 5.898857
5.335200 -13.759200 5.898857
5.382000 -13.759200 5.899066
5.428800 -13.759200 5.932122
5.475600 -13.759200 5.933401
5.522400 -13.759200 5.943687
5.569200 -13.759200 5.954685
5.616000 -13.759200 5.963141
5.662800 -13.759200 6.019744
5.709600 -13.759200 6.053221
5.756400 -13.759200 6.063298
5.803200 -13.759200 6.077793
5.850000 -13.759200 6.077793
5.896800 -13.759200 6.062261
5.943600 -13.759200 6.057439
5.990400 -13.759200 6.034909
6.037200 -13.759200 6.045447
6.084000 -13.759200 6.053351
6.130800 -13.759200 6.066690
6.177600 -13.759200 6.076889
6.224400 -13.759200 6.093972
6.271200 -13.759200 6.116452
6.318000 -13.759200 6.190683
6.364800 -13.759200 6.194501
6.411600 -13.759200 6.202522
6.458400 -13.759200 6.207871
6.505200 -13.759200 6.207871
6.552000 -13.759200 6.221578
6.598800 -13.759200 6.223404
6.645600 -13.759200 6.223493
6.692400 -13.759200 6.232050
6.739200 -13.759200 6.262560
6.786000 -13.759200 6.275334
6.832800 -13.759200 6.292633
6.879600 -13.759200 6.336998
6.926400 -13.759200 6.363066
6.973200 -13.759200 6.382182
7.020000 -13.759200 6.403268
7.066800 -13.759200 6.406148
7.113600 -13.759200 6.403268
7.160400 -13.759200 6.406148
7.207200 -13.759200 6.388510
7.254000 -13.759200 6.388510
7.300800 -13.759200 6.388510
7.347600 -13.759200 6.388660
7.394400 -13.759200 6.391178
7.441200 -13.759200 6.428261
7.488000 -13.759200 6.442179
7.534800 -13.759200 6.479620
7.581600 -13.759200 6.521020
7.628400 -13.759200 6.548129
7.675200 -13.759200 6.575889
7.722000 -13.759200 6.608217
7.768800 -13.759200 6.645153
7.815600 -13.759200 6.665906
7.862400 -13.759200 6.684754
7.909200 -13.759200 6.670834
7.956000 -13.759200 6.674939
8.002800 -13.759200 6.717563
8.049600 -13.759200 6.733075
8.096400 -13.759200 6.748187
8.143200 -13.759200 6.759554
8.190000 -13.759200 6.761981
8.236800 -13.759200 6.780237
8.283600 -13.759200 6.853786
8.330400 -13.759200 6.927358
8.377200 -13.759200 6.964393
8.424000 -13.759200 6.970427
8.470800 -13.759200 6.970427
8.517600 -13.759200 6.978274
8.564400 -13.759200 6.978274
8.611200 -13.759200 6.964641
8.658000 -13.759200 6.964641
8.704800 -13.759200 6.969139
8.751600 -13.759200 7.003292
8.798400 -13.759200 7.109223
8.845200 -13.759200 7.148330
8.892000 -13.759200 7.190916
8.938800 -13.759200 7.232047
8.985600 -13.759200 7.289731
9.032400 -13.759200 7.314501
9.079200 -13.759200 7.339528
9.126000 -13.759200 7.398073
9.172800 -13.759200 7.475405
9.219600 -13.759200 7.511273
9.266400 -13.759200 7.521361
9.313200 -13.759200 7.658981
9.360000 -13.759200 7.681043
9.406800 -13.759200 7.835684
9.453600 -13.759200 7.948779
9.500400 -13.759200 8.006923
9.547200 -13.759200 8.110867
9.594000 -13.759200 8.214607
9.640800 -13.759200 8.304740
9.687600 -13.759200 8.353194
9.734400 -13.759200 8.460873
9.781200 -13.759200 8.732420
9.828000 -13.759200 9.919346
9.874800 -13.759200 29.384535
9.921600 -13.759200 29.393302
9.968400 -13.759200 29.395782
10.015200 -13.759200 29.396550
10.062000 -13.759200 29.398577
10.108800 -13.759200 29.398841
10.155600 -13.759200 29.398577
13.618800 -13.759200 6.723160
13.665600 -13.759200 6.656158
13.712400 -13.759200 6.643087
13.759200 -13.759200 6.631808
13.806000 -13.759200 6.601211
13.852800 -13.759200 6.601211
13.899600 -13.759200 6.595878
13.946400 -13.759200 6.587331
13.993200 -13.759200 6.586928
14.040000 -13.759200 6.582390
14.086800 -13.759200 6.585699
14.133600 -13.759200 6.585699
14.180400 -13.759200 6.583869
14.227200 -13.759200 6.591396
14.274000 -13.759200 6.598993
14.320800 -13.759200 6.600792
14.367600 -13.759200 6.600792
14.414400 -13.759200 6.600792
14.461200 -13.759200 6.600792
14.508000 -13.759200 6.600792
14.554800 -13.759200 6.599206
14.601600 -13.759200 6.587319
14.648400 -13.759200 6.597590
14.695200 -13.759200 6.592446
14.742000 -13.759200 6.587522
14.788800 -13.759200 6.593754
14.835600 -13.759200 6.592870
14.882400 -13.759200 6.592870
14.929200 -13.759200 6.598399
14.976000 -13.759200 6.593754
15.022800 -13.759200 6.592870
15.069600 -13.759200 6.593826
15.116400 -13.759200 6.592140
15.163200 -13.759200 6.592140
15.210000 -13.759200 6.589698
15.256800 -13.759200 6.576944
15.303600 -13.759200 6.576877
15.350400 -13.759200 6.576877
15.397200 -13.759200 6.576632
15.444000 -13.759200 6.571512
15.490800 -13.759200 6.564406
15.537600 -13.759200 6.549651
15.584400 -13.759200 6.517348
15.631200 -13.759200 6.492352
16.146000 -13.759200 5.046273
16.192800 -13.759200 5.006138
16.239600 -13.759200 4.986510
16.286400 -13.759200 4.984816
16.333200 -13.759200 4.983558
16.380000 -13.759200 4.982050
16.426800 -13.759200 4.982050
16.473600 -13.759200 4.978674
16.520400 -13.759200 4.983394
16.567200 -13.759200 4.982050
16.614000 -13.759200 4.976102
16.660800 -13.759200 4.968142
16.707600 -13.759200 4.961688
16.754400 -13.759200 4.937200
16.801200 -13.759200 4.847427
16.848000 -13.759200 4.787884
18.158400 -13.759200 -8.064240
18.205200 -13.759200 -8.124895
18.252000 -13.759200 -8.161162
18.298800 -13.759200 -8.154473
18.345600 -13.759200 -8.181449
18.392400 -13.759200 -8.193388
18.439200 -13.759200 -8.235856
18.486000 -13.759200 -8.235856
18.532800 -13.759200 -8.248701
18.579600 -13.759200 0.000000
18.626400 -13.759200 0.000000
18.673200 -13.759200 0.000000
-18.720000 -13.712400 0.000000
-18.673200 -13.712400 0.000000
-18.626400 -13.712400 0.000000
-18.579600 -13.712400 -7.849692
-18.532800 -13.712400 -7.825074
-18.486000 -13.712400 -7.822591
-18.439200 -13.712400 -7.822591
-18.392400 -13.712400 -7.822591
-18.345600 -13.712400 -7.805996
-18.298800 -13.712400 -7.795749
-18.252000 -13.712400 -7.822591
-18.205200 -13.712400 -7.817733
-18.158400 -13.712400 -7.805996
-18.111600 -13.712400 -7.795749
-18.064800 -13.712400 -7.795749
-18.018000 -13.712400 -7.797384
-17.971200 -13.712400 -7.804586
-17.924400 -13.712400 -7.817310
-17.877600 -13.712400 -7.822978
-17.830800 -13.712400 -7.823280
-17.784000 -13.712400 -7.851005
-17.737200 -13.712400 -7.842108
-17.690400 -13.712400 -7.851005
-17.643600 -13.712400 -7.870040
-17.596800 -13.712400 -7.851005
-17.550000 -13.712400 -7.850048
-17.503200 -13.712400 -7.871089
-17.456400 -13.712400 -7.850048
-17.409600 -13.712400 -7.850048
-17.362800 -13.712400 -7.816192
-17.316000 -13.712400 -7.816192
-17.269200 -13.712400 -7.814399
-17.222400 -13.712400 -7.827374
-17.175600 -13.712400 -7.813808
-17.128800 -13.712400 -7.788502
-17.082000 -13.712400 -7.743985
-17.035200 -13.712400 -7.719427
-16.988400 -13.712400 -7.703569
-16.941600 -13.712400 -7.655763
-16.894800 -13.712400 -7.580117
-16.520400 -13.712400 -6.196503
-16.473600 -13.712400 -6.186233
-15.631200 -13.712400 4.913170
-15.584400 -13.712400 4.930140
-15.537600 -13.712400 4.946333
-15.490800 -13.712400 4.992163
-15.444000 -13.712400 5.022565
-15.397200 -13.712400 5.046372
-15.350400 -13.712400 5.056871
-15.303600 -13.712400 5.074551
-15.256800 -13.712400 5.092714
-15.210000 -13.712400 5.119021
-15.163200 -13.712400 5.179108
-15.116400 -13.712400 5.223180
-14.648400 -13.712400 6.516046
-14.601600 -13.712400 6.588340
-14.554800 -13.712400 6.645288
-14.508000 -13.712400 6.660163
-14.461200 -13.712400 6.678314
-14.414400 -13.712400 6.684245
-14.367600 -13.712400 6.686758
-14.320800 -13.712400 6.686758
-14.274000 -13.712400 6.687689
-14.227200 -13.712400 6.687689
-14.180400 -13.712400 6.687016
-14.133600 -13.712400 6.680612
-14.086800 -13.712400 6.680612
-14.040000 -13.712400 6.678124
-13.993200 -13.712400 6.678654
-13.946400 -13.712400 6.680612
-13.899600 -13.712400 6.680612
-13.852800 -13.712400 6.678122
-13.806000 -13.712400 6.684821
-13.759200 -13.712400 6.684821
-13.712400 -13.712400 6.685333
-13.665600 -13.712400 6.689969
-13.618800 -13.712400 6.685273
-13.572000 -13.712400 6.683539
-13.525200 -13.712400 6.689246
-13.478400 -13.712400 6.685333
-13.431600 -13.712400 6.685333
-13.384800 -13.712400 6.689246
-13.338000 -13.712400 6.689246
-13.291200 -13.712400 6.689300
-13.244400 -13.712400 6.685863
-13.197600 -13.712400 6.685158
-13.150800 -13.712400 6.684239
-13.104000 -13.712400 6.685158
-13.057200 -13.712400 6.683250
-13.010400 -13.712400 6.683250
-12.963600 -13.712400 6.681785
-12.916800 -13.712400 6.683250
-12.870000 -13.712400 6.681785
-12.823200 -13.712400 6.687426
-12.776400 -13.712400 6.688830
-12.729600 -13.712400 6.706039
-12.682800 -13.712400 6.717563
-12.636000 -13.712400 6.746190
-12.589200 -13.712400 6.812548
-5.241600 -13.712400 8.128885
-5.194800 -13.712400 8.058894
-5.148000 -13.712400 8.007819
-5.101200 -13.712400 7.980156
-5.054400 -13.712400 7.963478
-5.007600 -13.712400 7.935269
-4.960800 -13.712400 7.882223
-4.914000 -13.712400 7.867318
-4.867200 -13.712400 7.833428
-4.820400 -13.712400 7.787474
-4.773600 -13.712400 7.753490
-4.726800 -13.712400 7.714067
-4.680000 -13.712400 7.676580
-4.633200 -13.712400 7.645212
-4.586400 -13.712400 7.608712
-4.539600 -13.712400 7.566223
-4.492800 -13.712400 7.558119
-4.446000 -13.712400 7.512205
-4.399200 -13.712400 7.459980
-4.352400 -13.712400 7.411609
-4.305600 -13.712400 7.403403
-4.258800 -13.712400 7.317766
-4.212000 -13.712400 7.310737
-4.165200 -13.712400 7.315346
-4.118400 -13.712400 7.318428
-4.071600 -13.712400 7.319356
-4.024800 -13.712400 7.310737
-3.978000 -13.712400 7.262019
-3.931200 -13.712400 7.250863
-3.884400 -13.712400 7.160200
-3.837600 -13.712400 7.135852
-3.790800 -13.712400 7.108185
-3.744000 -13.712400 7.096360
-3.697200 -13.712400 7.096360
-3.650400 -13.712400 7.096765
-3.603600 -13.712400 7.099802
-3.556800 -13.712400 7.096765
-3.510000 -13.712400 7.091936
-3.463200 -13.712400 7.064393
-3.416400 -13.712400 7.047556
-3.369600 -13.712400 7.040617
-3.322800 -13.712400 6.975508
-3.276000 -13.712400 6.945120
-3.229200 -13.712400 6.937741
-3.182400 -13.712400 6.912159
-3.135600 -13.712400 6.890983
-3.088800 -13.712400 6.874744
-3.042000 -13.712400 6.873996
-2.995200 -13.712400 6.868789
-2.948400 -13.712400 6.831092
-2.901600 -13.712400 6.782402
-2.854800 -13.712400 6.762237
-2.808000 -13.712400 6.752647
-2.761200 -13.712400 6.735996
-2.714400 -13.712400 6.688181
-2.667600 -13.712400 6.665300
-2.620800 -13.712400 6.644539
-2.574000 -13.712400 6.643249
-2.527200 -13.712400 6.641387
-2.480400 -13.712400 6.621696
-2.433600 -13.712400 6.602823
-2.386800 -13.712400 6.579367
-2.340000 -13.712400 6.568090
-2.293200 -13.712400 6.557169
-2.246400 -13.712400 6.512148
-2.199600 -13.712400 6.484475
-2.152800 -13.712400 6.467024
-2.106000 -13.712400 6.434237
-2.059200 -13.712400 6.445926
-2.012400 -13.712400 6.445926
-1.965600 -13.712400 6.438453
-1.918800 -13.712400 6.428636
-1.872000 -13.712400 6.424760
-1.825200 -13.712400 6.424760
-1.778400 -13.712400 6.408302
-1.731600 -13.712400 6.383682
-1.684800 -13.712400 6.372343
-1.638000 -13.712400 6.355165
-1.591200 -13.712400 6.340424
-1.544400 -13.712400 6.333134
-1.497600 -13.712400 6.326642
-1.450800 -13.712400 6.292528
-1.404000 -13.712400 6.255808
-1.357200 -13.712400 6.255808
-1.310400 -13.712400 6.227309
-1.263600 -13.712400 6.196090
-1.216800 -13.712400 6.168681
-1.170000 -13.712400 6.169741
-1.123200 -13.712400 6.163064
-1.076400 -13.712400 6.150325
-1.029600 -13.712400 6.123403
-0.982800 -13.712400 6.110908
-0.936000 -13.712400 6.104623
-0.889200 -13.712400 6.107900
-0.842400 -13.712400 6.104623
-0.795600 -13.712400 6.114694
-0.748800 -13.712400 6.134522
-0.702000 -13.712400 6.148869
-0.655200 -13.712400 6.164189
-0.608400 -13.712400 6.171992
-0.561600 -13.712400 6.162483
-0.514800 -13.712400 6.101870
-0.468000 -13.712400 6.078323
-0.421200 -13.712400 6.045752
-0.374400 -13.712400 6.026962
-0.327600 -13.712400 6.012502
-0.280800 -13.712400 5.997285
-0.234000 -13.712400 5.988960
-0.187200 -13.712400 5.985057
-0.140400 -13.712400 5.987245
-0.093600 -13.712400 5.983974
-0.046800 -13.712400 5.981595
0.000000 -13.712400 5.952932
0.046800 -13.712400 5.949201
0.093600 -13.712400 5.948984
0.140400 -13.712400 5.939851
0.187200 -13.712400 5.937195
0.234000 -13.712400 5.934277
0.280800 -13.712400 5.922979
0.327600 -13.712400 5.922979
0.374400 -13.712400 5.917587
0.421200 -13.712400 5.911923
0.468000 -13.712400 5.911923
0.514800 -13.712400 5.903983
0.561600 -13.712400 5.904652
0.608400 -13.712400 5.899647
0.655200 -13.712400 5.894727
0.702000 -13.712400 5.890638
0.748800 -13.712400 5.875792
0.795600 -13.712400 5.865551
0.842400 -13.712400 5.849351
0.889200 -13.712400 5.840671
0.936000 -13.712400 5.840671
0.982800 -13.712400 5.824592
1.029600 -13.712400 5.822213
1.076400 -13.712400 5.822513
1.123200 -13.712400 5.822513
1.170000 -13.712400 5.823384
1.216800 -13.712400 5.809136
1.263600 -13.712400 5.809136
1.310400 -13.712400 5.777815
1.357200 -13.712400 5.764067
1.404000 -13.712400 5.766467
1.450800 -13.712400 5.764067
1.497600 -13.712400 5.761209
1.544400 -13.712400 5.763178
1.591200 -13.712400 5.753663
1.638000 -13.712400 5.765026
1.684800 -13.712400 5.780216
1.731600 -13.712400 5.780648
1.778400 -13.712400 5.780092
1.825200 -13.712400 5.783321
1.872000 -13.712400 5.783321
1.918800 -13.712400 5.783321
1.965600 -13.712400 5.769885
2.012400 -13.712400 5.763923
2.059200 -13.712400 5.761215
2.106000 -13.712400 5.763223
2.152800 -13.712400 5.760241
2.199600 -13.712400 5.760241
2.246400 -13.712400 5.747004
2.293200 -13.712400 5.747004
2.340000 -13.712400 5.760241
2.386800 -13.712400 5.760241
2.433600 -13.712400 5.741582
2.480400 -13.712400 5.743260
2.527200 -13.712400 5.723666
2.574000 -13.712400 5.713167
2.620800 -13.712400 5.713167
2.667600 -13.712400 5.694583
2.714400 -13.712400 5.694583
2.761200 -13.712400 5.713096
2.808000 -13.712400 5.713096
2.854800 -13.712400 5.726412
2.901600 -13.712400 5.733361
2.948400 -13.712400 5.775249
2.995200 -13.712400 5.794149
3.042000 -13.712400 5.793317
3.088800 -13.712400 5.794149
3.135600 -13.712400 5.785915
3.182400 -13.712400 5.777924
3.229200 -13.712400 5.764755
3.276000 -13.712400 5.728070
3.322800 -13.712400 5.708143
3.369600 -13.712400 5.699412
3.416400 -13.712400 5.697353
3.463200 -13.712400 5.696643
3.510000 -13.712400 5.710331
3.556800 -13.712400 5.720837
3.603600 -13.712400 5.713042
3.650400 -13.712400 5.735349
3.697200 -13.712400 5.746228
3.744000 -13.712400 5.757668
3.790800 -13.712400 5.766338
3.837600 -13.712400 5.763335
3.884400 -13.712400 5.763335
3.931200 -13.712400 5.763335
3.978000 -13.712400 5.776557
4.024800 -13.712400 5.778464
4.071600 -13.712400 5.776557
4.118400 -13.712400 5.775150
4.165200 -13.712400 5.775150
4.212000 -13.712400 5.778464
4.258800 -13.712400 5.793442
4.305600 -13.712400 5.796331
4.352400 -13.712400 5.822491
4.399200 -13.712400 5.863156
4.446000 -13.712400 5.865897
4.492800 -13.712400 5.866176
4.539600 -13.712400 5.865897
4.586400 -13.712400 5.863156
4.633200 -13.712400 5.856374
4.680000 -13.712400 5.842740
4.726800 -13.712400 5.836284
4.773600 -13.712400 5.853570
4.820400 -13.712400 5.857802
4.867200 -13.712400 5.858623
4.914000 -13.712400 5.848199
4.960800 -13.712400 5.858623
5.007600 -13.712400 5.868620
5.054400 -13.712400 5.868620
5.101200 -13.712400 5.865945
5.148000 -13.712400 5.870979
5.194800 -13.712400 5.878959
5.241600 -13.712400 5.884447
5.288400 -13.712400 5.880946
5.335200 -13.712400 5.880946
5.382000 -13.712400 5.884447
5.428800 -13.712400 5.898989
5.475600 -13.712400 5.922242
5.522400 -13.712400 5.927611
5.569200 -13.712400 5.945673
5.616000 -13.712400 5.954685
5.662800 -13.712400 5.959304
5.709600 -13.712400 5.997909
5.756400 -13.712400 6.016708
5.803200 -13.712400 6.057439
5.850000 -13.712400 6.057439
5.896800 -13.712400 6.054373
5.943600 -13.712400 6.054373
5.990400 -13.712400 6.034909
6.037200 -13.712400 6.053351
6.084000 -13.712400 6.053351
6.130800 -13.712400 6.065243
6.177600 -13.712400 6.076525
6.224400 -13.712400 6.092277
6.271200 -13.712400 6.099694
6.318000 -13.712400 6.168601
6.364800 -13.712400 6.184127
6.411600 -13.712400 6.196504
6.458400 -13.712400 6.196504
6.505200 -13.712400 6.196504
6.552000 -13.712400 6.207871
6.598800 -13.712400 6.211840
6.645600 -13.712400 6.214665
6.692400 -13.712400 6.223493
6.739200 -13.712400 6.240595
6.786000 -13.712400 6.274842
6.832800 -13.712400 6.296816
6.879600 -13.712400 6.334783
6.926400 -13.712400 6.349711
6.973200 -13.712400 6.377147
7.020000 -13.712400 6.383168
7.066800 -13.712400 6.390165
7.113600 -13.712400 6.388510
7.160400 -13.712400 6.403268
7.207200 -13.712400 6.381951
7.254000 -13.712400 6.388510
7.300800 -13.712400 6.391178
7.347600 -13.712400 6.401485
7.394400 -13.712400 6.405627
7.441200 -13.712400 6.428527
7.488000 -13.712400 6.445718
7.534800 -13.712400 6.463916
7.581600 -13.712400 6.513902
7.628400 -13.712400 6.526814
7.675200 -13.712400 6.565628
7.722000 -13.712400 6.617830
7.768800 -13.712400 6.648009
7.815600 -13.712400 6.665906
7.862400 -13.712400 6.698107
7.909200 -13.712400 6.675291
7.956000 -13.712400 6.698107
8.002800 -13.712400 6.720404
8.049600 -13.712400 6.740907
8.096400 -13.712400 6.766935
8.143200 -13.712400 6.770056
8.190000 -13.712400 6.780237
8.236800 -13.712400 6.812945
8.283600 -13.712400 6.885186
8.330400 -13.712400 6.942699
8.377200 -13.712400 6.989346
8.424000 -13.712400 7.011809
8.470800 -13.712400 7.011809
8.517600 -13.712400 7.027121
8.564400 -13.712400 7.027121
8.611200 -13.712400 7.003292
8.658000 -13.712400 7.003292
8.704800 -13.712400 6.997323
8.751600 -13.712400 7.050550
8.798400 -13.712400 7.134160
8.845200 -13.712400 7.166795
8.892000 -13.712400 7.227742
8.938800 -13.712400 7.253902
8.985600 -13.712400 7.283023
9.032400 -13.712400 7.308210
9.079200 -13.712400 7.333961
9.126000 -13.712400 7.388212
9.172800 -13.712400 7.448636
9.219600 -13.712400 7.457509
9.266400 -13.712400 7.473418
9.313200 -13.712400 7.611808
9.360000 -13.712400 7.668223
9.406800 -13.712400 7.734252
9.453600 -13.712400 7.906558
9.500400 -13.712400 7.996896
9.547200 -13.712400 8.066515
9.594000 -13.712400 8.214607
9.640800 -13.712400 8.304740
9.687600 -13.712400 8.368327
9.734400 -13.712400 8.469997
9.781200 -13.712400 8.732420
9.828000 -13.712400 9.577674
9.874800 -13.712400 29.386513
9.921600 -13.712400 29.395614
9.968400 -13.712400 29.398577
10.015200 -13.712400 29.402660
10.062000 -13.712400 29.404855
10.108800 -13.712400 29.408762
13.665600 -13.712400 6.719559
13.712400 -13.712400 6.654756
13.759200 -13.712400 6.649009
13.806000 -13.712400 6.634451
13.852800 -13.712400 6.620388
13.899600 -13.712400 6.605003
13.946400 -13.712400 6.601538
13.993200 -13.712400 6.600406
14.040000 -13.712400 6.594723
14.086800 -13.712400 6.594723
14.133600 -13.712400 6.591396
14.180400 -13.712400 6.591396
14.227200 -13.712400 6.597322
14.274000 -13.712400 6.598993
14.320800 -13.712400 6.598993
14.367600 -13.712400 6.598993
14.414400 -13.712400 6.598993
14.461200 -13.712400 6.600792
14.508000 -13.712400 6.597590
14.554800 -13.712400 6.597590
14.601600 -13.712400 6.588738
14.648400 -13.712400 6.602029
14.695200 -13.712400 6.602029
14.742000 -13.712400 6.598842
14.788800 -13.712400 6.599206
14.835600 -13.712400 6.598842
14.882400 -13.712400 6.593754
14.929200 -13.712400 6.598399
14.976000 -13.712400 6.593754
15.022800 -13.712400 6.589698
15.069600 -13.712400 6.591524
15.116400 -13.712400 6.589698
15.163200 -13.712400 6.591524
15.210000 -13.712400 6.589698
15.256800 -13.712400 6.584042
15.303600 -13.712400 6.584042
15.350400 -13.712400 6.584042
15.397200 -13.712400 6.583972
15.444000 -13.712400 6.578245
15.490800 -13.712400 6.576632
15.537600 -13.712400 6.567283
15.584400 -13.712400 6.559204
15.631200 -13.712400 6.527893
15.678000 -13.712400 6.492352
16.192800 -13.712400 5.031703
16.239600 -13.712400 4.997757
16.286400 -13.712400 4.986510
16.333200 -13.712400 4.984816
16.380000 -13.712400 4.974322
16.426800 -13.712400 4.983558
16.473600 -13.712400 4.976102
16.520400 -13.712400 4.983558
16.567200 -13.712400 4.983558
16.614000 -13.712400 4.975600
16.660800 -13.712400 4.975512
16.707600 -13.712400 4.975512
16.754400 -13.712400 4.961688
16.801200 -13.712400 4.899072
16.848000 -13.712400 4.828695
16.894800 -13.712400 4.724549
18.205200 -13.712400 -8.046869
18.252000 -13.712400 -8.091262
18.298800 -13.712400 -8.124895
18.345600 -13.712400 -8.181449
18.392400 -13.712400 -8.193388
18.439200 -13.712400 -8.229237
18.486000 -13.712400 -8.233943
18.532800 -13.712400 -8.265339
18.579600 -13.712400 0.000000
18.626400 -13.712400 0.000000
18.673200 -13.712400 0.000000
-18.720000 -13.665600 0.000000
-18.673200 -13.665600 0.000000
-18.626400 -13.665600 0.000000
-18.579600 -13.665600 -7.854399
-18.532800 -13.665600 -7.836145
-18.486000 -13.665600 -7.825074
-18.439200 -13.665600 -7.825074
-18.392400 -13.665600 -7.825074
-18.345600 -13.665600 -7.822591
-18.298800 -13.665600 -7.805996
-18.252000 -13.665600 -7.836628
-18.205200 -13.665600 -7.836628
-18.158400 -13.665600 -7.845738
-18.111600 -13.665600 -7.817733
-18.064800 -13.665600 -7.822978
-18.018000 -13.665600 -7.825308
-17.971200 -13.665600 -7.823280
-17.924400 -13.665600 -7.825308
-17.877600 -13.665600 -7.842057
-17.830800 -13.665600 -7.842108
-17.784000 -13.665600 -7.905437
-17.737200 -13.665600 -7.896826
-17.690400 -13.665600 -7.871089
-17.643600 -13.665600 -7.876006
-17.596800 -13.665600 -7.871089
-17.550000 -13.665600 -7.876006
-17.503200 -13.665600 -7.876006
-17.456400 -13.665600 -7.870040
-17.409600 -13.665600 -7.850048
-17.362800 -13.665600 -7.845349
-17.316000 -13.665600 -7.829501
-17.269200 -13.665600 -7.816192
-17.222400 -13.665600 -7.827374
-17.175600 -13.665600 -7.782470
-17.128800 -13.665600 -7.775601
-17.082000 -13.665600 -7.721696
-17.035200 -13.665600 -7.709547
-16.988400 -13.665600 -7.686022
-15.724800 -13.665600 4.847149
-15.678000 -13.665600 4.910074
-15.631200 -13.665600 4.933018
-15.584400 -13.665600 4.976966
-15.537600 -13.665600 4.989276
-15.490800 -13.665600 5.020005
-15.444000 -13.665600 5.042538
-15.397200 -13.665600 5.054664
-15.350400 -13.665600 5.072832
-15.303600 -13.665600 5.092714
-15.256800 -13.665600 5.119021
-15.210000 -13.665600 5.139677
-15.163200 -13.665600 5.213817
-14.648400 -13.665600 6.572923
-14.601600 -13.665600 6.643933
-14.554800 -13.665600 6.649681
-14.508000 -13.665600 6.671490
-14.461200 -13.665600 6.684667
-14.414400 -13.665600 6.687689
-14.367600 -13.665600 6.689298
-14.320800 -13.665600 6.689298
-14.274000 -13.665600 6.690364
-14.227200 -13.665600 6.692410
-14.180400 -13.665600 6.689298
-14.133600 -13.665600 6.687016
-14.086800 -13.665600 6.685299
-14.040000 -13.665600 6.680612
-13.993200 -13.665600 6.684583
-13.946400 -13.665600 6.685150
-13.899600 -13.665600 6.685150
-13.852800 -13.665600 6.681822
-13.806000 -13.665600 6.686398
-13.759200 -13.665600 6.686398
-13.712400 -13.665600 6.689284
-13.665600 -13.665600 6.690912
-13.618800 -13.665600 6.686398
-13.572000 -13.665600 6.686337
-13.525200 -13.665600 6.689969
-13.478400 -13.665600 6.686337
-13.431600 -13.665600 6.686337
-13.384800 -13.665600 6.689246
-13.338000 -13.665600 6.690207
-13.291200 -13.665600 6.694339
-13.244400 -13.665600 6.690207
-13.197600 -13.665600 6.690207
-13.150800 -13.665600 6.690205
-13.104000 -13.665600 6.690205
-13.057200 -13.665600 6.688830
-13.010400 -13.665600 6.688334
-12.963600 -13.665600 6.682421
-12.916800 -13.665600 6.688830
-12.870000 -13.665600 6.688334
-12.823200 -13.665600 6.692052
-12.776400 -13.665600 6.697092
-12.729600 -13.665600 6.720132
-12.682800 -13.665600 6.746190
-12.636000 -13.665600 6.812548
-5.288400 -13.665600 10.836385
-5.241600 -13.665600 8.159622
-5.194800 -13.665600 8.068714
-5.148000 -13.665600 8.033947
-5.101200 -13.665600 7.993527
-5.054400 -13.665600 7.991027
-5.007600 -13.665600 7.978274
-4.960800 -13.665600 7.929816
-4.914000 -13.665600 7.877813
-4.867200 -13.665600 7.839533
-4.820400 -13.665600 7.818872
-4.773600 -13.665600 7.774245
-4.726800 -13.665600 7.739800
-4.680000 -13.665600 7.693592
-4.633200 -13.665600 7.673710
-4.586400 -13.665600 7.669353
-4.539600 -13.665600 7.589928
-4.492800 -13.665600 7.563996
-4.446000 -13.665600 7.540001
-4.399200 -13.665600 7.500662
-4.352400 -13.665600 7.426083
-4.305600 -13.665600 7.411609
-4.258800 -13.665600 7.318484
-4.212000 -13.665600 7.311859
-4.165200 -13.665600 7.317178
-4.118400 -13.665600 7.319356
-4.071600 -13.665600 7.335931
-4.024800 -13.665600 7.314948
-3.978000 -13.665600 7.270015
-3.931200 -13.665600 7.254764
-3.884400 -13.665600 7.181976
-3.837600 -13.665600 7.160200
-3.790800 -13.665600 7.125097
-3.744000 -13.665600 7.096921
-3.697200 -13.665600 7.096360
-3.650400 -13.665600 7.091936
-3.603600 -13.665600 7.094288
-3.556800 -13.665600 7.094288
-3.510000 -13.665600 7.091936
-3.463200 -13.665600 7.063164
-3.416400 -13.665600 7.038729
-3.369600 -13.665600 7.011305
-3.322800 -13.665600 6.969442
-3.276000 -13.665600 6.937741
-3.229200 -13.665600 6.924686
-3.182400 -13.665600 6.907363
-3.135600 -13.665600 6.875837
-3.088800 -13.665600 6.872527
-3.042000 -13.665600 6.873996
-2.995200 -13.665600 6.866605
-2.948400 -13.665600 6.831092
-2.901600 -13.665600 6.769323
-2.854800 -13.665600 6.745245
-2.808000 -13.665600 6.735996
-2.761200 -13.665600 6.714516
-2.714400 -13.665600 6.676191
-2.667600 -13.665600 6.669683
-2.620800 -13.665600 6.656801
-2.574000 -13.665600 6.662403
-2.527200 -13.665600 6.656801
-2.480400 -13.665600 6.643249
-2.433600 -13.665600 6.614658
-2.386800 -13.665600 6.589036
-2.340000 -13.665600 6.568090
-2.293200 -13.665600 6.533400
-2.246400 -13.665600 6.487049
-2.199600 -13.665600 6.468983
-2.152800 -13.665600 6.434237
-2.106000 -13.665600 6.425244
-2.059200 -13.665600 6.428636
-2.012400 -13.665600 6.428636
-1.965600 -13.665600 6.425244
-1.918800 -13.665600 6.424760
-1.872000 -13.665600 6.416364
-1.825200 -13.665600 6.424760
-1.778400 -13.665600 6.415616
-1.731600 -13.665600 6.403481
-1.684800 -13.665600 6.380289
-1.638000 -13.665600 6.361460
-1.591200 -13.665600 6.338721
-1.544400 -13.665600 6.331930
-1.497600 -13.665600 6.315911
-1.450800 -13.665600 6.292528
-1.404000 -13.665600 6.247281
-1.357200 -13.665600 6.238818
-1.310400 -13.665600 6.205849
-1.263600 -13.665600 6.177664
-1.216800 -13.665600 6.163064
-1.170000 -13.665600 6.163657
-1.123200 -13.665600 6.147177
-1.076400 -13.665600 6.132325
-1.029600 -13.665600 6.117162
-0.982800 -13.665600 6.104623
-0.936000 -13.665600 6.096123
-0.889200 -13.665600 6.107900
-0.842400 -13.665600 6.107900
-0.795600 -13.665600 6.118112
-0.748800 -13.665600 6.134522
-0.702000 -13.665600 6.148869
-0.655200 -13.665600 6.162483
-0.608400 -13.665600 6.171992
-0.561600 -13.665600 6.137841
-0.514800 -13.665600 6.110812
-0.468000 -13.665600 6.078323
-0.421200 -13.665600 6.043757
-0.374400 -13.665600 6.021249
-0.327600 -13.665600 6.005689
-0.280800 -13.665600 5.989842
-0.234000 -13.665600 5.984935
-0.187200 -13.665600 5.976082
-0.140400 -13.665600 5.976331
-0.093600 -13.665600 5.976082
-0.046800 -13.665600 5.941369
0.000000 -13.665600 5.937195
0.046800 -13.665600 5.937195
0.093600 -13.665600 5.935506
0.140400 -13.665600 5.934357
0.187200 -13.665600 5.927299
0.234000 -13.665600 5.922979
0.280800 -13.665600 5.902122
0.327600 -13.665600 5.913190
0.374400 -13.665600 5.916036
0.421200 -13.665600 5.903983
0.468000 -13.665600 5.906267
0.514800 -13.665600 5.900862
0.561600 -13.665600 5.904652
0.608400 -13.665600 5.899647
0.655200 -13.665600 5.894727
0.702000 -13.665600 5.890638
0.748800 -13.665600 5.880331
0.795600 -13.665600 5.870514
0.842400 -13.665600 5.850809
0.889200 -13.665600 5.849096
0.936000 -13.665600 5.840671
0.982800 -13.665600 5.824592
1.029600 -13.665600 5.816016
1.076400 -13.665600 5.812163
1.123200 -13.665600 5.798606
1.170000 -13.665600 5.823384
1.216800 -13.665600 5.806654
1.263600 -13.665600 5.798606
1.310400 -13.665600 5.767390
1.357200 -13.665600 5.761541
1.404000 -13.665600 5.761541
1.450800 -13.665600 5.761541
1.497600 -13.665600 5.761209
1.544400 -13.665600 5.761661
1.591200 -13.665600 5.753663
1.638000 -13.665600 5.765026
1.684800 -13.665600 5.780648
1.731600 -13.665600 5.780648
1.778400 -13.665600 5.780092
1.825200 -13.665600 5.780092
1.872000 -13.665600 5.780092
1.918800 -13.665600 5.780092
1.965600 -13.665600 5.769885
2.012400 -13.665600 5.763923
2.059200 -13.665600 5.761215
2.106000 -13.665600 5.761215
2.152800 -13.665600 5.760241
2.199600 -13.665600 5.758929
2.246400 -13.665600 5.747004
2.293200 -13.665600 5.733368
2.340000 -13.665600 5.747004
2.386800 -13.665600 5.735686
2.433600 -13.665600 5.726050
2.480400 -13.665600 5.726050
2.527200 -13.665600 5.722224
2.574000 -13.665600 5.712063
2.620800 -13.665600 5.692682
2.667600 -13.665600 5.692682
2.714400 -13.665600 5.694583
2.761200 -13.665600 5.713096
2.808000 -13.665600 5.713096
2.854800 -13.665600 5.713492
2.901600 -13.665600 5.733361
2.948400 -13.665600 5.764709
2.995200 -13.665600 5.785915
3.042000 -13.665600 5.778801
3.088800 -13.665600 5.785915
3.135600 -13.665600 5.783946
3.182400 -13.665600 5.777178
3.229200 -13.665600 5.764618
3.276000 -13.665600 5.721032
3.322800 -13.665600 5.699412
3.369600 -13.665600 5.696643
3.416400 -13.665600 5.695433
3.463200 -13.665600 5.695433
3.510000 -13.665600 5.706208
3.556800 -13.665600 5.713042
3.603600 -13.665600 5.712225
3.650400 -13.665600 5.726163
3.697200 -13.665600 5.735349
3.744000 -13.665600 5.752844
3.790800 -13.665600 5.752844
3.837600 -13.665600 5.748615
3.884400 -13.665600 5.748615
3.931200 -13.665600 5.746228
3.978000 -13.665600 5.758636
4.024800 -13.665600 5.767970
4.071600 -13.665600 5.767225
4.118400 -13.665600 5.767225
4.165200 -13.665600 5.767225
4.212000 -13.665600 5.778464
4.258800 -13.665600 5.793442
4.305600 -13.665600 5.795962
4.352400 -13.665600 5.817007
4.399200 -13.665600 5.839566
4.446000 -13.665600 5.856374
4.492800 -13.665600 5.865897
4.539600 -13.665600 5.863156
4.586400 -13.665600 5.865897
4.633200 -13.665600 5.863156
4.680000 -13.665600 5.836284
4.726800 -13.665600 5.826062
4.773600 -13.665600 5.835443
4.820400 -13.665600 5.835443
4.867200 -13.665600 5.840876
4.914000 -13.665600 5.813811
4.960800 -13.665600 5.813986
5.007600 -13.665600 5.840876
5.054400 -13.665600 5.840876
5.101200 -13.665600 5.851005
5.148000 -13.665600 5.851005
5.194800 -13.665600 5.852185
5.241600 -13.665600 5.876869
5.288400 -13.665600 5.870979
5.335200 -13.665600 5.870979
5.382000 -13.665600 5.876869
5.428800 -13.665600 5.887181
5.475600 -13.665600 5.893895
5.522400 -13.665600 5.905097
5.569200 -13.665600 5.927611
5.616000 -13.665600 5.943687
5.662800 -13.665600 5.957576
5.709600 -13.665600 5.963141
5.756400 -13.665600 5.988393
5.803200 -13.665600 6.016708
5.850000 -13.665600 6.019744
5.896800 -13.665600 6.023752
5.943600 -13.665600 6.034909
5.990400 -13.665600 6.023752
6.037200 -13.665600 6.045447
6.084000 -13.665600 6.058210
6.130800 -13.665600 6.070595
6.177600 -13.665600 6.076889
6.224400 -13.665600 6.093972
6.271200 -13.665600 6.099694
6.318000 -13.665600 6.144575
6.364800 -13.665600 6.157956
6.411600 -13.665600 6.168601
6.458400 -13.665600 6.168601
6.505200 -13.665600 6.187396
6.552000 -13.665600 6.194501
6.598800 -13.665600 6.193821
6.645600 -13.665600 6.203723
6.692400 -13.665600 6.217499
6.739200 -13.665600 6.240595
6.786000 -13.665600 6.274842
6.832800 -13.665600 6.296816
6.879600 -13.665600 6.330434
6.926400 -13.665600 6.342797
6.973200 -13.665600 6.365589
7.020000 -13.665600 6.373033
7.066800 -13.665600 6.382182
7.113600 -13.665600 6.377388
7.160400 -13.665600 6.381951
7.207200 -13.665600 6.369586
7.254000 -13.665600 6.388510
7.300800 -13.665600 6.404268
7.347600 -13.665600 6.411301
7.394400 -13.665600 6.417755
7.441200 -13.665600 6.429716
7.488000 -13.665600 6.445945
7.534800 -13.665600 6.479620
7.581600 -13.665600 6.518629
7.628400 -13.665600 6.548129
7.675200 -13.665600 6.608217
7.722000 -13.665600 6.637332
7.768800 -13.665600 6.648692
7.815600 -13.665600 6.661325
7.862400 -13.665600 6.698107
7.909200 -13.665600 6.690873
7.956000 -13.665600 6.717563
8.002800 -13.665600 6.729101
8.049600 -13.665600 6.748187
8.096400 -13.665600 6.789997
8.143200 -13.665600 6.815942
8.190000 -13.665600 6.832800
8.236800 -13.665600 6.860065
8.283600 -13.665600 6.930580
8.330400 -13.665600 6.964948
8.377200 -13.665600 7.011809
8.424000 -13.665600 7.050635
8.470800 -13.665600 7.050635
8.517600 -13.665600 7.056014
8.564400 -13.665600 7.050635
8.611200 -13.665600 7.036440
8.658000 -13.665600 7.026159
8.704800 -13.665600 7.004767
8.751600 -13.665600 7.065811
8.798400 -13.665600 7.140229
8.845200 -13.665600 7.190916
8.892000 -13.665600 7.236288
8.938800 -13.665600 7.283023
8.985600 -13.665600 7.286675
9.032400 -13.665600 7.323499
9.079200 -13.665600 7.335241
9.126000 -13.665600 7.388212
9.172800 -13.665600 7.448636
9.219600 -13.665600 7.442547
9.266400 -13.665600 7.448636
9.313200 -13.665600 7.560055
9.360000 -13.665600 7.617485
9.406800 -13.665600 7.669642
9.453600 -13.665600 7.669642
9.500400 -13.665600 7.924153
9.547200 -13.665600 8.017951
9.594000 -13.665600 8.203538
9.640800 -13.665600 8.214607
9.687600 -13.665600 8.368327
9.734400 -13.665600 8.426611
9.781200 -13.665600 8.694388
9.828000 -13.665600 9.119511
9.874800 -13.665600 29.390469
9.921600 -13.665600 29.396550
9.968400 -13.665600 29.404855
10.015200 -13.665600 29.406061
10.062000 -13.665600 29.409311
10.108800 -13.665600 29.409364
10.155600 -13.665600 29.410938
13.712400 -13.665600 6.704118
13.759200 -13.665600 6.671021
13.806000 -13.665600 6.649009
13.852800 -13.665600 6.639906
13.899600 -13.665600 6.615777
13.946400 -13.665600 6.610429
13.993200 -13.665600 6.605003
14.040000 -13.665600 6.604860
14.086800 -13.665600 6.600406
14.133600 -13.665600 6.597322
14.180400 -13.665600 6.597322
14.227200 -13.665600 6.598993
14.274000 -13.665600 6.600269
14.320800 -13.665600 6.600269
14.367600 -13.665600 6.600269
14.414400 -13.665600 6.600269
14.461200 -13.665600 6.601260
14.508000 -13.665600 6.600792
14.554800 -13.665600 6.600792
14.601600 -13.665600 6.599153
14.648400 -13.665600 6.602029
14.695200 -13.665600 6.602029
14.742000 -13.665600 6.601260
14.788800 -13.665600 6.602029
14.835600 -13.665600 6.602029
14.882400 -13.665600 6.599153
14.929200 -13.665600 6.598842
14.976000 -13.665600 6.594886
15.022800 -13.665600 6.593826
15.069600 -13.665600 6.593826
15.116400 -13.665600 6.592140
15.163200 -13.665600 6.593826
15.210000 -13.665600 6.593826
15.256800 -13.665600 6.592140
15.303600 -13.665600 6.592140
15.350400 -13.665600 6.591524
15.397200 -13.665600 6.593344
15.444000 -13.665600 6.591304
15.490800 -13.665600 6.584731
15.537600 -13.665600 6.578245
15.584400 -13.665600 6.566990
15.631200 -13.665600 6.539420
15.678000 -13.665600 6.527029
15.724800 -13.665600 6.468637
16.239600 -13.665600 5.003497
16.286400 -13.665600 4.997757
16.333200 -13.665600 4.983558
16.380000 -13.665600 4.976440
16.426800 -13.665600 4.980103
16.473600 -13.665600 4.976102
16.520400 -13.665600 4.976440
16.567200 -13.665600 4.978674
16.614000 -13.665600 4.975512
16.660800 -13.665600 4.975512
16.707600 -13.665600 4.975600
16.754400 -13.665600 4.968142
16.801200 -13.665600 4.942232
16.848000 -13.665600 4.883715
16.894800 -13.665600 4.847427
16.941600 -13.665600 4.724549
18.205200 -13.665600 -7.996507
18.252000 -13.665600 -8.046869
18.298800 -13.665600 -8.091262
18.345600 -13.665600 -8.163478
18.392400 -13.665600 -8.188899
18.439200 -13.665600 -8.217552
18.486000 -13.665600 -8.233943
18.532800 -13.665600 -8.235856
18.579600 -13.665600 0.000000
18.626400 -13.665600 0.000000
18.673200 -13.665600 0.000000
-18.720000 -13.618800 0.000000
-18.673200 -13.618800 0.000000
-18.626400 -13.618800 0.000000
-18.579600 -13.618800 -7.870809
-18.532800 -13.618800 -7.856882
-18.486000 -13.618800 -7.836628
-18.439200 -13.618800 -7.836628
-18.392400 -13.618800 -7.837247
-18.345600 -13.618800 -7.837247
-18.298800 -13.618800 -7.825074
-18.252000 -13.618800 -7.863628
-18.205200 -13.618800 -7.863628
-18.158400 -13.618800 -7.879971
-18.111600 -13.618800 -7.860232
-18.064800 -13.618800 -7.855740
-18.018000 -13.618800 -7.845738
-17.971200 -13.618800 -7.825527
-17.924400 -13.618800 -7.842057
-17.877600 -13.618800 -7.845738
-17.830800 -13.618800 -7.851005
-17.784000 -13.618800 -7.905437
-17.737200 -13.618800 -7.905437
-17.690400 -13.618800 -7.896826
-17.643600 -13.618800 -7.899313
-17.596800 -13.618800 -7.878581
-17.550000 -13.618800 -7.878581
-17.503200 -13.618800 -7.878581
-17.456400 -13.618800 -7.871089
-17.409600 -13.618800 -7.862455
-17.362800 -13.618800 -7.849777
-17.316000 -13.618800 -7.829501
-17.269200 -13.618800 -7.803630
-17.222400 -13.618800 -7.803630
-17.175600 -13.618800 -7.778866
-17.128800 -13.618800 -7.721734
-17.082000 -13.618800 -7.713740
-17.035200 -13.618800 -7.686022
-16.988400 -13.618800 -7.621418
-15.724800 -13.618800 4.913170
-15.678000 -13.618800 4.920169
-15.631200 -13.618800 4.959907
-15.584400 -13.618800 4.992163
-15.537600 -13.618800 5.014389
-15.490800 -13.618800 5.025816
-15.444000 -13.618800 5.047041
-15.397200 -13.618800 5.059606
-15.350400 -13.618800 5.083631
-15.303600 -13.618800 5.120640
-15.256800 -13.618800 5.147233
-15.210000 -13.618800 5.184241
-15.163200 -13.618800 5.254560
-14.695200 -13.618800 6.578503
-14.648400 -13.618800 6.641670
-14.601600 -13.618800 6.652750
-14.554800 -13.618800 6.667104
-14.508000 -13.618800 6.682522
-14.461200 -13.618800 6.686894
-14.414400 -13.618800 6.692410
-14.367600 -13.618800 6.694547
-14.320800 -13.618800 6.693590
-14.274000 -13.618800 6.694547
-14.227200 -13.618800 6.697373
-14.180400 -13.618800 6.697373
-14.133600 -13.618800 6.697373
-14.086800 -13.618800 6.693048
-14.040000 -13.618800 6.686782
-13.993200 -13.618800 6.686782
-13.946400 -13.618800 6.687040
-13.899600 -13.618800 6.689284
-13.852800 -13.618800 6.686398
-13.806000 -13.618800 6.692905
-13.759200 -13.618800 6.690912
-13.712400 -13.618800 6.689969
-13.665600 -13.618800 6.690912
-13.618800 -13.618800 6.686398
-13.572000 -13.618800 6.689246
-13.525200 -13.618800 6.689969
-13.478400 -13.618800 6.686337
-13.431600 -13.618800 6.686337
-13.384800 -13.618800 6.689246
-13.338000 -13.618800 6.697654
-13.291200 -13.618800 6.702027
-13.244400 -13.618800 6.704229
-13.197600 -13.618800 6.706963
-13.150800 -13.618800 6.711650
-13.104000 -13.618800 6.706963
-13.057200 -13.618800 6.700434
-13.010400 -13.618800 6.692052
-12.963600 -13.618800 6.692052
-12.916800 -13.618800 6.694316
-12.870000 -13.618800 6.694316
-12.823200 -13.618800 6.706039
-12.776400 -13.618800 6.716678
-12.729600 -13.618800 6.736616
-12.682800 -13.618800 6.754205
-5.241600 -13.618800 8.167406
-5.194800 -13.618800 8.100817
-5.148000 -13.618800 8.067223
-5.101200 -13.618800 8.029554
-5.054400 -13.618800 7.996416
-5.007600 -13.618800 7.991900
-4.960800 -13.618800 7.963478
-4.914000 -13.618800 7.908430
-4.867200 -13.618800 7.876000
-4.820400 -13.618800 7.822453
-4.773600 -13.618800 7.772405
-4.726800 -13.618800 7.739800
-4.680000 -13.618800 7.728288
-4.633200 -13.618800 7.717669
-4.586400 -13.618800 7.717669
-4.539600 -13.618800 7.638962
-4.492800 -13.618800 7.585988
-4.446000 -13.618800 7.563928
-4.399200 -13.618800 7.512205
-4.352400 -13.618800 7.477765
-4.305600 -13.618800 7.463948
-4.258800 -13.618800 7.358333
-4.212000 -13.618800 7.314578
-4.165200 -13.618800 7.323803
-4.118400 -13.618800 7.353920
-4.071600 -13.618800 7.353920
-4.024800 -13.618800 7.318428
-3.978000 -13.618800 7.284986
-3.931200 -13.618800 7.257989
-3.884400 -13.618800 7.181976
-3.837600 -13.618800 7.162741
-3.790800 -13.618800 7.125097
-3.744000 -13.618800 7.096921
-3.697200 -13.618800 7.096360
-3.650400 -13.618800 7.086739
-3.603600 -13.618800 7.085485
-3.556800 -13.618800 7.086739
-3.510000 -13.618800 7.065187
-3.463200 -13.618800 7.038729
-3.416400 -13.618800 7.011305
-3.369600 -13.618800 7.003307
-3.322800 -13.618800 6.951831
-3.276000 -13.618800 6.926175
-3.229200 -13.618800 6.901777
-3.182400 -13.618800 6.893956
-3.135600 -13.618800 6.872104
-3.088800 -13.618800 6.865876
-3.042000 -13.618800 6.865876
-2.995200 -13.618800 6.831092
-2.948400 -13.618800 6.791602
-2.901600 -13.618800 6.762237
-2.854800 -13.618800 6.735996
-2.808000 -13.618800 6.735996
-2.761200 -13.618800 6.725568
-2.714400 -13.618800 6.692153
-2.667600 -13.618800 6.688181
-2.620800 -13.618800 6.681611
-2.574000 -13.618800 6.676191
-2.527200 -13.618800 6.667422
-2.480400 -13.618800 6.644539
-2.433600 -13.618800 6.626155
-2.386800 -13.618800 6.602823
-2.340000 -13.618800 6.579367
-2.293200 -13.618800 6.533400
-2.246400 -13.618800 6.499285
-2.199600 -13.618800 6.467024
-2.152800 -13.618800 6.431686
-2.106000 -13.618800 6.425244
-2.059200 -13.618800 6.425244
-2.012400 -13.618800 6.425244
-1.965600 -13.618800 6.425244
-1.918800 -13.618800 6.424568
-1.872000 -13.618800 6.424568
-1.825200 -13.618800 6.428636
-1.778400 -13.618800 6.415616
-1.731600 -13.618800 6.403481
-1.684800 -13.618800 6.380289
-1.638000 -13.618800 6.374393
-1.591200 -13.618800 6.338721
-1.544400 -13.618800 6.326642
-1.497600 -13.618800 6.313224
-1.450800 -13.618800 6.269359
-1.404000 -13.618800 6.227600
-1.357200 -13.618800 6.205849
-1.310400 -13.618800 6.168681
-1.263600 -13.618800 6.163657
-1.216800 -13.618800 6.132325
-1.170000 -13.618800 6.147177
-1.123200 -13.618800 6.128405
-1.076400 -13.618800 6.123403
-1.029600 -13.618800 6.108299
-0.982800 -13.618800 6.104135
-0.936000 -13.618800 6.097462
-0.889200 -13.618800 6.114952
-0.842400 -13.618800 6.118112
-0.795600 -13.618800 6.124026
-0.748800 -13.618800 6.148869
-0.702000 -13.618800 6.177948
-0.655200 -13.618800 6.177948
-0.608400 -13.618800 6.179823
-0.561600 -13.618800 6.154078
-0.514800 -13.618800 6.103644
-0.468000 -13.618800 6.077793
-0.421200 -13.618800 6.036054
-0.374400 -13.618800 6.005689
-0.327600 -13.618800 5.995388
-0.280800 -13.618800 5.979000
-0.234000 -13.618800 5.976082
-0.187200 -13.618800 5.951082
-0.140400 -13.618800 5.951082
-0.093600 -13.618800 5.937234
-0.046800 -13.618800 5.937195
0.000000 -13.618800 5.934357
0.046800 -13.618800 5.935506
0.093600 -13.618800 5.934357
0.140400 -13.618800 5.932888
0.187200 -13.618800 5.926370
0.234000 -13.618800 5.916621
0.280800 -13.618800 5.899027
0.327600 -13.618800 5.902122
0.374400 -13.618800 5.906228
0.421200 -13.618800 5.900862
0.468000 -13.618800 5.900862
0.514800 -13.618800 5.900862
0.561600 -13.618800 5.904652
0.608400 -13.618800 5.903983
0.655200 -13.618800 5.894727
0.702000 -13.618800 5.884011
0.748800 -13.618800 5.870514
0.795600 -13.618800 5.865551
0.842400 -13.618800 5.849351
0.889200 -13.618800 5.830622
0.936000 -13.618800 5.816016
0.982800 -13.618800 5.810384
1.029600 -13.618800 5.789697
1.076400 -13.618800 5.773039
1.123200 -13.618800 5.762990
1.170000 -13.618800 5.773039
1.216800 -13.618800 5.773039
1.263600 -13.618800 5.761541
1.310400 -13.618800 5.750566
1.357200 -13.618800 5.739430
1.404000 -13.618800 5.747764
1.450800 -13.618800 5.747764
1.497600 -13.618800 5.723569
1.544400 -13.618800 5.747764
1.591200 -13.618800 5.744437
1.638000 -13.618800 5.754306
1.684800 -13.618800 5.782583
1.731600 -13.618800 5.782583
1.778400 -13.618800 5.780092
1.825200 -13.618800 5.780092
1.872000 -13.618800 5.775905
1.918800 -13.618800 5.775905
1.965600 -13.618800 5.773175
2.012400 -13.618800 5.763172
2.059200 -13.618800 5.758238
2.106000 -13.618800 5.753611
2.152800 -13.618800 5.758929
2.199600 -13.618800 5.758929
2.246400 -13.618800 5.758929
2.293200 -13.618800 5.730019
2.340000 -13.618800 5.747463
2.386800 -13.618800 5.747463
2.433600 -13.618800 5.730019
2.480400 -13.618800 5.730019
2.527200 -13.618800 5.723666
2.574000 -13.618800 5.712063
2.620800 -13.618800 5.717563
2.667600 -13.618800 5.689193
2.714400 -13.618800 5.689193
2.761200 -13.618800 5.713096
2.808000 -13.618800 5.713096
2.854800 -13.618800 5.713096
2.901600 -13.618800 5.713492
2.948400 -13.618800 5.742397
2.995200 -13.618800 5.773119
3.042000 -13.618800 5.764618
3.088800 -13.618800 5.764618
3.135600 -13.618800 5.764618
3.182400 -13.618800 5.758686
3.229200 -13.618800 5.709337
3.276000 -13.618800 5.699412
3.322800 -13.618800 5.698703
3.369600 -13.618800 5.696643
3.416400 -13.618800 5.695433
3.463200 -13.618800 5.696643
3.510000 -13.618800 5.706208
3.556800 -13.618800 5.713042
3.603600 -13.618800 5.713390
3.650400 -13.618800 5.721639
3.697200 -13.618800 5.721639
3.744000 -13.618800 5.740022
3.790800 -13.618800 5.740022
3.837600 -13.618800 5.738973
3.884400 -13.618800 5.738973
3.931200 -13.618800 5.738781
3.978000 -13.618800 5.746228
4.024800 -13.618800 5.767970
4.071600 -13.618800 5.762250
4.118400 -13.618800 5.758636
4.165200 -13.618800 5.762250
4.212000 -13.618800 5.771211
4.258800 -13.618800 5.789749
4.305600 -13.618800 5.793442
4.352400 -13.618800 5.795962
4.399200 -13.618800 5.817007
4.446000 -13.618800 5.836284
4.492800 -13.618800 5.841041
4.539600 -13.618800 5.839566
4.586400 -13.618800 5.853570
4.633200 -13.618800 5.853570
4.680000 -13.618800 5.826062
4.726800 -13.618800 5.816530
4.773600 -13.618800 5.816530
4.820400 -13.618800 5.816530
4.867200 -13.618800 5.835443
4.914000 -13.618800 5.813276
4.960800 -13.618800 5.813811
5.007600 -13.618800 5.813986
5.054400 -13.618800 5.813986
5.101200 -13.618800 5.816300
5.148000 -13.618800 5.820786
5.194800 -13.618800 5.826950
5.241600 -13.618800 5.851005
5.288400 -13.618800 5.844625
5.335200 -13.618800 5.859364
5.382000 -13.618800 5.860161
5.428800 -13.618800 5.870979
5.475600 -13.618800 5.871163
5.522400 -13.618800 5.887181
5.569200 -13.618800 5.916984
5.616000 -13.618800 5.941024
5.662800 -13.618800 5.957576
5.709600 -13.618800 5.963141
5.756400 -13.618800 5.988393
5.803200 -13.618800 6.016708
5.850000 -13.618800 6.019744
5.896800 -13.618800 6.023752
5.943600 -13.618800 6.034909
5.990400 -13.618800 6.016708
6.037200 -13.618800 6.034909
6.084000 -13.618800 6.054373
6.130800 -13.618800 6.070595
6.177600 -13.618800 6.088748
6.224400 -13.618800 6.099606
6.271200 -13.618800 6.099694
6.318000 -13.618800 6.122325
6.364800 -13.618800 6.157956
6.411600 -13.618800 6.164426
6.458400 -13.618800 6.164426
6.505200 -13.618800 6.184127
6.552000 -13.618800 6.188172
6.598800 -13.618800 6.187396
6.645600 -13.618800 6.184127
6.692400 -13.618800 6.203723
6.739200 -13.618800 6.223404
6.786000 -13.618800 6.265599
6.832800 -13.618800 6.275334
6.879600 -13.618800 6.301147
6.926400 -13.618800 6.335268
6.973200 -13.618800 6.349711
7.020000 -13.618800 6.373033
7.066800 -13.618800 6.383168
7.113600 -13.618800 6.381951
7.160400 -13.618800 6.393753
7.207200 -13.618800 6.388510
7.254000 -13.618800 6.399790
7.300800 -13.618800 6.405627
7.347600 -13.618800 6.405627
7.394400 -13.618800 6.411301
7.441200 -13.618800 6.429716
7.488000 -13.618800 6.445718
7.534800 -13.618800 6.463916
7.581600 -13.618800 6.513902
7.628400 -13.618800 6.548129
7.675200 -13.618800 6.608217
7.722000 -13.618800 6.625662
7.768800 -13.618800 6.648692
7.815600 -13.618800 6.661325
7.862400 -13.618800 6.698107
7.909200 -13.618800 6.698107
7.956000 -13.618800 6.720404
8.002800 -13.618800 6.746324
8.049600 -13.618800 6.785555
8.096400 -13.618800 6.815366
8.143200 -13.618800 6.837635
8.190000 -13.618800 6.859923
8.236800 -13.618800 6.885186
8.283600 -13.618800 6.941889
8.330400 -13.618800 6.974184
8.377200 -13.618800 7.036440
8.424000 -13.618800 7.060005
8.470800 -13.618800 7.060005
8.517600 -13.618800 7.069890
8.564400 -13.618800 7.065811
8.611200 -13.618800 7.056014
8.658000 -13.618800 7.050635
8.704800 -13.618800 7.056014
8.751600 -13.618800 7.118895
8.798400 -13.618800 7.178568
8.845200 -13.618800 7.227742
8.892000 -13.618800 7.283023
8.938800 -13.618800 7.303634
8.985600 -13.618800 7.318516
9.032400 -13.618800 7.333080
9.079200 -13.618800 7.373976
9.126000 -13.618800 7.425392
9.172800 -13.618800 7.457509
9.219600 -13.618800 7.448636
9.266400 -13.618800 7.448636
9.313200 -13.618800 7.521121
9.360000 -13.618800 7.561654
9.406800 -13.618800 7.611808
9.453600 -13.618800 7.652000
9.500400 -13.618800 7.675360
9.547200 -13.618800 7.842727
9.594000 -13.618800 8.134910
9.640800 -13.618800 8.140110
9.687600 -13.618800 8.214607
9.734400 -13.618800 8.243522
9.781200 -13.618800 8.569395
9.828000 -13.618800 9.119511
9.874800 -13.618800 29.398094
9.921600 -13.618800 29.404855
9.968400 -13.618800 29.410938
10.015200 -13.618800 29.410938
10.062000 -13.618800 29.412385
10.108800 -13.618800 29.414095
13.759200 -13.618800 6.723160
13.806000 -13.618800 6.671021
13.852800 -13.618800 6.648253
13.899600 -13.618800 6.630916
13.946400 -13.618800 6.615777
13.993200 -13.618800 6.611699
14.040000 -13.618800 6.607419
14.086800 -13.618800 6.605376
14.133600 -13.618800 6.605063
14.180400 -13.618800 6.607419
14.227200 -13.618800 6.609126
14.274000 -13.618800 6.607447
14.320800 -13.618800 6.609126
14.367600 -13.618800 6.610125
14.414400 -13.618800 6.610125
14.461200 -13.618800 6.609126
14.508000 -13.618800 6.605741
14.554800 -13.618800 6.608789
14.601600 -13.618800 6.605389
14.648400 -13.618800 6.605132
14.695200 -13.618800 6.602029
14.742000 -13.618800 6.602029
14.788800 -13.618800 6.599206
14.835600 -13.618800 6.599206
14.882400 -13.618800 6.599153
14.929200 -13.618800 6.602786
14.976000 -13.618800 6.614522
15.022800 -13.618800 6.612176
15.069600 -13.618800 6.614522
15.116400 -13.618800 6.617062
15.163200 -13.618800 6.617062
15.210000 -13.618800 6.614894
15.256800 -13.618800 6.614894
15.303600 -13.618800 6.619097
15.350400 -13.618800 6.620728
15.397200 -13.618800 6.615949
15.444000 -13.618800 6.608786
15.490800 -13.618800 6.594718
15.537600 -13.618800 6.591304
15.584400 -13.618800 6.588933
15.631200 -13.618800 6.571427
15.678000 -13.618800 6.542345
15.724800 -13.618800 6.527029
15.771600 -13.618800 6.464998
16.239600 -13.618800 5.031703
16.286400 -13.618800 5.003497
16.333200 -13.618800 4.994120
16.380000 -13.618800 4.980103
16.426800 -13.618800 4.980103
16.473600 -13.618800 4.976102
16.520400 -13.618800 4.975600
16.567200 -13.618800 4.976102
16.614000 -13.618800 4.974582
16.660800 -13.618800 4.975035
16.707600 -13.618800 4.976102
16.754400 -13.618800 4.970085
16.801200 -13.618800 4.954182
16.848000 -13.618800 4.899072
16.894800 -13.618800 4.859958
16.941600 -13.618800 4.821464
16.988400 -13.618800 4.665676
17.035200 -13.618800 4.472518
17.082000 -13.618800 3.858842
18.252000 -13.618800 -7.996507
18.298800 -13.618800 -8.027075
18.345600 -13.618800 -8.091262
18.392400 -13.618800 -8.108260
18.439200 -13.618800 -8.163478
18.486000 -13.618800 -8.192495
18.532800 -13.618800 -8.192495
18.579600 -13.618800 0.000000
18.626400 -13.618800 0.000000
18.673200 -13.618800 0.000000
-18.720000 -13.572000 0.000000
-18.673200 -13.572000 0.000000
-18.626400 -13.572000 0.000000
-18.579600 -13.572000 -7.873920
-18.532800 -13.572000 -7.866668
-18.486000 -13.572000 -7.856882
-18.439200 -13.572000 -7.856882
-18.392400 -13.572000 -7.863628
-18.345600 -13.572000 -7.863628
-18.298800 -13.572000 -7.862559
-18.252000 -13.572000 -7.879971
-18.205200 -13.572000 -7.879971
-18.158400 -13.572000 -7.885575
-18.111600 -13.572000 -7.885575
-18.064800 -13.572000 -7.879971
-18.018000 -13.572000 -7.885575
-17.971200 -13.572000 -7.889014
-17.924400 -13.572000 -7.885575
-17.877600 -13.572000 -7.885575
-17.830800 -13.572000 -7.899313
-17.784000 -13.572000 -7.911629
-17.737200 -13.572000 -7.910380
-17.690400 -13.572000 -7.908007
-17.643600 -13.572000 -7.905437
-17.596800 -13.572000 -7.901478
-17.550000 -13.572000 -7.896826
-17.503200 -13.572000 -7.889841
-17.456400 -13.572000 -7.871089
-17.409600 -13.572000 -7.862455
-17.362800 -13.572000 -7.845349
-17.316000 -13.572000 -7.833167
-17.269200 -13.572000 -7.814399
-17.222400 -13.572000 -7.798050
-17.175600 -13.572000 -7.743985
-17.128800 -13.572000 -7.713740
-17.082000 -13.572000 -7.678362
-17.035200 -13.572000 -7.649128
-15.771600 -13.572000 4.917001
-15.724800 -13.572000 4.930140
-15.678000 -13.572000 4.959907
-15.631200 -13.572000 4.989781
-15.584400 -13.572000 5.022565
-15.537600 -13.572000 5.025816
-15.490800 -13.572000 5.043077
-15.444000 -13.572000 5.057951
-15.397200 -13.572000 5.089301
-15.350400 -13.572000 5.109404
-15.303600 -13.572000 5.137286
-15.256800 -13.572000 5.160236
-15.210000 -13.572000 5.217882
-14.742000 -13.572000 6.534357
-14.695200 -13.572000 6.597534
-14.648400 -13.572000 6.643933
-14.601600 -13.572000 6.667104
-14.554800 -13.572000 6.674813
-14.508000 -13.572000 6.684667
-14.461200 -13.572000 6.688656
-14.414400 -13.572000 6.694547
-14.367600 -13.572000 6.698621
-14.320800 -13.572000 6.694635
-14.274000 -13.572000 6.698621
-14.227200 -13.572000 6.704234
-14.180400 -13.572000 6.704234
-14.133600 -13.572000 6.704234
-14.086800 -13.572000 6.704234
-14.040000 -13.572000 6.697432
-13.993200 -13.572000 6.687040
-13.946400 -13.572000 6.689284
-13.899600 -13.572000 6.689284
-13.852800 -13.572000 6.686782
-13.806000 -13.572000 6.692193
-13.759200 -13.572000 6.690964
-13.712400 -13.572000 6.687293
-13.665600 -13.572000 6.690964
-13.618800 -13.572000 6.687293
-13.572000 -13.572000 6.690964
-13.525200 -13.572000 6.692193
-13.478400 -13.572000 6.687911
-13.431600 -13.572000 6.692028
-13.384800 -13.572000 6.697654
-13.338000 -13.572000 6.701906
-13.291200 -13.572000 6.703242
-13.244400 -13.572000 6.703282
-13.197600 -13.572000 6.702822
-13.150800 -13.572000 6.702822
-13.104000 -13.572000 6.700141
-13.057200 -13.572000 6.694316
-13.010400 -13.572000 6.693754
-12.963600 -13.572000 6.694316
-12.916800 -13.572000 6.700434
-12.870000 -13.572000 6.704635
-12.823200 -13.572000 6.706039
-12.776400 -13.572000 6.720132
-12.729600 -13.572000 6.745476
-5.241600 -13.572000 8.198927
-5.194800 -13.572000 8.139512
-5.148000 -13.572000 8.107045
-5.101200 -13.572000 8.083116
-5.054400 -13.572000 8.040136
-5.007600 -13.572000 8.037932
-4.960800 -13.572000 7.993783
-4.914000 -13.572000 7.978274
-4.867200 -13.572000 7.882223
-4.820400 -13.572000 7.841792
-4.773600 -13.572000 7.818872
-4.726800 -13.572000 7.752535
-4.680000 -13.572000 7.732650
-4.633200 -13.572000 7.732473
-4.586400 -13.572000 7.732650
-4.539600 -13.572000 7.707020
-4.492800 -13.572000 7.638962
-4.446000 -13.572000 7.566223
-4.399200 -13.572000 7.535870
-4.352400 -13.572000 7.501567
-4.305600 -13.572000 7.471054
-4.258800 -13.572000 7.409875
-4.212000 -13.572000 7.323803
-4.165200 -13.572000 7.353575
-4.118400 -13.572000 7.353920
-4.071600 -13.572000 7.353575
-4.024800 -13.572000 7.317178
-3.978000 -13.572000 7.266417
-3.931200 -13.572000 7.252105
-3.884400 -13.572000 7.184218
-3.837600 -13.572000 7.176700
-3.790800 -13.572000 7.160200
-3.744000 -13.572000 7.125097
-3.697200 -13.572000 7.096765
-3.650400 -13.572000 7.087214
-3.603600 -13.572000 7.085485
-3.556800 -13.572000 7.077258
-3.510000 -13.572000 7.063164
-3.463200 -13.572000 7.037694
-3.416400 -13.572000 7.003307
-3.369600 -13.572000 6.993271
-3.322800 -13.572000 6.951831
-3.276000 -13.572000 6.926175
-3.229200 -13.572000 6.898904
-3.182400 -13.572000 6.891941
-3.135600 -13.572000 6.872527
-3.088800 -13.572000 6.865253
-3.042000 -13.572000 6.858271
-2.995200 -13.572000 6.812149
-2.948400 -13.572000 6.785367
-2.901600 -13.572000 6.760971
-2.854800 -13.572000 6.732707
-2.808000 -13.572000 6.732053
-2.761200 -13.572000 6.714516
-2.714400 -13.572000 6.699014
-2.667600 -13.572000 6.694246
-2.620800 -13.572000 6.692153
-2.574000 -13.572000 6.685091
-2.527200 -13.572000 6.676191
-2.480400 -13.572000 6.653193
-2.433600 -13.572000 6.626210
-2.386800 -13.572000 6.590741
-2.340000 -13.572000 6.558461
-2.293200 -13.572000 6.513156
-2.246400 -13.572000 6.487049
-2.199600 -13.572000 6.465690
-2.152800 -13.572000 6.432515
-2.106000 -13.572000 6.425244
-2.059200 -13.572000 6.425244
-2.012400 -13.572000 6.425244
-1.965600 -13.572000 6.428636
-1.918800 -13.572000 6.424568
-1.872000 -13.572000 6.424568
-1.825200 -13.572000 6.428636
-1.778400 -13.572000 6.416364
-1.731600 -13.572000 6.407470
-1.684800 -13.572000 6.383430
-1.638000 -13.572000 6.374393
-1.591200 -13.572000 6.340424
-1.544400 -13.572000 6.326954
-1.497600 -13.572000 6.280712
-1.450800 -13.572000 6.268257
-1.404000 -13.572000 6.209408
-1.357200 -13.572000 6.177810
-1.310400 -13.572000 6.159373
-1.263600 -13.572000 6.147177
-1.216800 -13.572000 6.116024
-1.170000 -13.572000 6.129216
-1.123200 -13.572000 6.116024
-1.076400 -13.572000 6.115840
-1.029600 -13.572000 6.107900
-0.982800 -13.572000 6.104623
-0.936000 -13.572000 6.097462
-0.889200 -13.572000 6.115840
-0.842400 -13.572000 6.120160
-0.795600 -13.572000 6.134522
-0.748800 -13.572000 6.143009
-0.702000 -13.572000 6.148869
-0.655200 -13.572000 6.148869
-0.608400 -13.572000 6.154078
-0.561600 -13.572000 6.124026
-0.514800 -13.572000 6.091389
-0.468000 -13.572000 6.051533
-0.421200 -13.572000 6.012502
-0.374400 -13.572000 5.994571
-0.327600 -13.572000 5.983620
-0.280800 -13.572000 5.963493
-0.234000 -13.572000 5.949361
-0.187200 -13.572000 5.941369
-0.140400 -13.572000 5.941369
-0.093600 -13.572000 5.937234
-0.046800 -13.572000 5.934357
0.000000 -13.572000 5.922960
0.046800 -13.572000 5.934357
0.093600 -13.572000 5.927299
0.140400 -13.572000 5.916621
0.187200 -13.572000 5.902122
0.234000 -13.572000 5.875000
0.280800 -13.572000 5.867750
0.327600 -13.572000 5.887771
0.374400 -13.572000 5.896701
0.421200 -13.572000 5.875000
0.468000 -13.572000 5.870122
0.514800 -13.572000 5.887771
0.561600 -13.572000 5.895536
0.608400 -13.572000 5.891503
0.655200 -13.572000 5.889607
0.702000 -13.572000 5.877175
0.748800 -13.572000 5.870122
0.795600 -13.572000 5.850809
0.842400 -13.572000 5.843848
0.889200 -13.572000 5.818785
0.936000 -13.572000 5.810384
0.982800 -13.572000 5.789697
1.029600 -13.572000 5.776163
1.076400 -13.572000 5.750456
1.123200 -13.572000 5.746510
1.170000 -13.572000 5.744343
1.216800 -13.572000 5.744343
1.263600 -13.572000 5.744343
1.310400 -13.572000 5.736227
1.357200 -13.572000 5.707069
1.404000 -13.572000 5.723172
1.450800 -13.572000 5.723172
1.497600 -13.572000 5.719996
1.544400 -13.572000 5.723172
1.591200 -13.572000 5.723569
1.638000 -13.572000 5.747764
1.684800 -13.572000 5.774822
1.731600 -13.572000 5.775905
1.778400 -13.572000 5.763172
1.825200 -13.572000 5.773924
1.872000 -13.572000 5.764231
1.918800 -13.572000 5.764231
1.965600 -13.572000 5.764231
2.012400 -13.572000 5.753611
2.059200 -13.572000 5.753611
2.106000 -13.572000 5.748456
2.152800 -13.572000 5.733368
2.199600 -13.572000 5.723805
2.246400 -13.572000 5.747004
2.293200 -13.572000 5.720846
2.340000 -13.572000 5.720846
2.386800 -13.572000 5.726050
2.433600 -13.572000 5.711004
2.480400 -13.572000 5.712063
2.527200 -13.572000 5.712063
2.574000 -13.572000 5.687211
2.620800 -13.572000 5.680647
2.667600 -13.572000 5.680647
2.714400 -13.572000 5.671431
2.761200 -13.572000 5.700522
2.808000 -13.572000 5.700522
2.854800 -13.572000 5.700522
2.901600 -13.572000 5.713096
2.948400 -13.572000 5.742397
2.995200 -13.572000 5.758686
3.042000 -13.572000 5.746207
3.088800 -13.572000 5.742397
3.135600 -13.572000 5.722628
3.182400 -13.572000 5.704138
3.229200 -13.572000 5.696822
3.276000 -13.572000 5.695433
3.322800 -13.572000 5.690230
3.369600 -13.572000 5.690230
3.416400 -13.572000 5.669393
3.463200 -13.572000 5.663931
3.510000 -13.572000 5.685843
3.556800 -13.572000 5.696988
3.603600 -13.572000 5.697353
3.650400 -13.572000 5.712225
3.697200 -13.572000 5.712225
3.744000 -13.572000 5.721639
3.790800 -13.572000 5.721639
3.837600 -13.572000 5.725613
3.884400 -13.572000 5.725613
3.931200 -13.572000 5.725264
3.978000 -13.572000 5.725613
4.024800 -13.572000 5.733911
4.071600 -13.572000 5.729411
4.118400 -13.572000 5.729411
4.165200 -13.572000 5.733911
4.212000 -13.572000 5.758217
4.258800 -13.572000 5.771211
4.305600 -13.572000 5.778603
4.352400 -13.572000 5.791214
4.399200 -13.572000 5.800866
4.446000 -13.572000 5.819801
4.492800 -13.572000 5.826062
4.539600 -13.572000 5.826062
4.586400 -13.572000 5.830538
4.633200 -13.572000 5.826779
4.680000 -13.572000 5.816626
4.726800 -13.572000 5.813571
4.773600 -13.572000 5.811935
4.820400 -13.572000 5.807019
4.867200 -13.572000 5.813811
4.914000 -13.572000 5.807013
4.960800 -13.572000 5.801252
5.007600 -13.572000 5.807013
5.054400 -13.572000 5.802417
5.101200 -13.572000 5.810126
5.148000 -13.572000 5.813811
5.194800 -13.572000 5.810126
5.241600 -13.572000 5.816300
5.288400 -13.572000 5.816300
5.335200 -13.572000 5.826950
5.382000 -13.572000 5.844625
5.428800 -13.572000 5.859364
5.475600 -13.572000 5.865636
5.522400 -13.572000 5.876869
5.569200 -13.572000 5.905097
5.616000 -13.572000 5.938434
5.662800 -13.572000 5.957576
5.709600 -13.572000 5.960718
5.756400 -13.572000 5.970537
5.803200 -13.572000 6.001878
5.850000 -13.572000 6.009124
5.896800 -13.572000 6.009124
5.943600 -13.572000 6.011010
5.990400 -13.572000 6.001395
6.037200 -13.572000 6.030795
6.084000 -13.572000 6.039805
6.130800 -13.572000 6.052355
6.177600 -13.572000 6.071407
6.224400 -13.572000 6.076525
6.271200 -13.572000 6.093972
6.318000 -13.572000 6.099694
6.364800 -13.572000 6.110364
6.411600 -13.572000 6.115878
6.458400 -13.572000 6.116129
6.505200 -13.572000 6.116129
6.552000 -13.572000 6.142079
6.598800 -13.572000 6.142079
6.645600 -13.572000 6.163548
6.692400 -13.572000 6.180719
6.739200 -13.572000 6.205310
6.786000 -13.572000 6.225476
6.832800 -13.572000 6.265599
6.879600 -13.572000 6.275334
6.926400 -13.572000 6.297320
6.973200 -13.572000 6.335268
7.020000 -13.572000 6.350524
7.066800 -13.572000 6.381951
7.113600 -13.572000 6.381951
7.160400 -13.572000 6.395720
7.207200 -13.572000 6.393753
7.254000 -13.572000 6.405627
7.300800 -13.572000 6.425244
7.347600 -13.572000 6.425244
7.394400 -13.572000 6.426783
7.441200 -13.572000 6.432121
7.488000 -13.572000 6.445945
7.534800 -13.572000 6.479620
7.581600 -13.572000 6.513902
7.628400 -13.572000 6.548129
7.675200 -13.572000 6.598537
7.722000 -13.572000 6.632419
7.768800 -13.572000 6.650943
7.815600 -13.572000 6.674939
7.862400 -13.572000 6.714045
7.909200 -13.572000 6.717563
7.956000 -13.572000 6.735391
8.002800 -13.572000 6.766935
8.049600 -13.572000 6.810461
8.096400 -13.572000 6.824709
8.143200 -13.572000 6.847937
8.190000 -13.572000 6.860572
8.236800 -13.572000 6.910437
8.283600 -13.572000 6.934821
8.330400 -13.572000 6.964948
8.377200 -13.572000 7.036440
8.424000 -13.572000 7.056014
8.470800 -13.572000 7.056014
8.517600 -13.572000 7.076757
8.564400 -13.572000 7.076757
8.611200 -13.572000 7.074940
8.658000 -13.572000 7.074940
8.704800 -13.572000 7.076757
8.751600 -13.572000 7.140229
8.798400 -13.572000 7.199755
8.845200 -13.572000 7.236288
8.892000 -13.572000 7.296738
8.938800 -13.572000 7.318516
8.985600 -13.572000 7.323010
9.032400 -13.572000 7.335241
9.079200 -13.572000 7.420111
9.126000 -13.572000 7.449222
9.172800 -13.572000 7.479076
9.219600 -13.572000 7.457509
9.266400 -13.572000 7.449222
9.313200 -13.572000 7.491662
9.360000 -13.572000 7.513522
9.406800 -13.572000 7.521556
9.453600 -13.572000 7.521556
9.500400 -13.572000 7.562819
9.547200 -13.572000 7.769011
9.594000 -13.572000 7.968183
9.640800 -13.572000 8.017951
9.687600 -13.572000 8.110867
9.734400 -13.572000 8.134910
9.781200 -13.572000 8.203538
9.828000 -13.572000 8.802124
9.874800 -13.572000 29.400694
9.921600 -13.572000 29.409364
9.968400 -13.572000 29.412385
10.015200 -13.572000 29.414095
10.062000 -13.572000 29.414894
10.108800 -13.572000 29.419540
13.759200 -13.572000 6.751184
13.806000 -13.572000 6.698788
13.852800 -13.572000 6.659915
13.899600 -13.572000 6.639906
13.946400 -13.572000 6.630916
13.993200 -13.572000 6.612006
14.040000 -13.572000 6.611699
14.086800 -13.572000 6.605376
14.133600 -13.572000 6.605376
14.180400 -13.572000 6.610125
14.227200 -13.572000 6.612006
14.274000 -13.572000 6.610125
14.320800 -13.572000 6.611262
14.367600 -13.572000 6.615339
14.414400 -13.572000 6.615339
14.461200 -13.572000 6.610125
14.508000 -13.572000 6.605741
14.554800 -13.572000 6.608789
14.601600 -13.572000 6.605741
14.648400 -13.572000 6.605389
14.695200 -13.572000 6.605132
14.742000 -13.572000 6.601260
14.788800 -13.572000 6.596943
14.835600 -13.572000 6.598842
14.882400 -13.572000 6.598842
14.929200 -13.572000 6.602786
14.976000 -13.572000 6.614522
15.022800 -13.572000 6.613931
15.069600 -13.572000 6.614522
15.116400 -13.572000 6.617323
15.163200 -13.572000 6.617062
15.210000 -13.572000 6.614894
15.256800 -13.572000 6.614894
15.303600 -13.572000 6.618467
15.350400 -13.572000 6.620728
15.397200 -13.572000 6.623870
15.444000 -13.572000 6.623018
15.490800 -13.572000 6.612821
15.537600 -13.572000 6.601073
15.584400 -13.572000 6.596340
15.631200 -13.572000 6.584731
15.678000 -13.572000 6.571427
15.724800 -13.572000 6.539420
15.771600 -13.572000 6.516943
16.286400 -13.572000 5.031703
16.333200 -13.572000 5.002708
16.380000 -13.572000 4.994902
16.426800 -13.572000 4.994120
16.473600 -13.572000 4.978674
16.520400 -13.572000 4.976440
16.567200 -13.572000 4.978674
16.614000 -13.572000 4.975035
16.660800 -13.572000 4.975035
16.707600 -13.572000 4.975600
16.754400 -13.572000 4.974582
16.801200 -13.572000 4.963414
16.848000 -13.572000 4.954182
16.894800 -13.572000 4.894462
16.941600 -13.572000 4.859958
16.988400 -13.572000 4.787884
17.035200 -13.572000 4.500902
18.298800 -13.572000 -8.009169
18.345600 -13.572000 -8.107854
18.392400 -13.572000 -8.163478
18.439200 -13.572000 -8.213877
18.486000 -13.572000 -8.229612
18.532800 -13.572000 -8.230386
18.579600 -13.572000 0.000000
18.626400 -13.572000 0.000000
18.673200 -13.572000 0.000000
-18.720000 -13.525200 0.000000
-18.673200 -13.525200 0.000000
-18.626400 -13.525200 0.000000
-18.579600 -13.525200 -7.873930
-18.532800 -13.525200 -7.870809
-18.486000 -13.525200 -7.866668
-18.439200 -13.525200 -7.862559
-18.392400 -13.525200 -7.870809
-18.345600 -13.525200 -7.870809
-18.298800 -13.525200 -7.862559
-18.252000 -13.525200 -7.872462
-18.205200 -13.525200 -7.879971
-18.158400 -13.525200 -7.879971
-18.111600 -13.525200 -7.885575
-18.064800 -13.525200 -7.879971
-18.018000 -13.525200 -7.885575
-17.971200 -13.525200 -7.895524
-17.924400 -13.525200 -7.885575
-17.877600 -13.525200 -7.869507
-17.830800 -13.525200 -7.899313
-17.784000 -13.525200 -7.910380
-17.737200 -13.525200 -7.908280
-17.690400 -13.525200 -7.905437
-17.643600 -13.525200 -7.899313
-17.596800 -13.525200 -7.901478
-17.550000 -13.525200 -7.895951
-17.503200 -13.525200 -7.895951
-17.456400 -13.525200 -7.870040
-17.409600 -13.525200 -7.862455
-17.362800 -13.525200 -7.849777
-17.316000 -13.525200 -7.838559
-17.269200 -13.525200 -7.820963
-17.222400 -13.525200 -7.788069
-17.175600 -13.525200 -7.723733
-17.128800 -13.525200 -7.678362
-17.082000 -13.525200 -7.649128
-16.660800 -13.525200 -6.340698
-16.567200 -13.525200 -6.186233
-16.520400 -13.525200 -6.077053
-15.818400 -13.525200 4.920169
-15.771600 -13.525200 4.952956
-15.724800 -13.525200 4.969817
-15.678000 -13.525200 4.985398
-15.631200 -13.525200 5.022565
-15.584400 -13.525200 5.044151
-15.537600 -13.525200 5.046999
-15.490800 -13.525200 5.068808
-15.444000 -13.525200 5.109404
-15.397200 -13.525200 5.120640
-15.350400 -13.525200 5.125720
-15.303600 -13.525200 5.141140
-15.256800 -13.525200 5.174730
-14.742000 -13.525200 6.578503
-14.695200 -13.525200 6.641670
-14.648400 -13.525200 6.647873
-14.601600 -13.525200 6.669605
-14.554800 -13.525200 6.684245
-14.508000 -13.525200 6.688137
-14.461200 -13.525200 6.698621
-14.414400 -13.525200 6.702161
-14.367600 -13.525200 6.706666
-14.320800 -13.525200 6.704336
-14.274000 -13.525200 6.705945
-14.227200 -13.525200 6.706666
-14.180400 -13.525200 6.707113
-14.133600 -13.525200 6.706338
-14.086800 -13.525200 6.706338
-14.040000 -13.525200 6.706338
-13.993200 -13.525200 6.702617
-13.946400 -13.525200 6.701766
-13.899600 -13.525200 6.701766
-13.852800 -13.525200 6.690964
-13.806000 -13.525200 6.701766
-13.759200 -13.525200 6.698556
-13.712400 -13.525200 6.693796
-13.665600 -13.525200 6.698556
-13.618800 -13.525200 6.693796
-13.572000 -13.525200 6.693796
-13.525200 -13.525200 6.694766
-13.478400 -13.525200 6.692028
-13.431600 -13.525200 6.694766
-13.384800 -13.525200 6.700141
-13.338000 -13.525200 6.701906
-13.291200 -13.525200 6.702027
-13.244400 -13.525200 6.702027
-13.197600 -13.525200 6.702822
-13.150800 -13.525200 6.702822
-13.104000 -13.525200 6.698832
-13.057200 -13.525200 6.694316
-13.010400 -13.525200 6.694783
-12.963600 -13.525200 6.706039
-12.916800 -13.525200 6.720132
-12.870000 -13.525200 6.723821
-12.823200 -13.525200 6.724691
-12.776400 -13.525200 6.745476
-12.729600 -13.525200 6.852795
-5.241600 -13.525200 8.287421
-5.194800 -13.525200 8.159622
-5.148000 -13.525200 8.137618
-5.101200 -13.525200 8.105343
-5.054400 -13.525200 8.068714
-5.007600 -13.525200 8.040885
-4.960800 -13.525200 8.016765
-4.914000 -13.525200 7.980156
-4.867200 -13.525200 7.891860
-4.820400 -13.525200 7.834125
-4.773600 -13.525200 7.800756
-4.726800 -13.525200 7.759621
-4.680000 -13.525200 7.732650
-4.633200 -13.525200 7.732473
-4.586400 -13.525200 7.737008
-4.539600 -13.525200 7.728288
-4.492800 -13.525200 7.669353
-4.446000 -13.525200 7.605463
-4.399200 -13.525200 7.535870
-4.352400 -13.525200 7.510306
-4.305600 -13.525200 7.477224
-4.258800 -13.525200 7.438311
-4.212000 -13.525200 7.353920
-4.165200 -13.525200 7.353920
-4.118400 -13.525200 7.353575
-4.071600 -13.525200 7.336371
-4.024800 -13.525200 7.305460
-3.978000 -13.525200 7.266417
-3.931200 -13.525200 7.252105
-3.884400 -13.525200 7.191311
-3.837600 -13.525200 7.178311
-3.790800 -13.525200 7.170969
-3.744000 -13.525200 7.147021
-3.697200 -13.525200 7.096765
-3.650400 -13.525200 7.080465
-3.603600 -13.525200 7.063164
-3.556800 -13.525200 7.040617
-3.510000 -13.525200 7.015864
-3.463200 -13.525200 7.003307
-3.416400 -13.525200 6.965376
-3.369600 -13.525200 6.956365
-3.322800 -13.525200 6.936502
-3.276000 -13.525200 6.911963
-3.229200 -13.525200 6.891941
-3.182400 -13.525200 6.872527
-3.135600 -13.525200 6.859697
-3.088800 -13.525200 6.855244
-3.042000 -13.525200 6.826093
-2.995200 -13.525200 6.810733
-2.948400 -13.525200 6.778959
-2.901600 -13.525200 6.760971
-2.854800 -13.525200 6.732707
-2.808000 -13.525200 6.732053
-2.761200 -13.525200 6.713664
-2.714400 -13.525200 6.692153
-2.667600 -13.525200 6.694246
-2.620800 -13.525200 6.692153
-2.574000 -13.525200 6.685091
-2.527200 -13.525200 6.672924
-2.480400 -13.525200 6.657335
-2.433600 -13.525200 6.646845
-2.386800 -13.525200 6.590741
-2.340000 -13.525200 6.553389
-2.293200 -13.525200 6.502951
-2.246400 -13.525200 6.487049
-2.199600 -13.525200 6.465690
-2.152800 -13.525200 6.438740
-2.106000 -13.525200 6.431686
-2.059200 -13.525200 6.431686
-2.012400 -13.525200 6.432184
-1.965600 -13.525200 6.432400
-1.918800 -13.525200 6.427840
-1.872000 -13.525200 6.427840
-1.825200 -13.525200 6.428646
-1.778400 -13.525200 6.420802
-1.731600 -13.525200 6.408302
-1.684800 -13.525200 6.383430
-1.638000 -13.525200 6.362928
-1.591200 -13.525200 6.335729
-1.544400 -13.525200 6.315544
-1.497600 -13.525200 6.275494
-1.450800 -13.525200 6.255808
-1.404000 -13.525200 6.192341
-1.357200 -13.525200 6.159373
-1.310400 -13.525200 6.147177
-1.263600 -13.525200 6.127989
-1.216800 -13.525200 6.122598
-1.170000 -13.525200 6.127989
-1.123200 -13.525200 6.123403
-1.076400 -13.525200 6.116024
-1.029600 -13.525200 6.107900
-0.982800 -13.525200 6.104623
-0.936000 -13.525200 6.102559
-0.889200 -13.525200 6.107900
-0.842400 -13.525200 6.107900
-0.795600 -13.525200 6.124026
-0.748800 -13.525200 6.136988
-0.702000 -13.525200 6.136988
-0.655200 -13.525200 6.136326
-0.608400 -13.525200 6.136326
-0.561600 -13.525200 6.103644
-0.514800 -13.525200 6.077294
-0.468000 -13.525200 6.035233
-0.421200 -13.525200 6.002515
-0.374400 -13.525200 5.992223
-0.327600 -13.525200 5.977847
-0.280800 -13.525200 5.934820
-0.234000 -13.525200 5.932340
-0.187200 -13.525200 5.932902
-0.140400 -13.525200 5.932902
-0.093600 -13.525200 5.928539
-0.046800 -13.525200 5.917815
0.000000 -13.525200 5.910352
0.046800 -13.525200 5.910352
0.093600 -13.525200 5.908445
0.140400 -13.525200 5.902122
0.187200 -13.525200 5.878682
0.234000 -13.525200 5.862150
0.280800 -13.525200 5.859147
0.327600 -13.525200 5.863607
0.374400 -13.525200 5.867750
0.421200 -13.525200 5.857268
0.468000 -13.525200 5.855705
0.514800 -13.525200 5.863607
0.561600 -13.525200 5.877175
0.608400 -13.525200 5.877175
0.655200 -13.525200 5.870122
0.702000 -13.525200 5.855775
0.748800 -13.525200 5.855775
0.795600 -13.525200 5.849096
0.842400 -13.525200 5.830622
0.889200 -13.525200 5.810384
0.936000 -13.525200 5.797700
0.982800 -13.525200 5.776163
1.029600 -13.525200 5.776163
1.076400 -13.525200 5.747397
1.123200 -13.525200 5.744343
1.170000 -13.525200 5.739430
1.216800 -13.525200 5.738973
1.263600 -13.525200 5.738973
1.310400 -13.525200 5.725937
1.357200 -13.525200 5.694172
1.404000 -13.525200 5.697821
1.450800 -13.525200 5.697821
1.497600 -13.525200 5.694156
1.544400 -13.525200 5.711978
1.591200 -13.525200 5.720282
1.638000 -13.525200 5.736112
1.684800 -13.525200 5.753663
1.731600 -13.525200 5.744437
1.778400 -13.525200 5.753663
1.825200 -13.525200 5.761855
1.872000 -13.525200 5.754711
1.918800 -13.525200 5.753611
1.965600 -13.525200 5.752783
2.012400 -13.525200 5.724905
2.059200 -13.525200 5.727233
2.106000 -13.525200 5.724905
2.152800 -13.525200 5.727233
2.199600 -13.525200 5.720846
2.246400 -13.525200 5.733368
2.293200 -13.525200 5.718048
2.340000 -13.525200 5.712063
2.386800 -13.525200 5.714738
2.433600 -13.525200 5.688633
2.480400 -13.525200 5.687211
2.527200 -13.525200 5.686439
2.574000 -13.525200 5.669187
2.620800 -13.525200 5.669187
2.667600 -13.525200 5.669187
2.714400 -13.525200 5.666683
2.761200 -13.525200 5.713096
2.808000 -13.525200 5.713492
2.854800 -13.525200 5.726412
2.901600 -13.525200 5.732785
2.948400 -13.525200 5.744194
2.995200 -13.525200 5.758686
3.042000 -13.525200 5.744194
3.088800 -13.525200 5.735874
3.135600 -13.525200 5.704138
3.182400 -13.525200 5.690230
3.229200 -13.525200 5.686501
3.276000 -13.525200 5.668255
3.322800 -13.525200 5.668255
3.369600 -13.525200 5.663931
3.416400 -13.525200 5.653010
3.463200 -13.525200 5.655862
3.510000 -13.525200 5.669393
3.556800 -13.525200 5.675471
3.603600 -13.525200 5.680443
3.650400 -13.525200 5.678354
3.697200 -13.525200 5.684148
3.744000 -13.525200 5.711357
3.790800 -13.525200 5.712225
3.837600 -13.525200 5.714562
3.884400 -13.525200 5.714562
3.931200 -13.525200 5.711109
3.978000 -13.525200 5.711357
4.024800 -13.525200 5.714562
4.071600 -13.525200 5.711637
4.118400 -13.525200 5.712394
4.165200 -13.525200 5.712394
4.212000 -13.525200 5.734593
4.258800 -13.525200 5.759266
4.305600 -13.525200 5.775237
4.352400 -13.525200 5.775237
4.399200 -13.525200 5.795807
4.446000 -13.525200 5.816015
4.492800 -13.525200 5.815003
4.539600 -13.525200 5.816015
4.586400 -13.525200 5.815003
4.633200 -13.525200 5.811935
4.680000 -13.525200 5.813571
4.726800 -13.525200 5.793001
4.773600 -13.525200 5.792160
4.820400 -13.525200 5.793001
4.867200 -13.525200 5.793988
4.914000 -13.525200 5.793865
4.960800 -13.525200 5.793001
5.007600 -13.525200 5.792160
5.054400 -13.525200 5.791781
5.101200 -13.525200 5.793988
5.148000 -13.525200 5.793988
5.194800 -13.525200 5.772743
5.241600 -13.525200 5.790719
5.288400 -13.525200 5.807399
5.335200 -13.525200 5.816626
5.382000 -13.525200 5.828877
5.428800 -13.525200 5.828877
5.475600 -13.525200 5.851450
5.522400 -13.525200 5.865636
5.569200 -13.525200 5.898810
5.616000 -13.525200 5.932122
5.662800 -13.525200 5.957101
5.709600 -13.525200 5.957624
5.756400 -13.525200 5.970537
5.803200 -13.525200 6.011010
5.850000 -13.525200 6.009124
5.896800 -13.525200 6.009124
5.943600 -13.525200 6.009124
5.990400 -13.525200 6.000088
6.037200 -13.525200 6.009124
6.084000 -13.525200 6.009124
6.130800 -13.525200 6.009124
6.177600 -13.525200 6.039805
6.224400 -13.525200 6.052355
6.271200 -13.525200 6.070595
6.318000 -13.525200 6.093972
6.364800 -13.525200 6.099694
6.411600 -13.525200 6.102667
6.458400 -13.525200 6.110364
6.505200 -13.525200 6.105337
6.552000 -13.525200 6.113050
6.598800 -13.525200 6.116129
6.645600 -13.525200 6.125003
6.692400 -13.525200 6.170406
6.739200 -13.525200 6.201539
6.786000 -13.525200 6.225350
6.832800 -13.525200 6.249736
6.879600 -13.525200 6.270390
6.926400 -13.525200 6.287660
6.973200 -13.525200 6.314519
7.020000 -13.525200 6.342797
7.066800 -13.525200 6.379035
7.113600 -13.525200 6.379035
7.160400 -13.525200 6.393753
7.207200 -13.525200 6.393753
7.254000 -13.525200 6.405627
7.300800 -13.525200 6.425244
7.347600 -13.525200 6.426783
7.394400 -13.525200 6.427479
7.441200 -13.525200 6.436138
7.488000 -13.525200 6.446820
7.534800 -13.525200 6.463916
7.581600 -13.525200 6.503893
7.628400 -13.525200 6.562044
7.675200 -13.525200 6.608346
7.722000 -13.525200 6.637332
7.768800 -13.525200 6.653311
7.815600 -13.525200 6.687846
7.862400 -13.525200 6.712402
7.909200 -13.525200 6.719768
7.956000 -13.525200 6.743642
8.002800 -13.525200 6.765330
8.049600 -13.525200 6.804560
8.096400 -13.525200 6.824986
8.143200 -13.525200 6.848447
8.190000 -13.525200 6.867802
8.236800 -13.525200 6.918418
8.283600 -13.525200 6.944417
8.330400 -13.525200 6.988984
8.377200 -13.525200 7.050333
8.424000 -13.525200 7.068832
8.470800 -13.525200 7.069890
8.517600 -13.525200 7.099805
8.564400 -13.525200 7.101572
8.611200 -13.525200 7.101572
8.658000 -13.525200 7.101572
8.704800 -13.525200 7.114382
8.751600 -13.525200 7.151747
8.798400 -13.525200 7.231047
8.845200 -13.525200 7.280260
8.892000 -13.525200 7.323010
8.938800 -13.525200 7.323499
8.985600 -13.525200 7.333080
9.032400 -13.525200 7.381572
9.079200 -13.525200 7.424556
9.126000 -13.525200 7.464694
9.172800 -13.525200 7.497977
9.219600 -13.525200 7.479076
9.266400 -13.525200 7.479076
9.313200 -13.525200 7.513522
9.360000 -13.525200 7.513522
9.406800 -13.525200 7.513522
9.453600 -13.525200 7.513522
9.500400 -13.525200 7.561654
9.547200 -13.525200 7.661935
9.594000 -13.525200 7.769011
9.640800 -13.525200 7.805066
9.687600 -13.525200 7.993778
9.734400 -13.525200 8.097575
9.781200 -13.525200 8.203538
9.828000 -13.525200 8.802124
9.874800 -13.525200 29.404855
9.921600 -13.525200 29.412203
9.968400 -13.525200 29.416475
10.015200 -13.525200 29.419540
10.062000 -13.525200 29.420670
10.108800 -13.525200 29.422329
13.806000 -13.525200 6.723966
13.852800 -13.525200 6.672548
13.899600 -13.525200 6.641545
13.946400 -13.525200 6.634794
13.993200 -13.525200 6.628781
14.040000 -13.525200 6.615777
14.086800 -13.525200 6.607447
14.133600 -13.525200 6.605376
14.180400 -13.525200 6.609126
14.227200 -13.525200 6.610125
14.274000 -13.525200 6.610125
14.320800 -13.525200 6.611262
14.367600 -13.525200 6.615339
14.414400 -13.525200 6.611262
14.461200 -13.525200 6.609126
14.508000 -13.525200 6.605741
14.554800 -13.525200 6.605746
14.601600 -13.525200 6.601260
14.648400 -13.525200 6.599153
14.695200 -13.525200 6.596943
14.742000 -13.525200 6.599153
14.788800 -13.525200 6.596943
14.835600 -13.525200 6.598288
14.882400 -13.525200 6.598288
14.929200 -13.525200 6.598842
14.976000 -13.525200 6.614522
15.022800 -13.525200 6.613931
15.069600 -13.525200 6.610547
15.116400 -13.525200 6.614894
15.163200 -13.525200 6.614522
15.210000 -13.525200 6.613931
15.256800 -13.525200 6.614522
15.303600 -13.525200 6.618467
15.350400 -13.525200 6.620728
15.397200 -13.525200 6.628395
15.444000 -13.525200 6.628395
15.490800 -13.525200 6.623018
15.537600 -13.525200 6.619097
15.584400 -13.525200 6.610721
15.631200 -13.525200 6.598085
15.678000 -13.525200 6.591020
15.724800 -13.525200 6.566249
15.771600 -13.525200 6.539072
15.818400 -13.525200 6.515334
16.286400 -13.525200 5.031703
16.333200 -13.525200 4.997757
16.380000 -13.525200 4.991268
16.426800 -13.525200 4.985992
16.473600 -13.525200 4.975179
16.520400 -13.525200 4.973794
16.567200 -13.525200 4.975035
16.614000 -13.525200 4.974582
16.660800 -13.525200 4.975035
16.707600 -13.525200 4.984985
16.754400 -13.525200 4.975512
16.801200 -13.525200 4.984985
16.848000 -13.525200 4.974582
16.894800 -13.525200 4.921614
16.941600 -13.525200 4.894462
16.988400 -13.525200 4.880485
17.035200 -13.525200 4.722356
18.345600 -13.525200 -8.163478
18.392400 -13.525200 -8.197600
18.439200 -13.525200 -8.229237
18.486000 -13.525200 -8.235856
18.532800 -13.525200 -8.269780
18.579600 -13.525200 0.000000
18.626400 -13.525200 0.000000
18.673200 -13.525200 0.000000
-18.720000 -13.478400 0.000000
-18.673200 -13.478400 0.000000
-18.626400 -13.478400 0.000000
-18.579600 -13.478400 -7.873930
-18.532800 -13.478400 -7.873930
-18.486000 -13.478400 -7.870809
-18.439200 -13.478400 -7.870809
-18.392400 -13.478400 -7.875665
-18.345600 -13.478400 -7.872462
-18.298800 -13.478400 -7.863628
-18.252000 -13.478400 -7.867723
-18.205200 -13.478400 -7.863628
-18.158400 -13.478400 -7.863628
-18.111600 -13.478400 -7.860232
-18.064800 -13.478400 -7.856131
-18.018000 -13.478400 -7.856131
-17.971200 -13.478400 -7.880897
-17.924400 -13.478400 -7.869507
-17.877600 -13.478400 -7.869507
-17.830800 -13.478400 -7.891673
-17.784000 -13.478400 -7.911629
-17.737200 -13.478400 -7.934782
-17.690400 -13.478400 -7.919946
-17.643600 -13.478400 -7.910380
-17.596800 -13.478400 -7.908280
-17.550000 -13.478400 -7.908007
-17.503200 -13.478400 -7.901478
-17.456400 -13.478400 -7.870040
-17.409600 -13.478400 -7.855864
-17.362800 -13.478400 -7.845349
-17.316000 -13.478400 -7.829501
-17.269200 -13.478400 -7.803630
-17.222400 -13.478400 -7.782470
-17.175600 -13.478400 -7.723733
-17.128800 -13.478400 -7.658017
-17.082000 -13.478400 -7.644259
-15.818400 -13.478400 4.952956
-15.771600 -13.478400 4.974367
-15.724800 -13.478400 4.985398
-15.678000 -13.478400 5.006388
-15.631200 -13.478400 5.023419
-15.584400 -13.478400 5.044976
-15.537600 -13.478400 5.046999
-15.490800 -13.478400 5.071783
-15.444000 -13.478400 5.120640
-15.397200 -13.478400 5.125720
-15.350400 -13.478400 5.137286
-15.303600 -13.478400 5.160236
-14.788800 -13.478400 6.564633
-14.742000 -13.478400 6.614010
-14.695200 -13.478400 6.646098
-14.648400 -13.478400 6.667830
-14.601600 -13.478400 6.680423
-14.554800 -13.478400 6.685947
-14.508000 -13.478400 6.698139
-14.461200 -13.478400 6.702161
-14.414400 -13.478400 6.704069
-14.367600 -13.478400 6.706195
-14.320800 -13.478400 6.706195
-14.274000 -13.478400 6.706338
-14.227200 -13.478400 6.707639
-14.180400 -13.478400 6.710491
-14.133600 -13.478400 6.710491
-14.086800 -13.478400 6.710491
-14.040000 -13.478400 6.710491
-13.993200 -13.478400 6.706338
-13.946400 -13.478400 6.705781
-13.899600 -13.478400 6.705781
-13.852800 -13.478400 6.702782
-13.806000 -13.478400 6.702782
-13.759200 -13.478400 6.701766
-13.712400 -13.478400 6.698556
-13.665600 -13.478400 6.702782
-13.618800 -13.478400 6.694766
-13.572000 -13.478400 6.694766
-13.525200 -13.478400 6.698556
-13.478400 -13.478400 6.701906
-13.431600 -13.478400 6.704229
-13.384800 -13.478400 6.704229
-13.338000 -13.478400 6.704020
-13.291200 -13.478400 6.704020
-13.244400 -13.478400 6.704020
-13.197600 -13.478400 6.704229
-13.150800 -13.478400 6.706963
-13.104000 -13.478400 6.703282
-13.057200 -13.478400 6.703282
-13.010400 -13.478400 6.715586
-12.963600 -13.478400 6.722696
-12.916800 -13.478400 6.729166
-12.870000 -13.478400 6.732077
-12.823200 -13.478400 6.745476
-12.776400 -13.478400 6.852795
-5.241600 -13.478400 8.358427
-5.194800 -13.478400 8.267647
-5.148000 -13.478400 8.173693
-5.101200 -13.478400 8.119878
-5.054400 -13.478400 8.099583
-5.007600 -13.478400 8.068714
-4.960800 -13.478400 8.035327
-4.914000 -13.478400 7.991900
-4.867200 -13.478400 7.908430
-4.820400 -13.478400 7.863275
-4.773600 -13.478400 7.822453
-4.726800 -13.478400 7.759621
-4.680000 -13.478400 7.739800
-4.633200 -13.478400 7.732650
-4.586400 -13.478400 7.738997
-4.539600 -13.478400 7.732328
-4.492800 -13.478400 7.681289
-4.446000 -13.478400 7.566223
-4.399200 -13.478400 7.535870
-4.352400 -13.478400 7.512205
-4.305600 -13.478400 7.477224
-4.258800 -13.478400 7.438311
-4.212000 -13.478400 7.364020
-4.165200 -13.478400 7.353920
-4.118400 -13.478400 7.327776
-4.071600 -13.478400 7.323383
-4.024800 -13.478400 7.284731
-3.978000 -13.478400 7.259974
-3.931200 -13.478400 7.243687
-3.884400 -13.478400 7.192952
-3.837600 -13.478400 7.181610
-3.790800 -13.478400 7.172870
-3.744000 -13.478400 7.157408
-3.697200 -13.478400 7.096921
-3.650400 -13.478400 7.077258
-3.603600 -13.478400 7.047536
-3.556800 -13.478400 7.015864
-3.510000 -13.478400 7.003307
-3.463200 -13.478400 6.965376
-3.416400 -13.478400 6.945120
-3.369600 -13.478400 6.938148
-3.322800 -13.478400 6.927779
-3.276000 -13.478400 6.898904
-3.229200 -13.478400 6.881514
-3.182400 -13.478400 6.860537
-3.135600 -13.478400 6.844831
-3.088800 -13.478400 6.832614
-3.042000 -13.478400 6.823095
-2.995200 -13.478400 6.802596
-2.948400 -13.478400 6.773607
-2.901600 -13.478400 6.757919
-2.854800 -13.478400 6.738315
-2.808000 -13.478400 6.730210
-2.761200 -13.478400 6.702873
-2.714400 -13.478400 6.688181
-2.667600 -13.478400 6.699014
-2.620800 -13.478400 6.699014
-2.574000 -13.478400 6.685091
-2.527200 -13.478400 6.668914
-2.480400 -13.478400 6.646845
-2.433600 -13.478400 6.615402
-2.386800 -13.478400 6.576565
-2.340000 -13.478400 6.524601
-2.293200 -13.478400 6.499285
-2.246400 -13.478400 6.478566
-2.199600 -13.478400 6.463720
-2.152800 -13.478400 6.438740
-2.106000 -13.478400 6.432184
-2.059200 -13.478400 6.427134
-2.012400 -13.478400 6.424568
-1.965600 -13.478400 6.432184
-1.918800 -13.478400 6.424568
-1.872000 -13.478400 6.424568
-1.825200 -13.478400 6.427840
-1.778400 -13.478400 6.416364
-1.731600 -13.478400 6.407470
-1.684800 -13.478400 6.380289
-1.638000 -13.478400 6.359572
-1.591200 -13.478400 6.331930
-1.544400 -13.478400 6.301506
-1.497600 -13.478400 6.268257
-1.450800 -13.478400 6.228904
-1.404000 -13.478400 6.180414
-1.357200 -13.478400 6.150312
-1.310400 -13.478400 6.132325
-1.263600 -13.478400 6.125616
-1.216800 -13.478400 6.122598
-1.170000 -13.478400 6.127989
-1.123200 -13.478400 6.125616
-1.076400 -13.478400 6.127989
-1.029600 -13.478400 6.108299
-0.982800 -13.478400 6.107900
-0.936000 -13.478400 6.097462
-0.889200 -13.478400 6.097462
-0.842400 -13.478400 6.097462
-0.795600 -13.478400 6.111499
-0.748800 -13.478400 6.127048
-0.702000 -13.478400 6.127048
-0.655200 -13.478400 6.120160
-0.608400 -13.478400 6.111677
-0.561600 -13.478400 6.088548
-0.514800 -13.478400 6.064033
-0.468000 -13.478400 6.028312
-0.421200 -13.478400 5.992223
-0.374400 -13.478400 5.977847
-0.327600 -13.478400 5.961734
-0.280800 -13.478400 5.922226
-0.234000 -13.478400 5.922226
-0.187200 -13.478400 5.931105
-0.140400 -13.478400 5.928539
-0.093600 -13.478400 5.917815
-0.046800 -13.478400 5.904245
0.000000 -13.478400 5.892462
0.046800 -13.478400 5.883098
0.093600 -13.478400 5.856419
0.140400 -13.478400 5.853354
0.187200 -13.478400 5.837487
0.234000 -13.478400 5.831027
0.280800 -13.478400 5.831027
0.327600 -13.478400 5.831027
0.374400 -13.478400 5.837487
0.421200 -13.478400 5.829944
0.468000 -13.478400 5.830597
0.514800 -13.478400 5.850468
0.561600 -13.478400 5.855705
0.608400 -13.478400 5.850468
0.655200 -13.478400 5.843848
0.702000 -13.478400 5.842197
0.748800 -13.478400 5.843848
0.795600 -13.478400 5.826634
0.842400 -13.478400 5.804785
0.889200 -13.478400 5.762990
0.936000 -13.478400 5.749050
0.982800 -13.478400 5.747397
1.029600 -13.478400 5.741328
1.076400 -13.478400 5.739430
1.123200 -13.478400 5.739430
1.170000 -13.478400 5.731042
1.216800 -13.478400 5.726777
1.263600 -13.478400 5.730004
1.310400 -13.478400 5.726313
1.357200 -13.478400 5.707069
1.404000 -13.478400 5.707069
1.450800 -13.478400 5.707069
1.497600 -13.478400 5.697821
1.544400 -13.478400 5.711978
1.591200 -13.478400 5.711978
1.638000 -13.478400 5.719996
1.684800 -13.478400 5.747468
1.731600 -13.478400 5.737416
1.778400 -13.478400 5.747468
1.825200 -13.478400 5.754711
1.872000 -13.478400 5.747468
1.918800 -13.478400 5.727233
1.965600 -13.478400 5.723205
2.012400 -13.478400 5.718048
2.059200 -13.478400 5.719523
2.106000 -13.478400 5.719523
2.152800 -13.478400 5.723205
2.199600 -13.478400 5.716163
2.246400 -13.478400 5.720846
2.293200 -13.478400 5.714738
2.340000 -13.478400 5.712063
2.386800 -13.478400 5.714738
2.433600 -13.478400 5.688633
2.480400 -13.478400 5.687211
2.527200 -13.478400 5.687211
2.574000 -13.478400 5.686439
2.620800 -13.478400 5.672195
2.667600 -13.478400 5.669187
2.714400 -13.478400 5.666683
2.761200 -13.478400 5.689193
2.808000 -13.478400 5.689193
2.854800 -13.478400 5.700522
2.901600 -13.478400 5.704138
2.948400 -13.478400 5.726412
2.995200 -13.478400 5.742397
3.042000 -13.478400 5.709337
3.088800 -13.478400 5.686501
3.135600 -13.478400 5.669753
3.182400 -13.478400 5.668255
3.229200 -13.478400 5.668255
3.276000 -13.478400 5.655862
3.322800 -13.478400 5.655862
3.369600 -13.478400 5.650289
3.416400 -13.478400 5.650289
3.463200 -13.478400 5.653010
3.510000 -13.478400 5.666204
3.556800 -13.478400 5.666204
3.603600 -13.478400 5.685628
3.650400 -13.478400 5.675471
3.697200 -13.478400 5.685843
3.744000 -13.478400 5.712225
3.790800 -13.478400 5.712225
3.837600 -13.478400 5.713390
3.884400 -13.478400 5.711357
3.931200 -13.478400 5.690691
3.978000 -13.478400 5.690691
4.024800 -13.478400 5.700366
4.071600 -13.478400 5.700366
4.118400 -13.478400 5.700486
4.165200 -13.478400 5.700486
4.212000 -13.478400 5.717201
4.258800 -13.478400 5.735456
4.305600 -13.478400 5.759266
4.352400 -13.478400 5.747725
4.399200 -13.478400 5.778603
4.446000 -13.478400 5.800866
4.492800 -13.478400 5.797490
4.539600 -13.478400 5.797490
4.586400 -13.478400 5.778037
4.633200 -13.478400 5.778037
4.680000 -13.478400 5.778460
4.726800 -13.478400 5.778460
4.773600 -13.478400 5.778250
4.820400 -13.478400 5.778250
4.867200 -13.478400 5.790941
4.914000 -13.478400 5.790941
4.960800 -13.478400 5.783226
5.007600 -13.478400 5.771043
5.054400 -13.478400 5.774560
5.101200 -13.478400 5.790559
5.148000 -13.478400 5.783226
5.194800 -13.478400 5.763826
5.241600 -13.478400 5.772743
5.288400 -13.478400 5.790719
5.335200 -13.478400 5.816626
5.382000 -13.478400 5.818625
5.428800 -13.478400 5.816626
5.475600 -13.478400 5.830845
5.522400 -13.478400 5.846506
5.569200 -13.478400 5.862492
5.616000 -13.478400 5.916984
5.662800 -13.478400 5.926288
5.709600 -13.478400 5.926288
5.756400 -13.478400 5.957101
5.803200 -13.478400 5.970537
5.850000 -13.478400 5.987812
5.896800 -13.478400 5.992433
5.943600 -13.478400 5.996822
5.990400 -13.478400 5.996435
6.037200 -13.478400 6.008981
6.084000 -13.478400 6.001395
6.130800 -13.478400 6.016197
6.177600 -13.478400 6.037448
6.224400 -13.478400 6.041083
6.271200 -13.478400 6.065358
6.318000 -13.478400 6.076482
6.364800 -13.478400 6.080890
6.411600 -13.478400 6.089169
6.458400 -13.478400 6.093972
6.505200 -13.478400 6.089169
6.552000 -13.478400 6.102667
6.598800 -13.478400 6.107828
6.645600 -13.478400 6.113050
6.692400 -13.478400 6.142079
6.739200 -13.478400 6.177389
6.786000 -13.478400 6.201539
6.832800 -13.478400 6.225476
6.879600 -13.478400 6.229526
6.926400 -13.478400 6.275334
6.973200 -13.478400 6.301147
7.020000 -13.478400 6.314519
7.066800 -13.478400 6.339698
7.113600 -13.478400 6.356884
7.160400 -13.478400 6.369252
7.207200 -13.478400 6.379035
7.254000 -13.478400 6.395720
7.300800 -13.478400 6.401485
7.347600 -13.478400 6.401485
7.394400 -13.478400 6.411301
7.441200 -13.478400 6.432121
7.488000 -13.478400 6.444418
7.534800 -13.478400 6.459149
7.581600 -13.478400 6.500764
7.628400 -13.478400 6.534215
7.675200 -13.478400 6.595685
7.722000 -13.478400 6.632419
7.768800 -13.478400 6.651246
7.815600 -13.478400 6.674939
7.862400 -13.478400 6.690873
7.909200 -13.478400 6.714045
7.956000 -13.478400 6.735391
8.002800 -13.478400 6.755871
8.049600 -13.478400 6.788243
8.096400 -13.478400 6.823264
8.143200 -13.478400 6.848447
8.190000 -13.478400 6.867802
8.236800 -13.478400 6.918418
8.283600 -13.478400 6.942215
8.330400 -13.478400 6.974184
8.377200 -13.478400 7.035636
8.424000 -13.478400 7.061283
8.470800 -13.478400 7.069890
8.517600 -13.478400 7.099805
8.564400 -13.478400 7.101572
8.611200 -13.478400 7.114382
8.658000 -13.478400 7.125022
8.704800 -13.478400 7.139281
8.751600 -13.478400 7.194571
8.798400 -13.478400 7.238363
8.845200 -13.478400 7.303634
8.892000 -13.478400 7.333870
8.938800 -13.478400 7.374710
8.985600 -13.478400 7.388212
9.032400 -13.478400 7.409918
9.079200 -13.478400 7.432692
9.126000 -13.478400 7.479076
9.172800 -13.478400 7.507431
9.219600 -13.478400 7.507827
9.266400 -13.478400 7.507827
9.313200 -13.478400 7.531606
9.360000 -13.478400 7.514235
9.406800 -13.478400 7.514235
9.453600 -13.478400 7.521556
9.500400 -13.478400 7.536289
9.547200 -13.478400 7.661935
9.594000 -13.478400 7.711966
9.640800 -13.478400 7.764566
9.687600 -13.478400 7.968183
9.734400 -13.478400 7.968183
9.781200 -13.478400 8.134910
9.828000 -13.478400 8.691105
9.874800 -13.478400 29.402660
9.921600 -13.478400 29.412203
9.968400 -13.478400 29.418116
10.015200 -13.478400 29.422389
10.062000 -13.478400 29.424865
10.108800 -13.478400 29.429140
13.852800 -13.478400 6.688230
13.899600 -13.478400 6.671021
13.946400 -13.478400 6.650741
13.993200 -13.478400 6.634451
14.040000 -13.478400 6.630916
14.086800 -13.478400 6.615777
14.133600 -13.478400 6.611699
14.180400 -13.478400 6.615339
14.227200 -13.478400 6.615339
14.274000 -13.478400 6.613768
14.320800 -13.478400 6.613768
14.367600 -13.478400 6.615339
14.414400 -13.478400 6.613768
14.461200 -13.478400 6.601260
14.508000 -13.478400 6.600269
14.554800 -13.478400 6.597590
14.601600 -13.478400 6.596943
14.648400 -13.478400 6.597590
14.695200 -13.478400 6.596943
14.742000 -13.478400 6.599153
14.788800 -13.478400 6.596854
14.835600 -13.478400 6.598288
14.882400 -13.478400 6.599153
14.929200 -13.478400 6.608510
14.976000 -13.478400 6.614522
15.022800 -13.478400 6.613931
15.069600 -13.478400 6.610547
15.116400 -13.478400 6.617993
15.163200 -13.478400 6.614522
15.210000 -13.478400 6.613931
15.256800 -13.478400 6.613931
15.303600 -13.478400 6.618104
15.350400 -13.478400 6.620728
15.397200 -13.478400 6.622317
15.444000 -13.478400 6.623870
15.490800 -13.478400 6.623018
15.537600 -13.478400 6.621136
15.584400 -13.478400 6.617432
15.631200 -13.478400 6.612821
15.678000 -13.478400 6.596340
15.724800 -13.478400 6.586071
15.771600 -13.478400 6.566592
15.818400 -13.478400 6.566249
16.333200 -13.478400 5.006985
16.380000 -13.478400 5.002708
16.426800 -13.478400 4.991268
16.473600 -13.478400 4.976440
16.520400 -13.478400 4.975179
16.567200 -13.478400 4.975179
16.614000 -13.478400 4.975035
16.660800 -13.478400 4.975035
16.707600 -13.478400 4.978674
16.754400 -13.478400 4.975512
16.801200 -13.478400 4.984985
16.848000 -13.478400 4.975512
16.894800 -13.478400 4.958966
16.941600 -13.478400 4.925102
16.988400 -13.478400 4.894115
17.035200 -13.478400 4.821464
17.082000 -13.478400 4.659545
18.392400 -13.478400 -8.229237
18.439200 -13.478400 -8.235856
18.486000 -13.478400 -8.290471
18.532800 -13.478400 -8.310532
18.579600 -13.478400 0.000000
18.626400 -13.478400 0.000000
18.673200 -13.478400 0.000000
-18.720000 -13.431600 0.000000
-18.673200 -13.431600 0.000000
-18.626400 -13.431600 0.000000
-18.579600 -13.431600 -7.862725
-18.532800 -13.431600 -7.856882
-18.486000 -13.431600 -7.851419
-18.439200 -13.431600 -7.845728
-18.392400 -13.431600 -7.863628
-18.345600 -13.431600 -7.845728
-18.298800 -13.431600 -7.844990
-18.252000 -13.431600 -7.845728
-18.205200 -13.431600 -7.863120
-18.158400 -13.431600 -7.863120
-18.111600 -13.431600 -7.863120
-18.064800 -13.431600 -7.855740
-18.018000 -13.431600 -7.855740
-17.971200 -13.431600 -7.863120
-17.924400 -13.431600 -7.845233
-17.877600 -13.431600 -7.842057
-17.830800 -13.431600 -7.845233
-17.784000 -13.431600 -7.869507
-17.737200 -13.431600 -7.899313
-17.690400 -13.431600 -7.908007
-17.643600 -13.431600 -7.899313
-17.596800 -13.431600 -7.901478
-17.550000 -13.431600 -7.896826
-17.503200 -13.431600 -7.895951
-17.456400 -13.431600 -7.852971
-17.409600 -13.431600 -7.839766
-17.362800 -13.431600 -7.829501
-17.316000 -13.431600 -7.796332
-17.269200 -13.431600 -7.782071
-17.222400 -13.431600 -7.723733
-17.175600 -13.431600 -7.696572
-17.128800 -13.431600 -7.644259
-16.614000 -13.431600 -6.198929
-15.865200 -13.431600 4.947925
-15.818400 -13.431600 4.962487
-15.771600 -13.431600 4.985398
-15.724800 -13.431600 4.994391
-15.678000 -13.431600 5.022442
-15.631200 -13.431600 5.027170
-15.584400 -13.431600 5.045912
-15.537600 -13.431600 5.071226
-15.490800 -13.431600 5.080432
-15.444000 -13.431600 5.120640
-15.397200 -13.431600 5.130481
-15.350400 -13.431600 5.141140
-15.303600 -13.431600 5.164872
-14.835600 -13.431600 6.573824
-14.788800 -13.431600 6.597534
-14.742000 -13.431600 6.641670
-14.695200 -13.431600 6.667830
-14.648400 -13.431600 6.674682
-14.601600 -13.431600 6.682522
-14.554800 -13.431600 6.693753
-14.508000 -13.431600 6.702161
-14.461200 -13.431600 6.707026
-14.414400 -13.431600 6.707026
-14.367600 -13.431600 6.707639
-14.320800 -13.431600 6.712640
-14.274000 -13.431600 6.712640
-14.227200 -13.431600 6.713256
-14.180400 -13.431600 6.722280
-14.133600 -13.431600 6.723263
-14.086800 -13.431600 6.723263
-14.040000 -13.431600 6.723263
-13.993200 -13.431600 6.716451
-13.946400 -13.431600 6.712610
-13.899600 -13.431600 6.711579
-13.852800 -13.431600 6.707730
-13.806000 -13.431600 6.705781
-13.759200 -13.431600 6.705672
-13.712400 -13.431600 6.702942
-13.665600 -13.431600 6.707730
-13.618800 -13.431600 6.707730
-13.572000 -13.431600 6.705672
-13.525200 -13.431600 6.711393
-13.478400 -13.431600 6.711393
-13.431600 -13.431600 6.716064
-13.384800 -13.431600 6.714976
-13.338000 -13.431600 6.714976
-13.291200 -13.431600 6.714976
-13.244400 -13.431600 6.713950
-13.197600 -13.431600 6.717011
-13.150800 -13.431600 6.720191
-13.104000 -13.431600 6.715951
-13.057200 -13.431600 6.720032
-13.010400 -13.431600 6.723821
-12.963600 -13.431600 6.729166
-12.916800 -13.431600 6.745476
-12.870000 -13.431600 6.751678
-12.823200 -13.431600 6.788008
-5.194800 -13.431600 8.287421
-5.148000 -13.431600 8.185365
-5.101200 -13.431600 8.139512
-5.054400 -13.431600 8.112695
-5.007600 -13.431600 8.092976
-4.960800 -13.431600 8.037932
-4.914000 -13.431600 8.016765
-4.867200 -13.431600 7.943947
-4.820400 -13.431600 7.876000
-4.773600 -13.431600 7.828451
-4.726800 -13.431600 7.789243
-4.680000 -13.431600 7.751160
-4.633200 -13.431600 7.751160
-4.586400 -13.431600 7.751160
-4.539600 -13.431600 7.726978
-4.492800 -13.431600 7.669353
-4.446000 -13.431600 7.572151
-4.399200 -13.431600 7.552748
-4.352400 -13.431600 7.532418
-4.305600 -13.431600 7.501567
-4.258800 -13.431600 7.463948
-4.212000 -13.431600 7.404796
-4.165200 -13.431600 7.353920
-4.118400 -13.431600 7.327776
-4.071600 -13.431600 7.318131
-4.024800 -13.431600 7.281339
-3.978000 -13.431600 7.252105
-3.931200 -13.431600 7.236216
-3.884400 -13.431600 7.194582
-3.837600 -13.431600 7.189017
-3.790800 -13.431600 7.172936
-3.744000 -13.431600 7.162037
-3.697200 -13.431600 7.092624
-3.650400 -13.431600 7.052591
-3.603600 -13.431600 7.025428
-3.556800 -13.431600 7.006662
-3.510000 -13.431600 6.995337
-3.463200 -13.431600 6.958302
-3.416400 -13.431600 6.938148
-3.369600 -13.431600 6.933209
-3.322800 -13.431600 6.918874
-3.276000 -13.431600 6.893956
-3.229200 -13.431600 6.878088
-3.182400 -13.431600 6.858271
-3.135600 -13.431600 6.844831
-3.088800 -13.431600 6.832614
-3.042000 -13.431600 6.823095
-2.995200 -13.431600 6.805751
-2.948400 -13.431600 6.778959
-2.901600 -13.431600 6.764260
-2.854800 -13.431600 6.738315
-2.808000 -13.431600 6.725365
-2.761200 -13.431600 6.686077
-2.714400 -13.431600 6.683946
-2.667600 -13.431600 6.689491
-2.620800 -13.431600 6.689491
-2.574000 -13.431600 6.683946
-2.527200 -13.431600 6.666861
-2.480400 -13.431600 6.634309
-2.433600 -13.431600 6.615402
-2.386800 -13.431600 6.576565
-2.340000 -13.431600 6.524601
-2.293200 -13.431600 6.499285
-2.246400 -13.431600 6.471995
-2.199600 -13.431600 6.463720
-2.152800 -13.431600 6.444181
-2.106000 -13.431600 6.432515
-2.059200 -13.431600 6.405400
-2.012400 -13.431600 6.405400
-1.965600 -13.431600 6.428646
-1.918800 -13.431600 6.426447
-1.872000 -13.431600 6.428646
-1.825200 -13.431600 6.428646
-1.778400 -13.431600 6.426447
-1.731600 -13.431600 6.407470
-1.684800 -13.431600 6.374707
-1.638000 -13.431600 6.355165
-1.591200 -13.431600 6.321068
-1.544400 -13.431600 6.299142
-1.497600 -13.431600 6.254842
-1.450800 -13.431600 6.232169
-1.404000 -13.431600 6.182188
-1.357200 -13.431600 6.150312
-1.310400 -13.431600 6.132325
-1.263600 -13.431600 6.125616
-1.216800 -13.431600 6.116303
-1.170000 -13.431600 6.125616
-1.123200 -13.431600 6.123403
-1.076400 -13.431600 6.116303
-1.029600 -13.431600 6.104135
-0.982800 -13.431600 6.104135
-0.936000 -13.431600 6.097003
-0.889200 -13.431600 6.084665
-0.842400 -13.431600 6.086646
-0.795600 -13.431600 6.097462
-0.748800 -13.431600 6.111499
-0.702000 -13.431600 6.101304
-0.655200 -13.431600 6.088548
-0.608400 -13.431600 6.088548
-0.561600 -13.431600 6.078323
-0.514800 -13.431600 6.050300
-0.468000 -13.431600 6.016153
-0.421200 -13.431600 5.985509
-0.374400 -13.431600 5.977847
-0.327600 -13.431600 5.956700
-0.280800 -13.431600 5.921726
-0.234000 -13.431600 5.917815
-0.187200 -13.431600 5.922226
-0.140400 -13.431600 5.922226
-0.093600 -13.431600 5.908445
-0.046800 -13.431600 5.885314
0.000000 -13.431600 5.856419
0.046800 -13.431600 5.848853
0.093600 -13.431600 5.839323
0.140400 -13.431600 5.839323
0.187200 -13.431600 5.826936
0.234000 -13.431600 5.826936
0.280800 -13.431600 5.830736
0.327600 -13.431600 5.830736
0.374400 -13.431600 5.830736
0.421200 -13.431600 5.826588
0.468000 -13.431600 5.826616
0.514800 -13.431600 5.829944
0.561600 -13.431600 5.826634
0.608400 -13.431600 5.825693
0.655200 -13.431600 5.825693
0.702000 -13.431600 5.815633
0.748800 -13.431600 5.821875
0.795600 -13.431600 5.792180
0.842400 -13.431600 5.764026
0.889200 -13.431600 5.747231
0.936000 -13.431600 5.741328
0.982800 -13.431600 5.734287
1.029600 -13.431600 5.726777
1.076400 -13.431600 5.726777
1.123200 -13.431600 5.726777
1.170000 -13.431600 5.712897
1.216800 -13.431600 5.694172
1.263600 -13.431600 5.694172
1.310400 -13.431600 5.687745
1.357200 -13.431600 5.668533
1.404000 -13.431600 5.674052
1.450800 -13.431600 5.687745
1.497600 -13.431600 5.675676
1.544400 -13.431600 5.708025
1.591200 -13.431600 5.709184
1.638000 -13.431600 5.711978
1.684800 -13.431600 5.736647
1.731600 -13.431600 5.723204
1.778400 -13.431600 5.723204
1.825200 -13.431600 5.737416
1.872000 -13.431600 5.719523
1.918800 -13.431600 5.712865
1.965600 -13.431600 5.712865
2.012400 -13.431600 5.712865
2.059200 -13.431600 5.714738
2.106000 -13.431600 5.714738
2.152800 -13.431600 5.714738
2.199600 -13.431600 5.705036
2.246400 -13.431600 5.698657
2.293200 -13.431600 5.698657
2.340000 -13.431600 5.669454
2.386800 -13.431600 5.686439
2.433600 -13.431600 5.648245
2.480400 -13.431600 5.662032
2.527200 -13.431600 5.666683
2.574000 -13.431600 5.664658
2.620800 -13.431600 5.664658
2.667600 -13.431600 5.662032
2.714400 -13.431600 5.664658
2.761200 -13.431600 5.688327
2.808000 -13.431600 5.700522
2.854800 -13.431600 5.710184
2.901600 -13.431600 5.726412
2.948400 -13.431600 5.732785
2.995200 -13.431600 5.743905
3.042000 -13.431600 5.732785
3.088800 -13.431600 5.686501
3.135600 -13.431600 5.668255
3.182400 -13.431600 5.666281
3.229200 -13.431600 5.668255
3.276000 -13.431600 5.655862
3.322800 -13.431600 5.651519
3.369600 -13.431600 5.649956
3.416400 -13.431600 5.650257
3.463200 -13.431600 5.650257
3.510000 -13.431600 5.653010
3.556800 -13.431600 5.653010
3.603600 -13.431600 5.658317
3.650400 -13.431600 5.658317
3.697200 -13.431600 5.666204
3.744000 -13.431600 5.684148
3.790800 -13.431600 5.684148
3.837600 -13.431600 5.689271
3.884400 -13.431600 5.689271
3.931200 -13.431600 5.677350
3.978000 -13.431600 5.672033
4.024800 -13.431600 5.672033
4.071600 -13.431600 5.685336
4.118400 -13.431600 5.690691
4.165200 -13.431600 5.700486
4.212000 -13.431600 5.717201
4.258800 -13.431600 5.735456
4.305600 -13.431600 5.756594
4.352400 -13.431600 5.737639
4.399200 -13.431600 5.737639
4.446000 -13.431600 5.788688
4.492800 -13.431600 5.775237
4.539600 -13.431600 5.777599
4.586400 -13.431600 5.751520
4.633200 -13.431600 5.751520
4.680000 -13.431600 5.777599
4.726800 -13.431600 5.778037
4.773600 -13.431600 5.771043
4.820400 -13.431600 5.770733
4.867200 -13.431600 5.770733
4.914000 -13.431600 5.774560
4.960800 -13.431600 5.771043
5.007600 -13.431600 5.763641
5.054400 -13.431600 5.768457
5.101200 -13.431600 5.768457
5.148000 -13.431600 5.768457
5.194800 -13.431600 5.758838
5.241600 -13.431600 5.763254
5.288400 -13.431600 5.790559
5.335200 -13.431600 5.818625
5.382000 -13.431600 5.818625
5.428800 -13.431600 5.812588
5.475600 -13.431600 5.826950
5.522400 -13.431600 5.831190
5.569200 -13.431600 5.842197
5.616000 -13.431600 5.863939
5.662800 -13.431600 5.882193
5.709600 -13.431600 5.898059
5.756400 -13.431600 5.916679
5.803200 -13.431600 5.956018
5.850000 -13.431600 5.970537
5.896800 -13.431600 5.980415
5.943600 -13.431600 5.992433
5.990400 -13.431600 5.992433
6.037200 -13.431600 5.996869
6.084000 -13.431600 5.996822
6.130800 -13.431600 6.004898
6.177600 -13.431600 6.030795
6.224400 -13.431600 6.037448
6.271200 -13.431600 6.052355
6.318000 -13.431600 6.071407
6.364800 -13.431600 6.080890
6.411600 -13.431600 6.089169
6.458400 -13.431600 6.102667
6.505200 -13.431600 6.081429
6.552000 -13.431600 6.081429
6.598800 -13.431600 6.102667
6.645600 -13.431600 6.111396
6.692400 -13.431600 6.119401
6.739200 -13.431600 6.150369
6.786000 -13.431600 6.182484
6.832800 -13.431600 6.205310
6.879600 -13.431600 6.225476
6.926400 -13.431600 6.260156
6.973200 -13.431600 6.280972
7.020000 -13.431600 6.301147
7.066800 -13.431600 6.314519
7.113600 -13.431600 6.337664
7.160400 -13.431600 6.350524
7.207200 -13.431600 6.368722
7.254000 -13.431600 6.395533
7.300800 -13.431600 6.400721
7.347600 -13.431600 6.411301
7.394400 -13.431600 6.426124
7.441200 -13.431600 6.444564
7.488000 -13.431600 6.449267
7.534800 -13.431600 6.480752
7.581600 -13.431600 6.531505
7.628400 -13.431600 6.563918
7.675200 -13.431600 6.590761
7.722000 -13.431600 6.619724
7.768800 -13.431600 6.637332
7.815600 -13.431600 6.661325
7.862400 -13.431600 6.688985
7.909200 -13.431600 6.714045
7.956000 -13.431600 6.735313
8.002800 -13.431600 6.743642
8.049600 -13.431600 6.780400
8.096400 -13.431600 6.810461
8.143200 -13.431600 6.824709
8.190000 -13.431600 6.860572
8.236800 -13.431600 6.898168
8.283600 -13.431600 6.929443
8.330400 -13.431600 6.947936
8.377200 -13.431600 7.010939
8.424000 -13.431600 7.050333
8.470800 -13.431600 7.068832
8.517600 -13.431600 7.095033
8.564400 -13.431600 7.099805
8.611200 -13.431600 7.114382
8.658000 -13.431600 7.127477
8.704800 -13.431600 7.140083
8.751600 -13.431600 7.194571
8.798400 -13.431600 7.236288
8.845200 -13.431600 7.296738
8.892000 -13.431600 7.374298
8.938800 -13.431600 7.388212
8.985600 -13.431600 7.412622
9.032400 -13.431600 7.425392
9.079200 -13.431600 7.464694
9.126000 -13.431600 7.497977
9.172800 -13.431600 7.508410
9.219600 -13.431600 7.519424
9.266400 -13.431600 7.536289
9.313200 -13.431600 7.539671
9.360000 -13.431600 7.531606
9.406800 -13.431600 7.521556
9.453600 -13.431600 7.526787
9.500400 -13.431600 7.562819
9.547200 -13.431600 7.661935
9.594000 -13.431600 7.694002
9.640800 -13.431600 7.764566
9.687600 -13.431600 7.855811
9.734400 -13.431600 7.968183
9.781200 -13.431600 8.097575
9.828000 -13.431600 8.691105
9.874800 -13.431600 29.409311
9.921600 -13.431600 29.416475
9.968400 -13.431600 29.424737
10.015200 -13.431600 29.431180
10.062000 -13.431600 29.432430
10.108800 -13.431600 29.433678
10.155600 -13.431600 29.437027
13.899600 -13.431600 6.673404
13.946400 -13.431600 6.659915
13.993200 -13.431600 6.634794
14.040000 -13.431600 6.632261
14.086800 -13.431600 6.628290
14.133600 -13.431600 6.628290
14.180400 -13.431600 6.627007
14.227200 -13.431600 6.620659
14.274000 -13.431600 6.615339
14.320800 -13.431600 6.615339
14.367600 -13.431600 6.619436
14.414400 -13.431600 6.615339
14.461200 -13.431600 6.608789
14.508000 -13.431600 6.600875
14.554800 -13.431600 6.601260
14.601600 -13.431600 6.600875
14.648400 -13.431600 6.599153
14.695200 -13.431600 6.596854
14.742000 -13.431600 6.596943
14.788800 -13.431600 6.591606
14.835600 -13.431600 6.591606
14.882400 -13.431600 6.591387
14.929200 -13.431600 6.594137
14.976000 -13.431600 6.598288
15.022800 -13.431600 6.610547
15.069600 -13.431600 6.598288
15.116400 -13.431600 6.615076
15.163200 -13.431600 6.617993
15.210000 -13.431600 6.617993
15.256800 -13.431600 6.617993
15.303600 -13.431600 6.620728
15.350400 -13.431600 6.620728
15.397200 -13.431600 6.622317
15.444000 -13.431600 6.623870
15.490800 -13.431600 6.623018
15.537600 -13.431600 6.621136
15.584400 -13.431600 6.620400
15.631200 -13.431600 6.612950
15.678000 -13.431600 6.601637
15.724800 -13.431600 6.594718
15.771600 -13.431600 6.584506
15.818400 -13.431600 6.571427
16.380000 -13.431600 5.008751
16.426800 -13.431600 5.003497
16.473600 -13.431600 4.980103
16.520400 -13.431600 4.976440
16.567200 -13.431600 4.985381
16.614000 -13.431600 4.975179
16.660800 -13.431600 4.975035
16.707600 -13.431600 4.984985
16.754400 -13.431600 4.975512
16.801200 -13.431600 4.984985
16.848000 -13.431600 4.977058
16.894800 -13.431600 4.968466
16.941600 -13.431600 4.954668
16.988400 -13.431600 4.921614
17.035200 -13.431600 4.883715
17.082000 -13.431600 4.733988
18.439200 -13.431600 -8.279025
18.486000 -13.431600 -8.310532
18.532800 -13.431600 -8.325906
18.579600 -13.431600 0.000000
18.626400 -13.431600 0.000000
18.673200 -13.431600 0.000000
-18.720000 -13.384800 0.000000
-18.673200 -13.384800 0.000000
-18.626400 -13.384800 0.000000
-18.579600 -13.384800 -7.851419
-18.532800 -13.384800 -7.830496
-18.486000 -13.384800 -7.818233
-18.439200 -13.384800 -7.818233
-18.392400 -13.384800 -7.816800
-18.345600 -13.384800 -7.824180
-18.298800 -13.384800 -7.816800
-18.252000 -13.384800 -7.833624
-18.205200 -13.384800 -7.833624
-18.158400 -13.384800 -7.835954
-18.111600 -13.384800 -7.838031
-18.064800 -13.384800 -7.855740
-18.018000 -13.384800 -7.855740
-17.971200 -13.384800 -7.874901
-17.924400 -13.384800 -7.855740
-17.877600 -13.384800 -7.855740
-17.830800 -13.384800 -7.855740
-17.784000 -13.384800 -7.855740
-17.737200 -13.384800 -7.869507
-17.690400 -13.384800 -7.893006
-17.643600 -13.384800 -7.855864
-17.596800 -13.384800 -7.855864
-17.550000 -13.384800 -7.845872
-17.503200 -13.384800 -7.839766
-17.456400 -13.384800 -7.835996
-17.409600 -13.384800 -7.829501
-17.362800 -13.384800 -7.814086
-17.316000 -13.384800 -7.788069
-17.269200 -13.384800 -7.772171
-17.222400 -13.384800 -7.721734
-17.175600 -13.384800 -7.656425
-16.660800 -13.384800 -6.239471
-16.614000 -13.384800 -6.190056
-15.912000 -13.384800 4.947925
-15.865200 -13.384800 4.959922
-15.818400 -13.384800 4.985839
-15.771600 -13.384800 4.998957
-15.724800 -13.384800 5.022442
-15.678000 -13.384800 5.030183
-15.631200 -13.384800 5.045912
-15.584400 -13.384800 5.080432
-15.537600 -13.384800 5.093707
-15.490800 -13.384800 5.111032
-15.444000 -13.384800 5.132477
-15.397200 -13.384800 5.155768
-14.835600 -13.384800 6.613624
-14.788800 -13.384800 6.641670
-14.742000 -13.384800 6.669605
-14.695200 -13.384800 6.681102
-14.648400 -13.384800 6.689951
-14.601600 -13.384800 6.704053
-14.554800 -13.384800 6.704053
-14.508000 -13.384800 6.707026
-14.461200 -13.384800 6.714800
-14.414400 -13.384800 6.720237
-14.367600 -13.384800 6.726442
-14.320800 -13.384800 6.723263
-14.274000 -13.384800 6.723263
-14.227200 -13.384800 6.727111
-14.180400 -13.384800 6.727208
-14.133600 -13.384800 6.728329
-14.086800 -13.384800 6.727143
-14.040000 -13.384800 6.727143
-13.993200 -13.384800 6.729823
-13.946400 -13.384800 6.727143
-13.899600 -13.384800 6.716890
-13.852800 -13.384800 6.711825
-13.806000 -13.384800 6.709982
-13.759200 -13.384800 6.709982
-13.712400 -13.384800 6.707740
-13.665600 -13.384800 6.709982
-13.618800 -13.384800 6.709982
-13.572000 -13.384800 6.712542
-13.525200 -13.384800 6.714976
-13.478400 -13.384800 6.716064
-13.431600 -13.384800 6.723037
-13.384800 -13.384800 6.724286
-13.338000 -13.384800 6.726955
-13.291200 -13.384800 6.729708
-13.244400 -13.384800 6.720191
-13.197600 -13.384800 6.729879
-13.150800 -13.384800 6.729879
-13.104000 -13.384800 6.723821
-13.057200 -13.384800 6.726553
-13.010400 -13.384800 6.729879
-12.963600 -13.384800 6.740598
-12.916800 -13.384800 6.771992
-12.870000 -13.384800 6.867267
-5.194800 -13.384800 8.386968
-5.148000 -13.384800 8.269416
-5.101200 -13.384800 8.181576
-5.054400 -13.384800 8.137886
-5.007600 -13.384800 8.107874
-4.960800 -13.384800 8.053312
-4.914000 -13.384800 8.030627
-4.867200 -13.384800 7.948452
-4.820400 -13.384800 7.878777
-4.773600 -13.384800 7.841792
-4.726800 -13.384800 7.798340
-4.680000 -13.384800 7.750888
-4.633200 -13.384800 7.750888
-4.586400 -13.384800 7.744614
-4.539600 -13.384800 7.726978
-4.492800 -13.384800 7.681289
-4.446000 -13.384800 7.620944
-4.399200 -13.384800 7.552748
-4.352400 -13.384800 7.532418
-4.305600 -13.384800 7.477765
-4.258800 -13.384800 7.463948
-4.212000 -13.384800 7.404796
-4.165200 -13.384800 7.353575
-4.118400 -13.384800 7.318131
-4.071600 -13.384800 7.288368
-4.024800 -13.384800 7.254939
-3.978000 -13.384800 7.236216
-3.931200 -13.384800 7.218311
-3.884400 -13.384800 7.194505
-3.837600 -13.384800 7.182010
-3.790800 -13.384800 7.172936
-3.744000 -13.384800 7.162741
-3.697200 -13.384800 7.096921
-3.650400 -13.384800 7.069970
-3.603600 -13.384800 7.015864
-3.556800 -13.384800 6.995337
-3.510000 -13.384800 6.965376
-3.463200 -13.384800 6.938148
-3.416400 -13.384800 6.917580
-3.369600 -13.384800 6.902338
-3.322800 -13.384800 6.902338
-3.276000 -13.384800 6.888642
-3.229200 -13.384800 6.866605
-3.182400 -13.384800 6.845972
-3.135600 -13.384800 6.844831
-3.088800 -13.384800 6.827181
-3.042000 -13.384800 6.823008
-2.995200 -13.384800 6.802596
-2.948400 -13.384800 6.778959
-2.901600 -13.384800 6.764260
-2.854800 -13.384800 6.738315
-2.808000 -13.384800 6.725365
-2.761200 -13.384800 6.686077
-2.714400 -13.384800 6.686077
-2.667600 -13.384800 6.689491
-2.620800 -13.384800 6.685091
-2.574000 -13.384800 6.676191
-2.527200 -13.384800 6.657335
-2.480400 -13.384800 6.634309
-2.433600 -13.384800 6.576565
-2.386800 -13.384800 6.553389
-2.340000 -13.384800 6.509052
-2.293200 -13.384800 6.495788
-2.246400 -13.384800 6.471995
-2.199600 -13.384800 6.463720
-2.152800 -13.384800 6.444181
-2.106000 -13.384800 6.432184
-2.059200 -13.384800 6.398252
-2.012400 -13.384800 6.398252
-1.965600 -13.384800 6.402207
-1.918800 -13.384800 6.405400
-1.872000 -13.384800 6.426447
-1.825200 -13.384800 6.416364
-1.778400 -13.384800 6.416364
-1.731600 -13.384800 6.402207
-1.684800 -13.384800 6.374707
-1.638000 -13.384800 6.338721
-1.591200 -13.384800 6.306703
-1.544400 -13.384800 6.280712
-1.497600 -13.384800 6.246003
-1.450800 -13.384800 6.228904
-1.404000 -13.384800 6.182188
-1.357200 -13.384800 6.142665
-1.310400 -13.384800 6.129216
-1.263600 -13.384800 6.127723
-1.216800 -13.384800 6.123403
-1.170000 -13.384800 6.127723
-1.123200 -13.384800 6.123403
-1.076400 -13.384800 6.116303
-1.029600 -13.384800 6.104135
-0.982800 -13.384800 6.111499
-0.936000 -13.384800 6.097003
-0.889200 -13.384800 6.081690
-0.842400 -13.384800 6.086646
-0.795600 -13.384800 6.097462
-0.748800 -13.384800 6.111499
-0.702000 -13.384800 6.097024
-0.655200 -13.384800 6.086646
-0.608400 -13.384800 6.086646
-0.561600 -13.384800 6.077793
-0.514800 -13.384800 6.033929
-0.468000 -13.384800 5.977847
-0.421200 -13.384800 5.965905
-0.374400 -13.384800 5.965905
-0.327600 -13.384800 5.928578
-0.280800 -13.384800 5.907122
-0.234000 -13.384800 5.907606
-0.187200 -13.384800 5.922226
-0.140400 -13.384800 5.921726
-0.093600 -13.384800 5.907606
-0.046800 -13.384800 5.885314
0.000000 -13.384800 5.851102
0.046800 -13.384800 5.833835
0.093600 -13.384800 5.826936
0.140400 -13.384800 5.826936
0.187200 -13.384800 5.826936
0.234000 -13.384800 5.837487
0.280800 -13.384800 5.830736
0.327600 -13.384800 5.830736
0.374400 -13.384800 5.829944
0.421200 -13.384800 5.826588
0.468000 -13.384800 5.826616
0.514800 -13.384800 5.825693
0.561600 -13.384800 5.819991
0.608400 -13.384800 5.804418
0.655200 -13.384800 5.804418
0.702000 -13.384800 5.802277
0.748800 -13.384800 5.792180
0.795600 -13.384800 5.763669
0.842400 -13.384800 5.747472
0.889200 -13.384800 5.745119
0.936000 -13.384800 5.737350
0.982800 -13.384800 5.734287
1.029600 -13.384800 5.726730
1.076400 -13.384800 5.726777
1.123200 -13.384800 5.726777
1.170000 -13.384800 5.704796
1.216800 -13.384800 5.697673
1.263600 -13.384800 5.700669
1.310400 -13.384800 5.687745
1.357200 -13.384800 5.668533
1.404000 -13.384800 5.671713
1.450800 -13.384800 5.677005
1.497600 -13.384800 5.677005
1.544400 -13.384800 5.697821
1.591200 -13.384800 5.709184
1.638000 -13.384800 5.714583
1.684800 -13.384800 5.723204
1.731600 -13.384800 5.723204
1.778400 -13.384800 5.712865
1.825200 -13.384800 5.719523
1.872000 -13.384800 5.709568
1.918800 -13.384800 5.702352
1.965600 -13.384800 5.699668
2.012400 -13.384800 5.705036
2.059200 -13.384800 5.702352
2.106000 -13.384800 5.702352
2.152800 -13.384800 5.692397
2.199600 -13.384800 5.669454
2.246400 -13.384800 5.669454
2.293200 -13.384800 5.664479
2.340000 -13.384800 5.620621
2.386800 -13.384800 5.632886
2.433600 -13.384800 5.632886
2.480400 -13.384800 5.641004
2.527200 -13.384800 5.641469
2.574000 -13.384800 5.641469
2.620800 -13.384800 5.641469
2.667600 -13.384800 5.642091
2.714400 -13.384800 5.647401
2.761200 -13.384800 5.664658
2.808000 -13.384800 5.672195
2.854800 -13.384800 5.672195
2.901600 -13.384800 5.707986
2.948400 -13.384800 5.732785
2.995200 -13.384800 5.743905
3.042000 -13.384800 5.735874
3.088800 -13.384800 5.704138
3.135600 -13.384800 5.666281
3.182400 -13.384800 5.666281
3.229200 -13.384800 5.668255
3.276000 -13.384800 5.655862
3.322800 -13.384800 5.653216
3.369600 -13.384800 5.650289
3.416400 -13.384800 5.650289
3.463200 -13.384800 5.653010
3.510000 -13.384800 5.653010
3.556800 -13.384800 5.653010
3.603600 -13.384800 5.656539
3.650400 -13.384800 5.653010
3.697200 -13.384800 5.656539
3.744000 -13.384800 5.659377
3.790800 -13.384800 5.666204
3.837600 -13.384800 5.666408
3.884400 -13.384800 5.651008
3.931200 -13.384800 5.666408
3.978000 -13.384800 5.666408
4.024800 -13.384800 5.651677
4.071600 -13.384800 5.667834
4.118400 -13.384800 5.682601
4.165200 -13.384800 5.688012
4.212000 -13.384800 5.711637
4.258800 -13.384800 5.712394
4.305600 -13.384800 5.720483
4.352400 -13.384800 5.720483
4.399200 -13.384800 5.717201
4.446000 -13.384800 5.747725
4.492800 -13.384800 5.747725
4.539600 -13.384800 5.737639
4.586400 -13.384800 5.732518
4.633200 -13.384800 5.737639
4.680000 -13.384800 5.767171
4.726800 -13.384800 5.778250
4.773600 -13.384800 5.778037
4.820400 -13.384800 5.765563
4.867200 -13.384800 5.765157
4.914000 -13.384800 5.774560
4.960800 -13.384800 5.770733
5.007600 -13.384800 5.762137
5.054400 -13.384800 5.752109
5.101200 -13.384800 5.752109
5.148000 -13.384800 5.753515
5.194800 -13.384800 5.753515
5.241600 -13.384800 5.757127
5.288400 -13.384800 5.763254
5.335200 -13.384800 5.810456
5.382000 -13.384800 5.812588
5.428800 -13.384800 5.812588
5.475600 -13.384800 5.829961
5.522400 -13.384800 5.841886
5.569200 -13.384800 5.862441
5.616000 -13.384800 5.880434
5.662800 -13.384800 5.882193
5.709600 -13.384800 5.898810
5.756400 -13.384800 5.914438
5.803200 -13.384800 5.956018
5.850000 -13.384800 5.956940
5.896800 -13.384800 5.961636
5.943600 -13.384800 5.971336
5.990400 -13.384800 5.971336
6.037200 -13.384800 5.994551
6.084000 -13.384800 5.994551
6.130800 -13.384800 6.001395
6.177600 -13.384800 6.020023
6.224400 -13.384800 6.037448
6.271200 -13.384800 6.041083
6.318000 -13.384800 6.049755
6.364800 -13.384800 6.071407
6.411600 -13.384800 6.080890
6.458400 -13.384800 6.107828
6.505200 -13.384800 6.080890
6.552000 -13.384800 6.080532
6.598800 -13.384800 6.102667
6.645600 -13.384800 6.111396
6.692400 -13.384800 6.116611
6.739200 -13.384800 6.147620
6.786000 -13.384800 6.178300
6.832800 -13.384800 6.195294
6.879600 -13.384800 6.213698
6.926400 -13.384800 6.229526
6.973200 -13.384800 6.265072
7.020000 -13.384800 6.291008
7.066800 -13.384800 6.303151
7.113600 -13.384800 6.318648
7.160400 -13.384800 6.339698
7.207200 -13.384800 6.368722
7.254000 -13.384800 6.395720
7.300800 -13.384800 6.400551
7.347600 -13.384800 6.401250
7.394400 -13.384800 6.425244
7.441200 -13.384800 6.444564
7.488000 -13.384800 6.472438
7.534800 -13.384800 6.513680
7.581600 -13.384800 6.536833
7.628400 -13.384800 6.563918
7.675200 -13.384800 6.590761
7.722000 -13.384800 6.608346
7.768800 -13.384800 6.625662
7.815600 -13.384800 6.652480
7.862400 -13.384800 6.678567
7.909200 -13.384800 6.703680
7.956000 -13.384800 6.719768
8.002800 -13.384800 6.735391
8.049600 -13.384800 6.758662
8.096400 -13.384800 6.808303
8.143200 -13.384800 6.824171
8.190000 -13.384800 6.851594
8.236800 -13.384800 6.860572
8.283600 -13.384800 6.904869
8.330400 -13.384800 6.921516
8.377200 -13.384800 6.947936
8.424000 -13.384800 7.010939
8.470800 -13.384800 7.060670
8.517600 -13.384800 7.090026
8.564400 -13.384800 7.099805
8.611200 -13.384800 7.118895
8.658000 -13.384800 7.129518
8.704800 -13.384800 7.140083
8.751600 -13.384800 7.197936
8.798400 -13.384800 7.249642
8.845200 -13.384800 7.296738
8.892000 -13.384800 7.338838
8.938800 -13.384800 7.388212
8.985600 -13.384800 7.420111
9.032400 -13.384800 7.449222
9.079200 -13.384800 7.483917
9.126000 -13.384800 7.514235
9.172800 -13.384800 7.519424
9.219600 -13.384800 7.543325
9.266400 -13.384800 7.547334
9.313200 -13.384800 7.562819
9.360000 -13.384800 7.543325
9.406800 -13.384800 7.536289
9.453600 -13.384800 7.539671
9.500400 -13.384800 7.626840
9.547200 -13.384800 7.704313
9.594000 -13.384800 7.725687
9.640800 -13.384800 7.829376
9.687600 -13.384800 7.968183
9.734400 -13.384800 7.968183
9.781200 -13.384800 8.057530
9.828000 -13.384800 8.189436
9.874800 -13.384800 29.414487
9.921600 -13.384800 29.423862
9.968400 -13.384800 29.431410
10.015200 -13.384800 29.434092
10.062000 -13.384800 29.435496
10.108800 -13.384800 29.437444
13.899600 -13.384800 6.680839
13.946400 -13.384800 6.660762
13.993200 -13.384800 6.651088
14.040000 -13.384800 6.650741
14.086800 -13.384800 6.631872
14.133600 -13.384800 6.631872
14.180400 -13.384800 6.628612
14.227200 -13.384800 6.627007
14.274000 -13.384800 6.623069
14.320800 -13.384800 6.623069
14.367600 -13.384800 6.619436
14.414400 -13.384800 6.619436
14.461200 -13.384800 6.613768
14.508000 -13.384800 6.601260
14.554800 -13.384800 6.605746
14.601600 -13.384800 6.601260
14.648400 -13.384800 6.600875
14.695200 -13.384800 6.596854
14.742000 -13.384800 6.596854
14.788800 -13.384800 6.595161
14.835600 -13.384800 6.596125
14.882400 -13.384800 6.594137
14.929200 -13.384800 6.596125
14.976000 -13.384800 6.598288
15.022800 -13.384800 6.610547
15.069600 -13.384800 6.603582
15.116400 -13.384800 6.615076
15.163200 -13.384800 6.618104
15.210000 -13.384800 6.615076
15.256800 -13.384800 6.615076
15.303600 -13.384800 6.620728
15.350400 -13.384800 6.620728
15.397200 -13.384800 6.622317
15.444000 -13.384800 6.628030
15.490800 -13.384800 6.628030
15.537600 -13.384800 6.625069
15.584400 -13.384800 6.623870
15.631200 -13.384800 6.621136
15.678000 -13.384800 6.617432
15.724800 -13.384800 6.603670
15.771600 -13.384800 6.587566
15.818400 -13.384800 6.587566
15.865200 -13.384800 6.539420
16.426800 -13.384800 5.040495
16.473600 -13.384800 5.008751
16.520400 -13.384800 5.006985
16.567200 -13.384800 4.992242
16.614000 -13.384800 4.991268
16.660800 -13.384800 4.974582
16.707600 -13.384800 4.985381
16.754400 -13.384800 4.975179
16.801200 -13.384800 4.977058
16.848000 -13.384800 4.977058
16.894800 -13.384800 4.972906
16.941600 -13.384800 4.954866
16.988400 -13.384800 4.943498
17.035200 -13.384800 4.908904
17.082000 -13.384800 4.883894
17.128800 -13.384800 4.722356
18.439200 -13.384800 -8.279025
18.486000 -13.384800 -8.299280
18.532800 -13.384800 -8.325906
18.579600 -13.384800 0.000000
18.626400 -13.384800 0.000000
18.673200 -13.384800 0.000000
-18.720000 -13.338000 0.000000
-18.673200 -13.338000 0.000000
-18.626400 -13.338000 0.000000
-18.579600 -13.338000 -7.862725
-18.532800 -13.338000 -7.845728
-18.486000 -13.338000 -7.845728
-18.439200 -13.338000 -7.863628
-18.392400 -13.338000 -7.863628
-18.345600 -13.338000 -7.845728
-18.298800 -13.338000 -7.844990
-18.252000 -13.338000 -7.844990
-18.205200 -13.338000 -7.838031
-18.158400 -13.338000 -7.838031
-18.111600 -13.338000 -7.843351
-18.064800 -13.338000 -7.863120
-18.018000 -13.338000 -7.863120
-17.971200 -13.338000 -7.879384
-17.924400 -13.338000 -7.869507
-17.877600 -13.338000 -7.874901
-17.830800 -13.338000 -7.869507
-17.784000 -13.338000 -7.858481
-17.737200 -13.338000 -7.845872
-17.690400 -13.338000 -7.858481
-17.643600 -13.338000 -7.845872
-17.596800 -13.338000 -7.833167
-17.550000 -13.338000 -7.833167
-17.503200 -13.338000 -7.833915
-17.456400 -13.338000 -7.830038
-17.409600 -13.338000 -7.813789
-17.362800 -13.338000 -7.805063
-17.316000 -13.338000 -7.787137
-17.269200 -13.338000 -7.767159
-17.222400 -13.338000 -7.717212
-17.175600 -13.338000 -7.649128
-16.754400 -13.338000 -6.198929
-16.707600 -13.338000 -6.190056
-16.660800 -13.338000 -6.145967
-16.614000 -13.338000 -5.995369
-15.958800 -13.338000 4.962916
-15.912000 -13.338000 4.979734
-15.865200 -13.338000 4.998957
-15.818400 -13.338000 5.021188
-15.771600 -13.338000 5.025412
-15.724800 -13.338000 5.044151
-15.678000 -13.338000 5.045912
-15.631200 -13.338000 5.071226
-15.584400 -13.338000 5.091617
-15.537600 -13.338000 5.093707
-15.490800 -13.338000 5.102562
-15.444000 -13.338000 5.132477
-15.397200 -13.338000 5.163263
-14.882400 -13.338000 6.598044
-14.835600 -13.338000 6.645646
-14.788800 -13.338000 6.674682
-14.742000 -13.338000 6.682643
-14.695200 -13.338000 6.689951
-14.648400 -13.338000 6.704053
-14.601600 -13.338000 6.704933
-14.554800 -13.338000 6.705195
-14.508000 -13.338000 6.713256
-14.461200 -13.338000 6.720237
-14.414400 -13.338000 6.723608
-14.367600 -13.338000 6.728823
-14.320800 -13.338000 6.727995
-14.274000 -13.338000 6.727208
-14.227200 -13.338000 6.727995
-14.180400 -13.338000 6.728329
-14.133600 -13.338000 6.728823
-14.086800 -13.338000 6.729823
-14.040000 -13.338000 6.729823
-13.993200 -13.338000 6.734725
-13.946400 -13.338000 6.734725
-13.899600 -13.338000 6.730579
-13.852800 -13.338000 6.716890
-13.806000 -13.338000 6.714934
-13.759200 -13.338000 6.711825
-13.712400 -13.338000 6.711393
-13.665600 -13.338000 6.711825
-13.618800 -13.338000 6.712843
-13.572000 -13.338000 6.716064
-13.525200 -13.338000 6.722123
-13.478400 -13.338000 6.724286
-13.431600 -13.338000 6.730964
-13.384800 -13.338000 6.737155
-13.338000 -13.338000 6.738542
-13.291200 -13.338000 6.740971
-13.244400 -13.338000 6.723037
-13.197600 -13.338000 6.737895
-13.150800 -13.338000 6.735947
-13.104000 -13.338000 6.726553
-13.057200 -13.338000 6.729879
-13.010400 -13.338000 6.738756
-12.963600 -13.338000 6.751678
-12.916800 -13.338000 6.787145
-5.194800 -13.338000 8.485629
-5.148000 -13.338000 8.308234
-5.101200 -13.338000 8.246960
-5.054400 -13.338000 8.139512
-5.007600 -13.338000 8.119878
-4.960800 -13.338000 8.067617
-4.914000 -13.338000 8.031196
-4.867200 -13.338000 7.948452
-4.820400 -13.338000 7.888791
-4.773600 -13.338000 7.854066
-4.726800 -13.338000 7.821925
-4.680000 -13.338000 7.750888
-4.633200 -13.338000 7.744614
-4.586400 -13.338000 7.732328
-4.539600 -13.338000 7.721303
-4.492800 -13.338000 7.650186
-4.446000 -13.338000 7.616795
-4.399200 -13.338000 7.553405
-4.352400 -13.338000 7.535870
-4.305600 -13.338000 7.505820
-4.258800 -13.338000 7.442205
-4.212000 -13.338000 7.383703
-4.165200 -13.338000 7.337649
-4.118400 -13.338000 7.317511
-4.071600 -13.338000 7.263941
-4.024800 -13.338000 7.243687
-3.978000 -13.338000 7.227271
-3.931200 -13.338000 7.207814
-3.884400 -13.338000 7.195635
-3.837600 -13.338000 7.189017
-3.790800 -13.338000 7.176700
-3.744000 -13.338000 7.165161
-3.697200 -13.338000 7.116815
-3.650400 -13.338000 7.077258
-3.603600 -13.338000 7.015864
-3.556800 -13.338000 6.978519
-3.510000 -13.338000 6.960222
-3.463200 -13.338000 6.939070
-3.416400 -13.338000 6.927779
-3.369600 -13.338000 6.917580
-3.322800 -13.338000 6.917580
-3.276000 -13.338000 6.891941
-3.229200 -13.338000 6.860537
-3.182400 -13.338000 6.837936
-3.135600 -13.338000 6.832614
-3.088800 -13.338000 6.823852
-3.042000 -13.338000 6.819064
-2.995200 -13.338000 6.795178
-2.948400 -13.338000 6.784545
-2.901600 -13.338000 6.771196
-2.854800 -13.338000 6.738315
-2.808000 -13.338000 6.725365
-2.761200 -13.338000 6.698139
-2.714400 -13.338000 6.698139
-2.667600 -13.338000 6.689491
-2.620800 -13.338000 6.684709
-2.574000 -13.338000 6.666705
-2.527200 -13.338000 6.647829
-2.480400 -13.338000 6.618927
-2.433600 -13.338000 6.560354
-2.386800 -13.338000 6.553389
-2.340000 -13.338000 6.514474
-2.293200 -13.338000 6.495788
-2.246400 -13.338000 6.471995
-2.199600 -13.338000 6.463720
-2.152800 -13.338000 6.438740
-2.106000 -13.338000 6.427134
-2.059200 -13.338000 6.393465
-2.012400 -13.338000 6.386569
-1.965600 -13.338000 6.405400
-1.918800 -13.338000 6.426447
-1.872000 -13.338000 6.432400
-1.825200 -13.338000 6.427840
-1.778400 -13.338000 6.426447
-1.731600 -13.338000 6.402647
-1.684800 -13.338000 6.374707
-1.638000 -13.338000 6.337229
-1.591200 -13.338000 6.299142
-1.544400 -13.338000 6.257956
-1.497600 -13.338000 6.228904
-1.450800 -13.338000 6.200786
-1.404000 -13.338000 6.178376
-1.357200 -13.338000 6.150312
-1.310400 -13.338000 6.142665
-1.263600 -13.338000 6.141662
-1.216800 -13.338000 6.129104
-1.170000 -13.338000 6.129216
-1.123200 -13.338000 6.129104
-1.076400 -13.338000 6.127989
-1.029600 -13.338000 6.116303
-0.982800 -13.338000 6.116303
-0.936000 -13.338000 6.102559
-0.889200 -13.338000 6.084665
-0.842400 -13.338000 6.086646
-0.795600 -13.338000 6.099577
-0.748800 -13.338000 6.111499
-0.702000 -13.338000 6.090657
-0.655200 -13.338000 6.081688
-0.608400 -13.338000 6.068937
-0.561600 -13.338000 6.048803
-0.514800 -13.338000 6.002515
-0.468000 -13.338000 5.972513
-0.421200 -13.338000 5.965905
-0.374400 -13.338000 5.965905
-0.327600 -13.338000 5.952691
-0.280800 -13.338000 5.907606
-0.234000 -13.338000 5.928578
-0.187200 -13.338000 5.946095
-0.140400 -13.338000 5.931105
-0.093600 -13.338000 5.907606
-0.046800 -13.338000 5.885314
0.000000 -13.338000 5.840100
0.046800 -13.338000 5.823556
0.093600 -13.338000 5.817876
0.140400 -13.338000 5.821604
0.187200 -13.338000 5.825619
0.234000 -13.338000 5.826936
0.280800 -13.338000 5.830736
0.327600 -13.338000 5.837487
0.374400 -13.338000 5.830736
0.421200 -13.338000 5.830736
0.468000 -13.338000 5.830736
0.514800 -13.338000 5.826588
0.561600 -13.338000 5.819991
0.608400 -13.338000 5.802277
0.655200 -13.338000 5.802277
0.702000 -13.338000 5.789135
0.748800 -13.338000 5.782633
0.795600 -13.338000 5.764026
0.842400 -13.338000 5.763669
0.889200 -13.338000 5.747472
0.936000 -13.338000 5.745119
0.982800 -13.338000 5.734822
1.029600 -13.338000 5.734287
1.076400 -13.338000 5.737350
1.123200 -13.338000 5.730004
1.170000 -13.338000 5.712897
1.216800 -13.338000 5.704796
1.263600 -13.338000 5.711853
1.310400 -13.338000 5.693645
1.357200 -13.338000 5.687538
1.404000 -13.338000 5.674052
1.450800 -13.338000 5.686873
1.497600 -13.338000 5.686359
1.544400 -13.338000 5.694156
1.591200 -13.338000 5.708025
1.638000 -13.338000 5.714583
1.684800 -13.338000 5.716336
1.731600 -13.338000 5.712865
1.778400 -13.338000 5.709184
1.825200 -13.338000 5.711978
1.872000 -13.338000 5.709168
1.918800 -13.338000 5.702352
1.965600 -13.338000 5.696330
2.012400 -13.338000 5.699668
2.059200 -13.338000 5.699668
2.106000 -13.338000 5.699668
2.152800 -13.338000 5.669454
2.199600 -13.338000 5.667354
2.246400 -13.338000 5.626815
2.293200 -13.338000 5.617551
2.340000 -13.338000 5.617064
2.386800 -13.338000 5.617551
2.433600 -13.338000 5.620621
2.480400 -13.338000 5.632886
2.527200 -13.338000 5.634478
2.574000 -13.338000 5.632886
2.620800 -13.338000 5.622361
2.667600 -13.338000 5.622361
2.714400 -13.338000 5.636902
2.761200 -13.338000 5.647401
2.808000 -13.338000 5.657247
2.854800 -13.338000 5.657247
2.901600 -13.338000 5.672195
2.948400 -13.338000 5.732785
2.995200 -13.338000 5.747920
3.042000 -13.338000 5.744194
3.088800 -13.338000 5.710629
3.135600 -13.338000 5.670135
3.182400 -13.338000 5.696212
3.229200 -13.338000 5.696212
3.276000 -13.338000 5.680067
3.322800 -13.338000 5.668255
3.369600 -13.338000 5.655862
3.416400 -13.338000 5.653216
3.463200 -13.338000 5.655862
3.510000 -13.338000 5.653010
3.556800 -13.338000 5.650289
3.603600 -13.338000 5.650289
3.650400 -13.338000 5.641238
3.697200 -13.338000 5.651008
3.744000 -13.338000 5.648727
3.790800 -13.338000 5.647216
3.837600 -13.338000 5.647216
3.884400 -13.338000 5.638012
3.931200 -13.338000 5.639897
3.978000 -13.338000 5.639897
4.024800 -13.338000 5.628422
4.071600 -13.338000 5.639948
4.118400 -13.338000 5.651677
4.165200 -13.338000 5.675018
4.212000 -13.338000 5.692901
4.258800 -13.338000 5.703482
4.305600 -13.338000 5.703682
4.352400 -13.338000 5.711209
4.399200 -13.338000 5.715465
4.446000 -13.338000 5.728973
4.492800 -13.338000 5.732518
4.539600 -13.338000 5.732518
4.586400 -13.338000 5.728973
4.633200 -13.338000 5.735478
4.680000 -13.338000 5.767171
4.726800 -13.338000 5.767171
4.773600 -13.338000 5.765563
4.820400 -13.338000 5.765157
4.867200 -13.338000 5.762137
4.914000 -13.338000 5.765563
4.960800 -13.338000 5.765563
5.007600 -13.338000 5.752109
5.054400 -13.338000 5.745788
5.101200 -13.338000 5.752109
5.148000 -13.338000 5.753515
5.194800 -13.338000 5.753515
5.241600 -13.338000 5.754175
5.288400 -13.338000 5.761089
5.335200 -13.338000 5.810456
5.382000 -13.338000 5.810456
5.428800 -13.338000 5.812588
5.475600 -13.338000 5.829324
5.522400 -13.338000 5.861594
5.569200 -13.338000 5.882193
5.616000 -13.338000 5.894802
5.662800 -13.338000 5.894802
5.709600 -13.338000 5.898810
5.756400 -13.338000 5.906914
5.803200 -13.338000 5.914438
5.850000 -13.338000 5.942840
5.896800 -13.338000 5.942840
5.943600 -13.338000 5.945222
5.990400 -13.338000 5.971336
6.037200 -13.338000 5.994842
6.084000 -13.338000 5.990963
6.130800 -13.338000 6.001395
6.177600 -13.338000 6.030795
6.224400 -13.338000 6.041083
6.271200 -13.338000 6.049755
6.318000 -13.338000 6.041083
6.364800 -13.338000 6.067603
6.411600 -13.338000 6.087361
6.458400 -13.338000 6.107828
6.505200 -13.338000 6.080890
6.552000 -13.338000 6.079386
6.598800 -13.338000 6.105337
6.645600 -13.338000 6.116611
6.692400 -13.338000 6.147620
6.739200 -13.338000 6.162627
6.786000 -13.338000 6.178300
6.832800 -13.338000 6.201539
6.879600 -13.338000 6.211066
6.926400 -13.338000 6.229526
6.973200 -13.338000 6.260156
7.020000 -13.338000 6.280972
7.066800 -13.338000 6.302938
7.113600 -13.338000 6.314519
7.160400 -13.338000 6.320258
7.207200 -13.338000 6.379035
7.254000 -13.338000 6.395720
7.300800 -13.338000 6.400551
7.347600 -13.338000 6.401250
7.394400 -13.338000 6.428721
7.441200 -13.338000 6.449267
7.488000 -13.338000 6.474738
7.534800 -13.338000 6.518597
7.581600 -13.338000 6.540633
7.628400 -13.338000 6.562044
7.675200 -13.338000 6.582149
7.722000 -13.338000 6.590761
7.768800 -13.338000 6.608346
7.815600 -13.338000 6.639871
7.862400 -13.338000 6.672650
7.909200 -13.338000 6.687846
7.956000 -13.338000 6.705797
8.002800 -13.338000 6.727148
8.049600 -13.338000 6.743642
8.096400 -13.338000 6.765330
8.143200 -13.338000 6.808303
8.190000 -13.338000 6.824171
8.236800 -13.338000 6.836394
8.283600 -13.338000 6.867802
8.330400 -13.338000 6.910001
8.377200 -13.338000 6.929443
8.424000 -13.338000 6.989586
8.470800 -13.338000 7.049007
8.517600 -13.338000 7.082331
8.564400 -13.338000 7.101572
8.611200 -13.338000 7.125022
8.658000 -13.338000 7.134087
8.704800 -13.338000 7.151680
8.751600 -13.338000 7.204624
8.798400 -13.338000 7.272942
8.845200 -13.338000 7.303634
8.892000 -13.338000 7.334695
8.938800 -13.338000 7.388212
8.985600 -13.338000 7.424604
9.032400 -13.338000 7.464694
9.079200 -13.338000 7.484957
9.126000 -13.338000 7.519424
9.172800 -13.338000 7.533752
9.219600 -13.338000 7.547334
9.266400 -13.338000 7.575890
9.313200 -13.338000 7.589894
9.360000 -13.338000 7.562819
9.406800 -13.338000 7.548540
9.453600 -13.338000 7.585245
9.500400 -13.338000 7.661935
9.547200 -13.338000 7.724872
9.594000 -13.338000 7.769011
9.640800 -13.338000 7.830388
9.687600 -13.338000 7.855811
9.734400 -13.338000 7.900994
9.781200 -13.338000 7.993778
9.828000 -13.338000 8.097575
9.874800 -13.338000 29.418116
9.921600 -13.338000 29.429140
9.968400 -13.338000 29.434585
10.015200 -13.338000 29.437027
10.062000 -13.338000 29.440288
10.108800 -13.338000 29.443967
10.155600 -13.338000 29.445509
13.899600 -13.338000 6.702018
13.946400 -13.338000 6.673404
13.993200 -13.338000 6.659915
14.040000 -13.338000 6.657375
14.086800 -13.338000 6.647385
14.133600 -13.338000 6.639118
14.180400 -13.338000 6.632261
14.227200 -13.338000 6.628612
14.274000 -13.338000 6.627007
14.320800 -13.338000 6.623238
14.367600 -13.338000 6.615339
14.414400 -13.338000 6.615339
14.461200 -13.338000 6.613768
14.508000 -13.338000 6.613012
14.554800 -13.338000 6.605746
14.601600 -13.338000 6.604038
14.648400 -13.338000 6.604038
14.695200 -13.338000 6.600875
14.742000 -13.338000 6.600875
14.788800 -13.338000 6.596943
14.835600 -13.338000 6.598288
14.882400 -13.338000 6.595161
14.929200 -13.338000 6.598288
14.976000 -13.338000 6.601824
15.022800 -13.338000 6.605999
15.069600 -13.338000 6.602029
15.116400 -13.338000 6.610547
15.163200 -13.338000 6.613470
15.210000 -13.338000 6.610547
15.256800 -13.338000 6.610547
15.303600 -13.338000 6.613470
15.350400 -13.338000 6.612950
15.397200 -13.338000 6.619000
15.444000 -13.338000 6.622317
15.490800 -13.338000 6.623870
15.537600 -13.338000 6.628030
15.584400 -13.338000 6.628477
15.631200 -13.338000 6.622406
15.678000 -13.338000 6.622406
15.724800 -13.338000 6.610721
15.771600 -13.338000 6.593146
15.818400 -13.338000 6.592769
15.865200 -13.338000 6.571108
15.912000 -13.338000 6.514102
15.958800 -13.338000 6.481671
16.426800 -13.338000 5.092095
16.473600 -13.338000 5.050626
16.520400 -13.338000 5.040495
16.567200 -13.338000 5.031186
16.614000 -13.338000 5.017425
16.660800 -13.338000 4.998308
16.707600 -13.338000 4.998308
16.754400 -13.338000 4.992242
16.801200 -13.338000 4.990243
16.848000 -13.338000 4.985381
16.894800 -13.338000 4.978662
16.941600 -13.338000 4.960796
16.988400 -13.338000 4.954668
17.035200 -13.338000 4.910875
17.082000 -13.338000 4.893985
17.128800 -13.338000 4.826754
18.439200 -13.338000 -8.230386
18.486000 -13.338000 -8.251440
18.532800 -13.338000 -8.317679
18.579600 -13.338000 0.000000
18.626400 -13.338000 0.000000
18.673200 -13.338000 0.000000
-18.720000 -13.291200 0.000000
-18.673200 -13.291200 0.000000
-18.626400 -13.291200 0.000000
-18.579600 -13.291200 -7.875665
-18.532800 -13.291200 -7.873930
-18.486000 -13.291200 -7.873930
-18.439200 -13.291200 -7.875665
-18.392400 -13.291200 -7.875665
-18.345600 -13.291200 -7.867723
-18.298800 -13.291200 -7.867723
-18.252000 -13.291200 -7.845728
-18.205200 -13.291200 -7.844990
-18.158400 -13.291200 -7.838031
-18.111600 -13.291200 -7.844990
-18.064800 -13.291200 -7.862854
-18.018000 -13.291200 -7.870708
-17.971200 -13.291200 -7.880897
-17.924400 -13.291200 -7.880897
-17.877600 -13.291200 -7.885575
-17.830800 -13.291200 -7.880897
-17.784000 -13.291200 -7.880897
-17.737200 -13.291200 -7.888604
-17.690400 -13.291200 -7.893006
-17.643600 -13.291200 -7.869507
-17.596800 -13.291200 -7.855864
-17.550000 -13.291200 -7.852971
-17.503200 -13.291200 -7.845872
-17.456400 -13.291200 -7.833915
-17.409600 -13.291200 -7.814086
-17.362800 -13.291200 -7.805063
-17.316000 -13.291200 -7.786165
-17.269200 -13.291200 -7.772171
-17.222400 -13.291200 -7.717212
-16.848000 -13.291200 -6.159009
-16.801200 -13.291200 -6.159009
-16.754400 -13.291200 -6.198929
-16.707600 -13.291200 -6.132943
-16.660800 -13.291200 -6.068187
-15.958800 -13.291200 4.979734
-15.912000 -13.291200 4.998957
-15.865200 -13.291200 5.021188
-15.818400 -13.291200 5.025412
-15.771600 -13.291200 5.055407
-15.724800 -13.291200 5.063467
-15.678000 -13.291200 5.071783
-15.631200 -13.291200 5.080432
-15.584400 -13.291200 5.093707
-15.537600 -13.291200 5.102562
-15.490800 -13.291200 5.111032
-15.444000 -13.291200 5.160236
-14.929200 -13.291200 6.613624
-14.882400 -13.291200 6.643067
-14.835600 -13.291200 6.679677
-14.788800 -13.291200 6.689951
-14.742000 -13.291200 6.703140
-14.695200 -13.291200 6.704933
-14.648400 -13.291200 6.713303
-14.601600 -13.291200 6.714800
-14.554800 -13.291200 6.717218
-14.508000 -13.291200 6.721441
-14.461200 -13.291200 6.723608
-14.414400 -13.291200 6.727995
-14.367600 -13.291200 6.733643
-14.320800 -13.291200 6.728823
-14.274000 -13.291200 6.728823
-14.227200 -13.291200 6.728823
-14.180400 -13.291200 6.730579
-14.133600 -13.291200 6.730746
-14.086800 -13.291200 6.730579
-14.040000 -13.291200 6.730579
-13.993200 -13.291200 6.734776
-13.946400 -13.291200 6.738567
-13.899600 -13.291200 6.734725
-13.852800 -13.291200 6.732056
-13.806000 -13.291200 6.732922
-13.759200 -13.291200 6.721534
-13.712400 -13.291200 6.718353
-13.665600 -13.291200 6.718353
-13.618800 -13.291200 6.721534
-13.572000 -13.291200 6.724286
-13.525200 -13.291200 6.726955
-13.478400 -13.291200 6.726955
-13.431600 -13.291200 6.738448
-13.384800 -13.291200 6.740063
-13.338000 -13.291200 6.742784
-13.291200 -13.291200 6.746269
-13.244400 -13.291200 6.740063
-13.197600 -13.291200 6.740971
-13.150800 -13.291200 6.746269
-13.104000 -13.291200 6.746269
-13.057200 -13.291200 6.749914
-13.010400 -13.291200 6.752891
-12.963600 -13.291200 6.776140
-12.916800 -13.291200 6.879240
-5.194800 -13.291200 8.571864
-5.148000 -13.291200 8.386968
-5.101200 -13.291200 8.276489
-5.054400 -13.291200 8.150178
-5.007600 -13.291200 8.112695
-4.960800 -13.291200 8.073608
-4.914000 -13.291200 8.031651
-4.867200 -13.291200 7.980177
-4.820400 -13.291200 7.909793
-4.773600 -13.291200 7.885076
-4.726800 -13.291200 7.834125
-4.680000 -13.291200 7.751160
-4.633200 -13.291200 7.744614
-4.586400 -13.291200 7.726978
-4.539600 -13.291200 7.703855
-4.492800 -13.291200 7.640490
-4.446000 -13.291200 7.592381
-4.399200 -13.291200 7.552748
-4.352400 -13.291200 7.534614
-4.305600 -13.291200 7.469578
-4.258800 -13.291200 7.421176
-4.212000 -13.291200 7.356362
-4.165200 -13.291200 7.327776
-4.118400 -13.291200 7.293725
-4.071600 -13.291200 7.251176
-4.024800 -13.291200 7.236216
-3.978000 -13.291200 7.214354
-3.931200 -13.291200 7.195635
-3.884400 -13.291200 7.194505
-3.837600 -13.291200 7.181610
-3.790800 -13.291200 7.176460
-3.744000 -13.291200 7.170969
-3.697200 -13.291200 7.147021
-3.650400 -13.291200 7.084176
-3.603600 -13.291200 7.018568
-3.556800 -13.291200 6.975149
-3.510000 -13.291200 6.962004
-3.463200 -13.291200 6.939734
-3.416400 -13.291200 6.933209
-3.369600 -13.291200 6.927779
-3.322800 -13.291200 6.927779
-3.276000 -13.291200 6.902338
-3.229200 -13.291200 6.886448
-3.182400 -13.291200 6.847721
-3.135600 -13.291200 6.848142
-3.088800 -13.291200 6.832614
-3.042000 -13.291200 6.823034
-2.995200 -13.291200 6.806763
-2.948400 -13.291200 6.795178
-2.901600 -13.291200 6.764260
-2.854800 -13.291200 6.725315
-2.808000 -13.291200 6.719222
-2.761200 -13.291200 6.694904
-2.714400 -13.291200 6.689491
-2.667600 -13.291200 6.686077
-2.620800 -13.291200 6.679115
-2.574000 -13.291200 6.666397
-2.527200 -13.291200 6.646845
-2.480400 -13.291200 6.615793
-2.433600 -13.291200 6.558461
-2.386800 -13.291200 6.550620
-2.340000 -13.291200 6.509052
-2.293200 -13.291200 6.495788
-2.246400 -13.291200 6.483902
-2.199600 -13.291200 6.471599
-2.152800 -13.291200 6.463720
-2.106000 -13.291200 6.406138
-2.059200 -13.291200 6.389288
-2.012400 -13.291200 6.389288
-1.965600 -13.291200 6.398252
-1.918800 -13.291200 6.406138
-1.872000 -13.291200 6.426447
-1.825200 -13.291200 6.426447
-1.778400 -13.291200 6.426447
-1.731600 -13.291200 6.402647
-1.684800 -13.291200 6.374113
-1.638000 -13.291200 6.321068
-1.591200 -13.291200 6.301460
-1.544400 -13.291200 6.246003
-1.497600 -13.291200 6.225911
-1.450800 -13.291200 6.198935
-1.404000 -13.291200 6.183860
-1.357200 -13.291200 6.155103
-1.310400 -13.291200 6.150312
-1.263600 -13.291200 6.142665
-1.216800 -13.291200 6.140357
-1.170000 -13.291200 6.133618
-1.123200 -13.291200 6.132305
-1.076400 -13.291200 6.127989
-1.029600 -13.291200 6.125616
-0.982800 -13.291200 6.116303
-0.936000 -13.291200 6.108273
-0.889200 -13.291200 6.084665
-0.842400 -13.291200 6.096543
-0.795600 -13.291200 6.111499
-0.748800 -13.291200 6.127048
-0.702000 -13.291200 6.097024
-0.655200 -13.291200 6.081688
-0.608400 -13.291200 6.068937
-0.561600 -13.291200 6.047474
-0.514800 -13.291200 6.002515
-0.468000 -13.291200 5.977847
-0.421200 -13.291200 5.972513
-0.374400 -13.291200 5.965905
-0.327600 -13.291200 5.952691
-0.280800 -13.291200 5.921726
-0.234000 -13.291200 5.946095
-0.187200 -13.291200 5.946095
-0.140400 -13.291200 5.921726
-0.093600 -13.291200 5.883486
-0.046800 -13.291200 5.846714
0.000000 -13.291200 5.833835
0.046800 -13.291200 5.823556
0.093600 -13.291200 5.817876
0.140400 -13.291200 5.825619
0.187200 -13.291200 5.833389
0.234000 -13.291200 5.847001
0.280800 -13.291200 5.851974
0.327600 -13.291200 5.851974
0.374400 -13.291200 5.851974
0.421200 -13.291200 5.851974
0.468000 -13.291200 5.851974
0.514800 -13.291200 5.826588
0.561600 -13.291200 5.807147
0.608400 -13.291200 5.802277
0.655200 -13.291200 5.804258
0.702000 -13.291200 5.796815
0.748800 -13.291200 5.789544
0.795600 -13.291200 5.782633
0.842400 -13.291200 5.780182
0.889200 -13.291200 5.771866
0.936000 -13.291200 5.763669
0.982800 -13.291200 5.747397
1.029600 -13.291200 5.749050
1.076400 -13.291200 5.747397
1.123200 -13.291200 5.749050
1.170000 -13.291200 5.744145
1.216800 -13.291200 5.739492
1.263600 -13.291200 5.741827
1.310400 -13.291200 5.739492
1.357200 -13.291200 5.730004
1.404000 -13.291200 5.708025
1.450800 -13.291200 5.708025
1.497600 -13.291200 5.708025
1.544400 -13.291200 5.723204
1.591200 -13.291200 5.716336
1.638000 -13.291200 5.736112
1.684800 -13.291200 5.723204
1.731600 -13.291200 5.716336
1.778400 -13.291200 5.711978
1.825200 -13.291200 5.711978
1.872000 -13.291200 5.708215
1.918800 -13.291200 5.697559
1.965600 -13.291200 5.692218
2.012400 -13.291200 5.696330
2.059200 -13.291200 5.687724
2.106000 -13.291200 5.686316
2.152800 -13.291200 5.664228
2.199600 -13.291200 5.626815
2.246400 -13.291200 5.617551
2.293200 -13.291200 5.617551
2.340000 -13.291200 5.617064
2.386800 -13.291200 5.617551
2.433600 -13.291200 5.632886
2.480400 -13.291200 5.633060
2.527200 -13.291200 5.633356
2.574000 -13.291200 5.632886
2.620800 -13.291200 5.622361
2.667600 -13.291200 5.622361
2.714400 -13.291200 5.636050
2.761200 -13.291200 5.664658
2.808000 -13.291200 5.672195
2.854800 -13.291200 5.672195
2.901600 -13.291200 5.687198
2.948400 -13.291200 5.707986
2.995200 -13.291200 5.747920
3.042000 -13.291200 5.744194
3.088800 -13.291200 5.710629
3.135600 -13.291200 5.670135
3.182400 -13.291200 5.704138
3.229200 -13.291200 5.722628
3.276000 -13.291200 5.696212
3.322800 -13.291200 5.668255
3.369600 -13.291200 5.659558
3.416400 -13.291200 5.659558
3.463200 -13.291200 5.659558
3.510000 -13.291200 5.658317
3.556800 -13.291200 5.653010
3.603600 -13.291200 5.650289
3.650400 -13.291200 5.648092
3.697200 -13.291200 5.653010
3.744000 -13.291200 5.651008
3.790800 -13.291200 5.648092
3.837600 -13.291200 5.648092
3.884400 -13.291200 5.641238
3.931200 -13.291200 5.641238
3.978000 -13.291200 5.647216
4.024800 -13.291200 5.628422
4.071600 -13.291200 5.611625
4.118400 -13.291200 5.649461
4.165200 -13.291200 5.666940
4.212000 -13.291200 5.677350
4.258800 -13.291200 5.691050
4.305600 -13.291200 5.691653
4.352400 -13.291200 5.701691
4.399200 -13.291200 5.709991
4.446000 -13.291200 5.726126
4.492800 -13.291200 5.728973
4.539600 -13.291200 5.727673
4.586400 -13.291200 5.716851
4.633200 -13.291200 5.726126
4.680000 -13.291200 5.764936
4.726800 -13.291200 5.763641
4.773600 -13.291200 5.758610
4.820400 -13.291200 5.758610
4.867200 -13.291200 5.752109
4.914000 -13.291200 5.763641
4.960800 -13.291200 5.765563
5.007600 -13.291200 5.762137
5.054400 -13.291200 5.764341
5.101200 -13.291200 5.768653
5.148000 -13.291200 5.764341
5.194800 -13.291200 5.764341
5.241600 -13.291200 5.764341
5.288400 -13.291200 5.770716
5.335200 -13.291200 5.817165
5.382000 -13.291200 5.817165
5.428800 -13.291200 5.819801
5.475600 -13.291200 5.829961
5.522400 -13.291200 5.870358
5.569200 -13.291200 5.890709
5.616000 -13.291200 5.897804
5.662800 -13.291200 5.897804
5.709600 -13.291200 5.898059
5.756400 -13.291200 5.906914
5.803200 -13.291200 5.914438
5.850000 -13.291200 5.943890
5.896800 -13.291200 5.942840
5.943600 -13.291200 5.945192
5.990400 -13.291200 5.971336
6.037200 -13.291200 5.994842
6.084000 -13.291200 5.982432
6.130800 -13.291200 5.996435
6.177600 -13.291200 6.016197
6.224400 -13.291200 6.037448
6.271200 -13.291200 6.052355
6.318000 -13.291200 6.037421
6.364800 -13.291200 6.041083
6.411600 -13.291200 6.079386
6.458400 -13.291200 6.102667
6.505200 -13.291200 6.079386
6.552000 -13.291200 6.072261
6.598800 -13.291200 6.102667
6.645600 -13.291200 6.149488
6.692400 -13.291200 6.162627
6.739200 -13.291200 6.166346
6.786000 -13.291200 6.180586
6.832800 -13.291200 6.211066
6.879600 -13.291200 6.228302
6.926400 -13.291200 6.236064
6.973200 -13.291200 6.260156
7.020000 -13.291200 6.270390
7.066800 -13.291200 6.302938
7.113600 -13.291200 6.315566
7.160400 -13.291200 6.318745
7.207200 -13.291200 6.350268
7.254000 -13.291200 6.395720
7.300800 -13.291200 6.401250
7.347600 -13.291200 6.426124
7.394400 -13.291200 6.436138
7.441200 -13.291200 6.466431
7.488000 -13.291200 6.518597
7.534800 -13.291200 6.532542
7.581600 -13.291200 6.551747
7.628400 -13.291200 6.563642
7.675200 -13.291200 6.576220
7.722000 -13.291200 6.578994
7.768800 -13.291200 6.594422
7.815600 -13.291200 6.632987
7.862400 -13.291200 6.671852
7.909200 -13.291200 6.674905
7.956000 -13.291200 6.688540
8.002800 -13.291200 6.712402
8.049600 -13.291200 6.727148
8.096400 -13.291200 6.750978
8.143200 -13.291200 6.788243
8.190000 -13.291200 6.810461
8.236800 -13.291200 6.829668
8.283600 -13.291200 6.850338
8.330400 -13.291200 6.871407
8.377200 -13.291200 6.921516
8.424000 -13.291200 6.951637
8.470800 -13.291200 7.046073
8.517600 -13.291200 7.062672
8.564400 -13.291200 7.104414
8.611200 -13.291200 7.129518
8.658000 -13.291200 7.140083
8.704800 -13.291200 7.152996
8.751600 -13.291200 7.209133
8.798400 -13.291200 7.264629
8.845200 -13.291200 7.324939
8.892000 -13.291200 7.338838
8.938800 -13.291200 7.407399
8.985600 -13.291200 7.428760
9.032400 -13.291200 7.462933
9.079200 -13.291200 7.483917
9.126000 -13.291200 7.514235
9.172800 -13.291200 7.533752
9.219600 -13.291200 7.585245
9.266400 -13.291200 7.609923
9.313200 -13.291200 7.658754
9.360000 -13.291200 7.632518
9.406800 -13.291200 7.619478
9.453600 -13.291200 7.632518
9.500400 -13.291200 7.704313
9.547200 -13.291200 7.785938
9.594000 -13.291200 7.830388
9.640800 -13.291200 7.851303
9.687600 -13.291200 7.962868
9.734400 -13.291200 7.962868
9.781200 -13.291200 8.057530
9.828000 -13.291200 8.211533
9.874800 -13.291200 29.422389
9.921600 -13.291200 29.432775
9.968400 -13.291200 29.437018
10.015200 -13.291200 29.441275
10.062000 -13.291200 29.443534
10.108800 -13.291200 29.446261
10.155600 -13.291200 29.448427
13.946400 -13.291200 6.683582
13.993200 -13.291200 6.660762
14.040000 -13.291200 6.659915
14.086800 -13.291200 6.650741
14.133600 -13.291200 6.639636
14.180400 -13.291200 6.635980
14.227200 -13.291200 6.628612
14.274000 -13.291200 6.627007
14.320800 -13.291200 6.623339
14.367600 -13.291200 6.619436
14.414400 -13.291200 6.615240
14.461200 -13.291200 6.613012
14.508000 -13.291200 6.603547
14.554800 -13.291200 6.605746
14.601600 -13.291200 6.604038
14.648400 -13.291200 6.604948
14.695200 -13.291200 6.604948
14.742000 -13.291200 6.605746
14.788800 -13.291200 6.605746
14.835600 -13.291200 6.604948
14.882400 -13.291200 6.601824
14.929200 -13.291200 6.605999
14.976000 -13.291200 6.605999
15.022800 -13.291200 6.605999
15.069600 -13.291200 6.601824
15.116400 -13.291200 6.603582
15.163200 -13.291200 6.608691
15.210000 -13.291200 6.608691
15.256800 -13.291200 6.608691
15.303600 -13.291200 6.608691
15.350400 -13.291200 6.612950
15.397200 -13.291200 6.621136
15.444000 -13.291200 6.624991
15.490800 -13.291200 6.629954
15.537600 -13.291200 6.630508
15.584400 -13.291200 6.630883
15.631200 -13.291200 6.629949
15.678000 -13.291200 6.630981
15.724800 -13.291200 6.622406
15.771600 -13.291200 6.604313
15.818400 -13.291200 6.604313
15.865200 -13.291200 6.584506
15.912000 -13.291200 6.546309
15.958800 -13.291200 6.496707
16.473600 -13.291200 5.091857
16.520400 -13.291200 5.061960
16.567200 -13.291200 5.050626
16.614000 -13.291200 5.034935
16.660800 -13.291200 5.020849
16.707600 -13.291200 5.005847
16.754400 -13.291200 5.000890
16.801200 -13.291200 4.992242
16.848000 -13.291200 4.985644
16.894800 -13.291200 4.985644
16.941600 -13.291200 4.969626
16.988400 -13.291200 4.958966
17.035200 -13.291200 4.948876
17.082000 -13.291200 4.902362
17.128800 -13.291200 4.882466
17.175600 -13.291200 4.739772
17.222400 -13.291200 4.682109
18.486000 -13.291200 -8.268654
18.532800 -13.291200 -8.317679
18.579600 -13.291200 0.000000
18.626400 -13.291200 0.000000
18.673200 -13.291200 0.000000
-18.720000 -13.244400 0.000000
-18.673200 -13.244400 0.000000
-18.626400 -13.244400 0.000000
-18.579600 -13.244400 -7.900275
-18.532800 -13.244400 -7.888977
-18.486000 -13.244400 -7.888469
-18.439200 -13.244400 -7.888977
-18.392400 -13.244400 -7.888977
-18.345600 -13.244400 -7.887061
-18.298800 -13.244400 -7.887061
-18.252000 -13.244400 -7.875122
-18.205200 -13.244400 -7.867723
-18.158400 -13.244400 -7.863120
-18.111600 -13.244400 -7.862854
-18.064800 -13.244400 -7.863120
-18.018000 -13.244400 -7.879384
-17.971200 -13.244400 -7.885022
-17.924400 -13.244400 -7.888604
-17.877600 -13.244400 -7.888604
-17.830800 -13.244400 -7.885022
-17.784000 -13.244400 -7.888604
-17.737200 -13.244400 -7.893006
-17.690400 -13.244400 -7.895951
-17.643600 -13.244400 -7.895951
-17.596800 -13.244400 -7.858481
-17.550000 -13.244400 -7.855864
-17.503200 -13.244400 -7.858481
-17.456400 -13.244400 -7.845872
-17.409600 -13.244400 -7.838559
-17.362800 -13.244400 -7.809232
-17.316000 -13.244400 -7.796332
-17.269200 -13.244400 -7.779386
-17.222400 -13.244400 -7.747786
-16.848000 -13.244400 -6.312341
-16.801200 -13.244400 -6.198929
-16.754400 -13.244400 -6.159009
-16.707600 -13.244400 -6.064883
-16.660800 -13.244400 -6.020149
-16.005600 -13.244400 4.979734
-15.958800 -13.244400 4.992251
-15.912000 -13.244400 5.005252
-15.865200 -13.244400 5.024678
-15.818400 -13.244400 5.055407
-15.771600 -13.244400 5.074008
-15.724800 -13.244400 5.078727
-15.678000 -13.244400 5.081662
-15.631200 -13.244400 5.091617
-15.584400 -13.244400 5.101490
-15.537600 -13.244400 5.102562
-15.490800 -13.244400 5.111032
-15.444000 -13.244400 5.184825
-14.929200 -13.244400 6.643067
-14.882400 -13.244400 6.674682
-14.835600 -13.244400 6.689242
-14.788800 -13.244400 6.703140
-14.742000 -13.244400 6.711317
-14.695200 -13.244400 6.717218
-14.648400 -13.244400 6.717553
-14.601600 -13.244400 6.717218
-14.554800 -13.244400 6.717218
-14.508000 -13.244400 6.721441
-14.461200 -13.244400 6.723608
-14.414400 -13.244400 6.727995
-14.367600 -13.244400 6.733063
-14.320800 -13.244400 6.727995
-14.274000 -13.244400 6.728823
-14.227200 -13.244400 6.733643
-14.180400 -13.244400 6.730746
-14.133600 -13.244400 6.733485
-14.086800 -13.244400 6.732056
-14.040000 -13.244400 6.732056
-13.993200 -13.244400 6.739265
-13.946400 -13.244400 6.740497
-13.899600 -13.244400 6.736762
-13.852800 -13.244400 6.736762
-13.806000 -13.244400 6.737628
-13.759200 -13.244400 6.734725
-13.712400 -13.244400 6.729789
-13.665600 -13.244400 6.724286
-13.618800 -13.244400 6.726365
-13.572000 -13.244400 6.726955
-13.525200 -13.244400 6.729789
-13.478400 -13.244400 6.726955
-13.431600 -13.244400 6.730964
-13.384800 -13.244400 6.738448
-13.338000 -13.244400 6.742784
-13.291200 -13.244400 6.746269
-13.244400 -13.244400 6.740971
-13.197600 -13.244400 6.747484
-13.150800 -13.244400 6.749914
-13.104000 -13.244400 6.752891
-13.057200 -13.244400 6.771992
-13.010400 -13.244400 6.779933
-12.963600 -13.244400 6.867267
-5.194800 -13.244400 8.571864
-5.148000 -13.244400 8.480490
-5.101200 -13.244400 8.276691
-5.054400 -13.244400 8.150178
-5.007600 -13.244400 8.107874
-4.960800 -13.244400 8.073608
-4.914000 -13.244400 8.031196
-4.867200 -13.244400 7.982805
-4.820400 -13.244400 7.914289
-4.773600 -13.244400 7.885076
-4.726800 -13.244400 7.828451
-4.680000 -13.244400 7.750888
-4.633200 -13.244400 7.726978
-4.586400 -13.244400 7.703855
-4.539600 -13.244400 7.671562
-4.492800 -13.244400 7.620944
-4.446000 -13.244400 7.581712
-4.399200 -13.244400 7.548619
-4.352400 -13.244400 7.532418
-4.305600 -13.244400 7.462395
-4.258800 -13.244400 7.415465
-4.212000 -13.244400 7.356362
-4.165200 -13.244400 7.320097
-4.118400 -13.244400 7.263941
-4.071600 -13.244400 7.247767
-4.024800 -13.244400 7.219516
-3.978000 -13.244400 7.214354
-3.931200 -13.244400 7.202060
-3.884400 -13.244400 7.195635
-3.837600 -13.244400 7.181610
-3.790800 -13.244400 7.172936
-3.744000 -13.244400 7.165490
-3.697200 -13.244400 7.135514
-3.650400 -13.244400 7.055551
-3.603600 -13.244400 7.018568
-3.556800 -13.244400 6.977294
-3.510000 -13.244400 6.963290
-3.463200 -13.244400 6.939734
-3.416400 -13.244400 6.933209
-3.369600 -13.244400 6.929577
-3.322800 -13.244400 6.925608
-3.276000 -13.244400 6.912393
-3.229200 -13.244400 6.886448
-3.182400 -13.244400 6.875695
-3.135600 -13.244400 6.875695
-3.088800 -13.244400 6.845972
-3.042000 -13.244400 6.823852
-2.995200 -13.244400 6.823008
-2.948400 -13.244400 6.795178
-2.901600 -13.244400 6.771429
-2.854800 -13.244400 6.735686
-2.808000 -13.244400 6.720339
-2.761200 -13.244400 6.698139
-2.714400 -13.244400 6.689491
-2.667600 -13.244400 6.679115
-2.620800 -13.244400 6.671762
-2.574000 -13.244400 6.657335
-2.527200 -13.244400 6.645355
-2.480400 -13.244400 6.615793
-2.433600 -13.244400 6.557464
-2.386800 -13.244400 6.519300
-2.340000 -13.244400 6.502951
-2.293200 -13.244400 6.485948
-2.246400 -13.244400 6.471995
-2.199600 -13.244400 6.471599
-2.152800 -13.244400 6.461684
-2.106000 -13.244400 6.398252
-2.059200 -13.244400 6.385451
-2.012400 -13.244400 6.387918
-1.965600 -13.244400 6.398252
-1.918800 -13.244400 6.406138
-1.872000 -13.244400 6.426447
-1.825200 -13.244400 6.426447
-1.778400 -13.244400 6.426447
-1.731600 -13.244400 6.424810
-1.684800 -13.244400 6.366575
-1.638000 -13.244400 6.305622
-1.591200 -13.244400 6.257956
-1.544400 -13.244400 6.244535
-1.497600 -13.244400 6.225911
-1.450800 -13.244400 6.198935
-1.404000 -13.244400 6.192341
-1.357200 -13.244400 6.178376
-1.310400 -13.244400 6.151354
-1.263600 -13.244400 6.142160
-1.216800 -13.244400 6.139667
-1.170000 -13.244400 6.129408
-1.123200 -13.244400 6.127989
-1.076400 -13.244400 6.111573
-1.029600 -13.244400 6.111499
-0.982800 -13.244400 6.108273
-0.936000 -13.244400 6.102559
-0.889200 -13.244400 6.084665
-0.842400 -13.244400 6.099577
-0.795600 -13.244400 6.131036
-0.748800 -13.244400 6.134393
-0.702000 -13.244400 6.101304
-0.655200 -13.244400 6.084665
-0.608400 -13.244400 6.064033
-0.561600 -13.244400 6.038530
-0.514800 -13.244400 6.002515
-0.468000 -13.244400 5.985509
-0.421200 -13.244400 5.977847
-0.374400 -13.244400 5.961734
-0.327600 -13.244400 5.946002
-0.280800 -13.244400 5.926114
-0.234000 -13.244400 5.945988
-0.187200 -13.244400 5.933465
-0.140400 -13.244400 5.900271
-0.093600 -13.244400 5.856419
-0.046800 -13.244400 5.833389
0.000000 -13.244400 5.833389
0.046800 -13.244400 5.823556
0.093600 -13.244400 5.821604
0.140400 -13.244400 5.829564
0.187200 -13.244400 5.840100
0.234000 -13.244400 5.857268
0.280800 -13.244400 5.858759
0.327600 -13.244400 5.858122
0.374400 -13.244400 5.862596
0.421200 -13.244400 5.873966
0.468000 -13.244400 5.873070
0.514800 -13.244400 5.855000
0.561600 -13.244400 5.826634
0.608400 -13.244400 5.825178
0.655200 -13.244400 5.807147
0.702000 -13.244400 5.796815
0.748800 -13.244400 5.789135
0.795600 -13.244400 5.782633
0.842400 -13.244400 5.780182
0.889200 -13.244400 5.771866
0.936000 -13.244400 5.763669
0.982800 -13.244400 5.757249
1.029600 -13.244400 5.759576
1.076400 -13.244400 5.749230
1.123200 -13.244400 5.749230
1.170000 -13.244400 5.749050
1.216800 -13.244400 5.739492
1.263600 -13.244400 5.746177
1.310400 -13.244400 5.749230
1.357200 -13.244400 5.737913
1.404000 -13.244400 5.736112
1.450800 -13.244400 5.737913
1.497600 -13.244400 5.736112
1.544400 -13.244400 5.739979
1.591200 -13.244400 5.746745
1.638000 -13.244400 5.744772
1.684800 -13.244400 5.744772
1.731600 -13.244400 5.739979
1.778400 -13.244400 5.723204
1.825200 -13.244400 5.719523
1.872000 -13.244400 5.709568
1.918800 -13.244400 5.699561
1.965600 -13.244400 5.696330
2.012400 -13.244400 5.697559
2.059200 -13.244400 5.692218
2.106000 -13.244400 5.690924
2.152800 -13.244400 5.664479
2.199600 -13.244400 5.659996
2.246400 -13.244400 5.633060
2.293200 -13.244400 5.634478
2.340000 -13.244400 5.633060
2.386800 -13.244400 5.634478
2.433600 -13.244400 5.639719
2.480400 -13.244400 5.634478
2.527200 -13.244400 5.641004
2.574000 -13.244400 5.641004
2.620800 -13.244400 5.633356
2.667600 -13.244400 5.636050
2.714400 -13.244400 5.638328
2.761200 -13.244400 5.665966
2.808000 -13.244400 5.674882
2.854800 -13.244400 5.672195
2.901600 -13.244400 5.671833
2.948400 -13.244400 5.687198
2.995200 -13.244400 5.732785
3.042000 -13.244400 5.732785
3.088800 -13.244400 5.710184
3.135600 -13.244400 5.673493
3.182400 -13.244400 5.701158
3.229200 -13.244400 5.724020
3.276000 -13.244400 5.701158
3.322800 -13.244400 5.673493
3.369600 -13.244400 5.653216
3.416400 -13.244400 5.659558
3.463200 -13.244400 5.662483
3.510000 -13.244400 5.662483
3.556800 -13.244400 5.650289
3.603600 -13.244400 5.649501
3.650400 -13.244400 5.641238
3.697200 -13.244400 5.659377
3.744000 -13.244400 5.656539
3.790800 -13.244400 5.648727
3.837600 -13.244400 5.647216
3.884400 -13.244400 5.647216
3.931200 -13.244400 5.647216
3.978000 -13.244400 5.661950
4.024800 -13.244400 5.648727
4.071600 -13.244400 5.626993
4.118400 -13.244400 5.651677
4.165200 -13.244400 5.669927
4.212000 -13.244400 5.677350
4.258800 -13.244400 5.691653
4.305600 -13.244400 5.691653
4.352400 -13.244400 5.701691
4.399200 -13.244400 5.711209
4.446000 -13.244400 5.726126
4.492800 -13.244400 5.726126
4.539600 -13.244400 5.716851
4.586400 -13.244400 5.716640
4.633200 -13.244400 5.726126
4.680000 -13.244400 5.735478
4.726800 -13.244400 5.737306
4.773600 -13.244400 5.727673
4.820400 -13.244400 5.737306
4.867200 -13.244400 5.745034
4.914000 -13.244400 5.762137
4.960800 -13.244400 5.765563
5.007600 -13.244400 5.765157
5.054400 -13.244400 5.771880
5.101200 -13.244400 5.783294
5.148000 -13.244400 5.802677
5.194800 -13.244400 5.809823
5.241600 -13.244400 5.809823
5.288400 -13.244400 5.802677
5.335200 -13.244400 5.827723
5.382000 -13.244400 5.828413
5.428800 -13.244400 5.830845
5.475600 -13.244400 5.830845
5.522400 -13.244400 5.872830
5.569200 -13.244400 5.890709
5.616000 -13.244400 5.894802
5.662800 -13.244400 5.894802
5.709600 -13.244400 5.901162
5.756400 -13.244400 5.906914
5.803200 -13.244400 5.909911
5.850000 -13.244400 5.921892
5.896800 -13.244400 5.924981
5.943600 -13.244400 5.945222
5.990400 -13.244400 5.971336
6.037200 -13.244400 5.985551
6.084000 -13.244400 5.982432
6.130800 -13.244400 6.004898
6.177600 -13.244400 6.037448
6.224400 -13.244400 6.049924
6.271200 -13.244400 6.057175
6.318000 -13.244400 6.041083
6.364800 -13.244400 6.049755
6.411600 -13.244400 6.086936
6.458400 -13.244400 6.107828
6.505200 -13.244400 6.079386
6.552000 -13.244400 6.072261
6.598800 -13.244400 6.111458
6.645600 -13.244400 6.156274
6.692400 -13.244400 6.166346
6.739200 -13.244400 6.169719
6.786000 -13.244400 6.182579
6.832800 -13.244400 6.228216
6.879600 -13.244400 6.230346
6.926400 -13.244400 6.249736
6.973200 -13.244400 6.263862
7.020000 -13.244400 6.284576
7.066800 -13.244400 6.301679
7.113600 -13.244400 6.313192
7.160400 -13.244400 6.315566
7.207200 -13.244400 6.328045
7.254000 -13.244400 6.385508
7.300800 -13.244400 6.400721
7.347600 -13.244400 6.420388
7.394400 -13.244400 6.444564
7.441200 -13.244400 6.470478
7.488000 -13.244400 6.504056
7.534800 -13.244400 6.532542
7.581600 -13.244400 6.563642
7.628400 -13.244400 6.563918
7.675200 -13.244400 6.576220
7.722000 -13.244400 6.576220
7.768800 -13.244400 6.594422
7.815600 -13.244400 6.630286
7.862400 -13.244400 6.654920
7.909200 -13.244400 6.662165
7.956000 -13.244400 6.674905
8.002800 -13.244400 6.705797
8.049600 -13.244400 6.719768
8.096400 -13.244400 6.746302
8.143200 -13.244400 6.788243
8.190000 -13.244400 6.808303
8.236800 -13.244400 6.831665
8.283600 -13.244400 6.850338
8.330400 -13.244400 6.871407
8.377200 -13.244400 6.910980
8.424000 -13.244400 6.949346
8.470800 -13.244400 7.024148
8.517600 -13.244400 7.062672
8.564400 -13.244400 7.104414
8.611200 -13.244400 7.129518
8.658000 -13.244400 7.142647
8.704800 -13.244400 7.168321
8.751600 -13.244400 7.209133
8.798400 -13.244400 7.264629
8.845200 -13.244400 7.316512
8.892000 -13.244400 7.335055
8.938800 -13.244400 7.380056
8.985600 -13.244400 7.430355
9.032400 -13.244400 7.477707
9.079200 -13.244400 7.508410
9.126000 -13.244400 7.519424
9.172800 -13.244400 7.556148
9.219600 -13.244400 7.609923
9.266400 -13.244400 7.626840
9.313200 -13.244400 7.672005
9.360000 -13.244400 7.664331
9.406800 -13.244400 7.661935
9.453600 -13.244400 7.688225
9.500400 -13.244400 7.764566
9.547200 -13.244400 7.829376
9.594000 -13.244400 7.848989
9.640800 -13.244400 7.962868
9.687600 -13.244400 7.993778
9.734400 -13.244400 8.039940
9.781200 -13.244400 8.128598
9.828000 -13.244400 10.475532
9.874800 -13.244400 29.430886
9.921600 -13.244400 29.434831
9.968400 -13.244400 29.442969
10.015200 -13.244400 29.446261
10.062000 -13.244400 29.448427
10.108800 -13.244400 29.449936
10.155600 -13.244400 29.450404
13.993200 -13.244400 6.678576
14.040000 -13.244400 6.678576
14.086800 -13.244400 6.667898
14.133600 -13.244400 6.651378
14.180400 -13.244400 6.647385
14.227200 -13.244400 6.639118
14.274000 -13.244400 6.632181
14.320800 -13.244400 6.628290
14.367600 -13.244400 6.622339
14.414400 -13.244400 6.614916
14.461200 -13.244400 6.613768
14.508000 -13.244400 6.613768
14.554800 -13.244400 6.613012
14.601600 -13.244400 6.604948
14.648400 -13.244400 6.608997
14.695200 -13.244400 6.608997
14.742000 -13.244400 6.612638
14.788800 -13.244400 6.611156
14.835600 -13.244400 6.608510
14.882400 -13.244400 6.605999
14.929200 -13.244400 6.608997
14.976000 -13.244400 6.615076
15.022800 -13.244400 6.613470
15.069600 -13.244400 6.603582
15.116400 -13.244400 6.607335
15.163200 -13.244400 6.607946
15.210000 -13.244400 6.607946
15.256800 -13.244400 6.608691
15.303600 -13.244400 6.609206
15.350400 -13.244400 6.609206
15.397200 -13.244400 6.619664
15.444000 -13.244400 6.624991
15.490800 -13.244400 6.629995
15.537600 -13.244400 6.630981
15.584400 -13.244400 6.635329
15.631200 -13.244400 6.635329
15.678000 -13.244400 6.639489
15.724800 -13.244400 6.635329
15.771600 -13.244400 6.625069
15.818400 -13.244400 6.622406
15.865200 -13.244400 6.593146
15.912000 -13.244400 6.571108
15.958800 -13.244400 6.529948
16.005600 -13.244400 6.461942
16.520400 -13.244400 5.072096
16.567200 -13.244400 5.057912
16.614000 -13.244400 5.037459
16.660800 -13.244400 5.025673
16.707600 -13.244400 5.013717
16.754400 -13.244400 5.003461
16.801200 -13.244400 4.994326
16.848000 -13.244400 4.990254
16.894800 -13.244400 4.994326
16.941600 -13.244400 4.977058
16.988400 -13.244400 4.968466
17.035200 -13.244400 4.954866
17.082000 -13.244400 4.940184
17.128800 -13.244400 4.902278
17.175600 -13.244400 4.875055
17.222400 -13.244400 4.733988
18.486000 -13.244400 -8.268654
18.532800 -13.244400 -8.312350
18.579600 -13.244400 0.000000
18.626400 -13.244400 0.000000
18.673200 -13.244400 0.000000
-18.720000 -13.197600 0.000000
-18.673200 -13.197600 0.000000
-18.626400 -13.197600 0.000000
-18.579600 -13.197600 -7.905265
-18.532800 -13.197600 -7.905265
-18.486000 -13.197600 -7.900690
-18.439200 -13.197600 -7.900275
-18.392400 -13.197600 -7.893904
-18.345600 -13.197600 -7.887061
-18.298800 -13.197600 -7.888300
-18.252000 -13.197600 -7.879384
-18.205200 -13.197600 -7.875122
-18.158400 -13.197600 -7.879384
-18.111600 -13.197600 -7.879384
-18.064800 -13.197600 -7.879384
-18.018000 -13.197600 -7.885022
-17.971200 -13.197600 -7.891673
-17.924400 -13.197600 -7.893006
-17.877600 -13.197600 -7.893006
-17.830800 -13.197600 -7.888604
-17.784000 -13.197600 -7.893006
-17.737200 -13.197600 -7.897244
-17.690400 -13.197600 -7.897244
-17.643600 -13.197600 -7.888604
-17.596800 -13.197600 -7.855864
-17.550000 -13.197600 -7.855864
-17.503200 -13.197600 -7.858481
-17.456400 -13.197600 -7.839566
-17.409600 -13.197600 -7.813789
-17.362800 -13.197600 -7.786165
-17.316000 -13.197600 -7.779386
-17.269200 -13.197600 -7.767159
-16.754400 -13.197600 -6.068187
-16.707600 -13.197600 -5.929980
-16.052400 -13.197600 4.992251
-16.005600 -13.197600 4.998957
-15.958800 -13.197600 5.005252
-15.912000 -13.197600 5.038073
-15.865200 -13.197600 5.057376
-15.818400 -13.197600 5.074008
-15.771600 -13.197600 5.080729
-15.724800 -13.197600 5.082331
-15.678000 -13.197600 5.093637
-15.631200 -13.197600 5.093742
-15.584400 -13.197600 5.103696
-15.537600 -13.197600 5.113987
-15.490800 -13.197600 5.118124
-15.444000 -13.197600 5.198899
-14.976000 -13.197600 6.634949
-14.929200 -13.197600 6.674682
-14.882400 -13.197600 6.692347
-14.835600 -13.197600 6.704933
-14.788800 -13.197600 6.714075
-14.742000 -13.197600 6.717553
-14.695200 -13.197600 6.720925
-14.648400 -13.197600 6.721615
-14.601600 -13.197600 6.721590
-14.554800 -13.197600 6.721441
-14.508000 -13.197600 6.721441
-14.461200 -13.197600 6.723608
-14.414400 -13.197600 6.728620
-14.367600 -13.197600 6.734736
-14.320800 -13.197600 6.733643
-14.274000 -13.197600 6.734736
-14.227200 -13.197600 6.739592
-14.180400 -13.197600 6.739619
-14.133600 -13.197600 6.739265
-14.086800 -13.197600 6.738206
-14.040000 -13.197600 6.733485
-13.993200 -13.197600 6.739592
-13.946400 -13.197600 6.741627
-13.899600 -13.197600 6.739265
-13.852800 -13.197600 6.739265
-13.806000 -13.197600 6.740991
-13.759200 -13.197600 6.737628
-13.712400 -13.197600 6.734725
-13.665600 -13.197600 6.730938
-13.618800 -13.197600 6.730938
-13.572000 -13.197600 6.730938
-13.525200 -13.197600 6.730938
-13.478400 -13.197600 6.726955
-13.431600 -13.197600 6.729789
-13.384800 -13.197600 6.737155
-13.338000 -13.197600 6.742521
-13.291200 -13.197600 6.742784
-13.244400 -13.197600 6.742784
-13.197600 -13.197600 6.749914
-13.150800 -13.197600 6.752967
-13.104000 -13.197600 6.760713
-13.057200 -13.197600 6.780192
-13.010400 -13.197600 6.832184
-5.194800 -13.197600 8.651065
-5.148000 -13.197600 8.508611
-5.101200 -13.197600 8.308234
-5.054400 -13.197600 8.150360
-5.007600 -13.197600 8.119878
-4.960800 -13.197600 8.090728
-4.914000 -13.197600 8.050910
-4.867200 -13.197600 8.009086
-4.820400 -13.197600 7.932786
-4.773600 -13.197600 7.888791
-4.726800 -13.197600 7.852575
-4.680000 -13.197600 7.744614
-4.633200 -13.197600 7.721303
-4.586400 -13.197600 7.672552
-4.539600 -13.197600 7.625403
-4.492800 -13.197600 7.592381
-4.446000 -13.197600 7.564576
-4.399200 -13.197600 7.536062
-4.352400 -13.197600 7.469578
-4.305600 -13.197600 7.421176
-4.258800 -13.197600 7.378490
-4.212000 -13.197600 7.337649
-4.165200 -13.197600 7.309899
-4.118400 -13.197600 7.263783
-4.071600 -13.197600 7.243687
-4.024800 -13.197600 7.218311
-3.978000 -13.197600 7.207931
-3.931200 -13.197600 7.195705
-3.884400 -13.197600 7.195635
-3.837600 -13.197600 7.181610
-3.790800 -13.197600 7.172943
-3.744000 -13.197600 7.170007
-3.697200 -13.197600 7.135514
-3.650400 -13.197600 7.069970
-3.603600 -13.197600 7.033003
-3.556800 -13.197600 6.988741
-3.510000 -13.197600 6.973018
-3.463200 -13.197600 6.959292
-3.416400 -13.197600 6.936775
-3.369600 -13.197600 6.929329
-3.322800 -13.197600 6.917580
-3.276000 -13.197600 6.897660
-3.229200 -13.197600 6.847721
-3.182400 -13.197600 6.875695
-3.135600 -13.197600 6.879217
-3.088800 -13.197600 6.845972
-3.042000 -13.197600 6.823095
-2.995200 -13.197600 6.819064
-2.948400 -13.197600 6.795178
-2.901600 -13.197600 6.765443
-2.854800 -13.197600 6.725315
-2.808000 -13.197600 6.719222
-2.761200 -13.197600 6.694904
-2.714400 -13.197600 6.689491
-2.667600 -13.197600 6.679115
-2.620800 -13.197600 6.676288
-2.574000 -13.197600 6.666075
-2.527200 -13.197600 6.631357
-2.480400 -13.197600 6.615402
-2.433600 -13.197600 6.560354
-2.386800 -13.197600 6.539594
-2.340000 -13.197600 6.503898
-2.293200 -13.197600 6.471995
-2.246400 -13.197600 6.468472
-2.199600 -13.197600 6.468472
-2.152800 -13.197600 6.430709
-2.106000 -13.197600 6.396376
-2.059200 -13.197600 6.385389
-2.012400 -13.197600 6.386569
-1.965600 -13.197600 6.396376
-1.918800 -13.197600 6.405400
-1.872000 -13.197600 6.426447
-1.825200 -13.197600 6.433706
-1.778400 -13.197600 6.426447
-1.731600 -13.197600 6.424810
-1.684800 -13.197600 6.373400
-1.638000 -13.197600 6.308948
-1.591200 -13.197600 6.257956
-1.544400 -13.197600 6.244254
-1.497600 -13.197600 6.223212
-1.450800 -13.197600 6.200786
-1.404000 -13.197600 6.198935
-1.357200 -13.197600 6.187514
-1.310400 -13.197600 6.178376
-1.263600 -13.197600 6.148764
-1.216800 -13.197600 6.133618
-1.170000 -13.197600 6.127723
-1.123200 -13.197600 6.119519
-1.076400 -13.197600 6.111573
-1.029600 -13.197600 6.111573
-0.982800 -13.197600 6.111573
-0.936000 -13.197600 6.108273
-0.889200 -13.197600 6.099577
-0.842400 -13.197600 6.131036
-0.795600 -13.197600 6.144353
-0.748800 -13.197600 6.144353
-0.702000 -13.197600 6.107305
-0.655200 -13.197600 6.088548
-0.608400 -13.197600 6.081688
-0.561600 -13.197600 6.038530
-0.514800 -13.197600 6.006196
-0.468000 -13.197600 5.985909
-0.421200 -13.197600 5.972513
-0.374400 -13.197600 5.960085
-0.327600 -13.197600 5.933465
-0.280800 -13.197600 5.921205
-0.234000 -13.197600 5.933465
-0.187200 -13.197600 5.931105
-0.140400 -13.197600 5.901553
-0.093600 -13.197600 5.864478
-0.046800 -13.197600 5.856634
0.000000 -13.197600 5.856419
0.046800 -13.197600 5.833835
0.093600 -13.197600 5.829564
0.140400 -13.197600 5.840100
0.187200 -13.197600 5.856419
0.234000 -13.197600 5.862596
0.280800 -13.197600 5.879836
0.327600 -13.197600 5.868357
0.374400 -13.197600 5.879836
0.421200 -13.197600 5.890626
0.468000 -13.197600 5.881743
0.514800 -13.197600 5.873966
0.561600 -13.197600 5.848516
0.608400 -13.197600 5.846690
0.655200 -13.197600 5.827509
0.702000 -13.197600 5.807147
0.748800 -13.197600 5.789544
0.795600 -13.197600 5.784304
0.842400 -13.197600 5.780182
0.889200 -13.197600 5.764026
0.936000 -13.197600 5.759504
0.982800 -13.197600 5.749050
1.029600 -13.197600 5.750003
1.076400 -13.197600 5.749230
1.123200 -13.197600 5.749230
1.170000 -13.197600 5.750003
1.216800 -13.197600 5.750003
1.263600 -13.197600 5.750003
1.310400 -13.197600 5.750003
1.357200 -13.197600 5.746177
1.404000 -13.197600 5.746177
1.450800 -13.197600 5.749342
1.497600 -13.197600 5.744328
1.544400 -13.197600 5.746745
1.591200 -13.197600 5.755501
1.638000 -13.197600 5.746745
1.684800 -13.197600 5.747468
1.731600 -13.197600 5.746745
1.778400 -13.197600 5.729080
1.825200 -13.197600 5.722220
1.872000 -13.197600 5.715860
1.918800 -13.197600 5.699561
1.965600 -13.197600 5.696330
2.012400 -13.197600 5.696330
2.059200 -13.197600 5.692218
2.106000 -13.197600 5.686659
2.152800 -13.197600 5.667354
2.199600 -13.197600 5.664228
2.246400 -13.197600 5.633060
2.293200 -13.197600 5.639719
2.340000 -13.197600 5.634478
2.386800 -13.197600 5.634478
2.433600 -13.197600 5.646252
2.480400 -13.197600 5.641004
2.527200 -13.197600 5.634478
2.574000 -13.197600 5.633356
2.620800 -13.197600 5.613385
2.667600 -13.197600 5.618259
2.714400 -13.197600 5.636050
2.761200 -13.197600 5.657247
2.808000 -13.197600 5.671833
2.854800 -13.197600 5.657247
2.901600 -13.197600 5.650660
2.948400 -13.197600 5.665966
2.995200 -13.197600 5.690656
3.042000 -13.197600 5.710184
3.088800 -13.197600 5.690656
3.135600 -13.197600 5.690656
3.182400 -13.197600 5.710629
3.229200 -13.197600 5.727623
3.276000 -13.197600 5.710629
3.322800 -13.197600 5.682331
3.369600 -13.197600 5.659558
3.416400 -13.197600 5.659558
3.463200 -13.197600 5.659558
3.510000 -13.197600 5.647314
3.556800 -13.197600 5.635477
3.603600 -13.197600 5.635477
3.650400 -13.197600 5.638012
3.697200 -13.197600 5.645379
3.744000 -13.197600 5.645379
3.790800 -13.197600 5.641238
3.837600 -13.197600 5.638012
3.884400 -13.197600 5.645379
3.931200 -13.197600 5.645379
3.978000 -13.197600 5.661950
4.024800 -13.197600 5.634818
4.071600 -13.197600 5.630271
4.118400 -13.197600 5.637983
4.165200 -13.197600 5.666778
4.212000 -13.197600 5.672068
4.258800 -13.197600 5.675018
4.305600 -13.197600 5.669927
4.352400 -13.197600 5.693483
4.399200 -13.197600 5.703482
4.446000 -13.197600 5.715502
4.492800 -13.197600 5.715886
4.539600 -13.197600 5.715465
4.586400 -13.197600 5.715502
4.633200 -13.197600 5.726126
4.680000 -13.197600 5.727673
4.726800 -13.197600 5.727673
4.773600 -13.197600 5.719113
4.820400 -13.197600 5.737306
4.867200 -13.197600 5.758610
4.914000 -13.197600 5.762137
4.960800 -13.197600 5.770733
5.007600 -13.197600 5.771880
5.054400 -13.197600 5.789289
5.101200 -13.197600 5.797061
5.148000 -13.197600 5.802677
5.194800 -13.197600 5.815752
5.241600 -13.197600 5.815752
5.288400 -13.197600 5.799590
5.335200 -13.197600 5.826684
5.382000 -13.197600 5.828413
5.428800 -13.197600 5.861594
5.475600 -13.197600 5.831190
5.522400 -13.197600 5.863095
5.569200 -13.197600 5.884700
5.616000 -13.197600 5.890709
5.662800 -13.197600 5.890709
5.709600 -13.197600 5.901162
5.756400 -13.197600 5.903472
5.803200 -13.197600 5.907230
5.850000 -13.197600 5.921892
5.896800 -13.197600 5.943890
5.943600 -13.197600 5.957745
5.990400 -13.197600 5.980415
6.037200 -13.197600 5.989525
6.084000 -13.197600 5.986476
6.130800 -13.197600 6.007364
6.177600 -13.197600 6.056785
6.224400 -13.197600 6.065358
6.271200 -13.197600 6.070062
6.318000 -13.197600 6.065358
6.364800 -13.197600 6.084400
6.411600 -13.197600 6.123229
6.458400 -13.197600 6.129137
6.505200 -13.197600 6.104585
6.552000 -13.197600 6.086936
6.598800 -13.197600 6.116611
6.645600 -13.197600 6.151336
6.692400 -13.197600 6.162627
6.739200 -13.197600 6.164214
6.786000 -13.197600 6.182579
6.832800 -13.197600 6.229526
6.879600 -13.197600 6.236064
6.926400 -13.197600 6.263862
6.973200 -13.197600 6.268362
7.020000 -13.197600 6.291008
7.066800 -13.197600 6.302938
7.113600 -13.197600 6.306799
7.160400 -13.197600 6.315566
7.207200 -13.197600 6.328045
7.254000 -13.197600 6.384004
7.300800 -13.197600 6.401250
7.347600 -13.197600 6.420388
7.394400 -13.197600 6.447905
7.441200 -13.197600 6.484060
7.488000 -13.197600 6.529182
7.534800 -13.197600 6.538886
7.581600 -13.197600 6.563918
7.628400 -13.197600 6.563918
7.675200 -13.197600 6.563642
7.722000 -13.197600 6.538886
7.768800 -13.197600 6.587316
7.815600 -13.197600 6.603706
7.862400 -13.197600 6.632198
7.909200 -13.197600 6.639871
7.956000 -13.197600 6.667433
8.002800 -13.197600 6.688540
8.049600 -13.197600 6.735313
8.096400 -13.197600 6.776031
8.143200 -13.197600 6.808303
8.190000 -13.197600 6.824171
8.236800 -13.197600 6.832614
8.283600 -13.197600 6.850338
8.330400 -13.197600 6.871407
8.377200 -13.197600 6.905295
8.424000 -13.197600 6.922272
8.470800 -13.197600 6.989586
8.517600 -13.197600 7.055123
8.564400 -13.197600 7.097860
8.611200 -13.197600 7.120639
8.658000 -13.197600 7.139281
8.704800 -13.197600 7.171729
8.751600 -13.197600 7.204680
8.798400 -13.197600 7.249642
8.845200 -13.197600 7.308043
8.892000 -13.197600 7.334695
8.938800 -13.197600 7.362976
8.985600 -13.197600 7.434508
9.032400 -13.197600 7.478947
9.079200 -13.197600 7.508410
9.126000 -13.197600 7.515670
9.172800 -13.197600 7.547334
9.219600 -13.197600 7.609923
9.266400 -13.197600 7.626840
9.313200 -13.197600 7.698857
9.360000 -13.197600 7.693782
9.406800 -13.197600 7.693782
9.453600 -13.197600 7.730110
9.500400 -13.197600 7.837505
9.547200 -13.197600 7.956446
9.594000 -13.197600 7.983009
9.640800 -13.197600 8.052394
9.687600 -13.197600 8.057530
9.734400 -13.197600 8.068703
9.781200 -13.197600 8.171548
9.828000 -13.197600 8.367438
9.874800 -13.197600 29.434807
9.921600 -13.197600 29.442800
9.968400 -13.197600 29.448784
10.015200 -13.197600 29.450404
10.062000 -13.197600 29.453861
10.108800 -13.197600 29.453933
14.040000 -13.197600 6.702018
14.086800 -13.197600 6.677552
14.133600 -13.197600 6.660762
14.180400 -13.197600 6.660762
14.227200 -13.197600 6.653751
14.274000 -13.197600 6.642661
14.320800 -13.197600 6.631152
14.367600 -13.197600 6.623238
14.414400 -13.197600 6.622339
14.461200 -13.197600 6.622339
14.508000 -13.197600 6.622595
14.554800 -13.197600 6.614916
14.601600 -13.197600 6.612638
14.648400 -13.197600 6.612638
14.695200 -13.197600 6.612638
14.742000 -13.197600 6.623743
14.788800 -13.197600 6.620657
14.835600 -13.197600 6.608997
14.882400 -13.197600 6.608510
14.929200 -13.197600 6.620922
14.976000 -13.197600 6.623743
15.022800 -13.197600 6.623743
15.069600 -13.197600 6.613470
15.116400 -13.197600 6.615076
15.163200 -13.197600 6.618104
15.210000 -13.197600 6.618104
15.256800 -13.197600 6.619664
15.303600 -13.197600 6.619664
15.350400 -13.197600 6.619000
15.397200 -13.197600 6.621338
15.444000 -13.197600 6.624991
15.490800 -13.197600 6.630443
15.537600 -13.197600 6.630981
15.584400 -13.197600 6.637012
15.631200 -13.197600 6.643796
15.678000 -13.197600 6.644261
15.724800 -13.197600 6.643796
15.771600 -13.197600 6.638126
15.818400 -13.197600 6.629949
15.865200 -13.197600 6.615355
15.912000 -13.197600 6.587566
15.958800 -13.197600 6.583055
16.005600 -13.197600 6.505961
16.520400 -13.197600 5.129295
16.567200 -13.197600 5.068473
16.614000 -13.197600 5.050626
16.660800 -13.197600 5.027884
16.707600 -13.197600 5.013717
16.754400 -13.197600 5.001260
16.801200 -13.197600 4.985603
16.848000 -13.197600 4.978662
16.894800 -13.197600 4.990254
16.941600 -13.197600 4.978134
16.988400 -13.197600 4.975561
17.035200 -13.197600 4.968466
17.082000 -13.197600 4.950809
17.128800 -13.197600 4.940184
17.175600 -13.197600 4.882466
17.222400 -13.197600 4.836655
17.269200 -13.197600 4.693637
18.486000 -13.197600 -8.251440
18.532800 -13.197600 -8.268654
18.579600 -13.197600 0.000000
18.626400 -13.197600 0.000000
18.673200 -13.197600 0.000000
-18.720000 -13.150800 0.000000
-18.673200 -13.150800 0.000000
-18.626400 -13.150800 0.000000
-18.579600 -13.150800 -7.900597
-18.532800 -13.150800 -7.888469
-18.486000 -13.150800 -7.893652
-18.439200 -13.150800 -7.893652
-18.392400 -13.150800 -7.888469
-18.345600 -13.150800 -7.887061
-18.298800 -13.150800 -7.888300
-18.252000 -13.150800 -7.888300
-18.205200 -13.150800 -7.888300
-18.158400 -13.150800 -7.898540
-18.111600 -13.150800 -7.898310
-18.064800 -13.150800 -7.898310
-18.018000 -13.150800 -7.904785
-17.971200 -13.150800 -7.904785
-17.924400 -13.150800 -7.904785
-17.877600 -13.150800 -7.904785
-17.830800 -13.150800 -7.885022
-17.784000 -13.150800 -7.888604
-17.737200 -13.150800 -7.890666
-17.690400 -13.150800 -7.890666
-17.643600 -13.150800 -7.868247
-17.596800 -13.150800 -7.855489
-17.550000 -13.150800 -7.845872
-17.503200 -13.150800 -7.845872
-17.456400 -13.150800 -7.814086
-17.409600 -13.150800 -7.805063
-17.362800 -13.150800 -7.776804
-17.316000 -13.150800 -7.767771
-16.052400 -13.150800 4.980941
-16.005600 -13.150800 4.992251
-15.958800 -13.150800 5.005252
-15.912000 -13.150800 5.038073
-15.865200 -13.150800 5.067084
-15.818400 -13.150800 5.078727
-15.771600 -13.150800 5.091998
-15.724800 -13.150800 5.093742
-15.678000 -13.150800 5.098392
-15.631200 -13.150800 5.103696
-15.584400 -13.150800 5.113987
-15.537600 -13.150800 5.131831
-15.490800 -13.150800 5.161085
-15.022800 -13.150800 6.642717
-14.976000 -13.150800 6.663769
-14.929200 -13.150800 6.692347
-14.882400 -13.150800 6.703140
-14.835600 -13.150800 6.715257
-14.788800 -13.150800 6.717553
-14.742000 -13.150800 6.721615
-14.695200 -13.150800 6.723608
-14.648400 -13.150800 6.731770
-14.601600 -13.150800 6.726589
-14.554800 -13.150800 6.723608
-14.508000 -13.150800 6.728620
-14.461200 -13.150800 6.733643
-14.414400 -13.150800 6.740331
-14.367600 -13.150800 6.743924
-14.320800 -13.150800 6.741598
-14.274000 -13.150800 6.739708
-14.227200 -13.150800 6.741598
-14.180400 -13.150800 6.742781
-14.133600 -13.150800 6.739619
-14.086800 -13.150800 6.739592
-14.040000 -13.150800 6.739592
-13.993200 -13.150800 6.740497
-13.946400 -13.150800 6.742781
-13.899600 -13.150800 6.742085
-13.852800 -13.150800 6.744684
-13.806000 -13.150800 6.744865
-13.759200 -13.150800 6.741627
-13.712400 -13.150800 6.737443
-13.665600 -13.150800 6.737443
-13.618800 -13.150800 6.737155
-13.572000 -13.150800 6.737155
-13.525200 -13.150800 6.730964
-13.478400 -13.150800 6.726354
-13.431600 -13.150800 6.726354
-13.384800 -13.150800 6.732222
-13.338000 -13.150800 6.742521
-13.291200 -13.150800 6.746269
-13.244400 -13.150800 6.747484
-13.197600 -13.150800 6.757014
-13.150800 -13.150800 6.763164
-13.104000 -13.150800 6.781382
-13.057200 -13.150800 6.805556
-5.148000 -13.150800 8.559780
-5.101200 -13.150800 8.308234
-5.054400 -13.150800 8.150343
-5.007600 -13.150800 8.106109
-4.960800 -13.150800 8.073935
-4.914000 -13.150800 8.031196
-4.867200 -13.150800 7.948452
-4.820400 -13.150800 7.918508
-4.773600 -13.150800 7.888453
-4.726800 -13.150800 7.828749
-4.680000 -13.150800 7.727555
-4.633200 -13.150800 7.709667
-4.586400 -13.150800 7.672025
-4.539600 -13.150800 7.625403
-4.492800 -13.150800 7.592381
-4.446000 -13.150800 7.564576
-4.399200 -13.150800 7.520505
-4.352400 -13.150800 7.462346
-4.305600 -13.150800 7.414721
-4.258800 -13.150800 7.377160
-4.212000 -13.150800 7.335368
-4.165200 -13.150800 7.313170
-4.118400 -13.150800 7.263941
-4.071600 -13.150800 7.219516
-4.024800 -13.150800 7.214354
-3.978000 -13.150800 7.195635
-3.931200 -13.150800 7.192488
-3.884400 -13.150800 7.192488
-3.837600 -13.150800 7.172943
-3.790800 -13.150800 7.169886
-3.744000 -13.150800 7.162722
-3.697200 -13.150800 7.104115
-3.650400 -13.150800 7.063060
-3.603600 -13.150800 7.025352
-3.556800 -13.150800 6.985776
-3.510000 -13.150800 6.964012
-3.463200 -13.150800 6.963290
-3.416400 -13.150800 6.939734
-3.369600 -13.150800 6.929329
-3.322800 -13.150800 6.917580
-3.276000 -13.150800 6.886448
-3.229200 -13.150800 6.847721
-3.182400 -13.150800 6.875695
-3.135600 -13.150800 6.875695
-3.088800 -13.150800 6.848761
-3.042000 -13.150800 6.834283
-2.995200 -13.150800 6.832323
-2.948400 -13.150800 6.816567
-2.901600 -13.150800 6.771429
-2.854800 -13.150800 6.730579
-2.808000 -13.150800 6.725315
-2.761200 -13.150800 6.700272
-2.714400 -13.150800 6.694904
-2.667600 -13.150800 6.676288
-2.620800 -13.150800 6.672065
-2.574000 -13.150800 6.666075
-2.527200 -13.150800 6.623129
-2.480400 -13.150800 6.609580
-2.433600 -13.150800 6.574129
-2.386800 -13.150800 6.560354
-2.340000 -13.150800 6.503898
-2.293200 -13.150800 6.471599
-2.246400 -13.150800 6.468472
-2.199600 -13.150800 6.468472
-2.152800 -13.150800 6.406138
-2.106000 -13.150800 6.393465
-2.059200 -13.150800 6.385389
-2.012400 -13.150800 6.386569
-1.965600 -13.150800 6.396376
-1.918800 -13.150800 6.441223
-1.872000 -13.150800 6.442114
-1.825200 -13.150800 6.442114
-1.778400 -13.150800 6.441223
-1.731600 -13.150800 6.426447
-1.684800 -13.150800 6.373400
-1.638000 -13.150800 6.317637
-1.591200 -13.150800 6.257956
-1.544400 -13.150800 6.245824
-1.497600 -13.150800 6.237604
-1.450800 -13.150800 6.220855
-1.404000 -13.150800 6.211252
-1.357200 -13.150800 6.197189
-1.310400 -13.150800 6.187514
-1.263600 -13.150800 6.155103
-1.216800 -13.150800 6.132619
-1.170000 -13.150800 6.119519
-1.123200 -13.150800 6.119519
-1.076400 -13.150800 6.116303
-1.029600 -13.150800 6.116303
-0.982800 -13.150800 6.116303
-0.936000 -13.150800 6.111573
-0.889200 -13.150800 6.116684
-0.842400 -13.150800 6.144353
-0.795600 -13.150800 6.149468
-0.748800 -13.150800 6.148760
-0.702000 -13.150800 6.131036
-0.655200 -13.150800 6.089320
-0.608400 -13.150800 6.081355
-0.561600 -13.150800 6.038530
-0.514800 -13.150800 6.016203
-0.468000 -13.150800 5.989974
-0.421200 -13.150800 5.972513
-0.374400 -13.150800 5.959081
-0.327600 -13.150800 5.934533
-0.280800 -13.150800 5.926114
-0.234000 -13.150800 5.934533
-0.187200 -13.150800 5.930219
-0.140400 -13.150800 5.896396
-0.093600 -13.150800 5.856634
-0.046800 -13.150800 5.856634
0.000000 -13.150800 5.864478
0.046800 -13.150800 5.834742
0.093600 -13.150800 5.833389
0.140400 -13.150800 5.858759
0.187200 -13.150800 5.879836
0.234000 -13.150800 5.885106
0.280800 -13.150800 5.894003
0.327600 -13.150800 5.890626
0.374400 -13.150800 5.890626
0.421200 -13.150800 5.894003
0.468000 -13.150800 5.881743
0.514800 -13.150800 5.873070
0.561600 -13.150800 5.845278
0.608400 -13.150800 5.825178
0.655200 -13.150800 5.818220
0.702000 -13.150800 5.795095
0.748800 -13.150800 5.784304
0.795600 -13.150800 5.782633
0.842400 -13.150800 5.780182
0.889200 -13.150800 5.771866
0.936000 -13.150800 5.755739
0.982800 -13.150800 5.744145
1.029600 -13.150800 5.750003
1.076400 -13.150800 5.744145
1.123200 -13.150800 5.737327
1.170000 -13.150800 5.737327
1.216800 -13.150800 5.711853
1.263600 -13.150800 5.732289
1.310400 -13.150800 5.737913
1.357200 -13.150800 5.710393
1.404000 -13.150800 5.732289
1.450800 -13.150800 5.737960
1.497600 -13.150800 5.739979
1.544400 -13.150800 5.744328
1.591200 -13.150800 5.749342
1.638000 -13.150800 5.746745
1.684800 -13.150800 5.746745
1.731600 -13.150800 5.744772
1.778400 -13.150800 5.723204
1.825200 -13.150800 5.721028
1.872000 -13.150800 5.715860
1.918800 -13.150800 5.699561
1.965600 -13.150800 5.688392
2.012400 -13.150800 5.686316
2.059200 -13.150800 5.685769
2.106000 -13.150800 5.669950
2.152800 -13.150800 5.645266
2.199600 -13.150800 5.645266
2.246400 -13.150800 5.632258
2.293200 -13.150800 5.639719
2.340000 -13.150800 5.634478
2.386800 -13.150800 5.645266
2.433600 -13.150800 5.647436
2.480400 -13.150800 5.646252
2.527200 -13.150800 5.633356
2.574000 -13.150800 5.632886
2.620800 -13.150800 5.609980
2.667600 -13.150800 5.613385
2.714400 -13.150800 5.618259
2.761200 -13.150800 5.618259
2.808000 -13.150800 5.638328
2.854800 -13.150800 5.638328
2.901600 -13.150800 5.638328
2.948400 -13.150800 5.657247
2.995200 -13.150800 5.671833
3.042000 -13.150800 5.673493
3.088800 -13.150800 5.673493
3.135600 -13.150800 5.673493
3.182400 -13.150800 5.697615
3.229200 -13.150800 5.704711
3.276000 -13.150800 5.697615
3.322800 -13.150800 5.667853
3.369600 -13.150800 5.649501
3.416400 -13.150800 5.647314
3.463200 -13.150800 5.638397
3.510000 -13.150800 5.635823
3.556800 -13.150800 5.610640
3.603600 -13.150800 5.610640
3.650400 -13.150800 5.614174
3.697200 -13.150800 5.618802
3.744000 -13.150800 5.621031
3.790800 -13.150800 5.614174
3.837600 -13.150800 5.609664
3.884400 -13.150800 5.623249
3.931200 -13.150800 5.633872
3.978000 -13.150800 5.647216
4.024800 -13.150800 5.634818
4.071600 -13.150800 5.634818
4.118400 -13.150800 5.662633
4.165200 -13.150800 5.672068
4.212000 -13.150800 5.672068
4.258800 -13.150800 5.672068
4.305600 -13.150800 5.666778
4.352400 -13.150800 5.691050
4.399200 -13.150800 5.702140
4.446000 -13.150800 5.715886
4.492800 -13.150800 5.725746
4.539600 -13.150800 5.726126
4.586400 -13.150800 5.727673
4.633200 -13.150800 5.742555
4.680000 -13.150800 5.758610
4.726800 -13.150800 5.737306
4.773600 -13.150800 5.726335
4.820400 -13.150800 5.745034
4.867200 -13.150800 5.749639
4.914000 -13.150800 5.758610
4.960800 -13.150800 5.765563
5.007600 -13.150800 5.768653
5.054400 -13.150800 5.771880
5.101200 -13.150800 5.772816
5.148000 -13.150800 5.789289
5.194800 -13.150800 5.805879
5.241600 -13.150800 5.810292
5.288400 -13.150800 5.805879
5.335200 -13.150800 5.826684
5.382000 -13.150800 5.843280
5.428800 -13.150800 5.870358
5.475600 -13.150800 5.861594
5.522400 -13.150800 5.872830
5.569200 -13.150800 5.884860
5.616000 -13.150800 5.884914
5.662800 -13.150800 5.890709
5.709600 -13.150800 5.897804
5.756400 -13.150800 5.903472
5.803200 -13.150800 5.907230
5.850000 -13.150800 5.943890
5.896800 -13.150800 5.945192
5.943600 -13.150800 5.957745
5.990400 -13.150800 5.974200
6.037200 -13.150800 5.986476
6.084000 -13.150800 5.985551
6.130800 -13.150800 6.004898
6.177600 -13.150800 6.056785
6.224400 -13.150800 6.068759
6.271200 -13.150800 6.074731
6.318000 -13.150800 6.068759
6.364800 -13.150800 6.086936
6.411600 -13.150800 6.129137
6.458400 -13.150800 6.140134
6.505200 -13.150800 6.111458
6.552000 -13.150800 6.104585
6.598800 -13.150800 6.130565
6.645600 -13.150800 6.157778
6.692400 -13.150800 6.166346
6.739200 -13.150800 6.169719
6.786000 -13.150800 6.185123
6.832800 -13.150800 6.230346
6.879600 -13.150800 6.246760
6.926400 -13.150800 6.265072
6.973200 -13.150800 6.269114
7.020000 -13.150800 6.291008
7.066800 -13.150800 6.303098
7.113600 -13.150800 6.306799
7.160400 -13.150800 6.308850
7.207200 -13.150800 6.321301
7.254000 -13.150800 6.360622
7.300800 -13.150800 6.400551
7.347600 -13.150800 6.426124
7.394400 -13.150800 6.466431
7.441200 -13.150800 6.484060
7.488000 -13.150800 6.529182
7.534800 -13.150800 6.540633
7.581600 -13.150800 6.577203
7.628400 -13.150800 6.563642
7.675200 -13.150800 6.540633
7.722000 -13.150800 6.521629
7.768800 -13.150800 6.563642
7.815600 -13.150800 6.589575
7.862400 -13.150800 6.608004
7.909200 -13.150800 6.632198
7.956000 -13.150800 6.671852
8.002800 -13.150800 6.705797
8.049600 -13.150800 6.746302
8.096400 -13.150800 6.801234
8.143200 -13.150800 6.831665
8.190000 -13.150800 6.832614
8.236800 -13.150800 6.850338
8.283600 -13.150800 6.870287
8.330400 -13.150800 6.888754
8.377200 -13.150800 6.905295
8.424000 -13.150800 6.910980
8.470800 -13.150800 6.961242
8.517600 -13.150800 7.029408
8.564400 -13.150800 7.060670
8.611200 -13.150800 7.106115
8.658000 -13.150800 7.140083
8.704800 -13.150800 7.171729
8.751600 -13.150800 7.209133
8.798400 -13.150800 7.261739
8.845200 -13.150800 7.287409
8.892000 -13.150800 7.316512
8.938800 -13.150800 7.339491
8.985600 -13.150800 7.404842
9.032400 -13.150800 7.444016
9.079200 -13.150800 7.480761
9.126000 -13.150800 7.482326
9.172800 -13.150800 7.547334
9.219600 -13.150800 7.612230
9.266400 -13.150800 7.645379
9.313200 -13.150800 7.701903
9.360000 -13.150800 7.704410
9.406800 -13.150800 7.724872
9.453600 -13.150800 7.783350
9.500400 -13.150800 7.850665
9.547200 -13.150800 7.973384
9.594000 -13.150800 8.039940
9.640800 -13.150800 8.068703
9.687600 -13.150800 8.068703
9.734400 -13.150800 8.087787
9.781200 -13.150800 8.194960
9.828000 -13.150800 8.359329
9.874800 -13.150800 29.437018
9.921600 -13.150800 29.447571
9.968400 -13.150800 29.453933
10.015200 -13.150800 29.455083
10.062000 -13.150800 29.456125
10.108800 -13.150800 29.455830
10.155600 -13.150800 29.457177
14.133600 -13.150800 6.677552
14.180400 -13.150800 6.670107
14.227200 -13.150800 6.660653
14.274000 -13.150800 6.647269
14.320800 -13.150800 6.642661
14.367600 -13.150800 6.636973
14.414400 -13.150800 6.623339
14.461200 -13.150800 6.623339
14.508000 -13.150800 6.634140
14.554800 -13.150800 6.624286
14.601600 -13.150800 6.624286
14.648400 -13.150800 6.622423
14.695200 -13.150800 6.622423
14.742000 -13.150800 6.624564
14.788800 -13.150800 6.624564
14.835600 -13.150800 6.624286
14.882400 -13.150800 6.622290
14.929200 -13.150800 6.624564
14.976000 -13.150800 6.638766
15.022800 -13.150800 6.628058
15.069600 -13.150800 6.624738
15.116400 -13.150800 6.620922
15.163200 -13.150800 6.620922
15.210000 -13.150800 6.622753
15.256800 -13.150800 6.622753
15.303600 -13.150800 6.620936
15.350400 -13.150800 6.619664
15.397200 -13.150800 6.624039
15.444000 -13.150800 6.630443
15.490800 -13.150800 6.630981
15.537600 -13.150800 6.631841
15.584400 -13.150800 6.643796
15.631200 -13.150800 6.644261
15.678000 -13.150800 6.644261
15.724800 -13.150800 6.643796
15.771600 -13.150800 6.639489
15.818400 -13.150800 6.638126
15.865200 -13.150800 6.631707
15.912000 -13.150800 6.607821
15.958800 -13.150800 6.591179
16.005600 -13.150800 6.546309
16.052400 -13.150800 6.478707
16.567200 -13.150800 5.120305
16.614000 -13.150800 5.061960
16.660800 -13.150800 5.047934
16.707600 -13.150800 5.024605
16.754400 -13.150800 5.007761
16.801200 -13.150800 4.998308
16.848000 -13.150800 4.994326
16.894800 -13.150800 4.998308
16.941600 -13.150800 4.985644
16.988400 -13.150800 4.985603
17.035200 -13.150800 4.978134
17.082000 -13.150800 4.960796
17.128800 -13.150800 4.954866
17.175600 -13.150800 4.910875
17.222400 -13.150800 4.882466
17.269200 -13.150800 4.826754
18.532800 -13.150800 -8.251440
18.579600 -13.150800 0.000000
18.626400 -13.150800 0.000000
18.673200 -13.150800 0.000000
-18.720000 -13.104000 0.000000
-18.673200 -13.104000 0.000000
-18.626400 -13.104000 0.000000
-18.579600 -13.104000 -7.900690
-18.532800 -13.104000 -7.893652
-18.486000 -13.104000 -7.896185
-18.439200 -13.104000 -7.900275
-18.392400 -13.104000 -7.893652
-18.345600 -13.104000 -7.888469
-18.298800 -13.104000 -7.893652
-18.252000 -13.104000 -7.896185
-18.205200 -13.104000 -7.897803
-18.158400 -13.104000 -7.912169
-18.111600 -13.104000 -7.898310
-18.064800 -13.104000 -7.898310
-18.018000 -13.104000 -7.907837
-17.971200 -13.104000 -7.912169
-17.924400 -13.104000 -7.912169
-17.877600 -13.104000 -7.912169
-17.830800 -13.104000 -7.888604
-17.784000 -13.104000 -7.890666
-17.737200 -13.104000 -7.897244
-17.690400 -13.104000 -7.890666
-17.643600 -13.104000 -7.876673
-17.596800 -13.104000 -7.864167
-17.550000 -13.104000 -7.858481
-17.503200 -13.104000 -7.864167
-17.456400 -13.104000 -7.830038
-17.409600 -13.104000 -7.814086
-17.362800 -13.104000 -7.776804
-17.316000 -13.104000 -7.767159
-16.099200 -13.104000 4.979734
-16.052400 -13.104000 4.999651
-16.005600 -13.104000 5.024678
-15.958800 -13.104000 5.038073
-15.912000 -13.104000 5.074000
-15.865200 -13.104000 5.080729
-15.818400 -13.104000 5.091998
-15.771600 -13.104000 5.098552
-15.724800 -13.104000 5.102562
-15.678000 -13.104000 5.108022
-15.631200 -13.104000 5.121333
-15.584400 -13.104000 5.152529
-15.537600 -13.104000 5.182288
-15.022800 -13.104000 6.663769
-14.976000 -13.104000 6.695686
-14.929200 -13.104000 6.706322
-14.882400 -13.104000 6.720925
-14.835600 -13.104000 6.734323
-14.788800 -13.104000 6.735060
-14.742000 -13.104000 6.745026
-14.695200 -13.104000 6.748235
-14.648400 -13.104000 6.749658
-14.601600 -13.104000 6.740331
-14.554800 -13.104000 6.734736
-14.508000 -13.104000 6.740331
-14.461200 -13.104000 6.750152
-14.414400 -13.104000 6.751202
-14.367600 -13.104000 6.750152
-14.320800 -13.104000 6.744440
-14.274000 -13.104000 6.744440
-14.227200 -13.104000 6.744440
-14.180400 -13.104000 6.744440
-14.133600 -13.104000 6.743924
-14.086800 -13.104000 6.743924
-14.040000 -13.104000 6.742085
-13.993200 -13.104000 6.744684
-13.946400 -13.104000 6.750109
-13.899600 -13.104000 6.745259
-13.852800 -13.104000 6.746039
-13.806000 -13.104000 6.748841
-13.759200 -13.104000 6.745997
-13.712400 -13.104000 6.744865
-13.665600 -13.104000 6.740991
-13.618800 -13.104000 6.739377
-13.572000 -13.104000 6.739377
-13.525200 -13.104000 6.738448
-13.478400 -13.104000 6.730964
-13.431600 -13.104000 6.730964
-13.384800 -13.104000 6.738448
-13.338000 -13.104000 6.742784
-13.291200 -13.104000 6.747484
-13.244400 -13.104000 6.747484
-13.197600 -13.104000 6.760713
-13.150800 -13.104000 6.779933
-13.104000 -13.104000 6.805556
-13.057200 -13.104000 6.880398
-5.148000 -13.104000 8.612016
-5.101200 -13.104000 8.308234
-5.054400 -13.104000 8.150343
-5.007600 -13.104000 8.107874
-4.960800 -13.104000 8.080730
-4.914000 -13.104000 8.031196
-4.867200 -13.104000 7.942419
-4.820400 -13.104000 7.916647
-4.773600 -13.104000 7.883678
-4.726800 -13.104000 7.826236
-4.680000 -13.104000 7.711747
-4.633200 -13.104000 7.681719
-4.586400 -13.104000 7.671562
-4.539600 -13.104000 7.617329
-4.492800 -13.104000 7.575446
-4.446000 -13.104000 7.534614
-4.399200 -13.104000 7.462395
-4.352400 -13.104000 7.450772
-4.305600 -13.104000 7.408055
-4.258800 -13.104000 7.377160
-4.212000 -13.104000 7.347303
-4.165200 -13.104000 7.322069
-4.118400 -13.104000 7.265690
-4.071600 -13.104000 7.219516
-4.024800 -13.104000 7.207931
-3.978000 -13.104000 7.194505
-3.931200 -13.104000 7.182010
-3.884400 -13.104000 7.181450
-3.837600 -13.104000 7.170007
-3.790800 -13.104000 7.170007
-3.744000 -13.104000 7.165490
-3.697200 -13.104000 7.116815
-3.650400 -13.104000 7.063060
-3.603600 -13.104000 7.027002
-3.556800 -13.104000 7.000561
-3.510000 -13.104000 6.978996
-3.463200 -13.104000 6.966530
-3.416400 -13.104000 6.963290
-3.369600 -13.104000 6.939734
-3.322800 -13.104000 6.929329
-3.276000 -13.104000 6.917580
-3.229200 -13.104000 6.848761
-3.182400 -13.104000 6.869510
-3.135600 -13.104000 6.868794
-3.088800 -13.104000 6.848761
-3.042000 -13.104000 6.848142
-2.995200 -13.104000 6.848142
-2.948400 -13.104000 6.832323
-2.901600 -13.104000 6.776560
-2.854800 -13.104000 6.737709
-2.808000 -13.104000 6.735686
-2.761200 -13.104000 6.719222
-2.714400 -13.104000 6.708401
-2.667600 -13.104000 6.688846
-2.620800 -13.104000 6.676288
-2.574000 -13.104000 6.666075
-2.527200 -13.104000 6.623129
-2.480400 -13.104000 6.601144
-2.433600 -13.104000 6.598269
-2.386800 -13.104000 6.564918
-2.340000 -13.104000 6.519300
-2.293200 -13.104000 6.483902
-2.246400 -13.104000 6.480736
-2.199600 -13.104000 6.480736
-2.152800 -13.104000 6.430709
-2.106000 -13.104000 6.399859
-2.059200 -13.104000 6.387918
-2.012400 -13.104000 6.389288
-1.965600 -13.104000 6.405756
-1.918800 -13.104000 6.442114
-1.872000 -13.104000 6.445151
-1.825200 -13.104000 6.445151
-1.778400 -13.104000 6.442114
-1.731600 -13.104000 6.424810
-1.684800 -13.104000 6.373400
-1.638000 -13.104000 6.317637
-1.591200 -13.104000 6.257956
-1.544400 -13.104000 6.245824
-1.497600 -13.104000 6.237604
-1.450800 -13.104000 6.220855
-1.404000 -13.104000 6.211252
-1.357200 -13.104000 6.200786
-1.310400 -13.104000 6.188743
-1.263600 -13.104000 6.178376
-1.216800 -13.104000 6.139667
-1.170000 -13.104000 6.129104
-1.123200 -13.104000 6.129104
-1.076400 -13.104000 6.119474
-1.029600 -13.104000 6.128827
-0.982800 -13.104000 6.128827
-0.936000 -13.104000 6.128827
-0.889200 -13.104000 6.144353
-0.842400 -13.104000 6.153314
-0.795600 -13.104000 6.164615
-0.748800 -13.104000 6.159207
-0.702000 -13.104000 6.148760
-0.655200 -13.104000 6.131036
-0.608400 -13.104000 6.100790
-0.561600 -13.104000 6.047474
-0.514800 -13.104000 6.025432
-0.468000 -13.104000 6.016203
-0.421200 -13.104000 5.985909
-0.374400 -13.104000 5.965905
-0.327600 -13.104000 5.941957
-0.280800 -13.104000 5.927139
-0.234000 -13.104000 5.934533
-0.187200 -13.104000 5.930219
-0.140400 -13.104000 5.880700
-0.093600 -13.104000 5.863292
-0.046800 -13.104000 5.864478
0.000000 -13.104000 5.865955
0.046800 -13.104000 5.864478
0.093600 -13.104000 5.834742
0.140400 -13.104000 5.865955
0.187200 -13.104000 5.883486
0.234000 -13.104000 5.885106
0.280800 -13.104000 5.902948
0.327600 -13.104000 5.890626
0.374400 -13.104000 5.885106
0.421200 -13.104000 5.890626
0.468000 -13.104000 5.878820
0.514800 -13.104000 5.873966
0.561600 -13.104000 5.848516
0.608400 -13.104000 5.843633
0.655200 -13.104000 5.827509
0.702000 -13.104000 5.800622
0.748800 -13.104000 5.784304
0.795600 -13.104000 5.784304
0.842400 -13.104000 5.774228
0.889200 -13.104000 5.759576
0.936000 -13.104000 5.750955
0.982800 -13.104000 5.744145
1.029600 -13.104000 5.750003
1.076400 -13.104000 5.737327
1.123200 -13.104000 5.737327
1.170000 -13.104000 5.744145
1.216800 -13.104000 5.732289
1.263600 -13.104000 5.732289
1.310400 -13.104000 5.743062
1.357200 -13.104000 5.737913
1.404000 -13.104000 5.737913
1.450800 -13.104000 5.737960
1.497600 -13.104000 5.743062
1.544400 -13.104000 5.744328
1.591200 -13.104000 5.746745
1.638000 -13.104000 5.744772
1.684800 -13.104000 5.744772
1.731600 -13.104000 5.744328
1.778400 -13.104000 5.720112
1.825200 -13.104000 5.716336
1.872000 -13.104000 5.708215
1.918800 -13.104000 5.688392
1.965600 -13.104000 5.685769
2.012400 -13.104000 5.669950
2.059200 -13.104000 5.669927
2.106000 -13.104000 5.635479
2.152800 -13.104000 5.635479
2.199600 -13.104000 5.635479
2.246400 -13.104000 5.632258
2.293200 -13.104000 5.635479
2.340000 -13.104000 5.635479
2.386800 -13.104000 5.645266
2.433600 -13.104000 5.647436
2.480400 -13.104000 5.634478
2.527200 -13.104000 5.616995
2.574000 -13.104000 5.609980
2.620800 -13.104000 5.599740
2.667600 -13.104000 5.608121
2.714400 -13.104000 5.608121
2.761200 -13.104000 5.609345
2.808000 -13.104000 5.617183
2.854800 -13.104000 5.626909
2.901600 -13.104000 5.627335
2.948400 -13.104000 5.651894
2.995200 -13.104000 5.656771
3.042000 -13.104000 5.665966
3.088800 -13.104000 5.671279
3.135600 -13.104000 5.673387
3.182400 -13.104000 5.694934
3.229200 -13.104000 5.697615
3.276000 -13.104000 5.680067
3.322800 -13.104000 5.660552
3.369600 -13.104000 5.647314
3.416400 -13.104000 5.635823
3.463200 -13.104000 5.635477
3.510000 -13.104000 5.618802
3.556800 -13.104000 5.607254
3.603600 -13.104000 5.607534
3.650400 -13.104000 5.607534
3.697200 -13.104000 5.608051
3.744000 -13.104000 5.608051
3.790800 -13.104000 5.607534
3.837600 -13.104000 5.588304
3.884400 -13.104000 5.609664
3.931200 -13.104000 5.623249
3.978000 -13.104000 5.661950
4.024800 -13.104000 5.666778
4.071600 -13.104000 5.669927
4.118400 -13.104000 5.688012
4.165200 -13.104000 5.691050
4.212000 -13.104000 5.688012
4.258800 -13.104000 5.672068
4.305600 -13.104000 5.669039
4.352400 -13.104000 5.691050
4.399200 -13.104000 5.702140
4.446000 -13.104000 5.742555
4.492800 -13.104000 5.764936
4.539600 -13.104000 5.772370
4.586400 -13.104000 5.774586
4.633200 -13.104000 5.774586
4.680000 -13.104000 5.764936
4.726800 -13.104000 5.738581
4.773600 -13.104000 5.726335
4.820400 -13.104000 5.738581
4.867200 -13.104000 5.745034
4.914000 -13.104000 5.745034
4.960800 -13.104000 5.763793
5.007600 -13.104000 5.768653
5.054400 -13.104000 5.771880
5.101200 -13.104000 5.774316
5.148000 -13.104000 5.789289
5.194800 -13.104000 5.805879
5.241600 -13.104000 5.815752
5.288400 -13.104000 5.805879
5.335200 -13.104000 5.827723
5.382000 -13.104000 5.846281
5.428800 -13.104000 5.868579
5.475600 -13.104000 5.863095
5.522400 -13.104000 5.870358
5.569200 -13.104000 5.873966
5.616000 -13.104000 5.884914
5.662800 -13.104000 5.894493
5.709600 -13.104000 5.901509
5.756400 -13.104000 5.907230
5.803200 -13.104000 5.933135
5.850000 -13.104000 5.956940
5.896800 -13.104000 5.966607
5.943600 -13.104000 5.969195
5.990400 -13.104000 5.979919
6.037200 -13.104000 5.985551
6.084000 -13.104000 5.981142
6.130800 -13.104000 5.985551
6.177600 -13.104000 6.009285
6.224400 -13.104000 6.049924
6.271200 -13.104000 6.059835
6.318000 -13.104000 6.056785
6.364800 -13.104000 6.070062
6.411600 -13.104000 6.087361
6.458400 -13.104000 6.104585
6.505200 -13.104000 6.088737
6.552000 -13.104000 6.094943
6.598800 -13.104000 6.130565
6.645600 -13.104000 6.164214
6.692400 -13.104000 6.182579
6.739200 -13.104000 6.182579
6.786000 -13.104000 6.187769
6.832800 -13.104000 6.216328
6.879600 -13.104000 6.234761
6.926400 -13.104000 6.257983
6.973200 -13.104000 6.269114
7.020000 -13.104000 6.287766
7.066800 -13.104000 6.303098
7.113600 -13.104000 6.306799
7.160400 -13.104000 6.308850
7.207200 -13.104000 6.321301
7.254000 -13.104000 6.358914
7.300800 -13.104000 6.400551
7.347600 -13.104000 6.420388
7.394400 -13.104000 6.448219
7.441200 -13.104000 6.470478
7.488000 -13.104000 6.504056
7.534800 -13.104000 6.534699
7.581600 -13.104000 6.551747
7.628400 -13.104000 6.538886
7.675200 -13.104000 6.526153
7.722000 -13.104000 6.510706
7.768800 -13.104000 6.534699
7.815600 -13.104000 6.547627
7.862400 -13.104000 6.594422
7.909200 -13.104000 6.630715
7.956000 -13.104000 6.663098
8.002800 -13.104000 6.688540
8.049600 -13.104000 6.758662
8.096400 -13.104000 6.808303
8.143200 -13.104000 6.834844
8.190000 -13.104000 6.834844
8.236800 -13.104000 6.851594
8.283600 -13.104000 6.869467
8.330400 -13.104000 6.875247
8.377200 -13.104000 6.904281
8.424000 -13.104000 6.904281
8.470800 -13.104000 6.959647
8.517600 -13.104000 7.010204
8.564400 -13.104000 7.052174
8.611200 -13.104000 7.106115
8.658000 -13.104000 7.152959
8.704800 -13.104000 7.171729
8.751600 -13.104000 7.209133
8.798400 -13.104000 7.231561
8.845200 -13.104000 7.280099
8.892000 -13.104000 7.299022
8.938800 -13.104000 7.335055
8.985600 -13.104000 7.364183
9.032400 -13.104000 7.430355
9.079200 -13.104000 7.477707
9.126000 -13.104000 7.469732
9.172800 -13.104000 7.487289
9.219600 -13.104000 7.609923
9.266400 -13.104000 7.645379
9.313200 -13.104000 7.702000
9.360000 -13.104000 7.724872
9.406800 -13.104000 7.783350
9.453600 -13.104000 7.833628
9.500400 -13.104000 7.897233
9.547200 -13.104000 8.001320
9.594000 -13.104000 8.052394
9.640800 -13.104000 8.143729
9.687600 -13.104000 8.109037
9.734400 -13.104000 8.143729
9.781200 -13.104000 8.194960
9.828000 -13.104000 8.275233
9.874800 -13.104000 29.437309
9.921600 -13.104000 29.448784
9.968400 -13.104000 29.455222
10.015200 -13.104000 29.456983
10.062000 -13.104000 29.458497
10.108800 -13.104000 29.458435
10.155600 -13.104000 29.458595
14.180400 -13.104000 6.677552
14.227200 -13.104000 6.667898
14.274000 -13.104000 6.657526
14.320800 -13.104000 6.653751
14.367600 -13.104000 6.638922
14.414400 -13.104000 6.631152
14.461200 -13.104000 6.623478
14.508000 -13.104000 6.632030
14.554800 -13.104000 6.622595
14.601600 -13.104000 6.622423
14.648400 -13.104000 6.622290
14.695200 -13.104000 6.622423
14.742000 -13.104000 6.628967
14.788800 -13.104000 6.624738
14.835600 -13.104000 6.624738
14.882400 -13.104000 6.628967
14.929200 -13.104000 6.628967
14.976000 -13.104000 6.640163
15.022800 -13.104000 6.639946
15.069600 -13.104000 6.629755
15.116400 -13.104000 6.629755
15.163200 -13.104000 6.627835
15.210000 -13.104000 6.628058
15.256800 -13.104000 6.629647
15.303600 -13.104000 6.620936
15.350400 -13.104000 6.619664
15.397200 -13.104000 6.624039
15.444000 -13.104000 6.629954
15.490800 -13.104000 6.630981
15.537600 -13.104000 6.630981
15.584400 -13.104000 6.635329
15.631200 -13.104000 6.643796
15.678000 -13.104000 6.643796
15.724800 -13.104000 6.643796
15.771600 -13.104000 6.643796
15.818400 -13.104000 6.639489
15.865200 -13.104000 6.637821
15.912000 -13.104000 6.615355
15.958800 -13.104000 6.591179
16.005600 -13.104000 6.568504
16.052400 -13.104000 6.529948
16.099200 -13.104000 6.461942
16.614000 -13.104000 5.103340
16.660800 -13.104000 5.072096
16.707600 -13.104000 5.025673
16.754400 -13.104000 5.016906
16.801200 -13.104000 5.001260
16.848000 -13.104000 4.994818
16.894800 -13.104000 5.007761
16.941600 -13.104000 4.994818
16.988400 -13.104000 4.994326
17.035200 -13.104000 4.995275
17.082000 -13.104000 4.982595
17.128800 -13.104000 4.982595
17.175600 -13.104000 4.951349
17.222400 -13.104000 4.911718
17.269200 -13.104000 4.876671
17.316000 -13.104000 4.739772
17.643600 -13.104000 -0.313849
17.690400 -13.104000 -1.016733
18.579600 -13.104000 0.000000
18.626400 -13.104000 0.000000
18.673200 -13.104000 0.000000
-18.720000 -13.057200 0.000000
-18.673200 -13.057200 0.000000
-18.626400 -13.057200 0.000000
-18.579600 -13.057200 -7.921837
-18.532800 -13.057200 -7.900690
-18.486000 -13.057200 -7.900690
-18.439200 -13.057200 -7.900690
-18.392400 -13.057200 -7.896185
-18.345600 -13.057200 -7.893652
-18.298800 -13.057200 -7.897803
-18.252000 -13.057200 -7.902105
-18.205200 -13.057200 -7.906507
-18.158400 -13.057200 -7.916299
-18.111600 -13.057200 -7.907837
-18.064800 -13.057200 -7.915287
-18.018000 -13.057200 -7.920759
-17.971200 -13.057200 -7.925840
-17.924400 -13.057200 -7.920759
-17.877600 -13.057200 -7.920759
-17.830800 -13.057200 -7.911678
-17.784000 -13.057200 -7.919292
-17.737200 -13.057200 -7.919292
-17.690400 -13.057200 -7.911678
-17.643600 -13.057200 -7.897244
-17.596800 -13.057200 -7.869031
-17.550000 -13.057200 -7.865839
-17.503200 -13.057200 -7.866154
-17.456400 -13.057200 -7.864167
-17.409600 -13.057200 -7.824430
-17.362800 -13.057200 -7.767771
-16.099200 -13.057200 5.001296
-16.052400 -13.057200 5.038954
-16.005600 -13.057200 5.047859
-15.958800 -13.057200 5.055227
-15.912000 -13.057200 5.078727
-15.865200 -13.057200 5.089101
-15.818400 -13.057200 5.096357
-15.771600 -13.057200 5.102562
-15.724800 -13.057200 5.105035
-15.678000 -13.057200 5.116839
-15.631200 -13.057200 5.140664
-15.584400 -13.057200 5.174504
-15.537600 -13.057200 5.217680
-15.069600 -13.057200 6.647004
-15.022800 -13.057200 6.692347
-14.976000 -13.057200 6.715609
-14.929200 -13.057200 6.734323
-14.882400 -13.057200 6.746881
-14.835600 -13.057200 6.748758
-14.788800 -13.057200 6.749658
-14.742000 -13.057200 6.751011
-14.695200 -13.057200 6.753832
-14.648400 -13.057200 6.757506
-14.601600 -13.057200 6.757122
-14.554800 -13.057200 6.750254
-14.508000 -13.057200 6.750254
-14.461200 -13.057200 6.751202
-14.414400 -13.057200 6.751977
-14.367600 -13.057200 6.750254
-14.320800 -13.057200 6.748741
-14.274000 -13.057200 6.748741
-14.227200 -13.057200 6.748741
-14.180400 -13.057200 6.748741
-14.133600 -13.057200 6.745259
-14.086800 -13.057200 6.744684
-14.040000 -13.057200 6.745259
-13.993200 -13.057200 6.751201
-13.946400 -13.057200 6.752830
-13.899600 -13.057200 6.752830
-13.852800 -13.057200 6.752694
-13.806000 -13.057200 6.752694
-13.759200 -13.057200 6.748841
-13.712400 -13.057200 6.745997
-13.665600 -13.057200 6.745664
-13.618800 -13.057200 6.740991
-13.572000 -13.057200 6.740991
-13.525200 -13.057200 6.740152
-13.478400 -13.057200 6.738448
-13.431600 -13.057200 6.738448
-13.384800 -13.057200 6.738863
-13.338000 -13.057200 6.742521
-13.291200 -13.057200 6.746269
-13.244400 -13.057200 6.747484
-13.197600 -13.057200 6.758662
-13.150800 -13.057200 6.785349
-13.104000 -13.057200 6.872114
-5.148000 -13.057200 8.584072
-5.101200 -13.057200 8.246960
-5.054400 -13.057200 8.128786
-5.007600 -13.057200 8.095162
-4.960800 -13.057200 8.073608
-4.914000 -13.057200 8.029938
-4.867200 -13.057200 7.930888
-4.820400 -13.057200 7.914289
-4.773600 -13.057200 7.864705
-4.726800 -13.057200 7.741839
-4.680000 -13.057200 7.681719
-4.633200 -13.057200 7.651796
-4.586400 -13.057200 7.621553
-4.539600 -13.057200 7.584121
-4.492800 -13.057200 7.537260
-4.446000 -13.057200 7.509310
-4.399200 -13.057200 7.460165
-4.352400 -13.057200 7.424267
-4.305600 -13.057200 7.394390
-4.258800 -13.057200 7.376155
-4.212000 -13.057200 7.335368
-4.165200 -13.057200 7.322549
-4.118400 -13.057200 7.276323
-4.071600 -13.057200 7.246553
-4.024800 -13.057200 7.207931
-3.978000 -13.057200 7.195635
-3.931200 -13.057200 7.181450
-3.884400 -13.057200 7.172943
-3.837600 -13.057200 7.165490
-3.790800 -13.057200 7.165490
-3.744000 -13.057200 7.162722
-3.697200 -13.057200 7.099720
-3.650400 -13.057200 7.051061
-3.603600 -13.057200 7.027002
-3.556800 -13.057200 7.006132
-3.510000 -13.057200 6.985776
-3.463200 -13.057200 6.977294
-3.416400 -13.057200 6.973820
-3.369600 -13.057200 6.962004
-3.322800 -13.057200 6.939734
-3.276000 -13.057200 6.925664
-3.229200 -13.057200 6.869510
-3.182400 -13.057200 6.895253
-3.135600 -13.057200 6.880685
-3.088800 -13.057200 6.858517
-3.042000 -13.057200 6.858517
-2.995200 -13.057200 6.848142
-2.948400 -13.057200 6.845051
-2.901600 -13.057200 6.784545
-2.854800 -13.057200 6.737709
-2.808000 -13.057200 6.732972
-2.761200 -13.057200 6.720339
-2.714400 -13.057200 6.708401
-2.667600 -13.057200 6.698139
-2.620800 -13.057200 6.694904
-2.574000 -13.057200 6.672065
-2.527200 -13.057200 6.647829
-2.480400 -13.057200 6.610033
-2.433600 -13.057200 6.619738
-2.386800 -13.057200 6.597697
-2.340000 -13.057200 6.557464
-2.293200 -13.057200 6.529549
-2.246400 -13.057200 6.519300
-2.199600 -13.057200 6.493541
-2.152800 -13.057200 6.467267
-2.106000 -13.057200 6.441468
-2.059200 -13.057200 6.405756
-2.012400 -13.057200 6.441468
-1.965600 -13.057200 6.442114
-1.918800 -13.057200 6.449230
-1.872000 -13.057200 6.451562
-1.825200 -13.057200 6.451562
-1.778400 -13.057200 6.442950
-1.731600 -13.057200 6.424810
-1.684800 -13.057200 6.373189
-1.638000 -13.057200 6.336652
-1.591200 -13.057200 6.263779
-1.544400 -13.057200 6.245824
-1.497600 -13.057200 6.244254
-1.450800 -13.057200 6.223212
-1.404000 -13.057200 6.222797
-1.357200 -13.057200 6.211252
-1.310400 -13.057200 6.193882
-1.263600 -13.057200 6.183860
-1.216800 -13.057200 6.142096
-1.170000 -13.057200 6.129104
-1.123200 -13.057200 6.129104
-1.076400 -13.057200 6.119519
-1.029600 -13.057200 6.128827
-0.982800 -13.057200 6.119519
-0.936000 -13.057200 6.128827
-0.889200 -13.057200 6.153314
-0.842400 -13.057200 6.159207
-0.795600 -13.057200 6.166192
-0.748800 -13.057200 6.165575
-0.702000 -13.057200 6.159207
-0.655200 -13.057200 6.140816
-0.608400 -13.057200 6.121675
-0.561600 -13.057200 6.081355
-0.514800 -13.057200 6.038530
-0.468000 -13.057200 6.027101
-0.421200 -13.057200 6.018784
-0.374400 -13.057200 5.968459
-0.327600 -13.057200 5.946002
-0.280800 -13.057200 5.934533
-0.234000 -13.057200 5.937766
-0.187200 -13.057200 5.930219
-0.140400 -13.057200 5.880700
-0.093600 -13.057200 5.871899
-0.046800 -13.057200 5.880700
0.000000 -13.057200 5.880700
0.046800 -13.057200 5.880700
0.093600 -13.057200 5.858122
0.140400 -13.057200 5.879836
0.187200 -13.057200 5.891405
0.234000 -13.057200 5.891405
0.280800 -13.057200 5.910446
0.327600 -13.057200 5.891405
0.374400 -13.057200 5.885106
0.421200 -13.057200 5.890626
0.468000 -13.057200 5.876970
0.514800 -13.057200 5.873070
0.561600 -13.057200 5.860631
0.608400 -13.057200 5.843633
0.655200 -13.057200 5.827509
0.702000 -13.057200 5.800622
0.748800 -13.057200 5.796665
0.795600 -13.057200 5.795095
0.842400 -13.057200 5.782633
0.889200 -13.057200 5.759576
0.936000 -13.057200 5.752583
0.982800 -13.057200 5.741706
1.029600 -13.057200 5.750003
1.076400 -13.057200 5.724095
1.123200 -13.057200 5.724095
1.170000 -13.057200 5.717229
1.216800 -13.057200 5.702859
1.263600 -13.057200 5.698713
1.310400 -13.057200 5.702859
1.357200 -13.057200 5.710393
1.404000 -13.057200 5.737913
1.450800 -13.057200 5.737960
1.497600 -13.057200 5.737960
1.544400 -13.057200 5.743062
1.591200 -13.057200 5.744328
1.638000 -13.057200 5.737960
1.684800 -13.057200 5.736549
1.731600 -13.057200 5.721028
1.778400 -13.057200 5.708215
1.825200 -13.057200 5.704594
1.872000 -13.057200 5.695286
1.918800 -13.057200 5.685769
1.965600 -13.057200 5.672402
2.012400 -13.057200 5.632754
2.059200 -13.057200 5.659996
2.106000 -13.057200 5.635479
2.152800 -13.057200 5.639719
2.199600 -13.057200 5.639719
2.246400 -13.057200 5.633060
2.293200 -13.057200 5.639719
2.340000 -13.057200 5.645266
2.386800 -13.057200 5.645266
2.433600 -13.057200 5.645266
2.480400 -13.057200 5.633060
2.527200 -13.057200 5.616995
2.574000 -13.057200 5.599740
2.620800 -13.057200 5.581808
2.667600 -13.057200 5.584740
2.714400 -13.057200 5.581808
2.761200 -13.057200 5.584740
2.808000 -13.057200 5.596257
2.854800 -13.057200 5.597721
2.901600 -13.057200 5.607421
2.948400 -13.057200 5.618259
2.995200 -13.057200 5.631474
3.042000 -13.057200 5.645802
3.088800 -13.057200 5.656771
3.135600 -13.057200 5.671279
3.182400 -13.057200 5.673493
3.229200 -13.057200 5.694934
3.276000 -13.057200 5.673387
3.322800 -13.057200 5.659558
3.369600 -13.057200 5.638397
3.416400 -13.057200 5.618802
3.463200 -13.057200 5.600405
3.510000 -13.057200 5.603774
3.556800 -13.057200 5.581661
3.603600 -13.057200 5.567449
3.650400 -13.057200 5.567449
3.697200 -13.057200 5.581219
3.744000 -13.057200 5.581219
3.790800 -13.057200 5.589349
3.837600 -13.057200 5.581219
3.884400 -13.057200 5.597820
3.931200 -13.057200 5.609664
3.978000 -13.057200 5.640466
4.024800 -13.057200 5.666778
4.071600 -13.057200 5.669927
4.118400 -13.057200 5.696142
4.165200 -13.057200 5.701361
4.212000 -13.057200 5.691050
4.258800 -13.057200 5.681483
4.305600 -13.057200 5.673037
4.352400 -13.057200 5.693483
4.399200 -13.057200 5.703682
4.446000 -13.057200 5.742555
4.492800 -13.057200 5.772370
4.539600 -13.057200 5.785155
4.586400 -13.057200 5.785155
4.633200 -13.057200 5.781301
4.680000 -13.057200 5.773642
4.726800 -13.057200 5.771634
4.773600 -13.057200 5.745380
4.820400 -13.057200 5.758610
4.867200 -13.057200 5.758610
4.914000 -13.057200 5.758610
4.960800 -13.057200 5.771634
5.007600 -13.057200 5.789289
5.054400 -13.057200 5.784989
5.101200 -13.057200 5.797061
5.148000 -13.057200 5.805428
5.194800 -13.057200 5.817165
5.241600 -13.057200 5.828413
5.288400 -13.057200 5.819033
5.335200 -13.057200 5.843280
5.382000 -13.057200 5.850904
5.428800 -13.057200 5.868579
5.475600 -13.057200 5.852992
5.522400 -13.057200 5.863095
5.569200 -13.057200 5.868579
5.616000 -13.057200 5.873966
5.662800 -13.057200 5.890709
5.709600 -13.057200 5.901509
5.756400 -13.057200 5.909911
5.803200 -13.057200 5.943890
5.850000 -13.057200 5.969195
5.896800 -13.057200 5.981649
5.943600 -13.057200 5.985551
5.990400 -13.057200 5.986476
6.037200 -13.057200 6.004760
6.084000 -13.057200 5.986476
6.130800 -13.057200 5.986476
6.177600 -13.057200 6.007364
6.224400 -13.057200 6.010776
6.271200 -13.057200 6.056785
6.318000 -13.057200 6.041801
6.364800 -13.057200 6.059835
6.411600 -13.057200 6.074731
6.458400 -13.057200 6.084400
6.505200 -13.057200 6.084400
6.552000 -13.057200 6.088737
6.598800 -13.057200 6.130565
6.645600 -13.057200 6.174895
6.692400 -13.057200 6.205976
6.739200 -13.057200 6.202079
6.786000 -13.057200 6.209078
6.832800 -13.057200 6.217603
6.879600 -13.057200 6.242699
6.926400 -13.057200 6.269114
6.973200 -13.057200 6.279585
7.020000 -13.057200 6.287766
7.066800 -13.057200 6.303098
7.113600 -13.057200 6.305714
7.160400 -13.057200 6.305714
7.207200 -13.057200 6.317932
7.254000 -13.057200 6.334509
7.300800 -13.057200 6.385508
7.347600 -13.057200 6.397854
7.394400 -13.057200 6.447905
7.441200 -13.057200 6.467999
7.488000 -13.057200 6.504056
7.534800 -13.057200 6.534699
7.581600 -13.057200 6.551747
7.628400 -13.057200 6.550627
7.675200 -13.057200 6.534699
7.722000 -13.057200 6.510706
7.768800 -13.057200 6.526153
7.815600 -13.057200 6.546381
7.862400 -13.057200 6.589575
7.909200 -13.057200 6.630715
7.956000 -13.057200 6.663098
8.002800 -13.057200 6.717218
8.049600 -13.057200 6.746302
8.096400 -13.057200 6.829668
8.143200 -13.057200 6.838982
8.190000 -13.057200 6.832614
8.236800 -13.057200 6.855565
8.283600 -13.057200 6.871407
8.330400 -13.057200 6.904281
8.377200 -13.057200 6.916889
8.424000 -13.057200 6.904281
8.470800 -13.057200 6.961242
8.517600 -13.057200 7.010204
8.564400 -13.057200 7.041415
8.611200 -13.057200 7.106115
8.658000 -13.057200 7.152959
8.704800 -13.057200 7.171729
8.751600 -13.057200 7.209133
8.798400 -13.057200 7.237741
8.845200 -13.057200 7.276429
8.892000 -13.057200 7.296642
8.938800 -13.057200 7.326668
8.985600 -13.057200 7.360328
9.032400 -13.057200 7.404842
9.079200 -13.057200 7.458866
9.126000 -13.057200 7.458453
9.172800 -13.057200 7.482326
9.219600 -13.057200 7.609923
9.266400 -13.057200 7.664331
9.313200 -13.057200 7.704410
9.360000 -13.057200 7.731294
9.406800 -13.057200 7.814312
9.453600 -13.057200 7.833657
9.500400 -13.057200 7.866396
9.547200 -13.057200 7.973384
9.594000 -13.057200 8.072066
9.640800 -13.057200 8.171548
9.687600 -13.057200 8.143729
9.734400 -13.057200 8.165828
9.781200 -13.057200 8.202638
9.828000 -13.057200 8.342123
9.874800 -13.057200 29.437309
9.921600 -13.057200 29.453933
9.968400 -13.057200 29.457411
10.015200 -13.057200 29.459577
10.062000 -13.057200 29.462863
10.108800 -13.057200 29.466849
10.155600 -13.057200 29.466849
14.180400 -13.057200 6.695830
14.227200 -13.057200 6.670376
14.274000 -13.057200 6.663618
14.320800 -13.057200 6.660829
14.367600 -13.057200 6.643076
14.414400 -13.057200 6.638922
14.461200 -13.057200 6.638922
14.508000 -13.057200 6.638866
14.554800 -13.057200 6.632030
14.601600 -13.057200 6.636973
14.648400 -13.057200 6.622423
14.695200 -13.057200 6.628967
14.742000 -13.057200 6.636194
14.788800 -13.057200 6.632030
14.835600 -13.057200 6.636194
14.882400 -13.057200 6.636194
14.929200 -13.057200 6.629755
14.976000 -13.057200 6.641271
15.022800 -13.057200 6.640163
15.069600 -13.057200 6.635956
15.116400 -13.057200 6.633105
15.163200 -13.057200 6.629884
15.210000 -13.057200 6.631611
15.256800 -13.057200 6.633105
15.303600 -13.057200 6.629954
15.350400 -13.057200 6.630443
15.397200 -13.057200 6.631841
15.444000 -13.057200 6.632266
15.490800 -13.057200 6.632266
15.537600 -13.057200 6.632266
15.584400 -13.057200 6.646827
15.631200 -13.057200 6.647110
15.678000 -13.057200 6.647110
15.724800 -13.057200 6.645912
15.771600 -13.057200 6.645912
15.818400 -13.057200 6.645912
15.865200 -13.057200 6.645912
15.912000 -13.057200 6.627838
15.958800 -13.057200 6.619330
16.005600 -13.057200 6.585870
16.052400 -13.057200 6.552236
16.099200 -13.057200 6.523551
16.614000 -13.057200 5.122936
16.660800 -13.057200 5.094447
16.707600 -13.057200 5.038921
16.754400 -13.057200 5.025031
16.801200 -13.057200 5.013717
16.848000 -13.057200 5.000890
16.894800 -13.057200 5.007761
16.941600 -13.057200 4.997619
16.988400 -13.057200 4.995275
17.035200 -13.057200 5.003343
17.082000 -13.057200 4.994818
17.128800 -13.057200 5.003343
17.175600 -13.057200 5.003343
17.222400 -13.057200 4.969626
17.269200 -13.057200 4.935269
17.316000 -13.057200 4.842304
18.579600 -13.057200 0.000000
18.626400 -13.057200 0.000000
18.673200 -13.057200 0.000000
-18.720000 -13.010400 0.000000
-18.673200 -13.010400 0.000000
-18.626400 -13.010400 0.000000
-18.579600 -13.010400 -7.952468
-18.532800 -13.010400 -7.935674
-18.486000 -13.010400 -7.919704
-18.439200 -13.010400 -7.919704
-18.392400 -13.010400 -7.910796
-18.345600 -13.010400 -7.910796
-18.298800 -13.010400 -7.910796
-18.252000 -13.010400 -7.928220
-18.205200 -13.010400 -7.926070
-18.158400 -13.010400 -7.932586
-18.111600 -13.010400 -7.925309
-18.064800 -13.010400 -7.925309
-18.018000 -13.010400 -7.939470
-17.971200 -13.010400 -7.944015
-17.924400 -13.010400 -7.944764
-17.877600 -13.010400 -7.949980
-17.830800 -13.010400 -7.947974
-17.784000 -13.010400 -7.963624
-17.737200 -13.010400 -7.971114
-17.690400 -13.010400 -7.947974
-17.643600 -13.010400 -7.918908
-17.596800 -13.010400 -7.899027
-17.550000 -13.010400 -7.876673
-17.503200 -13.010400 -7.869031
-17.456400 -13.010400 -7.866154
-17.409600 -13.010400 -7.852626
-17.362800 -13.010400 -7.767771
-16.146000 -13.010400 4.999651
-16.099200 -13.010400 5.042449
-16.052400 -13.010400 5.052275
-16.005600 -13.010400 5.055227
-15.958800 -13.010400 5.069289
-15.912000 -13.010400 5.089101
-15.865200 -13.010400 5.096357
-15.818400 -13.010400 5.102291
-15.771600 -13.010400 5.108022
-15.724800 -13.010400 5.116839
-15.678000 -13.010400 5.126444
-15.631200 -13.010400 5.142779
-15.584400 -13.010400 5.189534
-15.116400 -13.010400 6.644486
-15.069600 -13.010400 6.692347
-15.022800 -13.010400 6.715609
-14.976000 -13.010400 6.741326
-14.929200 -13.010400 6.745026
-14.882400 -13.010400 6.751011
-14.835600 -13.010400 6.753793
-14.788800 -13.010400 6.757122
-14.742000 -13.010400 6.760058
-14.695200 -13.010400 6.759863
-14.648400 -13.010400 6.759863
-14.601600 -13.010400 6.757122
-14.554800 -13.010400 6.751977
-14.508000 -13.010400 6.751977
-14.461200 -13.010400 6.751977
-14.414400 -13.010400 6.753370
-14.367600 -13.010400 6.751977
-14.320800 -13.010400 6.751202
-14.274000 -13.010400 6.750254
-14.227200 -13.010400 6.750152
-14.180400 -13.010400 6.750152
-14.133600 -13.010400 6.745259
-14.086800 -13.010400 6.744184
-14.040000 -13.010400 6.744684
-13.993200 -13.010400 6.746647
-13.946400 -13.010400 6.752694
-13.899600 -13.010400 6.759106
-13.852800 -13.010400 6.746848
-13.806000 -13.010400 6.748841
-13.759200 -13.010400 6.748841
-13.712400 -13.010400 6.746647
-13.665600 -13.010400 6.745997
-13.618800 -13.010400 6.744783
-13.572000 -13.010400 6.744571
-13.525200 -13.010400 6.740991
-13.478400 -13.010400 6.740063
-13.431600 -13.010400 6.739377
-13.384800 -13.010400 6.739377
-13.338000 -13.010400 6.742521
-13.291200 -13.010400 6.746269
-13.244400 -13.010400 6.749652
-13.197600 -13.010400 6.776321
-13.150800 -13.010400 6.850904
-13.104000 -13.010400 6.958489
-5.148000 -13.010400 8.550900
-5.101200 -13.010400 8.241795
-5.054400 -13.010400 8.116568
-5.007600 -13.010400 8.088669
-4.960800 -13.010400 8.058464
-4.914000 -13.010400 7.990100
-4.867200 -13.010400 7.930398
-4.820400 -13.010400 7.910763
-4.773600 -13.010400 7.828749
-4.726800 -13.010400 7.708276
-4.680000 -13.010400 7.672025
-4.633200 -13.010400 7.635617
-4.586400 -13.010400 7.610586
-4.539600 -13.010400 7.584121
-4.492800 -13.010400 7.537260
-4.446000 -13.010400 7.487723
-4.399200 -13.010400 7.456010
-4.352400 -13.010400 7.430506
-4.305600 -13.010400 7.408055
-4.258800 -13.010400 7.377160
-4.212000 -13.010400 7.336464
-4.165200 -13.010400 7.330184
-4.118400 -13.010400 7.308648
-4.071600 -13.010400 7.259605
-4.024800 -13.010400 7.246553
-3.978000 -13.010400 7.219516
-3.931200 -13.010400 7.188516
-3.884400 -13.010400 7.172943
-3.837600 -13.010400 7.170007
-3.790800 -13.010400 7.170007
-3.744000 -13.010400 7.162443
-3.697200 -13.010400 7.090107
-3.650400 -13.010400 7.051061
-3.603600 -13.010400 7.028167
-3.556800 -13.010400 7.018872
-3.510000 -13.010400 6.988741
-3.463200 -13.010400 6.985776
-3.416400 -13.010400 6.985776
-3.369600 -13.010400 6.966530
-3.322800 -13.010400 6.936775
-3.276000 -13.010400 6.924051
-3.229200 -13.010400 6.880685
-3.182400 -13.010400 6.898070
-3.135600 -13.010400 6.898070
-3.088800 -13.010400 6.880685
-3.042000 -13.010400 6.869510
-2.995200 -13.010400 6.867922
-2.948400 -13.010400 6.845452
-2.901600 -13.010400 6.803547
-2.854800 -13.010400 6.755797
-2.808000 -13.010400 6.732972
-2.761200 -13.010400 6.720339
-2.714400 -13.010400 6.708401
-2.667600 -13.010400 6.702124
-2.620800 -13.010400 6.694904
-2.574000 -13.010400 6.679115
-2.527200 -13.010400 6.632164
-2.480400 -13.010400 6.624990
-2.433600 -13.010400 6.624990
-2.386800 -13.010400 6.598269
-2.340000 -13.010400 6.568429
-2.293200 -13.010400 6.537469
-2.246400 -13.010400 6.529549
-2.199600 -13.010400 6.507350
-2.152800 -13.010400 6.474504
-2.106000 -13.010400 6.455520
-2.059200 -13.010400 6.441773
-2.012400 -13.010400 6.442114
-1.965600 -13.010400 6.442114
-1.918800 -13.010400 6.449230
-1.872000 -13.010400 6.449230
-1.825200 -13.010400 6.449230
-1.778400 -13.010400 6.442114
-1.731600 -13.010400 6.403568
-1.684800 -13.010400 6.364797
-1.638000 -13.010400 6.328995
-1.591200 -13.010400 6.296770
-1.544400 -13.010400 6.256155
-1.497600 -13.010400 6.252036
-1.450800 -13.010400 6.245824
-1.404000 -13.010400 6.237604
-1.357200 -13.010400 6.222797
-1.310400 -13.010400 6.202388
-1.263600 -13.010400 6.188201
-1.216800 -13.010400 6.153626
-1.170000 -13.010400 6.132619
-1.123200 -13.010400 6.138554
-1.076400 -13.010400 6.132074
-1.029600 -13.010400 6.132074
-0.982800 -13.010400 6.135572
-0.936000 -13.010400 6.135572
-0.889200 -13.010400 6.159207
-0.842400 -13.010400 6.165013
-0.795600 -13.010400 6.166192
-0.748800 -13.010400 6.165575
-0.702000 -13.010400 6.159207
-0.655200 -13.010400 6.132429
-0.608400 -13.010400 6.111141
-0.561600 -13.010400 6.070622
-0.514800 -13.010400 6.053388
-0.468000 -13.010400 6.030192
-0.421200 -13.010400 6.020142
-0.374400 -13.010400 5.980251
-0.327600 -13.010400 5.954637
-0.280800 -13.010400 5.941957
-0.234000 -13.010400 5.937766
-0.187200 -13.010400 5.933465
-0.140400 -13.010400 5.901553
-0.093600 -13.010400 5.883486
-0.046800 -13.010400 5.901553
0.000000 -13.010400 5.900271
0.046800 -13.010400 5.900271
0.093600 -13.010400 5.865955
0.140400 -13.010400 5.879836
0.187200 -13.010400 5.883486
0.234000 -13.010400 5.885106
0.280800 -13.010400 5.896983
0.327600 -13.010400 5.885106
0.374400 -13.010400 5.876970
0.421200 -13.010400 5.876970
0.468000 -13.010400 5.873070
0.514800 -13.010400 5.873070
0.561600 -13.010400 5.860631
0.608400 -13.010400 5.841012
0.655200 -13.010400 5.827509
0.702000 -13.010400 5.807147
0.748800 -13.010400 5.798803
0.795600 -13.010400 5.790805
0.842400 -13.010400 5.766962
0.889200 -13.010400 5.755739
0.936000 -13.010400 5.750955
0.982800 -13.010400 5.741706
1.029600 -13.010400 5.741706
1.076400 -13.010400 5.719375
1.123200 -13.010400 5.719375
1.170000 -13.010400 5.708983
1.216800 -13.010400 5.698713
1.263600 -13.010400 5.683811
1.310400 -13.010400 5.698713
1.357200 -13.010400 5.710393
1.404000 -13.010400 5.732289
1.450800 -13.010400 5.737913
1.497600 -13.010400 5.737960
1.544400 -13.010400 5.745306
1.591200 -13.010400 5.749342
1.638000 -13.010400 5.737960
1.684800 -13.010400 5.725270
1.731600 -13.010400 5.721028
1.778400 -13.010400 5.704594
1.825200 -13.010400 5.699561
1.872000 -13.010400 5.692218
1.918800 -13.010400 5.672402
1.965600 -13.010400 5.669950
2.012400 -13.010400 5.632754
2.059200 -13.010400 5.632754
2.106000 -13.010400 5.635479
2.152800 -13.010400 5.639719
2.199600 -13.010400 5.637650
2.246400 -13.010400 5.633060
2.293200 -13.010400 5.639719
2.340000 -13.010400 5.645266
2.386800 -13.010400 5.639719
2.433600 -13.010400 5.637650
2.480400 -13.010400 5.616995
2.527200 -13.010400 5.589238
2.574000 -13.010400 5.609345
2.620800 -13.010400 5.581808
2.667600 -13.010400 5.581808
2.714400 -13.010400 5.580684
2.761200 -13.010400 5.581808
2.808000 -13.010400 5.596257
2.854800 -13.010400 5.597721
2.901600 -13.010400 5.607330
2.948400 -13.010400 5.617183
2.995200 -13.010400 5.626909
3.042000 -13.010400 5.643974
3.088800 -13.010400 5.656771
3.135600 -13.010400 5.673493
3.182400 -13.010400 5.694934
3.229200 -13.010400 5.694934
3.276000 -13.010400 5.673493
3.322800 -13.010400 5.645802
3.369600 -13.010400 5.635823
3.416400 -13.010400 5.607254
3.463200 -13.010400 5.600405
3.510000 -13.010400 5.603774
3.556800 -13.010400 5.578512
3.603600 -13.010400 5.578512
3.650400 -13.010400 5.571220
3.697200 -13.010400 5.581219
3.744000 -13.010400 5.581219
3.790800 -13.010400 5.583184
3.837600 -13.010400 5.571220
3.884400 -13.010400 5.597820
3.931200 -13.010400 5.597820
3.978000 -13.010400 5.640466
4.024800 -13.010400 5.672068
4.071600 -13.010400 5.688041
4.118400 -13.010400 5.701361
4.165200 -13.010400 5.714587
4.212000 -13.010400 5.700692
4.258800 -13.010400 5.700692
4.305600 -13.010400 5.700692
4.352400 -13.010400 5.701361
4.399200 -13.010400 5.725746
4.446000 -13.010400 5.762287
4.492800 -13.010400 5.786703
4.539600 -13.010400 5.794882
4.586400 -13.010400 5.794182
4.633200 -13.010400 5.786969
4.680000 -13.010400 5.781301
4.726800 -13.010400 5.778059
4.773600 -13.010400 5.778059
4.820400 -13.010400 5.773642
4.867200 -13.010400 5.771880
4.914000 -13.010400 5.771634
4.960800 -13.010400 5.791740
5.007600 -13.010400 5.799053
5.054400 -13.010400 5.797061
5.101200 -13.010400 5.804262
5.148000 -13.010400 5.815016
5.194800 -13.010400 5.827678
5.241600 -13.010400 5.836959
5.288400 -13.010400 5.834053
5.335200 -13.010400 5.850904
5.382000 -13.010400 5.870358
5.428800 -13.010400 5.870358
5.475600 -13.010400 5.852992
5.522400 -13.010400 5.850904
5.569200 -13.010400 5.850904
5.616000 -13.010400 5.868579
5.662800 -13.010400 5.884914
5.709600 -13.010400 5.897804
5.756400 -13.010400 5.909911
5.803200 -13.010400 5.959409
5.850000 -13.010400 5.983419
5.896800 -13.010400 6.006095
5.943600 -13.010400 6.009285
5.990400 -13.010400 6.009285
6.037200 -13.010400 6.007364
6.084000 -13.010400 5.989525
6.130800 -13.010400 5.985551
6.177600 -13.010400 5.979919
6.224400 -13.010400 5.974200
6.271200 -13.010400 5.983454
6.318000 -13.010400 6.007364
6.364800 -13.010400 6.041801
6.411600 -13.010400 6.068669
6.458400 -13.010400 6.068669
6.505200 -13.010400 6.070062
6.552000 -13.010400 6.088737
6.598800 -13.010400 6.123165
6.645600 -13.010400 6.166346
6.692400 -13.010400 6.190414
6.739200 -13.010400 6.190414
6.786000 -13.010400 6.202151
6.832800 -13.010400 6.212756
6.879600 -13.010400 6.234761
6.926400 -13.010400 6.269114
6.973200 -13.010400 6.279585
7.020000 -13.010400 6.287766
7.066800 -13.010400 6.294274
7.113600 -13.010400 6.305714
7.160400 -13.010400 6.305714
7.207200 -13.010400 6.318210
7.254000 -13.010400 6.334509
7.300800 -13.010400 6.369322
7.347600 -13.010400 6.391074
7.394400 -13.010400 6.423310
7.441200 -13.010400 6.441035
7.488000 -13.010400 6.470478
7.534800 -13.010400 6.509245
7.581600 -13.010400 6.526153
7.628400 -13.010400 6.510768
7.675200 -13.010400 6.509630
7.722000 -13.010400 6.502340
7.768800 -13.010400 6.510768
7.815600 -13.010400 6.534699
7.862400 -13.010400 6.565811
7.909200 -13.010400 6.605507
7.956000 -13.010400 6.674905
8.002800 -13.010400 6.740272
8.049600 -13.010400 6.790410
8.096400 -13.010400 6.831665
8.143200 -13.010400 6.851234
8.190000 -13.010400 6.850338
8.236800 -13.010400 6.869467
8.283600 -13.010400 6.875247
8.330400 -13.010400 6.904281
8.377200 -13.010400 6.916889
8.424000 -13.010400 6.875247
8.470800 -13.010400 6.942946
8.517600 -13.010400 7.001759
8.564400 -13.010400 7.004898
8.611200 -13.010400 7.102331
8.658000 -13.010400 7.162555
8.704800 -13.010400 7.172277
8.751600 -13.010400 7.229541
8.798400 -13.010400 7.261739
8.845200 -13.010400 7.276429
8.892000 -13.010400 7.288089
8.938800 -13.010400 7.308043
8.985600 -13.010400 7.360328
9.032400 -13.010400 7.401407
9.079200 -13.010400 7.458866
9.126000 -13.010400 7.458866
9.172800 -13.010400 7.487289
9.219600 -13.010400 7.577552
9.266400 -13.010400 7.645379
9.313200 -13.010400 7.718261
9.360000 -13.010400 7.798010
9.406800 -13.010400 7.833628
9.453600 -13.010400 7.866396
9.500400 -13.010400 7.953912
9.547200 -13.010400 8.039940
9.594000 -13.010400 8.165828
9.640800 -13.010400 8.202638
9.687600 -13.010400 8.194960
9.734400 -13.010400 8.194960
9.781200 -13.010400 8.211533
9.828000 -13.010400 8.342123
9.874800 -13.010400 10.962939
9.921600 -13.010400 29.456125
9.968400 -13.010400 29.459577
10.015200 -13.010400 29.462863
10.062000 -13.010400 29.467391
10.108800 -13.010400 29.467745
10.155600 -13.010400 29.467391
14.180400 -13.010400 6.720200
14.227200 -13.010400 6.698903
14.274000 -13.010400 6.670376
14.320800 -13.010400 6.668504
14.367600 -13.010400 6.659438
14.414400 -13.010400 6.647269
14.461200 -13.010400 6.647269
14.508000 -13.010400 6.642510
14.554800 -13.010400 6.638922
14.601600 -13.010400 6.642118
14.648400 -13.010400 6.636973
14.695200 -13.010400 6.638866
14.742000 -13.010400 6.641942
14.788800 -13.010400 6.641271
14.835600 -13.010400 6.650140
14.882400 -13.010400 6.650140
14.929200 -13.010400 6.643616
14.976000 -13.010400 6.653331
15.022800 -13.010400 6.651123
15.069600 -13.010400 6.643616
15.116400 -13.010400 6.642402
15.163200 -13.010400 6.639946
15.210000 -13.010400 6.639946
15.256800 -13.010400 6.640163
15.303600 -13.010400 6.635956
15.350400 -13.010400 6.648624
15.397200 -13.010400 6.648624
15.444000 -13.010400 6.646827
15.490800 -13.010400 6.646195
15.537600 -13.010400 6.642114
15.584400 -13.010400 6.645048
15.631200 -13.010400 6.645048
15.678000 -13.010400 6.642114
15.724800 -13.010400 6.645912
15.771600 -13.010400 6.649075
15.818400 -13.010400 6.650963
15.865200 -13.010400 6.653193
15.912000 -13.010400 6.649075
15.958800 -13.010400 6.633211
16.005600 -13.010400 6.626489
16.052400 -13.010400 6.583303
16.099200 -13.010400 6.553990
16.146000 -13.010400 6.543537
16.614000 -13.010400 5.149918
16.660800 -13.010400 5.120305
16.707600 -13.010400 5.086960
16.754400 -13.010400 5.027884
16.801200 -13.010400 5.013717
16.848000 -13.010400 5.007761
16.894800 -13.010400 5.010473
16.941600 -13.010400 5.000890
16.988400 -13.010400 4.997619
17.035200 -13.010400 5.003792
17.082000 -13.010400 5.003343
17.128800 -13.010400 5.008408
17.175600 -13.010400 5.008408
17.222400 -13.010400 4.990654
17.269200 -13.010400 4.968580
17.316000 -13.010400 4.880380
17.362800 -13.010400 4.787787
18.626400 -13.010400 0.000000
18.673200 -13.010400 0.000000
-18.720000 -12.963600 0.000000
-18.673200 -12.963600 0.000000
-18.626400 -12.963600 0.000000
-18.579600 -12.963600 -7.988409
-18.532800 -12.963600 -7.979759
-18.486000 -12.963600 -7.975541
-18.439200 -12.963600 -7.950647
-18.392400 -12.963600 -7.950647
-18.345600 -12.963600 -7.950647
-18.298800 -12.963600 -7.950647
-18.252000 -12.963600 -7.941600
-18.205200 -12.963600 -7.932586
-18.158400 -12.963600 -7.944764
-18.111600 -12.963600 -7.941600
-18.064800 -12.963600 -7.941600
-18.018000 -12.963600 -7.944015
-17.971200 -12.963600 -7.949980
-17.924400 -12.963600 -7.955588
-17.877600 -12.963600 -7.963624
-17.830800 -12.963600 -7.955588
-17.784000 -12.963600 -7.971114
-17.737200 -12.963600 -7.973317
-17.690400 -12.963600 -7.949980
-17.643600 -12.963600 -7.931280
-17.596800 -12.963600 -7.917799
-17.550000 -12.963600 -7.897244
-17.503200 -12.963600 -7.869031
-17.456400 -12.963600 -7.866154
-17.409600 -12.963600 -7.852626
-17.362800 -12.963600 -7.732137
-16.988400 -12.963600 -6.490293
-16.941600 -12.963600 -6.276747
-16.192800 -12.963600 5.033695
-16.146000 -12.963600 5.033695
-16.099200 -12.963600 5.045719
-16.052400 -12.963600 5.055111
-16.005600 -12.963600 5.068054
-15.958800 -12.963600 5.082331
-15.912000 -12.963600 5.093742
-15.865200 -12.963600 5.102314
-15.818400 -12.963600 5.106759
-15.771600 -12.963600 5.116839
-15.724800 -12.963600 5.126444
-15.678000 -12.963600 5.140664
-15.631200 -12.963600 5.173954
-15.584400 -12.963600 5.229579
-15.116400 -12.963600 6.679803
-15.069600 -12.963600 6.714075
-15.022800 -12.963600 6.734323
-14.976000 -12.963600 6.745404
-14.929200 -12.963600 6.745404
-14.882400 -12.963600 6.753793
-14.835600 -12.963600 6.753793
-14.788800 -12.963600 6.753793
-14.742000 -12.963600 6.753832
-14.695200 -12.963600 6.748235
-14.648400 -12.963600 6.750989
-14.601600 -12.963600 6.750989
-14.554800 -12.963600 6.748235
-14.508000 -12.963600 6.750989
-14.461200 -12.963600 6.751202
-14.414400 -12.963600 6.759914
-14.367600 -12.963600 6.753131
-14.320800 -12.963600 6.753131
-14.274000 -12.963600 6.751202
-14.227200 -12.963600 6.751201
-14.180400 -12.963600 6.751201
-14.133600 -12.963600 6.746848
-14.086800 -12.963600 6.744440
-14.040000 -12.963600 6.745259
-13.993200 -12.963600 6.746647
-13.946400 -12.963600 6.751535
-13.899600 -12.963600 6.758025
-13.852800 -12.963600 6.749363
-13.806000 -12.963600 6.749363
-13.759200 -12.963600 6.749363
-13.712400 -12.963600 6.749846
-13.665600 -12.963600 6.751535
-13.618800 -12.963600 6.749363
-13.572000 -12.963600 6.748841
-13.525200 -12.963600 6.749846
-13.478400 -12.963600 6.744571
-13.431600 -12.963600 6.745407
-13.384800 -12.963600 6.745407
-13.338000 -12.963600 6.749652
-13.291200 -12.963600 6.755984
-13.244400 -12.963600 6.779839
-13.197600 -12.963600 6.798887
-13.150800 -12.963600 6.906971
-5.148000 -12.963600 8.504499
-5.101200 -12.963600 8.215397
-5.054400 -12.963600 8.116568
-5.007600 -12.963600 8.088669
-4.960800 -12.963600 8.050910
-4.914000 -12.963600 7.946278
-4.867200 -12.963600 7.918608
-4.820400 -12.963600 7.873090
-4.773600 -12.963600 7.805441
-4.726800 -12.963600 7.700606
-4.680000 -12.963600 7.651796
-4.633200 -12.963600 7.623885
-4.586400 -12.963600 7.610586
-4.539600 -12.963600 7.584121
-4.492800 -12.963600 7.532618
-4.446000 -12.963600 7.462346
-4.399200 -12.963600 7.450772
-4.352400 -12.963600 7.424267
-4.305600 -12.963600 7.408055
-4.258800 -12.963600 7.385880
-4.212000 -12.963600 7.352064
-4.165200 -12.963600 7.330184
-4.118400 -12.963600 7.309899
-4.071600 -12.963600 7.263377
-4.024800 -12.963600 7.260456
-3.978000 -12.963600 7.259605
-3.931200 -12.963600 7.200512
-3.884400 -12.963600 7.181450
-3.837600 -12.963600 7.178503
-3.790800 -12.963600 7.172516
-3.744000 -12.963600 7.155765
-3.697200 -12.963600 7.060128
-3.650400 -12.963600 7.051061
-3.603600 -12.963600 7.033500
-3.556800 -12.963600 7.020443
-3.510000 -12.963600 6.994001
-3.463200 -12.963600 6.988741
-3.416400 -12.963600 6.987555
-3.369600 -12.963600 6.975772
-3.322800 -12.963600 6.936262
-3.276000 -12.963600 6.924051
-3.229200 -12.963600 6.880685
-3.182400 -12.963600 6.888307
-3.135600 -12.963600 6.888307
-3.088800 -12.963600 6.888307
-3.042000 -12.963600 6.880736
-2.995200 -12.963600 6.868794
-2.948400 -12.963600 6.858517
-2.901600 -12.963600 6.832323
-2.854800 -12.963600 6.776560
-2.808000 -12.963600 6.759193
-2.761200 -12.963600 6.731239
-2.714400 -12.963600 6.718407
-2.667600 -12.963600 6.702124
-2.620800 -12.963600 6.688846
-2.574000 -12.963600 6.672065
-2.527200 -12.963600 6.643876
-2.480400 -12.963600 6.624990
-2.433600 -12.963600 6.619738
-2.386800 -12.963600 6.595429
-2.340000 -12.963600 6.568429
-2.293200 -12.963600 6.543018
-2.246400 -12.963600 6.535968
-2.199600 -12.963600 6.519300
-2.152800 -12.963600 6.484465
-2.106000 -12.963600 6.468472
-2.059200 -12.963600 6.449230
-2.012400 -12.963600 6.442114
-1.965600 -12.963600 6.441773
-1.918800 -12.963600 6.445170
-1.872000 -12.963600 6.442950
-1.825200 -12.963600 6.442114
-1.778400 -12.963600 6.417267
-1.731600 -12.963600 6.397883
-1.684800 -12.963600 6.373189
-1.638000 -12.963600 6.350725
-1.591200 -12.963600 6.299282
-1.544400 -12.963600 6.262092
-1.497600 -12.963600 6.256923
-1.450800 -12.963600 6.252036
-1.404000 -12.963600 6.244254
-1.357200 -12.963600 6.228129
-1.310400 -12.963600 6.220855
-1.263600 -12.963600 6.202388
-1.216800 -12.963600 6.188201
-1.170000 -12.963600 6.142096
-1.123200 -12.963600 6.153626
-1.076400 -12.963600 6.138554
-1.029600 -12.963600 6.135572
-0.982800 -12.963600 6.135572
-0.936000 -12.963600 6.128827
-0.889200 -12.963600 6.157730
-0.842400 -12.963600 6.164615
-0.795600 -12.963600 6.159207
-0.748800 -12.963600 6.148760
-0.702000 -12.963600 6.148760
-0.655200 -12.963600 6.136628
-0.608400 -12.963600 6.124070
-0.561600 -12.963600 6.081355
-0.514800 -12.963600 6.053775
-0.468000 -12.963600 6.046409
-0.421200 -12.963600 6.030192
-0.374400 -12.963600 5.985319
-0.327600 -12.963600 5.954637
-0.280800 -12.963600 5.946002
-0.234000 -12.963600 5.941957
-0.187200 -12.963600 5.934533
-0.140400 -12.963600 5.905789
-0.093600 -12.963600 5.880700
-0.046800 -12.963600 5.907910
0.000000 -12.963600 5.905789
0.046800 -12.963600 5.907910
0.093600 -12.963600 5.865955
0.140400 -12.963600 5.865955
0.187200 -12.963600 5.879836
0.234000 -12.963600 5.878533
0.280800 -12.963600 5.879836
0.327600 -12.963600 5.868357
0.374400 -12.963600 5.846507
0.421200 -12.963600 5.862596
0.468000 -12.963600 5.846690
0.514800 -12.963600 5.868357
0.561600 -12.963600 5.867719
0.608400 -12.963600 5.846199
0.655200 -12.963600 5.830110
0.702000 -12.963600 5.821218
0.748800 -12.963600 5.798803
0.795600 -12.963600 5.766962
0.842400 -12.963600 5.758611
0.889200 -12.963600 5.752583
0.936000 -12.963600 5.729207
0.982800 -12.963600 5.724095
1.029600 -12.963600 5.717229
1.076400 -12.963600 5.699719
1.123200 -12.963600 5.699719
1.170000 -12.963600 5.694632
1.216800 -12.963600 5.683811
1.263600 -12.963600 5.674945
1.310400 -12.963600 5.682476
1.357200 -12.963600 5.698713
1.404000 -12.963600 5.724617
1.450800 -12.963600 5.725270
1.497600 -12.963600 5.725270
1.544400 -12.963600 5.735174
1.591200 -12.963600 5.737960
1.638000 -12.963600 5.721028
1.684800 -12.963600 5.721028
1.731600 -12.963600 5.702248
1.778400 -12.963600 5.695286
1.825200 -12.963600 5.695286
1.872000 -12.963600 5.678289
1.918800 -12.963600 5.669927
1.965600 -12.963600 5.632754
2.012400 -12.963600 5.621567
2.059200 -12.963600 5.621567
2.106000 -12.963600 5.631380
2.152800 -12.963600 5.631380
2.199600 -12.963600 5.635479
2.246400 -12.963600 5.632258
2.293200 -12.963600 5.635479
2.340000 -12.963600 5.637650
2.386800 -12.963600 5.632258
2.433600 -12.963600 5.589238
2.480400 -12.963600 5.580331
2.527200 -12.963600 5.573656
2.574000 -12.963600 5.570320
2.620800 -12.963600 5.567546
2.667600 -12.963600 5.566682
2.714400 -12.963600 5.566682
2.761200 -12.963600 5.568437
2.808000 -12.963600 5.580455
2.854800 -12.963600 5.581588
2.901600 -12.963600 5.588896
2.948400 -12.963600 5.607421
2.995200 -12.963600 5.615952
3.042000 -12.963600 5.628013
3.088800 -12.963600 5.656771
3.135600 -12.963600 5.690656
3.182400 -12.963600 5.701158
3.229200 -12.963600 5.694934
3.276000 -12.963600 5.673493
3.322800 -12.963600 5.644989
3.369600 -12.963600 5.632514
3.416400 -12.963600 5.600405
3.463200 -12.963600 5.581661
3.510000 -12.963600 5.581661
3.556800 -12.963600 5.567449
3.603600 -12.963600 5.573826
3.650400 -12.963600 5.581219
3.697200 -12.963600 5.583184
3.744000 -12.963600 5.583184
3.790800 -12.963600 5.597820
3.837600 -12.963600 5.573826
3.884400 -12.963600 5.585503
3.931200 -12.963600 5.597820
3.978000 -12.963600 5.639029
4.024800 -12.963600 5.666968
4.071600 -12.963600 5.675301
4.118400 -12.963600 5.700366
4.165200 -12.963600 5.714587
4.212000 -12.963600 5.701361
4.258800 -12.963600 5.700048
4.305600 -12.963600 5.700048
4.352400 -12.963600 5.701361
4.399200 -12.963600 5.725746
4.446000 -12.963600 5.760334
4.492800 -12.963600 5.786703
4.539600 -12.963600 5.794882
4.586400 -12.963600 5.803097
4.633200 -12.963600 5.794182
4.680000 -12.963600 5.786969
4.726800 -12.963600 5.793136
4.773600 -12.963600 5.793136
4.820400 -12.963600 5.791740
4.867200 -12.963600 5.791184
4.914000 -12.963600 5.791184
4.960800 -12.963600 5.799053
5.007600 -12.963600 5.805428
5.054400 -12.963600 5.804262
5.101200 -12.963600 5.815016
5.148000 -12.963600 5.819033
5.194800 -12.963600 5.827678
5.241600 -12.963600 5.854128
5.288400 -12.963600 5.850904
5.335200 -12.963600 5.863898
5.382000 -12.963600 5.865502
5.428800 -12.963600 5.852992
5.475600 -12.963600 5.850118
5.522400 -12.963600 5.847224
5.569200 -12.963600 5.847224
5.616000 -12.963600 5.850118
5.662800 -12.963600 5.868579
5.709600 -12.963600 5.896396
5.756400 -12.963600 5.913180
5.803200 -12.963600 5.981649
5.850000 -12.963600 6.006095
5.896800 -12.963600 6.037253
5.943600 -12.963600 6.053479
5.990400 -12.963600 6.049924
6.037200 -12.963600 6.012799
6.084000 -12.963600 6.007364
6.130800 -12.963600 5.979919
6.177600 -12.963600 5.974200
6.224400 -12.963600 5.946702
6.271200 -12.963600 5.943200
6.318000 -12.963600 5.953205
6.364800 -12.963600 6.027154
6.411600 -12.963600 6.059835
6.458400 -12.963600 6.068669
6.505200 -12.963600 6.068669
6.552000 -12.963600 6.094943
6.598800 -12.963600 6.128290
6.645600 -12.963600 6.164361
6.692400 -12.963600 6.190414
6.739200 -12.963600 6.202079
6.786000 -12.963600 6.202151
6.832800 -12.963600 6.211041
6.879600 -12.963600 6.234761
6.926400 -12.963600 6.270936
6.973200 -12.963600 6.279585
7.020000 -12.963600 6.278588
7.066800 -12.963600 6.279585
7.113600 -12.963600 6.293317
7.160400 -12.963600 6.293317
7.207200 -12.963600 6.305714
7.254000 -12.963600 6.318210
7.300800 -12.963600 6.361353
7.347600 -12.963600 6.369322
7.394400 -12.963600 6.406902
7.441200 -12.963600 6.424560
7.488000 -12.963600 6.448219
7.534800 -12.963600 6.465626
7.581600 -12.963600 6.500950
7.628400 -12.963600 6.504056
7.675200 -12.963600 6.502340
7.722000 -12.963600 6.464194
7.768800 -12.963600 6.509630
7.815600 -12.963600 6.525748
7.862400 -12.963600 6.560841
7.909200 -12.963600 6.595285
7.956000 -12.963600 6.714731
8.002800 -12.963600 6.778618
8.049600 -12.963600 6.795828
8.096400 -12.963600 6.842605
8.143200 -12.963600 6.857075
8.190000 -12.963600 6.857075
8.236800 -12.963600 6.873012
8.283600 -12.963600 6.888754
8.330400 -12.963600 6.894576
8.377200 -12.963600 6.901748
8.424000 -12.963600 6.870632
8.470800 -12.963600 6.891412
8.517600 -12.963600 6.961242
8.564400 -12.963600 6.985809
8.611200 -12.963600 7.102331
8.658000 -12.963600 7.162555
8.704800 -12.963600 7.172277
8.751600 -12.963600 7.200449
8.798400 -12.963600 7.275133
8.845200 -12.963600 7.288089
8.892000 -12.963600 7.296642
8.938800 -12.963600 7.305554
8.985600 -12.963600 7.364004
9.032400 -12.963600 7.404842
9.079200 -12.963600 7.469732
9.126000 -12.963600 7.469352
9.172800 -12.963600 7.524711
9.219600 -12.963600 7.577268
9.266400 -12.963600 7.645379
9.313200 -12.963600 7.727328
9.360000 -12.963600 7.803541
9.406800 -12.963600 7.833657
9.453600 -12.963600 7.874963
9.500400 -12.963600 7.953912
9.547200 -12.963600 8.027152
9.594000 -12.963600 8.110651
9.640800 -12.963600 8.194960
9.687600 -12.963600 8.171548
9.734400 -12.963600 8.176263
9.781200 -12.963600 8.202638
9.828000 -12.963600 8.332712
9.874800 -12.963600 10.792496
9.921600 -12.963600 29.457411
9.968400 -12.963600 29.461915
10.015200 -12.963600 29.468411
10.062000 -12.963600 29.471689
10.108800 -12.963600 29.471937
10.155600 -12.963600 29.471937
14.227200 -12.963600 6.730642
14.274000 -12.963600 6.698903
14.320800 -12.963600 6.690277
14.367600 -12.963600 6.663618
14.414400 -12.963600 6.653751
14.461200 -12.963600 6.650612
14.508000 -12.963600 6.642510
14.554800 -12.963600 6.639216
14.601600 -12.963600 6.642118
14.648400 -12.963600 6.637298
14.695200 -12.963600 6.642118
14.742000 -12.963600 6.645412
14.788800 -12.963600 6.643968
14.835600 -12.963600 6.652179
14.882400 -12.963600 6.652173
14.929200 -12.963600 6.650140
14.976000 -12.963600 6.652173
15.022800 -12.963600 6.643616
15.069600 -12.963600 6.643616
15.116400 -12.963600 6.642402
15.163200 -12.963600 6.640163
15.210000 -12.963600 6.642402
15.256800 -12.963600 6.650278
15.303600 -12.963600 6.648624
15.350400 -12.963600 6.649975
15.397200 -12.963600 6.648624
15.444000 -12.963600 6.646827
15.490800 -12.963600 6.645487
15.537600 -12.963600 6.639119
15.584400 -12.963600 6.639119
15.631200 -12.963600 6.645487
15.678000 -12.963600 6.642114
15.724800 -12.963600 6.645912
15.771600 -12.963600 6.649075
15.818400 -12.963600 6.650963
15.865200 -12.963600 6.655034
15.912000 -12.963600 6.655777
15.958800 -12.963600 6.647959
16.005600 -12.963600 6.634101
16.052400 -12.963600 6.618808
16.099200 -12.963600 6.583303
16.146000 -12.963600 6.559487
16.192800 -12.963600 6.518183
16.660800 -12.963600 5.149918
16.707600 -12.963600 5.097170
16.754400 -12.963600 5.055158
16.801200 -12.963600 5.025673
16.848000 -12.963600 5.010473
16.894800 -12.963600 5.012135
16.941600 -12.963600 5.003792
16.988400 -12.963600 5.003792
17.035200 -12.963600 5.012135
17.082000 -12.963600 5.012135
17.128800 -12.963600 5.018076
17.175600 -12.963600 5.018076
17.222400 -12.963600 5.003792
17.269200 -12.963600 4.988743
17.316000 -12.963600 4.945597
17.362800 -12.963600 4.878016
17.409600 -12.963600 4.723391
18.626400 -12.963600 0.000000
18.673200 -12.963600 0.000000
-18.720000 -12.916800 0.000000
-18.673200 -12.916800 0.000000
-18.626400 -12.916800 0.000000
-18.579600 -12.916800 -7.988409
-18.532800 -12.916800 -7.988409
-18.486000 -12.916800 -7.977720
-18.439200 -12.916800 -7.950647
-18.392400 -12.916800 -7.950647
-18.345600 -12.916800 -7.953479
-18.298800 -12.916800 -7.950822
-18.252000 -12.916800 -7.950822
-18.205200 -12.916800 -7.950647
-18.158400 -12.916800 -7.950822
-18.111600 -12.916800 -7.944764
-18.064800 -12.916800 -7.944764
-18.018000 -12.916800 -7.950822
-17.971200 -12.916800 -7.955588
-17.924400 -12.916800 -7.963624
-17.877600 -12.916800 -7.966622
-17.830800 -12.916800 -7.970951
-17.784000 -12.916800 -7.973317
-17.737200 -12.916800 -7.973317
-17.690400 -12.916800 -7.963624
-17.643600 -12.916800 -7.947974
-17.596800 -12.916800 -7.917799
-17.550000 -12.916800 -7.890666
-17.503200 -12.916800 -7.868247
-17.456400 -12.916800 -7.852626
-17.409600 -12.916800 -7.754451
-16.988400 -12.916800 -6.559025
-16.239600 -12.916800 4.999651
-16.192800 -12.916800 5.033695
-16.146000 -12.916800 5.038954
-16.099200 -12.916800 5.052275
-16.052400 -12.916800 5.068054
-16.005600 -12.916800 5.084982
-15.958800 -12.916800 5.085243
-15.912000 -12.916800 5.098552
-15.865200 -12.916800 5.106759
-15.818400 -12.916800 5.112423
-15.771600 -12.916800 5.123417
-15.724800 -12.916800 5.138004
-15.678000 -12.916800 5.150295
-15.631200 -12.916800 5.190074
-15.163200 -12.916800 6.679803
-15.116400 -12.916800 6.709950
-15.069600 -12.916800 6.719968
-15.022800 -12.916800 6.741326
-14.976000 -12.916800 6.748964
-14.929200 -12.916800 6.749971
-14.882400 -12.916800 6.753890
-14.835600 -12.916800 6.753890
-14.788800 -12.916800 6.753890
-14.742000 -12.916800 6.755361
-14.695200 -12.916800 6.753832
-14.648400 -12.916800 6.753822
-14.601600 -12.916800 6.753822
-14.554800 -12.916800 6.750254
-14.508000 -12.916800 6.751202
-14.461200 -12.916800 6.759914
-14.414400 -12.916800 6.760031
-14.367600 -12.916800 6.759914
-14.320800 -12.916800 6.759914
-14.274000 -12.916800 6.761326
-14.227200 -12.916800 6.759153
-14.180400 -12.916800 6.758025
-14.133600 -12.916800 6.758025
-14.086800 -12.916800 6.752694
-14.040000 -12.916800 6.752694
-13.993200 -12.916800 6.751201
-13.946400 -12.916800 6.751535
-13.899600 -12.916800 6.758025
-13.852800 -12.916800 6.746848
-13.806000 -12.916800 6.748841
-13.759200 -12.916800 6.748841
-13.712400 -12.916800 6.749846
-13.665600 -12.916800 6.751535
-13.618800 -12.916800 6.756025
-13.572000 -12.916800 6.754370
-13.525200 -12.916800 6.757946
-13.478400 -12.916800 6.756510
-13.431600 -12.916800 6.757463
-13.384800 -12.916800 6.767335
-13.338000 -12.916800 6.769623
-13.291200 -12.916800 6.784266
-13.244400 -12.916800 6.798471
-13.197600 -12.916800 6.854689
-5.101200 -12.916800 8.230631
-5.054400 -12.916800 8.128786
-5.007600 -12.916800 8.080730
-4.960800 -12.916800 8.034679
-4.914000 -12.916800 7.923287
-4.867200 -12.916800 7.910763
-4.820400 -12.916800 7.839615
-4.773600 -12.916800 7.786945
-4.726800 -12.916800 7.709667
-4.680000 -12.916800 7.672552
-4.633200 -12.916800 7.642224
-4.586400 -12.916800 7.627661
-4.539600 -12.916800 7.584154
-4.492800 -12.916800 7.525290
-4.446000 -12.916800 7.456010
-4.399200 -12.916800 7.444877
-4.352400 -12.916800 7.424267
-4.305600 -12.916800 7.399286
-4.258800 -12.916800 7.378490
-4.212000 -12.916800 7.352064
-4.165200 -12.916800 7.332781
-4.118400 -12.916800 7.313170
-4.071600 -12.916800 7.275578
-4.024800 -12.916800 7.263377
-3.978000 -12.916800 7.263377
-3.931200 -12.916800 7.213900
-3.884400 -12.916800 7.181450
-3.837600 -12.916800 7.188516
-3.790800 -12.916800 7.178503
-3.744000 -12.916800 7.170007
-3.697200 -12.916800 7.078517
-3.650400 -12.916800 7.051061
-3.603600 -12.916800 7.030993
-3.556800 -12.916800 7.027002
-3.510000 -12.916800 7.012142
-3.463200 -12.916800 7.012142
-3.416400 -12.916800 7.001436
-3.369600 -12.916800 6.988038
-3.322800 -12.916800 6.959292
-3.276000 -12.916800 6.929329
-3.229200 -12.916800 6.884318
-3.182400 -12.916800 6.888307
-3.135600 -12.916800 6.884318
-3.088800 -12.916800 6.880685
-3.042000 -12.916800 6.875558
-2.995200 -12.916800 6.868388
-2.948400 -12.916800 6.855496
-2.901600 -12.916800 6.839850
-2.854800 -12.916800 6.807434
-2.808000 -12.916800 6.764260
-2.761200 -12.916800 6.732972
-2.714400 -12.916800 6.718407
-2.667600 -12.916800 6.707073
-2.620800 -12.916800 6.688846
-2.574000 -12.916800 6.676670
-2.527200 -12.916800 6.639513
-2.480400 -12.916800 6.616966
-2.433600 -12.916800 6.616966
-2.386800 -12.916800 6.597148
-2.340000 -12.916800 6.584364
-2.293200 -12.916800 6.544485
-2.246400 -12.916800 6.540025
-2.199600 -12.916800 6.535968
-2.152800 -12.916800 6.502411
-2.106000 -12.916800 6.480736
-2.059200 -12.916800 6.461240
-2.012400 -12.916800 6.444359
-1.965600 -12.916800 6.441773
-1.918800 -12.916800 6.444359
-1.872000 -12.916800 6.441773
-1.825200 -12.916800 6.441468
-1.778400 -12.916800 6.417267
-1.731600 -12.916800 6.391768
-1.684800 -12.916800 6.373189
-1.638000 -12.916800 6.350725
-1.591200 -12.916800 6.306447
-1.544400 -12.916800 6.291864
-1.497600 -12.916800 6.260464
-1.450800 -12.916800 6.253030
-1.404000 -12.916800 6.246074
-1.357200 -12.916800 6.222797
-1.310400 -12.916800 6.208419
-1.263600 -12.916800 6.202388
-1.216800 -12.916800 6.197025
-1.170000 -12.916800 6.188201
-1.123200 -12.916800 6.168463
-1.076400 -12.916800 6.159335
-1.029600 -12.916800 6.155994
-0.982800 -12.916800 6.153626
-0.936000 -12.916800 6.128827
-0.889200 -12.916800 6.150998
-0.842400 -12.916800 6.155994
-0.795600 -12.916800 6.136628
-0.748800 -12.916800 6.132901
-0.702000 -12.916800 6.136628
-0.655200 -12.916800 6.136628
-0.608400 -12.916800 6.126467
-0.561600 -12.916800 6.097588
-0.514800 -12.916800 6.059102
-0.468000 -12.916800 6.047172
-0.421200 -12.916800 6.031438
-0.374400 -12.916800 5.985319
-0.327600 -12.916800 5.954637
-0.280800 -12.916800 5.949481
-0.234000 -12.916800 5.941957
-0.187200 -12.916800 5.934533
-0.140400 -12.916800 5.905789
-0.093600 -12.916800 5.905789
-0.046800 -12.916800 5.916061
0.000000 -12.916800 5.906809
0.046800 -12.916800 5.906809
0.093600 -12.916800 5.864478
0.140400 -12.916800 5.864478
0.187200 -12.916800 5.885002
0.234000 -12.916800 5.851761
0.280800 -12.916800 5.846507
0.327600 -12.916800 5.842384
0.374400 -12.916800 5.837786
0.421200 -12.916800 5.834553
0.468000 -12.916800 5.825572
0.514800 -12.916800 5.845278
0.561600 -12.916800 5.845278
0.608400 -12.916800 5.834553
0.655200 -12.916800 5.822219
0.702000 -12.916800 5.818220
0.748800 -12.916800 5.798803
0.795600 -12.916800 5.766695
0.842400 -12.916800 5.754650
0.889200 -12.916800 5.741706
0.936000 -12.916800 5.726490
0.982800 -12.916800 5.726490
1.029600 -12.916800 5.717229
1.076400 -12.916800 5.699719
1.123200 -12.916800 5.699719
1.170000 -12.916800 5.683314
1.216800 -12.916800 5.676653
1.263600 -12.916800 5.673525
1.310400 -12.916800 5.673650
1.357200 -12.916800 5.683314
1.404000 -12.916800 5.721285
1.450800 -12.916800 5.721285
1.497600 -12.916800 5.710393
1.544400 -12.916800 5.723299
1.591200 -12.916800 5.723299
1.638000 -12.916800 5.695286
1.684800 -12.916800 5.695286
1.731600 -12.916800 5.668301
1.778400 -12.916800 5.656303
1.825200 -12.916800 5.668301
1.872000 -12.916800 5.668301
1.918800 -12.916800 5.649998
1.965600 -12.916800 5.621436
2.012400 -12.916800 5.618541
2.059200 -12.916800 5.617085
2.106000 -12.916800 5.610620
2.152800 -12.916800 5.604036
2.199600 -12.916800 5.610620
2.246400 -12.916800 5.595304
2.293200 -12.916800 5.610620
2.340000 -12.916800 5.610620
2.386800 -12.916800 5.589238
2.433600 -12.916800 5.588755
2.480400 -12.916800 5.580331
2.527200 -12.916800 5.570320
2.574000 -12.916800 5.569587
2.620800 -12.916800 5.558364
2.667600 -12.916800 5.548931
2.714400 -12.916800 5.548931
2.761200 -12.916800 5.558364
2.808000 -12.916800 5.568437
2.854800 -12.916800 5.568938
2.901600 -12.916800 5.588896
2.948400 -12.916800 5.607330
2.995200 -12.916800 5.615952
3.042000 -12.916800 5.626909
3.088800 -12.916800 5.644989
3.135600 -12.916800 5.671279
3.182400 -12.916800 5.694934
3.229200 -12.916800 5.684613
3.276000 -12.916800 5.667853
3.322800 -12.916800 5.641397
3.369600 -12.916800 5.607254
3.416400 -12.916800 5.598451
3.463200 -12.916800 5.575491
3.510000 -12.916800 5.575491
3.556800 -12.916800 5.567449
3.603600 -12.916800 5.567449
3.650400 -12.916800 5.573826
3.697200 -12.916800 5.583184
3.744000 -12.916800 5.583184
3.790800 -12.916800 5.597820
3.837600 -12.916800 5.581219
3.884400 -12.916800 5.585503
3.931200 -12.916800 5.597156
3.978000 -12.916800 5.630271
4.024800 -12.916800 5.640466
4.071600 -12.916800 5.669561
4.118400 -12.916800 5.688041
4.165200 -12.916800 5.696142
4.212000 -12.916800 5.696142
4.258800 -12.916800 5.681483
4.305600 -12.916800 5.681483
4.352400 -12.916800 5.700048
4.399200 -12.916800 5.702140
4.446000 -12.916800 5.760334
4.492800 -12.916800 5.791600
4.539600 -12.916800 5.807979
4.586400 -12.916800 5.809873
4.633200 -12.916800 5.807979
4.680000 -12.916800 5.791184
4.726800 -12.916800 5.794128
4.773600 -12.916800 5.793136
4.820400 -12.916800 5.784989
4.867200 -12.916800 5.781744
4.914000 -12.916800 5.789289
4.960800 -12.916800 5.799053
5.007600 -12.916800 5.804262
5.054400 -12.916800 5.799949
5.101200 -12.916800 5.810292
5.148000 -12.916800 5.815016
5.194800 -12.916800 5.820312
5.241600 -12.916800 5.855072
5.288400 -12.916800 5.857189
5.335200 -12.916800 5.865557
5.382000 -12.916800 5.868903
5.428800 -12.916800 5.852992
5.475600 -12.916800 5.850118
5.522400 -12.916800 5.847224
5.569200 -12.916800 5.846281
5.616000 -12.916800 5.849366
5.662800 -12.916800 5.852992
5.709600 -12.916800 5.894493
5.756400 -12.916800 5.941151
5.803200 -12.916800 6.004760
5.850000 -12.916800 6.037253
5.896800 -12.916800 6.075205
5.943600 -12.916800 6.077574
5.990400 -12.916800 6.075205
6.037200 -12.916800 6.027401
6.084000 -12.916800 6.007364
6.130800 -12.916800 5.974200
6.177600 -12.916800 5.953205
6.224400 -12.916800 5.911058
6.271200 -12.916800 5.911058
6.318000 -12.916800 5.941786
6.364800 -12.916800 5.989635
6.411600 -12.916800 6.050420
6.458400 -12.916800 6.068669
6.505200 -12.916800 6.068669
6.552000 -12.916800 6.105220
6.598800 -12.916800 6.128290
6.645600 -12.916800 6.164361
6.692400 -12.916800 6.177580
6.739200 -12.916800 6.187769
6.786000 -12.916800 6.190414
6.832800 -12.916800 6.202151
6.879600 -12.916800 6.220650
6.926400 -12.916800 6.258602
6.973200 -12.916800 6.279585
7.020000 -12.916800 6.259001
7.066800 -12.916800 6.278296
7.113600 -12.916800 6.304313
7.160400 -12.916800 6.311140
7.207200 -12.916800 6.317386
7.254000 -12.916800 6.326522
7.300800 -12.916800 6.361353
7.347600 -12.916800 6.387331
7.394400 -12.916800 6.406902
7.441200 -12.916800 6.412861
7.488000 -12.916800 6.413633
7.534800 -12.916800 6.427375
7.581600 -12.916800 6.457647
7.628400 -12.916800 6.464193
7.675200 -12.916800 6.464193
7.722000 -12.916800 6.464193
7.768800 -12.916800 6.504351
7.815600 -12.916800 6.525748
7.862400 -12.916800 6.560841
7.909200 -12.916800 6.639793
7.956000 -12.916800 6.724533
8.002800 -12.916800 6.770961
8.049600 -12.916800 6.787240
8.096400 -12.916800 6.842605
8.143200 -12.916800 6.857075
8.190000 -12.916800 6.857075
8.236800 -12.916800 6.870632
8.283600 -12.916800 6.870632
8.330400 -12.916800 6.873146
8.377200 -12.916800 6.869467
8.424000 -12.916800 6.841216
8.470800 -12.916800 6.869467
8.517600 -12.916800 6.891412
8.564400 -12.916800 6.915668
8.611200 -12.916800 7.102331
8.658000 -12.916800 7.162555
8.704800 -12.916800 7.182689
8.751600 -12.916800 7.229541
8.798400 -12.916800 7.276429
8.845200 -12.916800 7.288089
8.892000 -12.916800 7.288089
8.938800 -12.916800 7.305554
8.985600 -12.916800 7.364004
9.032400 -12.916800 7.404842
9.079200 -12.916800 7.469352
9.126000 -12.916800 7.469352
9.172800 -12.916800 7.487289
9.219600 -12.916800 7.577268
9.266400 -12.916800 7.612230
9.313200 -12.916800 7.730110
9.360000 -12.916800 7.806516
9.406800 -12.916800 7.855765
9.453600 -12.916800 7.905310
9.500400 -12.916800 7.989313
9.547200 -12.916800 8.087787
9.594000 -12.916800 8.194960
9.640800 -12.916800 8.231257
9.687600 -12.916800 8.216138
9.734400 -12.916800 8.202638
9.781200 -12.916800 8.239324
9.828000 -12.916800 8.342123
9.874800 -12.916800 10.962939
9.921600 -12.916800 29.460545
9.968400 -12.916800 29.468553
10.015200 -12.916800 29.473083
10.062000 -12.916800 29.475433
10.108800 -12.916800 29.476463
10.155600 -12.916800 29.476463
14.274000 -12.916800 6.702877
14.320800 -12.916800 6.698903
14.367600 -12.916800 6.683192
14.414400 -12.916800 6.665658
14.461200 -12.916800 6.660829
14.508000 -12.916800 6.650612
14.554800 -12.916800 6.646291
14.601600 -12.916800 6.646291
14.648400 -12.916800 6.642905
14.695200 -12.916800 6.646077
14.742000 -12.916800 6.650140
14.788800 -12.916800 6.650140
14.835600 -12.916800 6.654628
14.882400 -12.916800 6.653331
14.929200 -12.916800 6.651123
14.976000 -12.916800 6.651123
15.022800 -12.916800 6.643616
15.069600 -12.916800 6.652173
15.116400 -12.916800 6.648624
15.163200 -12.916800 6.648624
15.210000 -12.916800 6.652336
15.256800 -12.916800 6.657205
15.303600 -12.916800 6.652336
15.350400 -12.916800 6.652667
15.397200 -12.916800 6.649975
15.444000 -12.916800 6.649828
15.490800 -12.916800 6.646195
15.537600 -12.916800 6.639119
15.584400 -12.916800 6.639119
15.631200 -12.916800 6.645487
15.678000 -12.916800 6.642114
15.724800 -12.916800 6.647605
15.771600 -12.916800 6.650963
15.818400 -12.916800 6.653193
15.865200 -12.916800 6.655777
15.912000 -12.916800 6.658951
15.958800 -12.916800 6.655777
16.005600 -12.916800 6.645912
16.052400 -12.916800 6.635626
16.099200 -12.916800 6.618808
16.146000 -12.916800 6.585870
16.192800 -12.916800 6.546396
16.754400 -12.916800 5.088887
16.801200 -12.916800 5.068297
16.848000 -12.916800 5.016906
16.894800 -12.916800 5.016906
16.941600 -12.916800 5.005529
16.988400 -12.916800 5.005529
17.035200 -12.916800 5.016268
17.082000 -12.916800 5.018076
17.128800 -12.916800 5.026060
17.175600 -12.916800 5.026060
17.222400 -12.916800 5.018076
17.269200 -12.916800 5.016268
17.316000 -12.916800 4.980064
17.362800 -12.916800 4.943132
17.409600 -12.916800 4.880380
17.784000 -12.916800 -0.978224
17.830800 -12.916800 -1.742442
17.877600 -12.916800 -2.109732
18.673200 -12.916800 0.000000
-18.720000 -12.870000 0.000000
-18.673200 -12.870000 0.000000
-18.626400 -12.870000 0.000000
-18.579600 -12.870000 -7.977720
-18.532800 -12.870000 -7.977720
-18.486000 -12.870000 -7.977077
-18.439200 -12.870000 -7.959131
-18.392400 -12.870000 -7.954632
-18.345600 -12.870000 -7.959131
-18.298800 -12.870000 -7.953479
-18.252000 -12.870000 -7.953479
-18.205200 -12.870000 -7.953479
-18.158400 -12.870000 -7.953479
-18.111600 -12.870000 -7.953157
-18.064800 -12.870000 -7.953157
-18.018000 -12.870000 -7.966622
-17.971200 -12.870000 -7.966622
-17.924400 -12.870000 -7.963624
-17.877600 -12.870000 -7.966622
-17.830800 -12.870000 -7.972077
-17.784000 -12.870000 -7.978901
-17.737200 -12.870000 -7.973317
-17.690400 -12.870000 -7.970951
-17.643600 -12.870000 -7.960353
-17.596800 -12.870000 -7.917799
-17.550000 -12.870000 -7.876673
-17.503200 -12.870000 -7.865839
-17.456400 -12.870000 -7.776804
-16.988400 -12.870000 -6.474202
-16.239600 -12.870000 5.004972
-16.192800 -12.870000 5.040309
-16.146000 -12.870000 5.045719
-16.099200 -12.870000 5.066384
-16.052400 -12.870000 5.085243
-16.005600 -12.870000 5.090820
-15.958800 -12.870000 5.094566
-15.912000 -12.870000 5.105661
-15.865200 -12.870000 5.115963
-15.818400 -12.870000 5.126444
-15.771600 -12.870000 5.132524
-15.724800 -12.870000 5.148782
-15.678000 -12.870000 5.189534
-15.210000 -12.870000 6.679803
-15.163200 -12.870000 6.709950
-15.116400 -12.870000 6.713335
-15.069600 -12.870000 6.729102
-15.022800 -12.870000 6.745404
-14.976000 -12.870000 6.753793
-14.929200 -12.870000 6.752613
-14.882400 -12.870000 6.753890
-14.835600 -12.870000 6.753890
-14.788800 -12.870000 6.753890
-14.742000 -12.870000 6.755361
-14.695200 -12.870000 6.753832
-14.648400 -12.870000 6.753822
-14.601600 -12.870000 6.753832
-14.554800 -12.870000 6.753822
-14.508000 -12.870000 6.760031
-14.461200 -12.870000 6.762150
-14.414400 -12.870000 6.762150
-14.367600 -12.870000 6.760031
-14.320800 -12.870000 6.759914
-14.274000 -12.870000 6.762096
-14.227200 -12.870000 6.755002
-14.180400 -12.870000 6.751201
-14.133600 -12.870000 6.751201
-14.086800 -12.870000 6.750637
-14.040000 -12.870000 6.750637
-13.993200 -12.870000 6.750637
-13.946400 -12.870000 6.751535
-13.899600 -12.870000 6.763571
-13.852800 -12.870000 6.752694
-13.806000 -12.870000 6.756833
-13.759200 -12.870000 6.757946
-13.712400 -12.870000 6.759106
-13.665600 -12.870000 6.757946
-13.618800 -12.870000 6.756833
-13.572000 -12.870000 6.756510
-13.525200 -12.870000 6.765464
-13.478400 -12.870000 6.762431
-13.431600 -12.870000 6.767335
-13.384800 -12.870000 6.773578
-13.338000 -12.870000 6.782506
-13.291200 -12.870000 6.798471
-13.244400 -12.870000 6.801515
-5.101200 -12.870000 8.185571
-5.054400 -12.870000 8.088669
-5.007600 -12.870000 8.034679
-4.960800 -12.870000 7.960405
-4.914000 -12.870000 7.918608
-4.867200 -12.870000 7.873090
-4.820400 -12.870000 7.828749
-4.773600 -12.870000 7.784488
-4.726800 -12.870000 7.726322
-4.680000 -12.870000 7.682963
-4.633200 -12.870000 7.642772
-4.586400 -12.870000 7.627806
-4.539600 -12.870000 7.602621
-4.492800 -12.870000 7.528136
-4.446000 -12.870000 7.456010
-4.399200 -12.870000 7.444877
-4.352400 -12.870000 7.427987
-4.305600 -12.870000 7.424198
-4.258800 -12.870000 7.396875
-4.212000 -12.870000 7.357648
-4.165200 -12.870000 7.336464
-4.118400 -12.870000 7.329991
-4.071600 -12.870000 7.296625
-4.024800 -12.870000 7.276849
-3.978000 -12.870000 7.276849
-3.931200 -12.870000 7.237938
-3.884400 -12.870000 7.188516
-3.837600 -12.870000 7.200512
-3.790800 -12.870000 7.188516
-3.744000 -12.870000 7.154557
-3.697200 -12.870000 7.078517
-3.650400 -12.870000 7.051061
-3.603600 -12.870000 7.035365
-3.556800 -12.870000 7.028167
-3.510000 -12.870000 7.025352
-3.463200 -12.870000 7.018872
-3.416400 -12.870000 7.002145
-3.369600 -12.870000 7.001436
-3.322800 -12.870000 6.973820
-3.276000 -12.870000 6.931562
-3.229200 -12.870000 6.894399
-3.182400 -12.870000 6.884318
-3.135600 -12.870000 6.880308
-3.088800 -12.870000 6.880308
-3.042000 -12.870000 6.873167
-2.995200 -12.870000 6.868388
-2.948400 -12.870000 6.858517
-2.901600 -12.870000 6.844735
-2.854800 -12.870000 6.827467
-2.808000 -12.870000 6.798131
-2.761200 -12.870000 6.742997
-2.714400 -12.870000 6.729385
-2.667600 -12.870000 6.718407
-2.620800 -12.870000 6.687672
-2.574000 -12.870000 6.666696
-2.527200 -12.870000 6.643876
-2.480400 -12.870000 6.624990
-2.433600 -12.870000 6.616966
-2.386800 -12.870000 6.598269
-2.340000 -12.870000 6.593428
-2.293200 -12.870000 6.566618
-2.246400 -12.870000 6.532053
-2.199600 -12.870000 6.532053
-2.152800 -12.870000 6.509644
-2.106000 -12.870000 6.491534
-2.059200 -12.870000 6.480736
-2.012400 -12.870000 6.459050
-1.965600 -12.870000 6.441773
-1.918800 -12.870000 6.445170
-1.872000 -12.870000 6.441773
-1.825200 -12.870000 6.440305
-1.778400 -12.870000 6.414576
-1.731600 -12.870000 6.391768
-1.684800 -12.870000 6.364797
-1.638000 -12.870000 6.350725
-1.591200 -12.870000 6.303243
-1.544400 -12.870000 6.289729
-1.497600 -12.870000 6.256923
-1.450800 -12.870000 6.253010
-1.404000 -12.870000 6.241131
-1.357200 -12.870000 6.219267
-1.310400 -12.870000 6.198891
-1.263600 -12.870000 6.198891
-1.216800 -12.870000 6.197025
-1.170000 -12.870000 6.188201
-1.123200 -12.870000 6.165424
-1.076400 -12.870000 6.155994
-1.029600 -12.870000 6.153626
-0.982800 -12.870000 6.138554
-0.936000 -12.870000 6.128871
-0.889200 -12.870000 6.135855
-0.842400 -12.870000 6.149315
-0.795600 -12.870000 6.135572
-0.748800 -12.870000 6.136628
-0.702000 -12.870000 6.149315
-0.655200 -12.870000 6.150312
-0.608400 -12.870000 6.142131
-0.561600 -12.870000 6.089210
-0.514800 -12.870000 6.053775
-0.468000 -12.870000 6.046409
-0.421200 -12.870000 6.029648
-0.374400 -12.870000 5.968459
-0.327600 -12.870000 5.941957
-0.280800 -12.870000 5.941957
-0.234000 -12.870000 5.941957
-0.187200 -12.870000 5.930219
-0.140400 -12.870000 5.881288
-0.093600 -12.870000 5.895619
-0.046800 -12.870000 5.910529
0.000000 -12.870000 5.895619
0.046800 -12.870000 5.880700
0.093600 -12.870000 5.845876
0.140400 -12.870000 5.845876
0.187200 -12.870000 5.842384
0.234000 -12.870000 5.841659
0.280800 -12.870000 5.837786
0.327600 -12.870000 5.837786
0.374400 -12.870000 5.834553
0.421200 -12.870000 5.825572
0.468000 -12.870000 5.825572
0.514800 -12.870000 5.845052
0.561600 -12.870000 5.845052
0.608400 -12.870000 5.830110
0.655200 -12.870000 5.818400
0.702000 -12.870000 5.818220
0.748800 -12.870000 5.798803
0.795600 -12.870000 5.766962
0.842400 -12.870000 5.754671
0.889200 -12.870000 5.741706
0.936000 -12.870000 5.717229
0.982800 -12.870000 5.717229
1.029600 -12.870000 5.703519
1.076400 -12.870000 5.683811
1.123200 -12.870000 5.676165
1.170000 -12.870000 5.674945
1.216800 -12.870000 5.669279
1.263600 -12.870000 5.665004
1.310400 -12.870000 5.667100
1.357200 -12.870000 5.682476
1.404000 -12.870000 5.705639
1.450800 -12.870000 5.705639
1.497600 -12.870000 5.693664
1.544400 -12.870000 5.697181
1.591200 -12.870000 5.693810
1.638000 -12.870000 5.669524
1.684800 -12.870000 5.667809
1.731600 -12.870000 5.656303
1.778400 -12.870000 5.632754
1.825200 -12.870000 5.649998
1.872000 -12.870000 5.649998
1.918800 -12.870000 5.621567
1.965600 -12.870000 5.618541
2.012400 -12.870000 5.604036
2.059200 -12.870000 5.597809
2.106000 -12.870000 5.595304
2.152800 -12.870000 5.593958
2.199600 -12.870000 5.595304
2.246400 -12.870000 5.589238
2.293200 -12.870000 5.595772
2.340000 -12.870000 5.595304
2.386800 -12.870000 5.583338
2.433600 -12.870000 5.574707
2.480400 -12.870000 5.552277
2.527200 -12.870000 5.548754
2.574000 -12.870000 5.549264
2.620800 -12.870000 5.546617
2.667600 -12.870000 5.543986
2.714400 -12.870000 5.530940
2.761200 -12.870000 5.546390
2.808000 -12.870000 5.551814
2.854800 -12.870000 5.564289
2.901600 -12.870000 5.581588
2.948400 -12.870000 5.604869
2.995200 -12.870000 5.615952
3.042000 -12.870000 5.628013
3.088800 -12.870000 5.644989
3.135600 -12.870000 5.660845
3.182400 -12.870000 5.671279
3.229200 -12.870000 5.660552
3.276000 -12.870000 5.638397
3.322800 -12.870000 5.625132
3.369600 -12.870000 5.593425
3.416400 -12.870000 5.587386
3.463200 -12.870000 5.576129
3.510000 -12.870000 5.576129
3.556800 -12.870000 5.573626
3.603600 -12.870000 5.573826
3.650400 -12.870000 5.587386
3.697200 -12.870000 5.607534
3.744000 -12.870000 5.607534
3.790800 -12.870000 5.607534
3.837600 -12.870000 5.583184
3.884400 -12.870000 5.585503
3.931200 -12.870000 5.583184
3.978000 -12.870000 5.597156
4.024800 -12.870000 5.637618
4.071600 -12.870000 5.657878
4.118400 -12.870000 5.684954
4.165200 -12.870000 5.701361
4.212000 -12.870000 5.700692
4.258800 -12.870000 5.684954
4.305600 -12.870000 5.681483
4.352400 -12.870000 5.688041
4.399200 -12.870000 5.701361
4.446000 -12.870000 5.757810
4.492800 -12.870000 5.786703
4.539600 -12.870000 5.794882
4.586400 -12.870000 5.809873
4.633200 -12.870000 5.807979
4.680000 -12.870000 5.791600
4.726800 -12.870000 5.804409
4.773600 -12.870000 5.804409
4.820400 -12.870000 5.791740
4.867200 -12.870000 5.784989
4.914000 -12.870000 5.791184
4.960800 -12.870000 5.804262
5.007600 -12.870000 5.819033
5.054400 -12.870000 5.804262
5.101200 -12.870000 5.810292
5.148000 -12.870000 5.810292
5.194800 -12.870000 5.819033
5.241600 -12.870000 5.854128
5.288400 -12.870000 5.857189
5.335200 -12.870000 5.863898
5.382000 -12.870000 5.865502
5.428800 -12.870000 5.850904
5.475600 -12.870000 5.846281
5.522400 -12.870000 5.836959
5.569200 -12.870000 5.830191
5.616000 -12.870000 5.844365
5.662800 -12.870000 5.849366
5.709600 -12.870000 5.892198
5.756400 -12.870000 5.917265
5.803200 -12.870000 6.004760
5.850000 -12.870000 6.064823
5.896800 -12.870000 6.119625
5.943600 -12.870000 6.127911
5.990400 -12.870000 6.124434
6.037200 -12.870000 6.058396
6.084000 -12.870000 6.011099
6.130800 -12.870000 5.953205
6.177600 -12.870000 5.946702
6.224400 -12.870000 5.906419
6.271200 -12.870000 5.906419
6.318000 -12.870000 5.930565
6.364800 -12.870000 5.954839
6.411600 -12.870000 6.027154
6.458400 -12.870000 6.052767
6.505200 -12.870000 6.059835
6.552000 -12.870000 6.092044
6.598800 -12.870000 6.124988
6.645600 -12.870000 6.164361
6.692400 -12.870000 6.177580
6.739200 -12.870000 6.174895
6.786000 -12.870000 6.187769
6.832800 -12.870000 6.190414
6.879600 -12.870000 6.212756
6.926400 -12.870000 6.234761
6.973200 -12.870000 6.258602
7.020000 -12.870000 6.242699
7.066800 -12.870000 6.259001
7.113600 -12.870000 6.279585
7.160400 -12.870000 6.311140
7.207200 -12.870000 6.322910
7.254000 -12.870000 6.334509
7.300800 -12.870000 6.346105
7.347600 -12.870000 6.387331
7.394400 -12.870000 6.406902
7.441200 -12.870000 6.412861
7.488000 -12.870000 6.407482
7.534800 -12.870000 6.413633
7.581600 -12.870000 6.420758
7.628400 -12.870000 6.427375
7.675200 -12.870000 6.464194
7.722000 -12.870000 6.475104
7.768800 -12.870000 6.509630
7.815600 -12.870000 6.534699
7.862400 -12.870000 6.565811
7.909200 -12.870000 6.627181
7.956000 -12.870000 6.712260
8.002800 -12.870000 6.730927
8.049600 -12.870000 6.744422
8.096400 -12.870000 6.795828
8.143200 -12.870000 6.820681
8.190000 -12.870000 6.827948
8.236800 -12.870000 6.840743
8.283600 -12.870000 6.841216
8.330400 -12.870000 6.844313
8.377200 -12.870000 6.841216
8.424000 -12.870000 6.832121
8.470800 -12.870000 6.869467
8.517600 -12.870000 6.891412
8.564400 -12.870000 6.940071
8.611200 -12.870000 7.102331
8.658000 -12.870000 7.178411
8.704800 -12.870000 7.191194
8.751600 -12.870000 7.245646
8.798400 -12.870000 7.276429
8.845200 -12.870000 7.288089
8.892000 -12.870000 7.288089
8.938800 -12.870000 7.305554
8.985600 -12.870000 7.360328
9.032400 -12.870000 7.375566
9.079200 -12.870000 7.404842
9.126000 -12.870000 7.458866
9.172800 -12.870000 7.524711
9.219600 -12.870000 7.577268
9.266400 -12.870000 7.645379
9.313200 -12.870000 7.727328
9.360000 -12.870000 7.819799
9.406800 -12.870000 7.855765
9.453600 -12.870000 7.929411
9.500400 -12.870000 7.966007
9.547200 -12.870000 8.019002
9.594000 -12.870000 8.194960
9.640800 -12.870000 8.230602
9.687600 -12.870000 8.230602
9.734400 -12.870000 8.230602
9.781200 -12.870000 8.242644
9.828000 -12.870000 8.359329
9.874800 -12.870000 8.795827
9.921600 -12.870000 29.465709
9.968400 -12.870000 29.472100
10.015200 -12.870000 29.476463
10.062000 -12.870000 29.478657
10.108800 -12.870000 29.481399
10.155600 -12.870000 29.481222
14.320800 -12.870000 6.705191
14.367600 -12.870000 6.697055
14.414400 -12.870000 6.678563
14.461200 -12.870000 6.660829
14.508000 -12.870000 6.653245
14.554800 -12.870000 6.650612
14.601600 -12.870000 6.652179
14.648400 -12.870000 6.642905
14.695200 -12.870000 6.652179
14.742000 -12.870000 6.653245
14.788800 -12.870000 6.654628
14.835600 -12.870000 6.657813
14.882400 -12.870000 6.655313
14.929200 -12.870000 6.654718
14.976000 -12.870000 6.662636
15.022800 -12.870000 6.661404
15.069600 -12.870000 6.661404
15.116400 -12.870000 6.658346
15.163200 -12.870000 6.654718
15.210000 -12.870000 6.658346
15.256800 -12.870000 6.658346
15.303600 -12.870000 6.652336
15.350400 -12.870000 6.652336
15.397200 -12.870000 6.649975
15.444000 -12.870000 6.649975
15.490800 -12.870000 6.646195
15.537600 -12.870000 6.642114
15.584400 -12.870000 6.645487
15.631200 -12.870000 6.646827
15.678000 -12.870000 6.649075
15.724800 -12.870000 6.649075
15.771600 -12.870000 6.650963
15.818400 -12.870000 6.657427
15.865200 -12.870000 6.660964
15.912000 -12.870000 6.666124
15.958800 -12.870000 6.665814
16.005600 -12.870000 6.665814
16.052400 -12.870000 6.659325
16.099200 -12.870000 6.640921
16.146000 -12.870000 6.623529
16.192800 -12.870000 6.585870
16.239600 -12.870000 6.518183
16.754400 -12.870000 5.120305
16.801200 -12.870000 5.086960
16.848000 -12.870000 5.055158
16.894800 -12.870000 5.053575
16.941600 -12.870000 5.009213
16.988400 -12.870000 5.009213
17.035200 -12.870000 5.016268
17.082000 -12.870000 5.016268
17.128800 -12.870000 5.026060
17.175600 -12.870000 5.039484
17.222400 -12.870000 5.021935
17.269200 -12.870000 5.021935
17.316000 -12.870000 4.990654
17.362800 -12.870000 4.976783
17.409600 -12.870000 4.918096
17.456400 -12.870000 4.826953
18.673200 -12.870000 0.000000
-18.720000 -12.823200 0.000000
-18.673200 -12.823200 0.000000
-18.626400 -12.823200 0.000000
-18.579600 -12.823200 -7.977720
-18.532800 -12.823200 -7.988409
-18.486000 -12.823200 -7.984467
-18.439200 -12.823200 -7.984467
-18.392400 -12.823200 -7.984467
-18.345600 -12.823200 -7.990170
-18.298800 -12.823200 -7.953728
-18.252000 -12.823200 -7.953728
-18.205200 -12.823200 -7.953728
-18.158400 -12.823200 -7.953728
-18.111600 -12.823200 -7.953479
-18.064800 -12.823200 -7.953728
-18.018000 -12.823200 -7.953157
-17.971200 -12.823200 -7.968515
-17.924400 -12.823200 -7.966622
-17.877600 -12.823200 -7.966622
-17.830800 -12.823200 -7.970951
-17.784000 -12.823200 -7.973317
-17.737200 -12.823200 -7.970951
-17.690400 -12.823200 -7.968515
-17.643600 -12.823200 -7.960353
-17.596800 -12.823200 -7.906084
-17.550000 -12.823200 -7.865839
-17.503200 -12.823200 -7.819502
-17.456400 -12.823200 -7.732137
-16.239600 -12.823200 5.027167
-16.192800 -12.823200 5.055111
-16.146000 -12.823200 5.061690
-16.099200 -12.823200 5.079686
-16.052400 -12.823200 5.090820
-16.005600 -12.823200 5.098552
-15.958800 -12.823200 5.102730
-15.912000 -12.823200 5.108022
-15.865200 -12.823200 5.127782
-15.818400 -12.823200 5.131333
-15.771600 -12.823200 5.140664
-15.724800 -12.823200 5.173954
-15.678000 -12.823200 5.229579
-15.210000 -12.823200 6.702711
-15.163200 -12.823200 6.715142
-15.116400 -12.823200 6.726860
-15.069600 -12.823200 6.744847
-15.022800 -12.823200 6.753793
-14.976000 -12.823200 6.758938
-14.929200 -12.823200 6.757236
-14.882400 -12.823200 6.758938
-14.835600 -12.823200 6.758938
-14.788800 -12.823200 6.757236
-14.742000 -12.823200 6.756992
-14.695200 -12.823200 6.753890
-14.648400 -12.823200 6.753146
-14.601600 -12.823200 6.753146
-14.554800 -12.823200 6.750254
-14.508000 -12.823200 6.753399
-14.461200 -12.823200 6.756005
-14.414400 -12.823200 6.750989
-14.367600 -12.823200 6.750989
-14.320800 -12.823200 6.753131
-14.274000 -12.823200 6.755002
-14.227200 -12.823200 6.753131
-14.180400 -12.823200 6.750637
-14.133600 -12.823200 6.750637
-14.086800 -12.823200 6.750637
-14.040000 -12.823200 6.751201
-13.993200 -12.823200 6.754343
-13.946400 -12.823200 6.759106
-13.899600 -12.823200 6.764728
-13.852800 -12.823200 6.762972
-13.806000 -12.823200 6.762972
-13.759200 -12.823200 6.764728
-13.712400 -12.823200 6.763965
-13.665600 -12.823200 6.762972
-13.618800 -12.823200 6.763965
-13.572000 -12.823200 6.763965
-13.525200 -12.823200 6.771604
-13.478400 -12.823200 6.773578
-13.431600 -12.823200 6.778227
-13.384800 -12.823200 6.784266
-13.338000 -12.823200 6.798471
-13.291200 -12.823200 6.809507
-5.101200 -12.823200 8.153145
-5.054400 -12.823200 8.054969
-5.007600 -12.823200 8.012629
-4.960800 -12.823200 7.982282
-4.914000 -12.823200 7.916647
-4.867200 -12.823200 7.860951
-4.820400 -12.823200 7.805441
-4.773600 -12.823200 7.782282
-4.726800 -12.823200 7.744734
-4.680000 -12.823200 7.686966
-4.633200 -12.823200 7.642772
-4.586400 -12.823200 7.627806
-4.539600 -12.823200 7.602621
-4.492800 -12.823200 7.528136
-4.446000 -12.823200 7.483509
-4.399200 -12.823200 7.444817
-4.352400 -12.823200 7.430506
-4.305600 -12.823200 7.427987
-4.258800 -12.823200 7.424157
-4.212000 -12.823200 7.377536
-4.165200 -12.823200 7.344459
-4.118400 -12.823200 7.330184
-4.071600 -12.823200 7.308922
-4.024800 -12.823200 7.305086
-3.978000 -12.823200 7.305086
-3.931200 -12.823200 7.263377
-3.884400 -12.823200 7.244623
-3.837600 -12.823200 7.237938
-3.790800 -12.823200 7.201276
-3.744000 -12.823200 7.175906
-3.697200 -12.823200 7.098608
-3.650400 -12.823200 7.068683
-3.603600 -12.823200 7.060066
-3.556800 -12.823200 7.042374
-3.510000 -12.823200 7.033500
-3.463200 -12.823200 7.028167
-3.416400 -12.823200 7.018872
-3.369600 -12.823200 7.013239
-3.322800 -12.823200 6.988038
-3.276000 -12.823200 6.955927
-3.229200 -12.823200 6.936262
-3.182400 -12.823200 6.900192
-3.135600 -12.823200 6.894399
-3.088800 -12.823200 6.888307
-3.042000 -12.823200 6.880308
-2.995200 -12.823200 6.868388
-2.948400 -12.823200 6.855496
-2.901600 -12.823200 6.845452
-2.854800 -12.823200 6.817078
-2.808000 -12.823200 6.793057
-2.761200 -12.823200 6.747861
-2.714400 -12.823200 6.729385
-2.667600 -12.823200 6.707073
-2.620800 -12.823200 6.679468
-2.574000 -12.823200 6.664532
-2.527200 -12.823200 6.646254
-2.480400 -12.823200 6.624990
-2.433600 -12.823200 6.619738
-2.386800 -12.823200 6.606080
-2.340000 -12.823200 6.593846
-2.293200 -12.823200 6.570546
-2.246400 -12.823200 6.540025
-2.199600 -12.823200 6.532053
-2.152800 -12.823200 6.520796
-2.106000 -12.823200 6.509644
-2.059200 -12.823200 6.487667
-2.012400 -12.823200 6.459050
-1.965600 -12.823200 6.440305
-1.918800 -12.823200 6.440305
-1.872000 -12.823200 6.429010
-1.825200 -12.823200 6.404446
-1.778400 -12.823200 6.397883
-1.731600 -12.823200 6.373189
-1.684800 -12.823200 6.360151
-1.638000 -12.823200 6.340997
-1.591200 -12.823200 6.295305
-1.544400 -12.823200 6.272578
-1.497600 -12.823200 6.255057
-1.450800 -12.823200 6.250764
-1.404000 -12.823200 6.234488
-1.357200 -12.823200 6.207920
-1.310400 -12.823200 6.194793
-1.263600 -12.823200 6.197025
-1.216800 -12.823200 6.195074
-1.170000 -12.823200 6.178531
-1.123200 -12.823200 6.165424
-1.076400 -12.823200 6.159335
-1.029600 -12.823200 6.155994
-0.982800 -12.823200 6.132901
-0.936000 -12.823200 6.108759
-0.889200 -12.823200 6.128871
-0.842400 -12.823200 6.132901
-0.795600 -12.823200 6.118205
-0.748800 -12.823200 6.124070
-0.702000 -12.823200 6.136628
-0.655200 -12.823200 6.142131
-0.608400 -12.823200 6.126467
-0.561600 -12.823200 6.093480
-0.514800 -12.823200 6.053388
-0.468000 -12.823200 6.043516
-0.421200 -12.823200 6.020142
-0.374400 -12.823200 5.975490
-0.327600 -12.823200 5.949481
-0.280800 -12.823200 5.950090
-0.234000 -12.823200 5.949481
-0.187200 -12.823200 5.916145
-0.140400 -12.823200 5.895619
-0.093600 -12.823200 5.897318
-0.046800 -12.823200 5.907910
0.000000 -12.823200 5.893219
0.046800 -12.823200 5.871899
0.093600 -12.823200 5.845876
0.140400 -12.823200 5.842384
0.187200 -12.823200 5.829829
0.234000 -12.823200 5.823202
0.280800 -12.823200 5.820047
0.327600 -12.823200 5.829829
0.374400 -12.823200 5.829829
0.421200 -12.823200 5.820163
0.468000 -12.823200 5.822219
0.514800 -12.823200 5.845052
0.561600 -12.823200 5.845052
0.608400 -12.823200 5.837390
0.655200 -12.823200 5.822219
0.702000 -12.823200 5.837390
0.748800 -12.823200 5.818400
0.795600 -12.823200 5.766962
0.842400 -12.823200 5.754671
0.889200 -12.823200 5.741706
0.936000 -12.823200 5.730221
0.982800 -12.823200 5.729207
1.029600 -12.823200 5.712749
1.076400 -12.823200 5.684835
1.123200 -12.823200 5.683811
1.170000 -12.823200 5.676653
1.216800 -12.823200 5.673650
1.263600 -12.823200 5.665004
1.310400 -12.823200 5.673650
1.357200 -12.823200 5.683303
1.404000 -12.823200 5.693664
1.450800 -12.823200 5.690599
1.497600 -12.823200 5.684719
1.544400 -12.823200 5.690599
1.591200 -12.823200 5.690599
1.638000 -12.823200 5.666701
1.684800 -12.823200 5.663788
1.731600 -12.823200 5.649083
1.778400 -12.823200 5.632170
1.825200 -12.823200 5.643844
1.872000 -12.823200 5.632170
1.918800 -12.823200 5.619444
1.965600 -12.823200 5.611810
2.012400 -12.823200 5.597809
2.059200 -12.823200 5.595304
2.106000 -12.823200 5.587193
2.152800 -12.823200 5.586417
2.199600 -12.823200 5.584827
2.246400 -12.823200 5.584827
2.293200 -12.823200 5.586417
2.340000 -12.823200 5.581612
2.386800 -12.823200 5.573656
2.433600 -12.823200 5.571309
2.480400 -12.823200 5.555976
2.527200 -12.823200 5.548754
2.574000 -12.823200 5.555976
2.620800 -12.823200 5.548036
2.667600 -12.823200 5.546617
2.714400 -12.823200 5.546390
2.761200 -12.823200 5.551285
2.808000 -12.823200 5.562130
2.854800 -12.823200 5.565746
2.901600 -12.823200 5.581588
2.948400 -12.823200 5.601943
2.995200 -12.823200 5.607421
3.042000 -12.823200 5.625495
3.088800 -12.823200 5.641397
3.135600 -12.823200 5.644989
3.182400 -12.823200 5.660552
3.229200 -12.823200 5.632514
3.276000 -12.823200 5.623234
3.322800 -12.823200 5.603772
3.369600 -12.823200 5.589341
3.416400 -12.823200 5.576982
3.463200 -12.823200 5.573626
3.510000 -12.823200 5.573626
3.556800 -12.823200 5.567449
3.603600 -12.823200 5.573626
3.650400 -12.823200 5.604039
3.697200 -12.823200 5.617863
3.744000 -12.823200 5.619061
3.790800 -12.823200 5.627248
3.837600 -12.823200 5.607534
3.884400 -12.823200 5.607534
3.931200 -12.823200 5.597156
3.978000 -12.823200 5.619046
4.024800 -12.823200 5.628525
4.071600 -12.823200 5.632218
4.118400 -12.823200 5.628525
4.165200 -12.823200 5.661127
4.212000 -12.823200 5.669039
4.258800 -12.823200 5.666374
4.305600 -12.823200 5.664370
4.352400 -12.823200 5.666374
4.399200 -12.823200 5.683383
4.446000 -12.823200 5.720022
4.492800 -12.823200 5.770442
4.539600 -12.823200 5.791600
4.586400 -12.823200 5.797576
4.633200 -12.823200 5.797576
4.680000 -12.823200 5.791184
4.726800 -12.823200 5.794128
4.773600 -12.823200 5.804409
4.820400 -12.823200 5.794128
4.867200 -12.823200 5.791184
4.914000 -12.823200 5.804262
4.960800 -12.823200 5.808537
5.007600 -12.823200 5.831362
5.054400 -12.823200 5.819033
5.101200 -12.823200 5.819033
5.148000 -12.823200 5.815016
5.194800 -12.823200 5.819033
5.241600 -12.823200 5.835822
5.288400 -12.823200 5.834053
5.335200 -12.823200 5.847224
5.382000 -12.823200 5.836959
5.428800 -12.823200 5.830383
5.475600 -12.823200 5.827879
5.522400 -12.823200 5.821762
5.569200 -12.823200 5.816369
5.616000 -12.823200 5.830191
5.662800 -12.823200 5.844365
5.709600 -12.823200 5.896396
5.756400 -12.823200 5.949384
5.803200 -12.823200 6.006095
5.850000 -12.823200 6.119625
5.896800 -12.823200 6.133340
5.943600 -12.823200 6.142824
5.990400 -12.823200 6.134382
6.037200 -12.823200 6.077574
6.084000 -12.823200 6.024128
6.130800 -12.823200 5.957723
6.177600 -12.823200 5.946702
6.224400 -12.823200 5.911058
6.271200 -12.823200 5.906419
6.318000 -12.823200 5.912806
6.364800 -12.823200 5.953205
6.411600 -12.823200 6.022839
6.458400 -12.823200 6.043757
6.505200 -12.823200 6.052767
6.552000 -12.823200 6.088737
6.598800 -12.823200 6.123165
6.645600 -12.823200 6.164361
6.692400 -12.823200 6.174895
6.739200 -12.823200 6.173862
6.786000 -12.823200 6.174895
6.832800 -12.823200 6.178918
6.879600 -12.823200 6.202151
6.926400 -12.823200 6.224893
6.973200 -12.823200 6.242699
7.020000 -12.823200 6.224893
7.066800 -12.823200 6.252356
7.113600 -12.823200 6.268520
7.160400 -12.823200 6.311140
7.207200 -12.823200 6.326522
7.254000 -12.823200 6.337257
7.300800 -12.823200 6.369322
7.347600 -12.823200 6.391074
7.394400 -12.823200 6.412861
7.441200 -12.823200 6.406902
7.488000 -12.823200 6.402457
7.534800 -12.823200 6.402187
7.581600 -12.823200 6.402187
7.628400 -12.823200 6.412861
7.675200 -12.823200 6.457862
7.722000 -12.823200 6.493330
7.768800 -12.823200 6.510768
7.815600 -12.823200 6.547627
7.862400 -12.823200 6.566021
7.909200 -12.823200 6.608681
7.956000 -12.823200 6.636580
8.002800 -12.823200 6.714731
8.049600 -12.823200 6.725084
8.096400 -12.823200 6.744571
8.143200 -12.823200 6.771352
8.190000 -12.823200 6.807527
8.236800 -12.823200 6.820681
8.283600 -12.823200 6.820803
8.330400 -12.823200 6.832035
8.377200 -12.823200 6.841216
8.424000 -12.823200 6.844313
8.470800 -12.823200 6.866937
8.517600 -12.823200 6.891412
8.564400 -12.823200 6.936140
8.611200 -12.823200 7.102331
8.658000 -12.823200 7.169891
8.704800 -12.823200 7.191194
8.751600 -12.823200 7.257286
8.798400 -12.823200 7.276429
8.845200 -12.823200 7.280851
8.892000 -12.823200 7.281827
8.938800 -12.823200 7.290476
8.985600 -12.823200 7.351960
9.032400 -12.823200 7.364183
9.079200 -12.823200 7.382388
9.126000 -12.823200 7.456637
9.172800 -12.823200 7.497243
9.219600 -12.823200 7.577268
9.266400 -12.823200 7.649822
9.313200 -12.823200 7.762405
9.360000 -12.823200 7.819799
9.406800 -12.823200 7.888748
9.453600 -12.823200 7.946309
9.500400 -12.823200 7.985639
9.547200 -12.823200 8.004581
9.594000 -12.823200 8.176263
9.640800 -12.823200 8.230602
9.687600 -12.823200 8.231257
9.734400 -12.823200 8.239324
9.781200 -12.823200 8.320243
9.828000 -12.823200 8.449828
9.874800 -12.823200 8.836245
9.921600 -12.823200 29.468553
9.968400 -12.823200 29.473790
10.015200 -12.823200 29.478657
10.062000 -12.823200 29.484031
10.108800 -12.823200 29.487880
10.155600 -12.823200 29.488195
14.320800 -12.823200 6.732725
14.367600 -12.823200 6.712634
14.414400 -12.823200 6.691956
14.461200 -12.823200 6.683192
14.508000 -12.823200 6.681500
14.554800 -12.823200 6.660829
14.601600 -12.823200 6.658376
14.648400 -12.823200 6.652179
14.695200 -12.823200 6.653331
14.742000 -12.823200 6.654628
14.788800 -12.823200 6.655313
14.835600 -12.823200 6.668914
14.882400 -12.823200 6.668914
14.929200 -12.823200 6.668914
14.976000 -12.823200 6.669282
15.022800 -12.823200 6.668818
15.069600 -12.823200 6.668818
15.116400 -12.823200 6.662636
15.163200 -12.823200 6.658346
15.210000 -12.823200 6.661046
15.256800 -12.823200 6.658346
15.303600 -12.823200 6.656933
15.350400 -12.823200 6.651661
15.397200 -12.823200 6.649828
15.444000 -12.823200 6.649828
15.490800 -12.823200 6.645487
15.537600 -12.823200 6.639119
15.584400 -12.823200 6.642114
15.631200 -12.823200 6.639119
15.678000 -12.823200 6.642114
15.724800 -12.823200 6.645912
15.771600 -12.823200 6.647959
15.818400 -12.823200 6.655711
15.865200 -12.823200 6.657427
15.912000 -12.823200 6.666369
15.958800 -12.823200 6.668532
16.005600 -12.823200 6.667282
16.052400 -12.823200 6.666369
16.099200 -12.823200 6.659047
16.146000 -12.823200 6.635626
16.192800 -12.823200 6.618486
16.239600 -12.823200 6.553990
16.801200 -12.823200 5.089920
16.848000 -12.823200 5.026743
16.894800 -12.823200 5.026743
16.941600 -12.823200 5.007539
16.988400 -12.823200 5.007539
17.035200 -12.823200 5.016268
17.082000 -12.823200 5.018076
17.128800 -12.823200 5.026060
17.175600 -12.823200 5.041024
17.222400 -12.823200 5.026060
17.269200 -12.823200 5.021935
17.316000 -12.823200 4.995849
17.362800 -12.823200 4.980064
17.409600 -12.823200 4.958435
17.456400 -12.823200 4.880380
17.503200 -12.823200 4.696830
18.673200 -12.823200 0.000000
-18.720000 -12.776400 0.000000
-18.673200 -12.776400 0.000000
-18.626400 -12.776400 0.000000
-18.579600 -12.776400 -7.977720
-18.532800 -12.776400 -7.988409
-18.486000 -12.776400 -7.988409
-18.439200 -12.776400 -7.990170
-18.392400 -12.776400 -7.984467
-18.345600 -12.776400 -7.990170
-18.298800 -12.776400 -7.953728
-18.252000 -12.776400 -7.953728
-18.205200 -12.776400 -7.974707
-18.158400 -12.776400 -7.974707
-18.111600 -12.776400 -7.953728
-18.064800 -12.776400 -7.974707
-18.018000 -12.776400 -7.978901
-17.971200 -12.776400 -7.988969
-17.924400 -12.776400 -7.991735
-17.877600 -12.776400 -7.987890
-17.830800 -12.776400 -7.987890
-17.784000 -12.776400 -7.987890
-17.737200 -12.776400 -7.987430
-17.690400 -12.776400 -7.972077
-17.643600 -12.776400 -7.970951
-17.596800 -12.776400 -7.918908
-17.550000 -12.776400 -7.852626
-17.503200 -12.776400 -7.769181
-16.286400 -12.776400 5.004972
-16.239600 -12.776400 5.055227
-16.192800 -12.776400 5.065405
-16.146000 -12.776400 5.069289
-16.099200 -12.776400 5.085243
-16.052400 -12.776400 5.094566
-16.005600 -12.776400 5.102297
-15.958800 -12.776400 5.105661
-15.912000 -12.776400 5.119448
-15.865200 -12.776400 5.134160
-15.818400 -12.776400 5.140664
-15.771600 -12.776400 5.158481
-15.724800 -12.776400 5.203626
-15.256800 -12.776400 6.702711
-15.210000 -12.776400 6.713335
-15.163200 -12.776400 6.729102
-15.116400 -12.776400 6.736794
-15.069600 -12.776400 6.745404
-15.022800 -12.776400 6.749971
-14.976000 -12.776400 6.756513
-14.929200 -12.776400 6.755361
-14.882400 -12.776400 6.757236
-14.835600 -12.776400 6.757236
-14.788800 -12.776400 6.757236
-14.742000 -12.776400 6.756992
-14.695200 -12.776400 6.756148
-14.648400 -12.776400 6.753399
-14.601600 -12.776400 6.753822
-14.554800 -12.776400 6.753399
-14.508000 -12.776400 6.756992
-14.461200 -12.776400 6.756992
-14.414400 -12.776400 6.751523
-14.367600 -12.776400 6.751523
-14.320800 -12.776400 6.751936
-14.274000 -12.776400 6.751936
-14.227200 -12.776400 6.751936
-14.180400 -12.776400 6.751523
-14.133600 -12.776400 6.750637
-14.086800 -12.776400 6.750637
-14.040000 -12.776400 6.751936
-13.993200 -12.776400 6.758025
-13.946400 -12.776400 6.759859
-13.899600 -12.776400 6.763571
-13.852800 -12.776400 6.762972
-13.806000 -12.776400 6.764694
-13.759200 -12.776400 6.765093
-13.712400 -12.776400 6.764694
-13.665600 -12.776400 6.765093
-13.618800 -12.776400 6.765464
-13.572000 -12.776400 6.769623
-13.525200 -12.776400 6.773722
-13.478400 -12.776400 6.773722
-13.431600 -12.776400 6.782506
-13.384800 -12.776400 6.801515
-13.338000 -12.776400 6.809507
-13.291200 -12.776400 6.822629
-5.101200 -12.776400 8.092885
-5.054400 -12.776400 8.012629
-5.007600 -12.776400 7.957138
-4.960800 -12.776400 7.944829
-4.914000 -12.776400 7.888431
-4.867200 -12.776400 7.839615
-4.820400 -12.776400 7.807358
-4.773600 -12.776400 7.782282
-4.726800 -12.776400 7.748599
-4.680000 -12.776400 7.722904
-4.633200 -12.776400 7.676660
-4.586400 -12.776400 7.642772
-4.539600 -12.776400 7.617553
-4.492800 -12.776400 7.574947
-4.446000 -12.776400 7.492738
-4.399200 -12.776400 7.474038
-4.352400 -12.776400 7.444817
-4.305600 -12.776400 7.444817
-4.258800 -12.776400 7.427987
-4.212000 -12.776400 7.377536
-4.165200 -12.776400 7.336464
-4.118400 -12.776400 7.330184
-4.071600 -12.776400 7.308922
-4.024800 -12.776400 7.308648
-3.978000 -12.776400 7.308648
-3.931200 -12.776400 7.296625
-3.884400 -12.776400 7.276849
-3.837600 -12.776400 7.257414
-3.790800 -12.776400 7.213900
-3.744000 -12.776400 7.178503
-3.697200 -12.776400 7.137812
-3.650400 -12.776400 7.077156
-3.603600 -12.776400 7.068683
-3.556800 -12.776400 7.060066
-3.510000 -12.776400 7.035365
-3.463200 -12.776400 7.027094
-3.416400 -12.776400 7.018872
-3.369600 -12.776400 7.018638
-3.322800 -12.776400 7.002145
-3.276000 -12.776400 6.955927
-3.229200 -12.776400 6.941081
-3.182400 -12.776400 6.902495
-3.135600 -12.776400 6.900192
-3.088800 -12.776400 6.891375
-3.042000 -12.776400 6.880308
-2.995200 -12.776400 6.855496
-2.948400 -12.776400 6.851379
-2.901600 -12.776400 6.839850
-2.854800 -12.776400 6.815580
-2.808000 -12.776400 6.793057
-2.761200 -12.776400 6.755797
-2.714400 -12.776400 6.723120
-2.667600 -12.776400 6.702124
-2.620800 -12.776400 6.679468
-2.574000 -12.776400 6.663675
-2.527200 -12.776400 6.643876
-2.480400 -12.776400 6.632164
-2.433600 -12.776400 6.616966
-2.386800 -12.776400 6.606080
-2.340000 -12.776400 6.594573
-2.293200 -12.776400 6.570546
-2.246400 -12.776400 6.543018
-2.199600 -12.776400 6.540025
-2.152800 -12.776400 6.535891
-2.106000 -12.776400 6.510514
-2.059200 -12.776400 6.491534
-2.012400 -12.776400 6.459050
-1.965600 -12.776400 6.441773
-1.918800 -12.776400 6.440305
-1.872000 -12.776400 6.413334
-1.825200 -12.776400 6.397715
-1.778400 -12.776400 6.381279
-1.731600 -12.776400 6.361890
-1.684800 -12.776400 6.319877
-1.638000 -12.776400 6.307657
-1.591200 -12.776400 6.288070
-1.544400 -12.776400 6.269423
-1.497600 -12.776400 6.253030
-1.450800 -12.776400 6.250764
-1.404000 -12.776400 6.235413
-1.357200 -12.776400 6.197188
-1.310400 -12.776400 6.196640
-1.263600 -12.776400 6.197085
-1.216800 -12.776400 6.197085
-1.170000 -12.776400 6.197025
-1.123200 -12.776400 6.168463
-1.076400 -12.776400 6.159335
-1.029600 -12.776400 6.135855
[truncated: 7,467,745 more chars]
