# Supplementary material for: Case study of 3D fingerprints applications
Source: PLoS One. 2017 Apr 11;12(4):e0175261. doi: 10.1371/journal.pone.0175261 (PMC5388323; doi:10.1371/journal.pone.0175261)
Supplement: S1 Database — (ZIP) [file pone.0175261.s001.zip › S1_Database/S1_Database_Session2-3D finger point cloud data/bz_r5_b_2.txt]

-18.720000 -14.040000 0.000000
-18.673200 -14.040000 0.000000
-18.626400 -14.040000 0.000000
-18.579600 -14.040000 0.000000
-18.532800 -14.040000 0.000000
-18.486000 -14.040000 0.000000
-18.439200 -14.040000 0.000000
-18.392400 -14.040000 0.000000
-18.345600 -14.040000 0.000000
-18.298800 -14.040000 0.000000
-18.252000 -14.040000 0.000000
-18.205200 -14.040000 0.000000
-18.158400 -14.040000 0.000000
-18.111600 -14.040000 0.000000
-18.064800 -14.040000 0.000000
-18.018000 -14.040000 0.000000
-17.971200 -14.040000 0.000000
-17.924400 -14.040000 0.000000
-17.877600 -14.040000 0.000000
-17.830800 -14.040000 0.000000
-17.784000 -14.040000 0.000000
-17.737200 -14.040000 0.000000
-17.690400 -14.040000 0.000000
-17.643600 -14.040000 0.000000
-17.596800 -14.040000 0.000000
-17.550000 -14.040000 0.000000
-17.503200 -14.040000 0.000000
-17.456400 -14.040000 0.000000
-17.409600 -14.040000 0.000000
-17.362800 -14.040000 0.000000
-17.316000 -14.040000 0.000000
-17.269200 -14.040000 0.000000
-17.222400 -14.040000 0.000000
-17.175600 -14.040000 0.000000
-17.128800 -14.040000 0.000000
-17.082000 -14.040000 0.000000
-17.035200 -14.040000 0.000000
-16.988400 -14.040000 0.000000
-16.941600 -14.040000 0.000000
-16.894800 -14.040000 0.000000
-16.848000 -14.040000 0.000000
-16.801200 -14.040000 0.000000
-16.754400 -14.040000 0.000000
-16.707600 -14.040000 0.000000
-16.333200 -14.040000 0.000000
-16.286400 -14.040000 0.000000
-16.239600 -14.040000 0.000000
-15.444000 -14.040000 0.000000
-15.397200 -14.040000 0.000000
-15.350400 -14.040000 0.000000
-15.303600 -14.040000 0.000000
-15.256800 -14.040000 0.000000
-15.210000 -14.040000 0.000000
-15.163200 -14.040000 0.000000
-15.116400 -14.040000 0.000000
-15.069600 -14.040000 0.000000
-15.022800 -14.040000 0.000000
-14.976000 -14.040000 0.000000
-14.929200 -14.040000 0.000000
-14.882400 -14.040000 0.000000
-14.414400 -14.040000 0.000000
-14.367600 -14.040000 0.000000
-14.320800 -14.040000 0.000000
-14.274000 -14.040000 0.000000
-14.227200 -14.040000 0.000000
-14.180400 -14.040000 0.000000
-14.133600 -14.040000 0.000000
-14.086800 -14.040000 0.000000
-14.040000 -14.040000 0.000000
-13.993200 -14.040000 0.000000
-13.946400 -14.040000 0.000000
-13.899600 -14.040000 0.000000
-13.852800 -14.040000 0.000000
-13.806000 -14.040000 0.000000
-13.759200 -14.040000 0.000000
-13.712400 -14.040000 0.000000
-13.665600 -14.040000 0.000000
-13.618800 -14.040000 0.000000
-13.572000 -14.040000 0.000000
-13.525200 -14.040000 0.000000
-13.478400 -14.040000 0.000000
-13.431600 -14.040000 0.000000
-13.384800 -14.040000 0.000000
-13.338000 -14.040000 0.000000
-13.291200 -14.040000 0.000000
-13.244400 -14.040000 0.000000
-13.197600 -14.040000 0.000000
-13.150800 -14.040000 0.000000
-13.104000 -14.040000 0.000000
-13.057200 -14.040000 0.000000
-13.010400 -14.040000 0.000000
-12.963600 -14.040000 0.000000
-12.916800 -14.040000 0.000000
-12.870000 -14.040000 0.000000
-12.823200 -14.040000 0.000000
-12.776400 -14.040000 0.000000
-12.729600 -14.040000 0.000000
-12.682800 -14.040000 0.000000
-12.636000 -14.040000 0.000000
-12.589200 -14.040000 0.000000
-12.542400 -14.040000 0.000000
-12.495600 -14.040000 0.000000
-12.448800 -14.040000 0.000000
-12.402000 -14.040000 0.000000
-12.355200 -14.040000 0.000000
-4.118400 -14.040000 0.000000
-4.071600 -14.040000 0.000000
-4.024800 -14.040000 0.000000
-3.978000 -14.040000 0.000000
-3.931200 -14.040000 0.000000
-3.884400 -14.040000 0.000000
-3.837600 -14.040000 0.000000
-3.790800 -14.040000 0.000000
-3.744000 -14.040000 0.000000
-3.697200 -14.040000 0.000000
-3.650400 -14.040000 0.000000
-3.603600 -14.040000 0.000000
-3.556800 -14.040000 0.000000
-3.510000 -14.040000 0.000000
-3.463200 -14.040000 0.000000
-3.416400 -14.040000 0.000000
-3.369600 -14.040000 0.000000
-3.322800 -14.040000 0.000000
-3.276000 -14.040000 0.000000
-3.229200 -14.040000 0.000000
-3.182400 -14.040000 0.000000
-3.135600 -14.040000 0.000000
-3.088800 -14.040000 0.000000
-3.042000 -14.040000 0.000000
-2.995200 -14.040000 0.000000
-2.948400 -14.040000 0.000000
-2.901600 -14.040000 0.000000
-2.854800 -14.040000 0.000000
-2.808000 -14.040000 0.000000
-2.761200 -14.040000 0.000000
-2.714400 -14.040000 0.000000
-2.667600 -14.040000 0.000000
-2.620800 -14.040000 0.000000
-2.574000 -14.040000 0.000000
-2.527200 -14.040000 0.000000
-2.480400 -14.040000 0.000000
-2.433600 -14.040000 0.000000
-2.386800 -14.040000 0.000000
-2.340000 -14.040000 0.000000
-2.293200 -14.040000 0.000000
-2.246400 -14.040000 0.000000
-2.199600 -14.040000 0.000000
-2.152800 -14.040000 0.000000
-2.106000 -14.040000 0.000000
-2.059200 -14.040000 0.000000
-2.012400 -14.040000 0.000000
-1.965600 -14.040000 0.000000
-1.918800 -14.040000 0.000000
-1.872000 -14.040000 0.000000
-1.825200 -14.040000 0.000000
-1.778400 -14.040000 0.000000
-1.731600 -14.040000 0.000000
-1.684800 -14.040000 0.000000
-1.638000 -14.040000 0.000000
-1.591200 -14.040000 0.000000
-1.544400 -14.040000 0.000000
-1.497600 -14.040000 0.000000
-1.450800 -14.040000 0.000000
-1.404000 -14.040000 0.000000
-1.357200 -14.040000 0.000000
-1.310400 -14.040000 0.000000
-1.263600 -14.040000 0.000000
-1.216800 -14.040000 0.000000
-1.170000 -14.040000 0.000000
-1.123200 -14.040000 0.000000
-1.076400 -14.040000 0.000000
-1.029600 -14.040000 0.000000
-0.982800 -14.040000 0.000000
-0.936000 -14.040000 0.000000
-0.889200 -14.040000 0.000000
-0.842400 -14.040000 0.000000
-0.795600 -14.040000 0.000000
-0.748800 -14.040000 0.000000
-0.702000 -14.040000 0.000000
-0.655200 -14.040000 0.000000
-0.608400 -14.040000 0.000000
-0.561600 -14.040000 0.000000
-0.514800 -14.040000 0.000000
-0.468000 -14.040000 0.000000
-0.421200 -14.040000 0.000000
-0.374400 -14.040000 0.000000
-0.327600 -14.040000 0.000000
-0.280800 -14.040000 0.000000
-0.234000 -14.040000 0.000000
-0.187200 -14.040000 0.000000
-0.140400 -14.040000 0.000000
-0.093600 -14.040000 0.000000
-0.046800 -14.040000 0.000000
0.000000 -14.040000 0.000000
0.046800 -14.040000 0.000000
0.093600 -14.040000 0.000000
0.140400 -14.040000 0.000000
0.187200 -14.040000 0.000000
0.234000 -14.040000 0.000000
0.280800 -14.040000 0.000000
0.327600 -14.040000 0.000000
0.374400 -14.040000 0.000000
0.421200 -14.040000 0.000000
0.468000 -14.040000 0.000000
0.514800 -14.040000 0.000000
0.561600 -14.040000 0.000000
0.608400 -14.040000 0.000000
0.655200 -14.040000 0.000000
0.702000 -14.040000 0.000000
0.748800 -14.040000 0.000000
0.795600 -14.040000 0.000000
0.842400 -14.040000 0.000000
0.889200 -14.040000 0.000000
0.936000 -14.040000 0.000000
0.982800 -14.040000 0.000000
1.029600 -14.040000 0.000000
1.076400 -14.040000 0.000000
1.123200 -14.040000 0.000000
1.170000 -14.040000 0.000000
1.216800 -14.040000 0.000000
1.263600 -14.040000 0.000000
1.310400 -14.040000 0.000000
1.357200 -14.040000 0.000000
1.404000 -14.040000 0.000000
1.450800 -14.040000 0.000000
1.497600 -14.040000 0.000000
1.544400 -14.040000 0.000000
1.591200 -14.040000 0.000000
1.638000 -14.040000 0.000000
1.684800 -14.040000 0.000000
1.731600 -14.040000 0.000000
1.778400 -14.040000 0.000000
1.825200 -14.040000 0.000000
1.872000 -14.040000 0.000000
1.918800 -14.040000 0.000000
1.965600 -14.040000 0.000000
2.012400 -14.040000 0.000000
2.059200 -14.040000 0.000000
2.106000 -14.040000 0.000000
2.152800 -14.040000 0.000000
2.199600 -14.040000 0.000000
2.246400 -14.040000 0.000000
2.293200 -14.040000 0.000000
2.340000 -14.040000 0.000000
2.386800 -14.040000 0.000000
2.433600 -14.040000 0.000000
2.480400 -14.040000 0.000000
2.527200 -14.040000 0.000000
2.574000 -14.040000 0.000000
2.620800 -14.040000 0.000000
2.667600 -14.040000 0.000000
2.714400 -14.040000 0.000000
2.761200 -14.040000 0.000000
2.808000 -14.040000 0.000000
2.854800 -14.040000 0.000000
2.901600 -14.040000 0.000000
2.948400 -14.040000 0.000000
2.995200 -14.040000 0.000000
3.042000 -14.040000 0.000000
3.088800 -14.040000 0.000000
3.135600 -14.040000 0.000000
3.182400 -14.040000 0.000000
3.229200 -14.040000 0.000000
3.276000 -14.040000 0.000000
3.322800 -14.040000 0.000000
3.369600 -14.040000 0.000000
3.416400 -14.040000 0.000000
3.463200 -14.040000 0.000000
3.510000 -14.040000 0.000000
3.556800 -14.040000 0.000000
3.603600 -14.040000 0.000000
3.650400 -14.040000 0.000000
3.697200 -14.040000 0.000000
3.744000 -14.040000 0.000000
3.790800 -14.040000 0.000000
3.837600 -14.040000 0.000000
3.884400 -14.040000 0.000000
3.931200 -14.040000 0.000000
3.978000 -14.040000 0.000000
4.024800 -14.040000 0.000000
4.071600 -14.040000 0.000000
4.118400 -14.040000 0.000000
4.165200 -14.040000 0.000000
4.212000 -14.040000 0.000000
4.258800 -14.040000 0.000000
4.305600 -14.040000 0.000000
4.352400 -14.040000 0.000000
4.399200 -14.040000 0.000000
4.446000 -14.040000 0.000000
4.492800 -14.040000 0.000000
4.539600 -14.040000 0.000000
4.586400 -14.040000 0.000000
4.633200 -14.040000 0.000000
4.680000 -14.040000 0.000000
4.726800 -14.040000 0.000000
4.773600 -14.040000 0.000000
4.820400 -14.040000 0.000000
4.867200 -14.040000 0.000000
4.914000 -14.040000 0.000000
4.960800 -14.040000 0.000000
5.007600 -14.040000 0.000000
5.054400 -14.040000 0.000000
5.101200 -14.040000 0.000000
5.148000 -14.040000 0.000000
5.194800 -14.040000 0.000000
5.241600 -14.040000 0.000000
5.288400 -14.040000 0.000000
5.335200 -14.040000 0.000000
5.382000 -14.040000 0.000000
5.428800 -14.040000 0.000000
5.475600 -14.040000 0.000000
5.522400 -14.040000 0.000000
5.569200 -14.040000 0.000000
5.616000 -14.040000 0.000000
5.662800 -14.040000 0.000000
5.709600 -14.040000 0.000000
5.756400 -14.040000 0.000000
5.803200 -14.040000 0.000000
5.850000 -14.040000 0.000000
5.896800 -14.040000 0.000000
5.943600 -14.040000 0.000000
5.990400 -14.040000 0.000000
6.037200 -14.040000 0.000000
6.084000 -14.040000 0.000000
6.130800 -14.040000 0.000000
6.177600 -14.040000 0.000000
6.224400 -14.040000 0.000000
6.271200 -14.040000 0.000000
6.318000 -14.040000 0.000000
6.364800 -14.040000 0.000000
6.411600 -14.040000 0.000000
6.458400 -14.040000 0.000000
6.505200 -14.040000 0.000000
6.552000 -14.040000 0.000000
6.598800 -14.040000 0.000000
6.645600 -14.040000 0.000000
6.692400 -14.040000 0.000000
6.739200 -14.040000 0.000000
6.786000 -14.040000 0.000000
6.832800 -14.040000 0.000000
6.879600 -14.040000 0.000000
6.926400 -14.040000 0.000000
6.973200 -14.040000 0.000000
7.020000 -14.040000 0.000000
7.066800 -14.040000 0.000000
7.113600 -14.040000 0.000000
7.160400 -14.040000 0.000000
7.207200 -14.040000 0.000000
7.254000 -14.040000 0.000000
7.300800 -14.040000 0.000000
7.347600 -14.040000 0.000000
7.394400 -14.040000 0.000000
7.441200 -14.040000 0.000000
7.488000 -14.040000 0.000000
7.534800 -14.040000 0.000000
7.581600 -14.040000 0.000000
7.628400 -14.040000 0.000000
7.675200 -14.040000 0.000000
7.722000 -14.040000 0.000000
7.768800 -14.040000 0.000000
7.815600 -14.040000 0.000000
7.862400 -14.040000 0.000000
7.909200 -14.040000 0.000000
7.956000 -14.040000 0.000000
8.002800 -14.040000 0.000000
8.049600 -14.040000 0.000000
8.096400 -14.040000 0.000000
8.143200 -14.040000 0.000000
8.190000 -14.040000 0.000000
8.236800 -14.040000 0.000000
8.283600 -14.040000 0.000000
8.330400 -14.040000 0.000000
8.377200 -14.040000 0.000000
8.424000 -14.040000 0.000000
8.470800 -14.040000 0.000000
8.517600 -14.040000 0.000000
8.564400 -14.040000 0.000000
8.611200 -14.040000 0.000000
8.658000 -14.040000 0.000000
8.704800 -14.040000 0.000000
8.751600 -14.040000 0.000000
8.798400 -14.040000 0.000000
8.845200 -14.040000 0.000000
8.892000 -14.040000 0.000000
8.938800 -14.040000 0.000000
8.985600 -14.040000 0.000000
9.032400 -14.040000 0.000000
9.079200 -14.040000 0.000000
9.126000 -14.040000 0.000000
9.172800 -14.040000 0.000000
9.219600 -14.040000 0.000000
9.266400 -14.040000 0.000000
9.313200 -14.040000 0.000000
9.360000 -14.040000 0.000000
9.406800 -14.040000 0.000000
9.453600 -14.040000 0.000000
9.500400 -14.040000 0.000000
9.547200 -14.040000 0.000000
9.594000 -14.040000 0.000000
9.640800 -14.040000 0.000000
9.687600 -14.040000 0.000000
9.734400 -14.040000 0.000000
9.781200 -14.040000 0.000000
9.828000 -14.040000 0.000000
9.874800 -14.040000 0.000000
9.921600 -14.040000 0.000000
9.968400 -14.040000 0.000000
10.015200 -14.040000 0.000000
10.062000 -14.040000 0.000000
10.108800 -14.040000 0.000000
10.155600 -14.040000 0.000000
13.431600 -14.040000 0.000000
13.478400 -14.040000 0.000000
13.525200 -14.040000 0.000000
13.572000 -14.040000 0.000000
13.618800 -14.040000 0.000000
13.665600 -14.040000 0.000000
13.712400 -14.040000 0.000000
13.759200 -14.040000 0.000000
13.806000 -14.040000 0.000000
13.852800 -14.040000 0.000000
13.899600 -14.040000 0.000000
13.946400 -14.040000 0.000000
13.993200 -14.040000 0.000000
14.040000 -14.040000 0.000000
14.086800 -14.040000 0.000000
14.133600 -14.040000 0.000000
14.180400 -14.040000 0.000000
14.227200 -14.040000 0.000000
14.274000 -14.040000 0.000000
14.320800 -14.040000 0.000000
14.367600 -14.040000 0.000000
14.414400 -14.040000 0.000000
14.461200 -14.040000 0.000000
14.508000 -14.040000 0.000000
14.554800 -14.040000 0.000000
14.601600 -14.040000 0.000000
14.648400 -14.040000 0.000000
14.695200 -14.040000 0.000000
14.742000 -14.040000 0.000000
14.788800 -14.040000 0.000000
14.835600 -14.040000 0.000000
14.882400 -14.040000 0.000000
14.929200 -14.040000 0.000000
14.976000 -14.040000 0.000000
15.022800 -14.040000 0.000000
15.069600 -14.040000 0.000000
15.116400 -14.040000 0.000000
15.163200 -14.040000 0.000000
15.210000 -14.040000 0.000000
15.256800 -14.040000 0.000000
15.303600 -14.040000 0.000000
15.350400 -14.040000 0.000000
15.397200 -14.040000 0.000000
15.444000 -14.040000 0.000000
15.958800 -14.040000 0.000000
16.005600 -14.040000 0.000000
16.052400 -14.040000 0.000000
16.099200 -14.040000 0.000000
16.146000 -14.040000 0.000000
16.192800 -14.040000 0.000000
16.239600 -14.040000 0.000000
16.286400 -14.040000 0.000000
16.333200 -14.040000 0.000000
16.380000 -14.040000 0.000000
16.426800 -14.040000 0.000000
16.473600 -14.040000 0.000000
16.520400 -14.040000 0.000000
16.567200 -14.040000 0.000000
16.614000 -14.040000 0.000000
16.660800 -14.040000 0.000000
17.971200 -14.040000 0.000000
18.018000 -14.040000 0.000000
18.064800 -14.040000 0.000000
18.111600 -14.040000 0.000000
18.158400 -14.040000 0.000000
18.205200 -14.040000 0.000000
18.252000 -14.040000 0.000000
18.298800 -14.040000 0.000000
18.345600 -14.040000 0.000000
18.392400 -14.040000 0.000000
18.439200 -14.040000 0.000000
18.486000 -14.040000 0.000000
18.532800 -14.040000 0.000000
18.579600 -14.040000 0.000000
18.626400 -14.040000 0.000000
18.673200 -14.040000 0.000000
-18.720000 -13.993200 0.000000
-18.673200 -13.993200 0.000000
-18.626400 -13.993200 0.000000
-18.579600 -13.993200 0.000000
-18.532800 -13.993200 0.000000
-18.486000 -13.993200 0.000000
-18.439200 -13.993200 0.000000
-18.392400 -13.993200 0.000000
-18.345600 -13.993200 0.000000
-18.298800 -13.993200 0.000000
-18.252000 -13.993200 0.000000
-18.205200 -13.993200 0.000000
-18.158400 -13.993200 0.000000
-18.111600 -13.993200 0.000000
-18.064800 -13.993200 0.000000
-18.018000 -13.993200 0.000000
-17.971200 -13.993200 0.000000
-17.924400 -13.993200 0.000000
-17.877600 -13.993200 0.000000
-17.830800 -13.993200 0.000000
-17.784000 -13.993200 0.000000
-17.737200 -13.993200 0.000000
-17.690400 -13.993200 0.000000
-17.643600 -13.993200 0.000000
-17.596800 -13.993200 0.000000
-17.550000 -13.993200 0.000000
-17.503200 -13.993200 0.000000
-17.456400 -13.993200 0.000000
-17.409600 -13.993200 0.000000
-17.362800 -13.993200 0.000000
-17.316000 -13.993200 0.000000
-17.269200 -13.993200 0.000000
-17.222400 -13.993200 0.000000
-17.175600 -13.993200 0.000000
-17.128800 -13.993200 0.000000
-17.082000 -13.993200 0.000000
-17.035200 -13.993200 0.000000
-16.988400 -13.993200 0.000000
-16.941600 -13.993200 0.000000
-16.894800 -13.993200 0.000000
-16.848000 -13.993200 0.000000
-16.801200 -13.993200 0.000000
-16.754400 -13.993200 0.000000
-15.444000 -13.993200 0.000000
-15.397200 -13.993200 0.000000
-15.350400 -13.993200 0.000000
-15.303600 -13.993200 0.000000
-15.256800 -13.993200 0.000000
-15.210000 -13.993200 0.000000
-15.163200 -13.993200 0.000000
-15.116400 -13.993200 0.000000
-15.069600 -13.993200 0.000000
-15.022800 -13.993200 0.000000
-14.976000 -13.993200 0.000000
-14.929200 -13.993200 0.000000
-14.461200 -13.993200 0.000000
-14.414400 -13.993200 0.000000
-14.367600 -13.993200 0.000000
-14.320800 -13.993200 0.000000
-14.274000 -13.993200 0.000000
-14.227200 -13.993200 0.000000
-14.180400 -13.993200 0.000000
-14.133600 -13.993200 0.000000
-14.086800 -13.993200 0.000000
-14.040000 -13.993200 0.000000
-13.993200 -13.993200 0.000000
-13.946400 -13.993200 0.000000
-13.899600 -13.993200 0.000000
-13.852800 -13.993200 0.000000
-13.806000 -13.993200 0.000000
-13.759200 -13.993200 0.000000
-13.712400 -13.993200 0.000000
-13.665600 -13.993200 0.000000
-13.618800 -13.993200 0.000000
-13.572000 -13.993200 0.000000
-13.525200 -13.993200 0.000000
-13.478400 -13.993200 0.000000
-13.431600 -13.993200 0.000000
-13.384800 -13.993200 0.000000
-13.338000 -13.993200 0.000000
-13.291200 -13.993200 0.000000
-13.244400 -13.993200 0.000000
-13.197600 -13.993200 0.000000
-13.150800 -13.993200 0.000000
-13.104000 -13.993200 0.000000
-13.057200 -13.993200 0.000000
-13.010400 -13.993200 0.000000
-12.963600 -13.993200 0.000000
-12.916800 -13.993200 0.000000
-12.870000 -13.993200 0.000000
-12.823200 -13.993200 0.000000
-12.776400 -13.993200 0.000000
-12.729600 -13.993200 0.000000
-12.682800 -13.993200 0.000000
-12.636000 -13.993200 0.000000
-12.589200 -13.993200 0.000000
-12.542400 -13.993200 0.000000
-12.495600 -13.993200 0.000000
-12.448800 -13.993200 0.000000
-12.402000 -13.993200 0.000000
-12.355200 -13.993200 0.000000
-4.071600 -13.993200 0.000000
-4.024800 -13.993200 0.000000
-3.978000 -13.993200 0.000000
-3.931200 -13.993200 0.000000
-3.884400 -13.993200 0.000000
-3.837600 -13.993200 0.000000
-3.790800 -13.993200 0.000000
-3.744000 -13.993200 0.000000
-3.697200 -13.993200 0.000000
-3.650400 -13.993200 0.000000
-3.603600 -13.993200 0.000000
-3.556800 -13.993200 0.000000
-3.510000 -13.993200 0.000000
-3.463200 -13.993200 0.000000
-3.416400 -13.993200 0.000000
-3.369600 -13.993200 0.000000
-3.322800 -13.993200 0.000000
-3.276000 -13.993200 0.000000
-3.229200 -13.993200 0.000000
-3.182400 -13.993200 0.000000
-3.135600 -13.993200 0.000000
-3.088800 -13.993200 0.000000
-3.042000 -13.993200 0.000000
-2.995200 -13.993200 0.000000
-2.948400 -13.993200 0.000000
-2.901600 -13.993200 0.000000
-2.854800 -13.993200 0.000000
-2.808000 -13.993200 0.000000
-2.761200 -13.993200 0.000000
-2.714400 -13.993200 0.000000
-2.667600 -13.993200 0.000000
-2.620800 -13.993200 0.000000
-2.574000 -13.993200 0.000000
-2.527200 -13.993200 0.000000
-2.480400 -13.993200 0.000000
-2.433600 -13.993200 0.000000
-2.386800 -13.993200 0.000000
-2.340000 -13.993200 0.000000
-2.293200 -13.993200 0.000000
-2.246400 -13.993200 0.000000
-2.199600 -13.993200 0.000000
-2.152800 -13.993200 0.000000
-2.106000 -13.993200 0.000000
-2.059200 -13.993200 0.000000
-2.012400 -13.993200 0.000000
-1.965600 -13.993200 0.000000
-1.918800 -13.993200 0.000000
-1.872000 -13.993200 0.000000
-1.825200 -13.993200 0.000000
-1.778400 -13.993200 0.000000
-1.731600 -13.993200 0.000000
-1.684800 -13.993200 0.000000
-1.638000 -13.993200 0.000000
-1.591200 -13.993200 0.000000
-1.544400 -13.993200 0.000000
-1.497600 -13.993200 0.000000
-1.450800 -13.993200 0.000000
-1.404000 -13.993200 0.000000
-1.357200 -13.993200 0.000000
-1.310400 -13.993200 0.000000
-1.263600 -13.993200 0.000000
-1.216800 -13.993200 0.000000
-1.170000 -13.993200 0.000000
-1.123200 -13.993200 0.000000
-1.076400 -13.993200 0.000000
-1.029600 -13.993200 0.000000
-0.982800 -13.993200 0.000000
-0.936000 -13.993200 0.000000
-0.889200 -13.993200 0.000000
-0.842400 -13.993200 0.000000
-0.795600 -13.993200 0.000000
-0.748800 -13.993200 0.000000
-0.702000 -13.993200 0.000000
-0.655200 -13.993200 0.000000
-0.608400 -13.993200 0.000000
-0.561600 -13.993200 0.000000
-0.514800 -13.993200 0.000000
-0.468000 -13.993200 0.000000
-0.421200 -13.993200 0.000000
-0.374400 -13.993200 0.000000
-0.327600 -13.993200 0.000000
-0.280800 -13.993200 0.000000
-0.234000 -13.993200 0.000000
-0.187200 -13.993200 0.000000
-0.140400 -13.993200 0.000000
-0.093600 -13.993200 0.000000
-0.046800 -13.993200 0.000000
0.000000 -13.993200 0.000000
0.046800 -13.993200 0.000000
0.093600 -13.993200 0.000000
0.140400 -13.993200 0.000000
0.187200 -13.993200 0.000000
0.234000 -13.993200 0.000000
0.280800 -13.993200 0.000000
0.327600 -13.993200 0.000000
0.374400 -13.993200 0.000000
0.421200 -13.993200 0.000000
0.468000 -13.993200 0.000000
0.514800 -13.993200 0.000000
0.561600 -13.993200 0.000000
0.608400 -13.993200 0.000000
0.655200 -13.993200 0.000000
0.702000 -13.993200 0.000000
0.748800 -13.993200 0.000000
0.795600 -13.993200 0.000000
0.842400 -13.993200 0.000000
0.889200 -13.993200 0.000000
0.936000 -13.993200 0.000000
0.982800 -13.993200 0.000000
1.029600 -13.993200 0.000000
1.076400 -13.993200 0.000000
1.123200 -13.993200 0.000000
1.170000 -13.993200 0.000000
1.216800 -13.993200 0.000000
1.263600 -13.993200 0.000000
1.310400 -13.993200 0.000000
1.357200 -13.993200 0.000000
1.404000 -13.993200 0.000000
1.450800 -13.993200 0.000000
1.497600 -13.993200 0.000000
1.544400 -13.993200 0.000000
1.591200 -13.993200 0.000000
1.638000 -13.993200 0.000000
1.684800 -13.993200 0.000000
1.731600 -13.993200 0.000000
1.778400 -13.993200 0.000000
1.825200 -13.993200 0.000000
1.872000 -13.993200 0.000000
1.918800 -13.993200 0.000000
1.965600 -13.993200 0.000000
2.012400 -13.993200 0.000000
2.059200 -13.993200 0.000000
2.106000 -13.993200 0.000000
2.152800 -13.993200 0.000000
2.199600 -13.993200 0.000000
2.246400 -13.993200 0.000000
2.293200 -13.993200 0.000000
2.340000 -13.993200 0.000000
2.386800 -13.993200 0.000000
2.433600 -13.993200 0.000000
2.480400 -13.993200 0.000000
2.527200 -13.993200 0.000000
2.574000 -13.993200 0.000000
2.620800 -13.993200 0.000000
2.667600 -13.993200 0.000000
2.714400 -13.993200 0.000000
2.761200 -13.993200 0.000000
2.808000 -13.993200 0.000000
2.854800 -13.993200 0.000000
2.901600 -13.993200 0.000000
2.948400 -13.993200 0.000000
2.995200 -13.993200 0.000000
3.042000 -13.993200 0.000000
3.088800 -13.993200 0.000000
3.135600 -13.993200 0.000000
3.182400 -13.993200 0.000000
3.229200 -13.993200 0.000000
3.276000 -13.993200 0.000000
3.322800 -13.993200 0.000000
3.369600 -13.993200 0.000000
3.416400 -13.993200 0.000000
3.463200 -13.993200 0.000000
3.510000 -13.993200 0.000000
3.556800 -13.993200 0.000000
3.603600 -13.993200 0.000000
3.650400 -13.993200 0.000000
3.697200 -13.993200 0.000000
3.744000 -13.993200 0.000000
3.790800 -13.993200 0.000000
3.837600 -13.993200 0.000000
3.884400 -13.993200 0.000000
3.931200 -13.993200 0.000000
3.978000 -13.993200 0.000000
4.024800 -13.993200 0.000000
4.071600 -13.993200 0.000000
4.118400 -13.993200 0.000000
4.165200 -13.993200 0.000000
4.212000 -13.993200 0.000000
4.258800 -13.993200 0.000000
4.305600 -13.993200 0.000000
4.352400 -13.993200 0.000000
4.399200 -13.993200 0.000000
4.446000 -13.993200 0.000000
4.492800 -13.993200 0.000000
4.539600 -13.993200 0.000000
4.586400 -13.993200 0.000000
4.633200 -13.993200 0.000000
4.680000 -13.993200 0.000000
4.726800 -13.993200 0.000000
4.773600 -13.993200 0.000000
4.820400 -13.993200 0.000000
4.867200 -13.993200 0.000000
4.914000 -13.993200 0.000000
4.960800 -13.993200 0.000000
5.007600 -13.993200 0.000000
5.054400 -13.993200 0.000000
5.101200 -13.993200 0.000000
5.148000 -13.993200 0.000000
5.194800 -13.993200 0.000000
5.241600 -13.993200 0.000000
5.288400 -13.993200 0.000000
5.335200 -13.993200 0.000000
5.382000 -13.993200 0.000000
5.428800 -13.993200 0.000000
5.475600 -13.993200 0.000000
5.522400 -13.993200 0.000000
5.569200 -13.993200 0.000000
5.616000 -13.993200 0.000000
5.662800 -13.993200 0.000000
5.709600 -13.993200 0.000000
5.756400 -13.993200 0.000000
5.803200 -13.993200 0.000000
5.850000 -13.993200 0.000000
5.896800 -13.993200 0.000000
5.943600 -13.993200 0.000000
5.990400 -13.993200 0.000000
6.037200 -13.993200 0.000000
6.084000 -13.993200 0.000000
6.130800 -13.993200 0.000000
6.177600 -13.993200 0.000000
6.224400 -13.993200 0.000000
6.271200 -13.993200 0.000000
6.318000 -13.993200 0.000000
6.364800 -13.993200 0.000000
6.411600 -13.993200 0.000000
6.458400 -13.993200 0.000000
6.505200 -13.993200 0.000000
6.552000 -13.993200 0.000000
6.598800 -13.993200 0.000000
6.645600 -13.993200 0.000000
6.692400 -13.993200 0.000000
6.739200 -13.993200 0.000000
6.786000 -13.993200 0.000000
6.832800 -13.993200 0.000000
6.879600 -13.993200 0.000000
6.926400 -13.993200 0.000000
6.973200 -13.993200 0.000000
7.020000 -13.993200 0.000000
7.066800 -13.993200 0.000000
7.113600 -13.993200 0.000000
7.160400 -13.993200 0.000000
7.207200 -13.993200 0.000000
7.254000 -13.993200 0.000000
7.300800 -13.993200 0.000000
7.347600 -13.993200 0.000000
7.394400 -13.993200 0.000000
7.441200 -13.993200 0.000000
7.488000 -13.993200 0.000000
7.534800 -13.993200 0.000000
7.581600 -13.993200 0.000000
7.628400 -13.993200 0.000000
7.675200 -13.993200 0.000000
7.722000 -13.993200 0.000000
7.768800 -13.993200 0.000000
7.815600 -13.993200 0.000000
7.862400 -13.993200 0.000000
7.909200 -13.993200 0.000000
7.956000 -13.993200 0.000000
8.002800 -13.993200 0.000000
8.049600 -13.993200 0.000000
8.096400 -13.993200 0.000000
8.143200 -13.993200 0.000000
8.190000 -13.993200 0.000000
8.236800 -13.993200 0.000000
8.283600 -13.993200 0.000000
8.330400 -13.993200 0.000000
8.377200 -13.993200 0.000000
8.424000 -13.993200 0.000000
8.470800 -13.993200 0.000000
8.517600 -13.993200 0.000000
8.564400 -13.993200 0.000000
8.611200 -13.993200 0.000000
8.658000 -13.993200 0.000000
8.704800 -13.993200 0.000000
8.751600 -13.993200 0.000000
8.798400 -13.993200 0.000000
8.845200 -13.993200 0.000000
8.892000 -13.993200 0.000000
8.938800 -13.993200 0.000000
8.985600 -13.993200 0.000000
9.032400 -13.993200 0.000000
9.079200 -13.993200 0.000000
9.126000 -13.993200 0.000000
9.172800 -13.993200 0.000000
9.219600 -13.993200 0.000000
9.266400 -13.993200 0.000000
9.313200 -13.993200 0.000000
9.360000 -13.993200 0.000000
9.406800 -13.993200 0.000000
9.453600 -13.993200 0.000000
9.500400 -13.993200 0.000000
9.547200 -13.993200 0.000000
9.594000 -13.993200 0.000000
9.640800 -13.993200 0.000000
9.687600 -13.993200 0.000000
9.734400 -13.993200 0.000000
9.781200 -13.993200 0.000000
9.828000 -13.993200 0.000000
9.874800 -13.993200 0.000000
9.921600 -13.993200 0.000000
9.968400 -13.993200 0.000000
10.015200 -13.993200 0.000000
10.062000 -13.993200 0.000000
10.108800 -13.993200 0.000000
10.155600 -13.993200 0.000000
13.431600 -13.993200 0.000000
13.478400 -13.993200 0.000000
13.525200 -13.993200 0.000000
13.572000 -13.993200 0.000000
13.618800 -13.993200 0.000000
13.665600 -13.993200 0.000000
13.712400 -13.993200 0.000000
13.759200 -13.993200 0.000000
13.806000 -13.993200 0.000000
13.852800 -13.993200 0.000000
13.899600 -13.993200 0.000000
13.946400 -13.993200 0.000000
13.993200 -13.993200 0.000000
14.040000 -13.993200 0.000000
14.086800 -13.993200 0.000000
14.133600 -13.993200 0.000000
14.180400 -13.993200 0.000000
14.227200 -13.993200 0.000000
14.274000 -13.993200 0.000000
14.320800 -13.993200 0.000000
14.367600 -13.993200 0.000000
14.414400 -13.993200 0.000000
14.461200 -13.993200 0.000000
14.508000 -13.993200 0.000000
14.554800 -13.993200 0.000000
14.601600 -13.993200 0.000000
14.648400 -13.993200 0.000000
14.695200 -13.993200 0.000000
14.742000 -13.993200 0.000000
14.788800 -13.993200 0.000000
14.835600 -13.993200 0.000000
14.882400 -13.993200 0.000000
14.929200 -13.993200 0.000000
14.976000 -13.993200 0.000000
15.022800 -13.993200 0.000000
15.069600 -13.993200 0.000000
15.116400 -13.993200 0.000000
15.163200 -13.993200 0.000000
15.210000 -13.993200 0.000000
15.256800 -13.993200 0.000000
15.303600 -13.993200 0.000000
15.350400 -13.993200 0.000000
15.397200 -13.993200 0.000000
15.444000 -13.993200 0.000000
15.490800 -13.993200 0.000000
16.005600 -13.993200 0.000000
16.052400 -13.993200 0.000000
16.099200 -13.993200 0.000000
16.146000 -13.993200 0.000000
16.192800 -13.993200 0.000000
16.239600 -13.993200 0.000000
16.286400 -13.993200 0.000000
16.333200 -13.993200 0.000000
16.380000 -13.993200 0.000000
16.426800 -13.993200 0.000000
16.473600 -13.993200 0.000000
16.520400 -13.993200 0.000000
16.567200 -13.993200 0.000000
16.614000 -13.993200 0.000000
16.660800 -13.993200 0.000000
16.707600 -13.993200 0.000000
18.018000 -13.993200 0.000000
18.064800 -13.993200 0.000000
18.111600 -13.993200 0.000000
18.158400 -13.993200 0.000000
18.205200 -13.993200 0.000000
18.252000 -13.993200 0.000000
18.298800 -13.993200 0.000000
18.345600 -13.993200 0.000000
18.392400 -13.993200 0.000000
18.439200 -13.993200 0.000000
18.486000 -13.993200 0.000000
18.532800 -13.993200 0.000000
18.579600 -13.993200 0.000000
18.626400 -13.993200 0.000000
18.673200 -13.993200 0.000000
-18.720000 -13.946400 0.000000
-18.673200 -13.946400 0.000000
-18.626400 -13.946400 0.000000
-18.579600 -13.946400 0.000000
-18.532800 -13.946400 0.000000
-18.486000 -13.946400 0.000000
-18.439200 -13.946400 0.000000
-18.392400 -13.946400 0.000000
-18.345600 -13.946400 0.000000
-18.298800 -13.946400 0.000000
-18.252000 -13.946400 0.000000
-18.205200 -13.946400 0.000000
-18.158400 -13.946400 0.000000
-18.111600 -13.946400 0.000000
-18.064800 -13.946400 0.000000
-18.018000 -13.946400 0.000000
-17.971200 -13.946400 0.000000
-17.924400 -13.946400 0.000000
-17.877600 -13.946400 0.000000
-17.830800 -13.946400 0.000000
-17.784000 -13.946400 0.000000
-17.737200 -13.946400 0.000000
-17.690400 -13.946400 0.000000
-17.643600 -13.946400 0.000000
-17.596800 -13.946400 0.000000
-17.550000 -13.946400 0.000000
-17.503200 -13.946400 0.000000
-17.456400 -13.946400 0.000000
-17.409600 -13.946400 0.000000
-17.362800 -13.946400 0.000000
-17.316000 -13.946400 0.000000
-17.269200 -13.946400 0.000000
-17.222400 -13.946400 0.000000
-17.175600 -13.946400 0.000000
-17.128800 -13.946400 0.000000
-17.082000 -13.946400 0.000000
-17.035200 -13.946400 0.000000
-16.988400 -13.946400 0.000000
-16.941600 -13.946400 0.000000
-16.894800 -13.946400 0.000000
-16.848000 -13.946400 0.000000
-16.801200 -13.946400 0.000000
-16.286400 -13.946400 0.000000
-15.490800 -13.946400 0.000000
-15.444000 -13.946400 0.000000
-15.397200 -13.946400 0.000000
-15.350400 -13.946400 0.000000
-15.303600 -13.946400 0.000000
-15.256800 -13.946400 0.000000
-15.210000 -13.946400 0.000000
-15.163200 -13.946400 0.000000
-15.116400 -13.946400 0.000000
-15.069600 -13.946400 0.000000
-15.022800 -13.946400 0.000000
-14.976000 -13.946400 0.000000
-14.508000 -13.946400 0.000000
-14.461200 -13.946400 0.000000
-14.414400 -13.946400 0.000000
-14.367600 -13.946400 0.000000
-14.320800 -13.946400 0.000000
-14.274000 -13.946400 0.000000
-14.227200 -13.946400 0.000000
-14.180400 -13.946400 0.000000
-14.133600 -13.946400 0.000000
-14.086800 -13.946400 0.000000
-14.040000 -13.946400 0.000000
-13.993200 -13.946400 0.000000
-13.946400 -13.946400 0.000000
-13.899600 -13.946400 0.000000
-13.852800 -13.946400 0.000000
-13.806000 -13.946400 0.000000
-13.759200 -13.946400 0.000000
-13.712400 -13.946400 0.000000
-13.665600 -13.946400 0.000000
-13.618800 -13.946400 0.000000
-13.572000 -13.946400 0.000000
-13.525200 -13.946400 0.000000
-13.478400 -13.946400 0.000000
-13.431600 -13.946400 0.000000
-13.384800 -13.946400 0.000000
-13.338000 -13.946400 0.000000
-13.291200 -13.946400 0.000000
-13.244400 -13.946400 0.000000
-13.197600 -13.946400 0.000000
-13.150800 -13.946400 0.000000
-13.104000 -13.946400 0.000000
-13.057200 -13.946400 0.000000
-13.010400 -13.946400 0.000000
-12.963600 -13.946400 0.000000
-12.916800 -13.946400 0.000000
-12.870000 -13.946400 0.000000
-12.823200 -13.946400 0.000000
-12.776400 -13.946400 0.000000
-12.729600 -13.946400 0.000000
-12.682800 -13.946400 0.000000
-12.636000 -13.946400 0.000000
-12.589200 -13.946400 0.000000
-12.542400 -13.946400 0.000000
-12.495600 -13.946400 0.000000
-12.448800 -13.946400 0.000000
-4.071600 -13.946400 0.000000
-4.024800 -13.946400 0.000000
-3.978000 -13.946400 0.000000
-3.931200 -13.946400 0.000000
-3.884400 -13.946400 0.000000
-3.837600 -13.946400 0.000000
-3.790800 -13.946400 0.000000
-3.744000 -13.946400 0.000000
-3.697200 -13.946400 0.000000
-3.650400 -13.946400 0.000000
-3.603600 -13.946400 0.000000
-3.556800 -13.946400 0.000000
-3.510000 -13.946400 0.000000
-3.463200 -13.946400 0.000000
-3.416400 -13.946400 0.000000
-3.369600 -13.946400 0.000000
-3.322800 -13.946400 0.000000
-3.276000 -13.946400 0.000000
-3.229200 -13.946400 0.000000
-3.182400 -13.946400 0.000000
-3.135600 -13.946400 0.000000
-3.088800 -13.946400 0.000000
-3.042000 -13.946400 0.000000
-2.995200 -13.946400 0.000000
-2.948400 -13.946400 0.000000
-2.901600 -13.946400 0.000000
-2.854800 -13.946400 0.000000
-2.808000 -13.946400 0.000000
-2.761200 -13.946400 0.000000
-2.714400 -13.946400 0.000000
-2.667600 -13.946400 0.000000
-2.620800 -13.946400 0.000000
-2.574000 -13.946400 0.000000
-2.527200 -13.946400 0.000000
-2.480400 -13.946400 0.000000
-2.433600 -13.946400 0.000000
-2.386800 -13.946400 0.000000
-2.340000 -13.946400 0.000000
-2.293200 -13.946400 0.000000
-2.246400 -13.946400 0.000000
-2.199600 -13.946400 0.000000
-2.152800 -13.946400 0.000000
-2.106000 -13.946400 0.000000
-2.059200 -13.946400 0.000000
-2.012400 -13.946400 0.000000
-1.965600 -13.946400 0.000000
-1.918800 -13.946400 0.000000
-1.872000 -13.946400 0.000000
-1.825200 -13.946400 0.000000
-1.778400 -13.946400 0.000000
-1.731600 -13.946400 0.000000
-1.684800 -13.946400 0.000000
-1.638000 -13.946400 0.000000
-1.591200 -13.946400 0.000000
-1.544400 -13.946400 0.000000
-1.497600 -13.946400 0.000000
-1.450800 -13.946400 0.000000
-1.404000 -13.946400 0.000000
-1.357200 -13.946400 0.000000
-1.310400 -13.946400 0.000000
-1.263600 -13.946400 0.000000
-1.216800 -13.946400 0.000000
-1.170000 -13.946400 0.000000
-1.123200 -13.946400 0.000000
-1.076400 -13.946400 0.000000
-1.029600 -13.946400 0.000000
-0.982800 -13.946400 0.000000
-0.936000 -13.946400 0.000000
-0.889200 -13.946400 0.000000
-0.842400 -13.946400 0.000000
-0.795600 -13.946400 0.000000
-0.748800 -13.946400 0.000000
-0.702000 -13.946400 0.000000
-0.655200 -13.946400 0.000000
-0.608400 -13.946400 0.000000
-0.561600 -13.946400 0.000000
-0.514800 -13.946400 0.000000
-0.468000 -13.946400 0.000000
-0.421200 -13.946400 0.000000
-0.374400 -13.946400 0.000000
-0.327600 -13.946400 0.000000
-0.280800 -13.946400 0.000000
-0.234000 -13.946400 0.000000
-0.187200 -13.946400 0.000000
-0.140400 -13.946400 0.000000
-0.093600 -13.946400 0.000000
-0.046800 -13.946400 0.000000
0.000000 -13.946400 0.000000
0.046800 -13.946400 0.000000
0.093600 -13.946400 0.000000
0.140400 -13.946400 0.000000
0.187200 -13.946400 0.000000
0.234000 -13.946400 0.000000
0.280800 -13.946400 0.000000
0.327600 -13.946400 0.000000
0.374400 -13.946400 0.000000
0.421200 -13.946400 0.000000
0.468000 -13.946400 0.000000
0.514800 -13.946400 0.000000
0.561600 -13.946400 0.000000
0.608400 -13.946400 0.000000
0.655200 -13.946400 0.000000
0.702000 -13.946400 0.000000
0.748800 -13.946400 0.000000
0.795600 -13.946400 0.000000
0.842400 -13.946400 0.000000
0.889200 -13.946400 0.000000
0.936000 -13.946400 0.000000
0.982800 -13.946400 0.000000
1.029600 -13.946400 0.000000
1.076400 -13.946400 0.000000
1.123200 -13.946400 0.000000
1.170000 -13.946400 0.000000
1.216800 -13.946400 0.000000
1.263600 -13.946400 0.000000
1.310400 -13.946400 0.000000
1.357200 -13.946400 0.000000
1.404000 -13.946400 0.000000
1.450800 -13.946400 0.000000
1.497600 -13.946400 0.000000
1.544400 -13.946400 0.000000
1.591200 -13.946400 0.000000
1.638000 -13.946400 0.000000
1.684800 -13.946400 0.000000
1.731600 -13.946400 0.000000
1.778400 -13.946400 0.000000
1.825200 -13.946400 0.000000
1.872000 -13.946400 0.000000
1.918800 -13.946400 0.000000
1.965600 -13.946400 0.000000
2.012400 -13.946400 0.000000
2.059200 -13.946400 0.000000
2.106000 -13.946400 0.000000
2.152800 -13.946400 0.000000
2.199600 -13.946400 0.000000
2.246400 -13.946400 0.000000
2.293200 -13.946400 0.000000
2.340000 -13.946400 0.000000
2.386800 -13.946400 0.000000
2.433600 -13.946400 0.000000
2.480400 -13.946400 0.000000
2.527200 -13.946400 0.000000
2.574000 -13.946400 0.000000
2.620800 -13.946400 0.000000
2.667600 -13.946400 0.000000
2.714400 -13.946400 0.000000
2.761200 -13.946400 0.000000
2.808000 -13.946400 0.000000
2.854800 -13.946400 0.000000
2.901600 -13.946400 0.000000
2.948400 -13.946400 0.000000
2.995200 -13.946400 0.000000
3.042000 -13.946400 0.000000
3.088800 -13.946400 0.000000
3.135600 -13.946400 0.000000
3.182400 -13.946400 0.000000
3.229200 -13.946400 0.000000
3.276000 -13.946400 0.000000
3.322800 -13.946400 0.000000
3.369600 -13.946400 0.000000
3.416400 -13.946400 0.000000
3.463200 -13.946400 0.000000
3.510000 -13.946400 0.000000
3.556800 -13.946400 0.000000
3.603600 -13.946400 0.000000
3.650400 -13.946400 0.000000
3.697200 -13.946400 0.000000
3.744000 -13.946400 0.000000
3.790800 -13.946400 0.000000
3.837600 -13.946400 0.000000
3.884400 -13.946400 0.000000
3.931200 -13.946400 0.000000
3.978000 -13.946400 0.000000
4.024800 -13.946400 0.000000
4.071600 -13.946400 0.000000
4.118400 -13.946400 0.000000
4.165200 -13.946400 0.000000
4.212000 -13.946400 0.000000
4.258800 -13.946400 0.000000
4.305600 -13.946400 0.000000
4.352400 -13.946400 0.000000
4.399200 -13.946400 0.000000
4.446000 -13.946400 0.000000
4.492800 -13.946400 0.000000
4.539600 -13.946400 0.000000
4.586400 -13.946400 0.000000
4.633200 -13.946400 0.000000
4.680000 -13.946400 0.000000
4.726800 -13.946400 0.000000
4.773600 -13.946400 0.000000
4.820400 -13.946400 0.000000
4.867200 -13.946400 0.000000
4.914000 -13.946400 0.000000
4.960800 -13.946400 0.000000
5.007600 -13.946400 0.000000
5.054400 -13.946400 0.000000
5.101200 -13.946400 0.000000
5.148000 -13.946400 0.000000
5.194800 -13.946400 0.000000
5.241600 -13.946400 0.000000
5.288400 -13.946400 0.000000
5.335200 -13.946400 0.000000
5.382000 -13.946400 0.000000
5.428800 -13.946400 0.000000
5.475600 -13.946400 0.000000
5.522400 -13.946400 0.000000
5.569200 -13.946400 0.000000
5.616000 -13.946400 0.000000
5.662800 -13.946400 0.000000
5.709600 -13.946400 0.000000
5.756400 -13.946400 0.000000
5.803200 -13.946400 0.000000
5.850000 -13.946400 0.000000
5.896800 -13.946400 0.000000
5.943600 -13.946400 0.000000
5.990400 -13.946400 0.000000
6.037200 -13.946400 0.000000
6.084000 -13.946400 0.000000
6.130800 -13.946400 0.000000
6.177600 -13.946400 0.000000
6.224400 -13.946400 0.000000
6.271200 -13.946400 0.000000
6.318000 -13.946400 0.000000
6.364800 -13.946400 0.000000
6.411600 -13.946400 0.000000
6.458400 -13.946400 0.000000
6.505200 -13.946400 0.000000
6.552000 -13.946400 0.000000
6.598800 -13.946400 0.000000
6.645600 -13.946400 0.000000
6.692400 -13.946400 0.000000
6.739200 -13.946400 0.000000
6.786000 -13.946400 0.000000
6.832800 -13.946400 0.000000
6.879600 -13.946400 0.000000
6.926400 -13.946400 0.000000
6.973200 -13.946400 0.000000
7.020000 -13.946400 0.000000
7.066800 -13.946400 0.000000
7.113600 -13.946400 0.000000
7.160400 -13.946400 0.000000
7.207200 -13.946400 0.000000
7.254000 -13.946400 0.000000
7.300800 -13.946400 0.000000
7.347600 -13.946400 0.000000
7.394400 -13.946400 0.000000
7.441200 -13.946400 0.000000
7.488000 -13.946400 0.000000
7.534800 -13.946400 0.000000
7.581600 -13.946400 0.000000
7.628400 -13.946400 0.000000
7.675200 -13.946400 0.000000
7.722000 -13.946400 0.000000
7.768800 -13.946400 0.000000
7.815600 -13.946400 0.000000
7.862400 -13.946400 0.000000
7.909200 -13.946400 0.000000
7.956000 -13.946400 0.000000
8.002800 -13.946400 0.000000
8.049600 -13.946400 0.000000
8.096400 -13.946400 0.000000
8.143200 -13.946400 0.000000
8.190000 -13.946400 0.000000
8.236800 -13.946400 0.000000
8.283600 -13.946400 0.000000
8.330400 -13.946400 0.000000
8.377200 -13.946400 0.000000
8.424000 -13.946400 0.000000
8.470800 -13.946400 0.000000
8.517600 -13.946400 0.000000
8.564400 -13.946400 0.000000
8.611200 -13.946400 0.000000
8.658000 -13.946400 0.000000
8.704800 -13.946400 0.000000
8.751600 -13.946400 0.000000
8.798400 -13.946400 0.000000
8.845200 -13.946400 0.000000
8.892000 -13.946400 0.000000
8.938800 -13.946400 0.000000
8.985600 -13.946400 0.000000
9.032400 -13.946400 0.000000
9.079200 -13.946400 0.000000
9.126000 -13.946400 0.000000
9.172800 -13.946400 0.000000
9.219600 -13.946400 0.000000
9.266400 -13.946400 0.000000
9.313200 -13.946400 0.000000
9.360000 -13.946400 0.000000
9.406800 -13.946400 0.000000
9.453600 -13.946400 0.000000
9.500400 -13.946400 0.000000
9.547200 -13.946400 0.000000
9.594000 -13.946400 0.000000
9.640800 -13.946400 0.000000
9.687600 -13.946400 0.000000
9.734400 -13.946400 0.000000
9.781200 -13.946400 0.000000
9.828000 -13.946400 0.000000
9.874800 -13.946400 0.000000
9.921600 -13.946400 0.000000
9.968400 -13.946400 0.000000
10.015200 -13.946400 0.000000
10.062000 -13.946400 0.000000
10.108800 -13.946400 0.000000
10.155600 -13.946400 0.000000
13.478400 -13.946400 0.000000
13.525200 -13.946400 0.000000
13.572000 -13.946400 0.000000
13.618800 -13.946400 0.000000
13.665600 -13.946400 0.000000
13.712400 -13.946400 0.000000
13.759200 -13.946400 0.000000
13.806000 -13.946400 0.000000
13.852800 -13.946400 0.000000
13.899600 -13.946400 0.000000
13.946400 -13.946400 0.000000
13.993200 -13.946400 0.000000
14.040000 -13.946400 0.000000
14.086800 -13.946400 0.000000
14.133600 -13.946400 0.000000
14.180400 -13.946400 0.000000
14.227200 -13.946400 0.000000
14.274000 -13.946400 0.000000
14.320800 -13.946400 0.000000
14.367600 -13.946400 0.000000
14.414400 -13.946400 0.000000
14.461200 -13.946400 0.000000
14.508000 -13.946400 0.000000
14.554800 -13.946400 0.000000
14.601600 -13.946400 0.000000
14.648400 -13.946400 0.000000
14.695200 -13.946400 0.000000
14.742000 -13.946400 0.000000
14.788800 -13.946400 0.000000
14.835600 -13.946400 0.000000
14.882400 -13.946400 0.000000
14.929200 -13.946400 0.000000
14.976000 -13.946400 0.000000
15.022800 -13.946400 0.000000
15.069600 -13.946400 0.000000
15.116400 -13.946400 0.000000
15.163200 -13.946400 0.000000
15.210000 -13.946400 0.000000
15.256800 -13.946400 0.000000
15.303600 -13.946400 0.000000
15.350400 -13.946400 0.000000
15.397200 -13.946400 0.000000
15.444000 -13.946400 0.000000
15.490800 -13.946400 0.000000
15.537600 -13.946400 0.000000
16.005600 -13.946400 0.000000
16.052400 -13.946400 0.000000
16.099200 -13.946400 0.000000
16.146000 -13.946400 0.000000
16.192800 -13.946400 0.000000
16.239600 -13.946400 0.000000
16.286400 -13.946400 0.000000
16.333200 -13.946400 0.000000
16.380000 -13.946400 0.000000
16.426800 -13.946400 0.000000
16.473600 -13.946400 0.000000
16.520400 -13.946400 0.000000
16.567200 -13.946400 0.000000
16.614000 -13.946400 0.000000
16.660800 -13.946400 0.000000
16.707600 -13.946400 0.000000
16.754400 -13.946400 0.000000
18.064800 -13.946400 0.000000
18.111600 -13.946400 0.000000
18.158400 -13.946400 0.000000
18.205200 -13.946400 0.000000
18.252000 -13.946400 0.000000
18.298800 -13.946400 0.000000
18.345600 -13.946400 0.000000
18.392400 -13.946400 0.000000
18.439200 -13.946400 0.000000
18.486000 -13.946400 0.000000
18.532800 -13.946400 0.000000
18.579600 -13.946400 0.000000
18.626400 -13.946400 0.000000
18.673200 -13.946400 0.000000
-18.720000 -13.899600 0.000000
-18.673200 -13.899600 0.000000
-18.626400 -13.899600 0.000000
-18.579600 -13.899600 -7.792219
-18.532800 -13.899600 -7.768391
-18.486000 -13.899600 -7.767867
-18.439200 -13.899600 -7.768391
-18.392400 -13.899600 -7.771484
-18.345600 -13.899600 -7.779381
-18.298800 -13.899600 -7.779381
-18.252000 -13.899600 -7.783459
-18.205200 -13.899600 -7.769566
-18.158400 -13.899600 -7.771484
-18.111600 -13.899600 -7.769566
-18.064800 -13.899600 -7.754996
-18.018000 -13.899600 -7.754142
-17.971200 -13.899600 -7.754996
-17.924400 -13.899600 -7.754996
-17.877600 -13.899600 -7.761274
-17.830800 -13.899600 -7.760776
-17.784000 -13.899600 -7.761274
-17.737200 -13.899600 -7.761274
-17.690400 -13.899600 -7.760776
-17.643600 -13.899600 -7.756780
-17.596800 -13.899600 -7.775980
-17.550000 -13.899600 -7.775980
-17.503200 -13.899600 -7.799997
-17.456400 -13.899600 -7.799997
-17.409600 -13.899600 -7.799997
-17.362800 -13.899600 -7.814779
-17.316000 -13.899600 -7.799997
-17.269200 -13.899600 -7.790599
-17.222400 -13.899600 -7.790599
-17.175600 -13.899600 -7.790599
-17.128800 -13.899600 -7.802217
-17.082000 -13.899600 -7.794793
-17.035200 -13.899600 -7.790599
-16.988400 -13.899600 -7.790599
-16.941600 -13.899600 -7.775701
-16.894800 -13.899600 -7.736247
-16.848000 -13.899600 -7.697083
-16.286400 -13.899600 -6.172200
-15.537600 -13.899600 4.834603
-15.490800 -13.899600 4.844878
-15.444000 -13.899600 4.865250
-15.397200 -13.899600 4.878791
-15.350400 -13.899600 4.929429
-15.303600 -13.899600 4.986128
-15.256800 -13.899600 5.012799
-15.210000 -13.899600 5.035587
-15.163200 -13.899600 5.063310
-15.116400 -13.899600 5.100149
-15.069600 -13.899600 5.110336
-15.022800 -13.899600 5.138423
-14.508000 -13.899600 6.604047
-14.461200 -13.899600 6.638102
-14.414400 -13.899600 6.642237
-14.367600 -13.899600 6.642237
-14.320800 -13.899600 6.658303
-14.274000 -13.899600 6.668753
-14.227200 -13.899600 6.669380
-14.180400 -13.899600 6.666940
-14.133600 -13.899600 6.666940
-14.086800 -13.899600 6.668753
-14.040000 -13.899600 6.668753
-13.993200 -13.899600 6.668313
-13.946400 -13.899600 6.668313
-13.899600 -13.899600 6.668559
-13.852800 -13.899600 6.680091
-13.806000 -13.899600 6.685695
-13.759200 -13.899600 6.685757
-13.712400 -13.899600 6.685757
-13.665600 -13.899600 6.685757
-13.618800 -13.899600 6.685757
-13.572000 -13.899600 6.685757
-13.525200 -13.899600 6.683044
-13.478400 -13.899600 6.683044
-13.431600 -13.899600 6.673647
-13.384800 -13.899600 6.667184
-13.338000 -13.899600 6.670722
-13.291200 -13.899600 6.675066
-13.244400 -13.899600 6.673019
-13.197600 -13.899600 6.675066
-13.150800 -13.899600 6.672796
-13.104000 -13.899600 6.674055
-13.057200 -13.899600 6.674055
-13.010400 -13.899600 6.673019
-12.963600 -13.899600 6.669977
-12.916800 -13.899600 6.669246
-12.870000 -13.899600 6.672796
-12.823200 -13.899600 6.675027
-12.776400 -13.899600 6.675027
-12.729600 -13.899600 6.685636
-12.682800 -13.899600 6.689211
-12.636000 -13.899600 6.694072
-12.589200 -13.899600 6.698588
-12.542400 -13.899600 6.717874
-12.495600 -13.899600 6.727636
-12.448800 -13.899600 6.766462
-4.071600 -13.899600 9.412249
-4.024800 -13.899600 9.205434
-3.978000 -13.899600 9.100109
-3.931200 -13.899600 9.064626
-3.884400 -13.899600 9.007441
-3.837600 -13.899600 8.991275
-3.790800 -13.899600 8.949947
-3.744000 -13.899600 8.902619
-3.697200 -13.899600 8.801291
-3.650400 -13.899600 8.695521
-3.603600 -13.899600 8.620781
-3.556800 -13.899600 8.496629
-3.510000 -13.899600 8.467436
-3.463200 -13.899600 8.434105
-3.416400 -13.899600 8.402915
-3.369600 -13.899600 8.370116
-3.322800 -13.899600 8.331347
-3.276000 -13.899600 8.278709
-3.229200 -13.899600 8.205616
-3.182400 -13.899600 8.148372
-3.135600 -13.899600 8.094253
-3.088800 -13.899600 8.045468
-3.042000 -13.899600 7.978316
-2.995200 -13.899600 7.960662
-2.948400 -13.899600 7.929679
-2.901600 -13.899600 7.908236
-2.854800 -13.899600 7.872946
-2.808000 -13.899600 7.866150
-2.761200 -13.899600 7.847263
-2.714400 -13.899600 7.836191
-2.667600 -13.899600 7.828459
-2.620800 -13.899600 7.748662
-2.574000 -13.899600 7.670224
-2.527200 -13.899600 7.650142
-2.480400 -13.899600 7.614752
-2.433600 -13.899600 7.577148
-2.386800 -13.899600 7.547502
-2.340000 -13.899600 7.525434
-2.293200 -13.899600 7.489180
-2.246400 -13.899600 7.439429
-2.199600 -13.899600 7.384044
-2.152800 -13.899600 7.363296
-2.106000 -13.899600 7.358722
-2.059200 -13.899600 7.351765
-2.012400 -13.899600 7.338235
-1.965600 -13.899600 7.279892
-1.918800 -13.899600 7.251929
-1.872000 -13.899600 7.190966
-1.825200 -13.899600 7.163226
-1.778400 -13.899600 7.145010
-1.731600 -13.899600 7.110208
-1.684800 -13.899600 7.090845
-1.638000 -13.899600 7.077877
-1.591200 -13.899600 7.073029
-1.544400 -13.899600 7.052692
-1.497600 -13.899600 7.028043
-1.450800 -13.899600 6.996795
-1.404000 -13.899600 6.958337
-1.357200 -13.899600 6.924201
-1.310400 -13.899600 6.916143
-1.263600 -13.899600 6.904190
-1.216800 -13.899600 6.870434
-1.170000 -13.899600 6.850237
-1.123200 -13.899600 6.845575
-1.076400 -13.899600 6.842980
-1.029600 -13.899600 6.837384
-0.982800 -13.899600 6.837384
-0.936000 -13.899600 6.837384
-0.889200 -13.899600 6.816425
-0.842400 -13.899600 6.800196
-0.795600 -13.899600 6.793476
-0.748800 -13.899600 6.779169
-0.702000 -13.899600 6.752059
-0.655200 -13.899600 6.736759
-0.608400 -13.899600 6.705993
-0.561600 -13.899600 6.693791
-0.514800 -13.899600 6.684984
-0.468000 -13.899600 6.679492
-0.421200 -13.899600 6.679492
-0.374400 -13.899600 6.659483
-0.327600 -13.899600 6.647829
-0.280800 -13.899600 6.647829
-0.234000 -13.899600 6.643360
-0.187200 -13.899600 6.636712
-0.140400 -13.899600 6.626197
-0.093600 -13.899600 6.610467
-0.046800 -13.899600 6.590697
0.000000 -13.899600 6.573832
0.046800 -13.899600 6.563888
0.093600 -13.899600 6.542340
0.140400 -13.899600 6.526077
0.187200 -13.899600 6.456914
0.234000 -13.899600 6.447108
0.280800 -13.899600 6.444432
0.327600 -13.899600 6.431422
0.374400 -13.899600 6.430826
0.421200 -13.899600 6.424212
0.468000 -13.899600 6.424212
0.514800 -13.899600 6.424212
0.561600 -13.899600 6.413090
0.608400 -13.899600 6.407607
0.655200 -13.899600 6.369476
0.702000 -13.899600 6.346245
0.748800 -13.899600 6.345267
0.795600 -13.899600 6.340280
0.842400 -13.899600 6.340280
0.889200 -13.899600 6.321982
0.936000 -13.899600 6.308489
0.982800 -13.899600 6.303208
1.029600 -13.899600 6.298684
1.076400 -13.899600 6.275294
1.123200 -13.899600 6.257552
1.170000 -13.899600 6.250510
1.216800 -13.899600 6.251455
1.263600 -13.899600 6.258736
1.310400 -13.899600 6.258270
1.357200 -13.899600 6.258270
1.404000 -13.899600 6.258270
1.450800 -13.899600 6.257601
1.497600 -13.899600 6.232705
1.544400 -13.899600 6.221026
1.591200 -13.899600 6.213818
1.638000 -13.899600 6.196745
1.684800 -13.899600 6.176040
1.731600 -13.899600 6.173402
1.778400 -13.899600 6.159909
1.825200 -13.899600 6.150866
1.872000 -13.899600 6.151545
1.918800 -13.899600 6.147059
1.965600 -13.899600 6.140187
2.012400 -13.899600 6.140187
2.059200 -13.899600 6.140187
2.106000 -13.899600 6.127515
2.152800 -13.899600 6.138826
2.199600 -13.899600 6.127515
2.246400 -13.899600 6.123296
2.293200 -13.899600 6.106970
2.340000 -13.899600 6.106970
2.386800 -13.899600 6.125341
2.433600 -13.899600 6.126449
2.480400 -13.899600 6.123116
2.527200 -13.899600 6.114491
2.574000 -13.899600 6.113052
2.620800 -13.899600 6.103253
2.667600 -13.899600 6.103253
2.714400 -13.899600 6.094202
2.761200 -13.899600 6.064220
2.808000 -13.899600 6.064220
2.854800 -13.899600 6.029028
2.901600 -13.899600 6.026798
2.948400 -13.899600 6.027467
2.995200 -13.899600 6.020458
3.042000 -13.899600 6.020458
3.088800 -13.899600 6.023060
3.135600 -13.899600 6.023060
3.182400 -13.899600 6.032641
3.229200 -13.899600 6.032641
3.276000 -13.899600 6.023060
3.322800 -13.899600 6.023060
3.369600 -13.899600 6.019054
3.416400 -13.899600 6.019054
3.463200 -13.899600 6.031704
3.510000 -13.899600 6.043100
3.556800 -13.899600 6.041929
3.603600 -13.899600 6.041929
3.650400 -13.899600 6.046839
3.697200 -13.899600 6.032374
3.744000 -13.899600 6.028696
3.790800 -13.899600 6.020301
3.837600 -13.899600 6.018250
3.884400 -13.899600 6.018250
3.931200 -13.899600 6.020096
3.978000 -13.899600 6.027364
4.024800 -13.899600 6.049703
4.071600 -13.899600 6.054086
4.118400 -13.899600 6.054324
4.165200 -13.899600 6.054086
4.212000 -13.899600 6.057474
4.258800 -13.899600 6.055778
4.305600 -13.899600 6.057474
4.352400 -13.899600 6.062578
4.399200 -13.899600 6.062578
4.446000 -13.899600 6.066815
4.492800 -13.899600 6.073668
4.539600 -13.899600 6.072463
4.586400 -13.899600 6.083566
4.633200 -13.899600 6.087282
4.680000 -13.899600 6.074052
4.726800 -13.899600 6.078548
4.773600 -13.899600 6.073364
4.820400 -13.899600 6.078548
4.867200 -13.899600 6.078548
4.914000 -13.899600 6.064463
4.960800 -13.899600 6.064512
5.007600 -13.899600 6.077839
5.054400 -13.899600 6.077839
5.101200 -13.899600 6.086061
5.148000 -13.899600 6.091483
5.194800 -13.899600 6.104248
5.241600 -13.899600 6.120035
5.288400 -13.899600 6.134985
5.335200 -13.899600 6.148023
5.382000 -13.899600 6.152092
5.428800 -13.899600 6.146302
5.475600 -13.899600 6.142847
5.522400 -13.899600 6.146302
5.569200 -13.899600 6.120908
5.616000 -13.899600 6.120908
5.662800 -13.899600 6.120908
5.709600 -13.899600 6.116395
5.756400 -13.899600 6.117985
5.803200 -13.899600 6.125178
5.850000 -13.899600 6.130840
5.896800 -13.899600 6.178372
5.943600 -13.899600 6.191146
5.990400 -13.899600 6.204469
6.037200 -13.899600 6.226742
6.084000 -13.899600 6.232426
6.130800 -13.899600 6.233768
6.177600 -13.899600 6.230204
6.224400 -13.899600 6.214425
6.271200 -13.899600 6.224843
6.318000 -13.899600 6.214425
6.364800 -13.899600 6.214425
6.411600 -13.899600 6.215033
6.458400 -13.899600 6.218350
6.505200 -13.899600 6.236009
6.552000 -13.899600 6.258751
6.598800 -13.899600 6.278631
6.645600 -13.899600 6.288532
6.692400 -13.899600 6.301348
6.739200 -13.899600 6.315911
6.786000 -13.899600 6.341710
6.832800 -13.899600 6.354718
6.879600 -13.899600 6.357525
6.926400 -13.899600 6.357525
6.973200 -13.899600 6.383003
7.020000 -13.899600 6.387952
7.066800 -13.899600 6.400859
7.113600 -13.899600 6.404912
7.160400 -13.899600 6.420539
7.207200 -13.899600 6.435099
7.254000 -13.899600 6.438183
7.300800 -13.899600 6.442434
7.347600 -13.899600 6.449460
7.394400 -13.899600 6.456119
7.441200 -13.899600 6.467184
7.488000 -13.899600 6.468879
7.534800 -13.899600 6.489196
7.581600 -13.899600 6.524752
7.628400 -13.899600 6.579609
7.675200 -13.899600 6.624573
7.722000 -13.899600 6.624573
7.768800 -13.899600 6.626837
7.815600 -13.899600 6.626837
7.862400 -13.899600 6.627623
7.909200 -13.899600 6.633549
7.956000 -13.899600 6.638900
8.002800 -13.899600 6.661687
8.049600 -13.899600 6.701439
8.096400 -13.899600 6.714024
8.143200 -13.899600 6.729035
8.190000 -13.899600 6.740430
8.236800 -13.899600 6.767148
8.283600 -13.899600 6.778491
8.330400 -13.899600 6.793429
8.377200 -13.899600 6.816961
8.424000 -13.899600 6.837729
8.470800 -13.899600 6.896572
8.517600 -13.899600 6.944009
8.564400 -13.899600 6.964160
8.611200 -13.899600 6.997323
8.658000 -13.899600 7.028641
8.704800 -13.899600 7.037782
8.751600 -13.899600 7.065314
8.798400 -13.899600 7.091218
8.845200 -13.899600 7.105662
8.892000 -13.899600 7.131362
8.938800 -13.899600 7.169739
8.985600 -13.899600 7.182237
9.032400 -13.899600 7.214130
9.079200 -13.899600 7.238392
9.126000 -13.899600 7.276610
9.172800 -13.899600 7.366866
9.219600 -13.899600 7.380349
9.266400 -13.899600 7.393311
9.313200 -13.899600 7.430096
9.360000 -13.899600 7.461141
9.406800 -13.899600 7.521150
9.453600 -13.899600 7.577794
9.500400 -13.899600 7.656835
9.547200 -13.899600 7.695316
9.594000 -13.899600 7.716249
9.640800 -13.899600 7.769121
9.687600 -13.899600 7.800687
9.734400 -13.899600 7.829714
9.781200 -13.899600 7.855811
9.828000 -13.899600 7.872407
9.874800 -13.899600 7.937339
9.921600 -13.899600 8.029397
9.968400 -13.899600 8.043443
10.015200 -13.899600 7.960231
10.062000 -13.899600 7.960231
10.108800 -13.899600 8.118238
10.155600 -13.899600 8.194155
13.525200 -13.899600 6.669273
13.572000 -13.899600 6.633653
13.618800 -13.899600 6.614879
13.665600 -13.899600 6.599566
13.712400 -13.899600 6.591808
13.759200 -13.899600 6.587862
13.806000 -13.899600 6.580776
13.852800 -13.899600 6.575036
13.899600 -13.899600 6.562199
13.946400 -13.899600 6.566417
13.993200 -13.899600 6.560396
14.040000 -13.899600 6.563463
14.086800 -13.899600 6.563463
14.133600 -13.899600 6.564514
14.180400 -13.899600 6.564514
14.227200 -13.899600 6.564866
14.274000 -13.899600 6.565276
14.320800 -13.899600 6.573049
14.367600 -13.899600 6.566339
14.414400 -13.899600 6.566339
14.461200 -13.899600 6.566339
14.508000 -13.899600 6.573049
14.554800 -13.899600 6.568179
14.601600 -13.899600 6.566339
14.648400 -13.899600 6.572296
14.695200 -13.899600 6.574354
14.742000 -13.899600 6.576348
14.788800 -13.899600 6.580853
14.835600 -13.899600 6.580853
14.882400 -13.899600 6.580026
14.929200 -13.899600 6.583207
14.976000 -13.899600 6.585630
15.022800 -13.899600 6.583126
15.069600 -13.899600 6.583564
15.116400 -13.899600 6.585630
15.163200 -13.899600 6.589978
15.210000 -13.899600 6.585535
15.256800 -13.899600 6.575350
15.303600 -13.899600 6.573067
15.350400 -13.899600 6.572685
15.397200 -13.899600 6.559755
15.444000 -13.899600 6.541494
15.490800 -13.899600 6.519647
15.537600 -13.899600 6.440223
16.052400 -13.899600 5.034366
16.099200 -13.899600 5.001432
16.146000 -13.899600 4.992796
16.192800 -13.899600 4.985702
16.239600 -13.899600 4.969606
16.286400 -13.899600 4.957814
16.333200 -13.899600 4.952648
16.380000 -13.899600 4.954376
16.426800 -13.899600 4.960315
16.473600 -13.899600 4.960315
16.520400 -13.899600 4.949363
16.567200 -13.899600 4.933313
16.614000 -13.899600 4.920897
16.660800 -13.899600 4.892942
16.707600 -13.899600 4.871651
16.754400 -13.899600 4.847427
18.111600 -13.899600 -8.124094
18.158400 -13.899600 -8.146612
18.205200 -13.899600 -8.165002
18.252000 -13.899600 -8.173167
18.298800 -13.899600 -8.227337
18.345600 -13.899600 -8.260617
18.392400 -13.899600 -8.260617
18.439200 -13.899600 -8.242312
18.486000 -13.899600 -8.260617
18.532800 -13.899600 -8.260617
18.579600 -13.899600 0.000000
18.626400 -13.899600 0.000000
18.673200 -13.899600 0.000000
-18.720000 -13.852800 0.000000
-18.673200 -13.852800 0.000000
-18.626400 -13.852800 0.000000
-18.579600 -13.852800 -7.783350
-18.532800 -13.852800 -7.773653
-18.486000 -13.852800 -7.768391
-18.439200 -13.852800 -7.771484
-18.392400 -13.852800 -7.783459
-18.345600 -13.852800 -7.783459
-18.298800 -13.852800 -7.783459
-18.252000 -13.852800 -7.784280
-18.205200 -13.852800 -7.771484
-18.158400 -13.852800 -7.772029
-18.111600 -13.852800 -7.772029
-18.064800 -13.852800 -7.769566
-18.018000 -13.852800 -7.762321
-17.971200 -13.852800 -7.769566
-17.924400 -13.852800 -7.762321
-17.877600 -13.852800 -7.772029
-17.830800 -13.852800 -7.770401
-17.784000 -13.852800 -7.775980
-17.737200 -13.852800 -7.775980
-17.690400 -13.852800 -7.770401
-17.643600 -13.852800 -7.756780
-17.596800 -13.852800 -7.775980
-17.550000 -13.852800 -7.817153
-17.503200 -13.852800 -7.836981
-17.456400 -13.852800 -7.835787
-17.409600 -13.852800 -7.814779
-17.362800 -13.852800 -7.835787
-17.316000 -13.852800 -7.814779
-17.269200 -13.852800 -7.802217
-17.222400 -13.852800 -7.794793
-17.175600 -13.852800 -7.782524
-17.128800 -13.852800 -7.786584
-17.082000 -13.852800 -7.786584
-17.035200 -13.852800 -7.775492
-16.988400 -13.852800 -7.766327
-16.941600 -13.852800 -7.722521
-16.894800 -13.852800 -7.713342
-16.848000 -13.852800 -7.678153
-16.380000 -13.852800 -6.183115
-15.584400 -13.852800 4.880527
-15.537600 -13.852800 4.888772
-15.490800 -13.852800 4.900451
-15.444000 -13.852800 4.902998
-15.397200 -13.852800 4.947009
-15.350400 -13.852800 5.006352
-15.303600 -13.852800 5.020795
-15.256800 -13.852800 5.028789
-15.210000 -13.852800 5.046130
-15.163200 -13.852800 5.100370
-15.116400 -13.852800 5.111710
-15.069600 -13.852800 5.130557
-15.022800 -13.852800 5.178316
-14.508000 -13.852800 6.631170
-14.461200 -13.852800 6.655370
-14.414400 -13.852800 6.658214
-14.367600 -13.852800 6.658322
-14.320800 -13.852800 6.680924
-14.274000 -13.852800 6.689200
-14.227200 -13.852800 6.680924
-14.180400 -13.852800 6.670122
-14.133600 -13.852800 6.669380
-14.086800 -13.852800 6.670122
-14.040000 -13.852800 6.669380
-13.993200 -13.852800 6.668434
-13.946400 -13.852800 6.672543
-13.899600 -13.852800 6.676662
-13.852800 -13.852800 6.683203
-13.806000 -13.852800 6.686803
-13.759200 -13.852800 6.685757
-13.712400 -13.852800 6.686803
-13.665600 -13.852800 6.686922
-13.618800 -13.852800 6.686922
-13.572000 -13.852800 6.686803
-13.525200 -13.852800 6.686803
-13.478400 -13.852800 6.686922
-13.431600 -13.852800 6.684319
-13.384800 -13.852800 6.683044
-13.338000 -13.852800 6.684319
-13.291200 -13.852800 6.681200
-13.244400 -13.852800 6.684270
-13.197600 -13.852800 6.681398
-13.150800 -13.852800 6.680291
-13.104000 -13.852800 6.680291
-13.057200 -13.852800 6.680061
-13.010400 -13.852800 6.677606
-12.963600 -13.852800 6.675027
-12.916800 -13.852800 6.674813
-12.870000 -13.852800 6.676511
-12.823200 -13.852800 6.683994
-12.776400 -13.852800 6.685636
-12.729600 -13.852800 6.689211
-12.682800 -13.852800 6.695129
-12.636000 -13.852800 6.709728
-12.589200 -13.852800 6.717874
-12.542400 -13.852800 6.733551
-12.495600 -13.852800 6.766462
-4.071600 -13.852800 9.390092
-4.024800 -13.852800 9.205434
-3.978000 -13.852800 9.100109
-3.931200 -13.852800 9.064626
-3.884400 -13.852800 9.023570
-3.837600 -13.852800 9.004197
-3.790800 -13.852800 8.976870
-3.744000 -13.852800 8.920319
-3.697200 -13.852800 8.846261
-3.650400 -13.852800 8.750604
-3.603600 -13.852800 8.650316
-3.556800 -13.852800 8.561862
-3.510000 -13.852800 8.490578
-3.463200 -13.852800 8.453347
-3.416400 -13.852800 8.422378
-3.369600 -13.852800 8.379688
-3.322800 -13.852800 8.367880
-3.276000 -13.852800 8.317891
-3.229200 -13.852800 8.252185
-3.182400 -13.852800 8.177106
-3.135600 -13.852800 8.113829
-3.088800 -13.852800 8.079079
-3.042000 -13.852800 8.027564
-2.995200 -13.852800 7.974669
-2.948400 -13.852800 7.947790
-2.901600 -13.852800 7.908450
-2.854800 -13.852800 7.888595
-2.808000 -13.852800 7.875639
-2.761200 -13.852800 7.862338
-2.714400 -13.852800 7.847263
-2.667600 -13.852800 7.835141
-2.620800 -13.852800 7.770053
-2.574000 -13.852800 7.690747
-2.527200 -13.852800 7.658251
-2.480400 -13.852800 7.632692
-2.433600 -13.852800 7.596601
-2.386800 -13.852800 7.550169
-2.340000 -13.852800 7.520168
-2.293200 -13.852800 7.485296
-2.246400 -13.852800 7.439429
-2.199600 -13.852800 7.380403
-2.152800 -13.852800 7.363691
-2.106000 -13.852800 7.360778
-2.059200 -13.852800 7.353922
-2.012400 -13.852800 7.345512
-1.965600 -13.852800 7.289790
-1.918800 -13.852800 7.271622
-1.872000 -13.852800 7.217116
-1.825200 -13.852800 7.190294
-1.778400 -13.852800 7.159216
-1.731600 -13.852800 7.132576
-1.684800 -13.852800 7.110208
-1.638000 -13.852800 7.083022
-1.591200 -13.852800 7.073029
-1.544400 -13.852800 7.052692
-1.497600 -13.852800 7.028043
-1.450800 -13.852800 7.003138
-1.404000 -13.852800 6.970674
-1.357200 -13.852800 6.931497
-1.310400 -13.852800 6.924201
-1.263600 -13.852800 6.917202
-1.216800 -13.852800 6.900953
-1.170000 -13.852800 6.872050
-1.123200 -13.852800 6.856068
-1.076400 -13.852800 6.848945
-1.029600 -13.852800 6.840433
-0.982800 -13.852800 6.840433
-0.936000 -13.852800 6.840433
-0.889200 -13.852800 6.818655
-0.842400 -13.852800 6.802159
-0.795600 -13.852800 6.802159
-0.748800 -13.852800 6.780307
-0.702000 -13.852800 6.762251
-0.655200 -13.852800 6.749330
-0.608400 -13.852800 6.736759
-0.561600 -13.852800 6.706730
-0.514800 -13.852800 6.691280
-0.468000 -13.852800 6.685980
-0.421200 -13.852800 6.684984
-0.374400 -13.852800 6.679492
-0.327600 -13.852800 6.666287
-0.280800 -13.852800 6.666287
-0.234000 -13.852800 6.654160
-0.187200 -13.852800 6.648906
-0.140400 -13.852800 6.634106
-0.093600 -13.852800 6.631826
-0.046800 -13.852800 6.596413
0.000000 -13.852800 6.589004
0.046800 -13.852800 6.578070
0.093600 -13.852800 6.549928
0.140400 -13.852800 6.535563
0.187200 -13.852800 6.485140
0.234000 -13.852800 6.456914
0.280800 -13.852800 6.447108
0.327600 -13.852800 6.444432
0.374400 -13.852800 6.436700
0.421200 -13.852800 6.448190
0.468000 -13.852800 6.448190
0.514800 -13.852800 6.450841
0.561600 -13.852800 6.430826
0.608400 -13.852800 6.424212
0.655200 -13.852800 6.407607
0.702000 -13.852800 6.369476
0.748800 -13.852800 6.356308
0.795600 -13.852800 6.349016
0.842400 -13.852800 6.348236
0.889200 -13.852800 6.340280
0.936000 -13.852800 6.308489
0.982800 -13.852800 6.300555
1.029600 -13.852800 6.279523
1.076400 -13.852800 6.258119
1.123200 -13.852800 6.245256
1.170000 -13.852800 6.245256
1.216800 -13.852800 6.251455
1.263600 -13.852800 6.258736
1.310400 -13.852800 6.258391
1.357200 -13.852800 6.261811
1.404000 -13.852800 6.258736
1.450800 -13.852800 6.258391
1.497600 -13.852800 6.241856
1.544400 -13.852800 6.221026
1.591200 -13.852800 6.213818
1.638000 -13.852800 6.203342
1.684800 -13.852800 6.176040
1.731600 -13.852800 6.175536
1.778400 -13.852800 6.159909
1.825200 -13.852800 6.151545
1.872000 -13.852800 6.158870
1.918800 -13.852800 6.147059
1.965600 -13.852800 6.140187
2.012400 -13.852800 6.138826
2.059200 -13.852800 6.127749
2.106000 -13.852800 6.110677
2.152800 -13.852800 6.127515
2.199600 -13.852800 6.127515
2.246400 -13.852800 6.106970
2.293200 -13.852800 6.122253
2.340000 -13.852800 6.122253
2.386800 -13.852800 6.129766
2.433600 -13.852800 6.134353
2.480400 -13.852800 6.129766
2.527200 -13.852800 6.122253
2.574000 -13.852800 6.114491
2.620800 -13.852800 6.112053
2.667600 -13.852800 6.113052
2.714400 -13.852800 6.100873
2.761200 -13.852800 6.096473
2.808000 -13.852800 6.068803
2.854800 -13.852800 6.039506
2.901600 -13.852800 6.036622
2.948400 -13.852800 6.036230
2.995200 -13.852800 6.029028
3.042000 -13.852800 6.032641
3.088800 -13.852800 6.034909
3.135600 -13.852800 6.035375
3.182400 -13.852800 6.042416
3.229200 -13.852800 6.047935
3.276000 -13.852800 6.057360
3.322800 -13.852800 6.043100
3.369600 -13.852800 6.043100
3.416400 -13.852800 6.043757
3.463200 -13.852800 6.057360
3.510000 -13.852800 6.057360
3.556800 -13.852800 6.052187
3.603600 -13.852800 6.052187
3.650400 -13.852800 6.062089
3.697200 -13.852800 6.032374
3.744000 -13.852800 6.031704
3.790800 -13.852800 6.028696
3.837600 -13.852800 6.020301
3.884400 -13.852800 6.020096
3.931200 -13.852800 6.025605
3.978000 -13.852800 6.038925
4.024800 -13.852800 6.054086
4.071600 -13.852800 6.054086
4.118400 -13.852800 6.054086
4.165200 -13.852800 6.054086
4.212000 -13.852800 6.055778
4.258800 -13.852800 6.055778
4.305600 -13.852800 6.062578
4.352400 -13.852800 6.073668
4.399200 -13.852800 6.073668
4.446000 -13.852800 6.076544
4.492800 -13.852800 6.076544
4.539600 -13.852800 6.087282
4.586400 -13.852800 6.096831
4.633200 -13.852800 6.096921
4.680000 -13.852800 6.087282
4.726800 -13.852800 6.089353
4.773600 -13.852800 6.087282
4.820400 -13.852800 6.092251
4.867200 -13.852800 6.093389
4.914000 -13.852800 6.091817
4.960800 -13.852800 6.086061
5.007600 -13.852800 6.092251
5.054400 -13.852800 6.086061
5.101200 -13.852800 6.086061
5.148000 -13.852800 6.086061
5.194800 -13.852800 6.086061
5.241600 -13.852800 6.113281
5.288400 -13.852800 6.132876
5.335200 -13.852800 6.149260
5.382000 -13.852800 6.155391
5.428800 -13.852800 6.149260
5.475600 -13.852800 6.142847
5.522400 -13.852800 6.142847
5.569200 -13.852800 6.119514
5.616000 -13.852800 6.114422
5.662800 -13.852800 6.114292
5.709600 -13.852800 6.104443
5.756400 -13.852800 6.107327
5.803200 -13.852800 6.117985
5.850000 -13.852800 6.130650
5.896800 -13.852800 6.178372
5.943600 -13.852800 6.201601
5.990400 -13.852800 6.214618
6.037200 -13.852800 6.227098
6.084000 -13.852800 6.239783
6.130800 -13.852800 6.258453
6.177600 -13.852800 6.233768
6.224400 -13.852800 6.230204
6.271200 -13.852800 6.233768
6.318000 -13.852800 6.224843
6.364800 -13.852800 6.218350
6.411600 -13.852800 6.230204
6.458400 -13.852800 6.219232
6.505200 -13.852800 6.241105
6.552000 -13.852800 6.252537
6.598800 -13.852800 6.266440
6.645600 -13.852800 6.288532
6.692400 -13.852800 6.299276
6.739200 -13.852800 6.315911
6.786000 -13.852800 6.334749
6.832800 -13.852800 6.352457
6.879600 -13.852800 6.357429
6.926400 -13.852800 6.357429
6.973200 -13.852800 6.370131
7.020000 -13.852800 6.387194
7.066800 -13.852800 6.400859
7.113600 -13.852800 6.404912
7.160400 -13.852800 6.428841
7.207200 -13.852800 6.436072
7.254000 -13.852800 6.438645
7.300800 -13.852800 6.449460
7.347600 -13.852800 6.449619
7.394400 -13.852800 6.456119
7.441200 -13.852800 6.467101
7.488000 -13.852800 6.470003
7.534800 -13.852800 6.491812
7.581600 -13.852800 6.533940
7.628400 -13.852800 6.601265
7.675200 -13.852800 6.633549
7.722000 -13.852800 6.633549
7.768800 -13.852800 6.633549
7.815600 -13.852800 6.627623
7.862400 -13.852800 6.633549
7.909200 -13.852800 6.638900
7.956000 -13.852800 6.646658
8.002800 -13.852800 6.678486
8.049600 -13.852800 6.702449
8.096400 -13.852800 6.728665
8.143200 -13.852800 6.741623
8.190000 -13.852800 6.745748
8.236800 -13.852800 6.777132
8.283600 -13.852800 6.789437
8.330400 -13.852800 6.805747
8.377200 -13.852800 6.828011
8.424000 -13.852800 6.871746
8.470800 -13.852800 6.957175
8.517600 -13.852800 6.964160
8.564400 -13.852800 6.986741
8.611200 -13.852800 7.023584
8.658000 -13.852800 7.037782
8.704800 -13.852800 7.072105
8.751600 -13.852800 7.080503
8.798400 -13.852800 7.096187
8.845200 -13.852800 7.123108
8.892000 -13.852800 7.131362
8.938800 -13.852800 7.169932
8.985600 -13.852800 7.195749
9.032400 -13.852800 7.214130
9.079200 -13.852800 7.231035
9.126000 -13.852800 7.283460
9.172800 -13.852800 7.370824
9.219600 -13.852800 7.382715
9.266400 -13.852800 7.393311
9.313200 -13.852800 7.416248
9.360000 -13.852800 7.475405
9.406800 -13.852800 7.537522
9.453600 -13.852800 7.606281
9.500400 -13.852800 7.656925
9.547200 -13.852800 7.716249
9.594000 -13.852800 7.731014
9.640800 -13.852800 7.767896
9.687600 -13.852800 7.785411
9.734400 -13.852800 7.812480
9.781200 -13.852800 7.850631
9.828000 -13.852800 7.899317
9.874800 -13.852800 7.943350
9.921600 -13.852800 8.050461
9.968400 -13.852800 8.050603
10.015200 -13.852800 7.963642
10.062000 -13.852800 7.943350
10.108800 -13.852800 7.963642
10.155600 -13.852800 8.118238
13.572000 -13.852800 6.662853
13.618800 -13.852800 6.643801
13.665600 -13.852800 6.633468
13.712400 -13.852800 6.608912
13.759200 -13.852800 6.596752
13.806000 -13.852800 6.591405
13.852800 -13.852800 6.580776
13.899600 -13.852800 6.576916
13.946400 -13.852800 6.582104
13.993200 -13.852800 6.576916
14.040000 -13.852800 6.576916
14.086800 -13.852800 6.576756
14.133600 -13.852800 6.576756
14.180400 -13.852800 6.566352
14.227200 -13.852800 6.576756
14.274000 -13.852800 6.573477
14.320800 -13.852800 6.576756
14.367600 -13.852800 6.573477
14.414400 -13.852800 6.574354
14.461200 -13.852800 6.573477
14.508000 -13.852800 6.579728
14.554800 -13.852800 6.580853
14.601600 -13.852800 6.580915
14.648400 -13.852800 6.580915
14.695200 -13.852800 6.589798
14.742000 -13.852800 6.588013
14.788800 -13.852800 6.588013
14.835600 -13.852800 6.587581
14.882400 -13.852800 6.585630
14.929200 -13.852800 6.588013
14.976000 -13.852800 6.592766
15.022800 -13.852800 6.588013
15.069600 -13.852800 6.592766
15.116400 -13.852800 6.597333
15.163200 -13.852800 6.599358
15.210000 -13.852800 6.594045
15.256800 -13.852800 6.589735
15.303600 -13.852800 6.583126
15.350400 -13.852800 6.579739
15.397200 -13.852800 6.572685
15.444000 -13.852800 6.559362
15.490800 -13.852800 6.545730
15.537600 -13.852800 6.519647
15.584400 -13.852800 6.430486
16.099200 -13.852800 5.036385
16.146000 -13.852800 5.019667
16.192800 -13.852800 4.998557
16.239600 -13.852800 4.991427
16.286400 -13.852800 4.986271
16.333200 -13.852800 4.960315
16.380000 -13.852800 4.965655
16.426800 -13.852800 4.968003
16.473600 -13.852800 4.969866
16.520400 -13.852800 4.960315
16.567200 -13.852800 4.954276
16.614000 -13.852800 4.934978
16.660800 -13.852800 4.925837
16.707600 -13.852800 4.889296
16.754400 -13.852800 4.859514
16.801200 -13.852800 4.835759
17.596800 -13.852800 -6.010875
17.643600 -13.852800 -6.202329
18.111600 -13.852800 -8.081421
18.158400 -13.852800 -8.120068
18.205200 -13.852800 -8.165002
18.252000 -13.852800 -8.172298
18.298800 -13.852800 -8.218311
18.345600 -13.852800 -8.260617
18.392400 -13.852800 -8.242312
18.439200 -13.852800 -8.242312
18.486000 -13.852800 -8.242312
18.532800 -13.852800 -8.225370
18.579600 -13.852800 0.000000
18.626400 -13.852800 0.000000
18.673200 -13.852800 0.000000
-18.720000 -13.806000 0.000000
-18.673200 -13.806000 0.000000
-18.626400 -13.806000 0.000000
-18.579600 -13.806000 -7.783350
-18.532800 -13.806000 -7.768391
-18.486000 -13.806000 -7.767867
-18.439200 -13.806000 -7.768391
-18.392400 -13.806000 -7.771484
-18.345600 -13.806000 -7.779381
-18.298800 -13.806000 -7.779381
-18.252000 -13.806000 -7.784137
-18.205200 -13.806000 -7.779381
-18.158400 -13.806000 -7.776008
-18.111600 -13.806000 -7.776008
-18.064800 -13.806000 -7.772029
-18.018000 -13.806000 -7.762321
-17.971200 -13.806000 -7.770401
-17.924400 -13.806000 -7.762321
-17.877600 -13.806000 -7.772029
-17.830800 -13.806000 -7.770401
-17.784000 -13.806000 -7.775980
-17.737200 -13.806000 -7.775980
-17.690400 -13.806000 -7.770401
-17.643600 -13.806000 -7.754774
-17.596800 -13.806000 -7.756780
-17.550000 -13.806000 -7.769070
-17.503200 -13.806000 -7.814779
-17.456400 -13.806000 -7.831007
-17.409600 -13.806000 -7.782524
-17.362800 -13.806000 -7.802217
-17.316000 -13.806000 -7.786584
-17.269200 -13.806000 -7.794793
-17.222400 -13.806000 -7.786584
-17.175600 -13.806000 -7.775701
-17.128800 -13.806000 -7.765530
-17.082000 -13.806000 -7.747972
-17.035200 -13.806000 -7.741364
-16.988400 -13.806000 -7.714593
-16.941600 -13.806000 -7.707176
-16.894800 -13.806000 -7.689173
-16.426800 -13.806000 -6.108352
-15.584400 -13.806000 4.904994
-15.537600 -13.806000 4.921840
-15.490800 -13.806000 4.942870
-15.444000 -13.806000 4.976966
-15.397200 -13.806000 5.017018
-15.350400 -13.806000 5.026368
-15.303600 -13.806000 5.039060
-15.256800 -13.806000 5.046652
-15.210000 -13.806000 5.074822
-15.163200 -13.806000 5.111710
-15.116400 -13.806000 5.131211
-15.069600 -13.806000 5.181060
-14.601600 -13.806000 6.527570
-14.554800 -13.806000 6.604047
-14.508000 -13.806000 6.646191
-14.461200 -13.806000 6.658214
-14.414400 -13.806000 6.659363
-14.367600 -13.806000 6.679698
-14.320800 -13.806000 6.689200
-14.274000 -13.806000 6.690833
-14.227200 -13.806000 6.689200
-14.180400 -13.806000 6.676755
-14.133600 -13.806000 6.668823
-14.086800 -13.806000 6.668823
-14.040000 -13.806000 6.668753
-13.993200 -13.806000 6.667506
-13.946400 -13.806000 6.666838
-13.899600 -13.806000 6.672543
-13.852800 -13.806000 6.685695
-13.806000 -13.806000 6.690077
-13.759200 -13.806000 6.686922
-13.712400 -13.806000 6.690077
-13.665600 -13.806000 6.690298
-13.618800 -13.806000 6.692151
-13.572000 -13.806000 6.690298
-13.525200 -13.806000 6.692151
-13.478400 -13.806000 6.692151
-13.431600 -13.806000 6.689746
-13.384800 -13.806000 6.687602
-13.338000 -13.806000 6.689746
-13.291200 -13.806000 6.688690
-13.244400 -13.806000 6.689746
-13.197600 -13.806000 6.685261
-13.150800 -13.806000 6.681584
-13.104000 -13.806000 6.684270
-13.057200 -13.806000 6.681887
-13.010400 -13.806000 6.681398
-12.963600 -13.806000 6.681887
-12.916800 -13.806000 6.680061
-12.870000 -13.806000 6.681887
-12.823200 -13.806000 6.684741
-12.776400 -13.806000 6.687873
-12.729600 -13.806000 6.695419
-12.682800 -13.806000 6.706361
-12.636000 -13.806000 6.712780
-12.589200 -13.806000 6.724083
-12.542400 -13.806000 6.745650
-4.071600 -13.806000 9.390092
-4.024800 -13.806000 9.175329
-3.978000 -13.806000 9.104036
-3.931200 -13.806000 9.080752
-3.884400 -13.806000 9.059200
-3.837600 -13.806000 9.007268
-3.790800 -13.806000 8.976870
-3.744000 -13.806000 8.904241
-3.697200 -13.806000 8.851985
-3.650400 -13.806000 8.757731
-3.603600 -13.806000 8.640843
-3.556800 -13.806000 8.574261
-3.510000 -13.806000 8.505782
-3.463200 -13.806000 8.459752
-3.416400 -13.806000 8.434105
-3.369600 -13.806000 8.402471
-3.322800 -13.806000 8.379017
-3.276000 -13.806000 8.336172
-3.229200 -13.806000 8.252185
-3.182400 -13.806000 8.198057
-3.135600 -13.806000 8.133238
-3.088800 -13.806000 8.082937
-3.042000 -13.806000 8.031547
-2.995200 -13.806000 7.999926
-2.948400 -13.806000 7.960405
-2.901600 -13.806000 7.912908
-2.854800 -13.806000 7.898933
-2.808000 -13.806000 7.881179
-2.761200 -13.806000 7.866150
-2.714400 -13.806000 7.847611
-2.667600 -13.806000 7.838816
-2.620800 -13.806000 7.786185
-2.574000 -13.806000 7.694567
-2.527200 -13.806000 7.662186
-2.480400 -13.806000 7.632692
-2.433600 -13.806000 7.592695
-2.386800 -13.806000 7.562118
-2.340000 -13.806000 7.520168
-2.293200 -13.806000 7.481165
-2.246400 -13.806000 7.408594
-2.199600 -13.806000 7.380403
-2.152800 -13.806000 7.366942
-2.106000 -13.806000 7.361208
-2.059200 -13.806000 7.356157
-2.012400 -13.806000 7.345512
-1.965600 -13.806000 7.289790
-1.918800 -13.806000 7.267303
-1.872000 -13.806000 7.214955
-1.825200 -13.806000 7.190881
-1.778400 -13.806000 7.159419
-1.731600 -13.806000 7.147732
-1.684800 -13.806000 7.117724
-1.638000 -13.806000 7.105495
-1.591200 -13.806000 7.077523
-1.544400 -13.806000 7.060105
-1.497600 -13.806000 7.042552
-1.450800 -13.806000 7.014634
-1.404000 -13.806000 6.991470
-1.357200 -13.806000 6.959074
-1.310400 -13.806000 6.939047
-1.263600 -13.806000 6.921816
-1.216800 -13.806000 6.910353
-1.170000 -13.806000 6.899711
-1.123200 -13.806000 6.873729
-1.076400 -13.806000 6.862585
-1.029600 -13.806000 6.845575
-0.982800 -13.806000 6.847490
-0.936000 -13.806000 6.847965
-0.889200 -13.806000 6.832549
-0.842400 -13.806000 6.809495
-0.795600 -13.806000 6.807744
-0.748800 -13.806000 6.792130
-0.702000 -13.806000 6.769005
-0.655200 -13.806000 6.756286
-0.608400 -13.806000 6.748350
-0.561600 -13.806000 6.733454
-0.514800 -13.806000 6.702416
-0.468000 -13.806000 6.693791
-0.421200 -13.806000 6.689569
-0.374400 -13.806000 6.684984
-0.327600 -13.806000 6.673575
-0.280800 -13.806000 6.666287
-0.234000 -13.806000 6.654586
-0.187200 -13.806000 6.644224
-0.140400 -13.806000 6.631826
-0.093600 -13.806000 6.623398
-0.046800 -13.806000 6.602539
0.000000 -13.806000 6.589004
0.046800 -13.806000 6.567497
0.093600 -13.806000 6.549928
0.140400 -13.806000 6.535563
0.187200 -13.806000 6.485140
0.234000 -13.806000 6.477349
0.280800 -13.806000 6.460343
0.327600 -13.806000 6.456914
0.374400 -13.806000 6.467974
0.421200 -13.806000 6.477349
0.468000 -13.806000 6.479184
0.514800 -13.806000 6.490721
0.561600 -13.806000 6.450841
0.608400 -13.806000 6.433670
0.655200 -13.806000 6.421109
0.702000 -13.806000 6.381266
0.748800 -13.806000 6.369476
0.795600 -13.806000 6.356308
0.842400 -13.806000 6.347250
0.889200 -13.806000 6.322922
0.936000 -13.806000 6.311659
0.982800 -13.806000 6.301298
1.029600 -13.806000 6.273920
1.076400 -13.806000 6.257552
1.123200 -13.806000 6.245256
1.170000 -13.806000 6.245256
1.216800 -13.806000 6.257552
1.263600 -13.806000 6.266001
1.310400 -13.806000 6.258736
1.357200 -13.806000 6.263994
1.404000 -13.806000 6.263994
1.450800 -13.806000 6.261811
1.497600 -13.806000 6.244693
1.544400 -13.806000 6.221026
1.591200 -13.806000 6.213468
1.638000 -13.806000 6.207795
1.684800 -13.806000 6.193604
1.731600 -13.806000 6.186636
1.778400 -13.806000 6.176040
1.825200 -13.806000 6.170271
1.872000 -13.806000 6.170271
1.918800 -13.806000 6.150866
1.965600 -13.806000 6.140187
2.012400 -13.806000 6.136149
2.059200 -13.806000 6.122995
2.106000 -13.806000 6.110677
2.152800 -13.806000 6.127515
2.199600 -13.806000 6.127515
2.246400 -13.806000 6.122253
2.293200 -13.806000 6.126269
2.340000 -13.806000 6.126269
2.386800 -13.806000 6.135666
2.433600 -13.806000 6.137659
2.480400 -13.806000 6.134353
2.527200 -13.806000 6.127003
2.574000 -13.806000 6.120282
2.620800 -13.806000 6.113052
2.667600 -13.806000 6.114645
2.714400 -13.806000 6.096488
2.761200 -13.806000 6.096473
2.808000 -13.806000 6.077446
2.854800 -13.806000 6.064220
2.901600 -13.806000 6.063308
2.948400 -13.806000 6.060018
2.995200 -13.806000 6.047466
3.042000 -13.806000 6.047528
3.088800 -13.806000 6.047935
3.135600 -13.806000 6.042416
3.182400 -13.806000 6.060018
3.229200 -13.806000 6.068739
3.276000 -13.806000 6.063705
3.322800 -13.806000 6.047935
3.369600 -13.806000 6.059831
3.416400 -13.806000 6.059831
3.463200 -13.806000 6.062479
3.510000 -13.806000 6.060373
3.556800 -13.806000 6.060373
3.603600 -13.806000 6.062479
3.650400 -13.806000 6.065391
3.697200 -13.806000 6.062089
3.744000 -13.806000 6.052187
3.790800 -13.806000 6.052034
3.837600 -13.806000 6.028696
3.884400 -13.806000 6.028301
3.931200 -13.806000 6.028301
3.978000 -13.806000 6.038925
4.024800 -13.806000 6.052034
4.071600 -13.806000 6.048866
4.118400 -13.806000 6.054324
4.165200 -13.806000 6.057474
4.212000 -13.806000 6.057474
4.258800 -13.806000 6.057474
4.305600 -13.806000 6.062578
4.352400 -13.806000 6.067320
4.399200 -13.806000 6.067784
4.446000 -13.806000 6.088458
4.492800 -13.806000 6.096831
4.539600 -13.806000 6.096831
4.586400 -13.806000 6.098419
4.633200 -13.806000 6.098419
4.680000 -13.806000 6.088945
4.726800 -13.806000 6.092251
4.773600 -13.806000 6.088945
4.820400 -13.806000 6.089353
4.867200 -13.806000 6.089353
4.914000 -13.806000 6.084016
4.960800 -13.806000 6.077489
5.007600 -13.806000 6.091817
5.054400 -13.806000 6.075247
5.101200 -13.806000 6.075247
5.148000 -13.806000 6.075247
5.194800 -13.806000 6.104248
5.241600 -13.806000 6.113470
5.288400 -13.806000 6.130052
5.335200 -13.806000 6.130331
5.382000 -13.806000 6.139247
5.428800 -13.806000 6.132876
5.475600 -13.806000 6.139247
5.522400 -13.806000 6.139247
5.569200 -13.806000 6.120908
5.616000 -13.806000 6.119514
5.662800 -13.806000 6.119514
5.709600 -13.806000 6.116395
5.756400 -13.806000 6.124840
5.803200 -13.806000 6.130840
5.850000 -13.806000 6.136825
5.896800 -13.806000 6.185345
5.943600 -13.806000 6.204469
5.990400 -13.806000 6.216407
6.037200 -13.806000 6.233768
6.084000 -13.806000 6.278240
6.130800 -13.806000 6.278240
6.177600 -13.806000 6.258453
6.224400 -13.806000 6.251147
6.271200 -13.806000 6.251971
6.318000 -13.806000 6.239783
6.364800 -13.806000 6.236009
6.411600 -13.806000 6.234657
6.458400 -13.806000 6.233040
6.505200 -13.806000 6.250348
6.552000 -13.806000 6.258751
6.598800 -13.806000 6.283018
6.645600 -13.806000 6.299276
6.692400 -13.806000 6.301348
6.739200 -13.806000 6.315911
6.786000 -13.806000 6.334749
6.832800 -13.806000 6.354718
6.879600 -13.806000 6.359424
6.926400 -13.806000 6.357525
6.973200 -13.806000 6.383003
7.020000 -13.806000 6.400183
7.066800 -13.806000 6.420539
7.113600 -13.806000 6.423268
7.160400 -13.806000 6.435099
7.207200 -13.806000 6.438528
7.254000 -13.806000 6.449460
7.300800 -13.806000 6.450222
7.347600 -13.806000 6.456119
7.394400 -13.806000 6.461143
7.441200 -13.806000 6.468879
7.488000 -13.806000 6.486188
7.534800 -13.806000 6.512144
7.581600 -13.806000 6.563536
7.628400 -13.806000 6.619670
7.675200 -13.806000 6.645605
7.722000 -13.806000 6.651355
7.768800 -13.806000 6.651355
7.815600 -13.806000 6.645605
7.862400 -13.806000 6.651355
7.909200 -13.806000 6.661568
7.956000 -13.806000 6.662573
8.002800 -13.806000 6.686606
8.049600 -13.806000 6.714024
8.096400 -13.806000 6.729242
8.143200 -13.806000 6.745748
8.190000 -13.806000 6.746324
8.236800 -13.806000 6.777132
8.283600 -13.806000 6.793429
8.330400 -13.806000 6.809076
8.377200 -13.806000 6.833585
8.424000 -13.806000 6.871746
8.470800 -13.806000 6.957175
8.517600 -13.806000 6.967562
8.564400 -13.806000 6.988472
8.611200 -13.806000 7.033981
8.658000 -13.806000 7.047341
8.704800 -13.806000 7.072105
8.751600 -13.806000 7.080503
8.798400 -13.806000 7.093709
8.845200 -13.806000 7.127634
8.892000 -13.806000 7.146717
8.938800 -13.806000 7.195749
8.985600 -13.806000 7.214130
9.032400 -13.806000 7.226205
9.079200 -13.806000 7.257213
9.126000 -13.806000 7.319186
9.172800 -13.806000 7.373894
9.219600 -13.806000 7.382715
9.266400 -13.806000 7.393311
9.313200 -13.806000 7.416248
9.360000 -13.806000 7.475405
9.406800 -13.806000 7.533654
9.453600 -13.806000 7.638235
9.500400 -13.806000 7.672960
9.547200 -13.806000 7.722332
9.594000 -13.806000 7.731014
9.640800 -13.806000 7.763986
9.687600 -13.806000 7.789835
9.734400 -13.806000 7.818871
9.781200 -13.806000 7.899317
9.828000 -13.806000 7.922255
9.874800 -13.806000 7.963642
9.921600 -13.806000 8.050603
9.968400 -13.806000 8.069370
10.015200 -13.806000 8.069370
10.062000 -13.806000 8.069370
10.108800 -13.806000 8.118238
10.155600 -13.806000 8.194155
13.618800 -13.806000 6.667561
13.665600 -13.806000 6.653484
13.712400 -13.806000 6.635711
13.759200 -13.806000 6.624938
13.806000 -13.806000 6.599566
13.852800 -13.806000 6.591749
13.899600 -13.806000 6.589410
13.946400 -13.806000 6.585078
13.993200 -13.806000 6.582104
14.040000 -13.806000 6.582104
14.086800 -13.806000 6.576756
14.133600 -13.806000 6.576756
14.180400 -13.806000 6.576756
14.227200 -13.806000 6.585078
14.274000 -13.806000 6.585384
14.320800 -13.806000 6.586309
14.367600 -13.806000 6.582262
14.414400 -13.806000 6.585547
14.461200 -13.806000 6.582262
14.508000 -13.806000 6.586309
14.554800 -13.806000 6.586309
14.601600 -13.806000 6.587319
14.648400 -13.806000 6.583622
14.695200 -13.806000 6.601159
14.742000 -13.806000 6.602271
14.788800 -13.806000 6.600156
14.835600 -13.806000 6.597333
14.882400 -13.806000 6.596506
14.929200 -13.806000 6.597333
14.976000 -13.806000 6.601601
15.022800 -13.806000 6.600156
15.069600 -13.806000 6.600156
15.116400 -13.806000 6.602961
15.163200 -13.806000 6.602961
15.210000 -13.806000 6.601601
15.256800 -13.806000 6.599046
15.303600 -13.806000 6.599046
15.350400 -13.806000 6.598604
15.397200 -13.806000 6.589735
15.444000 -13.806000 6.578589
15.490800 -13.806000 6.563710
15.537600 -13.806000 6.545730
15.584400 -13.806000 6.523021
15.631200 -13.806000 6.419196
16.146000 -13.806000 5.023953
16.192800 -13.806000 5.003497
16.239600 -13.806000 4.991427
16.286400 -13.806000 4.990397
16.333200 -13.806000 4.960315
16.380000 -13.806000 4.965695
16.426800 -13.806000 4.968003
16.473600 -13.806000 4.973435
16.520400 -13.806000 4.965695
16.567200 -13.806000 4.965655
16.614000 -13.806000 4.954276
16.660800 -13.806000 4.934978
16.707600 -13.806000 4.907279
16.754400 -13.806000 4.878023
16.801200 -13.806000 4.859514
16.848000 -13.806000 4.838393
17.550000 -13.806000 -5.640845
17.596800 -13.806000 -5.956865
18.158400 -13.806000 -8.120068
18.205200 -13.806000 -8.165002
18.252000 -13.806000 -8.165002
18.298800 -13.806000 -8.211788
18.345600 -13.806000 -8.218311
18.392400 -13.806000 -8.197460
18.439200 -13.806000 -8.216743
18.486000 -13.806000 -8.216743
18.532800 -13.806000 -8.202386
18.579600 -13.806000 0.000000
18.626400 -13.806000 0.000000
18.673200 -13.806000 0.000000
-18.720000 -13.759200 0.000000
-18.673200 -13.759200 0.000000
-18.626400 -13.759200 0.000000
-18.579600 -13.759200 -7.813049
-18.532800 -13.759200 -7.798512
-18.486000 -13.759200 -7.784280
-18.439200 -13.759200 -7.784280
-18.392400 -13.759200 -7.787302
-18.345600 -13.759200 -7.785066
-18.298800 -13.759200 -7.784280
-18.252000 -13.759200 -7.787302
-18.205200 -13.759200 -7.785066
-18.158400 -13.759200 -7.784225
-18.111600 -13.759200 -7.783459
-18.064800 -13.759200 -7.769948
-18.018000 -13.759200 -7.765896
-17.971200 -13.759200 -7.769948
-17.924400 -13.759200 -7.765896
-17.877600 -13.759200 -7.770401
-17.830800 -13.759200 -7.769948
-17.784000 -13.759200 -7.770401
-17.737200 -13.759200 -7.776529
-17.690400 -13.759200 -7.776529
-17.643600 -13.759200 -7.768441
-17.596800 -13.759200 -7.776529
-17.550000 -13.759200 -7.769070
-17.503200 -13.759200 -7.818902
-17.456400 -13.759200 -7.831007
-17.409600 -13.759200 -7.802217
-17.362800 -13.759200 -7.802217
-17.316000 -13.759200 -7.802217
-17.269200 -13.759200 -7.814779
-17.222400 -13.759200 -7.802217
-17.175600 -13.759200 -7.782524
-17.128800 -13.759200 -7.765530
-17.082000 -13.759200 -7.747972
-17.035200 -13.759200 -7.722521
-16.988400 -13.759200 -7.713342
-16.941600 -13.759200 -7.691621
-16.894800 -13.759200 -7.635723
-16.473600 -13.759200 -6.172200
-16.426800 -13.759200 -5.969727
-15.631200 -13.759200 4.921840
-15.584400 -13.759200 4.924201
-15.537600 -13.759200 4.942870
-15.490800 -13.759200 4.976966
-15.444000 -13.759200 5.008436
-15.397200 -13.759200 5.028789
-15.350400 -13.759200 5.043623
-15.303600 -13.759200 5.048903
-15.256800 -13.759200 5.071797
-15.210000 -13.759200 5.107329
-15.163200 -13.759200 5.130557
-15.116400 -13.759200 5.181060
-14.601600 -13.759200 6.583171
-14.554800 -13.759200 6.638102
-14.508000 -13.759200 6.658214
-14.461200 -13.759200 6.672157
-14.414400 -13.759200 6.679698
-14.367600 -13.759200 6.689651
-14.320800 -13.759200 6.690833
-14.274000 -13.759200 6.694994
-14.227200 -13.759200 6.689651
-14.180400 -13.759200 6.678587
-14.133600 -13.759200 6.676755
-14.086800 -13.759200 6.676755
-14.040000 -13.759200 6.676755
-13.993200 -13.759200 6.672543
-13.946400 -13.759200 6.680091
-13.899600 -13.759200 6.683203
-13.852800 -13.759200 6.691960
-13.806000 -13.759200 6.692381
-13.759200 -13.759200 6.693004
-13.712400 -13.759200 6.694475
-13.665600 -13.759200 6.695152
-13.618800 -13.759200 6.695655
-13.572000 -13.759200 6.694526
-13.525200 -13.759200 6.697428
-13.478400 -13.759200 6.697428
-13.431600 -13.759200 6.697428
-13.384800 -13.759200 6.694526
-13.338000 -13.759200 6.694526
-13.291200 -13.759200 6.693492
-13.244400 -13.759200 6.693492
-13.197600 -13.759200 6.685660
-13.150800 -13.759200 6.688690
-13.104000 -13.759200 6.685660
-13.057200 -13.759200 6.684270
-13.010400 -13.759200 6.684270
-12.963600 -13.759200 6.683994
-12.916800 -13.759200 6.682859
-12.870000 -13.759200 6.683994
-12.823200 -13.759200 6.687873
-12.776400 -13.759200 6.695076
-12.729600 -13.759200 6.708027
-12.682800 -13.759200 6.709728
-12.636000 -13.759200 6.720278
-12.589200 -13.759200 6.745650
-12.542400 -13.759200 6.812900
-4.024800 -13.759200 9.162875
-3.978000 -13.759200 9.099733
-3.931200 -13.759200 9.079798
-3.884400 -13.759200 9.029550
-3.837600 -13.759200 9.022781
-3.790800 -13.759200 8.978295
-3.744000 -13.759200 8.902619
-3.697200 -13.759200 8.835843
-3.650400 -13.759200 8.720363
-3.603600 -13.759200 8.640843
-3.556800 -13.759200 8.612454
-3.510000 -13.759200 8.514350
-3.463200 -13.759200 8.486032
-3.416400 -13.759200 8.434999
-3.369600 -13.759200 8.402915
-3.322800 -13.759200 8.392998
-3.276000 -13.759200 8.351411
-3.229200 -13.759200 8.270643
-3.182400 -13.759200 8.201093
-3.135600 -13.759200 8.126333
-3.088800 -13.759200 8.082937
-3.042000 -13.759200 8.058005
-2.995200 -13.759200 8.027564
-2.948400 -13.759200 7.960611
-2.901600 -13.759200 7.912908
-2.854800 -13.759200 7.896675
-2.808000 -13.759200 7.880059
-2.761200 -13.759200 7.865507
-2.714400 -13.759200 7.839178
-2.667600 -13.759200 7.831939
-2.620800 -13.759200 7.747096
-2.574000 -13.759200 7.693741
-2.527200 -13.759200 7.658251
-2.480400 -13.759200 7.629371
-2.433600 -13.759200 7.592420
-2.386800 -13.759200 7.562118
-2.340000 -13.759200 7.514312
-2.293200 -13.759200 7.472262
-2.246400 -13.759200 7.437549
-2.199600 -13.759200 7.389878
-2.152800 -13.759200 7.366982
-2.106000 -13.759200 7.366027
-2.059200 -13.759200 7.360778
-2.012400 -13.759200 7.322308
-1.965600 -13.759200 7.292994
-1.918800 -13.759200 7.262063
-1.872000 -13.759200 7.215936
-1.825200 -13.759200 7.190966
-1.778400 -13.759200 7.168771
-1.731600 -13.759200 7.150985
-1.684800 -13.759200 7.126790
-1.638000 -13.759200 7.112121
-1.591200 -13.759200 7.084926
-1.544400 -13.759200 7.074842
-1.497600 -13.759200 7.058721
-1.450800 -13.759200 7.032621
-1.404000 -13.759200 7.026785
-1.357200 -13.759200 6.991470
-1.310400 -13.759200 6.966778
-1.263600 -13.759200 6.931435
-1.216800 -13.759200 6.921816
-1.170000 -13.759200 6.912105
-1.123200 -13.759200 6.904190
-1.076400 -13.759200 6.877204
-1.029600 -13.759200 6.848945
-0.982800 -13.759200 6.856068
-0.936000 -13.759200 6.856068
-0.889200 -13.759200 6.832549
-0.842400 -13.759200 6.812485
-0.795600 -13.759200 6.807744
-0.748800 -13.759200 6.792130
-0.702000 -13.759200 6.769005
-0.655200 -13.759200 6.756286
-0.608400 -13.759200 6.748350
-0.561600 -13.759200 6.723007
-0.514800 -13.759200 6.693791
-0.468000 -13.759200 6.679492
-0.421200 -13.759200 6.679492
-0.374400 -13.759200 6.673575
-0.327600 -13.759200 6.668567
-0.280800 -13.759200 6.659854
-0.234000 -13.759200 6.654041
-0.187200 -13.759200 6.634106
-0.140400 -13.759200 6.623398
-0.093600 -13.759200 6.610467
-0.046800 -13.759200 6.602539
0.000000 -13.759200 6.586138
0.046800 -13.759200 6.562503
0.093600 -13.759200 6.542340
0.140400 -13.759200 6.531656
0.187200 -13.759200 6.485140
0.234000 -13.759200 6.485132
0.280800 -13.759200 6.477349
0.327600 -13.759200 6.477349
0.374400 -13.759200 6.485132
0.421200 -13.759200 6.485140
0.468000 -13.759200 6.502807
0.514800 -13.759200 6.503936
0.561600 -13.759200 6.454271
0.608400 -13.759200 6.444145
0.655200 -13.759200 6.421109
0.702000 -13.759200 6.389048
0.748800 -13.759200 6.371200
0.795600 -13.759200 6.369476
0.842400 -13.759200 6.347250
0.889200 -13.759200 6.322922
0.936000 -13.759200 6.308489
0.982800 -13.759200 6.303208
1.029600 -13.759200 6.273920
1.076400 -13.759200 6.258119
1.123200 -13.759200 6.250510
1.170000 -13.759200 6.250510
1.216800 -13.759200 6.258736
1.263600 -13.759200 6.277344
1.310400 -13.759200 6.273920
1.357200 -13.759200 6.283240
1.404000 -13.759200 6.274938
1.450800 -13.759200 6.263994
1.497600 -13.759200 6.255113
1.544400 -13.759200 6.229232
1.591200 -13.759200 6.220298
1.638000 -13.759200 6.207795
1.684800 -13.759200 6.193604
1.731600 -13.759200 6.193604
1.778400 -13.759200 6.186636
1.825200 -13.759200 6.175536
1.872000 -13.759200 6.175536
1.918800 -13.759200 6.158870
1.965600 -13.759200 6.147059
2.012400 -13.759200 6.140187
2.059200 -13.759200 6.125978
2.106000 -13.759200 6.110421
2.152800 -13.759200 6.126269
2.199600 -13.759200 6.126269
2.246400 -13.759200 6.125978
2.293200 -13.759200 6.126269
2.340000 -13.759200 6.127003
2.386800 -13.759200 6.141253
2.433600 -13.759200 6.143312
2.480400 -13.759200 6.137659
2.527200 -13.759200 6.134353
2.574000 -13.759200 6.120282
2.620800 -13.759200 6.113052
2.667600 -13.759200 6.114645
2.714400 -13.759200 6.100873
2.761200 -13.759200 6.096488
2.808000 -13.759200 6.096488
2.854800 -13.759200 6.096488
2.901600 -13.759200 6.095360
2.948400 -13.759200 6.074242
2.995200 -13.759200 6.068803
3.042000 -13.759200 6.068739
3.088800 -13.759200 6.068803
3.135600 -13.759200 6.047935
3.182400 -13.759200 6.069790
3.229200 -13.759200 6.069790
3.276000 -13.759200 6.068739
3.322800 -13.759200 6.047935
3.369600 -13.759200 6.043100
3.416400 -13.759200 6.043100
3.463200 -13.759200 6.044960
3.510000 -13.759200 6.052187
3.556800 -13.759200 6.052187
3.603600 -13.759200 6.062089
3.650400 -13.759200 6.062089
3.697200 -13.759200 6.056720
3.744000 -13.759200 6.056720
3.790800 -13.759200 6.054544
3.837600 -13.759200 6.033836
3.884400 -13.759200 6.038925
3.931200 -13.759200 6.038925
3.978000 -13.759200 6.054324
4.024800 -13.759200 6.054544
4.071600 -13.759200 6.048866
4.118400 -13.759200 6.048866
4.165200 -13.759200 6.055778
4.212000 -13.759200 6.048866
4.258800 -13.759200 6.048866
4.305600 -13.759200 6.057474
4.352400 -13.759200 6.065203
4.399200 -13.759200 6.067320
4.446000 -13.759200 6.073668
4.492800 -13.759200 6.096831
4.539600 -13.759200 6.098419
4.586400 -13.759200 6.100227
4.633200 -13.759200 6.105139
4.680000 -13.759200 6.098419
4.726800 -13.759200 6.105139
4.773600 -13.759200 6.095062
4.820400 -13.759200 6.092251
4.867200 -13.759200 6.092251
4.914000 -13.759200 6.079460
4.960800 -13.759200 6.063301
5.007600 -13.759200 6.073352
5.054400 -13.759200 6.063066
5.101200 -13.759200 6.063066
5.148000 -13.759200 6.063301
5.194800 -13.759200 6.073352
5.241600 -13.759200 6.113470
5.288400 -13.759200 6.122535
5.335200 -13.759200 6.132876
5.382000 -13.759200 6.146302
5.428800 -13.759200 6.139247
5.475600 -13.759200 6.142847
5.522400 -13.759200 6.142847
5.569200 -13.759200 6.130075
5.616000 -13.759200 6.130075
5.662800 -13.759200 6.120908
5.709600 -13.759200 6.116395
5.756400 -13.759200 6.130840
5.803200 -13.759200 6.136825
5.850000 -13.759200 6.162722
5.896800 -13.759200 6.185345
5.943600 -13.759200 6.212408
5.990400 -13.759200 6.233768
6.037200 -13.759200 6.278240
6.084000 -13.759200 6.282362
6.130800 -13.759200 6.282362
6.177600 -13.759200 6.279922
6.224400 -13.759200 6.264336
6.271200 -13.759200 6.252537
6.318000 -13.759200 6.239783
6.364800 -13.759200 6.236009
6.411600 -13.759200 6.233040
6.458400 -13.759200 6.234657
6.505200 -13.759200 6.250348
6.552000 -13.759200 6.266440
6.598800 -13.759200 6.292523
6.645600 -13.759200 6.300252
6.692400 -13.759200 6.302554
6.739200 -13.759200 6.325377
6.786000 -13.759200 6.351282
6.832800 -13.759200 6.358850
6.879600 -13.759200 6.383003
6.926400 -13.759200 6.383003
6.973200 -13.759200 6.387194
7.020000 -13.759200 6.419744
7.066800 -13.759200 6.429244
7.113600 -13.759200 6.431296
7.160400 -13.759200 6.436904
7.207200 -13.759200 6.440587
7.254000 -13.759200 6.449460
7.300800 -13.759200 6.450222
7.347600 -13.759200 6.451448
7.394400 -13.759200 6.456119
7.441200 -13.759200 6.468879
7.488000 -13.759200 6.472513
7.534800 -13.759200 6.508696
7.581600 -13.759200 6.547259
7.628400 -13.759200 6.609006
7.675200 -13.759200 6.633549
7.722000 -13.759200 6.651355
7.768800 -13.759200 6.659846
7.815600 -13.759200 6.659846
7.862400 -13.759200 6.678486
7.909200 -13.759200 6.685995
7.956000 -13.759200 6.686606
8.002800 -13.759200 6.701439
8.049600 -13.759200 6.729242
8.096400 -13.759200 6.741842
8.143200 -13.759200 6.746324
8.190000 -13.759200 6.746324
8.236800 -13.759200 6.789437
8.283600 -13.759200 6.805747
8.330400 -13.759200 6.816961
8.377200 -13.759200 6.849256
8.424000 -13.759200 6.909669
8.470800 -13.759200 6.966556
8.517600 -13.759200 6.986741
8.564400 -13.759200 6.998160
8.611200 -13.759200 7.044888
8.658000 -13.759200 7.047341
8.704800 -13.759200 7.065314
8.751600 -13.759200 7.073739
8.798400 -13.759200 7.085399
8.845200 -13.759200 7.127634
8.892000 -13.759200 7.145727
8.938800 -13.759200 7.200037
8.985600 -13.759200 7.221275
9.032400 -13.759200 7.227903
9.079200 -13.759200 7.253845
9.126000 -13.759200 7.325813
9.172800 -13.759200 7.380349
9.219600 -13.759200 7.384654
9.266400 -13.759200 7.398876
9.313200 -13.759200 7.416248
9.360000 -13.759200 7.479647
9.406800 -13.759200 7.558124
9.453600 -13.759200 7.656835
9.500400 -13.759200 7.680729
9.547200 -13.759200 7.731014
9.594000 -13.759200 7.734091
9.640800 -13.759200 7.763986
9.687600 -13.759200 7.785603
9.734400 -13.759200 7.816402
9.781200 -13.759200 7.860566
9.828000 -13.759200 7.922255
9.874800 -13.759200 7.974521
9.921600 -13.759200 8.050603
9.968400 -13.759200 8.065856
10.015200 -13.759200 8.044529
10.062000 -13.759200 8.040853
10.108800 -13.759200 8.069370
10.155600 -13.759200 8.194155
13.618800 -13.759200 6.673908
13.665600 -13.759200 6.667561
13.712400 -13.759200 6.653484
13.759200 -13.759200 6.635237
13.806000 -13.759200 6.619227
13.852800 -13.759200 6.596752
13.899600 -13.759200 6.591405
13.946400 -13.759200 6.586928
13.993200 -13.759200 6.586928
14.040000 -13.759200 6.585384
14.086800 -13.759200 6.585078
14.133600 -13.759200 6.583213
14.180400 -13.759200 6.585078
14.227200 -13.759200 6.585547
14.274000 -13.759200 6.589941
14.320800 -13.759200 6.598579
14.367600 -13.759200 6.589941
14.414400 -13.759200 6.598579
14.461200 -13.759200 6.589941
14.508000 -13.759200 6.600913
14.554800 -13.759200 6.601159
14.601600 -13.759200 6.605720
14.648400 -13.759200 6.601159
14.695200 -13.759200 6.609721
14.742000 -13.759200 6.609721
14.788800 -13.759200 6.609721
14.835600 -13.759200 6.605332
14.882400 -13.759200 6.603857
14.929200 -13.759200 6.605012
14.976000 -13.759200 6.605332
15.022800 -13.759200 6.605012
15.069600 -13.759200 6.605012
15.116400 -13.759200 6.605333
15.163200 -13.759200 6.605012
15.210000 -13.759200 6.603378
15.256800 -13.759200 6.599340
15.303600 -13.759200 6.599046
15.350400 -13.759200 6.598604
15.397200 -13.759200 6.597507
15.444000 -13.759200 6.579739
15.490800 -13.759200 6.571925
15.537600 -13.759200 6.563710
15.584400 -13.759200 6.543598
15.631200 -13.759200 6.522787
16.192800 -13.759200 5.023832
16.239600 -13.759200 5.003497
16.286400 -13.759200 4.996898
16.333200 -13.759200 4.986743
16.380000 -13.759200 4.968003
16.426800 -13.759200 4.975250
16.473600 -13.759200 4.978935
16.520400 -13.759200 4.969866
16.567200 -13.759200 4.975068
16.614000 -13.759200 4.965695
16.660800 -13.759200 4.965695
16.707600 -13.759200 4.945387
16.754400 -13.759200 4.927625
16.801200 -13.759200 4.884725
16.848000 -13.759200 4.878023
18.158400 -13.759200 -7.993045
18.205200 -13.759200 -8.150874
18.252000 -13.759200 -8.155312
18.298800 -13.759200 -8.168272
18.345600 -13.759200 -8.211788
18.392400 -13.759200 -8.219200
18.439200 -13.759200 -8.219200
18.486000 -13.759200 -8.219200
18.532800 -13.759200 -8.219200
18.579600 -13.759200 0.000000
18.626400 -13.759200 0.000000
18.673200 -13.759200 0.000000
-18.720000 -13.712400 0.000000
-18.673200 -13.712400 0.000000
-18.626400 -13.712400 0.000000
-18.579600 -13.712400 -7.798512
-18.532800 -13.712400 -7.798512
-18.486000 -13.712400 -7.798512
-18.439200 -13.712400 -7.788590
-18.392400 -13.712400 -7.798512
-18.345600 -13.712400 -7.795322
-18.298800 -13.712400 -7.795322
-18.252000 -13.712400 -7.814732
-18.205200 -13.712400 -7.797470
-18.158400 -13.712400 -7.787302
-18.111600 -13.712400 -7.785066
-18.064800 -13.712400 -7.765896
-18.018000 -13.712400 -7.762321
-17.971200 -13.712400 -7.762321
-17.924400 -13.712400 -7.754774
-17.877600 -13.712400 -7.758735
-17.830800 -13.712400 -7.768441
-17.784000 -13.712400 -7.776529
-17.737200 -13.712400 -7.815021
-17.690400 -13.712400 -7.815021
-17.643600 -13.712400 -7.815021
-17.596800 -13.712400 -7.818902
-17.550000 -13.712400 -7.831007
-17.503200 -13.712400 -7.831007
-17.456400 -13.712400 -7.818902
-17.409600 -13.712400 -7.813106
-17.362800 -13.712400 -7.804986
-17.316000 -13.712400 -7.790961
-17.269200 -13.712400 -7.804986
-17.222400 -13.712400 -7.786584
-17.175600 -13.712400 -7.766237
-17.128800 -13.712400 -7.762346
-17.082000 -13.712400 -7.747972
-17.035200 -13.712400 -7.722521
-16.988400 -13.712400 -7.696312
-16.941600 -13.712400 -7.624415
-16.894800 -13.712400 -7.445123
-16.473600 -13.712400 -5.922647
-16.426800 -13.712400 -5.902614
-15.631200 -13.712400 4.931749
-15.584400 -13.712400 4.962661
-15.537600 -13.712400 5.003067
-15.490800 -13.712400 5.006940
-15.444000 -13.712400 5.019925
-15.397200 -13.712400 5.035873
-15.350400 -13.712400 5.048903
-15.303600 -13.712400 5.071797
-15.256800 -13.712400 5.107724
-15.210000 -13.712400 5.127927
-15.163200 -13.712400 5.159463
-15.116400 -13.712400 5.254869
-14.648400 -13.712400 6.509458
-14.601600 -13.712400 6.597580
-14.554800 -13.712400 6.647348
-14.508000 -13.712400 6.660891
-14.461200 -13.712400 6.679698
-14.414400 -13.712400 6.679988
-14.367600 -13.712400 6.689651
-14.320800 -13.712400 6.690833
-14.274000 -13.712400 6.690833
-14.227200 -13.712400 6.689200
-14.180400 -13.712400 6.676755
-14.133600 -13.712400 6.671632
-14.086800 -13.712400 6.672543
-14.040000 -13.712400 6.674907
-13.993200 -13.712400 6.672543
-13.946400 -13.712400 6.685190
-13.899600 -13.712400 6.686812
-13.852800 -13.712400 6.691960
-13.806000 -13.712400 6.692381
-13.759200 -13.712400 6.694475
-13.712400 -13.712400 6.695152
-13.665600 -13.712400 6.695655
-13.618800 -13.712400 6.696271
-13.572000 -13.712400 6.696271
-13.525200 -13.712400 6.701763
-13.478400 -13.712400 6.701763
-13.431600 -13.712400 6.701763
-13.384800 -13.712400 6.697428
-13.338000 -13.712400 6.701763
-13.291200 -13.712400 6.696887
-13.244400 -13.712400 6.696456
-13.197600 -13.712400 6.690252
-13.150800 -13.712400 6.690963
-13.104000 -13.712400 6.688690
-13.057200 -13.712400 6.684808
-13.010400 -13.712400 6.684808
-12.963600 -13.712400 6.684741
-12.916800 -13.712400 6.683994
-12.870000 -13.712400 6.685636
-12.823200 -13.712400 6.691489
-12.776400 -13.712400 6.697673
-12.729600 -13.712400 6.711040
-12.682800 -13.712400 6.720278
-12.636000 -13.712400 6.733551
-12.589200 -13.712400 6.773776
-4.024800 -13.712400 9.228781
-3.978000 -13.712400 9.100109
-3.931200 -13.712400 9.082533
-3.884400 -13.712400 9.059200
-3.837600 -13.712400 9.023570
-3.790800 -13.712400 8.981201
-3.744000 -13.712400 8.902619
-3.697200 -13.712400 8.835843
-3.650400 -13.712400 8.720363
-3.603600 -13.712400 8.640843
-3.556800 -13.712400 8.600756
-3.510000 -13.712400 8.541031
-3.463200 -13.712400 8.505782
-3.416400 -13.712400 8.459752
-3.369600 -13.712400 8.422378
-3.322800 -13.712400 8.402471
-3.276000 -13.712400 8.367880
-3.229200 -13.712400 8.318162
-3.182400 -13.712400 8.205181
-3.135600 -13.712400 8.133238
-3.088800 -13.712400 8.081914
-3.042000 -13.712400 8.058005
-2.995200 -13.712400 8.027564
-2.948400 -13.712400 7.960611
-2.901600 -13.712400 7.908450
-2.854800 -13.712400 7.898933
-2.808000 -13.712400 7.880059
-2.761200 -13.712400 7.847263
-2.714400 -13.712400 7.831939
-2.667600 -13.712400 7.790232
-2.620800 -13.712400 7.710680
-2.574000 -13.712400 7.665844
-2.527200 -13.712400 7.645437
-2.480400 -13.712400 7.604742
-2.433600 -13.712400 7.585902
-2.386800 -13.712400 7.562118
-2.340000 -13.712400 7.503612
-2.293200 -13.712400 7.472262
-2.246400 -13.712400 7.457509
-2.199600 -13.712400 7.408594
-2.152800 -13.712400 7.375261
-2.106000 -13.712400 7.363296
-2.059200 -13.712400 7.353922
-2.012400 -13.712400 7.312415
-1.965600 -13.712400 7.279892
-1.918800 -13.712400 7.254499
-1.872000 -13.712400 7.215936
-1.825200 -13.712400 7.190993
-1.778400 -13.712400 7.168771
-1.731600 -13.712400 7.152158
-1.684800 -13.712400 7.145010
-1.638000 -13.712400 7.134755
-1.591200 -13.712400 7.112121
-1.544400 -13.712400 7.083609
-1.497600 -13.712400 7.074543
-1.450800 -13.712400 7.056833
-1.404000 -13.712400 7.055192
-1.357200 -13.712400 7.026785
-1.310400 -13.712400 7.004769
-1.263600 -13.712400 6.966778
-1.216800 -13.712400 6.940720
-1.170000 -13.712400 6.921816
-1.123200 -13.712400 6.912105
-1.076400 -13.712400 6.904013
-1.029600 -13.712400 6.864467
-0.982800 -13.712400 6.871759
-0.936000 -13.712400 6.871759
-0.889200 -13.712400 6.848945
-0.842400 -13.712400 6.820045
-0.795600 -13.712400 6.812485
-0.748800 -13.712400 6.792130
-0.702000 -13.712400 6.761192
-0.655200 -13.712400 6.749330
-0.608400 -13.712400 6.735164
-0.561600 -13.712400 6.711984
-0.514800 -13.712400 6.693791
-0.468000 -13.712400 6.673575
-0.421200 -13.712400 6.673221
-0.374400 -13.712400 6.668567
-0.327600 -13.712400 6.659483
-0.280800 -13.712400 6.657280
-0.234000 -13.712400 6.650753
-0.187200 -13.712400 6.626972
-0.140400 -13.712400 6.623398
-0.093600 -13.712400 6.610467
-0.046800 -13.712400 6.596413
0.000000 -13.712400 6.578070
0.046800 -13.712400 6.560251
0.093600 -13.712400 6.541604
0.140400 -13.712400 6.531656
0.187200 -13.712400 6.522408
0.234000 -13.712400 6.506567
0.280800 -13.712400 6.485140
0.327600 -13.712400 6.485140
0.374400 -13.712400 6.505574
0.421200 -13.712400 6.506282
0.468000 -13.712400 6.505574
0.514800 -13.712400 6.505574
0.561600 -13.712400 6.454271
0.608400 -13.712400 6.448190
0.655200 -13.712400 6.433670
0.702000 -13.712400 6.408445
0.748800 -13.712400 6.387031
0.795600 -13.712400 6.347250
0.842400 -13.712400 6.327611
0.889200 -13.712400 6.318499
0.936000 -13.712400 6.293900
0.982800 -13.712400 6.293900
1.029600 -13.712400 6.275294
1.076400 -13.712400 6.270294
1.123200 -13.712400 6.258736
1.170000 -13.712400 6.258736
1.216800 -13.712400 6.277344
1.263600 -13.712400 6.277797
1.310400 -13.712400 6.277797
1.357200 -13.712400 6.286669
1.404000 -13.712400 6.277797
1.450800 -13.712400 6.266001
1.497600 -13.712400 6.255843
1.544400 -13.712400 6.231491
1.591200 -13.712400 6.221278
1.638000 -13.712400 6.207235
1.684800 -13.712400 6.192278
1.731600 -13.712400 6.192278
1.778400 -13.712400 6.186636
1.825200 -13.712400 6.175433
1.872000 -13.712400 6.175536
1.918800 -13.712400 6.164150
1.965600 -13.712400 6.147059
2.012400 -13.712400 6.138826
2.059200 -13.712400 6.132572
2.106000 -13.712400 6.127515
2.152800 -13.712400 6.127515
2.199600 -13.712400 6.127515
2.246400 -13.712400 6.126269
2.293200 -13.712400 6.127003
2.340000 -13.712400 6.134353
2.386800 -13.712400 6.142854
2.433600 -13.712400 6.143312
2.480400 -13.712400 6.142854
2.527200 -13.712400 6.137659
2.574000 -13.712400 6.137310
2.620800 -13.712400 6.120282
2.667600 -13.712400 6.120282
2.714400 -13.712400 6.111353
2.761200 -13.712400 6.099267
2.808000 -13.712400 6.099267
2.854800 -13.712400 6.099267
2.901600 -13.712400 6.096488
2.948400 -13.712400 6.075010
2.995200 -13.712400 6.074242
3.042000 -13.712400 6.068803
3.088800 -13.712400 6.069790
3.135600 -13.712400 6.060018
3.182400 -13.712400 6.069790
3.229200 -13.712400 6.069042
3.276000 -13.712400 6.054949
3.322800 -13.712400 6.035375
3.369600 -13.712400 6.016316
3.416400 -13.712400 6.019054
3.463200 -13.712400 6.044960
3.510000 -13.712400 6.052187
3.556800 -13.712400 6.068105
3.603600 -13.712400 6.073717
3.650400 -13.712400 6.074889
3.697200 -13.712400 6.072825
3.744000 -13.712400 6.065164
3.790800 -13.712400 6.056720
3.837600 -13.712400 6.033836
3.884400 -13.712400 6.028301
3.931200 -13.712400 6.027364
3.978000 -13.712400 6.036555
4.024800 -13.712400 6.045669
4.071600 -13.712400 6.028301
4.118400 -13.712400 6.040407
4.165200 -13.712400 6.042026
4.212000 -13.712400 6.040407
4.258800 -13.712400 6.042026
4.305600 -13.712400 6.059831
4.352400 -13.712400 6.069025
4.399200 -13.712400 6.069025
4.446000 -13.712400 6.090807
4.492800 -13.712400 6.099757
4.539600 -13.712400 6.104469
4.586400 -13.712400 6.118349
4.633200 -13.712400 6.120448
4.680000 -13.712400 6.113632
4.726800 -13.712400 6.118349
4.773600 -13.712400 6.104469
4.820400 -13.712400 6.093389
4.867200 -13.712400 6.092251
4.914000 -13.712400 6.077489
4.960800 -13.712400 6.062691
5.007600 -13.712400 6.062691
5.054400 -13.712400 6.050207
5.101200 -13.712400 6.054324
5.148000 -13.712400 6.063066
5.194800 -13.712400 6.063301
5.241600 -13.712400 6.094022
5.288400 -13.712400 6.114650
5.335200 -13.712400 6.130052
5.382000 -13.712400 6.130541
5.428800 -13.712400 6.130331
5.475600 -13.712400 6.130307
5.522400 -13.712400 6.130307
5.569200 -13.712400 6.130052
5.616000 -13.712400 6.114422
5.662800 -13.712400 6.107327
5.709600 -13.712400 6.107327
5.756400 -13.712400 6.130840
5.803200 -13.712400 6.148464
5.850000 -13.712400 6.167147
5.896800 -13.712400 6.185345
5.943600 -13.712400 6.214618
5.990400 -13.712400 6.259809
6.037200 -13.712400 6.280557
6.084000 -13.712400 6.286142
6.130800 -13.712400 6.286142
6.177600 -13.712400 6.280948
6.224400 -13.712400 6.264336
6.271200 -13.712400 6.245127
6.318000 -13.712400 6.236009
6.364800 -13.712400 6.241105
6.411600 -13.712400 6.236009
6.458400 -13.712400 6.236009
6.505200 -13.712400 6.260107
6.552000 -13.712400 6.288532
6.598800 -13.712400 6.299276
6.645600 -13.712400 6.312148
6.692400 -13.712400 6.312148
6.739200 -13.712400 6.352457
6.786000 -13.712400 6.356017
6.832800 -13.712400 6.372457
6.879600 -13.712400 6.389891
6.926400 -13.712400 6.393102
6.973200 -13.712400 6.418209
7.020000 -13.712400 6.433097
7.066800 -13.712400 6.435388
7.113600 -13.712400 6.435388
7.160400 -13.712400 6.436904
7.207200 -13.712400 6.438645
7.254000 -13.712400 6.440587
7.300800 -13.712400 6.449460
7.347600 -13.712400 6.449460
7.394400 -13.712400 6.453500
7.441200 -13.712400 6.471154
7.488000 -13.712400 6.488689
7.534800 -13.712400 6.512144
7.581600 -13.712400 6.547259
7.628400 -13.712400 6.609150
7.675200 -13.712400 6.649174
7.722000 -13.712400 6.663550
7.768800 -13.712400 6.685995
7.815600 -13.712400 6.684003
7.862400 -13.712400 6.690457
7.909200 -13.712400 6.699431
7.956000 -13.712400 6.699431
8.002800 -13.712400 6.707463
8.049600 -13.712400 6.729242
8.096400 -13.712400 6.741623
8.143200 -13.712400 6.745748
8.190000 -13.712400 6.746324
8.236800 -13.712400 6.789542
8.283600 -13.712400 6.811133
8.330400 -13.712400 6.833585
8.377200 -13.712400 6.871746
8.424000 -13.712400 6.925644
8.470800 -13.712400 6.977694
8.517600 -13.712400 6.998160
8.564400 -13.712400 7.012727
8.611200 -13.712400 7.044888
8.658000 -13.712400 7.047341
8.704800 -13.712400 7.058578
8.751600 -13.712400 7.072105
8.798400 -13.712400 7.085399
8.845200 -13.712400 7.128559
8.892000 -13.712400 7.155403
8.938800 -13.712400 7.195749
8.985600 -13.712400 7.221275
9.032400 -13.712400 7.227903
9.079200 -13.712400 7.253845
9.126000 -13.712400 7.284715
9.172800 -13.712400 7.365667
9.219600 -13.712400 7.373976
9.266400 -13.712400 7.392077
9.313200 -13.712400 7.429014
9.360000 -13.712400 7.521348
9.406800 -13.712400 7.583627
9.453600 -13.712400 7.660242
9.500400 -13.712400 7.712560
9.547200 -13.712400 7.742854
9.594000 -13.712400 7.754544
9.640800 -13.712400 7.785411
9.687600 -13.712400 7.809294
9.734400 -13.712400 7.845798
9.781200 -13.712400 7.899317
9.828000 -13.712400 7.943350
9.874800 -13.712400 7.994889
9.921600 -13.712400 8.050603
9.968400 -13.712400 8.065856
10.015200 -13.712400 8.044529
10.062000 -13.712400 8.044529
10.108800 -13.712400 7.963642
10.155600 -13.712400 8.069370
13.665600 -13.712400 6.673908
13.712400 -13.712400 6.662853
13.759200 -13.712400 6.643801
13.806000 -13.712400 6.632468
13.852800 -13.712400 6.619227
13.899600 -13.712400 6.610716
13.946400 -13.712400 6.602400
13.993200 -13.712400 6.600767
14.040000 -13.712400 6.596213
14.086800 -13.712400 6.596213
14.133600 -13.712400 6.593850
14.180400 -13.712400 6.586928
14.227200 -13.712400 6.602286
14.274000 -13.712400 6.602286
14.320800 -13.712400 6.602286
14.367600 -13.712400 6.600564
14.414400 -13.712400 6.601159
14.461200 -13.712400 6.600564
14.508000 -13.712400 6.602286
14.554800 -13.712400 6.605720
14.601600 -13.712400 6.605720
14.648400 -13.712400 6.601159
14.695200 -13.712400 6.606070
14.742000 -13.712400 6.605660
14.788800 -13.712400 6.605660
14.835600 -13.712400 6.605332
14.882400 -13.712400 6.603857
14.929200 -13.712400 6.605012
14.976000 -13.712400 6.605660
15.022800 -13.712400 6.605012
15.069600 -13.712400 6.605012
15.116400 -13.712400 6.605332
15.163200 -13.712400 6.602090
15.210000 -13.712400 6.602090
15.256800 -13.712400 6.599340
15.303600 -13.712400 6.599358
15.350400 -13.712400 6.599358
15.397200 -13.712400 6.598604
15.444000 -13.712400 6.593669
15.490800 -13.712400 6.589735
15.537600 -13.712400 6.578589
15.584400 -13.712400 6.563710
15.631200 -13.712400 6.543354
15.678000 -13.712400 6.507350
16.192800 -13.712400 5.038432
16.239600 -13.712400 5.019857
16.286400 -13.712400 5.003497
16.333200 -13.712400 4.990397
16.380000 -13.712400 4.980637
16.426800 -13.712400 4.980637
16.473600 -13.712400 4.980637
16.520400 -13.712400 4.978935
16.567200 -13.712400 4.979719
16.614000 -13.712400 4.975068
16.660800 -13.712400 4.975250
16.707600 -13.712400 4.962361
16.754400 -13.712400 4.945387
16.801200 -13.712400 4.929229
16.848000 -13.712400 4.913545
16.894800 -13.712400 4.857197
16.941600 -13.712400 4.665676
18.205200 -13.712400 -8.058371
18.252000 -13.712400 -8.064166
18.298800 -13.712400 -8.115894
18.345600 -13.712400 -8.117355
18.392400 -13.712400 -8.154034
18.439200 -13.712400 -8.168272
18.486000 -13.712400 -8.180036
18.532800 -13.712400 -8.180036
18.579600 -13.712400 0.000000
18.626400 -13.712400 0.000000
18.673200 -13.712400 0.000000
-18.720000 -13.665600 0.000000
-18.673200 -13.665600 0.000000
-18.626400 -13.665600 0.000000
-18.579600 -13.665600 -7.813049
-18.532800 -13.665600 -7.813049
-18.486000 -13.665600 -7.802421
-18.439200 -13.665600 -7.798512
-18.392400 -13.665600 -7.802421
-18.345600 -13.665600 -7.798512
-18.298800 -13.665600 -7.814732
-18.252000 -13.665600 -7.851453
-18.205200 -13.665600 -7.844181
-18.158400 -13.665600 -7.844181
-18.111600 -13.665600 -7.851453
-18.064800 -13.665600 -7.843112
-18.018000 -13.665600 -7.847246
-17.971200 -13.665600 -7.847246
-17.924400 -13.665600 -7.769948
-17.877600 -13.665600 -7.776529
-17.830800 -13.665600 -7.815021
-17.784000 -13.665600 -7.834742
-17.737200 -13.665600 -7.848415
-17.690400 -13.665600 -7.848415
-17.643600 -13.665600 -7.854449
-17.596800 -13.665600 -7.854449
-17.550000 -13.665600 -7.854449
-17.503200 -13.665600 -7.855655
-17.456400 -13.665600 -7.843304
-17.409600 -13.665600 -7.831007
-17.362800 -13.665600 -7.814779
-17.316000 -13.665600 -7.813106
-17.269200 -13.665600 -7.804986
-17.222400 -13.665600 -7.803780
-17.175600 -13.665600 -7.762346
-17.128800 -13.665600 -7.759277
-17.082000 -13.665600 -7.747035
-17.035200 -13.665600 -7.702810
-16.988400 -13.665600 -7.696312
-16.941600 -13.665600 -7.621418
-15.724800 -13.665600 4.924939
-15.678000 -13.665600 4.953731
-15.631200 -13.665600 4.978658
-15.584400 -13.665600 4.994573
-15.537600 -13.665600 5.007534
-15.490800 -13.665600 5.018704
-15.444000 -13.665600 5.033348
-15.397200 -13.665600 5.047986
-15.350400 -13.665600 5.074822
-15.303600 -13.665600 5.106565
-15.256800 -13.665600 5.127927
-15.210000 -13.665600 5.159411
-15.163200 -13.665600 5.217600
-15.116400 -13.665600 5.279758
-14.648400 -13.665600 6.563287
-14.601600 -13.665600 6.629302
-14.554800 -13.665600 6.658303
-14.508000 -13.665600 6.672157
-14.461200 -13.665600 6.688854
-14.414400 -13.665600 6.688854
-14.367600 -13.665600 6.692108
-14.320800 -13.665600 6.694994
-14.274000 -13.665600 6.694994
-14.227200 -13.665600 6.689651
-14.180400 -13.665600 6.686182
-14.133600 -13.665600 6.671632
-14.086800 -13.665600 6.672543
-14.040000 -13.665600 6.674907
-13.993200 -13.665600 6.685190
-13.946400 -13.665600 6.690195
-13.899600 -13.665600 6.691960
-13.852800 -13.665600 6.692381
-13.806000 -13.665600 6.693175
-13.759200 -13.665600 6.695655
-13.712400 -13.665600 6.695655
-13.665600 -13.665600 6.695655
-13.618800 -13.665600 6.696271
-13.572000 -13.665600 6.695152
-13.525200 -13.665600 6.701763
-13.478400 -13.665600 6.697428
-13.431600 -13.665600 6.697428
-13.384800 -13.665600 6.697428
-13.338000 -13.665600 6.702573
-13.291200 -13.665600 6.696887
-13.244400 -13.665600 6.701763
-13.197600 -13.665600 6.693937
-13.150800 -13.665600 6.694928
-13.104000 -13.665600 6.693937
-13.057200 -13.665600 6.690252
-13.010400 -13.665600 6.691744
-12.963600 -13.665600 6.690252
-12.916800 -13.665600 6.690252
-12.870000 -13.665600 6.691489
-12.823200 -13.665600 6.697673
-12.776400 -13.665600 6.709728
-12.729600 -13.665600 6.717924
-12.682800 -13.665600 6.749939
-12.636000 -13.665600 6.810368
-4.024800 -13.665600 9.237083
-3.978000 -13.665600 9.129318
-3.931200 -13.665600 9.104036
-3.884400 -13.665600 9.079798
-3.837600 -13.665600 9.029550
-3.790800 -13.665600 8.978295
-3.744000 -13.665600 8.894087
-3.697200 -13.665600 8.811968
-3.650400 -13.665600 8.703093
-3.603600 -13.665600 8.629075
-3.556800 -13.665600 8.600756
-3.510000 -13.665600 8.552967
-3.463200 -13.665600 8.506607
-3.416400 -13.665600 8.461049
-3.369600 -13.665600 8.428984
-3.322800 -13.665600 8.408763
-3.276000 -13.665600 8.353407
-3.229200 -13.665600 8.296801
-3.182400 -13.665600 8.201093
-3.135600 -13.665600 8.115507
-3.088800 -13.665600 8.078544
-3.042000 -13.665600 8.031547
-2.995200 -13.665600 8.026851
-2.948400 -13.665600 7.947790
-2.901600 -13.665600 7.906343
-2.854800 -13.665600 7.884407
-2.808000 -13.665600 7.862338
-2.761200 -13.665600 7.838816
-2.714400 -13.665600 7.798735
-2.667600 -13.665600 7.755063
-2.620800 -13.665600 7.675923
-2.574000 -13.665600 7.650142
-2.527200 -13.665600 7.616095
-2.480400 -13.665600 7.590666
-2.433600 -13.665600 7.567823
-2.386800 -13.665600 7.545282
-2.340000 -13.665600 7.489171
-2.293200 -13.665600 7.468246
-2.246400 -13.665600 7.437549
-2.199600 -13.665600 7.389878
-2.152800 -13.665600 7.375261
-2.106000 -13.665600 7.360778
-2.059200 -13.665600 7.338619
-2.012400 -13.665600 7.310433
-1.965600 -13.665600 7.278418
-1.918800 -13.665600 7.254499
-1.872000 -13.665600 7.214955
-1.825200 -13.665600 7.195560
-1.778400 -13.665600 7.190294
-1.731600 -13.665600 7.168949
-1.684800 -13.665600 7.168771
-1.638000 -13.665600 7.159216
-1.591200 -13.665600 7.135924
-1.544400 -13.665600 7.116450
-1.497600 -13.665600 7.093223
-1.450800 -13.665600 7.074842
-1.404000 -13.665600 7.074842
-1.357200 -13.665600 7.056833
-1.310400 -13.665600 7.017560
-1.263600 -13.665600 6.980125
-1.216800 -13.665600 6.959074
-1.170000 -13.665600 6.931435
-1.123200 -13.665600 6.920938
-1.076400 -13.665600 6.912105
-1.029600 -13.665600 6.901262
-0.982800 -13.665600 6.882984
-0.936000 -13.665600 6.877204
-0.889200 -13.665600 6.864467
-0.842400 -13.665600 6.820045
-0.795600 -13.665600 6.807744
-0.748800 -13.665600 6.781188
-0.702000 -13.665600 6.757181
-0.655200 -13.665600 6.739573
-0.608400 -13.665600 6.729772
-0.561600 -13.665600 6.709695
-0.514800 -13.665600 6.679492
-0.468000 -13.665600 6.666287
-0.421200 -13.665600 6.666287
-0.374400 -13.665600 6.659483
-0.327600 -13.665600 6.657280
-0.280800 -13.665600 6.657280
-0.234000 -13.665600 6.650753
-0.187200 -13.665600 6.634106
-0.140400 -13.665600 6.626197
-0.093600 -13.665600 6.614701
-0.046800 -13.665600 6.599532
0.000000 -13.665600 6.594307
0.046800 -13.665600 6.561790
0.093600 -13.665600 6.542340
0.140400 -13.665600 6.531949
0.187200 -13.665600 6.526077
0.234000 -13.665600 6.526077
0.280800 -13.665600 6.531656
0.327600 -13.665600 6.505574
0.374400 -13.665600 6.506750
0.421200 -13.665600 6.531949
0.468000 -13.665600 6.506750
0.514800 -13.665600 6.506750
0.561600 -13.665600 6.454271
0.608400 -13.665600 6.444145
0.655200 -13.665600 6.433670
0.702000 -13.665600 6.408044
0.748800 -13.665600 6.371200
0.795600 -13.665600 6.333091
0.842400 -13.665600 6.322922
0.889200 -13.665600 6.318499
0.936000 -13.665600 6.300555
0.982800 -13.665600 6.293900
1.029600 -13.665600 6.275433
1.076400 -13.665600 6.275433
1.123200 -13.665600 6.277797
1.170000 -13.665600 6.277344
1.216800 -13.665600 6.281729
1.263600 -13.665600 6.286374
1.310400 -13.665600 6.290013
1.357200 -13.665600 6.293120
1.404000 -13.665600 6.290013
1.450800 -13.665600 6.283240
1.497600 -13.665600 6.255843
1.544400 -13.665600 6.231491
1.591200 -13.665600 6.221278
1.638000 -13.665600 6.207795
1.684800 -13.665600 6.196745
1.731600 -13.665600 6.193860
1.778400 -13.665600 6.189452
1.825200 -13.665600 6.175536
1.872000 -13.665600 6.175536
1.918800 -13.665600 6.170271
1.965600 -13.665600 6.148073
2.012400 -13.665600 6.140187
2.059200 -13.665600 6.134960
2.106000 -13.665600 6.127749
2.152800 -13.665600 6.127749
2.199600 -13.665600 6.134271
2.246400 -13.665600 6.134271
2.293200 -13.665600 6.135666
2.340000 -13.665600 6.139690
2.386800 -13.665600 6.155348
2.433600 -13.665600 6.163174
2.480400 -13.665600 6.155348
2.527200 -13.665600 6.146054
2.574000 -13.665600 6.143146
2.620800 -13.665600 6.137659
2.667600 -13.665600 6.130695
2.714400 -13.665600 6.114338
2.761200 -13.665600 6.111353
2.808000 -13.665600 6.112053
2.854800 -13.665600 6.109481
2.901600 -13.665600 6.100876
2.948400 -13.665600 6.096488
2.995200 -13.665600 6.088989
3.042000 -13.665600 6.074242
3.088800 -13.665600 6.074939
3.135600 -13.665600 6.060018
3.182400 -13.665600 6.060018
3.229200 -13.665600 6.054949
3.276000 -13.665600 6.025805
3.322800 -13.665600 6.018373
3.369600 -13.665600 6.009150
3.416400 -13.665600 6.018373
3.463200 -13.665600 6.044960
3.510000 -13.665600 6.059831
3.556800 -13.665600 6.073717
3.603600 -13.665600 6.080642
3.650400 -13.665600 6.081975
3.697200 -13.665600 6.077464
3.744000 -13.665600 6.072825
3.790800 -13.665600 6.062089
3.837600 -13.665600 6.052034
3.884400 -13.665600 6.028696
3.931200 -13.665600 6.028301
3.978000 -13.665600 6.036555
4.024800 -13.665600 6.045669
4.071600 -13.665600 6.028301
4.118400 -13.665600 6.040407
4.165200 -13.665600 6.043557
4.212000 -13.665600 6.040407
4.258800 -13.665600 6.036555
4.305600 -13.665600 6.059400
4.352400 -13.665600 6.067320
4.399200 -13.665600 6.067784
4.446000 -13.665600 6.081063
4.492800 -13.665600 6.099492
4.539600 -13.665600 6.104469
4.586400 -13.665600 6.105816
4.633200 -13.665600 6.120448
4.680000 -13.665600 6.105666
4.726800 -13.665600 6.113632
4.773600 -13.665600 6.105139
4.820400 -13.665600 6.095062
4.867200 -13.665600 6.084016
4.914000 -13.665600 6.060065
4.960800 -13.665600 6.058712
5.007600 -13.665600 6.050207
5.054400 -13.665600 6.047413
5.101200 -13.665600 6.054324
5.148000 -13.665600 6.063066
5.194800 -13.665600 6.063066
5.241600 -13.665600 6.073352
5.288400 -13.665600 6.094022
5.335200 -13.665600 6.120035
5.382000 -13.665600 6.130331
5.428800 -13.665600 6.133861
5.475600 -13.665600 6.150455
5.522400 -13.665600 6.151563
5.569200 -13.665600 6.150455
5.616000 -13.665600 6.136688
5.662800 -13.665600 6.133861
5.709600 -13.665600 6.133861
5.756400 -13.665600 6.149846
5.803200 -13.665600 6.157045
5.850000 -13.665600 6.174376
5.896800 -13.665600 6.185345
5.943600 -13.665600 6.216407
5.990400 -13.665600 6.233768
6.037200 -13.665600 6.259003
6.084000 -13.665600 6.278047
6.130800 -13.665600 6.278047
6.177600 -13.665600 6.256893
6.224400 -13.665600 6.245127
6.271200 -13.665600 6.233768
6.318000 -13.665600 6.230204
6.364800 -13.665600 6.241105
6.411600 -13.665600 6.243266
6.458400 -13.665600 6.252537
6.505200 -13.665600 6.270771
6.552000 -13.665600 6.299276
6.598800 -13.665600 6.300252
6.645600 -13.665600 6.321743
6.692400 -13.665600 6.315911
6.739200 -13.665600 6.352457
6.786000 -13.665600 6.357525
6.832800 -13.665600 6.390093
6.879600 -13.665600 6.400183
6.926400 -13.665600 6.417539
6.973200 -13.665600 6.433097
7.020000 -13.665600 6.440391
7.066800 -13.665600 6.440391
7.113600 -13.665600 6.440391
7.160400 -13.665600 6.440391
7.207200 -13.665600 6.440391
7.254000 -13.665600 6.440587
7.300800 -13.665600 6.449460
7.347600 -13.665600 6.449460
7.394400 -13.665600 6.451448
7.441200 -13.665600 6.471154
7.488000 -13.665600 6.491812
7.534800 -13.665600 6.518733
7.581600 -13.665600 6.544567
7.628400 -13.665600 6.601265
7.675200 -13.665600 6.633549
7.722000 -13.665600 6.663550
7.768800 -13.665600 6.685995
7.815600 -13.665600 6.685995
7.862400 -13.665600 6.690979
7.909200 -13.665600 6.699431
7.956000 -13.665600 6.699431
8.002800 -13.665600 6.710698
8.049600 -13.665600 6.730905
8.096400 -13.665600 6.743670
8.143200 -13.665600 6.761981
8.190000 -13.665600 6.787689
8.236800 -13.665600 6.799802
8.283600 -13.665600 6.811235
8.330400 -13.665600 6.833585
8.377200 -13.665600 6.855514
8.424000 -13.665600 6.912889
8.470800 -13.665600 6.970626
8.517600 -13.665600 6.998160
8.564400 -13.665600 7.012727
8.611200 -13.665600 7.044888
8.658000 -13.665600 7.047341
8.704800 -13.665600 7.058578
8.751600 -13.665600 7.073739
8.798400 -13.665600 7.099783
8.845200 -13.665600 7.128559
8.892000 -13.665600 7.154552
8.938800 -13.665600 7.182237
8.985600 -13.665600 7.214130
9.032400 -13.665600 7.227903
9.079200 -13.665600 7.254888
9.126000 -13.665600 7.281484
9.172800 -13.665600 7.356021
9.219600 -13.665600 7.373894
9.266400 -13.665600 7.382715
9.313200 -13.665600 7.429014
9.360000 -13.665600 7.502121
9.406800 -13.665600 7.580462
9.453600 -13.665600 7.656925
9.500400 -13.665600 7.712560
9.547200 -13.665600 7.742854
9.594000 -13.665600 7.754947
9.640800 -13.665600 7.785603
9.687600 -13.665600 7.809294
9.734400 -13.665600 7.829714
9.781200 -13.665600 7.899317
9.828000 -13.665600 7.943350
9.874800 -13.665600 8.000977
9.921600 -13.665600 8.050461
9.968400 -13.665600 8.050603
10.015200 -13.665600 8.040853
10.062000 -13.665600 8.044529
10.108800 -13.665600 7.963642
13.712400 -13.665600 6.673891
13.759200 -13.665600 6.662853
13.806000 -13.665600 6.641336
13.852800 -13.665600 6.627932
13.899600 -13.665600 6.612097
13.946400 -13.665600 6.604257
13.993200 -13.665600 6.602959
14.040000 -13.665600 6.600767
14.086800 -13.665600 6.596213
14.133600 -13.665600 6.600767
14.180400 -13.665600 6.593850
14.227200 -13.665600 6.600960
14.274000 -13.665600 6.602286
14.320800 -13.665600 6.602286
14.367600 -13.665600 6.602286
14.414400 -13.665600 6.603375
14.461200 -13.665600 6.602286
14.508000 -13.665600 6.609905
14.554800 -13.665600 6.614580
14.601600 -13.665600 6.612857
14.648400 -13.665600 6.611259
14.695200 -13.665600 6.613088
14.742000 -13.665600 6.611259
14.788800 -13.665600 6.611259
14.835600 -13.665600 6.611259
14.882400 -13.665600 6.611259
14.929200 -13.665600 6.605660
14.976000 -13.665600 6.618293
15.022800 -13.665600 6.608877
15.069600 -13.665600 6.608877
15.116400 -13.665600 6.611772
15.163200 -13.665600 6.605333
15.210000 -13.665600 6.605012
15.256800 -13.665600 6.608877
15.303600 -13.665600 6.613482
15.350400 -13.665600 6.617217
15.397200 -13.665600 6.613486
15.444000 -13.665600 6.602772
15.490800 -13.665600 6.601631
15.537600 -13.665600 6.590286
15.584400 -13.665600 6.578589
15.631200 -13.665600 6.552495
15.678000 -13.665600 6.537990
15.724800 -13.665600 6.484764
16.286400 -13.665600 5.023832
16.333200 -13.665600 5.003497
16.380000 -13.665600 4.980637
16.426800 -13.665600 4.980637
16.473600 -13.665600 4.979719
16.520400 -13.665600 4.968003
16.567200 -13.665600 4.975250
16.614000 -13.665600 4.965695
16.660800 -13.665600 4.968003
16.707600 -13.665600 4.960271
16.754400 -13.665600 4.945770
16.801200 -13.665600 4.930917
16.848000 -13.665600 4.913545
16.894800 -13.665600 4.857197
16.941600 -13.665600 4.769913
18.252000 -13.665600 -8.019907
18.298800 -13.665600 -8.064166
18.345600 -13.665600 -8.077350
18.392400 -13.665600 -8.117355
18.439200 -13.665600 -8.133247
18.486000 -13.665600 -8.168272
18.532800 -13.665600 -8.180036
18.579600 -13.665600 0.000000
18.626400 -13.665600 0.000000
18.673200 -13.665600 0.000000
-18.720000 -13.618800 0.000000
-18.673200 -13.618800 0.000000
-18.626400 -13.618800 0.000000
-18.579600 -13.618800 -7.818908
-18.532800 -13.618800 -7.829685
-18.486000 -13.618800 -7.814536
-18.439200 -13.618800 -7.801780
-18.392400 -13.618800 -7.802421
-18.345600 -13.618800 -7.814732
-18.298800 -13.618800 -7.843112
-18.252000 -13.618800 -7.870916
-18.205200 -13.618800 -7.869355
-18.158400 -13.618800 -7.869355
-18.111600 -13.618800 -7.871312
-18.064800 -13.618800 -7.851453
-18.018000 -13.618800 -7.851453
-17.971200 -13.618800 -7.847246
-17.924400 -13.618800 -7.834526
-17.877600 -13.618800 -7.842908
-17.830800 -13.618800 -7.834742
-17.784000 -13.618800 -7.834742
-17.737200 -13.618800 -7.855090
-17.690400 -13.618800 -7.855090
-17.643600 -13.618800 -7.855090
-17.596800 -13.618800 -7.855090
-17.550000 -13.618800 -7.854449
-17.503200 -13.618800 -7.855655
-17.456400 -13.618800 -7.848169
-17.409600 -13.618800 -7.831007
-17.362800 -13.618800 -7.822072
-17.316000 -13.618800 -7.813198
-17.269200 -13.618800 -7.813106
-17.222400 -13.618800 -7.813106
-17.175600 -13.618800 -7.759277
-17.128800 -13.618800 -7.747035
-17.082000 -13.618800 -7.698581
-17.035200 -13.618800 -7.667021
-16.988400 -13.618800 -7.621418
-15.724800 -13.618800 4.940489
-15.678000 -13.618800 4.962661
-15.631200 -13.618800 5.003067
-15.584400 -13.618800 5.008436
-15.537600 -13.618800 5.018704
-15.490800 -13.618800 5.031461
-15.444000 -13.618800 5.047986
-15.397200 -13.618800 5.085207
-15.350400 -13.618800 5.102500
-15.303600 -13.618800 5.127927
-15.256800 -13.618800 5.151873
-15.210000 -13.618800 5.189749
-15.163200 -13.618800 5.279758
-14.695200 -13.618800 6.563287
-14.648400 -13.618800 6.597580
-14.601600 -13.618800 6.656565
-14.554800 -13.618800 6.679698
-14.508000 -13.618800 6.688656
-14.461200 -13.618800 6.697207
-14.414400 -13.618800 6.697299
-14.367600 -13.618800 6.697299
-14.320800 -13.618800 6.701583
-14.274000 -13.618800 6.701747
-14.227200 -13.618800 6.694994
-14.180400 -13.618800 6.692108
-14.133600 -13.618800 6.686182
-14.086800 -13.618800 6.690415
-14.040000 -13.618800 6.690415
-13.993200 -13.618800 6.688029
-13.946400 -13.618800 6.690415
-13.899600 -13.618800 6.692271
-13.852800 -13.618800 6.692271
-13.806000 -13.618800 6.692381
-13.759200 -13.618800 6.695655
-13.712400 -13.618800 6.695655
-13.665600 -13.618800 6.696556
-13.618800 -13.618800 6.696556
-13.572000 -13.618800 6.696271
-13.525200 -13.618800 6.701763
-13.478400 -13.618800 6.696887
-13.431600 -13.618800 6.696887
-13.384800 -13.618800 6.697428
-13.338000 -13.618800 6.701763
-13.291200 -13.618800 6.696887
-13.244400 -13.618800 6.701763
-13.197600 -13.618800 6.696456
-13.150800 -13.618800 6.702573
-13.104000 -13.618800 6.696456
-13.057200 -13.618800 6.694800
-13.010400 -13.618800 6.695201
-12.963600 -13.618800 6.694800
-12.916800 -13.618800 6.694800
-12.870000 -13.618800 6.695201
-12.823200 -13.618800 6.708027
-12.776400 -13.618800 6.712089
-12.729600 -13.618800 6.741156
-12.682800 -13.618800 6.791204
-4.024800 -13.618800 9.271740
-3.978000 -13.618800 9.168176
-3.931200 -13.618800 9.104982
-3.884400 -13.618800 9.079798
-3.837600 -13.618800 9.029550
-3.790800 -13.618800 8.966059
-3.744000 -13.618800 8.851985
-3.697200 -13.618800 8.757829
-3.650400 -13.618800 8.695521
-3.603600 -13.618800 8.629075
-3.556800 -13.618800 8.600756
-3.510000 -13.618800 8.566092
-3.463200 -13.618800 8.515223
-3.416400 -13.618800 8.456327
-3.369600 -13.618800 8.428984
-3.322800 -13.618800 8.392998
-3.276000 -13.618800 8.341552
-3.229200 -13.618800 8.290594
-3.182400 -13.618800 8.198057
-3.135600 -13.618800 8.113829
-3.088800 -13.618800 8.078544
-3.042000 -13.618800 8.031547
-2.995200 -13.618800 7.999216
-2.948400 -13.618800 7.960611
-2.901600 -13.618800 7.906343
-2.854800 -13.618800 7.888595
-2.808000 -13.618800 7.836191
-2.761200 -13.618800 7.809992
-2.714400 -13.618800 7.790232
-2.667600 -13.618800 7.714312
-2.620800 -13.618800 7.675923
-2.574000 -13.618800 7.645437
-2.527200 -13.618800 7.629371
-2.480400 -13.618800 7.580088
-2.433600 -13.618800 7.567823
-2.386800 -13.618800 7.523698
-2.340000 -13.618800 7.489171
-2.293200 -13.618800 7.464072
-2.246400 -13.618800 7.441705
-2.199600 -13.618800 7.392230
-2.152800 -13.618800 7.377230
-2.106000 -13.618800 7.365486
-2.059200 -13.618800 7.333321
-2.012400 -13.618800 7.312415
-1.965600 -13.618800 7.278703
-1.918800 -13.618800 7.262063
-1.872000 -13.618800 7.218898
-1.825200 -13.618800 7.210730
-1.778400 -13.618800 7.209028
-1.731600 -13.618800 7.169110
-1.684800 -13.618800 7.168949
-1.638000 -13.618800 7.159419
-1.591200 -13.618800 7.147485
-1.544400 -13.618800 7.134755
-1.497600 -13.618800 7.094136
-1.450800 -13.618800 7.074842
-1.404000 -13.618800 7.074543
-1.357200 -13.618800 7.054498
-1.310400 -13.618800 7.016268
-1.263600 -13.618800 6.990161
-1.216800 -13.618800 6.966778
-1.170000 -13.618800 6.949305
-1.123200 -13.618800 6.931435
-1.076400 -13.618800 6.920938
-1.029600 -13.618800 6.907348
-0.982800 -13.618800 6.901262
-0.936000 -13.618800 6.887327
-0.889200 -13.618800 6.875513
-0.842400 -13.618800 6.834204
-0.795600 -13.618800 6.807744
-0.748800 -13.618800 6.757181
-0.702000 -13.618800 6.741460
-0.655200 -13.618800 6.733460
-0.608400 -13.618800 6.709695
-0.561600 -13.618800 6.683304
-0.514800 -13.618800 6.671452
-0.468000 -13.618800 6.664493
-0.421200 -13.618800 6.659483
-0.374400 -13.618800 6.659483
-0.327600 -13.618800 6.657280
-0.280800 -13.618800 6.654811
-0.234000 -13.618800 6.644563
-0.187200 -13.618800 6.633568
-0.140400 -13.618800 6.625917
-0.093600 -13.618800 6.623398
-0.046800 -13.618800 6.605079
0.000000 -13.618800 6.599532
0.046800 -13.618800 6.563128
0.093600 -13.618800 6.561727
0.140400 -13.618800 6.557116
0.187200 -13.618800 6.535563
0.234000 -13.618800 6.535563
0.280800 -13.618800 6.538800
0.327600 -13.618800 6.535563
0.374400 -13.618800 6.546431
0.421200 -13.618800 6.539066
0.468000 -13.618800 6.527481
0.514800 -13.618800 6.507633
0.561600 -13.618800 6.444145
0.608400 -13.618800 6.434139
0.655200 -13.618800 6.418508
0.702000 -13.618800 6.406366
0.748800 -13.618800 6.371200
0.795600 -13.618800 6.331521
0.842400 -13.618800 6.322922
0.889200 -13.618800 6.315393
0.936000 -13.618800 6.298523
0.982800 -13.618800 6.305062
1.029600 -13.618800 6.285921
1.076400 -13.618800 6.285921
1.123200 -13.618800 6.292923
1.170000 -13.618800 6.286374
1.216800 -13.618800 6.292596
1.263600 -13.618800 6.302002
1.310400 -13.618800 6.292596
1.357200 -13.618800 6.302002
1.404000 -13.618800 6.292596
1.450800 -13.618800 6.284856
1.497600 -13.618800 6.255843
1.544400 -13.618800 6.231491
1.591200 -13.618800 6.221278
1.638000 -13.618800 6.207795
1.684800 -13.618800 6.193860
1.731600 -13.618800 6.193860
1.778400 -13.618800 6.189452
1.825200 -13.618800 6.175433
1.872000 -13.618800 6.175433
1.918800 -13.618800 6.170271
1.965600 -13.618800 6.147059
2.012400 -13.618800 6.138826
2.059200 -13.618800 6.133904
2.106000 -13.618800 6.125978
2.152800 -13.618800 6.127749
2.199600 -13.618800 6.133904
2.246400 -13.618800 6.133904
2.293200 -13.618800 6.135666
2.340000 -13.618800 6.141253
2.386800 -13.618800 6.157928
2.433600 -13.618800 6.176815
2.480400 -13.618800 6.165708
2.527200 -13.618800 6.155348
2.574000 -13.618800 6.153753
2.620800 -13.618800 6.152233
2.667600 -13.618800 6.146054
2.714400 -13.618800 6.127875
2.761200 -13.618800 6.119190
2.808000 -13.618800 6.120282
2.854800 -13.618800 6.119190
2.901600 -13.618800 6.104230
2.948400 -13.618800 6.095360
2.995200 -13.618800 6.081686
3.042000 -13.618800 6.081686
3.088800 -13.618800 6.081686
3.135600 -13.618800 6.072068
3.182400 -13.618800 6.069790
3.229200 -13.618800 6.054949
3.276000 -13.618800 6.018373
3.322800 -13.618800 6.009150
3.369600 -13.618800 6.009150
3.416400 -13.618800 6.018373
3.463200 -13.618800 6.036161
3.510000 -13.618800 6.052187
3.556800 -13.618800 6.074889
3.603600 -13.618800 6.081975
3.650400 -13.618800 6.085881
3.697200 -13.618800 6.081975
3.744000 -13.618800 6.073159
3.790800 -13.618800 6.062234
3.837600 -13.618800 6.056720
3.884400 -13.618800 6.028301
3.931200 -13.618800 6.021599
3.978000 -13.618800 6.022541
4.024800 -13.618800 6.036555
4.071600 -13.618800 6.022541
4.118400 -13.618800 6.027218
4.165200 -13.618800 6.033469
4.212000 -13.618800 6.033469
4.258800 -13.618800 6.033469
4.305600 -13.618800 6.045669
4.352400 -13.618800 6.059400
4.399200 -13.618800 6.064556
4.446000 -13.618800 6.075827
4.492800 -13.618800 6.096831
4.539600 -13.618800 6.100519
4.586400 -13.618800 6.105666
4.633200 -13.618800 6.113632
4.680000 -13.618800 6.104469
4.726800 -13.618800 6.113074
4.773600 -13.618800 6.095062
4.820400 -13.618800 6.079460
4.867200 -13.618800 6.068158
4.914000 -13.618800 6.050360
4.960800 -13.618800 6.051995
5.007600 -13.618800 6.050207
5.054400 -13.618800 6.047413
5.101200 -13.618800 6.054324
5.148000 -13.618800 6.062709
5.194800 -13.618800 6.063066
5.241600 -13.618800 6.068027
5.288400 -13.618800 6.092737
5.335200 -13.618800 6.130052
5.382000 -13.618800 6.150455
5.428800 -13.618800 6.151563
5.475600 -13.618800 6.159115
5.522400 -13.618800 6.157600
5.569200 -13.618800 6.157045
5.616000 -13.618800 6.155391
5.662800 -13.618800 6.155513
5.709600 -13.618800 6.151525
5.756400 -13.618800 6.162722
5.803200 -13.618800 6.164812
5.850000 -13.618800 6.179942
5.896800 -13.618800 6.190603
5.943600 -13.618800 6.213817
5.990400 -13.618800 6.228039
6.037200 -13.618800 6.259003
6.084000 -13.618800 6.277604
6.130800 -13.618800 6.277604
6.177600 -13.618800 6.256893
6.224400 -13.618800 6.245127
6.271200 -13.618800 6.230204
6.318000 -13.618800 6.230204
6.364800 -13.618800 6.241105
6.411600 -13.618800 6.251971
6.458400 -13.618800 6.265347
6.505200 -13.618800 6.299675
6.552000 -13.618800 6.303433
6.598800 -13.618800 6.315594
6.645600 -13.618800 6.325691
6.692400 -13.618800 6.322044
6.739200 -13.618800 6.354182
6.786000 -13.618800 6.366730
6.832800 -13.618800 6.390093
6.879600 -13.618800 6.400183
6.926400 -13.618800 6.417539
6.973200 -13.618800 6.435388
7.020000 -13.618800 6.440391
7.066800 -13.618800 6.440391
7.113600 -13.618800 6.443365
7.160400 -13.618800 6.443365
7.207200 -13.618800 6.440875
7.254000 -13.618800 6.443365
7.300800 -13.618800 6.449619
7.347600 -13.618800 6.453500
7.394400 -13.618800 6.459559
7.441200 -13.618800 6.471154
7.488000 -13.618800 6.494320
7.534800 -13.618800 6.539335
7.581600 -13.618800 6.574033
7.628400 -13.618800 6.609006
7.675200 -13.618800 6.633549
7.722000 -13.618800 6.663550
7.768800 -13.618800 6.684242
7.815600 -13.618800 6.684242
7.862400 -13.618800 6.690457
7.909200 -13.618800 6.694445
7.956000 -13.618800 6.691353
8.002800 -13.618800 6.694445
8.049600 -13.618800 6.721824
8.096400 -13.618800 6.725603
8.143200 -13.618800 6.746324
8.190000 -13.618800 6.761981
8.236800 -13.618800 6.789437
8.283600 -13.618800 6.799802
8.330400 -13.618800 6.819283
8.377200 -13.618800 6.851002
8.424000 -13.618800 6.920684
8.470800 -13.618800 6.977694
8.517600 -13.618800 7.007082
8.564400 -13.618800 7.007571
8.611200 -13.618800 7.023309
8.658000 -13.618800 7.046982
8.704800 -13.618800 7.056492
8.751600 -13.618800 7.058578
8.798400 -13.618800 7.073739
8.845200 -13.618800 7.120912
8.892000 -13.618800 7.150936
8.938800 -13.618800 7.169739
8.985600 -13.618800 7.212454
9.032400 -13.618800 7.227903
9.079200 -13.618800 7.257213
9.126000 -13.618800 7.281484
9.172800 -13.618800 7.365667
9.219600 -13.618800 7.375743
9.266400 -13.618800 7.388212
9.313200 -13.618800 7.417016
9.360000 -13.618800 7.474710
9.406800 -13.618800 7.558124
9.453600 -13.618800 7.644208
9.500400 -13.618800 7.722332
9.547200 -13.618800 7.753934
9.594000 -13.618800 7.763318
9.640800 -13.618800 7.790962
9.687600 -13.618800 7.810147
9.734400 -13.618800 7.850186
9.781200 -13.618800 7.912387
9.828000 -13.618800 7.994889
9.874800 -13.618800 8.040853
9.921600 -13.618800 8.074219
9.968400 -13.618800 8.074219
10.015200 -13.618800 8.050461
10.062000 -13.618800 8.069370
10.108800 -13.618800 8.069370
10.155600 -13.618800 8.069370
13.759200 -13.618800 6.667561
13.806000 -13.618800 6.655597
13.852800 -13.618800 6.641336
13.899600 -13.618800 6.624938
13.946400 -13.618800 6.612097
13.993200 -13.618800 6.610716
14.040000 -13.618800 6.612006
14.086800 -13.618800 6.612006
14.133600 -13.618800 6.612006
14.180400 -13.618800 6.611823
14.227200 -13.618800 6.615086
14.274000 -13.618800 6.615086
14.320800 -13.618800 6.614580
14.367600 -13.618800 6.611823
14.414400 -13.618800 6.615086
14.461200 -13.618800 6.614580
14.508000 -13.618800 6.614580
14.554800 -13.618800 6.623533
14.601600 -13.618800 6.618808
14.648400 -13.618800 6.614210
14.695200 -13.618800 6.618808
14.742000 -13.618800 6.613088
14.788800 -13.618800 6.613088
14.835600 -13.618800 6.614150
14.882400 -13.618800 6.614150
14.929200 -13.618800 6.618293
14.976000 -13.618800 6.625044
15.022800 -13.618800 6.614150
15.069600 -13.618800 6.613541
15.116400 -13.618800 6.617217
15.163200 -13.618800 6.613541
15.210000 -13.618800 6.611772
15.256800 -13.618800 6.613038
15.303600 -13.618800 6.613541
15.350400 -13.618800 6.618732
15.397200 -13.618800 6.619067
15.444000 -13.618800 6.613486
15.490800 -13.618800 6.603274
15.537600 -13.618800 6.599194
15.584400 -13.618800 6.585346
15.631200 -13.618800 6.567101
15.678000 -13.618800 6.555959
15.724800 -13.618800 6.531852
15.771600 -13.618800 6.445260
16.286400 -13.618800 5.038432
16.333200 -13.618800 5.009437
16.380000 -13.618800 4.986271
16.426800 -13.618800 4.986271
16.473600 -13.618800 4.980637
16.520400 -13.618800 4.967540
16.567200 -13.618800 4.975068
16.614000 -13.618800 4.961990
16.660800 -13.618800 4.965695
16.707600 -13.618800 4.960935
16.754400 -13.618800 4.947867
16.801200 -13.618800 4.934978
16.848000 -13.618800 4.913567
16.894800 -13.618800 4.859514
16.941600 -13.618800 4.786093
16.988400 -13.618800 4.642056
17.035200 -13.618800 4.122007
17.082000 -13.618800 3.230864
18.298800 -13.618800 -8.021674
18.345600 -13.618800 -8.041198
18.392400 -13.618800 -8.080886
18.439200 -13.618800 -8.115894
18.486000 -13.618800 -8.154034
18.532800 -13.618800 -8.172230
18.579600 -13.618800 0.000000
18.626400 -13.618800 0.000000
18.673200 -13.618800 0.000000
-18.720000 -13.572000 0.000000
-18.673200 -13.572000 0.000000
-18.626400 -13.572000 0.000000
-18.579600 -13.572000 -7.829685
-18.532800 -13.572000 -7.847758
-18.486000 -13.572000 -7.836222
-18.439200 -13.572000 -7.829685
-18.392400 -13.572000 -7.830825
-18.345600 -13.572000 -7.870916
-18.298800 -13.572000 -7.874223
-18.252000 -13.572000 -7.890611
-18.205200 -13.572000 -7.874223
-18.158400 -13.572000 -7.874223
-18.111600 -13.572000 -7.890611
-18.064800 -13.572000 -7.874223
-18.018000 -13.572000 -7.871312
-17.971200 -13.572000 -7.871312
-17.924400 -13.572000 -7.853120
-17.877600 -13.572000 -7.875767
-17.830800 -13.572000 -7.855090
-17.784000 -13.572000 -7.875733
-17.737200 -13.572000 -7.875733
-17.690400 -13.572000 -7.875733
-17.643600 -13.572000 -7.874596
-17.596800 -13.572000 -7.859543
-17.550000 -13.572000 -7.855655
-17.503200 -13.572000 -7.857942
-17.456400 -13.572000 -7.845817
-17.409600 -13.572000 -7.832269
-17.362800 -13.572000 -7.825012
-17.316000 -13.572000 -7.822072
-17.269200 -13.572000 -7.813198
-17.222400 -13.572000 -7.813198
-17.175600 -13.572000 -7.747035
-17.128800 -13.572000 -7.718569
-17.082000 -13.572000 -7.672751
-17.035200 -13.572000 -7.621418
-16.520400 -13.572000 -5.868626
-15.724800 -13.572000 4.953731
-15.678000 -13.572000 4.981245
-15.631200 -13.572000 5.006072
-15.584400 -13.572000 5.019925
-15.537600 -13.572000 5.035154
-15.490800 -13.572000 5.045266
-15.444000 -13.572000 5.067414
-15.397200 -13.572000 5.099096
-15.350400 -13.572000 5.118364
-15.303600 -13.572000 5.145902
-15.256800 -13.572000 5.159463
-15.210000 -13.572000 5.217600
-14.742000 -13.572000 6.529377
-14.695200 -13.572000 6.587149
-14.648400 -13.572000 6.641332
-14.601600 -13.572000 6.659738
-14.554800 -13.572000 6.679988
-14.508000 -13.572000 6.691690
-14.461200 -13.572000 6.697299
-14.414400 -13.572000 6.701747
-14.367600 -13.572000 6.701747
-14.320800 -13.572000 6.702326
-14.274000 -13.572000 6.702326
-14.227200 -13.572000 6.701617
-14.180400 -13.572000 6.701617
-14.133600 -13.572000 6.694994
-14.086800 -13.572000 6.692108
-14.040000 -13.572000 6.692271
-13.993200 -13.572000 6.690195
-13.946400 -13.572000 6.691960
-13.899600 -13.572000 6.692271
-13.852800 -13.572000 6.692381
-13.806000 -13.572000 6.696556
-13.759200 -13.572000 6.697506
-13.712400 -13.572000 6.696556
-13.665600 -13.572000 6.697762
-13.618800 -13.572000 6.697428
-13.572000 -13.572000 6.696887
-13.525200 -13.572000 6.699245
-13.478400 -13.572000 6.696887
-13.431600 -13.572000 6.697428
-13.384800 -13.572000 6.702932
-13.338000 -13.572000 6.702932
-13.291200 -13.572000 6.704234
-13.244400 -13.572000 6.705520
-13.197600 -13.572000 6.704234
-13.150800 -13.572000 6.704234
-13.104000 -13.572000 6.702680
-13.057200 -13.572000 6.694928
-13.010400 -13.572000 6.696643
-12.963600 -13.572000 6.697673
-12.916800 -13.572000 6.697673
-12.870000 -13.572000 6.702680
-12.823200 -13.572000 6.712089
-12.776400 -13.572000 6.724173
-12.729600 -13.572000 6.790480
-3.978000 -13.572000 9.197489
-3.931200 -13.572000 9.162875
-3.884400 -13.572000 9.099733
-3.837600 -13.572000 9.026450
-3.790800 -13.572000 8.958178
-3.744000 -13.572000 8.815215
-3.697200 -13.572000 8.757829
-3.650400 -13.572000 8.690269
-3.603600 -13.572000 8.629075
-3.556800 -13.572000 8.605944
-3.510000 -13.572000 8.573210
-3.463200 -13.572000 8.524487
-3.416400 -13.572000 8.456327
-3.369600 -13.572000 8.428984
-3.322800 -13.572000 8.392998
-3.276000 -13.572000 8.341552
-3.229200 -13.572000 8.244699
-3.182400 -13.572000 8.127285
-3.135600 -13.572000 8.104401
-3.088800 -13.572000 8.062060
-3.042000 -13.572000 8.026851
-2.995200 -13.572000 7.978291
-2.948400 -13.572000 7.907317
-2.901600 -13.572000 7.894930
-2.854800 -13.572000 7.825751
-2.808000 -13.572000 7.809992
-2.761200 -13.572000 7.790334
-2.714400 -13.572000 7.755063
-2.667600 -13.572000 7.693741
-2.620800 -13.572000 7.662186
-2.574000 -13.572000 7.639220
-2.527200 -13.572000 7.616095
-2.480400 -13.572000 7.578900
-2.433600 -13.572000 7.567828
-2.386800 -13.572000 7.545282
-2.340000 -13.572000 7.472262
-2.293200 -13.572000 7.460477
-2.246400 -13.572000 7.409540
-2.199600 -13.572000 7.389878
-2.152800 -13.572000 7.377230
-2.106000 -13.572000 7.365486
-2.059200 -13.572000 7.333321
-2.012400 -13.572000 7.312415
-1.965600 -13.572000 7.278418
-1.918800 -13.572000 7.254499
-1.872000 -13.572000 7.218898
-1.825200 -13.572000 7.210730
-1.778400 -13.572000 7.209028
-1.731600 -13.572000 7.171629
-1.684800 -13.572000 7.170617
-1.638000 -13.572000 7.168771
-1.591200 -13.572000 7.153440
-1.544400 -13.572000 7.151827
-1.497600 -13.572000 7.112121
-1.450800 -13.572000 7.089656
-1.404000 -13.572000 7.083609
-1.357200 -13.572000 7.060821
-1.310400 -13.572000 7.017560
-1.263600 -13.572000 6.992983
-1.216800 -13.572000 6.966778
-1.170000 -13.572000 6.949305
-1.123200 -13.572000 6.931435
-1.076400 -13.572000 6.919905
-1.029600 -13.572000 6.907383
-0.982800 -13.572000 6.904013
-0.936000 -13.572000 6.895463
-0.889200 -13.572000 6.878942
-0.842400 -13.572000 6.851568
-0.795600 -13.572000 6.812485
-0.748800 -13.572000 6.750690
-0.702000 -13.572000 6.735164
-0.655200 -13.572000 6.729772
-0.608400 -13.572000 6.710847
-0.561600 -13.572000 6.709695
-0.514800 -13.572000 6.683602
-0.468000 -13.572000 6.673221
-0.421200 -13.572000 6.675433
-0.374400 -13.572000 6.673221
-0.327600 -13.572000 6.668567
-0.280800 -13.572000 6.657280
-0.234000 -13.572000 6.645016
-0.187200 -13.572000 6.633568
-0.140400 -13.572000 6.625917
-0.093600 -13.572000 6.625917
-0.046800 -13.572000 6.623398
0.000000 -13.572000 6.604418
0.046800 -13.572000 6.594307
0.093600 -13.572000 6.563128
0.140400 -13.572000 6.561484
0.187200 -13.572000 6.531949
0.234000 -13.572000 6.531949
0.280800 -13.572000 6.555831
0.327600 -13.572000 6.531949
0.374400 -13.572000 6.539066
0.421200 -13.572000 6.527481
0.468000 -13.572000 6.506750
0.514800 -13.572000 6.505574
0.561600 -13.572000 6.448190
0.608400 -13.572000 6.438980
0.655200 -13.572000 6.418345
0.702000 -13.572000 6.400356
0.748800 -13.572000 6.378744
0.795600 -13.572000 6.337892
0.842400 -13.572000 6.331521
0.889200 -13.572000 6.312562
0.936000 -13.572000 6.305062
0.982800 -13.572000 6.312562
1.029600 -13.572000 6.293900
1.076400 -13.572000 6.306277
1.123200 -13.572000 6.312562
1.170000 -13.572000 6.308850
1.216800 -13.572000 6.330195
1.263600 -13.572000 6.330195
1.310400 -13.572000 6.308850
1.357200 -13.572000 6.329856
1.404000 -13.572000 6.299865
1.450800 -13.572000 6.292171
1.497600 -13.572000 6.285837
1.544400 -13.572000 6.241437
1.591200 -13.572000 6.208722
1.638000 -13.572000 6.206747
1.684800 -13.572000 6.192278
1.731600 -13.572000 6.192278
1.778400 -13.572000 6.183922
1.825200 -13.572000 6.175803
1.872000 -13.572000 6.175536
1.918800 -13.572000 6.170747
1.965600 -13.572000 6.134271
2.012400 -13.572000 6.134271
2.059200 -13.572000 6.132572
2.106000 -13.572000 6.122611
2.152800 -13.572000 6.126297
2.199600 -13.572000 6.133904
2.246400 -13.572000 6.133578
2.293200 -13.572000 6.139690
2.340000 -13.572000 6.147183
2.386800 -13.572000 6.157928
2.433600 -13.572000 6.179986
2.480400 -13.572000 6.176155
2.527200 -13.572000 6.155348
2.574000 -13.572000 6.152233
2.620800 -13.572000 6.152233
2.667600 -13.572000 6.137310
2.714400 -13.572000 6.119190
2.761200 -13.572000 6.111353
2.808000 -13.572000 6.119190
2.854800 -13.572000 6.109481
2.901600 -13.572000 6.100873
2.948400 -13.572000 6.081686
2.995200 -13.572000 6.075010
3.042000 -13.572000 6.069790
3.088800 -13.572000 6.069790
3.135600 -13.572000 6.056772
3.182400 -13.572000 6.054949
3.229200 -13.572000 6.025805
3.276000 -13.572000 6.008963
3.322800 -13.572000 6.008963
3.369600 -13.572000 6.000922
3.416400 -13.572000 6.018373
3.463200 -13.572000 6.036161
3.510000 -13.572000 6.059831
3.556800 -13.572000 6.080642
3.603600 -13.572000 6.085881
3.650400 -13.572000 6.092195
3.697200 -13.572000 6.085881
3.744000 -13.572000 6.080642
3.790800 -13.572000 6.065164
3.837600 -13.572000 6.054544
3.884400 -13.572000 6.049274
3.931200 -13.572000 6.040387
3.978000 -13.572000 6.036555
4.024800 -13.572000 6.040387
4.071600 -13.572000 6.023394
4.118400 -13.572000 6.027218
4.165200 -13.572000 6.033469
4.212000 -13.572000 6.026615
4.258800 -13.572000 6.026615
4.305600 -13.572000 6.037170
4.352400 -13.572000 6.033469
4.399200 -13.572000 6.050149
4.446000 -13.572000 6.067784
4.492800 -13.572000 6.075827
4.539600 -13.572000 6.095155
4.586400 -13.572000 6.099757
4.633200 -13.572000 6.100519
4.680000 -13.572000 6.088945
4.726800 -13.572000 6.100519
4.773600 -13.572000 6.079460
4.820400 -13.572000 6.077489
4.867200 -13.572000 6.050360
4.914000 -13.572000 6.047413
4.960800 -13.572000 6.047413
5.007600 -13.572000 6.047413
5.054400 -13.572000 6.047413
5.101200 -13.572000 6.051995
5.148000 -13.572000 6.054324
5.194800 -13.572000 6.064514
5.241600 -13.572000 6.089939
5.288400 -13.572000 6.106491
5.335200 -13.572000 6.130331
5.382000 -13.572000 6.159115
5.428800 -13.572000 6.176578
5.475600 -13.572000 6.182913
5.522400 -13.572000 6.181095
5.569200 -13.572000 6.174376
5.616000 -13.572000 6.159445
5.662800 -13.572000 6.174376
5.709600 -13.572000 6.159445
5.756400 -13.572000 6.174376
5.803200 -13.572000 6.173046
5.850000 -13.572000 6.183960
5.896800 -13.572000 6.202300
5.943600 -13.572000 6.216407
5.990400 -13.572000 6.228039
6.037200 -13.572000 6.259003
6.084000 -13.572000 6.256893
6.130800 -13.572000 6.265571
6.177600 -13.572000 6.251971
6.224400 -13.572000 6.234657
6.271200 -13.572000 6.226132
6.318000 -13.572000 6.227830
6.364800 -13.572000 6.234657
6.411600 -13.572000 6.251971
6.458400 -13.572000 6.287065
6.505200 -13.572000 6.302554
6.552000 -13.572000 6.308047
6.598800 -13.572000 6.341556
6.645600 -13.572000 6.344557
6.692400 -13.572000 6.331430
6.739200 -13.572000 6.358850
6.786000 -13.572000 6.372457
6.832800 -13.572000 6.400183
6.879600 -13.572000 6.417539
6.926400 -13.572000 6.424970
6.973200 -13.572000 6.435586
7.020000 -13.572000 6.453500
7.066800 -13.572000 6.450769
7.113600 -13.572000 6.450769
7.160400 -13.572000 6.443365
7.207200 -13.572000 6.440391
7.254000 -13.572000 6.440875
7.300800 -13.572000 6.453500
7.347600 -13.572000 6.453593
7.394400 -13.572000 6.460900
7.441200 -13.572000 6.471154
7.488000 -13.572000 6.492908
7.534800 -13.572000 6.522875
7.581600 -13.572000 6.574033
7.628400 -13.572000 6.595311
7.675200 -13.572000 6.619747
7.722000 -13.572000 6.674942
7.768800 -13.572000 6.686606
7.815600 -13.572000 6.686606
7.862400 -13.572000 6.691353
7.909200 -13.572000 6.694445
7.956000 -13.572000 6.690979
8.002800 -13.572000 6.691655
8.049600 -13.572000 6.721824
8.096400 -13.572000 6.732037
8.143200 -13.572000 6.753174
8.190000 -13.572000 6.770255
8.236800 -13.572000 6.791222
8.283600 -13.572000 6.803970
8.330400 -13.572000 6.827684
8.377200 -13.572000 6.849256
8.424000 -13.572000 6.921523
8.470800 -13.572000 6.970626
8.517600 -13.572000 7.000464
8.564400 -13.572000 7.007571
8.611200 -13.572000 7.023309
8.658000 -13.572000 7.046273
8.704800 -13.572000 7.048721
8.751600 -13.572000 7.053907
8.798400 -13.572000 7.062720
8.845200 -13.572000 7.089862
8.892000 -13.572000 7.150691
8.938800 -13.572000 7.158076
8.985600 -13.572000 7.202606
9.032400 -13.572000 7.226053
9.079200 -13.572000 7.254888
9.126000 -13.572000 7.281484
9.172800 -13.572000 7.356021
9.219600 -13.572000 7.382715
9.266400 -13.572000 7.409921
9.313200 -13.572000 7.429014
9.360000 -13.572000 7.474710
9.406800 -13.572000 7.558124
9.453600 -13.572000 7.644208
9.500400 -13.572000 7.715817
9.547200 -13.572000 7.754544
9.594000 -13.572000 7.788010
9.640800 -13.572000 7.791859
9.687600 -13.572000 7.816402
9.734400 -13.572000 7.888555
9.781200 -13.572000 7.943350
9.828000 -13.572000 8.000977
9.874800 -13.572000 8.040853
9.921600 -13.572000 8.122171
9.968400 -13.572000 8.128166
10.015200 -13.572000 8.069370
10.062000 -13.572000 8.069370
10.108800 -13.572000 8.069370
10.155600 -13.572000 7.470509
13.806000 -13.572000 6.660742
13.852800 -13.572000 6.635711
13.899600 -13.572000 6.627932
13.946400 -13.572000 6.612784
13.993200 -13.572000 6.612784
14.040000 -13.572000 6.612282
14.086800 -13.572000 6.612282
14.133600 -13.572000 6.612784
14.180400 -13.572000 6.615086
14.227200 -13.572000 6.615844
14.274000 -13.572000 6.619436
14.320800 -13.572000 6.615844
14.367600 -13.572000 6.615461
14.414400 -13.572000 6.616096
14.461200 -13.572000 6.615461
14.508000 -13.572000 6.615461
14.554800 -13.572000 6.618808
14.601600 -13.572000 6.615461
14.648400 -13.572000 6.613088
14.695200 -13.572000 6.618293
14.742000 -13.572000 6.610081
14.788800 -13.572000 6.609776
14.835600 -13.572000 6.609776
14.882400 -13.572000 6.609776
14.929200 -13.572000 6.611259
14.976000 -13.572000 6.618293
15.022800 -13.572000 6.613038
15.069600 -13.572000 6.613038
15.116400 -13.572000 6.613541
15.163200 -13.572000 6.613038
15.210000 -13.572000 6.605333
15.256800 -13.572000 6.606416
15.303600 -13.572000 6.613482
15.350400 -13.572000 6.619067
15.397200 -13.572000 6.621073
15.444000 -13.572000 6.619067
15.490800 -13.572000 6.618449
15.537600 -13.572000 6.613482
15.584400 -13.572000 6.602772
15.631200 -13.572000 6.580306
15.678000 -13.572000 6.561425
15.724800 -13.572000 6.549849
15.771600 -13.572000 6.519217
15.818400 -13.572000 6.476461
16.286400 -13.572000 5.057332
16.333200 -13.572000 5.018869
16.380000 -13.572000 4.993267
16.426800 -13.572000 4.991268
16.473600 -13.572000 4.983652
16.520400 -13.572000 4.980637
16.567200 -13.572000 4.993267
16.614000 -13.572000 4.975068
16.660800 -13.572000 4.975068
16.707600 -13.572000 4.975068
16.754400 -13.572000 4.962361
16.801200 -13.572000 4.958670
16.848000 -13.572000 4.945770
16.894800 -13.572000 4.908603
16.941600 -13.572000 4.857197
16.988400 -13.572000 4.783145
17.035200 -13.572000 4.642056
18.298800 -13.572000 -8.001583
18.345600 -13.572000 -8.021674
18.392400 -13.572000 -8.080886
18.439200 -13.572000 -8.138604
18.486000 -13.572000 -8.216743
18.532800 -13.572000 -8.222953
18.579600 -13.572000 0.000000
18.626400 -13.572000 0.000000
18.673200 -13.572000 0.000000
-18.720000 -13.525200 0.000000
-18.673200 -13.525200 0.000000
-18.626400 -13.525200 0.000000
-18.579600 -13.525200 -7.836222
-18.532800 -13.525200 -7.859648
-18.486000 -13.525200 -7.858424
-18.439200 -13.525200 -7.844181
-18.392400 -13.525200 -7.858424
-18.345600 -13.525200 -7.889757
-18.298800 -13.525200 -7.870916
-18.252000 -13.525200 -7.880610
-18.205200 -13.525200 -7.870916
-18.158400 -13.525200 -7.869355
-18.111600 -13.525200 -7.871312
-18.064800 -13.525200 -7.858912
-18.018000 -13.525200 -7.858912
-17.971200 -13.525200 -7.868951
-17.924400 -13.525200 -7.853120
-17.877600 -13.525200 -7.868951
-17.830800 -13.525200 -7.855090
-17.784000 -13.525200 -7.875733
-17.737200 -13.525200 -7.875733
-17.690400 -13.525200 -7.875733
-17.643600 -13.525200 -7.874596
-17.596800 -13.525200 -7.859543
-17.550000 -13.525200 -7.855655
-17.503200 -13.525200 -7.859543
-17.456400 -13.525200 -7.855655
-17.409600 -13.525200 -7.832269
-17.362800 -13.525200 -7.825012
-17.316000 -13.525200 -7.824723
-17.269200 -13.525200 -7.813198
-17.222400 -13.525200 -7.813198
-17.175600 -13.525200 -7.741894
-17.128800 -13.525200 -7.698581
-17.082000 -13.525200 -7.648048
-17.035200 -13.525200 -7.612109
-16.520400 -13.525200 -5.799735
-15.818400 -13.525200 4.910890
-15.771600 -13.525200 4.940489
-15.724800 -13.525200 4.954644
-15.678000 -13.525200 5.003067
-15.631200 -13.525200 5.010512
-15.584400 -13.525200 5.035873
-15.537600 -13.525200 5.054236
-15.490800 -13.525200 5.074511
-15.444000 -13.525200 5.090811
-15.397200 -13.525200 5.108914
-15.350400 -13.525200 5.137632
-15.303600 -13.525200 5.159411
-15.256800 -13.525200 5.179444
-14.742000 -13.525200 6.583126
-14.695200 -13.525200 6.614010
-14.648400 -13.525200 6.656286
-14.601600 -13.525200 6.664798
-14.554800 -13.525200 6.691690
-14.508000 -13.525200 6.691877
-14.461200 -13.525200 6.701583
-14.414400 -13.525200 6.701747
-14.367600 -13.525200 6.701747
-14.320800 -13.525200 6.701747
-14.274000 -13.525200 6.701583
-14.227200 -13.525200 6.701617
-14.180400 -13.525200 6.701617
-14.133600 -13.525200 6.701617
-14.086800 -13.525200 6.699420
-14.040000 -13.525200 6.699420
-13.993200 -13.525200 6.698243
-13.946400 -13.525200 6.699420
-13.899600 -13.525200 6.697506
-13.852800 -13.525200 6.696556
-13.806000 -13.525200 6.697762
-13.759200 -13.525200 6.699245
-13.712400 -13.525200 6.697762
-13.665600 -13.525200 6.699245
-13.618800 -13.525200 6.699245
-13.572000 -13.525200 6.702932
-13.525200 -13.525200 6.703955
-13.478400 -13.525200 6.696887
-13.431600 -13.525200 6.702932
-13.384800 -13.525200 6.710215
-13.338000 -13.525200 6.707872
-13.291200 -13.525200 6.707872
-13.244400 -13.525200 6.705520
-13.197600 -13.525200 6.707872
-13.150800 -13.525200 6.710263
-13.104000 -13.525200 6.704234
-13.057200 -13.525200 6.702822
-13.010400 -13.525200 6.709897
-12.963600 -13.525200 6.712089
-12.916800 -13.525200 6.718659
-12.870000 -13.525200 6.732750
-12.823200 -13.525200 6.739024
-12.776400 -13.525200 6.749939
-12.729600 -13.525200 6.829526
-4.024800 -13.525200 9.308851
-3.978000 -13.525200 9.253711
-3.931200 -13.525200 9.168176
-3.884400 -13.525200 9.082533
-3.837600 -13.525200 9.026450
-3.790800 -13.525200 8.870481
-3.744000 -13.525200 8.811704
-3.697200 -13.525200 8.742710
-3.650400 -13.525200 8.663949
-3.603600 -13.525200 8.621749
-3.556800 -13.525200 8.605944
-3.510000 -13.525200 8.573210
-3.463200 -13.525200 8.524487
-3.416400 -13.525200 8.452486
-3.369600 -13.525200 8.424050
-3.322800 -13.525200 8.370749
-3.276000 -13.525200 8.311312
-3.229200 -13.525200 8.241899
-3.182400 -13.525200 8.126836
-3.135600 -13.525200 8.080797
-3.088800 -13.525200 8.027353
-3.042000 -13.525200 7.990426
-2.995200 -13.525200 7.977263
-2.948400 -13.525200 7.907317
-2.901600 -13.525200 7.880059
-2.854800 -13.525200 7.809992
-2.808000 -13.525200 7.790845
-2.761200 -13.525200 7.782117
-2.714400 -13.525200 7.726110
-2.667600 -13.525200 7.691651
-2.620800 -13.525200 7.654237
-2.574000 -13.525200 7.639220
-2.527200 -13.525200 7.599181
-2.480400 -13.525200 7.578900
-2.433600 -13.525200 7.567828
-2.386800 -13.525200 7.545282
-2.340000 -13.525200 7.470254
-2.293200 -13.525200 7.460477
-2.246400 -13.525200 7.437549
-2.199600 -13.525200 7.400652
-2.152800 -13.525200 7.377230
-2.106000 -13.525200 7.365486
-2.059200 -13.525200 7.334886
-2.012400 -13.525200 7.313744
-1.965600 -13.525200 7.278703
-1.918800 -13.525200 7.247193
-1.872000 -13.525200 7.210730
-1.825200 -13.525200 7.197749
-1.778400 -13.525200 7.190993
-1.731600 -13.525200 7.169110
-1.684800 -13.525200 7.168162
-1.638000 -13.525200 7.153440
-1.591200 -13.525200 7.147485
-1.544400 -13.525200 7.143559
-1.497600 -13.525200 7.099525
-1.450800 -13.525200 7.075488
-1.404000 -13.525200 7.074543
-1.357200 -13.525200 7.048352
-1.310400 -13.525200 7.007244
-1.263600 -13.525200 6.990161
-1.216800 -13.525200 6.966778
-1.170000 -13.525200 6.953532
-1.123200 -13.525200 6.937291
-1.076400 -13.525200 6.914162
-1.029600 -13.525200 6.904741
-0.982800 -13.525200 6.901047
-0.936000 -13.525200 6.893176
-0.889200 -13.525200 6.876252
-0.842400 -13.525200 6.837403
-0.795600 -13.525200 6.791222
-0.748800 -13.525200 6.748353
-0.702000 -13.525200 6.734975
-0.655200 -13.525200 6.723007
-0.608400 -13.525200 6.709695
-0.561600 -13.525200 6.704094
-0.514800 -13.525200 6.700594
-0.468000 -13.525200 6.683304
-0.421200 -13.525200 6.683602
-0.374400 -13.525200 6.683304
-0.327600 -13.525200 6.675433
-0.280800 -13.525200 6.657280
-0.234000 -13.525200 6.635794
-0.187200 -13.525200 6.630950
-0.140400 -13.525200 6.623839
-0.093600 -13.525200 6.623839
-0.046800 -13.525200 6.620264
0.000000 -13.525200 6.599532
0.046800 -13.525200 6.567990
0.093600 -13.525200 6.561790
0.140400 -13.525200 6.557116
0.187200 -13.525200 6.530886
0.234000 -13.525200 6.530886
0.280800 -13.525200 6.531949
0.327600 -13.525200 6.531949
0.374400 -13.525200 6.531949
0.421200 -13.525200 6.518214
0.468000 -13.525200 6.505574
0.514800 -13.525200 6.503526
0.561600 -13.525200 6.438980
0.608400 -13.525200 6.433674
0.655200 -13.525200 6.415292
0.702000 -13.525200 6.388396
0.748800 -13.525200 6.360275
0.795600 -13.525200 6.337892
0.842400 -13.525200 6.331521
0.889200 -13.525200 6.320218
0.936000 -13.525200 6.312562
0.982800 -13.525200 6.320218
1.029600 -13.525200 6.312828
1.076400 -13.525200 6.320218
1.123200 -13.525200 6.320855
1.170000 -13.525200 6.330195
1.216800 -13.525200 6.346634
1.263600 -13.525200 6.346634
1.310400 -13.525200 6.329856
1.357200 -13.525200 6.330195
1.404000 -13.525200 6.299865
1.450800 -13.525200 6.292171
1.497600 -13.525200 6.284856
1.544400 -13.525200 6.231491
1.591200 -13.525200 6.207235
1.638000 -13.525200 6.193352
1.684800 -13.525200 6.187492
1.731600 -13.525200 6.185873
1.778400 -13.525200 6.179854
1.825200 -13.525200 6.170747
1.872000 -13.525200 6.172291
1.918800 -13.525200 6.170747
1.965600 -13.525200 6.134960
2.012400 -13.525200 6.139863
2.059200 -13.525200 6.134960
2.106000 -13.525200 6.133904
2.152800 -13.525200 6.134960
2.199600 -13.525200 6.139690
2.246400 -13.525200 6.134271
2.293200 -13.525200 6.147183
2.340000 -13.525200 6.156403
2.386800 -13.525200 6.157928
2.433600 -13.525200 6.176815
2.480400 -13.525200 6.155348
2.527200 -13.525200 6.152233
2.574000 -13.525200 6.146802
2.620800 -13.525200 6.146802
2.667600 -13.525200 6.126070
2.714400 -13.525200 6.105121
2.761200 -13.525200 6.088203
2.808000 -13.525200 6.100688
2.854800 -13.525200 6.081035
2.901600 -13.525200 6.065903
2.948400 -13.525200 6.063308
2.995200 -13.525200 6.063308
3.042000 -13.525200 6.056075
3.088800 -13.525200 6.056075
3.135600 -13.525200 6.047832
3.182400 -13.525200 6.025805
3.229200 -13.525200 6.010149
3.276000 -13.525200 5.990027
3.322800 -13.525200 5.988830
3.369600 -13.525200 5.987791
3.416400 -13.525200 6.000922
3.463200 -13.525200 6.020046
3.510000 -13.525200 6.036736
3.556800 -13.525200 6.080642
3.603600 -13.525200 6.092195
3.650400 -13.525200 6.093038
3.697200 -13.525200 6.092195
3.744000 -13.525200 6.080642
3.790800 -13.525200 6.062234
3.837600 -13.525200 6.051033
3.884400 -13.525200 6.040387
3.931200 -13.525200 6.040387
3.978000 -13.525200 6.028301
4.024800 -13.525200 6.028301
4.071600 -13.525200 6.022541
4.118400 -13.525200 6.026615
4.165200 -13.525200 6.026615
4.212000 -13.525200 6.019439
4.258800 -13.525200 6.012823
4.305600 -13.525200 6.019439
4.352400 -13.525200 6.017704
4.399200 -13.525200 6.026615
4.446000 -13.525200 6.037170
4.492800 -13.525200 6.050149
4.539600 -13.525200 6.065203
4.586400 -13.525200 6.067784
4.633200 -13.525200 6.068158
4.680000 -13.525200 6.066153
4.726800 -13.525200 6.066153
4.773600 -13.525200 6.054602
4.820400 -13.525200 6.054602
4.867200 -13.525200 6.047413
4.914000 -13.525200 6.047202
4.960800 -13.525200 6.047202
5.007600 -13.525200 6.047413
5.054400 -13.525200 6.049350
5.101200 -13.525200 6.064514
5.148000 -13.525200 6.066153
5.194800 -13.525200 6.089939
5.241600 -13.525200 6.106491
5.288400 -13.525200 6.115815
5.335200 -13.525200 6.130541
5.382000 -13.525200 6.176447
5.428800 -13.525200 6.181095
5.475600 -13.525200 6.188986
5.522400 -13.525200 6.188986
5.569200 -13.525200 6.183960
5.616000 -13.525200 6.182913
5.662800 -13.525200 6.183960
5.709600 -13.525200 6.174376
5.756400 -13.525200 6.178621
5.803200 -13.525200 6.173046
5.850000 -13.525200 6.183288
5.896800 -13.525200 6.190676
5.943600 -13.525200 6.210032
5.990400 -13.525200 6.220157
6.037200 -13.525200 6.256893
6.084000 -13.525200 6.230300
6.130800 -13.525200 6.256893
6.177600 -13.525200 6.237911
6.224400 -13.525200 6.230300
6.271200 -13.525200 6.224718
6.318000 -13.525200 6.227830
6.364800 -13.525200 6.234657
6.411600 -13.525200 6.265347
6.458400 -13.525200 6.299675
6.505200 -13.525200 6.303433
6.552000 -13.525200 6.306433
6.598800 -13.525200 6.315377
6.645600 -13.525200 6.321743
6.692400 -13.525200 6.325691
6.739200 -13.525200 6.360615
6.786000 -13.525200 6.376240
6.832800 -13.525200 6.393102
6.879600 -13.525200 6.409355
6.926400 -13.525200 6.418209
6.973200 -13.525200 6.429244
7.020000 -13.525200 6.440247
7.066800 -13.525200 6.440247
7.113600 -13.525200 6.443365
7.160400 -13.525200 6.443365
7.207200 -13.525200 6.443365
7.254000 -13.525200 6.443365
7.300800 -13.525200 6.453500
7.347600 -13.525200 6.460900
7.394400 -13.525200 6.465492
7.441200 -13.525200 6.490961
7.488000 -13.525200 6.502365
7.534800 -13.525200 6.522875
7.581600 -13.525200 6.576707
7.628400 -13.525200 6.595311
7.675200 -13.525200 6.619747
7.722000 -13.525200 6.684003
7.768800 -13.525200 6.694445
7.815600 -13.525200 6.694445
7.862400 -13.525200 6.706861
7.909200 -13.525200 6.694445
7.956000 -13.525200 6.691353
8.002800 -13.525200 6.694445
8.049600 -13.525200 6.721824
8.096400 -13.525200 6.730905
8.143200 -13.525200 6.761803
8.190000 -13.525200 6.761981
8.236800 -13.525200 6.791412
8.283600 -13.525200 6.800651
8.330400 -13.525200 6.819283
8.377200 -13.525200 6.842814
8.424000 -13.525200 6.858253
8.470800 -13.525200 6.927026
8.517600 -13.525200 6.990792
8.564400 -13.525200 7.007082
8.611200 -13.525200 7.016787
8.658000 -13.525200 7.038088
8.704800 -13.525200 7.046273
8.751600 -13.525200 7.053907
8.798400 -13.525200 7.062720
8.845200 -13.525200 7.089862
8.892000 -13.525200 7.150936
8.938800 -13.525200 7.162248
8.985600 -13.525200 7.209714
9.032400 -13.525200 7.227903
9.079200 -13.525200 7.269025
9.126000 -13.525200 7.302568
9.172800 -13.525200 7.356021
9.219600 -13.525200 7.395205
9.266400 -13.525200 7.417016
9.313200 -13.525200 7.454335
9.360000 -13.525200 7.498498
9.406800 -13.525200 7.548694
9.453600 -13.525200 7.620077
9.500400 -13.525200 7.708575
9.547200 -13.525200 7.753934
9.594000 -13.525200 7.791069
9.640800 -13.525200 7.810147
9.687600 -13.525200 7.840687
9.734400 -13.525200 7.875571
9.781200 -13.525200 7.947089
9.828000 -13.525200 8.014239
9.874800 -13.525200 8.040853
9.921600 -13.525200 8.128166
9.968400 -13.525200 8.135545
10.015200 -13.525200 8.074219
10.062000 -13.525200 8.074219
10.108800 -13.525200 8.074219
13.806000 -13.525200 6.660742
13.852800 -13.525200 6.653828
13.899600 -13.525200 6.635980
13.946400 -13.525200 6.627932
13.993200 -13.525200 6.619436
14.040000 -13.525200 6.615466
14.086800 -13.525200 6.615466
14.133600 -13.525200 6.615466
14.180400 -13.525200 6.612282
14.227200 -13.525200 6.612282
14.274000 -13.525200 6.615844
14.320800 -13.525200 6.615086
14.367600 -13.525200 6.615461
14.414400 -13.525200 6.615844
14.461200 -13.525200 6.609905
14.508000 -13.525200 6.609905
14.554800 -13.525200 6.615461
14.601600 -13.525200 6.613088
14.648400 -13.525200 6.610081
14.695200 -13.525200 6.611259
14.742000 -13.525200 6.606070
14.788800 -13.525200 6.608732
14.835600 -13.525200 6.609776
14.882400 -13.525200 6.609368
14.929200 -13.525200 6.609368
14.976000 -13.525200 6.614150
15.022800 -13.525200 6.608732
15.069600 -13.525200 6.605333
15.116400 -13.525200 6.605333
15.163200 -13.525200 6.598025
15.210000 -13.525200 6.598025
15.256800 -13.525200 6.605333
15.303600 -13.525200 6.613038
15.350400 -13.525200 6.625760
15.397200 -13.525200 6.632747
15.444000 -13.525200 6.626308
15.490800 -13.525200 6.623215
15.537600 -13.525200 6.619224
15.584400 -13.525200 6.606916
15.631200 -13.525200 6.598072
15.678000 -13.525200 6.576128
15.724800 -13.525200 6.556612
15.771600 -13.525200 6.537990
15.818400 -13.525200 6.501629
16.333200 -13.525200 5.053511
16.380000 -13.525200 5.009437
16.426800 -13.525200 5.004072
16.473600 -13.525200 4.996898
16.520400 -13.525200 4.991268
16.567200 -13.525200 4.997386
16.614000 -13.525200 4.978267
16.660800 -13.525200 4.978267
16.707600 -13.525200 4.978267
16.754400 -13.525200 4.969563
16.801200 -13.525200 4.960935
16.848000 -13.525200 4.954507
16.894800 -13.525200 4.943098
16.941600 -13.525200 4.896378
16.988400 -13.525200 4.833848
17.035200 -13.525200 4.756263
18.345600 -13.525200 -8.019907
18.392400 -13.525200 -8.080886
18.439200 -13.525200 -8.144432
18.486000 -13.525200 -8.211531
18.532800 -13.525200 -8.229612
18.579600 -13.525200 0.000000
18.626400 -13.525200 0.000000
18.673200 -13.525200 0.000000
-18.720000 -13.478400 0.000000
-18.673200 -13.478400 0.000000
-18.626400 -13.478400 0.000000
-18.579600 -13.478400 -7.848815
-18.532800 -13.478400 -7.859648
-18.486000 -13.478400 -7.858113
-18.439200 -13.478400 -7.836222
-18.392400 -13.478400 -7.861978
-18.345600 -13.478400 -7.870916
-18.298800 -13.478400 -7.858424
-18.252000 -13.478400 -7.858912
-18.205200 -13.478400 -7.855165
-18.158400 -13.478400 -7.853120
-18.111600 -13.478400 -7.853120
-18.064800 -13.478400 -7.843652
-18.018000 -13.478400 -7.847246
-17.971200 -13.478400 -7.853120
-17.924400 -13.478400 -7.842908
-17.877600 -13.478400 -7.868951
-17.830800 -13.478400 -7.868951
-17.784000 -13.478400 -7.892223
-17.737200 -13.478400 -7.897374
-17.690400 -13.478400 -7.903746
-17.643600 -13.478400 -7.901171
-17.596800 -13.478400 -7.892225
-17.550000 -13.478400 -7.873317
-17.503200 -13.478400 -7.873317
-17.456400 -13.478400 -7.859543
-17.409600 -13.478400 -7.845817
-17.362800 -13.478400 -7.830132
-17.316000 -13.478400 -7.824723
-17.269200 -13.478400 -7.813106
-17.222400 -13.478400 -7.813106
-17.175600 -13.478400 -7.718569
-17.128800 -13.478400 -7.670909
-17.082000 -13.478400 -7.612109
-15.818400 -13.478400 4.942819
-15.771600 -13.478400 4.943553
-15.724800 -13.478400 4.978658
-15.678000 -13.478400 5.010512
-15.631200 -13.478400 5.027119
-15.584400 -13.478400 5.054236
-15.537600 -13.478400 5.067414
-15.490800 -13.478400 5.083923
-15.444000 -13.478400 5.099096
-15.397200 -13.478400 5.118364
-15.350400 -13.478400 5.145902
-15.303600 -13.478400 5.179444
-14.788800 -13.478400 6.569308
-14.742000 -13.478400 6.602983
-14.695200 -13.478400 6.646024
-14.648400 -13.478400 6.661760
-14.601600 -13.478400 6.676943
-14.554800 -13.478400 6.691755
-14.508000 -13.478400 6.697299
-14.461200 -13.478400 6.701747
-14.414400 -13.478400 6.702366
-14.367600 -13.478400 6.706835
-14.320800 -13.478400 6.709674
-14.274000 -13.478400 6.706835
-14.227200 -13.478400 6.705329
-14.180400 -13.478400 6.706788
-14.133600 -13.478400 6.707377
-14.086800 -13.478400 6.702617
-14.040000 -13.478400 6.702617
-13.993200 -13.478400 6.701596
-13.946400 -13.478400 6.702617
-13.899600 -13.478400 6.699710
-13.852800 -13.478400 6.699420
-13.806000 -13.478400 6.699710
-13.759200 -13.478400 6.703955
-13.712400 -13.478400 6.699710
-13.665600 -13.478400 6.703955
-13.618800 -13.478400 6.701718
-13.572000 -13.478400 6.703955
-13.525200 -13.478400 6.704284
-13.478400 -13.478400 6.703955
-13.431600 -13.478400 6.706206
-13.384800 -13.478400 6.711613
-13.338000 -13.478400 6.710215
-13.291200 -13.478400 6.710215
-13.244400 -13.478400 6.707872
-13.197600 -13.478400 6.710263
-13.150800 -13.478400 6.715095
-13.104000 -13.478400 6.710263
-13.057200 -13.478400 6.713941
-13.010400 -13.478400 6.715095
-12.963600 -13.478400 6.722399
-12.916800 -13.478400 6.737043
-12.870000 -13.478400 6.741156
-12.823200 -13.478400 6.749939
-12.776400 -13.478400 6.790480
-3.978000 -13.478400 9.271190
-3.931200 -13.478400 9.194291
-3.884400 -13.478400 9.111860
-3.837600 -13.478400 9.032543
-3.790800 -13.478400 8.946346
-3.744000 -13.478400 8.836224
-3.697200 -13.478400 8.757829
-3.650400 -13.478400 8.690269
-3.603600 -13.478400 8.640019
-3.556800 -13.478400 8.600756
-3.510000 -13.478400 8.571675
-3.463200 -13.478400 8.515905
-3.416400 -13.478400 8.439904
-3.369600 -13.478400 8.407126
-3.322800 -13.478400 8.346859
-3.276000 -13.478400 8.296801
-3.229200 -13.478400 8.224968
-3.182400 -13.478400 8.126836
-3.135600 -13.478400 8.079363
-3.088800 -13.478400 8.006311
-3.042000 -13.478400 7.990426
-2.995200 -13.478400 7.976777
-2.948400 -13.478400 7.907317
-2.901600 -13.478400 7.825751
-2.854800 -13.478400 7.799822
-2.808000 -13.478400 7.790232
-2.761200 -13.478400 7.755063
-2.714400 -13.478400 7.723243
-2.667600 -13.478400 7.691651
-2.620800 -13.478400 7.664910
-2.574000 -13.478400 7.645437
-2.527200 -13.478400 7.635890
-2.480400 -13.478400 7.590666
-2.433600 -13.478400 7.578900
-2.386800 -13.478400 7.567311
-2.340000 -13.478400 7.497229
-2.293200 -13.478400 7.464072
-2.246400 -13.478400 7.437549
-2.199600 -13.478400 7.392230
-2.152800 -13.478400 7.375988
-2.106000 -13.478400 7.358613
-2.059200 -13.478400 7.331594
-2.012400 -13.478400 7.299729
-1.965600 -13.478400 7.278418
-1.918800 -13.478400 7.245365
-1.872000 -13.478400 7.203278
-1.825200 -13.478400 7.195638
-1.778400 -13.478400 7.195560
-1.731600 -13.478400 7.160113
-1.684800 -13.478400 7.153440
-1.638000 -13.478400 7.145918
-1.591200 -13.478400 7.145918
-1.544400 -13.478400 7.127218
-1.497600 -13.478400 7.094136
-1.450800 -13.478400 7.074239
-1.404000 -13.478400 7.060821
-1.357200 -13.478400 7.026785
-1.310400 -13.478400 7.004769
-1.263600 -13.478400 6.984765
-1.216800 -13.478400 6.956347
-1.170000 -13.478400 6.940720
-1.123200 -13.478400 6.920938
-1.076400 -13.478400 6.907985
-1.029600 -13.478400 6.904741
-0.982800 -13.478400 6.899599
-0.936000 -13.478400 6.894922
-0.889200 -13.478400 6.874802
-0.842400 -13.478400 6.837403
-0.795600 -13.478400 6.781188
-0.748800 -13.478400 6.745111
-0.702000 -13.478400 6.724504
-0.655200 -13.478400 6.710847
-0.608400 -13.478400 6.683602
-0.561600 -13.478400 6.683602
-0.514800 -13.478400 6.683602
-0.468000 -13.478400 6.683304
-0.421200 -13.478400 6.687378
-0.374400 -13.478400 6.687623
-0.327600 -13.478400 6.683304
-0.280800 -13.478400 6.668726
-0.234000 -13.478400 6.645016
-0.187200 -13.478400 6.633568
-0.140400 -13.478400 6.626972
-0.093600 -13.478400 6.625917
-0.046800 -13.478400 6.602759
0.000000 -13.478400 6.595552
0.046800 -13.478400 6.570294
0.093600 -13.478400 6.561484
0.140400 -13.478400 6.548217
0.187200 -13.478400 6.531949
0.234000 -13.478400 6.531949
0.280800 -13.478400 6.531949
0.327600 -13.478400 6.548059
0.374400 -13.478400 6.531949
0.421200 -13.478400 6.518214
0.468000 -13.478400 6.506434
0.514800 -13.478400 6.481684
0.561600 -13.478400 6.434139
0.608400 -13.478400 6.422675
0.655200 -13.478400 6.415292
0.702000 -13.478400 6.382812
0.748800 -13.478400 6.360275
0.795600 -13.478400 6.337697
0.842400 -13.478400 6.333091
0.889200 -13.478400 6.315393
0.936000 -13.478400 6.312562
0.982800 -13.478400 6.315393
1.029600 -13.478400 6.315393
1.076400 -13.478400 6.320218
1.123200 -13.478400 6.320218
1.170000 -13.478400 6.320218
1.216800 -13.478400 6.341569
1.263600 -13.478400 6.349436
1.310400 -13.478400 6.335561
1.357200 -13.478400 6.332429
1.404000 -13.478400 6.292596
1.450800 -13.478400 6.290013
1.497600 -13.478400 6.262778
1.544400 -13.478400 6.230286
1.591200 -13.478400 6.192278
1.638000 -13.478400 6.185873
1.684800 -13.478400 6.179854
1.731600 -13.478400 6.175803
1.778400 -13.478400 6.170747
1.825200 -13.478400 6.164150
1.872000 -13.478400 6.164150
1.918800 -13.478400 6.168979
1.965600 -13.478400 6.134960
2.012400 -13.478400 6.139863
2.059200 -13.478400 6.139863
2.106000 -13.478400 6.133904
2.152800 -13.478400 6.134271
2.199600 -13.478400 6.134960
2.246400 -13.478400 6.133904
2.293200 -13.478400 6.142854
2.340000 -13.478400 6.146814
2.386800 -13.478400 6.155348
2.433600 -13.478400 6.158673
2.480400 -13.478400 6.142854
2.527200 -13.478400 6.126070
2.574000 -13.478400 6.126070
2.620800 -13.478400 6.126070
2.667600 -13.478400 6.104789
2.714400 -13.478400 6.089232
2.761200 -13.478400 6.080924
2.808000 -13.478400 6.075190
2.854800 -13.478400 6.065903
2.901600 -13.478400 6.061382
2.948400 -13.478400 6.056359
2.995200 -13.478400 6.056359
3.042000 -13.478400 6.040163
3.088800 -13.478400 6.038491
3.135600 -13.478400 6.027158
3.182400 -13.478400 6.010149
3.229200 -13.478400 6.000922
3.276000 -13.478400 5.983531
3.322800 -13.478400 5.983531
3.369600 -13.478400 5.987131
3.416400 -13.478400 6.000922
3.463200 -13.478400 6.018373
3.510000 -13.478400 6.036736
3.556800 -13.478400 6.088543
3.603600 -13.478400 6.106304
3.650400 -13.478400 6.098946
3.697200 -13.478400 6.092195
3.744000 -13.478400 6.072825
3.790800 -13.478400 6.054544
3.837600 -13.478400 6.049274
3.884400 -13.478400 6.021599
3.931200 -13.478400 6.016708
3.978000 -13.478400 6.016708
4.024800 -13.478400 6.017675
4.071600 -13.478400 6.012823
4.118400 -13.478400 6.009120
4.165200 -13.478400 6.009120
4.212000 -13.478400 5.988572
4.258800 -13.478400 5.988572
4.305600 -13.478400 5.998602
4.352400 -13.478400 5.991431
4.399200 -13.478400 6.009822
4.446000 -13.478400 6.017704
4.492800 -13.478400 6.029391
4.539600 -13.478400 6.050149
4.586400 -13.478400 6.050854
4.633200 -13.478400 6.054602
4.680000 -13.478400 6.050360
4.726800 -13.478400 6.054602
4.773600 -13.478400 6.048571
4.820400 -13.478400 6.047413
4.867200 -13.478400 6.042720
4.914000 -13.478400 6.047029
4.960800 -13.478400 6.047202
5.007600 -13.478400 6.047413
5.054400 -13.478400 6.049350
5.101200 -13.478400 6.064514
5.148000 -13.478400 6.066690
5.194800 -13.478400 6.090570
5.241600 -13.478400 6.106491
5.288400 -13.478400 6.124870
5.335200 -13.478400 6.166494
5.382000 -13.478400 6.179371
5.428800 -13.478400 6.181095
5.475600 -13.478400 6.182913
5.522400 -13.478400 6.195341
5.569200 -13.478400 6.182913
5.616000 -13.478400 6.174376
5.662800 -13.478400 6.173046
5.709600 -13.478400 6.162722
5.756400 -13.478400 6.170406
5.803200 -13.478400 6.162722
5.850000 -13.478400 6.164812
5.896800 -13.478400 6.167147
5.943600 -13.478400 6.179942
5.990400 -13.478400 6.189701
6.037200 -13.478400 6.222528
6.084000 -13.478400 6.220157
6.130800 -13.478400 6.237911
6.177600 -13.478400 6.226132
6.224400 -13.478400 6.226132
6.271200 -13.478400 6.224675
6.318000 -13.478400 6.226132
6.364800 -13.478400 6.236920
6.411600 -13.478400 6.265347
6.458400 -13.478400 6.296868
6.505200 -13.478400 6.303807
6.552000 -13.478400 6.308047
6.598800 -13.478400 6.315594
6.645600 -13.478400 6.325691
6.692400 -13.478400 6.331430
6.739200 -13.478400 6.360615
6.786000 -13.478400 6.370647
6.832800 -13.478400 6.387084
6.879600 -13.478400 6.390093
6.926400 -13.478400 6.407155
6.973200 -13.478400 6.415864
7.020000 -13.478400 6.418209
7.066800 -13.478400 6.424970
7.113600 -13.478400 6.434374
7.160400 -13.478400 6.435586
7.207200 -13.478400 6.440391
7.254000 -13.478400 6.443365
7.300800 -13.478400 6.453500
7.347600 -13.478400 6.461870
7.394400 -13.478400 6.490961
7.441200 -13.478400 6.495090
7.488000 -13.478400 6.510636
7.534800 -13.478400 6.522389
7.581600 -13.478400 6.574033
7.628400 -13.478400 6.593893
7.675200 -13.478400 6.609006
7.722000 -13.478400 6.636517
7.768800 -13.478400 6.682615
7.815600 -13.478400 6.684003
7.862400 -13.478400 6.690979
7.909200 -13.478400 6.691353
7.956000 -13.478400 6.691353
8.002800 -13.478400 6.694445
8.049600 -13.478400 6.710698
8.096400 -13.478400 6.730905
8.143200 -13.478400 6.770255
8.190000 -13.478400 6.787689
8.236800 -13.478400 6.799802
8.283600 -13.478400 6.811133
8.330400 -13.478400 6.819283
8.377200 -13.478400 6.849256
8.424000 -13.478400 6.921523
8.470800 -13.478400 6.968646
8.517600 -13.478400 7.000464
8.564400 -13.478400 7.012727
8.611200 -13.478400 7.020088
8.658000 -13.478400 7.027311
8.704800 -13.478400 7.038468
8.751600 -13.478400 7.046273
8.798400 -13.478400 7.056492
8.845200 -13.478400 7.097013
8.892000 -13.478400 7.150936
8.938800 -13.478400 7.162248
8.985600 -13.478400 7.202606
9.032400 -13.478400 7.237445
9.079200 -13.478400 7.281484
9.126000 -13.478400 7.308122
9.172800 -13.478400 7.375743
9.219600 -13.478400 7.409921
9.266400 -13.478400 7.421392
9.313200 -13.478400 7.454335
9.360000 -13.478400 7.469185
9.406800 -13.478400 7.512199
9.453600 -13.478400 7.558124
9.500400 -13.478400 7.694987
9.547200 -13.478400 7.738650
9.594000 -13.478400 7.788010
9.640800 -13.478400 7.809087
9.687600 -13.478400 7.840687
9.734400 -13.478400 7.859127
9.781200 -13.478400 7.912387
9.828000 -13.478400 8.000977
9.874800 -13.478400 8.023859
9.921600 -13.478400 8.180659
9.968400 -13.478400 8.180659
10.015200 -13.478400 8.135545
10.062000 -13.478400 8.135545
10.108800 -13.478400 7.893856
13.899600 -13.478400 6.655597
13.946400 -13.478400 6.643232
13.993200 -13.478400 6.634794
14.040000 -13.478400 6.624326
14.086800 -13.478400 6.619436
14.133600 -13.478400 6.615844
14.180400 -13.478400 6.614953
14.227200 -13.478400 6.613014
14.274000 -13.478400 6.614953
14.320800 -13.478400 6.614953
14.367600 -13.478400 6.615844
14.414400 -13.478400 6.617286
14.461200 -13.478400 6.605720
14.508000 -13.478400 6.605720
14.554800 -13.478400 6.613903
14.601600 -13.478400 6.613088
14.648400 -13.478400 6.606070
14.695200 -13.478400 6.611259
14.742000 -13.478400 6.608732
14.788800 -13.478400 6.611259
14.835600 -13.478400 6.613903
14.882400 -13.478400 6.609776
14.929200 -13.478400 6.609776
14.976000 -13.478400 6.609776
15.022800 -13.478400 6.609368
15.069600 -13.478400 6.605333
15.116400 -13.478400 6.599340
15.163200 -13.478400 6.596394
15.210000 -13.478400 6.597205
15.256800 -13.478400 6.597205
15.303600 -13.478400 6.606416
15.350400 -13.478400 6.622864
15.397200 -13.478400 6.631546
15.444000 -13.478400 6.631546
15.490800 -13.478400 6.625760
15.537600 -13.478400 6.623207
15.584400 -13.478400 6.616141
15.631200 -13.478400 6.599194
15.678000 -13.478400 6.585006
15.724800 -13.478400 6.561045
15.771600 -13.478400 6.545763
15.818400 -13.478400 6.524784
16.333200 -13.478400 5.061232
16.380000 -13.478400 5.040716
16.426800 -13.478400 5.009437
16.473600 -13.478400 4.999811
16.520400 -13.478400 4.999811
16.567200 -13.478400 4.999811
16.614000 -13.478400 4.991268
16.660800 -13.478400 4.983652
16.707600 -13.478400 4.983652
16.754400 -13.478400 4.975512
16.801200 -13.478400 4.969572
16.848000 -13.478400 4.960935
16.894800 -13.478400 4.945770
16.941600 -13.478400 4.913567
16.988400 -13.478400 4.876920
17.035200 -13.478400 4.824588
17.082000 -13.478400 4.738962
18.392400 -13.478400 -8.138604
18.439200 -13.478400 -8.180036
18.486000 -13.478400 -8.223434
18.532800 -13.478400 -8.281470
18.579600 -13.478400 0.000000
18.626400 -13.478400 0.000000
18.673200 -13.478400 0.000000
-18.720000 -13.431600 0.000000
-18.673200 -13.431600 0.000000
-18.626400 -13.431600 0.000000
-18.579600 -13.431600 -7.801780
-18.532800 -13.431600 -7.836222
-18.486000 -13.431600 -7.817950
-18.439200 -13.431600 -7.801780
-18.392400 -13.431600 -7.826996
-18.345600 -13.431600 -7.841304
-18.298800 -13.431600 -7.826996
-18.252000 -13.431600 -7.841304
-18.205200 -13.431600 -7.839336
-18.158400 -13.431600 -7.843652
-18.111600 -13.431600 -7.847246
-18.064800 -13.431600 -7.843652
-18.018000 -13.431600 -7.842908
-17.971200 -13.431600 -7.842908
-17.924400 -13.431600 -7.834526
-17.877600 -13.431600 -7.847246
-17.830800 -13.431600 -7.847246
-17.784000 -13.431600 -7.875566
-17.737200 -13.431600 -7.892225
-17.690400 -13.431600 -7.893400
-17.643600 -13.431600 -7.893400
-17.596800 -13.431600 -7.892225
-17.550000 -13.431600 -7.859543
-17.503200 -13.431600 -7.858989
-17.456400 -13.431600 -7.845817
-17.409600 -13.431600 -7.825819
-17.362800 -13.431600 -7.817360
-17.316000 -13.431600 -7.807763
-17.269200 -13.431600 -7.795504
-17.222400 -13.431600 -7.762346
-17.175600 -13.431600 -7.695797
-17.128800 -13.431600 -7.667021
-16.614000 -13.431600 -6.194394
-15.818400 -13.431600 4.953731
-15.771600 -13.431600 4.974726
-15.724800 -13.431600 5.010512
-15.678000 -13.431600 5.031461
-15.631200 -13.431600 5.053658
-15.584400 -13.431600 5.068136
-15.537600 -13.431600 5.077815
-15.490800 -13.431600 5.089051
-15.444000 -13.431600 5.104642
-15.397200 -13.431600 5.132484
-15.350400 -13.431600 5.159411
-15.303600 -13.431600 5.202939
-14.835600 -13.431600 6.569308
-14.788800 -13.431600 6.587149
-14.742000 -13.431600 6.642726
-14.695200 -13.431600 6.659738
-14.648400 -13.431600 6.665300
-14.601600 -13.431600 6.681266
-14.554800 -13.431600 6.691877
-14.508000 -13.431600 6.705329
-14.461200 -13.431600 6.707905
-14.414400 -13.431600 6.710921
-14.367600 -13.431600 6.713518
-14.320800 -13.431600 6.713518
-14.274000 -13.431600 6.712272
-14.227200 -13.431600 6.710921
-14.180400 -13.431600 6.712753
-14.133600 -13.431600 6.713083
-14.086800 -13.431600 6.707524
-14.040000 -13.431600 6.707377
-13.993200 -13.431600 6.706788
-13.946400 -13.431600 6.707524
-13.899600 -13.431600 6.707524
-13.852800 -13.431600 6.704650
-13.806000 -13.431600 6.705672
-13.759200 -13.431600 6.707730
-13.712400 -13.431600 6.705672
-13.665600 -13.431600 6.707730
-13.618800 -13.431600 6.704284
-13.572000 -13.431600 6.705672
-13.525200 -13.431600 6.706206
-13.478400 -13.431600 6.708758
-13.431600 -13.431600 6.711699
-13.384800 -13.431600 6.715118
-13.338000 -13.431600 6.712798
-13.291200 -13.431600 6.713941
-13.244400 -13.431600 6.715118
-13.197600 -13.431600 6.717276
-13.150800 -13.431600 6.718659
-13.104000 -13.431600 6.718659
-13.057200 -13.431600 6.722399
-13.010400 -13.431600 6.724521
-12.963600 -13.431600 6.736216
-12.916800 -13.431600 6.741525
-12.870000 -13.431600 6.749394
-12.823200 -13.431600 6.752638
-3.978000 -13.431600 9.271190
-3.931200 -13.431600 9.197489
-3.884400 -13.431600 9.143663
-3.837600 -13.431600 9.065044
-3.790800 -13.431600 8.972745
-3.744000 -13.431600 8.854451
-3.697200 -13.431600 8.765405
-3.650400 -13.431600 8.728940
-3.603600 -13.431600 8.644256
-3.556800 -13.431600 8.600756
-3.510000 -13.431600 8.566092
-3.463200 -13.431600 8.504324
-3.416400 -13.431600 8.438526
-3.369600 -13.431600 8.394192
-3.322800 -13.431600 8.346859
-3.276000 -13.431600 8.296801
-3.229200 -13.431600 8.224968
-3.182400 -13.431600 8.127285
-3.135600 -13.431600 8.097704
-3.088800 -13.431600 8.047966
-3.042000 -13.431600 7.999216
-2.995200 -13.431600 7.978291
-2.948400 -13.431600 7.907688
-2.901600 -13.431600 7.891702
-2.854800 -13.431600 7.810004
-2.808000 -13.431600 7.790845
-2.761200 -13.431600 7.763785
-2.714400 -13.431600 7.726110
-2.667600 -13.431600 7.691651
-2.620800 -13.431600 7.664910
-2.574000 -13.431600 7.641081
-2.527200 -13.431600 7.638135
-2.480400 -13.431600 7.599181
-2.433600 -13.431600 7.590666
-2.386800 -13.431600 7.573514
-2.340000 -13.431600 7.534862
-2.293200 -13.431600 7.466869
-2.246400 -13.431600 7.444061
-2.199600 -13.431600 7.400018
-2.152800 -13.431600 7.377230
-2.106000 -13.431600 7.364044
-2.059200 -13.431600 7.340739
-2.012400 -13.431600 7.313744
-1.965600 -13.431600 7.278418
-1.918800 -13.431600 7.245365
-1.872000 -13.431600 7.203278
-1.825200 -13.431600 7.176059
-1.778400 -13.431600 7.181098
-1.731600 -13.431600 7.168162
-1.684800 -13.431600 7.161522
-1.638000 -13.431600 7.147485
-1.591200 -13.431600 7.145918
-1.544400 -13.431600 7.126352
-1.497600 -13.431600 7.075488
-1.450800 -13.431600 7.060821
-1.404000 -13.431600 7.054142
-1.357200 -13.431600 7.007244
-1.310400 -13.431600 6.990161
-1.263600 -13.431600 6.965183
-1.216800 -13.431600 6.942138
-1.170000 -13.431600 6.928360
-1.123200 -13.431600 6.907348
-1.076400 -13.431600 6.901262
-1.029600 -13.431600 6.895463
-0.982800 -13.431600 6.875064
-0.936000 -13.431600 6.864467
-0.889200 -13.431600 6.849288
-0.842400 -13.431600 6.829258
-0.795600 -13.431600 6.766188
-0.748800 -13.431600 6.750690
-0.702000 -13.431600 6.732436
-0.655200 -13.431600 6.715703
-0.608400 -13.431600 6.709695
-0.561600 -13.431600 6.709695
-0.514800 -13.431600 6.704094
-0.468000 -13.431600 6.711500
-0.421200 -13.431600 6.711500
-0.374400 -13.431600 6.711753
-0.327600 -13.431600 6.687623
-0.280800 -13.431600 6.686698
-0.234000 -13.431600 6.655357
-0.187200 -13.431600 6.644563
-0.140400 -13.431600 6.631897
-0.093600 -13.431600 6.630950
-0.046800 -13.431600 6.623839
0.000000 -13.431600 6.596353
0.046800 -13.431600 6.581328
0.093600 -13.431600 6.561727
0.140400 -13.431600 6.557116
0.187200 -13.431600 6.548217
0.234000 -13.431600 6.534395
0.280800 -13.431600 6.531949
0.327600 -13.431600 6.531949
0.374400 -13.431600 6.518214
0.421200 -13.431600 6.507633
0.468000 -13.431600 6.503526
0.514800 -13.431600 6.448838
0.561600 -13.431600 6.434063
0.608400 -13.431600 6.418508
0.655200 -13.431600 6.398017
0.702000 -13.431600 6.375688
0.748800 -13.431600 6.360275
0.795600 -13.431600 6.348071
0.842400 -13.431600 6.340698
0.889200 -13.431600 6.330345
0.936000 -13.431600 6.322731
0.982800 -13.431600 6.326534
1.029600 -13.431600 6.326534
1.076400 -13.431600 6.330345
1.123200 -13.431600 6.336251
1.170000 -13.431600 6.340941
1.216800 -13.431600 6.349436
1.263600 -13.431600 6.351206
1.310400 -13.431600 6.338360
1.357200 -13.431600 6.332429
1.404000 -13.431600 6.292171
1.450800 -13.431600 6.285837
1.497600 -13.431600 6.261628
1.544400 -13.431600 6.194666
1.591200 -13.431600 6.179854
1.638000 -13.431600 6.175494
1.684800 -13.431600 6.167247
1.731600 -13.431600 6.165885
1.778400 -13.431600 6.165885
1.825200 -13.431600 6.152385
1.872000 -13.431600 6.151737
1.918800 -13.431600 6.151737
1.965600 -13.431600 6.134761
2.012400 -13.431600 6.134960
2.059200 -13.431600 6.134960
2.106000 -13.431600 6.133578
2.152800 -13.431600 6.133904
2.199600 -13.431600 6.134271
2.246400 -13.431600 6.133578
2.293200 -13.431600 6.142854
2.340000 -13.431600 6.150914
2.386800 -13.431600 6.155348
2.433600 -13.431600 6.176155
2.480400 -13.431600 6.142854
2.527200 -13.431600 6.126070
2.574000 -13.431600 6.126070
2.620800 -13.431600 6.107837
2.667600 -13.431600 6.090954
2.714400 -13.431600 6.082950
2.761200 -13.431600 6.060230
2.808000 -13.431600 6.047209
2.854800 -13.431600 6.040163
2.901600 -13.431600 6.040163
2.948400 -13.431600 6.037366
2.995200 -13.431600 6.047832
3.042000 -13.431600 6.033396
3.088800 -13.431600 6.021022
3.135600 -13.431600 6.021022
3.182400 -13.431600 6.005348
3.229200 -13.431600 6.000026
3.276000 -13.431600 5.987791
3.322800 -13.431600 5.987791
3.369600 -13.431600 5.987791
3.416400 -13.431600 6.010187
3.463200 -13.431600 6.020046
3.510000 -13.431600 6.035241
3.556800 -13.431600 6.092195
3.603600 -13.431600 6.112596
3.650400 -13.431600 6.098946
3.697200 -13.431600 6.097494
3.744000 -13.431600 6.070662
3.790800 -13.431600 6.042000
3.837600 -13.431600 6.023028
3.884400 -13.431600 6.008308
3.931200 -13.431600 6.008137
3.978000 -13.431600 6.007133
4.024800 -13.431600 6.009120
4.071600 -13.431600 6.009120
4.118400 -13.431600 6.004655
4.165200 -13.431600 5.986714
4.212000 -13.431600 5.973892
4.258800 -13.431600 5.969779
4.305600 -13.431600 5.969779
4.352400 -13.431600 5.975790
4.399200 -13.431600 5.976481
4.446000 -13.431600 5.991431
4.492800 -13.431600 6.014716
4.539600 -13.431600 6.029963
4.586400 -13.431600 6.035253
4.633200 -13.431600 6.037418
4.680000 -13.431600 6.037418
4.726800 -13.431600 6.042720
4.773600 -13.431600 6.035862
4.820400 -13.431600 6.046063
4.867200 -13.431600 6.035862
4.914000 -13.431600 6.046063
4.960800 -13.431600 6.047202
5.007600 -13.431600 6.047413
5.054400 -13.431600 6.049350
5.101200 -13.431600 6.066153
5.148000 -13.431600 6.069974
5.194800 -13.431600 6.087740
5.241600 -13.431600 6.092737
5.288400 -13.431600 6.111321
5.335200 -13.431600 6.130541
5.382000 -13.431600 6.159115
5.428800 -13.431600 6.168159
5.475600 -13.431600 6.179371
5.522400 -13.431600 6.182913
5.569200 -13.431600 6.180079
5.616000 -13.431600 6.173046
5.662800 -13.431600 6.170406
5.709600 -13.431600 6.155513
5.756400 -13.431600 6.170406
5.803200 -13.431600 6.148464
5.850000 -13.431600 6.148464
5.896800 -13.431600 6.148464
5.943600 -13.431600 6.167147
5.990400 -13.431600 6.173610
6.037200 -13.431600 6.202300
6.084000 -13.431600 6.211309
6.130800 -13.431600 6.224675
6.177600 -13.431600 6.222528
6.224400 -13.431600 6.224718
6.271200 -13.431600 6.224718
6.318000 -13.431600 6.227830
6.364800 -13.431600 6.245127
6.411600 -13.431600 6.270771
6.458400 -13.431600 6.299675
6.505200 -13.431600 6.305661
6.552000 -13.431600 6.308047
6.598800 -13.431600 6.312235
6.645600 -13.431600 6.315594
6.692400 -13.431600 6.325691
6.739200 -13.431600 6.331430
6.786000 -13.431600 6.360615
6.832800 -13.431600 6.378926
6.879600 -13.431600 6.379636
6.926400 -13.431600 6.398680
6.973200 -13.431600 6.407155
7.020000 -13.431600 6.415864
7.066800 -13.431600 6.417719
7.113600 -13.431600 6.428745
7.160400 -13.431600 6.429907
7.207200 -13.431600 6.435586
7.254000 -13.431600 6.443365
7.300800 -13.431600 6.452399
7.347600 -13.431600 6.465492
7.394400 -13.431600 6.494197
7.441200 -13.431600 6.502365
7.488000 -13.431600 6.513680
7.534800 -13.431600 6.522875
7.581600 -13.431600 6.575770
7.628400 -13.431600 6.593893
7.675200 -13.431600 6.609925
7.722000 -13.431600 6.636517
7.768800 -13.431600 6.669409
7.815600 -13.431600 6.674942
7.862400 -13.431600 6.682615
7.909200 -13.431600 6.684003
7.956000 -13.431600 6.684242
8.002800 -13.431600 6.690979
8.049600 -13.431600 6.694396
8.096400 -13.431600 6.710698
8.143200 -13.431600 6.761803
8.190000 -13.431600 6.791159
8.236800 -13.431600 6.799802
8.283600 -13.431600 6.799802
8.330400 -13.431600 6.814051
8.377200 -13.431600 6.842814
8.424000 -13.431600 6.912889
8.470800 -13.431600 6.966052
8.517600 -13.431600 6.979561
8.564400 -13.431600 7.000464
8.611200 -13.431600 7.008437
8.658000 -13.431600 7.020088
8.704800 -13.431600 7.026018
8.751600 -13.431600 7.026914
8.798400 -13.431600 7.056610
8.845200 -13.431600 7.097013
8.892000 -13.431600 7.153551
8.938800 -13.431600 7.163670
8.985600 -13.431600 7.202606
9.032400 -13.431600 7.237445
9.079200 -13.431600 7.288920
9.126000 -13.431600 7.307209
9.172800 -13.431600 7.323289
9.219600 -13.431600 7.375743
9.266400 -13.431600 7.409921
9.313200 -13.431600 7.421392
9.360000 -13.431600 7.465675
9.406800 -13.431600 7.474297
9.453600 -13.431600 7.526883
9.500400 -13.431600 7.694987
9.547200 -13.431600 7.738869
9.594000 -13.431600 7.791859
9.640800 -13.431600 7.811961
9.687600 -13.431600 7.825214
9.734400 -13.431600 7.834613
9.781200 -13.431600 7.888555
9.828000 -13.431600 7.949255
9.874800 -13.431600 8.007523
9.921600 -13.431600 8.135545
9.968400 -13.431600 8.135545
10.015200 -13.431600 8.128166
10.062000 -13.431600 8.120252
10.108800 -13.431600 7.575364
13.899600 -13.431600 6.676952
13.946400 -13.431600 6.658864
13.993200 -13.431600 6.652915
14.040000 -13.431600 6.647656
14.086800 -13.431600 6.638067
14.133600 -13.431600 6.629157
14.180400 -13.431600 6.624124
14.227200 -13.431600 6.619436
14.274000 -13.431600 6.618661
14.320800 -13.431600 6.618661
14.367600 -13.431600 6.618661
14.414400 -13.431600 6.620364
14.461200 -13.431600 6.615461
14.508000 -13.431600 6.613088
14.554800 -13.431600 6.613903
14.601600 -13.431600 6.614210
14.648400 -13.431600 6.613088
14.695200 -13.431600 6.611259
14.742000 -13.431600 6.608732
14.788800 -13.431600 6.611259
14.835600 -13.431600 6.611259
14.882400 -13.431600 6.609776
14.929200 -13.431600 6.609368
14.976000 -13.431600 6.609368
15.022800 -13.431600 6.608732
15.069600 -13.431600 6.598292
15.116400 -13.431600 6.596394
15.163200 -13.431600 6.594410
15.210000 -13.431600 6.594410
15.256800 -13.431600 6.594943
15.303600 -13.431600 6.602332
15.350400 -13.431600 6.619239
15.397200 -13.431600 6.622670
15.444000 -13.431600 6.631546
15.490800 -13.431600 6.625760
15.537600 -13.431600 6.623638
15.584400 -13.431600 6.619239
15.631200 -13.431600 6.602772
15.678000 -13.431600 6.591737
15.724800 -13.431600 6.584727
15.771600 -13.431600 6.556409
15.818400 -13.431600 6.535478
15.865200 -13.431600 6.506543
16.380000 -13.431600 5.040716
16.426800 -13.431600 5.006203
16.473600 -13.431600 5.001114
16.520400 -13.431600 5.004072
16.567200 -13.431600 5.001227
16.614000 -13.431600 4.993421
16.660800 -13.431600 4.993421
16.707600 -13.431600 4.990063
16.754400 -13.431600 4.978267
16.801200 -13.431600 4.974382
16.848000 -13.431600 4.972797
16.894800 -13.431600 4.969563
16.941600 -13.431600 4.943098
16.988400 -13.431600 4.908603
17.035200 -13.431600 4.872511
17.082000 -13.431600 4.795101
17.128800 -13.431600 4.642056
18.439200 -13.431600 -8.211531
18.486000 -13.431600 -8.251592
18.532800 -13.431600 -8.306997
18.579600 -13.431600 0.000000
18.626400 -13.431600 0.000000
18.673200 -13.431600 0.000000
-18.720000 -13.384800 0.000000
-18.673200 -13.384800 0.000000
-18.626400 -13.384800 0.000000
-18.579600 -13.384800 -7.816908
-18.532800 -13.384800 -7.817950
-18.486000 -13.384800 -7.801900
-18.439200 -13.384800 -7.795740
-18.392400 -13.384800 -7.801900
-18.345600 -13.384800 -7.816908
-18.298800 -13.384800 -7.809146
-18.252000 -13.384800 -7.817950
-18.205200 -13.384800 -7.826009
-18.158400 -13.384800 -7.841304
-18.111600 -13.384800 -7.847246
-18.064800 -13.384800 -7.847246
-18.018000 -13.384800 -7.847246
-17.971200 -13.384800 -7.847246
-17.924400 -13.384800 -7.842908
-17.877600 -13.384800 -7.853120
-17.830800 -13.384800 -7.848415
-17.784000 -13.384800 -7.875566
-17.737200 -13.384800 -7.881421
-17.690400 -13.384800 -7.893400
-17.643600 -13.384800 -7.892225
-17.596800 -13.384800 -7.876388
-17.550000 -13.384800 -7.858989
-17.503200 -13.384800 -7.855655
-17.456400 -13.384800 -7.845817
-17.409600 -13.384800 -7.830132
-17.362800 -13.384800 -7.817360
-17.316000 -13.384800 -7.803780
-17.269200 -13.384800 -7.741894
-17.222400 -13.384800 -7.718569
-17.175600 -13.384800 -7.648048
-16.754400 -13.384800 -6.327768
-16.660800 -13.384800 -6.206464
-16.614000 -13.384800 -6.157520
-15.912000 -13.384800 4.939832
-15.865200 -13.384800 4.949536
-15.818400 -13.384800 4.974726
-15.771600 -13.384800 5.004327
-15.724800 -13.384800 5.031461
-15.678000 -13.384800 5.051641
-15.631200 -13.384800 5.058916
-15.584400 -13.384800 5.082420
-15.537600 -13.384800 5.090219
-15.490800 -13.384800 5.104642
-15.444000 -13.384800 5.123697
-15.397200 -13.384800 5.150984
-14.835600 -13.384800 6.602983
-14.788800 -13.384800 6.645316
-14.742000 -13.384800 6.660024
-14.695200 -13.384800 6.673502
-14.648400 -13.384800 6.681266
-14.601600 -13.384800 6.698761
-14.554800 -13.384800 6.715537
-14.508000 -13.384800 6.714118
-14.461200 -13.384800 6.716940
-14.414400 -13.384800 6.720526
-14.367600 -13.384800 6.726676
-14.320800 -13.384800 6.729785
-14.274000 -13.384800 6.726676
-14.227200 -13.384800 6.720465
-14.180400 -13.384800 6.726676
-14.133600 -13.384800 6.728448
-14.086800 -13.384800 6.716754
-14.040000 -13.384800 6.713083
-13.993200 -13.384800 6.712272
-13.946400 -13.384800 6.713083
-13.899600 -13.384800 6.711702
-13.852800 -13.384800 6.711702
-13.806000 -13.384800 6.718684
-13.759200 -13.384800 6.718684
-13.712400 -13.384800 6.711140
-13.665600 -13.384800 6.711613
-13.618800 -13.384800 6.707730
-13.572000 -13.384800 6.711140
-13.525200 -13.384800 6.711613
-13.478400 -13.384800 6.712798
-13.431600 -13.384800 6.715861
-13.384800 -13.384800 6.721553
-13.338000 -13.384800 6.723804
-13.291200 -13.384800 6.721553
-13.244400 -13.384800 6.724527
-13.197600 -13.384800 6.726992
-13.150800 -13.384800 6.726992
-13.104000 -13.384800 6.732750
-13.057200 -13.384800 6.735691
-13.010400 -13.384800 6.736839
-12.963600 -13.384800 6.744137
-12.916800 -13.384800 6.750449
-12.870000 -13.384800 6.773487
-3.978000 -13.384800 9.256465
-3.931200 -13.384800 9.169583
-3.884400 -13.384800 9.139223
-3.837600 -13.384800 9.065044
-3.790800 -13.384800 8.993420
-3.744000 -13.384800 8.885681
-3.697200 -13.384800 8.811114
-3.650400 -13.384800 8.742710
-3.603600 -13.384800 8.654604
-3.556800 -13.384800 8.607580
-3.510000 -13.384800 8.552967
-3.463200 -13.384800 8.503116
-3.416400 -13.384800 8.425885
-3.369600 -13.384800 8.378558
-3.322800 -13.384800 8.346859
-3.276000 -13.384800 8.311312
-3.229200 -13.384800 8.221683
-3.182400 -13.384800 8.135488
-3.135600 -13.384800 8.097704
-3.088800 -13.384800 8.047966
-3.042000 -13.384800 7.996571
-2.995200 -13.384800 7.976777
-2.948400 -13.384800 7.941134
-2.901600 -13.384800 7.888291
-2.854800 -13.384800 7.816631
-2.808000 -13.384800 7.795684
-2.761200 -13.384800 7.783926
-2.714400 -13.384800 7.739387
-2.667600 -13.384800 7.701360
-2.620800 -13.384800 7.677138
-2.574000 -13.384800 7.654237
-2.527200 -13.384800 7.639220
-2.480400 -13.384800 7.634401
-2.433600 -13.384800 7.599181
-2.386800 -13.384800 7.575692
-2.340000 -13.384800 7.534862
-2.293200 -13.384800 7.492582
-2.246400 -13.384800 7.417292
-2.199600 -13.384800 7.392152
-2.152800 -13.384800 7.375988
-2.106000 -13.384800 7.365486
-2.059200 -13.384800 7.349410
-2.012400 -13.384800 7.331594
-1.965600 -13.384800 7.279019
-1.918800 -13.384800 7.254117
-1.872000 -13.384800 7.203278
-1.825200 -13.384800 7.183792
-1.778400 -13.384800 7.181098
-1.731600 -13.384800 7.168162
-1.684800 -13.384800 7.161522
-1.638000 -13.384800 7.145918
-1.591200 -13.384800 7.145918
-1.544400 -13.384800 7.126352
-1.497600 -13.384800 7.079557
-1.450800 -13.384800 7.067088
-1.404000 -13.384800 7.048352
-1.357200 -13.384800 6.990161
-1.310400 -13.384800 6.968756
-1.263600 -13.384800 6.953532
-1.216800 -13.384800 6.928360
-1.170000 -13.384800 6.915872
-1.123200 -13.384800 6.907348
-1.076400 -13.384800 6.901262
-1.029600 -13.384800 6.898967
-0.982800 -13.384800 6.888207
-0.936000 -13.384800 6.878942
-0.889200 -13.384800 6.850594
-0.842400 -13.384800 6.826817
-0.795600 -13.384800 6.766188
-0.748800 -13.384800 6.751914
-0.702000 -13.384800 6.734975
-0.655200 -13.384800 6.724504
-0.608400 -13.384800 6.711753
-0.561600 -13.384800 6.712118
-0.514800 -13.384800 6.711753
-0.468000 -13.384800 6.715703
-0.421200 -13.384800 6.719779
-0.374400 -13.384800 6.720972
-0.327600 -13.384800 6.700866
-0.280800 -13.384800 6.687378
-0.234000 -13.384800 6.655357
-0.187200 -13.384800 6.645016
-0.140400 -13.384800 6.631897
-0.093600 -13.384800 6.630950
-0.046800 -13.384800 6.620264
0.000000 -13.384800 6.595552
0.046800 -13.384800 6.581328
0.093600 -13.384800 6.561727
0.140400 -13.384800 6.542236
0.187200 -13.384800 6.530886
0.234000 -13.384800 6.518214
0.280800 -13.384800 6.518214
0.327600 -13.384800 6.518214
0.374400 -13.384800 6.514829
0.421200 -13.384800 6.506750
0.468000 -13.384800 6.496238
0.514800 -13.384800 6.459374
0.561600 -13.384800 6.424754
0.608400 -13.384800 6.406366
0.655200 -13.384800 6.391531
0.702000 -13.384800 6.375688
0.748800 -13.384800 6.370385
0.795600 -13.384800 6.367761
0.842400 -13.384800 6.362748
0.889200 -13.384800 6.337892
0.936000 -13.384800 6.333091
0.982800 -13.384800 6.333091
1.029600 -13.384800 6.330345
1.076400 -13.384800 6.326534
1.123200 -13.384800 6.326534
1.170000 -13.384800 6.326534
1.216800 -13.384800 6.340941
1.263600 -13.384800 6.341569
1.310400 -13.384800 6.328993
1.357200 -13.384800 6.328993
1.404000 -13.384800 6.287252
1.450800 -13.384800 6.279480
1.497600 -13.384800 6.248680
1.544400 -13.384800 6.187492
1.591200 -13.384800 6.175803
1.638000 -13.384800 6.167907
1.684800 -13.384800 6.167907
1.731600 -13.384800 6.175494
1.778400 -13.384800 6.170747
1.825200 -13.384800 6.167058
1.872000 -13.384800 6.170036
1.918800 -13.384800 6.170036
1.965600 -13.384800 6.139863
2.012400 -13.384800 6.139863
2.059200 -13.384800 6.133904
2.106000 -13.384800 6.122611
2.152800 -13.384800 6.126297
2.199600 -13.384800 6.131588
2.246400 -13.384800 6.126297
2.293200 -13.384800 6.131588
2.340000 -13.384800 6.136500
2.386800 -13.384800 6.147183
2.433600 -13.384800 6.137120
2.480400 -13.384800 6.126070
2.527200 -13.384800 6.121503
2.574000 -13.384800 6.105121
2.620800 -13.384800 6.098261
2.667600 -13.384800 6.086528
2.714400 -13.384800 6.075190
2.761200 -13.384800 6.060230
2.808000 -13.384800 6.056575
2.854800 -13.384800 6.037212
2.901600 -13.384800 6.037212
2.948400 -13.384800 6.033396
2.995200 -13.384800 6.037366
3.042000 -13.384800 6.033396
3.088800 -13.384800 6.025805
3.135600 -13.384800 6.021022
3.182400 -13.384800 6.005858
3.229200 -13.384800 5.993017
3.276000 -13.384800 5.992918
3.322800 -13.384800 5.989051
3.369600 -13.384800 5.987791
3.416400 -13.384800 6.000922
3.463200 -13.384800 6.014541
3.510000 -13.384800 6.034909
3.556800 -13.384800 6.080642
3.603600 -13.384800 6.091903
3.650400 -13.384800 6.091903
3.697200 -13.384800 6.085286
3.744000 -13.384800 6.051033
3.790800 -13.384800 6.040133
3.837600 -13.384800 6.023028
3.884400 -13.384800 6.010913
3.931200 -13.384800 6.008137
3.978000 -13.384800 6.006029
4.024800 -13.384800 6.006029
4.071600 -13.384800 6.004655
4.118400 -13.384800 5.990867
4.165200 -13.384800 5.975790
4.212000 -13.384800 5.968033
4.258800 -13.384800 5.964760
4.305600 -13.384800 5.962958
4.352400 -13.384800 5.969684
4.399200 -13.384800 5.966716
4.446000 -13.384800 5.976481
4.492800 -13.384800 6.006007
4.539600 -13.384800 6.020178
4.586400 -13.384800 6.029963
4.633200 -13.384800 6.035253
4.680000 -13.384800 6.035253
4.726800 -13.384800 6.041275
4.773600 -13.384800 6.035862
4.820400 -13.384800 6.046063
4.867200 -13.384800 6.035862
4.914000 -13.384800 6.046063
4.960800 -13.384800 6.047413
5.007600 -13.384800 6.049350
5.054400 -13.384800 6.050200
5.101200 -13.384800 6.064514
5.148000 -13.384800 6.066153
5.194800 -13.384800 6.086587
5.241600 -13.384800 6.089939
5.288400 -13.384800 6.117258
5.335200 -13.384800 6.131862
5.382000 -13.384800 6.159115
5.428800 -13.384800 6.168159
5.475600 -13.384800 6.179371
5.522400 -13.384800 6.182913
5.569200 -13.384800 6.180079
5.616000 -13.384800 6.173046
5.662800 -13.384800 6.159115
5.709600 -13.384800 6.151902
5.756400 -13.384800 6.151902
5.803200 -13.384800 6.141642
5.850000 -13.384800 6.136688
5.896800 -13.384800 6.127705
5.943600 -13.384800 6.141642
5.990400 -13.384800 6.151525
6.037200 -13.384800 6.189701
6.084000 -13.384800 6.196158
6.130800 -13.384800 6.219161
6.177600 -13.384800 6.219161
6.224400 -13.384800 6.224965
6.271200 -13.384800 6.227830
6.318000 -13.384800 6.237911
6.364800 -13.384800 6.259791
6.411600 -13.384800 6.283475
6.458400 -13.384800 6.303807
6.505200 -13.384800 6.308047
6.552000 -13.384800 6.308047
6.598800 -13.384800 6.308919
6.645600 -13.384800 6.311587
6.692400 -13.384800 6.315377
6.739200 -13.384800 6.316675
6.786000 -13.384800 6.322044
6.832800 -13.384800 6.360615
6.879600 -13.384800 6.370647
6.926400 -13.384800 6.376240
6.973200 -13.384800 6.380562
7.020000 -13.384800 6.407155
7.066800 -13.384800 6.410204
7.113600 -13.384800 6.415864
7.160400 -13.384800 6.418039
7.207200 -13.384800 6.431527
7.254000 -13.384800 6.440247
7.300800 -13.384800 6.452399
7.347600 -13.384800 6.465492
7.394400 -13.384800 6.490961
7.441200 -13.384800 6.508433
7.488000 -13.384800 6.516788
7.534800 -13.384800 6.527427
7.581600 -13.384800 6.575770
7.628400 -13.384800 6.593893
7.675200 -13.384800 6.608866
7.722000 -13.384800 6.632957
7.768800 -13.384800 6.640352
7.815600 -13.384800 6.649317
7.862400 -13.384800 6.678567
7.909200 -13.384800 6.680061
7.956000 -13.384800 6.680061
8.002800 -13.384800 6.689056
8.049600 -13.384800 6.694396
8.096400 -13.384800 6.728353
8.143200 -13.384800 6.770255
8.190000 -13.384800 6.791159
8.236800 -13.384800 6.794330
8.283600 -13.384800 6.794330
8.330400 -13.384800 6.799802
8.377200 -13.384800 6.819064
8.424000 -13.384800 6.853842
8.470800 -13.384800 6.927026
8.517600 -13.384800 6.972975
8.564400 -13.384800 6.988588
8.611200 -13.384800 7.000464
8.658000 -13.384800 7.014443
8.704800 -13.384800 7.020088
8.751600 -13.384800 7.038468
8.798400 -13.384800 7.062720
8.845200 -13.384800 7.120196
8.892000 -13.384800 7.150936
8.938800 -13.384800 7.190543
8.985600 -13.384800 7.210275
9.032400 -13.384800 7.230484
9.079200 -13.384800 7.281484
9.126000 -13.384800 7.307209
9.172800 -13.384800 7.320554
9.219600 -13.384800 7.372577
9.266400 -13.384800 7.395205
9.313200 -13.384800 7.409921
9.360000 -13.384800 7.454335
9.406800 -13.384800 7.465675
9.453600 -13.384800 7.474297
9.500400 -13.384800 7.620550
9.547200 -13.384800 7.715817
9.594000 -13.384800 7.771250
9.640800 -13.384800 7.809087
9.687600 -13.384800 7.819449
9.734400 -13.384800 7.825214
9.781200 -13.384800 7.834613
9.828000 -13.384800 7.949255
9.874800 -13.384800 7.976565
9.921600 -13.384800 8.122171
9.968400 -13.384800 8.120252
10.015200 -13.384800 7.959493
10.062000 -13.384800 7.657855
10.108800 -13.384800 7.467742
13.946400 -13.384800 6.668444
13.993200 -13.384800 6.653828
14.040000 -13.384800 6.652915
14.086800 -13.384800 6.647656
14.133600 -13.384800 6.638067
14.180400 -13.384800 6.628373
14.227200 -13.384800 6.625136
14.274000 -13.384800 6.624124
14.320800 -13.384800 6.624124
14.367600 -13.384800 6.620364
14.414400 -13.384800 6.625136
14.461200 -13.384800 6.617286
14.508000 -13.384800 6.616476
14.554800 -13.384800 6.616476
14.601600 -13.384800 6.616476
14.648400 -13.384800 6.614210
14.695200 -13.384800 6.613088
14.742000 -13.384800 6.609372
14.788800 -13.384800 6.613903
14.835600 -13.384800 6.613903
14.882400 -13.384800 6.611259
14.929200 -13.384800 6.609372
14.976000 -13.384800 6.609368
15.022800 -13.384800 6.608732
15.069600 -13.384800 6.601378
15.116400 -13.384800 6.596394
15.163200 -13.384800 6.595165
15.210000 -13.384800 6.594410
15.256800 -13.384800 6.594410
15.303600 -13.384800 6.597205
15.350400 -13.384800 6.615243
15.397200 -13.384800 6.622670
15.444000 -13.384800 6.637668
15.490800 -13.384800 6.637668
15.537600 -13.384800 6.637668
15.584400 -13.384800 6.637668
15.631200 -13.384800 6.619224
15.678000 -13.384800 6.599046
15.724800 -13.384800 6.587775
15.771600 -13.384800 6.561425
15.818400 -13.384800 6.554614
15.865200 -13.384800 6.535478
15.912000 -13.384800 6.501629
16.426800 -13.384800 5.028768
16.473600 -13.384800 5.004936
16.520400 -13.384800 5.005659
16.567200 -13.384800 5.001114
16.614000 -13.384800 4.999811
16.660800 -13.384800 4.993421
16.707600 -13.384800 4.990063
16.754400 -13.384800 4.983652
16.801200 -13.384800 4.974382
16.848000 -13.384800 4.972797
16.894800 -13.384800 4.969572
16.941600 -13.384800 4.932886
16.988400 -13.384800 4.915095
17.035200 -13.384800 4.896378
17.082000 -13.384800 4.852387
17.128800 -13.384800 4.756263
18.439200 -13.384800 -8.211531
18.486000 -13.384800 -8.223434
18.532800 -13.384800 -8.295858
18.579600 -13.384800 0.000000
18.626400 -13.384800 0.000000
18.673200 -13.384800 0.000000
-18.720000 -13.338000 0.000000
-18.673200 -13.338000 0.000000
-18.626400 -13.338000 0.000000
-18.579600 -13.338000 -7.816908
-18.532800 -13.338000 -7.817950
-18.486000 -13.338000 -7.801900
-18.439200 -13.338000 -7.801780
-18.392400 -13.338000 -7.807644
-18.345600 -13.338000 -7.816908
-18.298800 -13.338000 -7.807998
-18.252000 -13.338000 -7.809146
-18.205200 -13.338000 -7.807998
-18.158400 -13.338000 -7.826009
-18.111600 -13.338000 -7.839336
-18.064800 -13.338000 -7.843652
-18.018000 -13.338000 -7.839336
-17.971200 -13.338000 -7.853120
-17.924400 -13.338000 -7.853120
-17.877600 -13.338000 -7.868951
-17.830800 -13.338000 -7.868951
-17.784000 -13.338000 -7.875566
-17.737200 -13.338000 -7.874596
-17.690400 -13.338000 -7.892225
-17.643600 -13.338000 -7.876388
-17.596800 -13.338000 -7.874596
-17.550000 -13.338000 -7.832906
-17.503200 -13.338000 -7.832269
-17.456400 -13.338000 -7.830132
-17.409600 -13.338000 -7.825819
-17.362800 -13.338000 -7.822072
-17.316000 -13.338000 -7.807763
-17.269200 -13.338000 -7.741894
-17.222400 -13.338000 -7.718569
-17.175600 -13.338000 -7.648048
-16.754400 -13.338000 -6.320915
-16.707600 -13.338000 -6.297022
-16.660800 -13.338000 -6.192615
-16.614000 -13.338000 -6.075143
-15.912000 -13.338000 4.951471
-15.865200 -13.338000 4.974726
-15.818400 -13.338000 5.009198
-15.771600 -13.338000 5.031461
-15.724800 -13.338000 5.054417
-15.678000 -13.338000 5.068136
-15.631200 -13.338000 5.082420
-15.584400 -13.338000 5.089051
-15.537600 -13.338000 5.104824
-15.490800 -13.338000 5.111609
-15.444000 -13.338000 5.137632
-15.397200 -13.338000 5.169533
-14.882400 -13.338000 6.590233
-14.835600 -13.338000 6.646024
-14.788800 -13.338000 6.661378
-14.742000 -13.338000 6.673502
-14.695200 -13.338000 6.682522
-14.648400 -13.338000 6.696840
-14.601600 -13.338000 6.716269
-14.554800 -13.338000 6.720526
-14.508000 -13.338000 6.718312
-14.461200 -13.338000 6.720526
-14.414400 -13.338000 6.729937
-14.367600 -13.338000 6.731397
-14.320800 -13.338000 6.733611
-14.274000 -13.338000 6.732114
-14.227200 -13.338000 6.729785
-14.180400 -13.338000 6.729785
-14.133600 -13.338000 6.729785
-14.086800 -13.338000 6.717794
-14.040000 -13.338000 6.713083
-13.993200 -13.338000 6.715526
-13.946400 -13.338000 6.718684
-13.899600 -13.338000 6.722187
-13.852800 -13.338000 6.725268
-13.806000 -13.338000 6.725268
-13.759200 -13.338000 6.722161
-13.712400 -13.338000 6.711702
-13.665600 -13.338000 6.711702
-13.618800 -13.338000 6.711613
-13.572000 -13.338000 6.711699
-13.525200 -13.338000 6.715608
-13.478400 -13.338000 6.715861
-13.431600 -13.338000 6.721553
-13.384800 -13.338000 6.724322
-13.338000 -13.338000 6.730597
-13.291200 -13.338000 6.728788
-13.244400 -13.338000 6.728982
-13.197600 -13.338000 6.733120
-13.150800 -13.338000 6.734065
-13.104000 -13.338000 6.736216
-13.057200 -13.338000 6.739614
-13.010400 -13.338000 6.746106
-12.963600 -13.338000 6.750449
-12.916800 -13.338000 6.772623
-3.978000 -13.338000 9.256465
-3.931200 -13.338000 9.168176
-3.884400 -13.338000 9.127497
-3.837600 -13.338000 9.032543
-3.790800 -13.338000 9.004409
-3.744000 -13.338000 8.946346
-3.697200 -13.338000 8.838629
-3.650400 -13.338000 8.757829
-3.603600 -13.338000 8.716552
-3.556800 -13.338000 8.640019
-3.510000 -13.338000 8.596839
-3.463200 -13.338000 8.504324
-3.416400 -13.338000 8.425885
-3.369600 -13.338000 8.394192
-3.322800 -13.338000 8.357522
-3.276000 -13.338000 8.318197
-3.229200 -13.338000 8.246474
-3.182400 -13.338000 8.155809
-3.135600 -13.338000 8.115760
-3.088800 -13.338000 8.093187
-3.042000 -13.338000 8.037771
-2.995200 -13.338000 7.981378
-2.948400 -13.338000 7.957806
-2.901600 -13.338000 7.907317
-2.854800 -13.338000 7.860643
-2.808000 -13.338000 7.823914
-2.761200 -13.338000 7.790845
-2.714400 -13.338000 7.770717
-2.667600 -13.338000 7.723243
-2.620800 -13.338000 7.688262
-2.574000 -13.338000 7.687757
-2.527200 -13.338000 7.665061
-2.480400 -13.338000 7.641081
-2.433600 -13.338000 7.638135
-2.386800 -13.338000 7.588236
-2.340000 -13.338000 7.561776
-2.293200 -13.338000 7.512826
-2.246400 -13.338000 7.452901
-2.199600 -13.338000 7.401705
-2.152800 -13.338000 7.388212
-2.106000 -13.338000 7.372815
-2.059200 -13.338000 7.363929
-2.012400 -13.338000 7.336885
-1.965600 -13.338000 7.279019
-1.918800 -13.338000 7.254117
-1.872000 -13.338000 7.232685
-1.825200 -13.338000 7.195638
-1.778400 -13.338000 7.181098
-1.731600 -13.338000 7.172255
-1.684800 -13.338000 7.161522
-1.638000 -13.338000 7.145918
-1.591200 -13.338000 7.126352
-1.544400 -13.338000 7.107835
-1.497600 -13.338000 7.075488
-1.450800 -13.338000 7.060821
-1.404000 -13.338000 6.993316
-1.357200 -13.338000 6.972398
-1.310400 -13.338000 6.962102
-1.263600 -13.338000 6.951902
-1.216800 -13.338000 6.928360
-1.170000 -13.338000 6.919905
-1.123200 -13.338000 6.913428
-1.076400 -13.338000 6.903975
-1.029600 -13.338000 6.901440
-0.982800 -13.338000 6.898967
-0.936000 -13.338000 6.893176
-0.889200 -13.338000 6.854406
-0.842400 -13.338000 6.839588
-0.795600 -13.338000 6.775467
-0.748800 -13.338000 6.757674
-0.702000 -13.338000 6.744116
-0.655200 -13.338000 6.726649
-0.608400 -13.338000 6.715703
-0.561600 -13.338000 6.719779
-0.514800 -13.338000 6.721331
-0.468000 -13.338000 6.724504
-0.421200 -13.338000 6.724504
-0.374400 -13.338000 6.721540
-0.327600 -13.338000 6.719779
-0.280800 -13.338000 6.709947
-0.234000 -13.338000 6.679007
-0.187200 -13.338000 6.645016
-0.140400 -13.338000 6.630950
-0.093600 -13.338000 6.629006
-0.046800 -13.338000 6.620264
0.000000 -13.338000 6.595552
0.046800 -13.338000 6.577149
0.093600 -13.338000 6.554965
0.140400 -13.338000 6.530886
0.187200 -13.338000 6.527489
0.234000 -13.338000 6.518214
0.280800 -13.338000 6.514829
0.327600 -13.338000 6.518214
0.374400 -13.338000 6.514829
0.421200 -13.338000 6.506434
0.468000 -13.338000 6.497552
0.514800 -13.338000 6.459374
0.561600 -13.338000 6.424754
0.608400 -13.338000 6.396053
0.655200 -13.338000 6.388396
0.702000 -13.338000 6.375688
0.748800 -13.338000 6.370385
0.795600 -13.338000 6.367761
0.842400 -13.338000 6.362748
0.889200 -13.338000 6.337892
0.936000 -13.338000 6.336251
0.982800 -13.338000 6.330345
1.029600 -13.338000 6.326534
1.076400 -13.338000 6.320218
1.123200 -13.338000 6.312828
1.170000 -13.338000 6.312828
1.216800 -13.338000 6.328993
1.263600 -13.338000 6.341569
1.310400 -13.338000 6.328993
1.357200 -13.338000 6.328463
1.404000 -13.338000 6.287252
1.450800 -13.338000 6.280957
1.497600 -13.338000 6.255300
1.544400 -13.338000 6.197775
1.591200 -13.338000 6.183922
1.638000 -13.338000 6.175494
1.684800 -13.338000 6.175494
1.731600 -13.338000 6.175803
1.778400 -13.338000 6.170036
1.825200 -13.338000 6.152385
1.872000 -13.338000 6.151737
1.918800 -13.338000 6.144654
1.965600 -13.338000 6.133904
2.012400 -13.338000 6.133578
2.059200 -13.338000 6.122149
2.106000 -13.338000 6.118673
2.152800 -13.338000 6.118838
2.199600 -13.338000 6.124172
2.246400 -13.338000 6.119700
2.293200 -13.338000 6.124680
2.340000 -13.338000 6.133287
2.386800 -13.338000 6.134276
2.433600 -13.338000 6.134276
2.480400 -13.338000 6.125728
2.527200 -13.338000 6.117155
2.574000 -13.338000 6.104789
2.620800 -13.338000 6.094173
2.667600 -13.338000 6.084315
2.714400 -13.338000 6.070922
2.761200 -13.338000 6.037366
2.808000 -13.338000 6.033199
2.854800 -13.338000 6.021022
2.901600 -13.338000 6.021022
2.948400 -13.338000 6.021022
2.995200 -13.338000 6.031041
3.042000 -13.338000 6.024938
3.088800 -13.338000 6.024938
3.135600 -13.338000 6.024938
3.182400 -13.338000 6.016202
3.229200 -13.338000 6.000922
3.276000 -13.338000 6.000026
3.322800 -13.338000 5.992918
3.369600 -13.338000 5.987131
3.416400 -13.338000 5.993017
3.463200 -13.338000 6.000922
3.510000 -13.338000 6.033989
3.556800 -13.338000 6.051827
3.603600 -13.338000 6.092195
3.650400 -13.338000 6.097494
3.697200 -13.338000 6.092195
3.744000 -13.338000 6.050984
3.790800 -13.338000 6.040133
3.837600 -13.338000 6.023028
3.884400 -13.338000 6.008137
3.931200 -13.338000 6.003323
3.978000 -13.338000 5.990867
4.024800 -13.338000 5.990867
4.071600 -13.338000 5.986714
4.118400 -13.338000 5.985160
4.165200 -13.338000 5.966716
4.212000 -13.338000 5.962958
4.258800 -13.338000 5.961987
4.305600 -13.338000 5.961987
4.352400 -13.338000 5.969684
4.399200 -13.338000 5.969684
4.446000 -13.338000 5.984475
4.492800 -13.338000 6.011106
4.539600 -13.338000 6.029391
4.586400 -13.338000 6.029391
4.633200 -13.338000 6.029963
4.680000 -13.338000 6.029391
4.726800 -13.338000 6.035862
4.773600 -13.338000 6.035253
4.820400 -13.338000 6.035877
4.867200 -13.338000 6.034280
4.914000 -13.338000 6.042720
4.960800 -13.338000 6.046063
5.007600 -13.338000 6.047202
5.054400 -13.338000 6.049350
5.101200 -13.338000 6.052803
5.148000 -13.338000 6.065497
5.194800 -13.338000 6.086587
5.241600 -13.338000 6.087740
5.288400 -13.338000 6.107944
5.335200 -13.338000 6.124870
5.382000 -13.338000 6.157864
5.428800 -13.338000 6.158687
5.475600 -13.338000 6.172762
5.522400 -13.338000 6.180079
5.569200 -13.338000 6.176597
5.616000 -13.338000 6.152928
5.662800 -13.338000 6.147522
5.709600 -13.338000 6.131254
5.756400 -13.338000 6.115322
5.803200 -13.338000 6.114722
5.850000 -13.338000 6.110863
5.896800 -13.338000 6.108614
5.943600 -13.338000 6.114722
5.990400 -13.338000 6.127705
6.037200 -13.338000 6.154631
6.084000 -13.338000 6.196158
6.130800 -13.338000 6.217226
6.177600 -13.338000 6.224965
6.224400 -13.338000 6.230300
6.271200 -13.338000 6.256748
6.318000 -13.338000 6.256748
6.364800 -13.338000 6.268939
6.411600 -13.338000 6.283475
6.458400 -13.338000 6.306930
6.505200 -13.338000 6.308919
6.552000 -13.338000 6.308919
6.598800 -13.338000 6.312216
6.645600 -13.338000 6.312216
6.692400 -13.338000 6.312759
6.739200 -13.338000 6.312759
6.786000 -13.338000 6.321887
6.832800 -13.338000 6.359094
6.879600 -13.338000 6.370647
6.926400 -13.338000 6.376240
6.973200 -13.338000 6.380562
7.020000 -13.338000 6.403093
7.066800 -13.338000 6.407155
7.113600 -13.338000 6.414092
7.160400 -13.338000 6.417719
7.207200 -13.338000 6.431527
7.254000 -13.338000 6.440247
7.300800 -13.338000 6.459559
7.347600 -13.338000 6.466610
7.394400 -13.338000 6.498494
7.441200 -13.338000 6.516788
7.488000 -13.338000 6.522389
7.534800 -13.338000 6.575770
7.581600 -13.338000 6.593893
7.628400 -13.338000 6.607078
7.675200 -13.338000 6.614225
7.722000 -13.338000 6.632957
7.768800 -13.338000 6.632957
7.815600 -13.338000 6.641273
7.862400 -13.338000 6.669409
7.909200 -13.338000 6.674942
7.956000 -13.338000 6.674942
8.002800 -13.338000 6.680061
8.049600 -13.338000 6.694396
8.096400 -13.338000 6.708016
8.143200 -13.338000 6.770255
8.190000 -13.338000 6.791412
8.236800 -13.338000 6.804406
8.283600 -13.338000 6.797906
8.330400 -13.338000 6.804406
8.377200 -13.338000 6.828580
8.424000 -13.338000 6.847735
8.470800 -13.338000 6.921523
8.517600 -13.338000 6.972975
8.564400 -13.338000 6.988624
8.611200 -13.338000 7.000464
8.658000 -13.338000 7.014443
8.704800 -13.338000 7.016459
8.751600 -13.338000 7.026018
8.798400 -13.338000 7.065653
8.845200 -13.338000 7.113850
8.892000 -13.338000 7.153551
8.938800 -13.338000 7.200009
8.985600 -13.338000 7.220836
9.032400 -13.338000 7.260726
9.079200 -13.338000 7.288920
9.126000 -13.338000 7.307209
9.172800 -13.338000 7.310050
9.219600 -13.338000 7.338583
9.266400 -13.338000 7.375743
9.313200 -13.338000 7.391791
9.360000 -13.338000 7.421392
9.406800 -13.338000 7.467622
9.453600 -13.338000 7.497381
9.500400 -13.338000 7.620550
9.547200 -13.338000 7.709245
9.594000 -13.338000 7.726333
9.640800 -13.338000 7.811961
9.687600 -13.338000 7.819449
9.734400 -13.338000 7.829376
9.781200 -13.338000 7.852326
9.828000 -13.338000 7.949255
9.874800 -13.338000 7.976565
9.921600 -13.338000 8.068020
9.968400 -13.338000 8.007523
10.015200 -13.338000 7.933957
10.062000 -13.338000 7.657855
10.108800 -13.338000 -0.534278
13.946400 -13.338000 6.691130
13.993200 -13.338000 6.669598
14.040000 -13.338000 6.667037
14.086800 -13.338000 6.653828
14.133600 -13.338000 6.647656
14.180400 -13.338000 6.638067
14.227200 -13.338000 6.631444
14.274000 -13.338000 6.628373
14.320800 -13.338000 6.627440
14.367600 -13.338000 6.625247
14.414400 -13.338000 6.627440
14.461200 -13.338000 6.620364
14.508000 -13.338000 6.618661
14.554800 -13.338000 6.618661
14.601600 -13.338000 6.623533
14.648400 -13.338000 6.620466
14.695200 -13.338000 6.615795
14.742000 -13.338000 6.614985
14.788800 -13.338000 6.615795
14.835600 -13.338000 6.614507
14.882400 -13.338000 6.613191
14.929200 -13.338000 6.609965
14.976000 -13.338000 6.609776
15.022800 -13.338000 6.609368
15.069600 -13.338000 6.602198
15.116400 -13.338000 6.594865
15.163200 -13.338000 6.594410
15.210000 -13.338000 6.594943
15.256800 -13.338000 6.594235
15.303600 -13.338000 6.594943
15.350400 -13.338000 6.602332
15.397200 -13.338000 6.607394
15.444000 -13.338000 6.625760
15.490800 -13.338000 6.629350
15.537600 -13.338000 6.630287
15.584400 -13.338000 6.636687
15.631200 -13.338000 6.623207
15.678000 -13.338000 6.610048
15.724800 -13.338000 6.596125
15.771600 -13.338000 6.585346
15.818400 -13.338000 6.568337
15.865200 -13.338000 6.554614
15.912000 -13.338000 6.523863
15.958800 -13.338000 6.482858
16.473600 -13.338000 5.028768
16.520400 -13.338000 5.036661
16.567200 -13.338000 5.018898
16.614000 -13.338000 5.005659
16.660800 -13.338000 5.001227
16.707600 -13.338000 4.999811
16.754400 -13.338000 4.993421
16.801200 -13.338000 4.993421
16.848000 -13.338000 4.976051
16.894800 -13.338000 4.974382
16.941600 -13.338000 4.969563
16.988400 -13.338000 4.928419
17.035200 -13.338000 4.915095
17.082000 -13.338000 4.899085
17.128800 -13.338000 4.852387
18.439200 -13.338000 -8.211531
18.486000 -13.338000 -8.251592
18.532800 -13.338000 -8.342283
18.579600 -13.338000 0.000000
18.626400 -13.338000 0.000000
18.673200 -13.338000 0.000000
-18.720000 -13.291200 0.000000
-18.673200 -13.291200 0.000000
-18.626400 -13.291200 0.000000
-18.579600 -13.291200 -7.868805
-18.532800 -13.291200 -7.894680
-18.486000 -13.291200 -7.858424
-18.439200 -13.291200 -7.836222
-18.392400 -13.291200 -7.858424
-18.345600 -13.291200 -7.858424
-18.298800 -13.291200 -7.841304
-18.252000 -13.291200 -7.829599
-18.205200 -13.291200 -7.811574
-18.158400 -13.291200 -7.813299
-18.111600 -13.291200 -7.841304
-18.064800 -13.291200 -7.849888
-18.018000 -13.291200 -7.855165
-17.971200 -13.291200 -7.864184
-17.924400 -13.291200 -7.864211
-17.877600 -13.291200 -7.875566
-17.830800 -13.291200 -7.875566
-17.784000 -13.291200 -7.881421
-17.737200 -13.291200 -7.892225
-17.690400 -13.291200 -7.893400
-17.643600 -13.291200 -7.893400
-17.596800 -13.291200 -7.892225
-17.550000 -13.291200 -7.873317
-17.503200 -13.291200 -7.870238
-17.456400 -13.291200 -7.866437
-17.409600 -13.291200 -7.845817
-17.362800 -13.291200 -7.829927
-17.316000 -13.291200 -7.825012
-17.269200 -13.291200 -7.795504
-17.222400 -13.291200 -7.738658
-16.801200 -13.291200 -6.340018
-16.754400 -13.291200 -6.327768
-16.707600 -13.291200 -6.290375
-16.660800 -13.291200 -6.101526
-15.958800 -13.291200 4.949536
-15.912000 -13.291200 4.960824
-15.865200 -13.291200 4.980437
-15.818400 -13.291200 5.019913
-15.771600 -13.291200 5.051641
-15.724800 -13.291200 5.068819
-15.678000 -13.291200 5.072883
-15.631200 -13.291200 5.086793
-15.584400 -13.291200 5.099728
-15.537600 -13.291200 5.111609
-15.490800 -13.291200 5.130842
-15.444000 -13.291200 5.150984
-15.397200 -13.291200 5.200037
-14.929200 -13.291200 6.586284
-14.882400 -13.291200 6.645316
-14.835600 -13.291200 6.660024
-14.788800 -13.291200 6.673502
-14.742000 -13.291200 6.694698
-14.695200 -13.291200 6.696840
-14.648400 -13.291200 6.720526
-14.601600 -13.291200 6.723294
-14.554800 -13.291200 6.726231
-14.508000 -13.291200 6.723294
-14.461200 -13.291200 6.726231
-14.414400 -13.291200 6.733611
-14.367600 -13.291200 6.734301
-14.320800 -13.291200 6.733611
-14.274000 -13.291200 6.733237
-14.227200 -13.291200 6.732114
-14.180400 -13.291200 6.731397
-14.133600 -13.291200 6.731397
-14.086800 -13.291200 6.725268
-14.040000 -13.291200 6.715526
-13.993200 -13.291200 6.722187
-13.946400 -13.291200 6.727325
-13.899600 -13.291200 6.728598
-13.852800 -13.291200 6.730154
-13.806000 -13.291200 6.730009
-13.759200 -13.291200 6.728598
-13.712400 -13.291200 6.722187
-13.665600 -13.291200 6.722161
-13.618800 -13.291200 6.721498
-13.572000 -13.291200 6.720842
-13.525200 -13.291200 6.721498
-13.478400 -13.291200 6.722506
-13.431600 -13.291200 6.724322
-13.384800 -13.291200 6.730233
-13.338000 -13.291200 6.734065
-13.291200 -13.291200 6.730597
-13.244400 -13.291200 6.730597
-13.197600 -13.291200 6.736839
-13.150800 -13.291200 6.737043
-13.104000 -13.291200 6.744137
-13.057200 -13.291200 6.750449
-13.010400 -13.291200 6.753680
-12.963600 -13.291200 6.773487
-12.916800 -13.291200 6.805303
-3.978000 -13.291200 9.253711
-3.931200 -13.291200 9.169583
-3.884400 -13.291200 9.132762
-3.837600 -13.291200 9.080921
-3.790800 -13.291200 9.030633
-3.744000 -13.291200 8.987138
-3.697200 -13.291200 8.880896
-3.650400 -13.291200 8.818208
-3.603600 -13.291200 8.748102
-3.556800 -13.291200 8.655593
-3.510000 -13.291200 8.631424
-3.463200 -13.291200 8.537646
-3.416400 -13.291200 8.464235
-3.369600 -13.291200 8.398881
-3.322800 -13.291200 8.370749
-3.276000 -13.291200 8.324867
-3.229200 -13.291200 8.266105
-3.182400 -13.291200 8.221375
-3.135600 -13.291200 8.142276
-3.088800 -13.291200 8.104401
-3.042000 -13.291200 8.049969
-2.995200 -13.291200 8.000303
-2.948400 -13.291200 7.960826
-2.901600 -13.291200 7.929954
-2.854800 -13.291200 7.888231
-2.808000 -13.291200 7.827958
-2.761200 -13.291200 7.799822
-2.714400 -13.291200 7.773607
-2.667600 -13.291200 7.723243
-2.620800 -13.291200 7.689140
-2.574000 -13.291200 7.688262
-2.527200 -13.291200 7.684028
-2.480400 -13.291200 7.660463
-2.433600 -13.291200 7.641081
-2.386800 -13.291200 7.593960
-2.340000 -13.291200 7.567311
-2.293200 -13.291200 7.531998
-2.246400 -13.291200 7.458191
-2.199600 -13.291200 7.420681
-2.152800 -13.291200 7.400018
-2.106000 -13.291200 7.384329
-2.059200 -13.291200 7.367122
-2.012400 -13.291200 7.343720
-1.965600 -13.291200 7.299548
-1.918800 -13.291200 7.257082
-1.872000 -13.291200 7.235908
-1.825200 -13.291200 7.198173
-1.778400 -13.291200 7.197749
-1.731600 -13.291200 7.181098
-1.684800 -13.291200 7.180498
-1.638000 -13.291200 7.160113
-1.591200 -13.291200 7.153440
-1.544400 -13.291200 7.143364
-1.497600 -13.291200 7.106119
-1.450800 -13.291200 7.075253
-1.404000 -13.291200 7.060821
-1.357200 -13.291200 6.986513
-1.310400 -13.291200 6.962102
-1.263600 -13.291200 6.952173
-1.216800 -13.291200 6.936990
-1.170000 -13.291200 6.928360
-1.123200 -13.291200 6.915872
-1.076400 -13.291200 6.904192
-1.029600 -13.291200 6.904192
-0.982800 -13.291200 6.904192
-0.936000 -13.291200 6.898967
-0.889200 -13.291200 6.878942
-0.842400 -13.291200 6.852427
-0.795600 -13.291200 6.813001
-0.748800 -13.291200 6.772161
-0.702000 -13.291200 6.759587
-0.655200 -13.291200 6.734975
-0.608400 -13.291200 6.724504
-0.561600 -13.291200 6.730169
-0.514800 -13.291200 6.732417
-0.468000 -13.291200 6.734916
-0.421200 -13.291200 6.734916
-0.374400 -13.291200 6.732417
-0.327600 -13.291200 6.721540
-0.280800 -13.291200 6.720972
-0.234000 -13.291200 6.698017
-0.187200 -13.291200 6.655357
-0.140400 -13.291200 6.645016
-0.093600 -13.291200 6.644003
-0.046800 -13.291200 6.629006
0.000000 -13.291200 6.595552
0.046800 -13.291200 6.570849
0.093600 -13.291200 6.534395
0.140400 -13.291200 6.518214
0.187200 -13.291200 6.501362
0.234000 -13.291200 6.501362
0.280800 -13.291200 6.510665
0.327600 -13.291200 6.514829
0.374400 -13.291200 6.514829
0.421200 -13.291200 6.506434
0.468000 -13.291200 6.497552
0.514800 -13.291200 6.463625
0.561600 -13.291200 6.424754
0.608400 -13.291200 6.397125
0.655200 -13.291200 6.391531
0.702000 -13.291200 6.379023
0.748800 -13.291200 6.370385
0.795600 -13.291200 6.369377
0.842400 -13.291200 6.355005
0.889200 -13.291200 6.340698
0.936000 -13.291200 6.330345
0.982800 -13.291200 6.322731
1.029600 -13.291200 6.318125
1.076400 -13.291200 6.312562
1.123200 -13.291200 6.300017
1.170000 -13.291200 6.312562
1.216800 -13.291200 6.326534
1.263600 -13.291200 6.351206
1.310400 -13.291200 6.338382
1.357200 -13.291200 6.328463
1.404000 -13.291200 6.313399
1.450800 -13.291200 6.291611
1.497600 -13.291200 6.265156
1.544400 -13.291200 6.224595
1.591200 -13.291200 6.187492
1.638000 -13.291200 6.183922
1.684800 -13.291200 6.183922
1.731600 -13.291200 6.179854
1.778400 -13.291200 6.170036
1.825200 -13.291200 6.152385
1.872000 -13.291200 6.150177
1.918800 -13.291200 6.144177
1.965600 -13.291200 6.131967
2.012400 -13.291200 6.128572
2.059200 -13.291200 6.122149
2.106000 -13.291200 6.108011
2.152800 -13.291200 6.104299
2.199600 -13.291200 6.119594
2.246400 -13.291200 6.117155
2.293200 -13.291200 6.119700
2.340000 -13.291200 6.124680
2.386800 -13.291200 6.124680
2.433600 -13.291200 6.125728
2.480400 -13.291200 6.121503
2.527200 -13.291200 6.104789
2.574000 -13.291200 6.097838
2.620800 -13.291200 6.090954
2.667600 -13.291200 6.066538
2.714400 -13.291200 6.056575
2.761200 -13.291200 6.033101
2.808000 -13.291200 6.033101
2.854800 -13.291200 6.021022
2.901600 -13.291200 6.021022
2.948400 -13.291200 6.024938
2.995200 -13.291200 6.041724
3.042000 -13.291200 6.024938
3.088800 -13.291200 6.024938
3.135600 -13.291200 6.019548
3.182400 -13.291200 6.006271
3.229200 -13.291200 6.000026
3.276000 -13.291200 5.993017
3.322800 -13.291200 5.988971
3.369600 -13.291200 5.982448
3.416400 -13.291200 5.987791
3.463200 -13.291200 5.993017
3.510000 -13.291200 6.034284
3.556800 -13.291200 6.060489
3.603600 -13.291200 6.113761
3.650400 -13.291200 6.101791
3.697200 -13.291200 6.098899
3.744000 -13.291200 6.085286
3.790800 -13.291200 6.051033
3.837600 -13.291200 6.040133
3.884400 -13.291200 6.025338
3.931200 -13.291200 6.013848
3.978000 -13.291200 6.010913
4.024800 -13.291200 6.006029
4.071600 -13.291200 6.000231
4.118400 -13.291200 5.987508
4.165200 -13.291200 5.966716
4.212000 -13.291200 5.964760
4.258800 -13.291200 5.964760
4.305600 -13.291200 5.966716
4.352400 -13.291200 5.973892
4.399200 -13.291200 5.976481
4.446000 -13.291200 5.985048
4.492800 -13.291200 6.013740
4.539600 -13.291200 6.029391
4.586400 -13.291200 6.029963
4.633200 -13.291200 6.029391
4.680000 -13.291200 6.029340
4.726800 -13.291200 6.035862
4.773600 -13.291200 6.035211
4.820400 -13.291200 6.035877
4.867200 -13.291200 6.034280
4.914000 -13.291200 6.035877
4.960800 -13.291200 6.035877
5.007600 -13.291200 6.045593
5.054400 -13.291200 6.045860
5.101200 -13.291200 6.052248
5.148000 -13.291200 6.052803
5.194800 -13.291200 6.069974
5.241600 -13.291200 6.069974
5.288400 -13.291200 6.095029
5.335200 -13.291200 6.111321
5.382000 -13.291200 6.124870
5.428800 -13.291200 6.131862
5.475600 -13.291200 6.147522
5.522400 -13.291200 6.152928
5.569200 -13.291200 6.151902
5.616000 -13.291200 6.131254
5.662800 -13.291200 6.116459
5.709600 -13.291200 6.083061
5.756400 -13.291200 6.086036
5.803200 -13.291200 6.086036
5.850000 -13.291200 6.094891
5.896800 -13.291200 6.094891
5.943600 -13.291200 6.105855
5.990400 -13.291200 6.116902
6.037200 -13.291200 6.159365
6.084000 -13.291200 6.190344
6.130800 -13.291200 6.213830
6.177600 -13.291200 6.217226
6.224400 -13.291200 6.229317
6.271200 -13.291200 6.256748
6.318000 -13.291200 6.256748
6.364800 -13.291200 6.259791
6.411600 -13.291200 6.283448
6.458400 -13.291200 6.298147
6.505200 -13.291200 6.308919
6.552000 -13.291200 6.308919
6.598800 -13.291200 6.308919
6.645600 -13.291200 6.308919
6.692400 -13.291200 6.312216
6.739200 -13.291200 6.311587
6.786000 -13.291200 6.312759
6.832800 -13.291200 6.331430
6.879600 -13.291200 6.359763
6.926400 -13.291200 6.370299
6.973200 -13.291200 6.378926
7.020000 -13.291200 6.398680
7.066800 -13.291200 6.408211
7.113600 -13.291200 6.415864
7.160400 -13.291200 6.417719
7.207200 -13.291200 6.431527
7.254000 -13.291200 6.452399
7.300800 -13.291200 6.462916
7.347600 -13.291200 6.494197
7.394400 -13.291200 6.508433
7.441200 -13.291200 6.518733
7.488000 -13.291200 6.519036
7.534800 -13.291200 6.527427
7.581600 -13.291200 6.576707
7.628400 -13.291200 6.596536
7.675200 -13.291200 6.614225
7.722000 -13.291200 6.632678
7.768800 -13.291200 6.632678
7.815600 -13.291200 6.640352
7.862400 -13.291200 6.667852
7.909200 -13.291200 6.675548
7.956000 -13.291200 6.678567
8.002800 -13.291200 6.694396
8.049600 -13.291200 6.697210
8.096400 -13.291200 6.732037
8.143200 -13.291200 6.771404
8.190000 -13.291200 6.795798
8.236800 -13.291200 6.812002
8.283600 -13.291200 6.804406
8.330400 -13.291200 6.812002
8.377200 -13.291200 6.828580
8.424000 -13.291200 6.842814
8.470800 -13.291200 6.912830
8.517600 -13.291200 6.956094
8.564400 -13.291200 6.988588
8.611200 -13.291200 7.000464
8.658000 -13.291200 7.016787
8.704800 -13.291200 7.026424
8.751600 -13.291200 7.042352
8.798400 -13.291200 7.093488
8.845200 -13.291200 7.143261
8.892000 -13.291200 7.199173
8.938800 -13.291200 7.212710
8.985600 -13.291200 7.220836
9.032400 -13.291200 7.250741
9.079200 -13.291200 7.288920
9.126000 -13.291200 7.291618
9.172800 -13.291200 7.307209
9.219600 -13.291200 7.322817
9.266400 -13.291200 7.395205
9.313200 -13.291200 7.421392
9.360000 -13.291200 7.468776
9.406800 -13.291200 7.497381
9.453600 -13.291200 7.531606
9.500400 -13.291200 7.643007
9.547200 -13.291200 7.709245
9.594000 -13.291200 7.724623
9.640800 -13.291200 7.771250
9.687600 -13.291200 7.809087
9.734400 -13.291200 7.822794
9.781200 -13.291200 7.834613
9.828000 -13.291200 7.939939
9.874800 -13.291200 7.950510
9.921600 -13.291200 7.976565
9.968400 -13.291200 7.959493
10.015200 -13.291200 7.893310
10.062000 -13.291200 7.657855
10.108800 -13.291200 7.467742
13.993200 -13.291200 6.704767
14.040000 -13.291200 6.678452
14.086800 -13.291200 6.665568
14.133600 -13.291200 6.652801
14.180400 -13.291200 6.638067
14.227200 -13.291200 6.631239
14.274000 -13.291200 6.625136
14.320800 -13.291200 6.625136
14.367600 -13.291200 6.620364
14.414400 -13.291200 6.620364
14.461200 -13.291200 6.618661
14.508000 -13.291200 6.620364
14.554800 -13.291200 6.620364
14.601600 -13.291200 6.625247
14.648400 -13.291200 6.624600
14.695200 -13.291200 6.621775
14.742000 -13.291200 6.621775
14.788800 -13.291200 6.621775
14.835600 -13.291200 6.615795
14.882400 -13.291200 6.614425
14.929200 -13.291200 6.609965
14.976000 -13.291200 6.609425
15.022800 -13.291200 6.609372
15.069600 -13.291200 6.606530
15.116400 -13.291200 6.597519
15.163200 -13.291200 6.595165
15.210000 -13.291200 6.595165
15.256800 -13.291200 6.594943
15.303600 -13.291200 6.597519
15.350400 -13.291200 6.606416
15.397200 -13.291200 6.607394
15.444000 -13.291200 6.625760
15.490800 -13.291200 6.630891
15.537600 -13.291200 6.636687
15.584400 -13.291200 6.642034
15.631200 -13.291200 6.630891
15.678000 -13.291200 6.620994
15.724800 -13.291200 6.616141
15.771600 -13.291200 6.596125
15.818400 -13.291200 6.587775
15.865200 -13.291200 6.566465
15.912000 -13.291200 6.535478
15.958800 -13.291200 6.496707
16.520400 -13.291200 5.060403
16.567200 -13.291200 5.037713
16.614000 -13.291200 5.027700
16.660800 -13.291200 5.011053
16.707600 -13.291200 5.005659
16.754400 -13.291200 5.000849
16.801200 -13.291200 4.998584
16.848000 -13.291200 4.993421
16.894800 -13.291200 4.980966
16.941600 -13.291200 4.973895
16.988400 -13.291200 4.966498
17.035200 -13.291200 4.929048
17.082000 -13.291200 4.917495
17.128800 -13.291200 4.893985
17.175600 -13.291200 4.824588
17.222400 -13.291200 4.611028
18.486000 -13.291200 -8.211531
18.532800 -13.291200 -8.342283
18.579600 -13.291200 0.000000
18.626400 -13.291200 0.000000
18.673200 -13.291200 0.000000
-18.720000 -13.244400 0.000000
-18.673200 -13.244400 0.000000
-18.626400 -13.244400 0.000000
-18.579600 -13.244400 -7.874958
-18.532800 -13.244400 -7.898587
-18.486000 -13.244400 -7.894680
-18.439200 -13.244400 -7.869206
-18.392400 -13.244400 -7.909343
-18.345600 -13.244400 -7.886532
-18.298800 -13.244400 -7.843652
-18.252000 -13.244400 -7.841304
-18.205200 -13.244400 -7.829599
-18.158400 -13.244400 -7.841304
-18.111600 -13.244400 -7.843652
-18.064800 -13.244400 -7.855165
-18.018000 -13.244400 -7.864184
-17.971200 -13.244400 -7.868951
-17.924400 -13.244400 -7.875566
-17.877600 -13.244400 -7.881421
-17.830800 -13.244400 -7.881421
-17.784000 -13.244400 -7.881988
-17.737200 -13.244400 -7.892225
-17.690400 -13.244400 -7.893400
-17.643600 -13.244400 -7.910321
-17.596800 -13.244400 -7.897733
-17.550000 -13.244400 -7.880516
-17.503200 -13.244400 -7.876388
-17.456400 -13.244400 -7.873317
-17.409600 -13.244400 -7.866437
-17.362800 -13.244400 -7.835768
-17.316000 -13.244400 -7.822713
-17.269200 -13.244400 -7.794483
-17.222400 -13.244400 -7.680018
-16.848000 -13.244400 -6.340018
-16.801200 -13.244400 -6.320915
-16.754400 -13.244400 -6.314347
-16.707600 -13.244400 -6.192615
-16.660800 -13.244400 -6.029907
-16.005600 -13.244400 4.949536
-15.958800 -13.244400 4.951471
-15.912000 -13.244400 4.974726
-15.865200 -13.244400 5.007341
-15.818400 -13.244400 5.038746
-15.771600 -13.244400 5.059285
-15.724800 -13.244400 5.086793
-15.678000 -13.244400 5.090219
-15.631200 -13.244400 5.099728
-15.584400 -13.244400 5.110487
-15.537600 -13.244400 5.133997
-15.490800 -13.244400 5.146939
-15.444000 -13.244400 5.165368
-14.929200 -13.244400 6.618074
-14.882400 -13.244400 6.659543
-14.835600 -13.244400 6.681266
-14.788800 -13.244400 6.693172
-14.742000 -13.244400 6.713711
-14.695200 -13.244400 6.716940
-14.648400 -13.244400 6.726231
-14.601600 -13.244400 6.726231
-14.554800 -13.244400 6.723294
-14.508000 -13.244400 6.720526
-14.461200 -13.244400 6.723294
-14.414400 -13.244400 6.726714
-14.367600 -13.244400 6.726714
-14.320800 -13.244400 6.721960
-14.274000 -13.244400 6.729785
-14.227200 -13.244400 6.731397
-14.180400 -13.244400 6.731397
-14.133600 -13.244400 6.731397
-14.086800 -13.244400 6.729785
-14.040000 -13.244400 6.725268
-13.993200 -13.244400 6.730154
-13.946400 -13.244400 6.735023
-13.899600 -13.244400 6.735023
-13.852800 -13.244400 6.736975
-13.806000 -13.244400 6.735023
-13.759200 -13.244400 6.737741
-13.712400 -13.244400 6.730154
-13.665600 -13.244400 6.725436
-13.618800 -13.244400 6.724773
-13.572000 -13.244400 6.724322
-13.525200 -13.244400 6.725758
-13.478400 -13.244400 6.730233
-13.431600 -13.244400 6.730233
-13.384800 -13.244400 6.736412
-13.338000 -13.244400 6.739430
-13.291200 -13.244400 6.736412
-13.244400 -13.244400 6.736664
-13.197600 -13.244400 6.746355
-13.150800 -13.244400 6.758468
-13.104000 -13.244400 6.758468
-13.057200 -13.244400 6.758468
-13.010400 -13.244400 6.773487
-12.963600 -13.244400 6.790298
-3.978000 -13.244400 9.222248
-3.931200 -13.244400 9.143663
-3.884400 -13.244400 9.121430
-3.837600 -13.244400 9.080921
-3.790800 -13.244400 9.032543
-3.744000 -13.244400 8.989856
-3.697200 -13.244400 8.913009
-3.650400 -13.244400 8.865020
-3.603600 -13.244400 8.768112
-3.556800 -13.244400 8.728940
-3.510000 -13.244400 8.639507
-3.463200 -13.244400 8.595229
-3.416400 -13.244400 8.498987
-3.369600 -13.244400 8.408415
-3.322800 -13.244400 8.378558
-3.276000 -13.244400 8.328804
-3.229200 -13.244400 8.297710
-3.182400 -13.244400 8.236836
-3.135600 -13.244400 8.169077
-3.088800 -13.244400 8.126410
-3.042000 -13.244400 8.084744
-2.995200 -13.244400 8.037771
-2.948400 -13.244400 7.981378
-2.901600 -13.244400 7.952236
-2.854800 -13.244400 7.922775
-2.808000 -13.244400 7.860643
-2.761200 -13.244400 7.823809
-2.714400 -13.244400 7.785481
-2.667600 -13.244400 7.739387
-2.620800 -13.244400 7.708437
-2.574000 -13.244400 7.689363
-2.527200 -13.244400 7.687240
-2.480400 -13.244400 7.666755
-2.433600 -13.244400 7.650789
-2.386800 -13.244400 7.603146
-2.340000 -13.244400 7.561776
-2.293200 -13.244400 7.531841
-2.246400 -13.244400 7.467622
-2.199600 -13.244400 7.441965
-2.152800 -13.244400 7.408664
-2.106000 -13.244400 7.392152
-2.059200 -13.244400 7.375988
-2.012400 -13.244400 7.358343
-1.965600 -13.244400 7.329892
-1.918800 -13.244400 7.299548
-1.872000 -13.244400 7.251047
-1.825200 -13.244400 7.234914
-1.778400 -13.244400 7.227719
-1.731600 -13.244400 7.211073
-1.684800 -13.244400 7.196140
-1.638000 -13.244400 7.180498
-1.591200 -13.244400 7.172255
-1.544400 -13.244400 7.151624
-1.497600 -13.244400 7.106119
-1.450800 -13.244400 7.075253
-1.404000 -13.244400 7.057997
-1.357200 -13.244400 6.987023
-1.310400 -13.244400 6.964214
-1.263600 -13.244400 6.953642
-1.216800 -13.244400 6.948938
-1.170000 -13.244400 6.938617
-1.123200 -13.244400 6.937989
-1.076400 -13.244400 6.923829
-1.029600 -13.244400 6.922135
-0.982800 -13.244400 6.915872
-0.936000 -13.244400 6.909824
-0.889200 -13.244400 6.888207
-0.842400 -13.244400 6.852427
-0.795600 -13.244400 6.799645
-0.748800 -13.244400 6.770665
-0.702000 -13.244400 6.762059
-0.655200 -13.244400 6.735142
-0.608400 -13.244400 6.723339
-0.561600 -13.244400 6.724504
-0.514800 -13.244400 6.730169
-0.468000 -13.244400 6.735142
-0.421200 -13.244400 6.735142
-0.374400 -13.244400 6.734916
-0.327600 -13.244400 6.734916
-0.280800 -13.244400 6.721540
-0.234000 -13.244400 6.698017
-0.187200 -13.244400 6.655056
-0.140400 -13.244400 6.645495
-0.093600 -13.244400 6.644003
-0.046800 -13.244400 6.629006
0.000000 -13.244400 6.587451
0.046800 -13.244400 6.567990
0.093600 -13.244400 6.540303
0.140400 -13.244400 6.527489
0.187200 -13.244400 6.514598
0.234000 -13.244400 6.510665
0.280800 -13.244400 6.510665
0.327600 -13.244400 6.514829
0.374400 -13.244400 6.510665
0.421200 -13.244400 6.498388
0.468000 -13.244400 6.491353
0.514800 -13.244400 6.429812
0.561600 -13.244400 6.398017
0.608400 -13.244400 6.385711
0.655200 -13.244400 6.379023
0.702000 -13.244400 6.370385
0.748800 -13.244400 6.355771
0.795600 -13.244400 6.349346
0.842400 -13.244400 6.343667
0.889200 -13.244400 6.336251
0.936000 -13.244400 6.328676
0.982800 -13.244400 6.322731
1.029600 -13.244400 6.316274
1.076400 -13.244400 6.310337
1.123200 -13.244400 6.300017
1.170000 -13.244400 6.300017
1.216800 -13.244400 6.313399
1.263600 -13.244400 6.316274
1.310400 -13.244400 6.338360
1.357200 -13.244400 6.316730
1.404000 -13.244400 6.316730
1.450800 -13.244400 6.291611
1.497600 -13.244400 6.261628
1.544400 -13.244400 6.225486
1.591200 -13.244400 6.191224
1.638000 -13.244400 6.175494
1.684800 -13.244400 6.175494
1.731600 -13.244400 6.165368
1.778400 -13.244400 6.153597
1.825200 -13.244400 6.144177
1.872000 -13.244400 6.144177
1.918800 -13.244400 6.144177
1.965600 -13.244400 6.131967
2.012400 -13.244400 6.127301
2.059200 -13.244400 6.124172
2.106000 -13.244400 6.104299
2.152800 -13.244400 6.092882
2.199600 -13.244400 6.109533
2.246400 -13.244400 6.104299
2.293200 -13.244400 6.118838
2.340000 -13.244400 6.119594
2.386800 -13.244400 6.119594
2.433600 -13.244400 6.123892
2.480400 -13.244400 6.117155
2.527200 -13.244400 6.104686
2.574000 -13.244400 6.094173
2.620800 -13.244400 6.086528
2.667600 -13.244400 6.070922
2.714400 -13.244400 6.056575
2.761200 -13.244400 6.047209
2.808000 -13.244400 6.041724
2.854800 -13.244400 6.031124
2.901600 -13.244400 6.031124
2.948400 -13.244400 6.031041
2.995200 -13.244400 6.055077
3.042000 -13.244400 6.050484
3.088800 -13.244400 6.038491
3.135600 -13.244400 6.021022
3.182400 -13.244400 6.005858
3.229200 -13.244400 5.992918
3.276000 -13.244400 5.992918
3.322800 -13.244400 5.987791
3.369600 -13.244400 5.983531
3.416400 -13.244400 5.988971
3.463200 -13.244400 5.993017
3.510000 -13.244400 6.034909
3.556800 -13.244400 6.075451
3.603600 -13.244400 6.097494
3.650400 -13.244400 6.098899
3.697200 -13.244400 6.098899
3.744000 -13.244400 6.089107
3.790800 -13.244400 6.051033
3.837600 -13.244400 6.033544
3.884400 -13.244400 6.013120
3.931200 -13.244400 6.008137
3.978000 -13.244400 6.006029
4.024800 -13.244400 6.004655
4.071600 -13.244400 5.990867
4.118400 -13.244400 5.985160
4.165200 -13.244400 5.969383
4.212000 -13.244400 5.966716
4.258800 -13.244400 5.964760
4.305600 -13.244400 5.966716
4.352400 -13.244400 5.973617
4.399200 -13.244400 5.973617
4.446000 -13.244400 5.985048
4.492800 -13.244400 6.013701
4.539600 -13.244400 6.035476
4.586400 -13.244400 6.035862
4.633200 -13.244400 6.035476
4.680000 -13.244400 6.030048
4.726800 -13.244400 6.037418
4.773600 -13.244400 6.035211
4.820400 -13.244400 6.035211
4.867200 -13.244400 6.030048
4.914000 -13.244400 6.033335
4.960800 -13.244400 6.034280
5.007600 -13.244400 6.035877
5.054400 -13.244400 6.034280
5.101200 -13.244400 6.046467
5.148000 -13.244400 6.052248
5.194800 -13.244400 6.065497
5.241600 -13.244400 6.052248
5.288400 -13.244400 6.069974
5.335200 -13.244400 6.078195
5.382000 -13.244400 6.117258
5.428800 -13.244400 6.122327
5.475600 -13.244400 6.122327
5.522400 -13.244400 6.130720
5.569200 -13.244400 6.147522
5.616000 -13.244400 6.122327
5.662800 -13.244400 6.115642
5.709600 -13.244400 6.077899
5.756400 -13.244400 6.081319
5.803200 -13.244400 6.083061
5.850000 -13.244400 6.086036
5.896800 -13.244400 6.094891
5.943600 -13.244400 6.114722
5.990400 -13.244400 6.127705
6.037200 -13.244400 6.159365
6.084000 -13.244400 6.190344
6.130800 -13.244400 6.211309
6.177600 -13.244400 6.217226
6.224400 -13.244400 6.251149
6.271200 -13.244400 6.256811
6.318000 -13.244400 6.256811
6.364800 -13.244400 6.262099
6.411600 -13.244400 6.283018
6.458400 -13.244400 6.298147
6.505200 -13.244400 6.311074
6.552000 -13.244400 6.312235
6.598800 -13.244400 6.308919
6.645600 -13.244400 6.311587
6.692400 -13.244400 6.312235
6.739200 -13.244400 6.311587
6.786000 -13.244400 6.312235
6.832800 -13.244400 6.321887
6.879600 -13.244400 6.359094
6.926400 -13.244400 6.370299
6.973200 -13.244400 6.385089
7.020000 -13.244400 6.403852
7.066800 -13.244400 6.407155
7.113600 -13.244400 6.416428
7.160400 -13.244400 6.418039
7.207200 -13.244400 6.445934
7.254000 -13.244400 6.452399
7.300800 -13.244400 6.466610
7.347600 -13.244400 6.494197
7.394400 -13.244400 6.508433
7.441200 -13.244400 6.518733
7.488000 -13.244400 6.518733
7.534800 -13.244400 6.527427
7.581600 -13.244400 6.576707
7.628400 -13.244400 6.607078
7.675200 -13.244400 6.614225
7.722000 -13.244400 6.632678
7.768800 -13.244400 6.636517
7.815600 -13.244400 6.649317
7.862400 -13.244400 6.667852
7.909200 -13.244400 6.678567
7.956000 -13.244400 6.691473
8.002800 -13.244400 6.696174
8.049600 -13.244400 6.697210
8.096400 -13.244400 6.705732
8.143200 -13.244400 6.761803
8.190000 -13.244400 6.795798
8.236800 -13.244400 6.812002
8.283600 -13.244400 6.804406
8.330400 -13.244400 6.816078
8.377200 -13.244400 6.828956
8.424000 -13.244400 6.837625
8.470800 -13.244400 6.900526
8.517600 -13.244400 6.948145
8.564400 -13.244400 6.982012
8.611200 -13.244400 7.001508
8.658000 -13.244400 7.016787
8.704800 -13.244400 7.035081
8.751600 -13.244400 7.065653
8.798400 -13.244400 7.112904
8.845200 -13.244400 7.149114
8.892000 -13.244400 7.200009
8.938800 -13.244400 7.218810
8.985600 -13.244400 7.220836
9.032400 -13.244400 7.230484
9.079200 -13.244400 7.267211
9.126000 -13.244400 7.267211
9.172800 -13.244400 7.273617
9.219600 -13.244400 7.307209
9.266400 -13.244400 7.323289
9.313200 -13.244400 7.396082
9.360000 -13.244400 7.469247
9.406800 -13.244400 7.503221
9.453600 -13.244400 7.532102
9.500400 -13.244400 7.641802
9.547200 -13.244400 7.709245
9.594000 -13.244400 7.724623
9.640800 -13.244400 7.771250
9.687600 -13.244400 7.809087
9.734400 -13.244400 7.825214
9.781200 -13.244400 7.874775
9.828000 -13.244400 7.950510
9.874800 -13.244400 7.976565
9.921600 -13.244400 8.068020
9.968400 -13.244400 8.007523
10.015200 -13.244400 7.950510
10.062000 -13.244400 7.787925
10.108800 -13.244400 7.467742
14.040000 -13.244400 6.678452
14.086800 -13.244400 6.667037
14.133600 -13.244400 6.655017
14.180400 -13.244400 6.652801
14.227200 -13.244400 6.636106
14.274000 -13.244400 6.629643
14.320800 -13.244400 6.625247
14.367600 -13.244400 6.620364
14.414400 -13.244400 6.620309
14.461200 -13.244400 6.616476
14.508000 -13.244400 6.616476
14.554800 -13.244400 6.613903
14.601600 -13.244400 6.624847
14.648400 -13.244400 6.624600
14.695200 -13.244400 6.624600
14.742000 -13.244400 6.624600
14.788800 -13.244400 6.624624
14.835600 -13.244400 6.624600
14.882400 -13.244400 6.622230
14.929200 -13.244400 6.614985
14.976000 -13.244400 6.614985
15.022800 -13.244400 6.614507
15.069600 -13.244400 6.609425
15.116400 -13.244400 6.602198
15.163200 -13.244400 6.597978
15.210000 -13.244400 6.602332
15.256800 -13.244400 6.602332
15.303600 -13.244400 6.607335
15.350400 -13.244400 6.615243
15.397200 -13.244400 6.620413
15.444000 -13.244400 6.629954
15.490800 -13.244400 6.638714
15.537600 -13.244400 6.640150
15.584400 -13.244400 6.643700
15.631200 -13.244400 6.640150
15.678000 -13.244400 6.636687
15.724800 -13.244400 6.630287
15.771600 -13.244400 6.615009
15.818400 -13.244400 6.606916
15.865200 -13.244400 6.586606
15.912000 -13.244400 6.554614
15.958800 -13.244400 6.509196
16.005600 -13.244400 6.481812
16.520400 -13.244400 5.062324
16.567200 -13.244400 5.052541
16.614000 -13.244400 5.037459
16.660800 -13.244400 5.028768
16.707600 -13.244400 5.018898
16.754400 -13.244400 5.006911
16.801200 -13.244400 5.004052
16.848000 -13.244400 4.998584
16.894800 -13.244400 4.998584
16.941600 -13.244400 4.993080
16.988400 -13.244400 4.976051
17.035200 -13.244400 4.958747
17.082000 -13.244400 4.928419
17.128800 -13.244400 4.906186
17.175600 -13.244400 4.889803
17.222400 -13.244400 4.818844
17.269200 -13.244400 4.533649
18.486000 -13.244400 -8.209965
18.532800 -13.244400 -8.342283
18.579600 -13.244400 0.000000
18.626400 -13.244400 0.000000
18.673200 -13.244400 0.000000
-18.720000 -13.197600 0.000000
-18.673200 -13.197600 0.000000
-18.626400 -13.197600 0.000000
-18.579600 -13.197600 -7.898587
-18.532800 -13.197600 -7.917589
-18.486000 -13.197600 -7.917589
-18.439200 -13.197600 -7.871446
-18.392400 -13.197600 -7.871446
-18.345600 -13.197600 -7.886532
-18.298800 -13.197600 -7.871446
-18.252000 -13.197600 -7.861978
-18.205200 -13.197600 -7.841304
-18.158400 -13.197600 -7.861978
-18.111600 -13.197600 -7.887943
-18.064800 -13.197600 -7.886532
-18.018000 -13.197600 -7.881988
-17.971200 -13.197600 -7.881988
-17.924400 -13.197600 -7.881988
-17.877600 -13.197600 -7.887330
-17.830800 -13.197600 -7.881988
-17.784000 -13.197600 -7.881988
-17.737200 -13.197600 -7.892225
-17.690400 -13.197600 -7.893400
-17.643600 -13.197600 -7.897733
-17.596800 -13.197600 -7.893400
-17.550000 -13.197600 -7.880516
-17.503200 -13.197600 -7.876388
-17.456400 -13.197600 -7.869245
-17.409600 -13.197600 -7.864194
-17.362800 -13.197600 -7.832906
-17.316000 -13.197600 -7.817972
-17.269200 -13.197600 -7.749987
-16.707600 -13.197600 -6.049253
-16.052400 -13.197600 4.974726
-16.005600 -13.197600 4.974726
-15.958800 -13.197600 4.975893
-15.912000 -13.197600 5.004327
-15.865200 -13.197600 5.038746
-15.818400 -13.197600 5.058916
-15.771600 -13.197600 5.074717
-15.724800 -13.197600 5.095561
-15.678000 -13.197600 5.110487
-15.631200 -13.197600 5.118669
-15.584400 -13.197600 5.130842
-15.537600 -13.197600 5.147624
-15.490800 -13.197600 5.147624
-15.444000 -13.197600 5.169533
-14.976000 -13.197600 6.618074
-14.929200 -13.197600 6.661378
-14.882400 -13.197600 6.677477
-14.835600 -13.197600 6.705447
-14.788800 -13.197600 6.713711
-14.742000 -13.197600 6.725061
-14.695200 -13.197600 6.726573
-14.648400 -13.197600 6.727865
-14.601600 -13.197600 6.726573
-14.554800 -13.197600 6.726231
-14.508000 -13.197600 6.726231
-14.461200 -13.197600 6.727344
-14.414400 -13.197600 6.729878
-14.367600 -13.197600 6.729937
-14.320800 -13.197600 6.731656
-14.274000 -13.197600 6.742654
-14.227200 -13.197600 6.742979
-14.180400 -13.197600 6.734903
-14.133600 -13.197600 6.742979
-14.086800 -13.197600 6.735023
-14.040000 -13.197600 6.734903
-13.993200 -13.197600 6.735023
-13.946400 -13.197600 6.737741
-13.899600 -13.197600 6.744722
-13.852800 -13.197600 6.750642
-13.806000 -13.197600 6.749178
-13.759200 -13.197600 6.750642
-13.712400 -13.197600 6.742127
-13.665600 -13.197600 6.728598
-13.618800 -13.197600 6.727242
-13.572000 -13.197600 6.724773
-13.525200 -13.197600 6.725758
-13.478400 -13.197600 6.727242
-13.431600 -13.197600 6.728982
-13.384800 -13.197600 6.736664
-13.338000 -13.197600 6.745635
-13.291200 -13.197600 6.736664
-13.244400 -13.197600 6.745635
-13.197600 -13.197600 6.752293
-13.150800 -13.197600 6.761850
-13.104000 -13.197600 6.773487
-13.057200 -13.197600 6.778125
-13.010400 -13.197600 6.783336
-3.978000 -13.197600 9.239540
-3.931200 -13.197600 9.159821
-3.884400 -13.197600 9.132762
-3.837600 -13.197600 9.111860
-3.790800 -13.197600 9.082043
-3.744000 -13.197600 9.004409
-3.697200 -13.197600 8.972274
-3.650400 -13.197600 8.885681
-3.603600 -13.197600 8.811996
-3.556800 -13.197600 8.748102
-3.510000 -13.197600 8.655593
-3.463200 -13.197600 8.615952
-3.416400 -13.197600 8.503116
-3.369600 -13.197600 8.414023
-3.322800 -13.197600 8.395316
-3.276000 -13.197600 8.368938
-3.229200 -13.197600 8.318197
-3.182400 -13.197600 8.260055
-3.135600 -13.197600 8.215127
-3.088800 -13.197600 8.153312
-3.042000 -13.197600 8.094972
-2.995200 -13.197600 8.047966
-2.948400 -13.197600 8.000303
-2.901600 -13.197600 7.960826
-2.854800 -13.197600 7.925732
-2.808000 -13.197600 7.885716
-2.761200 -13.197600 7.827963
-2.714400 -13.197600 7.784141
-2.667600 -13.197600 7.750702
-2.620800 -13.197600 7.709580
-2.574000 -13.197600 7.698549
-2.527200 -13.197600 7.687757
-2.480400 -13.197600 7.684028
-2.433600 -13.197600 7.650789
-2.386800 -13.197600 7.603146
-2.340000 -13.197600 7.561776
-2.293200 -13.197600 7.534731
-2.246400 -13.197600 7.480545
-2.199600 -13.197600 7.452901
-2.152800 -13.197600 7.420681
-2.106000 -13.197600 7.407996
-2.059200 -13.197600 7.388212
-2.012400 -13.197600 7.370873
-1.965600 -13.197600 7.339143
-1.918800 -13.197600 7.305377
-1.872000 -13.197600 7.257668
-1.825200 -13.197600 7.243491
-1.778400 -13.197600 7.235908
-1.731600 -13.197600 7.232685
-1.684800 -13.197600 7.211073
-1.638000 -13.197600 7.196140
-1.591200 -13.197600 7.189542
-1.544400 -13.197600 7.179623
-1.497600 -13.197600 7.126352
-1.450800 -13.197600 7.080972
-1.404000 -13.197600 7.067088
-1.357200 -13.197600 6.984765
-1.310400 -13.197600 6.968540
-1.263600 -13.197600 6.952173
-1.216800 -13.197600 6.948938
-1.170000 -13.197600 6.939852
-1.123200 -13.197600 6.938617
-1.076400 -13.197600 6.938617
-1.029600 -13.197600 6.928360
-0.982800 -13.197600 6.931267
-0.936000 -13.197600 6.922135
-0.889200 -13.197600 6.893960
-0.842400 -13.197600 6.865503
-0.795600 -13.197600 6.813001
-0.748800 -13.197600 6.770665
-0.702000 -13.197600 6.763404
-0.655200 -13.197600 6.736551
-0.608400 -13.197600 6.723339
-0.561600 -13.197600 6.723664
-0.514800 -13.197600 6.735142
-0.468000 -13.197600 6.735142
-0.421200 -13.197600 6.735142
-0.374400 -13.197600 6.734916
-0.327600 -13.197600 6.720972
-0.280800 -13.197600 6.709947
-0.234000 -13.197600 6.683459
-0.187200 -13.197600 6.647250
-0.140400 -13.197600 6.644003
-0.093600 -13.197600 6.629006
-0.046800 -13.197600 6.601653
0.000000 -13.197600 6.587296
0.046800 -13.197600 6.561611
0.093600 -13.197600 6.534395
0.140400 -13.197600 6.527489
0.187200 -13.197600 6.527489
0.234000 -13.197600 6.514598
0.280800 -13.197600 6.527489
0.327600 -13.197600 6.537846
0.374400 -13.197600 6.517309
0.421200 -13.197600 6.497251
0.468000 -13.197600 6.490337
0.514800 -13.197600 6.429024
0.561600 -13.197600 6.397125
0.608400 -13.197600 6.379023
0.655200 -13.197600 6.367761
0.702000 -13.197600 6.363317
0.748800 -13.197600 6.349346
0.795600 -13.197600 6.340910
0.842400 -13.197600 6.340910
0.889200 -13.197600 6.329627
0.936000 -13.197600 6.326534
0.982800 -13.197600 6.323280
1.029600 -13.197600 6.312109
1.076400 -13.197600 6.300017
1.123200 -13.197600 6.312109
1.170000 -13.197600 6.300017
1.216800 -13.197600 6.313399
1.263600 -13.197600 6.315198
1.310400 -13.197600 6.316730
1.357200 -13.197600 6.315198
1.404000 -13.197600 6.313399
1.450800 -13.197600 6.272116
1.497600 -13.197600 6.256315
1.544400 -13.197600 6.224141
1.591200 -13.197600 6.197775
1.638000 -13.197600 6.167247
1.684800 -13.197600 6.165368
1.731600 -13.197600 6.150177
1.778400 -13.197600 6.141901
1.825200 -13.197600 6.133463
1.872000 -13.197600 6.128746
1.918800 -13.197600 6.129174
1.965600 -13.197600 6.117468
2.012400 -13.197600 6.109533
2.059200 -13.197600 6.104299
2.106000 -13.197600 6.080869
2.152800 -13.197600 6.080583
2.199600 -13.197600 6.092882
2.246400 -13.197600 6.084989
2.293200 -13.197600 6.104299
2.340000 -13.197600 6.113301
2.386800 -13.197600 6.113301
2.433600 -13.197600 6.117155
2.480400 -13.197600 6.113301
2.527200 -13.197600 6.098261
2.574000 -13.197600 6.094173
2.620800 -13.197600 6.082248
2.667600 -13.197600 6.070922
2.714400 -13.197600 6.056575
2.761200 -13.197600 6.055182
2.808000 -13.197600 6.055182
2.854800 -13.197600 6.041724
2.901600 -13.197600 6.041724
2.948400 -13.197600 6.050484
2.995200 -13.197600 6.055077
3.042000 -13.197600 6.050484
3.088800 -13.197600 6.035271
3.135600 -13.197600 6.019439
3.182400 -13.197600 5.996606
3.229200 -13.197600 5.992918
3.276000 -13.197600 5.992918
3.322800 -13.197600 5.988971
3.369600 -13.197600 5.988971
3.416400 -13.197600 5.993017
3.463200 -13.197600 6.003857
3.510000 -13.197600 6.034909
3.556800 -13.197600 6.075451
3.603600 -13.197600 6.093972
3.650400 -13.197600 6.098899
3.697200 -13.197600 6.101791
3.744000 -13.197600 6.098899
3.790800 -13.197600 6.065055
3.837600 -13.197600 6.033850
3.884400 -13.197600 6.013848
3.931200 -13.197600 6.010913
3.978000 -13.197600 6.006029
4.024800 -13.197600 5.993124
4.071600 -13.197600 5.990867
4.118400 -13.197600 5.987508
4.165200 -13.197600 5.973130
4.212000 -13.197600 5.969383
4.258800 -13.197600 5.969383
4.305600 -13.197600 5.969965
4.352400 -13.197600 5.975067
4.399200 -13.197600 5.978965
4.446000 -13.197600 5.987511
4.492800 -13.197600 6.014544
4.539600 -13.197600 6.050854
4.586400 -13.197600 6.050854
4.633200 -13.197600 6.035862
4.680000 -13.197600 6.035211
4.726800 -13.197600 6.035862
4.773600 -13.197600 6.029340
4.820400 -13.197600 6.029340
4.867200 -13.197600 6.020914
4.914000 -13.197600 6.023973
4.960800 -13.197600 6.029340
5.007600 -13.197600 6.030096
5.054400 -13.197600 6.030096
5.101200 -13.197600 6.035877
5.148000 -13.197600 6.045593
5.194800 -13.197600 6.047384
5.241600 -13.197600 6.045593
5.288400 -13.197600 6.059771
5.335200 -13.197600 6.069974
5.382000 -13.197600 6.115642
5.428800 -13.197600 6.122060
5.475600 -13.197600 6.122327
5.522400 -13.197600 6.130720
5.569200 -13.197600 6.130720
5.616000 -13.197600 6.122060
5.662800 -13.197600 6.116459
5.709600 -13.197600 6.083061
5.756400 -13.197600 6.086036
5.803200 -13.197600 6.093548
5.850000 -13.197600 6.094891
5.896800 -13.197600 6.105855
5.943600 -13.197600 6.115322
5.990400 -13.197600 6.143672
6.037200 -13.197600 6.167388
6.084000 -13.197600 6.201511
6.130800 -13.197600 6.213830
6.177600 -13.197600 6.224998
6.224400 -13.197600 6.255958
6.271200 -13.197600 6.261225
6.318000 -13.197600 6.261225
6.364800 -13.197600 6.261935
6.411600 -13.197600 6.262099
6.458400 -13.197600 6.283475
6.505200 -13.197600 6.312759
6.552000 -13.197600 6.312759
6.598800 -13.197600 6.312759
6.645600 -13.197600 6.312759
6.692400 -13.197600 6.321887
6.739200 -13.197600 6.312759
6.786000 -13.197600 6.312759
6.832800 -13.197600 6.321887
6.879600 -13.197600 6.335516
6.926400 -13.197600 6.359763
6.973200 -13.197600 6.379459
7.020000 -13.197600 6.405068
7.066800 -13.197600 6.405068
7.113600 -13.197600 6.414092
7.160400 -13.197600 6.417719
7.207200 -13.197600 6.429907
7.254000 -13.197600 6.456935
7.300800 -13.197600 6.461684
7.347600 -13.197600 6.484575
7.394400 -13.197600 6.506993
7.441200 -13.197600 6.516916
7.488000 -13.197600 6.513650
7.534800 -13.197600 6.521578
7.581600 -13.197600 6.527427
7.628400 -13.197600 6.603438
7.675200 -13.197600 6.613126
7.722000 -13.197600 6.628870
7.768800 -13.197600 6.632678
7.815600 -13.197600 6.652630
7.862400 -13.197600 6.667852
7.909200 -13.197600 6.689594
7.956000 -13.197600 6.696174
8.002800 -13.197600 6.699086
8.049600 -13.197600 6.701479
8.096400 -13.197600 6.708016
8.143200 -13.197600 6.746531
8.190000 -13.197600 6.794330
8.236800 -13.197600 6.795798
8.283600 -13.197600 6.797906
8.330400 -13.197600 6.814051
8.377200 -13.197600 6.828580
8.424000 -13.197600 6.837625
8.470800 -13.197600 6.912830
8.517600 -13.197600 6.948145
8.564400 -13.197600 6.982012
8.611200 -13.197600 7.010826
8.658000 -13.197600 7.026018
8.704800 -13.197600 7.042081
8.751600 -13.197600 7.084106
8.798400 -13.197600 7.112904
8.845200 -13.197600 7.154533
8.892000 -13.197600 7.204607
8.938800 -13.197600 7.220836
8.985600 -13.197600 7.220836
9.032400 -13.197600 7.246317
9.079200 -13.197600 7.261411
9.126000 -13.197600 7.267211
9.172800 -13.197600 7.273617
9.219600 -13.197600 7.291618
9.266400 -13.197600 7.322817
9.313200 -13.197600 7.372577
9.360000 -13.197600 7.469247
9.406800 -13.197600 7.508590
9.453600 -13.197600 7.564184
9.500400 -13.197600 7.641802
9.547200 -13.197600 7.714823
9.594000 -13.197600 7.726333
9.640800 -13.197600 7.789919
9.687600 -13.197600 7.811961
9.734400 -13.197600 7.860799
9.781200 -13.197600 7.939004
9.828000 -13.197600 7.969071
9.874800 -13.197600 8.028617
9.921600 -13.197600 8.068020
9.968400 -13.197600 8.007523
10.015200 -13.197600 7.950510
10.062000 -13.197600 7.787925
10.108800 -13.197600 4.082371
14.040000 -13.197600 6.713471
14.086800 -13.197600 6.711140
14.133600 -13.197600 6.667037
14.180400 -13.197600 6.661378
14.227200 -13.197600 6.652801
14.274000 -13.197600 6.636106
14.320800 -13.197600 6.631239
14.367600 -13.197600 6.627440
14.414400 -13.197600 6.627440
14.461200 -13.197600 6.627259
14.508000 -13.197600 6.625136
14.554800 -13.197600 6.624847
14.601600 -13.197600 6.632708
14.648400 -13.197600 6.625068
14.695200 -13.197600 6.624985
14.742000 -13.197600 6.624985
14.788800 -13.197600 6.624985
14.835600 -13.197600 6.624985
14.882400 -13.197600 6.624624
14.929200 -13.197600 6.619526
14.976000 -13.197600 6.615999
15.022800 -13.197600 6.619526
15.069600 -13.197600 6.615243
15.116400 -13.197600 6.612176
15.163200 -13.197600 6.607335
15.210000 -13.197600 6.612176
15.256800 -13.197600 6.612240
15.303600 -13.197600 6.612176
15.350400 -13.197600 6.615243
15.397200 -13.197600 6.620090
15.444000 -13.197600 6.636687
15.490800 -13.197600 6.641104
15.537600 -13.197600 6.643916
15.584400 -13.197600 6.650533
15.631200 -13.197600 6.647943
15.678000 -13.197600 6.643916
15.724800 -13.197600 6.641332
15.771600 -13.197600 6.630287
15.818400 -13.197600 6.625532
15.865200 -13.197600 6.596125
15.912000 -13.197600 6.568337
15.958800 -13.197600 6.525965
16.005600 -13.197600 6.501558
16.052400 -13.197600 6.434078
16.567200 -13.197600 5.062324
16.614000 -13.197600 5.048274
16.660800 -13.197600 5.037713
16.707600 -13.197600 5.029120
16.754400 -13.197600 5.011053
16.801200 -13.197600 5.006911
16.848000 -13.197600 4.999811
16.894800 -13.197600 4.999811
16.941600 -13.197600 4.995478
16.988400 -13.197600 4.993080
17.035200 -13.197600 4.974382
17.082000 -13.197600 4.964374
17.128800 -13.197600 4.927285
17.175600 -13.197600 4.911722
17.222400 -13.197600 4.874827
17.269200 -13.197600 4.676175
18.486000 -13.197600 -8.212309
18.532800 -13.197600 -8.345891
18.579600 -13.197600 0.000000
18.626400 -13.197600 0.000000
18.673200 -13.197600 0.000000
-18.720000 -13.150800 0.000000
-18.673200 -13.150800 0.000000
-18.626400 -13.150800 0.000000
-18.579600 -13.150800 -7.887248
-18.532800 -13.150800 -7.894680
-18.486000 -13.150800 -7.917589
-18.439200 -13.150800 -7.894680
-18.392400 -13.150800 -7.917589
-18.345600 -13.150800 -7.933146
-18.298800 -13.150800 -7.917703
-18.252000 -13.150800 -7.936368
-18.205200 -13.150800 -7.898310
-18.158400 -13.150800 -7.890502
-18.111600 -13.150800 -7.898310
-18.064800 -13.150800 -7.891958
-18.018000 -13.150800 -7.891958
-17.971200 -13.150800 -7.890502
-17.924400 -13.150800 -7.887330
-17.877600 -13.150800 -7.883286
-17.830800 -13.150800 -7.881988
-17.784000 -13.150800 -7.864211
-17.737200 -13.150800 -7.864211
-17.690400 -13.150800 -7.883286
-17.643600 -13.150800 -7.884519
-17.596800 -13.150800 -7.870238
-17.550000 -13.150800 -7.869245
-17.503200 -13.150800 -7.869245
-17.456400 -13.150800 -7.866437
-17.409600 -13.150800 -7.858989
-17.362800 -13.150800 -7.829927
-17.316000 -13.150800 -7.817972
-17.269200 -13.150800 -7.749987
-16.052400 -13.150800 4.980437
-16.005600 -13.150800 4.980598
-15.958800 -13.150800 4.998008
-15.912000 -13.150800 5.038746
-15.865200 -13.150800 5.058916
-15.818400 -13.150800 5.086793
-15.771600 -13.150800 5.093742
-15.724800 -13.150800 5.115963
-15.678000 -13.150800 5.130842
-15.631200 -13.150800 5.133548
-15.584400 -13.150800 5.148452
-15.537600 -13.150800 5.162843
-15.490800 -13.150800 5.170515
-14.976000 -13.150800 6.667321
-14.929200 -13.150800 6.692685
-14.882400 -13.150800 6.713711
-14.835600 -13.150800 6.727865
-14.788800 -13.150800 6.731962
-14.742000 -13.150800 6.733486
-14.695200 -13.150800 6.736442
-14.648400 -13.150800 6.734864
-14.601600 -13.150800 6.733486
-14.554800 -13.150800 6.733486
-14.508000 -13.150800 6.734768
-14.461200 -13.150800 6.734768
-14.414400 -13.150800 6.737058
-14.367600 -13.150800 6.738779
-14.320800 -13.150800 6.738779
-14.274000 -13.150800 6.742654
-14.227200 -13.150800 6.738779
-14.180400 -13.150800 6.738779
-14.133600 -13.150800 6.743729
-14.086800 -13.150800 6.743729
-14.040000 -13.150800 6.737736
-13.993200 -13.150800 6.742979
-13.946400 -13.150800 6.748641
-13.899600 -13.150800 6.749178
-13.852800 -13.150800 6.751912
-13.806000 -13.150800 6.751024
-13.759200 -13.150800 6.754306
-13.712400 -13.150800 6.755320
-13.665600 -13.150800 6.744722
-13.618800 -13.150800 6.752070
-13.572000 -13.150800 6.739430
-13.525200 -13.150800 6.730597
-13.478400 -13.150800 6.736412
-13.431600 -13.150800 6.736412
-13.384800 -13.150800 6.739430
-13.338000 -13.150800 6.752293
-13.291200 -13.150800 6.745926
-13.244400 -13.150800 6.752293
-13.197600 -13.150800 6.768113
-13.150800 -13.150800 6.778125
-13.104000 -13.150800 6.783336
-13.057200 -13.150800 6.790298
-13.010400 -13.150800 6.807852
-3.931200 -13.150800 9.159821
-3.884400 -13.150800 9.134875
-3.837600 -13.150800 9.102496
-3.790800 -13.150800 9.097465
-3.744000 -13.150800 9.010092
-3.697200 -13.150800 8.972745
-3.650400 -13.150800 8.885681
-3.603600 -13.150800 8.818208
-3.556800 -13.150800 8.752379
-3.510000 -13.150800 8.666452
-3.463200 -13.150800 8.622604
-3.416400 -13.150800 8.539814
-3.369600 -13.150800 8.464235
-3.322800 -13.150800 8.397858
-3.276000 -13.150800 8.368938
-3.229200 -13.150800 8.318197
-3.182400 -13.150800 8.291510
-3.135600 -13.150800 8.219628
-3.088800 -13.150800 8.153312
-3.042000 -13.150800 8.106086
-2.995200 -13.150800 8.049969
-2.948400 -13.150800 8.012152
-2.901600 -13.150800 7.968094
-2.854800 -13.150800 7.930592
-2.808000 -13.150800 7.912900
-2.761200 -13.150800 7.857619
-2.714400 -13.150800 7.823914
-2.667600 -13.150800 7.766270
-2.620800 -13.150800 7.708437
-2.574000 -13.150800 7.694344
-2.527200 -13.150800 7.684028
-2.480400 -13.150800 7.674312
-2.433600 -13.150800 7.650789
-2.386800 -13.150800 7.593960
-2.340000 -13.150800 7.557795
-2.293200 -13.150800 7.526421
-2.246400 -13.150800 7.491136
-2.199600 -13.150800 7.455944
-2.152800 -13.150800 7.429598
-2.106000 -13.150800 7.423989
-2.059200 -13.150800 7.392152
-2.012400 -13.150800 7.377187
-1.965600 -13.150800 7.361850
-1.918800 -13.150800 7.311219
-1.872000 -13.150800 7.267650
-1.825200 -13.150800 7.256183
-1.778400 -13.150800 7.248222
-1.731600 -13.150800 7.244139
-1.684800 -13.150800 7.218716
-1.638000 -13.150800 7.211073
-1.591200 -13.150800 7.200892
-1.544400 -13.150800 7.180498
-1.497600 -13.150800 7.143364
-1.450800 -13.150800 7.080972
-1.404000 -13.150800 7.073146
-1.357200 -13.150800 7.028589
-1.310400 -13.150800 6.970187
-1.263600 -13.150800 6.968665
-1.216800 -13.150800 6.953642
-1.170000 -13.150800 6.952173
-1.123200 -13.150800 6.948938
-1.076400 -13.150800 6.945714
-1.029600 -13.150800 6.938645
-0.982800 -13.150800 6.942615
-0.936000 -13.150800 6.922135
-0.889200 -13.150800 6.893960
-0.842400 -13.150800 6.854406
-0.795600 -13.150800 6.789081
-0.748800 -13.150800 6.770665
-0.702000 -13.150800 6.763404
-0.655200 -13.150800 6.736551
-0.608400 -13.150800 6.723664
-0.561600 -13.150800 6.726649
-0.514800 -13.150800 6.735142
-0.468000 -13.150800 6.723664
-0.421200 -13.150800 6.723339
-0.374400 -13.150800 6.720863
-0.327600 -13.150800 6.709947
-0.280800 -13.150800 6.698017
-0.234000 -13.150800 6.655056
-0.187200 -13.150800 6.642676
-0.140400 -13.150800 6.605412
-0.093600 -13.150800 6.604678
-0.046800 -13.150800 6.592717
0.000000 -13.150800 6.577149
0.046800 -13.150800 6.540303
0.093600 -13.150800 6.522636
0.140400 -13.150800 6.514598
0.187200 -13.150800 6.502269
0.234000 -13.150800 6.510665
0.280800 -13.150800 6.510665
0.327600 -13.150800 6.530700
0.374400 -13.150800 6.510665
0.421200 -13.150800 6.494215
0.468000 -13.150800 6.463641
0.514800 -13.150800 6.429024
0.561600 -13.150800 6.392291
0.608400 -13.150800 6.383566
0.655200 -13.150800 6.367811
0.702000 -13.150800 6.363441
0.748800 -13.150800 6.349346
0.795600 -13.150800 6.340910
0.842400 -13.150800 6.338964
0.889200 -13.150800 6.329627
0.936000 -13.150800 6.325145
0.982800 -13.150800 6.322731
1.029600 -13.150800 6.300017
1.076400 -13.150800 6.300017
1.123200 -13.150800 6.311507
1.170000 -13.150800 6.300017
1.216800 -13.150800 6.299047
1.263600 -13.150800 6.300017
1.310400 -13.150800 6.316274
1.357200 -13.150800 6.316730
1.404000 -13.150800 6.316730
1.450800 -13.150800 6.272116
1.497600 -13.150800 6.255300
1.544400 -13.150800 6.220846
1.591200 -13.150800 6.191224
1.638000 -13.150800 6.165368
1.684800 -13.150800 6.141901
1.731600 -13.150800 6.135241
1.778400 -13.150800 6.134712
1.825200 -13.150800 6.128746
1.872000 -13.150800 6.114082
1.918800 -13.150800 6.117591
1.965600 -13.150800 6.109533
2.012400 -13.150800 6.109533
2.059200 -13.150800 6.104299
2.106000 -13.150800 6.087703
2.152800 -13.150800 6.080583
2.199600 -13.150800 6.092882
2.246400 -13.150800 6.089319
2.293200 -13.150800 6.099744
2.340000 -13.150800 6.099401
2.386800 -13.150800 6.099401
2.433600 -13.150800 6.107139
2.480400 -13.150800 6.105963
2.527200 -13.150800 6.097978
2.574000 -13.150800 6.090975
2.620800 -13.150800 6.071347
2.667600 -13.150800 6.060018
2.714400 -13.150800 6.056575
2.761200 -13.150800 6.050484
2.808000 -13.150800 6.047209
2.854800 -13.150800 6.031041
2.901600 -13.150800 6.029997
2.948400 -13.150800 6.029997
2.995200 -13.150800 6.031041
3.042000 -13.150800 6.024938
3.088800 -13.150800 6.021022
3.135600 -13.150800 6.006287
3.182400 -13.150800 5.996606
3.229200 -13.150800 5.992918
3.276000 -13.150800 5.992918
3.322800 -13.150800 5.988971
3.369600 -13.150800 5.977118
3.416400 -13.150800 5.989051
3.463200 -13.150800 5.993017
3.510000 -13.150800 6.025105
3.556800 -13.150800 6.051827
3.603600 -13.150800 6.075451
3.650400 -13.150800 6.091903
3.697200 -13.150800 6.097438
3.744000 -13.150800 6.097494
3.790800 -13.150800 6.086969
3.837600 -13.150800 6.060489
3.884400 -13.150800 6.040133
3.931200 -13.150800 6.025338
3.978000 -13.150800 6.013120
4.024800 -13.150800 5.996221
4.071600 -13.150800 5.992786
4.118400 -13.150800 5.987972
4.165200 -13.150800 5.987508
4.212000 -13.150800 5.977395
4.258800 -13.150800 5.973130
4.305600 -13.150800 5.973130
4.352400 -13.150800 5.973617
4.399200 -13.150800 5.977395
4.446000 -13.150800 5.987511
4.492800 -13.150800 6.013740
4.539600 -13.150800 6.038242
4.586400 -13.150800 6.054902
4.633200 -13.150800 6.038242
4.680000 -13.150800 6.035211
4.726800 -13.150800 6.037418
4.773600 -13.150800 6.028696
4.820400 -13.150800 6.028696
4.867200 -13.150800 6.011064
4.914000 -13.150800 6.013976
4.960800 -13.150800 6.028696
5.007600 -13.150800 6.028696
5.054400 -13.150800 6.023026
5.101200 -13.150800 6.031172
5.148000 -13.150800 6.030096
5.194800 -13.150800 6.045593
5.241600 -13.150800 6.040965
5.288400 -13.150800 6.046467
5.335200 -13.150800 6.066798
5.382000 -13.150800 6.095029
5.428800 -13.150800 6.122060
5.475600 -13.150800 6.128091
5.522400 -13.150800 6.146497
5.569200 -13.150800 6.150905
5.616000 -13.150800 6.130191
5.662800 -13.150800 6.130191
5.709600 -13.150800 6.106857
5.756400 -13.150800 6.105855
5.803200 -13.150800 6.105855
5.850000 -13.150800 6.108614
5.896800 -13.150800 6.120191
5.943600 -13.150800 6.143672
5.990400 -13.150800 6.158520
6.037200 -13.150800 6.177218
6.084000 -13.150800 6.213830
6.130800 -13.150800 6.217226
6.177600 -13.150800 6.248426
6.224400 -13.150800 6.256811
6.271200 -13.150800 6.259798
6.318000 -13.150800 6.261225
6.364800 -13.150800 6.259798
6.411600 -13.150800 6.262099
6.458400 -13.150800 6.283448
6.505200 -13.150800 6.298147
6.552000 -13.150800 6.304891
6.598800 -13.150800 6.304891
6.645600 -13.150800 6.304891
6.692400 -13.150800 6.312235
6.739200 -13.150800 6.311551
6.786000 -13.150800 6.311551
6.832800 -13.150800 6.316675
6.879600 -13.150800 6.354352
6.926400 -13.150800 6.379459
6.973200 -13.150800 6.404161
7.020000 -13.150800 6.410204
7.066800 -13.150800 6.410204
7.113600 -13.150800 6.416428
7.160400 -13.150800 6.417719
7.207200 -13.150800 6.429907
7.254000 -13.150800 6.441865
7.300800 -13.150800 6.456935
7.347600 -13.150800 6.475191
7.394400 -13.150800 6.506993
7.441200 -13.150800 6.520289
7.488000 -13.150800 6.518733
7.534800 -13.150800 6.527427
7.581600 -13.150800 6.576919
7.628400 -13.150800 6.607078
7.675200 -13.150800 6.610258
7.722000 -13.150800 6.628870
7.768800 -13.150800 6.632678
7.815600 -13.150800 6.663207
7.862400 -13.150800 6.667852
7.909200 -13.150800 6.689594
7.956000 -13.150800 6.697210
8.002800 -13.150800 6.699086
8.049600 -13.150800 6.701479
8.096400 -13.150800 6.706168
8.143200 -13.150800 6.733117
8.190000 -13.150800 6.756555
8.236800 -13.150800 6.757424
8.283600 -13.150800 6.771567
8.330400 -13.150800 6.812002
8.377200 -13.150800 6.828580
8.424000 -13.150800 6.847735
8.470800 -13.150800 6.900526
8.517600 -13.150800 6.956094
8.564400 -13.150800 6.983792
8.611200 -13.150800 7.013156
8.658000 -13.150800 7.026424
8.704800 -13.150800 7.063447
8.751600 -13.150800 7.089454
8.798400 -13.150800 7.107058
8.845200 -13.150800 7.149114
8.892000 -13.150800 7.200441
8.938800 -13.150800 7.215844
8.985600 -13.150800 7.218810
9.032400 -13.150800 7.220836
9.079200 -13.150800 7.246317
9.126000 -13.150800 7.257653
9.172800 -13.150800 7.261411
9.219600 -13.150800 7.286756
9.266400 -13.150800 7.322817
9.313200 -13.150800 7.372577
9.360000 -13.150800 7.469247
9.406800 -13.150800 7.532102
9.453600 -13.150800 7.639015
9.500400 -13.150800 7.656835
9.547200 -13.150800 7.724623
9.594000 -13.150800 7.777639
9.640800 -13.150800 7.831359
9.687600 -13.150800 7.869537
9.734400 -13.150800 7.918707
9.781200 -13.150800 7.969071
9.828000 -13.150800 8.046859
9.874800 -13.150800 8.068020
9.921600 -13.150800 8.073814
9.968400 -13.150800 8.068020
10.015200 -13.150800 7.968629
10.062000 -13.150800 7.787925
10.108800 -13.150800 4.082371
14.133600 -13.150800 6.688765
14.180400 -13.150800 6.665568
14.227200 -13.150800 6.655017
14.274000 -13.150800 6.648979
14.320800 -13.150800 6.642177
14.367600 -13.150800 6.633785
14.414400 -13.150800 6.633764
14.461200 -13.150800 6.633764
14.508000 -13.150800 6.633456
14.554800 -13.150800 6.632708
14.601600 -13.150800 6.633764
14.648400 -13.150800 6.633456
14.695200 -13.150800 6.624985
14.742000 -13.150800 6.625068
14.788800 -13.150800 6.625068
14.835600 -13.150800 6.637473
14.882400 -13.150800 6.637473
14.929200 -13.150800 6.624624
14.976000 -13.150800 6.624624
15.022800 -13.150800 6.635316
15.069600 -13.150800 6.633580
15.116400 -13.150800 6.615999
15.163200 -13.150800 6.615067
15.210000 -13.150800 6.615067
15.256800 -13.150800 6.615243
15.303600 -13.150800 6.615243
15.350400 -13.150800 6.618731
15.397200 -13.150800 6.620090
15.444000 -13.150800 6.628825
15.490800 -13.150800 6.634726
15.537600 -13.150800 6.639068
15.584400 -13.150800 6.643916
15.631200 -13.150800 6.643916
15.678000 -13.150800 6.643700
15.724800 -13.150800 6.643490
15.771600 -13.150800 6.641332
15.818400 -13.150800 6.633185
15.865200 -13.150800 6.625532
15.912000 -13.150800 6.591737
15.958800 -13.150800 6.566433
16.005600 -13.150800 6.525965
16.052400 -13.150800 6.482064
16.099200 -13.150800 6.404523
16.614000 -13.150800 5.060164
16.660800 -13.150800 5.050686
16.707600 -13.150800 5.032459
16.754400 -13.150800 5.027700
16.801200 -13.150800 5.011053
16.848000 -13.150800 5.005061
16.894800 -13.150800 5.005061
16.941600 -13.150800 5.004129
16.988400 -13.150800 4.999667
17.035200 -13.150800 4.993080
17.082000 -13.150800 4.977847
17.128800 -13.150800 4.958747
17.175600 -13.150800 4.941170
17.222400 -13.150800 4.906186
17.269200 -13.150800 4.822296
17.316000 -13.150800 4.621656
18.579600 -13.150800 0.000000
18.626400 -13.150800 0.000000
18.673200 -13.150800 0.000000
-18.720000 -13.104000 0.000000
-18.673200 -13.104000 0.000000
-18.626400 -13.104000 0.000000
-18.579600 -13.104000 -7.887248
-18.532800 -13.104000 -7.898587
-18.486000 -13.104000 -7.917589
-18.439200 -13.104000 -7.912224
-18.392400 -13.104000 -7.917589
-18.345600 -13.104000 -7.933146
-18.298800 -13.104000 -7.917703
-18.252000 -13.104000 -7.936368
-18.205200 -13.104000 -7.903746
-18.158400 -13.104000 -7.891958
-18.111600 -13.104000 -7.898310
-18.064800 -13.104000 -7.891958
-18.018000 -13.104000 -7.891958
-17.971200 -13.104000 -7.890502
-17.924400 -13.104000 -7.890502
-17.877600 -13.104000 -7.883286
-17.830800 -13.104000 -7.864211
-17.784000 -13.104000 -7.864184
-17.737200 -13.104000 -7.862704
-17.690400 -13.104000 -7.864211
-17.643600 -13.104000 -7.862704
-17.596800 -13.104000 -7.864194
-17.550000 -13.104000 -7.869245
-17.503200 -13.104000 -7.870238
-17.456400 -13.104000 -7.869245
-17.409600 -13.104000 -7.866437
-17.362800 -13.104000 -7.848626
-17.316000 -13.104000 -7.832906
-16.099200 -13.104000 4.990915
-16.052400 -13.104000 4.990915
-16.005600 -13.104000 5.008701
-15.958800 -13.104000 5.030022
-15.912000 -13.104000 5.062657
-15.865200 -13.104000 5.078600
-15.818400 -13.104000 5.095561
-15.771600 -13.104000 5.107897
-15.724800 -13.104000 5.126018
-15.678000 -13.104000 5.146218
-15.631200 -13.104000 5.147624
-15.584400 -13.104000 5.158134
-15.537600 -13.104000 5.170515
-15.490800 -13.104000 5.209898
-15.022800 -13.104000 6.674271
-14.976000 -13.104000 6.694698
-14.929200 -13.104000 6.715025
-14.882400 -13.104000 6.732716
-14.835600 -13.104000 6.736430
-14.788800 -13.104000 6.738958
-14.742000 -13.104000 6.741620
-14.695200 -13.104000 6.741620
-14.648400 -13.104000 6.741620
-14.601600 -13.104000 6.741620
-14.554800 -13.104000 6.741620
-14.508000 -13.104000 6.742020
-14.461200 -13.104000 6.742965
-14.414400 -13.104000 6.744571
-14.367600 -13.104000 6.746029
-14.320800 -13.104000 6.749019
-14.274000 -13.104000 6.749019
-14.227200 -13.104000 6.748641
-14.180400 -13.104000 6.748641
-14.133600 -13.104000 6.750316
-14.086800 -13.104000 6.750316
-14.040000 -13.104000 6.750316
-13.993200 -13.104000 6.750642
-13.946400 -13.104000 6.751912
-13.899600 -13.104000 6.751912
-13.852800 -13.104000 6.754695
-13.806000 -13.104000 6.754695
-13.759200 -13.104000 6.756277
-13.712400 -13.104000 6.759747
-13.665600 -13.104000 6.759090
-13.618800 -13.104000 6.759090
-13.572000 -13.104000 6.755320
-13.525200 -13.104000 6.743428
-13.478400 -13.104000 6.739430
-13.431600 -13.104000 6.738843
-13.384800 -13.104000 6.743428
-13.338000 -13.104000 6.747718
-13.291200 -13.104000 6.747718
-13.244400 -13.104000 6.760595
-13.197600 -13.104000 6.783336
-13.150800 -13.104000 6.789036
-13.104000 -13.104000 6.795982
-13.057200 -13.104000 6.799989
-3.931200 -13.104000 9.181213
-3.884400 -13.104000 9.132762
-3.837600 -13.104000 9.121430
-3.790800 -13.104000 9.097465
-3.744000 -13.104000 9.027267
-3.697200 -13.104000 8.979993
-3.650400 -13.104000 8.915769
-3.603600 -13.104000 8.822227
-3.556800 -13.104000 8.809084
-3.510000 -13.104000 8.714681
-3.463200 -13.104000 8.656074
-3.416400 -13.104000 8.620317
-3.369600 -13.104000 8.514082
-3.322800 -13.104000 8.413149
-3.276000 -13.104000 8.391256
-3.229200 -13.104000 8.319046
-3.182400 -13.104000 8.298988
-3.135600 -13.104000 8.221375
-3.088800 -13.104000 8.155809
-3.042000 -13.104000 8.106086
-2.995200 -13.104000 8.049969
-2.948400 -13.104000 7.982050
-2.901600 -13.104000 7.958218
-2.854800 -13.104000 7.941245
-2.808000 -13.104000 7.919914
-2.761200 -13.104000 7.885716
-2.714400 -13.104000 7.838360
-2.667600 -13.104000 7.770717
-2.620800 -13.104000 7.713959
-2.574000 -13.104000 7.704497
-2.527200 -13.104000 7.687757
-2.480400 -13.104000 7.684028
-2.433600 -13.104000 7.660463
-2.386800 -13.104000 7.632703
-2.340000 -13.104000 7.537279
-2.293200 -13.104000 7.519094
-2.246400 -13.104000 7.478337
-2.199600 -13.104000 7.455944
-2.152800 -13.104000 7.430390
-2.106000 -13.104000 7.429158
-2.059200 -13.104000 7.397272
-2.012400 -13.104000 7.387902
-1.965600 -13.104000 7.367122
-1.918800 -13.104000 7.311219
-1.872000 -13.104000 7.294764
-1.825200 -13.104000 7.256183
-1.778400 -13.104000 7.251047
-1.731600 -13.104000 7.244139
-1.684800 -13.104000 7.225945
-1.638000 -13.104000 7.218716
-1.591200 -13.104000 7.207236
-1.544400 -13.104000 7.183792
-1.497600 -13.104000 7.143364
-1.450800 -13.104000 7.105411
-1.404000 -13.104000 7.080864
-1.357200 -13.104000 7.064468
-1.310400 -13.104000 7.011630
-1.263600 -13.104000 6.982455
-1.216800 -13.104000 6.969604
-1.170000 -13.104000 6.968665
-1.123200 -13.104000 6.952173
-1.076400 -13.104000 6.952173
-1.029600 -13.104000 6.942615
-0.982800 -13.104000 6.945714
-0.936000 -13.104000 6.923829
-0.889200 -13.104000 6.909824
-0.842400 -13.104000 6.868510
-0.795600 -13.104000 6.789081
-0.748800 -13.104000 6.770665
-0.702000 -13.104000 6.759587
-0.655200 -13.104000 6.733633
-0.608400 -13.104000 6.714511
-0.561600 -13.104000 6.719779
-0.514800 -13.104000 6.750742
-0.468000 -13.104000 6.731702
-0.421200 -13.104000 6.720863
-0.374400 -13.104000 6.719779
-0.327600 -13.104000 6.700754
-0.280800 -13.104000 6.690552
-0.234000 -13.104000 6.655056
-0.187200 -13.104000 6.639670
-0.140400 -13.104000 6.592717
-0.093600 -13.104000 6.587451
-0.046800 -13.104000 6.584927
0.000000 -13.104000 6.561611
0.046800 -13.104000 6.537394
0.093600 -13.104000 6.522636
0.140400 -13.104000 6.522636
0.187200 -13.104000 6.502269
0.234000 -13.104000 6.514598
0.280800 -13.104000 6.537394
0.327600 -13.104000 6.540209
0.374400 -13.104000 6.517309
0.421200 -13.104000 6.496238
0.468000 -13.104000 6.463641
0.514800 -13.104000 6.429812
0.561600 -13.104000 6.397125
0.608400 -13.104000 6.384399
0.655200 -13.104000 6.367811
0.702000 -13.104000 6.363317
0.748800 -13.104000 6.343667
0.795600 -13.104000 6.338506
0.842400 -13.104000 6.329835
0.889200 -13.104000 6.323280
0.936000 -13.104000 6.316420
0.982800 -13.104000 6.310337
1.029600 -13.104000 6.275772
1.076400 -13.104000 6.287509
1.123200 -13.104000 6.288077
1.170000 -13.104000 6.292476
1.216800 -13.104000 6.300017
1.263600 -13.104000 6.313515
1.310400 -13.104000 6.329178
1.357200 -13.104000 6.338382
1.404000 -13.104000 6.329283
1.450800 -13.104000 6.280393
1.497600 -13.104000 6.256315
1.544400 -13.104000 6.224141
1.591200 -13.104000 6.197775
1.638000 -13.104000 6.175330
1.684800 -13.104000 6.143752
1.731600 -13.104000 6.141901
1.778400 -13.104000 6.133447
1.825200 -13.104000 6.128746
1.872000 -13.104000 6.114082
1.918800 -13.104000 6.117591
1.965600 -13.104000 6.111677
2.012400 -13.104000 6.111677
2.059200 -13.104000 6.109533
2.106000 -13.104000 6.092882
2.152800 -13.104000 6.084989
2.199600 -13.104000 6.097593
2.246400 -13.104000 6.097593
2.293200 -13.104000 6.104299
2.340000 -13.104000 6.099401
2.386800 -13.104000 6.097978
2.433600 -13.104000 6.097978
2.480400 -13.104000 6.098046
2.527200 -13.104000 6.097644
2.574000 -13.104000 6.084315
2.620800 -13.104000 6.060018
2.667600 -13.104000 6.057337
2.714400 -13.104000 6.033101
2.761200 -13.104000 6.031124
2.808000 -13.104000 6.031124
2.854800 -13.104000 6.024469
2.901600 -13.104000 6.023673
2.948400 -13.104000 6.024938
2.995200 -13.104000 6.024938
3.042000 -13.104000 6.023673
3.088800 -13.104000 6.019439
3.135600 -13.104000 6.005858
3.182400 -13.104000 5.989051
3.229200 -13.104000 5.989051
3.276000 -13.104000 5.993017
3.322800 -13.104000 5.977118
3.369600 -13.104000 5.977118
3.416400 -13.104000 5.989051
3.463200 -13.104000 5.988971
3.510000 -13.104000 6.024279
3.556800 -13.104000 6.051827
3.603600 -13.104000 6.082672
3.650400 -13.104000 6.097438
3.697200 -13.104000 6.101791
3.744000 -13.104000 6.115614
3.790800 -13.104000 6.111341
3.837600 -13.104000 6.083061
3.884400 -13.104000 6.060277
3.931200 -13.104000 6.040133
3.978000 -13.104000 6.013120
4.024800 -13.104000 5.996221
4.071600 -13.104000 5.992786
4.118400 -13.104000 5.987972
4.165200 -13.104000 5.987508
4.212000 -13.104000 5.977395
4.258800 -13.104000 5.973617
4.305600 -13.104000 5.973617
4.352400 -13.104000 5.973617
4.399200 -13.104000 5.977395
4.446000 -13.104000 5.987208
4.492800 -13.104000 6.004310
4.539600 -13.104000 6.014544
4.586400 -13.104000 6.047755
4.633200 -13.104000 6.035476
4.680000 -13.104000 6.029340
4.726800 -13.104000 6.030048
4.773600 -13.104000 6.028128
4.820400 -13.104000 6.023973
4.867200 -13.104000 6.007818
4.914000 -13.104000 6.007818
4.960800 -13.104000 6.016064
5.007600 -13.104000 6.020914
5.054400 -13.104000 6.018945
5.101200 -13.104000 6.024133
5.148000 -13.104000 6.023026
5.194800 -13.104000 6.031172
5.241600 -13.104000 6.030459
5.288400 -13.104000 6.045593
5.335200 -13.104000 6.058474
5.382000 -13.104000 6.095029
5.428800 -13.104000 6.128091
5.475600 -13.104000 6.136495
5.522400 -13.104000 6.151196
5.569200 -13.104000 6.152928
5.616000 -13.104000 6.158859
5.662800 -13.104000 6.152928
5.709600 -13.104000 6.130191
5.756400 -13.104000 6.106857
5.803200 -13.104000 6.106857
5.850000 -13.104000 6.126417
5.896800 -13.104000 6.126417
5.943600 -13.104000 6.143837
5.990400 -13.104000 6.159365
6.037200 -13.104000 6.177218
6.084000 -13.104000 6.206940
6.130800 -13.104000 6.214671
6.177600 -13.104000 6.251149
6.224400 -13.104000 6.256811
6.271200 -13.104000 6.256811
6.318000 -13.104000 6.256811
6.364800 -13.104000 6.251149
6.411600 -13.104000 6.256811
6.458400 -13.104000 6.270546
6.505200 -13.104000 6.283077
6.552000 -13.104000 6.287102
6.598800 -13.104000 6.287102
6.645600 -13.104000 6.287102
6.692400 -13.104000 6.306930
6.739200 -13.104000 6.306930
6.786000 -13.104000 6.307942
6.832800 -13.104000 6.311551
6.879600 -13.104000 6.358914
6.926400 -13.104000 6.401506
6.973200 -13.104000 6.416428
7.020000 -13.104000 6.416428
7.066800 -13.104000 6.414092
7.113600 -13.104000 6.416428
7.160400 -13.104000 6.416521
7.207200 -13.104000 6.416521
7.254000 -13.104000 6.416521
7.300800 -13.104000 6.430250
7.347600 -13.104000 6.456935
7.394400 -13.104000 6.500950
7.441200 -13.104000 6.518640
7.488000 -13.104000 6.513650
7.534800 -13.104000 6.525056
7.581600 -13.104000 6.544881
7.628400 -13.104000 6.603438
7.675200 -13.104000 6.609323
7.722000 -13.104000 6.622911
7.768800 -13.104000 6.628870
7.815600 -13.104000 6.663207
7.862400 -13.104000 6.667852
7.909200 -13.104000 6.689594
7.956000 -13.104000 6.701479
8.002800 -13.104000 6.701479
8.049600 -13.104000 6.702029
8.096400 -13.104000 6.705732
8.143200 -13.104000 6.733117
8.190000 -13.104000 6.753158
8.236800 -13.104000 6.756555
8.283600 -13.104000 6.795798
8.330400 -13.104000 6.827348
8.377200 -13.104000 6.835032
8.424000 -13.104000 6.854119
8.470800 -13.104000 6.891159
8.517600 -13.104000 6.944323
8.564400 -13.104000 6.983792
8.611200 -13.104000 7.011407
8.658000 -13.104000 7.025006
8.704800 -13.104000 7.042352
8.751600 -13.104000 7.072489
8.798400 -13.104000 7.089454
8.845200 -13.104000 7.138448
8.892000 -13.104000 7.157854
8.938800 -13.104000 7.186587
8.985600 -13.104000 7.206052
9.032400 -13.104000 7.219838
9.079200 -13.104000 7.230484
9.126000 -13.104000 7.251521
9.172800 -13.104000 7.261411
9.219600 -13.104000 7.291618
9.266400 -13.104000 7.329916
9.313200 -13.104000 7.396082
9.360000 -13.104000 7.468776
9.406800 -13.104000 7.537901
9.453600 -13.104000 7.639015
9.500400 -13.104000 7.660132
9.547200 -13.104000 7.715894
9.594000 -13.104000 7.766782
9.640800 -13.104000 7.869537
9.687600 -13.104000 7.897233
9.734400 -13.104000 7.969071
9.781200 -13.104000 8.029042
9.828000 -13.104000 8.068020
9.874800 -13.104000 8.077257
9.921600 -13.104000 8.080540
9.968400 -13.104000 8.077257
10.015200 -13.104000 8.058853
10.062000 -13.104000 7.830452
10.108800 -13.104000 4.082371
14.180400 -13.104000 6.694593
14.227200 -13.104000 6.670241
14.274000 -13.104000 6.662207
14.320800 -13.104000 6.652801
14.367600 -13.104000 6.642849
14.414400 -13.104000 6.634499
14.461200 -13.104000 6.634117
14.508000 -13.104000 6.633456
14.554800 -13.104000 6.627922
14.601600 -13.104000 6.627922
14.648400 -13.104000 6.625888
14.695200 -13.104000 6.624985
14.742000 -13.104000 6.625888
14.788800 -13.104000 6.625068
14.835600 -13.104000 6.637473
14.882400 -13.104000 6.643052
14.929200 -13.104000 6.643052
14.976000 -13.104000 6.631522
15.022800 -13.104000 6.643052
15.069600 -13.104000 6.634995
15.116400 -13.104000 6.631522
15.163200 -13.104000 6.615860
15.210000 -13.104000 6.615243
15.256800 -13.104000 6.618731
15.303600 -13.104000 6.620090
15.350400 -13.104000 6.620090
15.397200 -13.104000 6.620413
15.444000 -13.104000 6.626835
15.490800 -13.104000 6.630891
15.537600 -13.104000 6.635806
15.584400 -13.104000 6.640150
15.631200 -13.104000 6.643700
15.678000 -13.104000 6.643490
15.724800 -13.104000 6.641332
15.771600 -13.104000 6.641332
15.818400 -13.104000 6.633185
15.865200 -13.104000 6.625532
15.912000 -13.104000 6.602345
15.958800 -13.104000 6.568337
16.005600 -13.104000 6.559824
16.052400 -13.104000 6.525850
16.099200 -13.104000 6.443423
16.614000 -13.104000 5.063590
16.660800 -13.104000 5.052541
16.707600 -13.104000 5.032459
16.754400 -13.104000 5.029120
16.801200 -13.104000 5.019857
16.848000 -13.104000 5.007770
16.894800 -13.104000 5.007183
16.941600 -13.104000 5.005660
16.988400 -13.104000 5.005660
17.035200 -13.104000 5.000877
17.082000 -13.104000 4.999667
17.128800 -13.104000 4.988300
17.175600 -13.104000 4.964374
17.222400 -13.104000 4.941170
17.269200 -13.104000 4.893985
17.316000 -13.104000 4.815231
17.690400 -13.104000 -0.678225
18.579600 -13.104000 0.000000
18.626400 -13.104000 0.000000
18.673200 -13.104000 0.000000
-18.720000 -13.057200 0.000000
-18.673200 -13.057200 0.000000
-18.626400 -13.057200 0.000000
-18.579600 -13.057200 -7.911585
-18.532800 -13.057200 -7.917589
-18.486000 -13.057200 -7.933146
-18.439200 -13.057200 -7.912224
-18.392400 -13.057200 -7.917703
-18.345600 -13.057200 -7.933146
-18.298800 -13.057200 -7.919427
-18.252000 -13.057200 -7.936368
-18.205200 -13.057200 -7.917703
-18.158400 -13.057200 -7.907961
-18.111600 -13.057200 -7.914842
-18.064800 -13.057200 -7.903746
-18.018000 -13.057200 -7.903746
-17.971200 -13.057200 -7.891958
-17.924400 -13.057200 -7.891958
-17.877600 -13.057200 -7.887330
-17.830800 -13.057200 -7.883286
-17.784000 -13.057200 -7.869136
-17.737200 -13.057200 -7.883286
-17.690400 -13.057200 -7.883286
-17.643600 -13.057200 -7.884519
-17.596800 -13.057200 -7.864194
-17.550000 -13.057200 -7.866437
-17.503200 -13.057200 -7.870238
-17.456400 -13.057200 -7.869245
-17.409600 -13.057200 -7.866437
-17.362800 -13.057200 -7.855044
-16.099200 -13.057200 5.021704
-16.052400 -13.057200 5.021704
-16.005600 -13.057200 5.036690
-15.958800 -13.057200 5.067638
-15.912000 -13.057200 5.087377
-15.865200 -13.057200 5.095561
-15.818400 -13.057200 5.115963
-15.771600 -13.057200 5.133548
-15.724800 -13.057200 5.139309
-15.678000 -13.057200 5.154029
-15.631200 -13.057200 5.156061
-15.584400 -13.057200 5.170515
-15.022800 -13.057200 6.675888
-14.976000 -13.057200 6.715025
-14.929200 -13.057200 6.736442
-14.882400 -13.057200 6.741666
-14.835600 -13.057200 6.743553
-14.788800 -13.057200 6.748499
-14.742000 -13.057200 6.748997
-14.695200 -13.057200 6.748997
-14.648400 -13.057200 6.748499
-14.601600 -13.057200 6.748499
-14.554800 -13.057200 6.746029
-14.508000 -13.057200 6.746029
-14.461200 -13.057200 6.749677
-14.414400 -13.057200 6.749677
-14.367600 -13.057200 6.750423
-14.320800 -13.057200 6.750423
-14.274000 -13.057200 6.751546
-14.227200 -13.057200 6.756046
-14.180400 -13.057200 6.756389
-14.133600 -13.057200 6.758097
-14.086800 -13.057200 6.757327
-14.040000 -13.057200 6.752359
-13.993200 -13.057200 6.756277
-13.946400 -13.057200 6.757327
-13.899600 -13.057200 6.756277
-13.852800 -13.057200 6.758097
-13.806000 -13.057200 6.756277
-13.759200 -13.057200 6.761523
-13.712400 -13.057200 6.762978
-13.665600 -13.057200 6.762509
-13.618800 -13.057200 6.761523
-13.572000 -13.057200 6.761523
-13.525200 -13.057200 6.760333
-13.478400 -13.057200 6.759373
-13.431600 -13.057200 6.745926
-13.384800 -13.057200 6.747718
-13.338000 -13.057200 6.759373
-13.291200 -13.057200 6.759373
-13.244400 -13.057200 6.768113
-13.197600 -13.057200 6.787744
-13.150800 -13.057200 6.797729
-13.104000 -13.057200 6.809864
-3.931200 -13.057200 9.239122
-3.884400 -13.057200 9.152922
-3.837600 -13.057200 9.125033
-3.790800 -13.057200 9.121430
-3.744000 -13.057200 9.010092
-3.697200 -13.057200 8.972274
-3.650400 -13.057200 8.918194
-3.603600 -13.057200 8.820719
-3.556800 -13.057200 8.802956
-3.510000 -13.057200 8.735531
-3.463200 -13.057200 8.705168
-3.416400 -13.057200 8.631424
-3.369600 -13.057200 8.567328
-3.322800 -13.057200 8.424764
-3.276000 -13.057200 8.396081
-3.229200 -13.057200 8.342031
-3.182400 -13.057200 8.308109
-3.135600 -13.057200 8.243119
-3.088800 -13.057200 8.169077
-3.042000 -13.057200 8.119181
-2.995200 -13.057200 8.074982
-2.948400 -13.057200 8.012152
-2.901600 -13.057200 7.970845
-2.854800 -13.057200 7.952204
-2.808000 -13.057200 7.929954
-2.761200 -13.057200 7.888947
-2.714400 -13.057200 7.857619
-2.667600 -13.057200 7.770850
-2.620800 -13.057200 7.721694
-2.574000 -13.057200 7.708437
-2.527200 -13.057200 7.694344
-2.480400 -13.057200 7.685026
-2.433600 -13.057200 7.660463
-2.386800 -13.057200 7.632703
-2.340000 -13.057200 7.548267
-2.293200 -13.057200 7.519094
-2.246400 -13.057200 7.478337
-2.199600 -13.057200 7.455944
-2.152800 -13.057200 7.441965
-2.106000 -13.057200 7.430390
-2.059200 -13.057200 7.423989
-2.012400 -13.057200 7.398066
-1.965600 -13.057200 7.389723
-1.918800 -13.057200 7.311219
-1.872000 -13.057200 7.299962
-1.825200 -13.057200 7.256183
-1.778400 -13.057200 7.251047
-1.731600 -13.057200 7.244139
-1.684800 -13.057200 7.227719
-1.638000 -13.057200 7.224907
-1.591200 -13.057200 7.209250
-1.544400 -13.057200 7.189440
-1.497600 -13.057200 7.136577
-1.450800 -13.057200 7.101250
-1.404000 -13.057200 7.080972
-1.357200 -13.057200 7.071163
-1.310400 -13.057200 7.022452
-1.263600 -13.057200 7.003814
-1.216800 -13.057200 6.975957
-1.170000 -13.057200 6.973491
-1.123200 -13.057200 6.970187
-1.076400 -13.057200 6.969604
-1.029600 -13.057200 6.968665
-0.982800 -13.057200 6.969604
-0.936000 -13.057200 6.940095
-0.889200 -13.057200 6.902989
-0.842400 -13.057200 6.859937
-0.795600 -13.057200 6.771376
-0.748800 -13.057200 6.763404
-0.702000 -13.057200 6.753355
-0.655200 -13.057200 6.719096
-0.608400 -13.057200 6.713394
-0.561600 -13.057200 6.714511
-0.514800 -13.057200 6.723664
-0.468000 -13.057200 6.723664
-0.421200 -13.057200 6.720009
-0.374400 -13.057200 6.713394
-0.327600 -13.057200 6.694947
-0.280800 -13.057200 6.686791
-0.234000 -13.057200 6.653629
-0.187200 -13.057200 6.610096
-0.140400 -13.057200 6.591184
-0.093600 -13.057200 6.584927
-0.046800 -13.057200 6.584927
0.000000 -13.057200 6.551669
0.046800 -13.057200 6.540303
0.093600 -13.057200 6.530988
0.140400 -13.057200 6.530988
0.187200 -13.057200 6.526519
0.234000 -13.057200 6.537394
0.280800 -13.057200 6.537394
0.327600 -13.057200 6.540209
0.374400 -13.057200 6.526519
0.421200 -13.057200 6.494215
0.468000 -13.057200 6.481545
0.514800 -13.057200 6.434749
0.561600 -13.057200 6.406313
0.608400 -13.057200 6.384977
0.655200 -13.057200 6.367811
0.702000 -13.057200 6.355771
0.748800 -13.057200 6.338964
0.795600 -13.057200 6.329835
0.842400 -13.057200 6.328676
0.889200 -13.057200 6.311507
0.936000 -13.057200 6.311507
0.982800 -13.057200 6.298523
1.029600 -13.057200 6.288077
1.076400 -13.057200 6.298523
1.123200 -13.057200 6.312109
1.170000 -13.057200 6.315198
1.216800 -13.057200 6.316274
1.263600 -13.057200 6.327878
1.310400 -13.057200 6.338767
1.357200 -13.057200 6.338767
1.404000 -13.057200 6.335880
1.450800 -13.057200 6.291611
1.497600 -13.057200 6.256315
1.544400 -13.057200 6.220846
1.591200 -13.057200 6.191224
1.638000 -13.057200 6.147526
1.684800 -13.057200 6.133447
1.731600 -13.057200 6.120548
1.778400 -13.057200 6.117591
1.825200 -13.057200 6.120548
1.872000 -13.057200 6.111391
1.918800 -13.057200 6.117591
1.965600 -13.057200 6.117591
2.012400 -13.057200 6.117591
2.059200 -13.057200 6.111677
2.106000 -13.057200 6.107755
2.152800 -13.057200 6.097593
2.199600 -13.057200 6.107755
2.246400 -13.057200 6.104299
2.293200 -13.057200 6.104299
2.340000 -13.057200 6.099401
2.386800 -13.057200 6.097978
2.433600 -13.057200 6.097644
2.480400 -13.057200 6.097978
2.527200 -13.057200 6.091417
2.574000 -13.057200 6.072204
2.620800 -13.057200 6.055182
2.667600 -13.057200 6.033101
2.714400 -13.057200 6.031124
2.761200 -13.057200 6.029848
2.808000 -13.057200 6.024469
2.854800 -13.057200 6.022340
2.901600 -13.057200 6.023673
2.948400 -13.057200 6.024938
2.995200 -13.057200 6.024938
3.042000 -13.057200 6.019439
3.088800 -13.057200 6.006287
3.135600 -13.057200 6.006287
3.182400 -13.057200 5.996606
3.229200 -13.057200 5.992663
3.276000 -13.057200 5.977118
3.322800 -13.057200 5.974249
3.369600 -13.057200 5.977118
3.416400 -13.057200 5.988971
3.463200 -13.057200 5.988971
3.510000 -13.057200 6.016100
3.556800 -13.057200 6.049490
3.603600 -13.057200 6.082672
3.650400 -13.057200 6.097438
3.697200 -13.057200 6.101791
3.744000 -13.057200 6.111341
3.790800 -13.057200 6.103979
3.837600 -13.057200 6.083061
3.884400 -13.057200 6.056953
3.931200 -13.057200 6.025338
3.978000 -13.057200 6.007654
4.024800 -13.057200 5.993124
4.071600 -13.057200 5.992786
4.118400 -13.057200 5.987972
4.165200 -13.057200 5.987508
4.212000 -13.057200 5.986581
4.258800 -13.057200 5.977395
4.305600 -13.057200 5.977395
4.352400 -13.057200 5.975067
4.399200 -13.057200 5.978965
4.446000 -13.057200 5.983905
4.492800 -13.057200 5.987580
4.539600 -13.057200 6.008220
4.586400 -13.057200 6.017840
4.633200 -13.057200 6.017840
4.680000 -13.057200 6.017840
4.726800 -13.057200 6.023973
4.773600 -13.057200 6.013740
4.820400 -13.057200 6.019770
4.867200 -13.057200 6.008837
4.914000 -13.057200 6.007818
4.960800 -13.057200 6.011064
5.007600 -13.057200 6.020914
5.054400 -13.057200 6.018945
5.101200 -13.057200 6.024133
5.148000 -13.057200 6.019825
5.194800 -13.057200 6.030459
5.241600 -13.057200 6.026604
5.288400 -13.057200 6.040965
5.335200 -13.057200 6.058474
5.382000 -13.057200 6.084682
5.428800 -13.057200 6.122327
5.475600 -13.057200 6.130720
5.522400 -13.057200 6.151073
5.569200 -13.057200 6.158859
5.616000 -13.057200 6.177043
5.662800 -13.057200 6.177043
5.709600 -13.057200 6.151196
5.756400 -13.057200 6.145234
5.803200 -13.057200 6.145050
5.850000 -13.057200 6.144778
5.896800 -13.057200 6.143837
5.943600 -13.057200 6.144778
5.990400 -13.057200 6.158520
6.037200 -13.057200 6.168141
6.084000 -13.057200 6.206940
6.130800 -13.057200 6.213830
6.177600 -13.057200 6.248426
6.224400 -13.057200 6.256811
6.271200 -13.057200 6.239736
6.318000 -13.057200 6.236262
6.364800 -13.057200 6.234208
6.411600 -13.057200 6.236262
6.458400 -13.057200 6.259798
6.505200 -13.057200 6.270546
6.552000 -13.057200 6.283077
6.598800 -13.057200 6.300675
6.645600 -13.057200 6.304891
6.692400 -13.057200 6.325873
6.739200 -13.057200 6.311551
6.786000 -13.057200 6.333050
6.832800 -13.057200 6.354352
6.879600 -13.057200 6.381958
6.926400 -13.057200 6.408478
6.973200 -13.057200 6.416428
7.020000 -13.057200 6.416428
7.066800 -13.057200 6.413947
7.113600 -13.057200 6.413947
7.160400 -13.057200 6.416428
7.207200 -13.057200 6.413947
7.254000 -13.057200 6.416521
7.300800 -13.057200 6.441865
7.347600 -13.057200 6.461684
7.394400 -13.057200 6.500950
7.441200 -13.057200 6.518689
7.488000 -13.057200 6.516916
7.534800 -13.057200 6.537586
7.581600 -13.057200 6.548603
7.628400 -13.057200 6.595614
7.675200 -13.057200 6.607078
7.722000 -13.057200 6.620984
7.768800 -13.057200 6.632678
7.815600 -13.057200 6.667852
7.862400 -13.057200 6.668568
7.909200 -13.057200 6.696174
7.956000 -13.057200 6.699086
8.002800 -13.057200 6.696174
8.049600 -13.057200 6.701479
8.096400 -13.057200 6.705646
8.143200 -13.057200 6.708016
8.190000 -13.057200 6.746531
8.236800 -13.057200 6.756555
8.283600 -13.057200 6.801140
8.330400 -13.057200 6.834623
8.377200 -13.057200 6.850580
8.424000 -13.057200 6.860926
8.470800 -13.057200 6.900526
8.517600 -13.057200 6.956023
8.564400 -13.057200 6.983792
8.611200 -13.057200 7.011407
8.658000 -13.057200 7.016459
8.704800 -13.057200 7.039368
8.751600 -13.057200 7.063447
8.798400 -13.057200 7.084106
8.845200 -13.057200 7.112904
8.892000 -13.057200 7.156355
8.938800 -13.057200 7.179295
8.985600 -13.057200 7.203658
9.032400 -13.057200 7.219838
9.079200 -13.057200 7.223593
9.126000 -13.057200 7.251521
9.172800 -13.057200 7.276462
9.219600 -13.057200 7.308404
9.266400 -13.057200 7.369916
9.313200 -13.057200 7.412415
9.360000 -13.057200 7.469247
9.406800 -13.057200 7.537901
9.453600 -13.057200 7.643007
9.500400 -13.057200 7.706196
9.547200 -13.057200 7.724787
9.594000 -13.057200 7.791305
9.640800 -13.057200 7.874775
9.687600 -13.057200 7.918707
9.734400 -13.057200 7.997943
9.781200 -13.057200 8.057341
9.828000 -13.057200 8.073814
9.874800 -13.057200 8.118478
9.921600 -13.057200 8.118478
9.968400 -13.057200 8.118478
10.015200 -13.057200 8.073814
10.062000 -13.057200 7.893310
10.108800 -13.057200 4.082371
14.180400 -13.057200 6.721710
14.227200 -13.057200 6.704051
14.274000 -13.057200 6.692822
14.320800 -13.057200 6.670241
14.367600 -13.057200 6.660216
14.414400 -13.057200 6.648979
14.461200 -13.057200 6.642849
14.508000 -13.057200 6.635641
14.554800 -13.057200 6.633764
14.601600 -13.057200 6.633764
14.648400 -13.057200 6.631968
14.695200 -13.057200 6.631968
14.742000 -13.057200 6.635641
14.788800 -13.057200 6.635641
14.835600 -13.057200 6.648499
14.882400 -13.057200 6.653011
14.929200 -13.057200 6.651214
14.976000 -13.057200 6.645393
15.022800 -13.057200 6.647516
15.069600 -13.057200 6.647516
15.116400 -13.057200 6.637380
15.163200 -13.057200 6.626835
15.210000 -13.057200 6.620090
15.256800 -13.057200 6.626835
15.303600 -13.057200 6.627780
15.350400 -13.057200 6.626286
15.397200 -13.057200 6.626835
15.444000 -13.057200 6.629350
15.490800 -13.057200 6.630711
15.537600 -13.057200 6.635806
15.584400 -13.057200 6.639068
15.631200 -13.057200 6.640150
15.678000 -13.057200 6.643490
15.724800 -13.057200 6.643490
15.771600 -13.057200 6.643490
15.818400 -13.057200 6.641332
15.865200 -13.057200 6.632149
15.912000 -13.057200 6.625532
15.958800 -13.057200 6.596302
16.005600 -13.057200 6.584004
16.052400 -13.057200 6.559824
16.099200 -13.057200 6.520343
16.146000 -13.057200 6.482064
16.614000 -13.057200 5.114998
16.660800 -13.057200 5.077659
16.707600 -13.057200 5.055955
16.754400 -13.057200 5.032459
16.801200 -13.057200 5.026700
16.848000 -13.057200 5.019857
16.894800 -13.057200 5.012253
16.941600 -13.057200 5.007770
16.988400 -13.057200 5.007183
17.035200 -13.057200 5.006474
17.082000 -13.057200 5.006474
17.128800 -13.057200 5.005660
17.175600 -13.057200 4.996307
17.222400 -13.057200 4.959546
17.269200 -13.057200 4.943492
17.316000 -13.057200 4.889594
17.362800 -13.057200 4.676175
18.626400 -13.057200 0.000000
18.673200 -13.057200 0.000000
-18.720000 -13.010400 0.000000
-18.673200 -13.010400 0.000000
-18.626400 -13.010400 0.000000
-18.579600 -13.010400 -7.933146
-18.532800 -13.010400 -7.937681
-18.486000 -13.010400 -7.949863
-18.439200 -13.010400 -7.939920
-18.392400 -13.010400 -7.939920
-18.345600 -13.010400 -7.955899
-18.298800 -13.010400 -7.959921
-18.252000 -13.010400 -7.959921
-18.205200 -13.010400 -7.955899
-18.158400 -13.010400 -7.919427
-18.111600 -13.010400 -7.919427
-18.064800 -13.010400 -7.914842
-18.018000 -13.010400 -7.914842
-17.971200 -13.010400 -7.903746
-17.924400 -13.010400 -7.907961
-17.877600 -13.010400 -7.915823
-17.830800 -13.010400 -7.923912
-17.784000 -13.010400 -7.915823
-17.737200 -13.010400 -7.915823
-17.690400 -13.010400 -7.897733
-17.643600 -13.010400 -7.904847
-17.596800 -13.010400 -7.870687
-17.550000 -13.010400 -7.870687
-17.503200 -13.010400 -7.879955
-17.456400 -13.010400 -7.878581
-17.409600 -13.010400 -7.870687
-17.362800 -13.010400 -7.869245
-16.941600 -13.010400 -6.368981
-16.146000 -13.010400 5.026050
-16.099200 -13.010400 5.060229
-16.052400 -13.010400 5.060229
-16.005600 -13.010400 5.064681
-15.958800 -13.010400 5.079994
-15.912000 -13.010400 5.095561
-15.865200 -13.010400 5.115963
-15.818400 -13.010400 5.133548
-15.771600 -13.010400 5.134492
-15.724800 -13.010400 5.139309
-15.678000 -13.010400 5.154633
-15.631200 -13.010400 5.158134
-15.584400 -13.010400 5.184308
-15.116400 -13.010400 6.658611
-15.069600 -13.010400 6.674416
-15.022800 -13.010400 6.705076
-14.976000 -13.010400 6.738971
-14.929200 -13.010400 6.743553
-14.882400 -13.010400 6.748997
-14.835600 -13.010400 6.756265
-14.788800 -13.010400 6.756288
-14.742000 -13.010400 6.766358
-14.695200 -13.010400 6.760993
-14.648400 -13.010400 6.756288
-14.601600 -13.010400 6.752506
-14.554800 -13.010400 6.751546
-14.508000 -13.010400 6.751546
-14.461200 -13.010400 6.751546
-14.414400 -13.010400 6.751546
-14.367600 -13.010400 6.754224
-14.320800 -13.010400 6.754224
-14.274000 -13.010400 6.752813
-14.227200 -13.010400 6.756046
-14.180400 -13.010400 6.756389
-14.133600 -13.010400 6.758097
-14.086800 -13.010400 6.756389
-14.040000 -13.010400 6.752359
-13.993200 -13.010400 6.752359
-13.946400 -13.010400 6.756389
-13.899600 -13.010400 6.756310
-13.852800 -13.010400 6.759090
-13.806000 -13.010400 6.759090
-13.759200 -13.010400 6.759747
-13.712400 -13.010400 6.762978
-13.665600 -13.010400 6.762978
-13.618800 -13.010400 6.762978
-13.572000 -13.010400 6.761523
-13.525200 -13.010400 6.759747
-13.478400 -13.010400 6.759373
-13.431600 -13.010400 6.745926
-13.384800 -13.010400 6.745926
-13.338000 -13.010400 6.747718
-13.291200 -13.010400 6.749268
-13.244400 -13.010400 6.768113
-13.197600 -13.010400 6.797729
-13.150800 -13.010400 6.809966
-13.104000 -13.010400 6.859430
-3.931200 -13.010400 9.275308
-3.884400 -13.010400 9.197547
-3.837600 -13.010400 9.132762
-3.790800 -13.010400 9.124673
-3.744000 -13.010400 9.041071
-3.697200 -13.010400 8.979403
-3.650400 -13.010400 8.921408
-3.603600 -13.010400 8.851102
-3.556800 -13.010400 8.811996
-3.510000 -13.010400 8.780498
-3.463200 -13.010400 8.714681
-3.416400 -13.010400 8.652507
-3.369600 -13.010400 8.584454
-3.322800 -13.010400 8.424764
-3.276000 -13.010400 8.397858
-3.229200 -13.010400 8.361965
-3.182400 -13.010400 8.312037
-3.135600 -13.010400 8.292866
-3.088800 -13.010400 8.215127
-3.042000 -13.010400 8.151938
-2.995200 -13.010400 8.084744
-2.948400 -13.010400 8.038026
-2.901600 -13.010400 7.978450
-2.854800 -13.010400 7.952236
-2.808000 -13.010400 7.932912
-2.761200 -13.010400 7.888947
-2.714400 -13.010400 7.838360
-2.667600 -13.010400 7.766270
-2.620800 -13.010400 7.721694
-2.574000 -13.010400 7.713749
-2.527200 -13.010400 7.700569
-2.480400 -13.010400 7.690495
-2.433600 -13.010400 7.650789
-2.386800 -13.010400 7.627026
-2.340000 -13.010400 7.534731
-2.293200 -13.010400 7.517369
-2.246400 -13.010400 7.476364
-2.199600 -13.010400 7.451516
-2.152800 -13.010400 7.441965
-2.106000 -13.010400 7.429598
-2.059200 -13.010400 7.427036
-2.012400 -13.010400 7.404652
-1.965600 -13.010400 7.398066
-1.918800 -13.010400 7.339143
-1.872000 -13.010400 7.309103
-1.825200 -13.010400 7.294764
-1.778400 -13.010400 7.260068
-1.731600 -13.010400 7.246062
-1.684800 -13.010400 7.225945
-1.638000 -13.010400 7.221156
-1.591200 -13.010400 7.214496
-1.544400 -13.010400 7.201905
-1.497600 -13.010400 7.179623
-1.450800 -13.010400 7.106610
-1.404000 -13.010400 7.088355
-1.357200 -13.010400 7.073146
-1.310400 -13.010400 7.047576
-1.263600 -13.010400 7.011630
-1.216800 -13.010400 6.997289
-1.170000 -13.010400 6.975957
-1.123200 -13.010400 6.969604
-1.076400 -13.010400 6.968665
-1.029600 -13.010400 6.968665
-0.982800 -13.010400 6.960572
-0.936000 -13.010400 6.940095
-0.889200 -13.010400 6.887002
-0.842400 -13.010400 6.821982
-0.795600 -13.010400 6.773661
-0.748800 -13.010400 6.763404
-0.702000 -13.010400 6.753355
-0.655200 -13.010400 6.714511
-0.608400 -13.010400 6.703076
-0.561600 -13.010400 6.713394
-0.514800 -13.010400 6.714511
-0.468000 -13.010400 6.720009
-0.421200 -13.010400 6.714511
-0.374400 -13.010400 6.720009
-0.327600 -13.010400 6.703076
-0.280800 -13.010400 6.686791
-0.234000 -13.010400 6.653629
-0.187200 -13.010400 6.618107
-0.140400 -13.010400 6.605412
-0.093600 -13.010400 6.591184
-0.046800 -13.010400 6.585401
0.000000 -13.010400 6.570803
0.046800 -13.010400 6.563624
0.093600 -13.010400 6.547730
0.140400 -13.010400 6.551669
0.187200 -13.010400 6.541640
0.234000 -13.010400 6.551587
0.280800 -13.010400 6.551587
0.327600 -13.010400 6.550110
0.374400 -13.010400 6.526519
0.421200 -13.010400 6.482290
0.468000 -13.010400 6.442582
0.514800 -13.010400 6.429812
0.561600 -13.010400 6.397125
0.608400 -13.010400 6.384977
0.655200 -13.010400 6.369079
0.702000 -13.010400 6.363317
0.748800 -13.010400 6.340910
0.795600 -13.010400 6.338506
0.842400 -13.010400 6.329835
0.889200 -13.010400 6.323280
0.936000 -13.010400 6.312648
0.982800 -13.010400 6.312109
1.029600 -13.010400 6.298523
1.076400 -13.010400 6.311507
1.123200 -13.010400 6.315198
1.170000 -13.010400 6.316420
1.216800 -13.010400 6.323408
1.263600 -13.010400 6.327878
1.310400 -13.010400 6.338767
1.357200 -13.010400 6.338767
1.404000 -13.010400 6.329283
1.450800 -13.010400 6.280393
1.497600 -13.010400 6.239918
1.544400 -13.010400 6.211303
1.591200 -13.010400 6.177667
1.638000 -13.010400 6.142665
1.684800 -13.010400 6.124631
1.731600 -13.010400 6.122043
1.778400 -13.010400 6.124631
1.825200 -13.010400 6.126248
1.872000 -13.010400 6.114082
1.918800 -13.010400 6.124631
1.965600 -13.010400 6.124631
2.012400 -13.010400 6.125955
2.059200 -13.010400 6.117591
2.106000 -13.010400 6.109533
2.152800 -13.010400 6.097593
2.199600 -13.010400 6.109533
2.246400 -13.010400 6.107755
2.293200 -13.010400 6.097644
2.340000 -13.010400 6.097644
2.386800 -13.010400 6.097978
2.433600 -13.010400 6.087343
2.480400 -13.010400 6.097644
2.527200 -13.010400 6.087068
2.574000 -13.010400 6.072204
2.620800 -13.010400 6.055182
2.667600 -13.010400 6.033101
2.714400 -13.010400 6.029848
2.761200 -13.010400 6.022340
2.808000 -13.010400 6.016553
2.854800 -13.010400 6.016553
2.901600 -13.010400 6.022340
2.948400 -13.010400 6.022340
2.995200 -13.010400 6.016553
3.042000 -13.010400 6.003022
3.088800 -13.010400 5.991914
3.135600 -13.010400 5.991914
3.182400 -13.010400 5.980374
3.229200 -13.010400 5.973535
3.276000 -13.010400 5.977118
3.322800 -13.010400 5.977118
3.369600 -13.010400 5.992663
3.416400 -13.010400 5.994081
3.463200 -13.010400 5.995229
3.510000 -13.010400 6.024279
3.556800 -13.010400 6.049490
3.603600 -13.010400 6.080559
3.650400 -13.010400 6.089107
3.697200 -13.010400 6.098119
3.744000 -13.010400 6.103979
3.790800 -13.010400 6.098119
3.837600 -13.010400 6.065055
3.884400 -13.010400 6.033544
3.931200 -13.010400 6.013120
3.978000 -13.010400 6.001311
4.024800 -13.010400 5.993124
4.071600 -13.010400 5.990589
4.118400 -13.010400 5.987661
4.165200 -13.010400 5.986581
4.212000 -13.010400 5.977395
4.258800 -13.010400 5.973617
4.305600 -13.010400 5.973617
4.352400 -13.010400 5.969965
4.399200 -13.010400 5.973617
4.446000 -13.010400 5.974469
4.492800 -13.010400 5.983905
4.539600 -13.010400 5.993455
4.586400 -13.010400 6.013701
4.633200 -13.010400 6.008837
4.680000 -13.010400 6.011614
4.726800 -13.010400 6.013740
4.773600 -13.010400 6.008837
4.820400 -13.010400 6.008837
4.867200 -13.010400 6.006361
4.914000 -13.010400 6.006361
4.960800 -13.010400 6.016950
5.007600 -13.010400 6.023026
5.054400 -13.010400 6.018945
5.101200 -13.010400 6.023026
5.148000 -13.010400 6.019825
5.194800 -13.010400 6.030459
5.241600 -13.010400 6.025767
5.288400 -13.010400 6.026604
5.335200 -13.010400 6.054241
5.382000 -13.010400 6.093464
5.428800 -13.010400 6.128091
5.475600 -13.010400 6.136495
5.522400 -13.010400 6.151196
5.569200 -13.010400 6.166572
5.616000 -13.010400 6.177043
5.662800 -13.010400 6.178205
5.709600 -13.010400 6.165904
5.756400 -13.010400 6.158859
5.803200 -13.010400 6.158780
5.850000 -13.010400 6.145234
5.896800 -13.010400 6.145050
5.943600 -13.010400 6.145234
5.990400 -13.010400 6.158520
6.037200 -13.010400 6.167388
6.084000 -13.010400 6.197222
6.130800 -13.010400 6.206940
6.177600 -13.010400 6.236262
6.224400 -13.010400 6.256811
6.271200 -13.010400 6.236117
6.318000 -13.010400 6.236117
6.364800 -13.010400 6.236117
6.411600 -13.010400 6.236262
6.458400 -13.010400 6.257008
6.505200 -13.010400 6.268357
6.552000 -13.010400 6.275143
6.598800 -13.010400 6.288429
6.645600 -13.010400 6.301401
6.692400 -13.010400 6.326854
6.739200 -13.010400 6.319207
6.786000 -13.010400 6.342235
6.832800 -13.010400 6.358914
6.879600 -13.010400 6.381958
6.926400 -13.010400 6.403852
6.973200 -13.010400 6.411535
7.020000 -13.010400 6.411535
7.066800 -13.010400 6.411535
7.113600 -13.010400 6.413947
7.160400 -13.010400 6.416521
7.207200 -13.010400 6.430250
7.254000 -13.010400 6.430250
7.300800 -13.010400 6.441865
7.347600 -13.010400 6.450351
7.394400 -13.010400 6.497392
7.441200 -13.010400 6.516916
7.488000 -13.010400 6.513650
7.534800 -13.010400 6.525056
7.581600 -13.010400 6.544881
7.628400 -13.010400 6.576919
7.675200 -13.010400 6.602572
7.722000 -13.010400 6.620984
7.768800 -13.010400 6.666121
7.815600 -13.010400 6.668568
7.862400 -13.010400 6.668568
7.909200 -13.010400 6.681854
7.956000 -13.010400 6.689305
8.002800 -13.010400 6.684814
8.049600 -13.010400 6.689305
8.096400 -13.010400 6.701479
8.143200 -13.010400 6.705732
8.190000 -13.010400 6.745165
8.236800 -13.010400 6.753158
8.283600 -13.010400 6.761032
8.330400 -13.010400 6.827348
8.377200 -13.010400 6.837625
8.424000 -13.010400 6.873767
8.470800 -13.010400 6.916862
8.517600 -13.010400 6.956023
8.564400 -13.010400 6.975982
8.611200 -13.010400 6.997646
8.658000 -13.010400 7.011407
8.704800 -13.010400 7.029979
8.751600 -13.010400 7.042352
8.798400 -13.010400 7.078306
8.845200 -13.010400 7.107058
8.892000 -13.010400 7.136058
8.938800 -13.010400 7.163263
8.985600 -13.010400 7.179295
9.032400 -13.010400 7.212710
9.079200 -13.010400 7.251521
9.126000 -13.010400 7.267211
9.172800 -13.010400 7.277906
9.219600 -13.010400 7.329916
9.266400 -13.010400 7.410478
9.313200 -13.010400 7.428638
9.360000 -13.010400 7.512956
9.406800 -13.010400 7.564184
9.453600 -13.010400 7.660132
9.500400 -13.010400 7.720566
9.547200 -13.010400 7.766782
9.594000 -13.010400 7.812351
9.640800 -13.010400 7.874775
9.687600 -13.010400 7.939004
9.734400 -13.010400 7.997943
9.781200 -13.010400 8.046859
9.828000 -13.010400 8.073814
9.874800 -13.010400 8.118478
9.921600 -13.010400 8.122409
9.968400 -13.010400 8.118478
10.015200 -13.010400 8.073814
10.062000 -13.010400 7.830452
10.108800 -13.010400 4.082371
14.227200 -13.010400 6.721710
14.274000 -13.010400 6.704791
14.320800 -13.010400 6.692822
14.367600 -13.010400 6.680770
14.414400 -13.010400 6.659439
14.461200 -13.010400 6.650936
14.508000 -13.010400 6.646380
14.554800 -13.010400 6.642304
14.601600 -13.010400 6.637473
14.648400 -13.010400 6.637298
14.695200 -13.010400 6.642905
14.742000 -13.010400 6.651214
14.788800 -13.010400 6.653011
14.835600 -13.010400 6.658344
14.882400 -13.010400 6.665073
14.929200 -13.010400 6.666849
14.976000 -13.010400 6.661970
15.022800 -13.010400 6.657169
15.069600 -13.010400 6.653432
15.116400 -13.010400 6.642980
15.163200 -13.010400 6.631522
15.210000 -13.010400 6.627780
15.256800 -13.010400 6.629954
15.303600 -13.010400 6.633580
15.350400 -13.010400 6.630711
15.397200 -13.010400 6.629954
15.444000 -13.010400 6.635806
15.490800 -13.010400 6.640150
15.537600 -13.010400 6.647554
15.584400 -13.010400 6.647554
15.631200 -13.010400 6.645766
15.678000 -13.010400 6.651321
15.724800 -13.010400 6.651441
15.771600 -13.010400 6.651441
15.818400 -13.010400 6.651321
15.865200 -13.010400 6.643490
15.912000 -13.010400 6.642243
15.958800 -13.010400 6.626489
16.005600 -13.010400 6.602583
16.052400 -13.010400 6.589383
16.099200 -13.010400 6.563955
16.146000 -13.010400 6.527398
16.614000 -13.010400 5.118193
16.660800 -13.010400 5.111327
16.707600 -13.010400 5.063590
16.754400 -13.010400 5.050686
16.801200 -13.010400 5.028828
16.848000 -13.010400 5.027700
16.894800 -13.010400 5.022283
16.941600 -13.010400 5.012253
16.988400 -13.010400 5.007770
17.035200 -13.010400 5.007183
17.082000 -13.010400 5.007183
17.128800 -13.010400 5.006474
17.175600 -13.010400 4.999026
17.222400 -13.010400 4.981206
17.269200 -13.010400 4.959546
17.316000 -13.010400 4.945402
17.362800 -13.010400 4.841433
17.550000 -13.010400 1.777654
18.626400 -13.010400 0.000000
18.673200 -13.010400 0.000000
-18.720000 -12.963600 0.000000
-18.673200 -12.963600 0.000000
-18.626400 -12.963600 0.000000
-18.579600 -12.963600 -7.939920
-18.532800 -12.963600 -7.950689
-18.486000 -12.963600 -7.955899
-18.439200 -12.963600 -7.950689
-18.392400 -12.963600 -7.950689
-18.345600 -12.963600 -7.959921
-18.298800 -12.963600 -7.959921
-18.252000 -12.963600 -7.952795
-18.205200 -12.963600 -7.952795
-18.158400 -12.963600 -7.921683
-18.111600 -12.963600 -7.952406
-18.064800 -12.963600 -7.923912
-18.018000 -12.963600 -7.923912
-17.971200 -12.963600 -7.923912
-17.924400 -12.963600 -7.951430
-17.877600 -12.963600 -7.951430
-17.830800 -12.963600 -7.952828
-17.784000 -12.963600 -7.950074
-17.737200 -12.963600 -7.947845
-17.690400 -12.963600 -7.933348
-17.643600 -12.963600 -7.933348
-17.596800 -12.963600 -7.913381
-17.550000 -12.963600 -7.880516
-17.503200 -12.963600 -7.880516
-17.456400 -12.963600 -7.878581
-17.409600 -12.963600 -7.878581
-17.362800 -12.963600 -7.878581
-16.988400 -12.963600 -6.375640
-16.941600 -12.963600 -6.315474
-16.146000 -12.963600 5.036690
-16.099200 -12.963600 5.064681
-16.052400 -12.963600 5.074717
-16.005600 -12.963600 5.075058
-15.958800 -12.963600 5.095561
-15.912000 -12.963600 5.108989
-15.865200 -12.963600 5.126571
-15.818400 -12.963600 5.136248
-15.771600 -12.963600 5.139309
-15.724800 -12.963600 5.148452
-15.678000 -12.963600 5.169738
-15.631200 -12.963600 5.170904
-15.584400 -12.963600 5.222197
-15.116400 -12.963600 6.674786
-15.069600 -12.963600 6.700528
-15.022800 -12.963600 6.728586
-14.976000 -12.963600 6.738971
-14.929200 -12.963600 6.742525
-14.882400 -12.963600 6.748499
-14.835600 -12.963600 6.748499
-14.788800 -12.963600 6.752506
-14.742000 -12.963600 6.760993
-14.695200 -12.963600 6.756288
-14.648400 -12.963600 6.752506
-14.601600 -12.963600 6.752506
-14.554800 -12.963600 6.751546
-14.508000 -12.963600 6.752506
-14.461200 -12.963600 6.751546
-14.414400 -12.963600 6.749677
-14.367600 -12.963600 6.751546
-14.320800 -12.963600 6.752694
-14.274000 -12.963600 6.752359
-14.227200 -12.963600 6.752813
-14.180400 -12.963600 6.756389
-14.133600 -12.963600 6.761006
-14.086800 -12.963600 6.761124
-14.040000 -12.963600 6.756389
-13.993200 -12.963600 6.758097
-13.946400 -12.963600 6.761014
-13.899600 -12.963600 6.759106
-13.852800 -12.963600 6.766015
-13.806000 -12.963600 6.766015
-13.759200 -12.963600 6.762509
-13.712400 -12.963600 6.767522
-13.665600 -12.963600 6.768778
-13.618800 -12.963600 6.767522
-13.572000 -12.963600 6.762978
-13.525200 -12.963600 6.759747
-13.478400 -12.963600 6.759373
-13.431600 -12.963600 6.755134
-13.384800 -12.963600 6.754416
-13.338000 -12.963600 6.754416
-13.291200 -12.963600 6.759373
-13.244400 -12.963600 6.781376
-13.197600 -12.963600 6.809966
-13.150800 -12.963600 6.846696
-3.931200 -12.963600 9.309423
-3.884400 -12.963600 9.193950
-3.837600 -12.963600 9.129318
-3.790800 -12.963600 9.121430
-3.744000 -12.963600 9.034794
-3.697200 -12.963600 8.972274
-3.650400 -12.963600 8.921408
-3.603600 -12.963600 8.851102
-3.556800 -12.963600 8.811996
-3.510000 -12.963600 8.802671
-3.463200 -12.963600 8.735531
-3.416400 -12.963600 8.705168
-3.369600 -12.963600 8.567328
-3.322800 -12.963600 8.428587
-3.276000 -12.963600 8.407987
-3.229200 -12.963600 8.367305
-3.182400 -12.963600 8.318663
-3.135600 -12.963600 8.292866
-3.088800 -12.963600 8.215127
-3.042000 -12.963600 8.160511
-2.995200 -12.963600 8.094972
-2.948400 -12.963600 8.038901
-2.901600 -12.963600 7.982050
-2.854800 -12.963600 7.955819
-2.808000 -12.963600 7.943019
-2.761200 -12.963600 7.888947
-2.714400 -12.963600 7.835464
-2.667600 -12.963600 7.766270
-2.620800 -12.963600 7.734531
-2.574000 -12.963600 7.721694
-2.527200 -12.963600 7.704497
-2.480400 -12.963600 7.694344
-2.433600 -12.963600 7.650789
-2.386800 -12.963600 7.632703
-2.340000 -12.963600 7.548267
-2.293200 -12.963600 7.517369
-2.246400 -12.963600 7.476364
-2.199600 -12.963600 7.450468
-2.152800 -12.963600 7.430791
-2.106000 -12.963600 7.428085
-2.059200 -12.963600 7.423471
-2.012400 -12.963600 7.401680
-1.965600 -12.963600 7.392059
-1.918800 -12.963600 7.324487
-1.872000 -12.963600 7.300313
-1.825200 -12.963600 7.264908
-1.778400 -12.963600 7.256183
-1.731600 -12.963600 7.229223
-1.684800 -12.963600 7.215979
-1.638000 -12.963600 7.215979
-1.591200 -12.963600 7.201905
-1.544400 -12.963600 7.189440
-1.497600 -12.963600 7.136577
-1.450800 -12.963600 7.092485
-1.404000 -12.963600 7.077637
-1.357200 -12.963600 7.048505
-1.310400 -12.963600 7.022452
-1.263600 -12.963600 6.997289
-1.216800 -12.963600 6.976226
-1.170000 -12.963600 6.973491
-1.123200 -12.963600 6.965006
-1.076400 -12.963600 6.956673
-1.029600 -12.963600 6.952316
-0.982800 -12.963600 6.945714
-0.936000 -12.963600 6.924786
-0.889200 -12.963600 6.875558
-0.842400 -12.963600 6.821982
-0.795600 -12.963600 6.771376
-0.748800 -12.963600 6.756399
-0.702000 -12.963600 6.743086
-0.655200 -12.963600 6.714134
-0.608400 -12.963600 6.698212
-0.561600 -12.963600 6.703076
-0.514800 -12.963600 6.714134
-0.468000 -12.963600 6.714511
-0.421200 -12.963600 6.714511
-0.374400 -12.963600 6.713289
-0.327600 -12.963600 6.703076
-0.280800 -12.963600 6.677353
-0.234000 -12.963600 6.643047
-0.187200 -12.963600 6.618107
-0.140400 -12.963600 6.593563
-0.093600 -12.963600 6.585401
-0.046800 -12.963600 6.584927
0.000000 -12.963600 6.561611
0.046800 -12.963600 6.563624
0.093600 -12.963600 6.547730
0.140400 -12.963600 6.541640
0.187200 -12.963600 6.537394
0.234000 -12.963600 6.550110
0.280800 -12.963600 6.541640
0.327600 -12.963600 6.541640
0.374400 -12.963600 6.497251
0.421200 -12.963600 6.475730
0.468000 -12.963600 6.442582
0.514800 -12.963600 6.432815
0.561600 -12.963600 6.392942
0.608400 -12.963600 6.381763
0.655200 -12.963600 6.368194
0.702000 -12.963600 6.362657
0.748800 -12.963600 6.338964
0.795600 -12.963600 6.329835
0.842400 -12.963600 6.329627
0.889200 -12.963600 6.323280
0.936000 -12.963600 6.318331
0.982800 -12.963600 6.312648
1.029600 -12.963600 6.298523
1.076400 -12.963600 6.312648
1.123200 -12.963600 6.316274
1.170000 -12.963600 6.316274
1.216800 -12.963600 6.317578
1.263600 -12.963600 6.317578
1.310400 -12.963600 6.317578
1.357200 -12.963600 6.316224
1.404000 -12.963600 6.286838
1.450800 -12.963600 6.251112
1.497600 -12.963600 6.220221
1.544400 -12.963600 6.183407
1.591200 -12.963600 6.158371
1.638000 -12.963600 6.143752
1.684800 -12.963600 6.128012
1.731600 -12.963600 6.128012
1.778400 -12.963600 6.128012
1.825200 -12.963600 6.126248
1.872000 -12.963600 6.117591
1.918800 -12.963600 6.124631
1.965600 -12.963600 6.117591
2.012400 -12.963600 6.117591
2.059200 -12.963600 6.107755
2.106000 -12.963600 6.097593
2.152800 -12.963600 6.097593
2.199600 -12.963600 6.107351
2.246400 -12.963600 6.107351
2.293200 -12.963600 6.107139
2.340000 -12.963600 6.097644
2.386800 -12.963600 6.097978
2.433600 -12.963600 6.085869
2.480400 -12.963600 6.085869
2.527200 -12.963600 6.080307
2.574000 -12.963600 6.068235
2.620800 -12.963600 6.052016
2.667600 -12.963600 6.029997
2.714400 -12.963600 6.024754
2.761200 -12.963600 6.008707
2.808000 -12.963600 6.008707
2.854800 -12.963600 6.018260
2.901600 -12.963600 6.024146
2.948400 -12.963600 6.022340
2.995200 -12.963600 6.008707
3.042000 -12.963600 5.991914
3.088800 -12.963600 6.003022
3.135600 -12.963600 6.003022
3.182400 -12.963600 5.995229
3.229200 -12.963600 5.973535
3.276000 -12.963600 5.980374
3.322800 -12.963600 5.980374
3.369600 -12.963600 5.998768
3.416400 -12.963600 5.995229
3.463200 -12.963600 5.996606
3.510000 -12.963600 6.024279
3.556800 -12.963600 6.049490
3.603600 -12.963600 6.075451
3.650400 -12.963600 6.082672
3.697200 -12.963600 6.097438
3.744000 -12.963600 6.103979
3.790800 -12.963600 6.097438
3.837600 -12.963600 6.065055
3.884400 -12.963600 6.021028
3.931200 -12.963600 6.001311
3.978000 -12.963600 5.993124
4.024800 -12.963600 5.986681
4.071600 -12.963600 5.960462
4.118400 -12.963600 5.960462
4.165200 -12.963600 5.960462
4.212000 -12.963600 5.960462
4.258800 -12.963600 5.957549
4.305600 -12.963600 5.957549
4.352400 -12.963600 5.952197
4.399200 -12.963600 5.955635
4.446000 -12.963600 5.966939
4.492800 -12.963600 5.974469
4.539600 -12.963600 5.987522
4.586400 -12.963600 6.008220
4.633200 -12.963600 6.008837
4.680000 -12.963600 6.013910
4.726800 -12.963600 6.019770
4.773600 -12.963600 6.019770
4.820400 -12.963600 6.019770
4.867200 -12.963600 6.013910
4.914000 -12.963600 6.016950
4.960800 -12.963600 6.029267
5.007600 -12.963600 6.031172
5.054400 -12.963600 6.024133
5.101200 -12.963600 6.025798
5.148000 -12.963600 6.024148
5.194800 -12.963600 6.034512
5.241600 -12.963600 6.031172
5.288400 -12.963600 6.036523
5.335200 -12.963600 6.066798
5.382000 -12.963600 6.110007
5.428800 -12.963600 6.128091
5.475600 -12.963600 6.136592
5.522400 -12.963600 6.166572
5.569200 -12.963600 6.172075
5.616000 -12.963600 6.184517
5.662800 -12.963600 6.187700
5.709600 -12.963600 6.172075
5.756400 -12.963600 6.158859
5.803200 -12.963600 6.158780
5.850000 -12.963600 6.144778
5.896800 -12.963600 6.143672
5.943600 -12.963600 6.144778
5.990400 -12.963600 6.150017
6.037200 -12.963600 6.167388
6.084000 -12.963600 6.185632
6.130800 -12.963600 6.197222
6.177600 -12.963600 6.234208
6.224400 -12.963600 6.239736
6.271200 -12.963600 6.234208
6.318000 -12.963600 6.229621
6.364800 -12.963600 6.236117
6.411600 -12.963600 6.236262
6.458400 -12.963600 6.257630
6.505200 -12.963600 6.270711
6.552000 -12.963600 6.275143
6.598800 -12.963600 6.288429
6.645600 -12.963600 6.300675
6.692400 -12.963600 6.333050
6.739200 -12.963600 6.333050
6.786000 -12.963600 6.342406
6.832800 -12.963600 6.362260
6.879600 -12.963600 6.381958
6.926400 -12.963600 6.401506
6.973200 -12.963600 6.408478
7.020000 -12.963600 6.405068
7.066800 -12.963600 6.405068
7.113600 -12.963600 6.405187
7.160400 -12.963600 6.405372
7.207200 -12.963600 6.416521
7.254000 -12.963600 6.426330
7.300800 -12.963600 6.430250
7.347600 -12.963600 6.439120
7.394400 -12.963600 6.461684
7.441200 -12.963600 6.500950
7.488000 -12.963600 6.508096
7.534800 -12.963600 6.525563
7.581600 -12.963600 6.545980
7.628400 -12.963600 6.569508
7.675200 -12.963600 6.602572
7.722000 -12.963600 6.622911
7.768800 -12.963600 6.666121
7.815600 -12.963600 6.673071
7.862400 -12.963600 6.673148
7.909200 -12.963600 6.689305
7.956000 -12.963600 6.701479
8.002800 -12.963600 6.698835
8.049600 -12.963600 6.701479
8.096400 -12.963600 6.705732
8.143200 -12.963600 6.741479
8.190000 -12.963600 6.756555
8.236800 -12.963600 6.771567
8.283600 -12.963600 6.803121
8.330400 -12.963600 6.854119
8.377200 -12.963600 6.860926
8.424000 -12.963600 6.883970
8.470800 -12.963600 6.918166
8.517600 -12.963600 6.951801
8.564400 -12.963600 6.958039
8.611200 -12.963600 6.987283
8.658000 -12.963600 7.001508
8.704800 -12.963600 7.024752
8.751600 -12.963600 7.054097
8.798400 -12.963600 7.072489
8.845200 -12.963600 7.086153
8.892000 -12.963600 7.123244
8.938800 -12.963600 7.141823
8.985600 -12.963600 7.179295
9.032400 -12.963600 7.223593
9.079200 -12.963600 7.260182
9.126000 -12.963600 7.276462
9.172800 -12.963600 7.293077
9.219600 -12.963600 7.369916
9.266400 -12.963600 7.412415
9.313200 -12.963600 7.425550
9.360000 -12.963600 7.449524
9.406800 -12.963600 7.537901
9.453600 -12.963600 7.653367
9.500400 -12.963600 7.715894
9.547200 -12.963600 7.766782
9.594000 -12.963600 7.846024
9.640800 -12.963600 7.896777
9.687600 -12.963600 7.963978
9.734400 -12.963600 8.001618
9.781200 -12.963600 8.058853
9.828000 -12.963600 8.083232
9.874800 -12.963600 8.132161
9.921600 -12.963600 8.132161
9.968400 -12.963600 8.123623
10.015200 -12.963600 8.123623
10.062000 -12.963600 8.123623
10.108800 -12.963600 4.160858
14.227200 -12.963600 6.728124
14.274000 -12.963600 6.721710
14.320800 -12.963600 6.704791
14.367600 -12.963600 6.693596
14.414400 -12.963600 6.671008
14.461200 -12.963600 6.662207
14.508000 -12.963600 6.656414
14.554800 -12.963600 6.642905
14.601600 -12.963600 6.642849
14.648400 -12.963600 6.642849
14.695200 -12.963600 6.653245
14.742000 -12.963600 6.654417
14.788800 -12.963600 6.658344
14.835600 -12.963600 6.665073
14.882400 -12.963600 6.670191
14.929200 -12.963600 6.670191
14.976000 -12.963600 6.666849
15.022800 -12.963600 6.667598
15.069600 -12.963600 6.662728
15.116400 -12.963600 6.653432
15.163200 -12.963600 6.642980
15.210000 -12.963600 6.636126
15.256800 -12.963600 6.636297
15.303600 -12.963600 6.639206
15.350400 -12.963600 6.639206
15.397200 -12.963600 6.636126
15.444000 -12.963600 6.640150
15.490800 -12.963600 6.641104
15.537600 -12.963600 6.651321
15.584400 -12.963600 6.647554
15.631200 -12.963600 6.647554
15.678000 -12.963600 6.651321
15.724800 -12.963600 6.651923
15.771600 -12.963600 6.652985
15.818400 -12.963600 6.653308
15.865200 -12.963600 6.653308
15.912000 -12.963600 6.653308
15.958800 -12.963600 6.651441
16.005600 -12.963600 6.632149
16.052400 -12.963600 6.606911
16.099200 -12.963600 6.596302
16.146000 -12.963600 6.584004
16.192800 -12.963600 6.563955
16.660800 -12.963600 5.118193
16.707600 -12.963600 5.092158
16.754400 -12.963600 5.060164
16.801200 -12.963600 5.032459
16.848000 -12.963600 5.030161
16.894800 -12.963600 5.028828
16.941600 -12.963600 5.022793
16.988400 -12.963600 5.015827
17.035200 -12.963600 5.012253
17.082000 -12.963600 5.012253
17.128800 -12.963600 5.011444
17.175600 -12.963600 5.005660
17.222400 -12.963600 4.996307
17.269200 -12.963600 4.982954
17.316000 -12.963600 4.971219
17.362800 -12.963600 4.943492
17.409600 -12.963600 4.841161
17.877600 -12.963600 -2.344046
18.626400 -12.963600 0.000000
18.673200 -12.963600 0.000000
-18.720000 -12.916800 0.000000
-18.673200 -12.916800 0.000000
-18.626400 -12.916800 0.000000
-18.579600 -12.916800 -7.950689
-18.532800 -12.916800 -7.969285
-18.486000 -12.916800 -7.972376
-18.439200 -12.916800 -7.972376
-18.392400 -12.916800 -7.952406
-18.345600 -12.916800 -7.985600
-18.298800 -12.916800 -7.990170
-18.252000 -12.916800 -7.952795
-18.205200 -12.916800 -7.971019
-18.158400 -12.916800 -7.952795
-18.111600 -12.916800 -7.966366
-18.064800 -12.916800 -7.950074
-18.018000 -12.916800 -7.939713
-17.971200 -12.916800 -7.950074
-17.924400 -12.916800 -7.960099
-17.877600 -12.916800 -7.959755
-17.830800 -12.916800 -7.959755
-17.784000 -12.916800 -7.950074
-17.737200 -12.916800 -7.959755
-17.690400 -12.916800 -7.943978
-17.643600 -12.916800 -7.933348
-17.596800 -12.916800 -7.889814
-17.550000 -12.916800 -7.878581
-17.503200 -12.916800 -7.878581
-17.456400 -12.916800 -7.864194
-17.409600 -12.916800 -7.848626
-16.988400 -12.916800 -6.375640
-16.192800 -12.916800 5.022478
-16.146000 -12.916800 5.060080
-16.099200 -12.916800 5.067638
-16.052400 -12.916800 5.079193
-16.005600 -12.916800 5.087931
-15.958800 -12.916800 5.103222
-15.912000 -12.916800 5.121909
-15.865200 -12.916800 5.131801
-15.818400 -12.916800 5.139309
-15.771600 -12.916800 5.142265
-15.724800 -12.916800 5.156061
-15.678000 -12.916800 5.184308
-15.631200 -12.916800 5.222197
-15.163200 -12.916800 6.669501
-15.116400 -12.916800 6.696091
-15.069600 -12.916800 6.723506
-15.022800 -12.916800 6.738971
-14.976000 -12.916800 6.745404
-14.929200 -12.916800 6.748997
-14.882400 -12.916800 6.756265
-14.835600 -12.916800 6.756265
-14.788800 -12.916800 6.756288
-14.742000 -12.916800 6.766358
-14.695200 -12.916800 6.760993
-14.648400 -12.916800 6.756288
-14.601600 -12.916800 6.754224
-14.554800 -12.916800 6.752506
-14.508000 -12.916800 6.752694
-14.461200 -12.916800 6.752694
-14.414400 -12.916800 6.750423
-14.367600 -12.916800 6.751546
-14.320800 -12.916800 6.752813
-14.274000 -12.916800 6.752813
-14.227200 -12.916800 6.761006
-14.180400 -12.916800 6.761006
-14.133600 -12.916800 6.761124
-14.086800 -12.916800 6.765277
-14.040000 -12.916800 6.758150
-13.993200 -12.916800 6.758097
-13.946400 -12.916800 6.758150
-13.899600 -12.916800 6.756277
-13.852800 -12.916800 6.759106
-13.806000 -12.916800 6.759747
-13.759200 -12.916800 6.759747
-13.712400 -12.916800 6.766730
-13.665600 -12.916800 6.768778
-13.618800 -12.916800 6.768778
-13.572000 -12.916800 6.767522
-13.525200 -12.916800 6.761523
-13.478400 -12.916800 6.761523
-13.431600 -12.916800 6.761550
-13.384800 -12.916800 6.761550
-13.338000 -12.916800 6.766624
-13.291200 -12.916800 6.775651
-13.244400 -12.916800 6.795280
-13.197600 -12.916800 6.836137
-3.931200 -12.916800 9.343452
-3.884400 -12.916800 9.232256
-3.837600 -12.916800 9.172609
-3.790800 -12.916800 9.129318
-3.744000 -12.916800 9.036634
-3.697200 -12.916800 8.979993
-3.650400 -12.916800 8.921408
-3.603600 -12.916800 8.890613
-3.556800 -12.916800 8.809084
-3.510000 -12.916800 8.786113
-3.463200 -12.916800 8.718169
-3.416400 -12.916800 8.682576
-3.369600 -12.916800 8.620317
-3.322800 -12.916800 8.460366
-3.276000 -12.916800 8.417057
-3.229200 -12.916800 8.384414
-3.182400 -12.916800 8.341351
-3.135600 -12.916800 8.296292
-3.088800 -12.916800 8.233328
-3.042000 -12.916800 8.160511
-2.995200 -12.916800 8.074982
-2.948400 -12.916800 8.038901
-2.901600 -12.916800 7.989836
-2.854800 -12.916800 7.955819
-2.808000 -12.916800 7.945621
-2.761200 -12.916800 7.900680
-2.714400 -12.916800 7.793672
-2.667600 -12.916800 7.743986
-2.620800 -12.916800 7.721694
-2.574000 -12.916800 7.714605
-2.527200 -12.916800 7.700569
-2.480400 -12.916800 7.691363
-2.433600 -12.916800 7.653226
-2.386800 -12.916800 7.627026
-2.340000 -12.916800 7.548267
-2.293200 -12.916800 7.489251
-2.246400 -12.916800 7.462780
-2.199600 -12.916800 7.449205
-2.152800 -12.916800 7.430936
-2.106000 -12.916800 7.428085
-2.059200 -12.916800 7.417753
-2.012400 -12.916800 7.401680
-1.965600 -12.916800 7.392059
-1.918800 -12.916800 7.309103
-1.872000 -12.916800 7.294764
-1.825200 -12.916800 7.252897
-1.778400 -12.916800 7.237071
-1.731600 -12.916800 7.215979
-1.684800 -12.916800 7.200892
-1.638000 -12.916800 7.200892
-1.591200 -12.916800 7.174027
-1.544400 -12.916800 7.167754
-1.497600 -12.916800 7.122404
-1.450800 -12.916800 7.092485
-1.404000 -12.916800 7.077553
-1.357200 -12.916800 7.038749
-1.310400 -12.916800 7.010454
-1.263600 -12.916800 6.987921
-1.216800 -12.916800 6.977329
-1.170000 -12.916800 6.973491
-1.123200 -12.916800 6.961343
-1.076400 -12.916800 6.948027
-1.029600 -12.916800 6.942615
-0.982800 -12.916800 6.924786
-0.936000 -12.916800 6.895795
-0.889200 -12.916800 6.875558
-0.842400 -12.916800 6.821982
-0.795600 -12.916800 6.782484
-0.748800 -12.916800 6.762397
-0.702000 -12.916800 6.753355
-0.655200 -12.916800 6.736079
-0.608400 -12.916800 6.710392
-0.561600 -12.916800 6.714134
-0.514800 -12.916800 6.714511
-0.468000 -12.916800 6.714511
-0.421200 -12.916800 6.714511
-0.374400 -12.916800 6.720009
-0.327600 -12.916800 6.703076
-0.280800 -12.916800 6.684762
-0.234000 -12.916800 6.644224
-0.187200 -12.916800 6.618107
-0.140400 -12.916800 6.591184
-0.093600 -12.916800 6.570803
-0.046800 -12.916800 6.562221
0.000000 -12.916800 6.544821
0.046800 -12.916800 6.547009
0.093600 -12.916800 6.530988
0.140400 -12.916800 6.530988
0.187200 -12.916800 6.530700
0.234000 -12.916800 6.537394
0.280800 -12.916800 6.526519
0.327600 -12.916800 6.517309
0.374400 -12.916800 6.484635
0.421200 -12.916800 6.460425
0.468000 -12.916800 6.441770
0.514800 -12.916800 6.434749
0.561600 -12.916800 6.418329
0.608400 -12.916800 6.392291
0.655200 -12.916800 6.369079
0.702000 -12.916800 6.367811
0.748800 -12.916800 6.341259
0.795600 -12.916800 6.331067
0.842400 -12.916800 6.331067
0.889200 -12.916800 6.318331
0.936000 -12.916800 6.311507
0.982800 -12.916800 6.306580
1.029600 -12.916800 6.287509
1.076400 -12.916800 6.306580
1.123200 -12.916800 6.312648
1.170000 -12.916800 6.312648
1.216800 -12.916800 6.316224
1.263600 -12.916800 6.316224
1.310400 -12.916800 6.316224
1.357200 -12.916800 6.316224
1.404000 -12.916800 6.284997
1.450800 -12.916800 6.246874
1.497600 -12.916800 6.218646
1.544400 -12.916800 6.183407
1.591200 -12.916800 6.158371
1.638000 -12.916800 6.142665
1.684800 -12.916800 6.122043
1.731600 -12.916800 6.124631
1.778400 -12.916800 6.124631
1.825200 -12.916800 6.124631
1.872000 -12.916800 6.117591
1.918800 -12.916800 6.122043
1.965600 -12.916800 6.117591
2.012400 -12.916800 6.111677
2.059200 -12.916800 6.097593
2.106000 -12.916800 6.090431
2.152800 -12.916800 6.080583
2.199600 -12.916800 6.090431
2.246400 -12.916800 6.090431
2.293200 -12.916800 6.090431
2.340000 -12.916800 6.090431
2.386800 -12.916800 6.097644
2.433600 -12.916800 6.085869
2.480400 -12.916800 6.085869
2.527200 -12.916800 6.074319
2.574000 -12.916800 6.057775
2.620800 -12.916800 6.040873
2.667600 -12.916800 6.024754
2.714400 -12.916800 6.015281
2.761200 -12.916800 6.006882
2.808000 -12.916800 6.004988
2.854800 -12.916800 6.008707
2.901600 -12.916800 6.022340
2.948400 -12.916800 6.016553
2.995200 -12.916800 6.003022
3.042000 -12.916800 5.991914
3.088800 -12.916800 6.003022
3.135600 -12.916800 6.015194
3.182400 -12.916800 6.003022
3.229200 -12.916800 5.994448
3.276000 -12.916800 5.995229
3.322800 -12.916800 5.995229
3.369600 -12.916800 5.998768
3.416400 -12.916800 5.992663
3.463200 -12.916800 5.994081
3.510000 -12.916800 6.013457
3.556800 -12.916800 6.031067
3.603600 -12.916800 6.031067
3.650400 -12.916800 6.050089
3.697200 -12.916800 6.080559
3.744000 -12.916800 6.086969
3.790800 -12.916800 6.077880
3.837600 -12.916800 6.036280
3.884400 -12.916800 6.007858
3.931200 -12.916800 5.990845
3.978000 -12.916800 5.971415
4.024800 -12.916800 5.942787
4.071600 -12.916800 5.939107
4.118400 -12.916800 5.942787
4.165200 -12.916800 5.957549
4.212000 -12.916800 5.957549
4.258800 -12.916800 5.960462
4.305600 -12.916800 5.965864
4.352400 -12.916800 5.955635
4.399200 -12.916800 5.966939
4.446000 -12.916800 5.969965
4.492800 -12.916800 5.975067
4.539600 -12.916800 5.987580
4.586400 -12.916800 6.008220
4.633200 -12.916800 6.011614
4.680000 -12.916800 6.017840
4.726800 -12.916800 6.025207
4.773600 -12.916800 6.043959
4.820400 -12.916800 6.035644
4.867200 -12.916800 6.025207
4.914000 -12.916800 6.025798
4.960800 -12.916800 6.042474
5.007600 -12.916800 6.047384
5.054400 -12.916800 6.030459
5.101200 -12.916800 6.034512
5.148000 -12.916800 6.025798
5.194800 -12.916800 6.050815
5.241600 -12.916800 6.050815
5.288400 -12.916800 6.050815
5.335200 -12.916800 6.080532
5.382000 -12.916800 6.097842
5.428800 -12.916800 6.122927
5.475600 -12.916800 6.135993
5.522400 -12.916800 6.146497
5.569200 -12.916800 6.169403
5.616000 -12.916800 6.172081
5.662800 -12.916800 6.178205
5.709600 -12.916800 6.170824
5.756400 -12.916800 6.145234
5.803200 -12.916800 6.145234
5.850000 -12.916800 6.120191
5.896800 -12.916800 6.120191
5.943600 -12.916800 6.120523
5.990400 -12.916800 6.133934
6.037200 -12.916800 6.145234
6.084000 -12.916800 6.168141
6.130800 -12.916800 6.184209
6.177600 -12.916800 6.204828
6.224400 -12.916800 6.236262
6.271200 -12.916800 6.234208
6.318000 -12.916800 6.229621
6.364800 -12.916800 6.236262
6.411600 -12.916800 6.239736
6.458400 -12.916800 6.259798
6.505200 -12.916800 6.270711
6.552000 -12.916800 6.271275
6.598800 -12.916800 6.287102
6.645600 -12.916800 6.294437
6.692400 -12.916800 6.325873
6.739200 -12.916800 6.311551
6.786000 -12.916800 6.333402
6.832800 -12.916800 6.353030
6.879600 -12.916800 6.379520
6.926400 -12.916800 6.396080
6.973200 -12.916800 6.404161
7.020000 -12.916800 6.398611
7.066800 -12.916800 6.404161
7.113600 -12.916800 6.405068
7.160400 -12.916800 6.405372
7.207200 -12.916800 6.407313
7.254000 -12.916800 6.416521
7.300800 -12.916800 6.426783
7.347600 -12.916800 6.439120
7.394400 -12.916800 6.456935
7.441200 -12.916800 6.473685
7.488000 -12.916800 6.498676
7.534800 -12.916800 6.524055
7.581600 -12.916800 6.545980
7.628400 -12.916800 6.569508
7.675200 -12.916800 6.610258
7.722000 -12.916800 6.667096
7.768800 -12.916800 6.673015
7.815600 -12.916800 6.682206
7.862400 -12.916800 6.681854
7.909200 -12.916800 6.684814
7.956000 -12.916800 6.698835
8.002800 -12.916800 6.689305
8.049600 -12.916800 6.702029
8.096400 -12.916800 6.732504
8.143200 -12.916800 6.745463
8.190000 -12.916800 6.757424
8.236800 -12.916800 6.771567
8.283600 -12.916800 6.801140
8.330400 -12.916800 6.827348
8.377200 -12.916800 6.855465
8.424000 -12.916800 6.880703
8.470800 -12.916800 6.944323
8.517600 -12.916800 6.956784
8.564400 -12.916800 6.958039
8.611200 -12.916800 6.987283
8.658000 -12.916800 7.010826
8.704800 -12.916800 7.028503
8.751600 -12.916800 7.054097
8.798400 -12.916800 7.072489
8.845200 -12.916800 7.086153
8.892000 -12.916800 7.125718
8.938800 -12.916800 7.156355
8.985600 -12.916800 7.203658
9.032400 -12.916800 7.259749
9.079200 -12.916800 7.278762
9.126000 -12.916800 7.299686
9.172800 -12.916800 7.329916
9.219600 -12.916800 7.410478
9.266400 -12.916800 7.416716
9.313200 -12.916800 7.439425
9.360000 -12.916800 7.537901
9.406800 -12.916800 7.638532
9.453600 -12.916800 7.711203
9.500400 -12.916800 7.742403
9.547200 -12.916800 7.766782
9.594000 -12.916800 7.829893
9.640800 -12.916800 7.869537
9.687600 -12.916800 7.922465
9.734400 -12.916800 7.990144
9.781200 -12.916800 8.029042
9.828000 -12.916800 8.073814
9.874800 -12.916800 8.142445
9.921600 -12.916800 8.142445
9.968400 -12.916800 8.122409
10.015200 -12.916800 8.073814
10.062000 -12.916800 7.830452
10.108800 -12.916800 4.160858
14.274000 -12.916800 6.735783
14.320800 -12.916800 6.720750
14.367600 -12.916800 6.704051
14.414400 -12.916800 6.690294
14.461200 -12.916800 6.680770
14.508000 -12.916800 6.669781
14.554800 -12.916800 6.664576
14.601600 -12.916800 6.654417
14.648400 -12.916800 6.654417
14.695200 -12.916800 6.658344
14.742000 -12.916800 6.664576
14.788800 -12.916800 6.665073
14.835600 -12.916800 6.667598
14.882400 -12.916800 6.670191
14.929200 -12.916800 6.670191
14.976000 -12.916800 6.666849
15.022800 -12.916800 6.670191
15.069600 -12.916800 6.673738
15.116400 -12.916800 6.662728
15.163200 -12.916800 6.647829
15.210000 -12.916800 6.637380
15.256800 -12.916800 6.638171
15.303600 -12.916800 6.647829
15.350400 -12.916800 6.647829
15.397200 -12.916800 6.636126
15.444000 -12.916800 6.647829
15.490800 -12.916800 6.651923
15.537600 -12.916800 6.655282
15.584400 -12.916800 6.651923
15.631200 -12.916800 6.647554
15.678000 -12.916800 6.651441
15.724800 -12.916800 6.653308
15.771600 -12.916800 6.655282
15.818400 -12.916800 6.667159
15.865200 -12.916800 6.670640
15.912000 -12.916800 6.668489
15.958800 -12.916800 6.667159
16.005600 -12.916800 6.642243
16.052400 -12.916800 6.632149
16.099200 -12.916800 6.613285
16.146000 -12.916800 6.602583
16.192800 -12.916800 6.599391
16.754400 -12.916800 5.088887
16.801200 -12.916800 5.036118
16.848000 -12.916800 5.030161
16.894800 -12.916800 5.027700
16.941600 -12.916800 5.022283
16.988400 -12.916800 5.015827
17.035200 -12.916800 5.013127
17.082000 -12.916800 5.015827
17.128800 -12.916800 5.014631
17.175600 -12.916800 5.012253
17.222400 -12.916800 5.005660
17.269200 -12.916800 4.998787
17.316000 -12.916800 4.985923
17.362800 -12.916800 4.969478
17.409600 -12.916800 4.933072
17.456400 -12.916800 4.734978
17.830800 -12.916800 -1.452958
17.877600 -12.916800 -1.945739
18.673200 -12.916800 0.000000
-18.720000 -12.870000 0.000000
-18.673200 -12.870000 0.000000
-18.626400 -12.870000 0.000000
-18.579600 -12.870000 -7.952230
-18.532800 -12.870000 -7.961922
-18.486000 -12.870000 -7.972376
-18.439200 -12.870000 -7.985600
-18.392400 -12.870000 -7.974221
-18.345600 -12.870000 -7.985600
-18.298800 -12.870000 -7.990170
-18.252000 -12.870000 -7.974221
-18.205200 -12.870000 -7.999632
-18.158400 -12.870000 -7.994731
-18.111600 -12.870000 -7.966366
-18.064800 -12.870000 -7.950074
-18.018000 -12.870000 -7.939713
-17.971200 -12.870000 -7.923912
-17.924400 -12.870000 -7.950074
-17.877600 -12.870000 -7.950074
-17.830800 -12.870000 -7.950074
-17.784000 -12.870000 -7.939713
-17.737200 -12.870000 -7.939713
-17.690400 -12.870000 -7.929853
-17.643600 -12.870000 -7.933348
-17.596800 -12.870000 -7.895521
-17.550000 -12.870000 -7.878581
-17.503200 -12.870000 -7.870716
-17.456400 -12.870000 -7.829409
-17.409600 -12.870000 -7.801795
-16.988400 -12.870000 -6.364844
-16.239600 -12.870000 4.977195
-16.192800 -12.870000 5.033443
-16.146000 -12.870000 5.064681
-16.099200 -12.870000 5.075440
-16.052400 -12.870000 5.083630
-16.005600 -12.870000 5.094700
-15.958800 -12.870000 5.108989
-15.912000 -12.870000 5.121909
-15.865200 -12.870000 5.133548
-15.818400 -12.870000 5.140457
-15.771600 -12.870000 5.145825
-15.724800 -12.870000 5.169738
-15.678000 -12.870000 5.187905
-15.163200 -12.870000 6.679209
-15.116400 -12.870000 6.723506
-15.069600 -12.870000 6.729010
-15.022800 -12.870000 6.740091
-14.976000 -12.870000 6.746543
-14.929200 -12.870000 6.747711
-14.882400 -12.870000 6.748146
-14.835600 -12.870000 6.748146
-14.788800 -12.870000 6.752506
-14.742000 -12.870000 6.760993
-14.695200 -12.870000 6.760993
-14.648400 -12.870000 6.760993
-14.601600 -12.870000 6.760993
-14.554800 -12.870000 6.754224
-14.508000 -12.870000 6.757865
-14.461200 -12.870000 6.754224
-14.414400 -12.870000 6.751546
-14.367600 -12.870000 6.751546
-14.320800 -12.870000 6.752694
-14.274000 -12.870000 6.751546
-14.227200 -12.870000 6.752813
-14.180400 -12.870000 6.750316
-14.133600 -12.870000 6.758150
-14.086800 -12.870000 6.761124
-14.040000 -12.870000 6.756310
-13.993200 -12.870000 6.756277
-13.946400 -12.870000 6.756277
-13.899600 -12.870000 6.754695
-13.852800 -12.870000 6.756310
-13.806000 -12.870000 6.759747
-13.759200 -12.870000 6.759747
-13.712400 -12.870000 6.767522
-13.665600 -12.870000 6.769144
-13.618800 -12.870000 6.769144
-13.572000 -12.870000 6.767522
-13.525200 -12.870000 6.766264
-13.478400 -12.870000 6.766264
-13.431600 -12.870000 6.768778
-13.384800 -12.870000 6.768113
-13.338000 -12.870000 6.771946
-13.291200 -12.870000 6.787893
-13.244400 -12.870000 6.807852
-3.931200 -12.870000 9.376026
-3.884400 -12.870000 9.273175
-3.837600 -12.870000 9.172609
-3.790800 -12.870000 9.129318
-3.744000 -12.870000 9.034794
-3.697200 -12.870000 8.979403
-3.650400 -12.870000 8.918564
-3.603600 -12.870000 8.879558
-3.556800 -12.870000 8.806108
-3.510000 -12.870000 8.786113
-3.463200 -12.870000 8.734063
-3.416400 -12.870000 8.706798
-3.369600 -12.870000 8.625487
-3.322800 -12.870000 8.533306
-3.276000 -12.870000 8.421889
-3.229200 -12.870000 8.384414
-3.182400 -12.870000 8.342031
-3.135600 -12.870000 8.296292
-3.088800 -12.870000 8.233328
-3.042000 -12.870000 8.160511
-2.995200 -12.870000 8.095039
-2.948400 -12.870000 8.045838
-2.901600 -12.870000 7.989836
-2.854800 -12.870000 7.952204
-2.808000 -12.870000 7.932912
-2.761200 -12.870000 7.887675
-2.714400 -12.870000 7.793672
-2.667600 -12.870000 7.742896
-2.620800 -12.870000 7.714731
-2.574000 -12.870000 7.713959
-2.527200 -12.870000 7.700569
-2.480400 -12.870000 7.690495
-2.433600 -12.870000 7.639702
-2.386800 -12.870000 7.608491
-2.340000 -12.870000 7.532451
-2.293200 -12.870000 7.489251
-2.246400 -12.870000 7.460597
-2.199600 -12.870000 7.444867
-2.152800 -12.870000 7.430936
-2.106000 -12.870000 7.423471
-2.059200 -12.870000 7.404652
-2.012400 -12.870000 7.395761
-1.965600 -12.870000 7.372967
-1.918800 -12.870000 7.303689
-1.872000 -12.870000 7.260765
-1.825200 -12.870000 7.237071
-1.778400 -12.870000 7.204084
-1.731600 -12.870000 7.189440
-1.684800 -12.870000 7.174027
-1.638000 -12.870000 7.169565
-1.591200 -12.870000 7.153379
-1.544400 -12.870000 7.142725
-1.497600 -12.870000 7.106610
-1.450800 -12.870000 7.077637
-1.404000 -12.870000 7.072919
-1.357200 -12.870000 7.025855
-1.310400 -12.870000 7.009370
-1.263600 -12.870000 6.987921
-1.216800 -12.870000 6.976226
-1.170000 -12.870000 6.968665
-1.123200 -12.870000 6.958237
-1.076400 -12.870000 6.938416
-1.029600 -12.870000 6.924786
-0.982800 -12.870000 6.911851
-0.936000 -12.870000 6.890658
-0.889200 -12.870000 6.859937
-0.842400 -12.870000 6.803045
-0.795600 -12.870000 6.782990
-0.748800 -12.870000 6.773661
-0.702000 -12.870000 6.753355
-0.655200 -12.870000 6.724107
-0.608400 -12.870000 6.710392
-0.561600 -12.870000 6.713861
-0.514800 -12.870000 6.714511
-0.468000 -12.870000 6.713861
-0.421200 -12.870000 6.713861
-0.374400 -12.870000 6.720009
-0.327600 -12.870000 6.705914
-0.280800 -12.870000 6.694445
-0.234000 -12.870000 6.658864
-0.187200 -12.870000 6.619410
-0.140400 -12.870000 6.596356
-0.093600 -12.870000 6.584927
-0.046800 -12.870000 6.570803
0.000000 -12.870000 6.547009
0.046800 -12.870000 6.547730
0.093600 -12.870000 6.530700
0.140400 -12.870000 6.526519
0.187200 -12.870000 6.512943
0.234000 -12.870000 6.526519
0.280800 -12.870000 6.504412
0.327600 -12.870000 6.504412
0.374400 -12.870000 6.484575
0.421200 -12.870000 6.475730
0.468000 -12.870000 6.457697
0.514800 -12.870000 6.442582
0.561600 -12.870000 6.420013
0.608400 -12.870000 6.408305
0.655200 -12.870000 6.383566
0.702000 -12.870000 6.372960
0.748800 -12.870000 6.358651
0.795600 -12.870000 6.338506
0.842400 -12.870000 6.330576
0.889200 -12.870000 6.318331
0.936000 -12.870000 6.301823
0.982800 -12.870000 6.298523
1.029600 -12.870000 6.275519
1.076400 -12.870000 6.295088
1.123200 -12.870000 6.295088
1.170000 -12.870000 6.295088
1.216800 -12.870000 6.295088
1.263600 -12.870000 6.295088
1.310400 -12.870000 6.292147
1.357200 -12.870000 6.286838
1.404000 -12.870000 6.279815
1.450800 -12.870000 6.246874
1.497600 -12.870000 6.218646
1.544400 -12.870000 6.180923
1.591200 -12.870000 6.148783
1.638000 -12.870000 6.139641
1.684800 -12.870000 6.124631
1.731600 -12.870000 6.128012
1.778400 -12.870000 6.124631
1.825200 -12.870000 6.122043
1.872000 -12.870000 6.111677
1.918800 -12.870000 6.117591
1.965600 -12.870000 6.101967
2.012400 -12.870000 6.097593
2.059200 -12.870000 6.076557
2.106000 -12.870000 6.078661
2.152800 -12.870000 6.075853
2.199600 -12.870000 6.076557
2.246400 -12.870000 6.080058
2.293200 -12.870000 6.080058
2.340000 -12.870000 6.076557
2.386800 -12.870000 6.080058
2.433600 -12.870000 6.072204
2.480400 -12.870000 6.072204
2.527200 -12.870000 6.067270
2.574000 -12.870000 6.025084
2.620800 -12.870000 6.024469
2.667600 -12.870000 6.019545
2.714400 -12.870000 6.008707
2.761200 -12.870000 5.986688
2.808000 -12.870000 5.979851
2.854800 -12.870000 5.986688
2.901600 -12.870000 6.004367
2.948400 -12.870000 5.997212
2.995200 -12.870000 5.991914
3.042000 -12.870000 5.983422
3.088800 -12.870000 5.997212
3.135600 -12.870000 6.003022
3.182400 -12.870000 6.001311
3.229200 -12.870000 5.992663
3.276000 -12.870000 5.980374
3.322800 -12.870000 5.980374
3.369600 -12.870000 5.995229
3.416400 -12.870000 5.975756
3.463200 -12.870000 5.975756
3.510000 -12.870000 5.999199
3.556800 -12.870000 6.024683
3.603600 -12.870000 6.026976
3.650400 -12.870000 6.027686
3.697200 -12.870000 6.042381
3.744000 -12.870000 6.048444
3.790800 -12.870000 6.036280
3.837600 -12.870000 6.021028
3.884400 -12.870000 6.001311
3.931200 -12.870000 5.979908
3.978000 -12.870000 5.942787
4.024800 -12.870000 5.939107
4.071600 -12.870000 5.924674
4.118400 -12.870000 5.924674
4.165200 -12.870000 5.924674
4.212000 -12.870000 5.942787
4.258800 -12.870000 5.953798
4.305600 -12.870000 5.953798
4.352400 -12.870000 5.952197
4.399200 -12.870000 5.955635
4.446000 -12.870000 5.966939
4.492800 -12.870000 5.974469
4.539600 -12.870000 5.987580
4.586400 -12.870000 6.008220
4.633200 -12.870000 6.011614
4.680000 -12.870000 6.017840
4.726800 -12.870000 6.043959
4.773600 -12.870000 6.051353
4.820400 -12.870000 6.052604
4.867200 -12.870000 6.052604
4.914000 -12.870000 6.049896
4.960800 -12.870000 6.052604
5.007600 -12.870000 6.058499
5.054400 -12.870000 6.042474
5.101200 -12.870000 6.034512
5.148000 -12.870000 6.025798
5.194800 -12.870000 6.049896
5.241600 -12.870000 6.034512
5.288400 -12.870000 6.034512
5.335200 -12.870000 6.047828
5.382000 -12.870000 6.085437
5.428800 -12.870000 6.117998
5.475600 -12.870000 6.119447
5.522400 -12.870000 6.119447
5.569200 -12.870000 6.151073
5.616000 -12.870000 6.172075
5.662800 -12.870000 6.172075
5.709600 -12.870000 6.163548
5.756400 -12.870000 6.119315
5.803200 -12.870000 6.114898
5.850000 -12.870000 6.096831
5.896800 -12.870000 6.096831
5.943600 -12.870000 6.113703
5.990400 -12.870000 6.126417
6.037200 -12.870000 6.133934
6.084000 -12.870000 6.163398
6.130800 -12.870000 6.184209
6.177600 -12.870000 6.201390
6.224400 -12.870000 6.234208
6.271200 -12.870000 6.216912
6.318000 -12.870000 6.216912
6.364800 -12.870000 6.236262
6.411600 -12.870000 6.246825
6.458400 -12.870000 6.270546
6.505200 -12.870000 6.270711
6.552000 -12.870000 6.271275
6.598800 -12.870000 6.283077
6.645600 -12.870000 6.287102
6.692400 -12.870000 6.300675
6.739200 -12.870000 6.294437
6.786000 -12.870000 6.302773
6.832800 -12.870000 6.342235
6.879600 -12.870000 6.379520
6.926400 -12.870000 6.392611
6.973200 -12.870000 6.400468
7.020000 -12.870000 6.391106
7.066800 -12.870000 6.400763
7.113600 -12.870000 6.405372
7.160400 -12.870000 6.410887
7.207200 -12.870000 6.410887
7.254000 -12.870000 6.412555
7.300800 -12.870000 6.421100
7.347600 -12.870000 6.431623
7.394400 -12.870000 6.452461
7.441200 -12.870000 6.467039
7.488000 -12.870000 6.498676
7.534800 -12.870000 6.525563
7.581600 -12.870000 6.548603
7.628400 -12.870000 6.576919
7.675200 -12.870000 6.602572
7.722000 -12.870000 6.657450
7.768800 -12.870000 6.668568
7.815600 -12.870000 6.676863
7.862400 -12.870000 6.676863
7.909200 -12.870000 6.681854
7.956000 -12.870000 6.684814
8.002800 -12.870000 6.682206
8.049600 -12.870000 6.689305
8.096400 -12.870000 6.709405
8.143200 -12.870000 6.745463
8.190000 -12.870000 6.771567
8.236800 -12.870000 6.796419
8.283600 -12.870000 6.812910
8.330400 -12.870000 6.850580
8.377200 -12.870000 6.866510
8.424000 -12.870000 6.883970
8.470800 -12.870000 6.908678
8.517600 -12.870000 6.948080
8.564400 -12.870000 6.951801
8.611200 -12.870000 6.968969
8.658000 -12.870000 6.997646
8.704800 -12.870000 7.015882
8.751600 -12.870000 7.029979
8.798400 -12.870000 7.069263
8.845200 -12.870000 7.085424
8.892000 -12.870000 7.125165
8.938800 -12.870000 7.156355
8.985600 -12.870000 7.203658
9.032400 -12.870000 7.260182
9.079200 -12.870000 7.286756
9.126000 -12.870000 7.311525
9.172800 -12.870000 7.381023
9.219600 -12.870000 7.411461
9.266400 -12.870000 7.416716
9.313200 -12.870000 7.439425
9.360000 -12.870000 7.544057
9.406800 -12.870000 7.622252
9.453600 -12.870000 7.689383
9.500400 -12.870000 7.726372
9.547200 -12.870000 7.762908
9.594000 -12.870000 7.802389
9.640800 -12.870000 7.859158
9.687600 -12.870000 7.922465
9.734400 -12.870000 7.987338
9.781200 -12.870000 8.029042
9.828000 -12.870000 8.109526
9.874800 -12.870000 8.191098
9.921600 -12.870000 8.191098
9.968400 -12.870000 8.143905
10.015200 -12.870000 8.191098
10.062000 -12.870000 8.191098
10.108800 -12.870000 8.117164
14.320800 -12.870000 6.735783
14.367600 -12.870000 6.720750
14.414400 -12.870000 6.693596
14.461200 -12.870000 6.685725
14.508000 -12.870000 6.671008
14.554800 -12.870000 6.667513
14.601600 -12.870000 6.659439
14.648400 -12.870000 6.658783
14.695200 -12.870000 6.664200
14.742000 -12.870000 6.666849
14.788800 -12.870000 6.667013
14.835600 -12.870000 6.667740
14.882400 -12.870000 6.676744
14.929200 -12.870000 6.674362
14.976000 -12.870000 6.667598
15.022800 -12.870000 6.670191
15.069600 -12.870000 6.673738
15.116400 -12.870000 6.663772
15.163200 -12.870000 6.648796
15.210000 -12.870000 6.638171
15.256800 -12.870000 6.638171
15.303600 -12.870000 6.647829
15.350400 -12.870000 6.648796
15.397200 -12.870000 6.646129
15.444000 -12.870000 6.647829
15.490800 -12.870000 6.651923
15.537600 -12.870000 6.656929
15.584400 -12.870000 6.655282
15.631200 -12.870000 6.645766
15.678000 -12.870000 6.651441
15.724800 -12.870000 6.665857
15.771600 -12.870000 6.655282
15.818400 -12.870000 6.668489
15.865200 -12.870000 6.675821
15.912000 -12.870000 6.675821
15.958800 -12.870000 6.675821
16.005600 -12.870000 6.668489
16.052400 -12.870000 6.642833
16.099200 -12.870000 6.638423
16.146000 -12.870000 6.613285
16.192800 -12.870000 6.607865
16.239600 -12.870000 6.601868
16.801200 -12.870000 5.053751
16.848000 -12.870000 5.042532
16.894800 -12.870000 5.028828
16.941600 -12.870000 5.028648
16.988400 -12.870000 5.022283
17.035200 -12.870000 5.022283
17.082000 -12.870000 5.022793
17.128800 -12.870000 5.021703
17.175600 -12.870000 5.018468
17.222400 -12.870000 5.015827
17.269200 -12.870000 5.006474
17.316000 -12.870000 5.003441
17.362800 -12.870000 4.982954
17.409600 -12.870000 4.954429
17.456400 -12.870000 4.842877
18.673200 -12.870000 0.000000
-18.720000 -12.823200 0.000000
-18.673200 -12.823200 0.000000
-18.626400 -12.823200 0.000000
-18.579600 -12.823200 -7.939920
-18.532800 -12.823200 -7.952230
-18.486000 -12.823200 -7.964851
-18.439200 -12.823200 -7.964851
-18.392400 -12.823200 -7.960099
-18.345600 -12.823200 -7.964851
-18.298800 -12.823200 -7.972376
-18.252000 -12.823200 -7.964851
-18.205200 -12.823200 -7.971019
-18.158400 -12.823200 -7.971019
-18.111600 -12.823200 -7.966366
-18.064800 -12.823200 -7.921683
-18.018000 -12.823200 -7.914842
-17.971200 -12.823200 -7.902819
-17.924400 -12.823200 -7.950074
-17.877600 -12.823200 -7.959752
-17.830800 -12.823200 -7.959752
-17.784000 -12.823200 -7.950074
-17.737200 -12.823200 -7.954395
-17.690400 -12.823200 -7.945607
-17.643600 -12.823200 -7.945607
-17.596800 -12.823200 -7.929853
-17.550000 -12.823200 -7.891625
-17.503200 -12.823200 -7.878581
-17.456400 -12.823200 -7.808523
-16.239600 -12.823200 5.033443
-16.192800 -12.823200 5.061384
-16.146000 -12.823200 5.075440
-16.099200 -12.823200 5.083630
-16.052400 -12.823200 5.094614
-16.005600 -12.823200 5.099412
-15.958800 -12.823200 5.109818
-15.912000 -12.823200 5.121909
-15.865200 -12.823200 5.134492
-15.818400 -12.823200 5.140490
-15.771600 -12.823200 5.146496
-15.724800 -12.823200 5.170686
-15.678000 -12.823200 5.240741
-15.210000 -12.823200 6.696091
-15.163200 -12.823200 6.720468
-15.116400 -12.823200 6.739004
-15.069600 -12.823200 6.740091
-15.022800 -12.823200 6.747711
-14.976000 -12.823200 6.750916
-14.929200 -12.823200 6.750916
-14.882400 -12.823200 6.753004
-14.835600 -12.823200 6.753004
-14.788800 -12.823200 6.755054
-14.742000 -12.823200 6.763738
-14.695200 -12.823200 6.755054
-14.648400 -12.823200 6.753004
-14.601600 -12.823200 6.757865
-14.554800 -12.823200 6.754224
-14.508000 -12.823200 6.757865
-14.461200 -12.823200 6.754224
-14.414400 -12.823200 6.750423
-14.367600 -12.823200 6.750423
-14.320800 -12.823200 6.752694
-14.274000 -12.823200 6.749311
-14.227200 -12.823200 6.752694
-14.180400 -12.823200 6.746430
-14.133600 -12.823200 6.749311
-14.086800 -12.823200 6.758150
-14.040000 -12.823200 6.756310
-13.993200 -12.823200 6.758150
-13.946400 -12.823200 6.758150
-13.899600 -12.823200 6.759106
-13.852800 -12.823200 6.766730
-13.806000 -12.823200 6.768889
-13.759200 -12.823200 6.768889
-13.712400 -12.823200 6.772437
-13.665600 -12.823200 6.772437
-13.618800 -12.823200 6.773659
-13.572000 -12.823200 6.771866
-13.525200 -12.823200 6.771946
-13.478400 -12.823200 6.770726
-13.431600 -12.823200 6.774808
-13.384800 -12.823200 6.781404
-13.338000 -12.823200 6.787893
-13.291200 -12.823200 6.798582
-13.244400 -12.823200 6.839765
-3.931200 -12.823200 9.387160
-3.884400 -12.823200 9.313992
-3.837600 -12.823200 9.226258
-3.790800 -12.823200 9.129318
-3.744000 -12.823200 9.034794
-3.697200 -12.823200 8.979993
-3.650400 -12.823200 8.928828
-3.603600 -12.823200 8.890613
-3.556800 -12.823200 8.809084
-3.510000 -12.823200 8.802046
-3.463200 -12.823200 8.735531
-3.416400 -12.823200 8.715996
-3.369600 -12.823200 8.627619
-3.322800 -12.823200 8.478235
-3.276000 -12.823200 8.417776
-3.229200 -12.823200 8.384414
-3.182400 -12.823200 8.342031
-3.135600 -12.823200 8.292866
-3.088800 -12.823200 8.214184
-3.042000 -12.823200 8.160511
-2.995200 -12.823200 8.109201
-2.948400 -12.823200 8.046796
-2.901600 -12.823200 8.006087
-2.854800 -12.823200 7.962127
-2.808000 -12.823200 7.943019
-2.761200 -12.823200 7.875178
-2.714400 -12.823200 7.788858
-2.667600 -12.823200 7.734531
-2.620800 -12.823200 7.714605
-2.574000 -12.823200 7.713959
-2.527200 -12.823200 7.710092
-2.480400 -12.823200 7.691363
-2.433600 -12.823200 7.639688
-2.386800 -12.823200 7.607331
-2.340000 -12.823200 7.532951
-2.293200 -12.823200 7.489251
-2.246400 -12.823200 7.453519
-2.199600 -12.823200 7.440426
-2.152800 -12.823200 7.430936
-2.106000 -12.823200 7.423471
-2.059200 -12.823200 7.404652
-2.012400 -12.823200 7.392059
-1.965600 -12.823200 7.352337
-1.918800 -12.823200 7.308373
-1.872000 -12.823200 7.258463
-1.825200 -12.823200 7.229223
-1.778400 -12.823200 7.204084
-1.731600 -12.823200 7.178118
-1.684800 -12.823200 7.172155
-1.638000 -12.823200 7.169383
-1.591200 -12.823200 7.153379
-1.544400 -12.823200 7.142725
-1.497600 -12.823200 7.110277
-1.450800 -12.823200 7.083372
-1.404000 -12.823200 7.050061
-1.357200 -12.823200 7.009168
-1.310400 -12.823200 6.987921
-1.263600 -12.823200 6.976226
-1.216800 -12.823200 6.965006
-1.170000 -12.823200 6.952316
-1.123200 -12.823200 6.948027
-1.076400 -12.823200 6.932796
-1.029600 -12.823200 6.922096
-0.982800 -12.823200 6.908402
-0.936000 -12.823200 6.890322
-0.889200 -12.823200 6.841543
-0.842400 -12.823200 6.801463
-0.795600 -12.823200 6.790628
-0.748800 -12.823200 6.782484
-0.702000 -12.823200 6.768482
-0.655200 -12.823200 6.745861
-0.608400 -12.823200 6.726001
-0.561600 -12.823200 6.736079
-0.514800 -12.823200 6.726001
-0.468000 -12.823200 6.722124
-0.421200 -12.823200 6.720009
-0.374400 -12.823200 6.722124
-0.327600 -12.823200 6.713289
-0.280800 -12.823200 6.694445
-0.234000 -12.823200 6.665313
-0.187200 -12.823200 6.643047
-0.140400 -12.823200 6.608710
-0.093600 -12.823200 6.584927
-0.046800 -12.823200 6.567247
0.000000 -12.823200 6.537394
0.046800 -12.823200 6.537394
0.093600 -12.823200 6.512943
0.140400 -12.823200 6.507786
0.187200 -12.823200 6.507786
0.234000 -12.823200 6.507786
0.280800 -12.823200 6.507786
0.327600 -12.823200 6.518172
0.374400 -12.823200 6.485928
0.421200 -12.823200 6.479167
0.468000 -12.823200 6.457838
0.514800 -12.823200 6.441770
0.561600 -12.823200 6.418329
0.608400 -12.823200 6.400761
0.655200 -12.823200 6.376743
0.702000 -12.823200 6.372960
0.748800 -12.823200 6.349094
0.795600 -12.823200 6.329835
0.842400 -12.823200 6.306978
0.889200 -12.823200 6.306580
0.936000 -12.823200 6.295710
0.982800 -12.823200 6.292476
1.029600 -12.823200 6.275519
1.076400 -12.823200 6.292476
1.123200 -12.823200 6.295088
1.170000 -12.823200 6.292476
1.216800 -12.823200 6.295088
1.263600 -12.823200 6.295088
1.310400 -12.823200 6.286838
1.357200 -12.823200 6.275523
1.404000 -12.823200 6.271834
1.450800 -12.823200 6.244585
1.497600 -12.823200 6.218186
1.544400 -12.823200 6.190303
1.591200 -12.823200 6.150122
1.638000 -12.823200 6.139641
1.684800 -12.823200 6.122043
1.731600 -12.823200 6.122043
1.778400 -12.823200 6.117512
1.825200 -12.823200 6.111391
1.872000 -12.823200 6.094579
1.918800 -12.823200 6.092632
1.965600 -12.823200 6.067215
2.012400 -12.823200 6.063136
2.059200 -12.823200 6.056055
2.106000 -12.823200 6.056055
2.152800 -12.823200 6.054171
2.199600 -12.823200 6.054171
2.246400 -12.823200 6.056055
2.293200 -12.823200 6.072204
2.340000 -12.823200 6.068260
2.386800 -12.823200 6.072204
2.433600 -12.823200 6.069119
2.480400 -12.823200 6.068235
2.527200 -12.823200 6.054630
2.574000 -12.823200 6.024893
2.620800 -12.823200 6.015281
2.667600 -12.823200 6.006882
2.714400 -12.823200 5.988875
2.761200 -12.823200 5.977888
2.808000 -12.823200 5.971689
2.854800 -12.823200 5.979851
2.901600 -12.823200 6.001311
2.948400 -12.823200 5.997212
2.995200 -12.823200 5.994448
3.042000 -12.823200 5.994448
3.088800 -12.823200 5.997212
3.135600 -12.823200 5.997212
3.182400 -12.823200 5.995229
3.229200 -12.823200 5.977889
3.276000 -12.823200 5.973269
3.322800 -12.823200 5.969257
3.369600 -12.823200 5.969257
3.416400 -12.823200 5.956282
3.463200 -12.823200 5.956282
3.510000 -12.823200 5.975756
3.556800 -12.823200 5.994081
3.603600 -12.823200 6.000415
3.650400 -12.823200 6.007858
3.697200 -12.823200 6.022475
3.744000 -12.823200 6.028683
3.790800 -12.823200 6.022475
3.837600 -12.823200 6.004545
3.884400 -12.823200 5.979908
3.931200 -12.823200 5.927205
3.978000 -12.823200 5.921654
4.024800 -12.823200 5.920007
4.071600 -12.823200 5.919369
4.118400 -12.823200 5.919369
4.165200 -12.823200 5.919369
4.212000 -12.823200 5.931317
4.258800 -12.823200 5.953798
4.305600 -12.823200 5.957549
4.352400 -12.823200 5.955635
4.399200 -12.823200 5.957549
4.446000 -12.823200 5.966939
4.492800 -12.823200 5.974469
4.539600 -12.823200 5.982223
4.586400 -12.823200 5.993455
4.633200 -12.823200 5.994228
4.680000 -12.823200 6.012986
4.726800 -12.823200 6.017062
4.773600 -12.823200 6.043959
4.820400 -12.823200 6.052604
4.867200 -12.823200 6.052604
4.914000 -12.823200 6.044091
4.960800 -12.823200 6.049896
5.007600 -12.823200 6.056576
5.054400 -12.823200 6.025798
5.101200 -12.823200 6.017635
5.148000 -12.823200 6.016950
5.194800 -12.823200 6.025798
5.241600 -12.823200 6.017635
5.288400 -12.823200 6.017635
5.335200 -12.823200 6.034512
5.382000 -12.823200 6.084682
5.428800 -12.823200 6.110007
5.475600 -12.823200 6.113200
5.522400 -12.823200 6.113200
5.569200 -12.823200 6.122927
5.616000 -12.823200 6.135993
5.662800 -12.823200 6.134257
5.709600 -12.823200 6.113703
5.756400 -12.823200 6.082377
5.803200 -12.823200 6.078468
5.850000 -12.823200 6.074246
5.896800 -12.823200 6.075549
5.943600 -12.823200 6.074246
5.990400 -12.823200 6.089007
6.037200 -12.823200 6.126417
6.084000 -12.823200 6.148562
6.130800 -12.823200 6.170209
6.177600 -12.823200 6.194056
6.224400 -12.823200 6.214511
6.271200 -12.823200 6.216912
6.318000 -12.823200 6.216912
6.364800 -12.823200 6.236117
6.411600 -12.823200 6.236262
6.458400 -12.823200 6.257008
6.505200 -12.823200 6.254993
6.552000 -12.823200 6.262854
6.598800 -12.823200 6.277368
6.645600 -12.823200 6.281901
6.692400 -12.823200 6.288429
6.739200 -12.823200 6.288429
6.786000 -12.823200 6.300675
6.832800 -12.823200 6.334997
6.879600 -12.823200 6.362260
6.926400 -12.823200 6.380639
6.973200 -12.823200 6.392611
7.020000 -12.823200 6.388082
7.066800 -12.823200 6.400468
7.113600 -12.823200 6.405372
7.160400 -12.823200 6.416521
7.207200 -12.823200 6.422981
7.254000 -12.823200 6.426330
7.300800 -12.823200 6.426783
7.347600 -12.823200 6.439120
7.394400 -12.823200 6.449033
7.441200 -12.823200 6.460801
7.488000 -12.823200 6.473685
7.534800 -12.823200 6.523661
7.581600 -12.823200 6.544340
7.628400 -12.823200 6.558194
7.675200 -12.823200 6.586979
7.722000 -12.823200 6.629214
7.768800 -12.823200 6.667096
7.815600 -12.823200 6.673071
7.862400 -12.823200 6.668568
7.909200 -12.823200 6.673148
7.956000 -12.823200 6.677226
8.002800 -12.823200 6.673148
8.049600 -12.823200 6.681854
8.096400 -12.823200 6.705646
8.143200 -12.823200 6.745463
8.190000 -12.823200 6.788202
8.236800 -12.823200 6.804864
8.283600 -12.823200 6.846340
8.330400 -12.823200 6.860926
8.377200 -12.823200 6.883331
8.424000 -12.823200 6.888770
8.470800 -12.823200 6.915442
8.517600 -12.823200 6.944503
8.564400 -12.823200 6.945438
8.611200 -12.823200 6.954479
8.658000 -12.823200 6.987283
8.704800 -12.823200 7.015882
8.751600 -12.823200 7.030609
8.798400 -12.823200 7.068193
8.845200 -12.823200 7.092585
8.892000 -12.823200 7.136058
8.938800 -12.823200 7.168723
8.985600 -12.823200 7.243354
9.032400 -12.823200 7.267978
9.079200 -12.823200 7.295235
9.126000 -12.823200 7.308658
9.172800 -12.823200 7.381023
9.219600 -12.823200 7.411461
9.266400 -12.823200 7.435912
9.313200 -12.823200 7.447939
9.360000 -12.823200 7.537901
9.406800 -12.823200 7.590728
9.453600 -12.823200 7.653367
9.500400 -12.823200 7.699225
9.547200 -12.823200 7.726372
9.594000 -12.823200 7.762908
9.640800 -12.823200 7.807261
9.687600 -12.823200 7.866586
9.734400 -12.823200 7.924909
9.781200 -12.823200 7.994892
9.828000 -12.823200 8.096473
9.874800 -12.823200 8.142445
9.921600 -12.823200 8.142445
9.968400 -12.823200 8.142445
10.015200 -12.823200 8.216996
10.062000 -12.823200 8.216996
10.108800 -12.823200 8.142445
14.320800 -12.823200 6.740037
14.367600 -12.823200 6.730897
14.414400 -12.823200 6.704051
14.461200 -12.823200 6.687375
14.508000 -12.823200 6.673562
14.554800 -12.823200 6.667740
14.601600 -12.823200 6.658783
14.648400 -12.823200 6.656414
14.695200 -12.823200 6.658783
14.742000 -12.823200 6.665073
14.788800 -12.823200 6.667013
14.835600 -12.823200 6.667740
14.882400 -12.823200 6.674362
14.929200 -12.823200 6.680455
14.976000 -12.823200 6.674362
15.022800 -12.823200 6.674362
15.069600 -12.823200 6.673738
15.116400 -12.823200 6.667598
15.163200 -12.823200 6.662493
15.210000 -12.823200 6.647829
15.256800 -12.823200 6.646168
15.303600 -12.823200 6.662493
15.350400 -12.823200 6.662493
15.397200 -12.823200 6.646168
15.444000 -12.823200 6.656929
15.490800 -12.823200 6.651923
15.537600 -12.823200 6.665856
15.584400 -12.823200 6.656929
15.631200 -12.823200 6.651923
15.678000 -12.823200 6.655282
15.724800 -12.823200 6.668489
15.771600 -12.823200 6.655282
15.818400 -12.823200 6.656682
15.865200 -12.823200 6.670640
15.912000 -12.823200 6.675821
15.958800 -12.823200 6.676178
16.005600 -12.823200 6.675821
16.052400 -12.823200 6.656682
16.099200 -12.823200 6.656682
16.146000 -12.823200 6.644748
16.192800 -12.823200 6.638709
16.239600 -12.823200 6.613285
16.801200 -12.823200 5.061611
16.848000 -12.823200 5.044301
16.894800 -12.823200 5.036118
16.941600 -12.823200 5.028828
16.988400 -12.823200 5.028648
17.035200 -12.823200 5.028648
17.082000 -12.823200 5.022793
17.128800 -12.823200 5.032377
17.175600 -12.823200 5.021703
17.222400 -12.823200 5.018468
17.269200 -12.823200 5.014631
17.316000 -12.823200 5.003608
17.362800 -12.823200 4.985923
17.409600 -12.823200 4.981150
17.456400 -12.823200 4.933072
17.503200 -12.823200 4.773278
18.673200 -12.823200 0.000000
-18.720000 -12.776400 0.000000
-18.673200 -12.776400 0.000000
-18.626400 -12.776400 0.000000
-18.579600 -12.776400 -7.952230
-18.532800 -12.776400 -7.953204
-18.486000 -12.776400 -7.964851
-18.439200 -12.776400 -7.964851
-18.392400 -12.776400 -7.960099
-18.345600 -12.776400 -7.964851
-18.298800 -12.776400 -7.972376
-18.252000 -12.776400 -7.964851
-18.205200 -12.776400 -7.971019
-18.158400 -12.776400 -7.971019
-18.111600 -12.776400 -7.971019
-18.064800 -12.776400 -7.950074
-18.018000 -12.776400 -7.923625
-17.971200 -12.776400 -7.950074
-17.924400 -12.776400 -7.959755
-17.877600 -12.776400 -7.966366
-17.830800 -12.776400 -7.966366
-17.784000 -12.776400 -7.954395
-17.737200 -12.776400 -7.959755
-17.690400 -12.776400 -7.947845
-17.643600 -12.776400 -7.947576
-17.596800 -12.776400 -7.933348
-17.550000 -12.776400 -7.910972
-17.503200 -12.776400 -7.878581
-17.456400 -12.776400 -7.808523
-16.286400 -12.776400 5.022478
-16.239600 -12.776400 5.060080
-16.192800 -12.776400 5.069735
-16.146000 -12.776400 5.092729
-16.099200 -12.776400 5.095490
-16.052400 -12.776400 5.099412
-16.005600 -12.776400 5.103222
-15.958800 -12.776400 5.130533
-15.912000 -12.776400 5.131801
-15.865200 -12.776400 5.140490
-15.818400 -12.776400 5.149944
-15.771600 -12.776400 5.164272
-15.724800 -12.776400 5.223076
-15.678000 -12.776400 5.283237
-15.256800 -12.776400 6.669712
-15.210000 -12.776400 6.729010
-15.163200 -12.776400 6.739577
-15.116400 -12.776400 6.745404
-15.069600 -12.776400 6.747711
-15.022800 -12.776400 6.749627
-14.976000 -12.776400 6.750916
-14.929200 -12.776400 6.750916
-14.882400 -12.776400 6.753004
-14.835600 -12.776400 6.753004
-14.788800 -12.776400 6.757461
-14.742000 -12.776400 6.765287
-14.695200 -12.776400 6.763738
-14.648400 -12.776400 6.757865
-14.601600 -12.776400 6.759271
-14.554800 -12.776400 6.757865
-14.508000 -12.776400 6.759271
-14.461200 -12.776400 6.754224
-14.414400 -12.776400 6.752694
-14.367600 -12.776400 6.752852
-14.320800 -12.776400 6.752852
-14.274000 -12.776400 6.752694
-14.227200 -12.776400 6.758150
-14.180400 -12.776400 6.749311
-14.133600 -12.776400 6.758150
-14.086800 -12.776400 6.761124
-14.040000 -12.776400 6.758150
-13.993200 -12.776400 6.761638
-13.946400 -12.776400 6.761638
-13.899600 -12.776400 6.766015
-13.852800 -12.776400 6.770418
-13.806000 -12.776400 6.771515
-13.759200 -12.776400 6.771866
-13.712400 -12.776400 6.773659
-13.665600 -12.776400 6.774039
-13.618800 -12.776400 6.774808
-13.572000 -12.776400 6.773659
-13.525200 -12.776400 6.774808
-13.478400 -12.776400 6.776944
-13.431600 -12.776400 6.787893
-13.384800 -12.776400 6.798582
-13.338000 -12.776400 6.807358
-13.291200 -12.776400 6.823051
-3.931200 -12.776400 9.406568
-3.884400 -12.776400 9.316098
-3.837600 -12.776400 9.232256
-3.790800 -12.776400 9.155035
-3.744000 -12.776400 9.078563
-3.697200 -12.776400 8.972121
-3.650400 -12.776400 8.929679
-3.603600 -12.776400 8.890613
-3.556800 -12.776400 8.803876
-3.510000 -12.776400 8.771983
-3.463200 -12.776400 8.723066
-3.416400 -12.776400 8.663094
-3.369600 -12.776400 8.584454
-3.322800 -12.776400 8.478235
-3.276000 -12.776400 8.417776
-3.229200 -12.776400 8.391155
-3.182400 -12.776400 8.335367
-3.135600 -12.776400 8.282155
-3.088800 -12.776400 8.186211
-3.042000 -12.776400 8.152677
-2.995200 -12.776400 8.114398
-2.948400 -12.776400 8.053915
-2.901600 -12.776400 8.012198
-2.854800 -12.776400 7.974464
-2.808000 -12.776400 7.937974
-2.761200 -12.776400 7.852027
-2.714400 -12.776400 7.788858
-2.667600 -12.776400 7.734531
-2.620800 -12.776400 7.712946
-2.574000 -12.776400 7.709809
-2.527200 -12.776400 7.700569
-2.480400 -12.776400 7.671310
-2.433600 -12.776400 7.634450
-2.386800 -12.776400 7.607331
-2.340000 -12.776400 7.533416
-2.293200 -12.776400 7.501177
-2.246400 -12.776400 7.460597
-2.199600 -12.776400 7.444867
-2.152800 -12.776400 7.430980
-2.106000 -12.776400 7.423471
-2.059200 -12.776400 7.405337
-2.012400 -12.776400 7.395761
-1.965600 -12.776400 7.349006
-1.918800 -12.776400 7.305769
-1.872000 -12.776400 7.258463
-1.825200 -12.776400 7.216458
-1.778400 -12.776400 7.201905
-1.731600 -12.776400 7.175344
-1.684800 -12.776400 7.171867
-1.638000 -12.776400 7.159963
-1.591200 -12.776400 7.153379
-1.544400 -12.776400 7.136931
-1.497600 -12.776400 7.104572
-1.450800 -12.776400 7.072444
-1.404000 -12.776400 7.025855
-1.357200 -12.776400 6.999787
-1.310400 -12.776400 6.979781
-1.263600 -12.776400 6.965006
-1.216800 -12.776400 6.954870
-1.170000 -12.776400 6.952316
-1.123200 -12.776400 6.948027
-1.076400 -12.776400 6.936467
-1.029600 -12.776400 6.922096
-0.982800 -12.776400 6.908402
-0.936000 -12.776400 6.890322
-0.889200 -12.776400 6.875558
-0.842400 -12.776400 6.814061
-0.795600 -12.776400 6.800324
-0.748800 -12.776400 6.790836
-0.702000 -12.776400 6.780237
-0.655200 -12.776400 6.762397
-0.608400 -12.776400 6.751860
-0.561600 -12.776400 6.756297
-0.514800 -12.776400 6.741009
-0.468000 -12.776400 6.726001
-0.421200 -12.776400 6.720009
-0.374400 -12.776400 6.720009
-0.327600 -12.776400 6.705914
-0.280800 -12.776400 6.677894
-0.234000 -12.776400 6.645796
-0.187200 -12.776400 6.633541
-0.140400 -12.776400 6.608710
-0.093600 -12.776400 6.593563
-0.046800 -12.776400 6.559210
0.000000 -12.776400 6.525560
0.046800 -12.776400 6.525560
0.093600 -12.776400 6.498157
0.140400 -12.776400 6.492648
0.187200 -12.776400 6.498157
0.234000 -12.776400 6.498157
0.280800 -12.776400 6.498157
0.327600 -12.776400 6.504412
0.374400 -12.776400 6.481626
0.421200 -12.776400 6.462524
0.468000 -12.776400 6.457697
0.514800 -12.776400 6.442582
0.561600 -12.776400 6.418329
0.608400 -12.776400 6.398946
0.655200 -12.776400 6.372960
0.702000 -12.776400 6.372960
0.748800 -12.776400 6.368650
0.795600 -12.776400 6.330576
0.842400 -12.776400 6.306978
0.889200 -12.776400 6.306580
0.936000 -12.776400 6.295710
0.982800 -12.776400 6.283645
1.029600 -12.776400 6.269114
1.076400 -12.776400 6.268656
1.123200 -12.776400 6.284997
1.170000 -12.776400 6.284997
1.216800 -12.776400 6.290248
1.263600 -12.776400 6.286838
1.310400 -12.776400 6.284997
1.357200 -12.776400 6.275335
1.404000 -12.776400 6.264069
1.450800 -12.776400 6.239918
1.497600 -12.776400 6.218132
1.544400 -12.776400 6.179106
1.591200 -12.776400 6.148783
1.638000 -12.776400 6.122043
1.684800 -12.776400 6.117512
1.731600 -12.776400 6.114499
1.778400 -12.776400 6.107161
1.825200 -12.776400 6.099695
1.872000 -12.776400 6.075247
1.918800 -12.776400 6.063136
1.965600 -12.776400 6.057126
2.012400 -12.776400 6.054171
2.059200 -12.776400 6.047273
2.106000 -12.776400 6.047273
2.152800 -12.776400 6.046378
2.199600 -12.776400 6.046495
2.246400 -12.776400 6.047376
2.293200 -12.776400 6.046495
2.340000 -12.776400 6.046495
2.386800 -12.776400 6.056916
2.433600 -12.776400 6.067270
2.480400 -12.776400 6.056916
2.527200 -12.776400 6.040873
2.574000 -12.776400 6.024893
2.620800 -12.776400 6.015281
2.667600 -12.776400 6.008775
2.714400 -12.776400 6.000780
2.761200 -12.776400 5.981506
2.808000 -12.776400 5.981506
2.854800 -12.776400 5.986688
2.901600 -12.776400 6.001311
2.948400 -12.776400 6.001311
2.995200 -12.776400 5.992243
3.042000 -12.776400 5.992243
3.088800 -12.776400 5.997212
3.135600 -12.776400 5.994448
3.182400 -12.776400 5.994448
3.229200 -12.776400 5.973535
3.276000 -12.776400 5.946241
3.322800 -12.776400 5.946880
3.369600 -12.776400 5.946880
3.416400 -12.776400 5.946880
3.463200 -12.776400 5.946880
3.510000 -12.776400 5.968264
3.556800 -12.776400 5.983404
3.603600 -12.776400 5.999199
3.650400 -12.776400 6.004545
3.697200 -12.776400 6.013457
3.744000 -12.776400 6.022475
3.790800 -12.776400 6.011295
3.837600 -12.776400 6.001311
3.884400 -12.776400 5.979159
3.931200 -12.776400 5.927205
3.978000 -12.776400 5.920007
4.024800 -12.776400 5.919103
4.071600 -12.776400 5.919103
4.118400 -12.776400 5.919103
4.165200 -12.776400 5.918168
4.212000 -12.776400 5.931317
4.258800 -12.776400 5.953798
4.305600 -12.776400 5.966939
4.352400 -12.776400 5.966939
4.399200 -12.776400 5.966939
4.446000 -12.776400 5.967058
4.492800 -12.776400 5.983545
4.539600 -12.776400 5.983545
4.586400 -12.776400 5.994228
4.633200 -12.776400 6.011614
4.680000 -12.776400 6.014219
4.726800 -12.776400 6.017062
4.773600 -12.776400 6.029267
4.820400 -12.776400 6.052604
4.867200 -12.776400 6.044091
4.914000 -12.776400 6.043959
4.960800 -12.776400 6.044091
5.007600 -12.776400 6.049896
5.054400 -12.776400 6.024148
5.101200 -12.776400 6.003329
5.148000 -12.776400 5.985943
5.194800 -12.776400 5.993900
5.241600 -12.776400 5.984018
5.288400 -12.776400 5.993900
5.335200 -12.776400 6.009130
5.382000 -12.776400 6.047828
5.428800 -12.776400 6.083061
5.475600 -12.776400 6.084682
5.522400 -12.776400 6.085437
5.569200 -12.776400 6.117134
5.616000 -12.776400 6.119315
5.662800 -12.776400 6.113703
5.709600 -12.776400 6.101803
5.756400 -12.776400 6.081224
5.803200 -12.776400 6.076109
5.850000 -12.776400 6.071283
5.896800 -12.776400 6.072421
5.943600 -12.776400 6.071015
5.990400 -12.776400 6.078282
6.037200 -12.776400 6.109600
6.084000 -12.776400 6.132326
6.130800 -12.776400 6.174660
6.177600 -12.776400 6.185632
6.224400 -12.776400 6.210274
6.271200 -12.776400 6.214511
6.318000 -12.776400 6.214549
6.364800 -12.776400 6.236117
6.411600 -12.776400 6.239736
6.458400 -12.776400 6.257065
6.505200 -12.776400 6.257008
6.552000 -12.776400 6.262854
6.598800 -12.776400 6.277368
6.645600 -12.776400 6.281901
6.692400 -12.776400 6.291865
6.739200 -12.776400 6.300675
6.786000 -12.776400 6.300877
6.832800 -12.776400 6.334997
6.879600 -12.776400 6.347387
6.926400 -12.776400 6.363991
6.973200 -12.776400 6.381551
7.020000 -12.776400 6.381551
7.066800 -12.776400 6.396080
7.113600 -12.776400 6.407917
7.160400 -12.776400 6.422364
7.207200 -12.776400 6.422981
7.254000 -12.776400 6.426330
7.300800 -12.776400 6.426783
7.347600 -12.776400 6.439844
7.394400 -12.776400 6.452461
7.441200 -12.776400 6.461684
7.488000 -12.776400 6.498676
7.534800 -12.776400 6.532227
7.581600 -12.776400 6.563390
7.628400 -12.776400 6.583967
7.675200 -12.776400 6.596125
7.722000 -12.776400 6.651325
7.768800 -12.776400 6.667707
7.815600 -12.776400 6.676863
7.862400 -12.776400 6.676863
7.909200 -12.776400 6.676863
7.956000 -12.776400 6.677226
8.002800 -12.776400 6.676863
8.049600 -12.776400 6.692476
8.096400 -12.776400 6.714482
8.143200 -12.776400 6.745463
8.190000 -12.776400 6.769293
8.236800 -12.776400 6.803121
8.283600 -12.776400 6.846340
8.330400 -12.776400 6.860926
8.377200 -12.776400 6.880703
8.424000 -12.776400 6.908678
8.470800 -12.776400 6.919697
8.517600 -12.776400 6.944503
8.564400 -12.776400 6.945438
8.611200 -12.776400 6.956023
8.658000 -12.776400 6.983084
8.704800 -12.776400 7.029979
8.751600 -12.776400 7.059777
8.798400 -12.776400 7.083884
8.845200 -12.776400 7.123244
8.892000 -12.776400 7.136736
8.938800 -12.776400 7.203658
8.985600 -12.776400 7.250377
9.032400 -12.776400 7.271265
9.079200 -12.776400 7.293197
9.126000 -12.776400 7.308658
9.172800 -12.776400 7.381023
9.219600 -12.776400 7.411461
9.266400 -12.776400 7.436673
9.313200 -12.776400 7.468272
9.360000 -12.776400 7.557771
9.406800 -12.776400 7.593855
9.453600 -12.776400 7.638532
9.500400 -12.776400 7.681897
9.547200 -12.776400 7.720566
9.594000 -12.776400 7.742403
9.640800 -12.776400 7.765675
9.687600 -12.776400 7.831913
9.734400 -12.776400 7.920977
9.781200 -12.776400 7.931470
9.828000 -12.776400 7.994892
9.874800 -12.776400 8.117164
9.921600 -12.776400 8.109526
9.968400 -12.776400 8.109526
10.015200 -12.776400 8.117164
10.062000 -12.776400 8.117164
10.108800 -12.776400 7.906396
14.367600 -12.776400 6.730979
14.414400 -12.776400 6.706869
14.461200 -12.776400 6.690294
14.508000 -12.776400 6.679400
14.554800 -12.776400 6.669781
14.601600 -12.776400 6.661245
14.648400 -12.776400 6.659439
14.695200 -12.776400 6.661444
14.742000 -12.776400 6.667740
14.788800 -12.776400 6.670191
14.835600 -12.776400 6.681942
14.882400 -12.776400 6.683342
14.929200 -12.776400 6.688773
14.976000 -12.776400 6.682304
15.022800 -12.776400 6.682263
15.069600 -12.776400 6.674396
15.116400 -12.776400 6.672231
15.163200 -12.776400 6.663772
15.210000 -12.776400 6.647829
15.256800 -12.776400 6.646168
15.303600 -12.776400 6.665640
15.350400 -12.776400 6.662493
15.397200 -12.776400 6.654069
15.444000 -12.776400 6.665640
15.490800 -12.776400 6.656929
15.537600 -12.776400 6.665857
15.584400 -12.776400 6.665856
15.631200 -12.776400 6.655282
15.678000 -12.776400 6.656412
15.724800 -12.776400 6.670057
15.771600 -12.776400 6.663042
15.818400 -12.776400 6.668489
15.865200 -12.776400 6.675821
15.912000 -12.776400 6.676178
15.958800 -12.776400 6.676584
16.005600 -12.776400 6.676584
16.052400 -12.776400 6.670640
16.099200 -12.776400 6.668189
16.146000 -12.776400 6.648630
16.192800 -12.776400 6.640921
16.239600 -12.776400 6.632468
16.286400 -12.776400 6.602583
16.848000 -12.776400 5.044301
16.894800 -12.776400 5.036118
16.941600 -12.776400 5.036118
16.988400 -12.776400 5.029056
17.035200 -12.776400 5.028648
17.082000 -12.776400 5.022793
17.128800 -12.776400 5.020832
17.175600 -12.776400 5.018468
17.222400 -12.776400 5.015827
17.269200 -12.776400 5.010007
17.316000 -12.776400 5.003441
17.362800 -12.776400 4.983351
17.409600 -12.776400 4.974853
17.456400 -12.776400 4.953994
17.503200 -12.776400 4.921784
-18.720000 -12.729600 0.000000
-18.673200 -12.729600 0.000000
-18.626400 -12.729600 0.000000
-18.579600 -12.729600 -7.991776
-18.532800 -12.729600 -7.991776
-18.486000 -12.729600 -7.990170
-18.439200 -12.729600 -7.974221
-18.392400 -12.729600 -7.969149
-18.345600 -12.729600 -7.969149
-18.298800 -12.729600 -7.972376
-18.252000 -12.729600 -7.969149
-18.205200 -12.729600 -7.969149
-18.158400 -12.729600 -7.994731
-18.111600 -12.729600 -7.970265
-18.064800 -12.729600 -7.959752
-18.018000 -12.729600 -7.959752
-17.971200 -12.729600 -7.966366
-17.924400 -12.729600 -7.970265
-17.877600 -12.729600 -7.985337
-17.830800 -12.729600 -7.970265
-17.784000 -12.729600 -7.967449
-17.737200 -12.729600 -7.967449
-17.690400 -12.729600 -7.954395
-17.643600 -12.729600 -7.947845
-17.596800 -12.729600 -7.945607
-17.550000 -12.729600 -7.913381
-17.503200 -12.729600 -7.878581
-16.286400 -12.729600 5.032778
-16.239600 -12.729600 5.061384
-16.192800 -12.729600 5.075440
-16.146000 -12.729600 5.094700
-16.099200 -12.729600 5.100077
-16.052400 -12.729600 5.102039
-16.005600 -12.729600 5.108125
-15.958800 -12.729600 5.136937
-15.912000 -12.729600 5.137952
-15.865200 -12.729600 5.151442
-15.818400 -12.729600 5.164272
-15.771600 -12.729600 5.209014
-15.724800 -12.729600 5.263238
-15.256800 -12.729600 6.710441
-15.210000 -12.729600 6.740970
-15.163200 -12.729600 6.745404
-15.116400 -12.729600 6.749627
-15.069600 -12.729600 6.749627
-15.022800 -12.729600 6.749931
-14.976000 -12.729600 6.750916
-14.929200 -12.729600 6.750916
-14.882400 -12.729600 6.753004
-14.835600 -12.729600 6.753004
-14.788800 -12.729600 6.762832
-14.742000 -12.729600 6.765287
-14.695200 -12.729600 6.763738
-14.648400 -12.729600 6.762832
-14.601600 -12.729600 6.762832
-14.554800 -12.729600 6.762368
-14.508000 -12.729600 6.763738
-14.461200 -12.729600 6.757865
-14.414400 -12.729600 6.752852
-14.367600 -12.729600 6.754224
-14.320800 -12.729600 6.754224
-14.274000 -12.729600 6.752813
-14.227200 -12.729600 6.758150
-14.180400 -12.729600 6.749311
-14.133600 -12.729600 6.758150
-14.086800 -12.729600 6.761124
-14.040000 -12.729600 6.758150
-13.993200 -12.729600 6.761638
-13.946400 -12.729600 6.761638
-13.899600 -12.729600 6.763554
-13.852800 -12.729600 6.770418
-13.806000 -12.729600 6.772437
-13.759200 -12.729600 6.774039
-13.712400 -12.729600 6.777185
-13.665600 -12.729600 6.777185
-13.618800 -12.729600 6.777185
-13.572000 -12.729600 6.776944
-13.525200 -12.729600 6.777185
-13.478400 -12.729600 6.786143
-13.431600 -12.729600 6.796423
-13.384800 -12.729600 6.812530
-13.338000 -12.729600 6.823051
-3.931200 -12.729600 9.418412
-3.884400 -12.729600 9.348613
-3.837600 -12.729600 9.259226
-3.790800 -12.729600 9.171684
-3.744000 -12.729600 9.116277
-3.697200 -12.729600 9.021532
-3.650400 -12.729600 8.965513
-3.603600 -12.729600 8.903885
-3.556800 -12.729600 8.827773
-3.510000 -12.729600 8.780498
-3.463200 -12.729600 8.733418
-3.416400 -12.729600 8.682576
-3.369600 -12.729600 8.620340
-3.322800 -12.729600 8.478235
-3.276000 -12.729600 8.412269
-3.229200 -12.729600 8.358123
-3.182400 -12.729600 8.305500
-3.135600 -12.729600 8.269693
-3.088800 -12.729600 8.184547
-3.042000 -12.729600 8.139319
-2.995200 -12.729600 8.109201
-2.948400 -12.729600 8.053724
-2.901600 -12.729600 8.012198
-2.854800 -12.729600 7.972323
-2.808000 -12.729600 7.930174
-2.761200 -12.729600 7.852027
-2.714400 -12.729600 7.798261
-2.667600 -12.729600 7.743986
-2.620800 -12.729600 7.714731
-2.574000 -12.729600 7.714605
-2.527200 -12.729600 7.710092
-2.480400 -12.729600 7.691363
-2.433600 -12.729600 7.639688
-2.386800 -12.729600 7.608491
-2.340000 -12.729600 7.553027
-2.293200 -12.729600 7.504079
-2.246400 -12.729600 7.472975
-2.199600 -12.729600 7.452061
-2.152800 -12.729600 7.439495
-2.106000 -12.729600 7.425725
-2.059200 -12.729600 7.406392
-2.012400 -12.729600 7.395761
-1.965600 -12.729600 7.349006
-1.918800 -12.729600 7.305769
-1.872000 -12.729600 7.258463
-1.825200 -12.729600 7.239337
-1.778400 -12.729600 7.202186
-1.731600 -12.729600 7.174027
-1.684800 -12.729600 7.172155
-1.638000 -12.729600 7.154838
-1.591200 -12.729600 7.153379
-1.544400 -12.729600 7.136931
-1.497600 -12.729600 7.109186
-1.450800 -12.729600 7.045938
-1.404000 -12.729600 7.010454
-1.357200 -12.729600 6.996064
-1.310400 -12.729600 6.979781
-1.263600 -12.729600 6.965545
-1.216800 -12.729600 6.948027
-1.170000 -12.729600 6.948027
-1.123200 -12.729600 6.938416
-1.076400 -12.729600 6.932796
-1.029600 -12.729600 6.913730
-0.982800 -12.729600 6.911623
-0.936000 -12.729600 6.893016
-0.889200 -12.729600 6.882521
-0.842400 -12.729600 6.826381
-0.795600 -12.729600 6.821982
-0.748800 -12.729600 6.801463
-0.702000 -12.729600 6.790628
-0.655200 -12.729600 6.779872
-0.608400 -12.729600 6.773661
-0.561600 -12.729600 6.773661
-0.514800 -12.729600 6.768865
-0.468000 -12.729600 6.751860
-0.421200 -12.729600 6.726001
-0.374400 -12.729600 6.722578
-0.327600 -12.729600 6.713289
-0.280800 -12.729600 6.694445
-0.234000 -12.729600 6.656517
-0.187200 -12.729600 6.634487
-0.140400 -12.729600 6.608710
-0.093600 -12.729600 6.593563
-0.046800 -12.729600 6.547009
0.000000 -12.729600 6.528201
0.046800 -12.729600 6.528201
0.093600 -12.729600 6.498157
0.140400 -12.729600 6.492648
0.187200 -12.729600 6.507786
0.234000 -12.729600 6.504412
0.280800 -12.729600 6.504412
0.327600 -12.729600 6.518172
0.374400 -12.729600 6.483986
0.421200 -12.729600 6.477897
0.468000 -12.729600 6.457838
0.514800 -12.729600 6.443827
0.561600 -12.729600 6.398946
0.608400 -12.729600 6.398425
0.655200 -12.729600 6.369079
0.702000 -12.729600 6.369079
0.748800 -12.729600 6.367919
0.795600 -12.729600 6.319589
0.842400 -12.729600 6.302416
0.889200 -12.729600 6.302416
0.936000 -12.729600 6.269367
0.982800 -12.729600 6.263655
1.029600 -12.729600 6.258246
1.076400 -12.729600 6.257724
1.123200 -12.729600 6.258246
1.170000 -12.729600 6.264069
1.216800 -12.729600 6.264661
1.263600 -12.729600 6.272817
1.310400 -12.729600 6.275335
1.357200 -12.729600 6.268656
1.404000 -12.729600 6.254620
1.450800 -12.729600 6.235910
1.497600 -12.729600 6.199953
1.544400 -12.729600 6.167216
1.591200 -12.729600 6.141529
1.638000 -12.729600 6.122043
1.684800 -12.729600 6.114499
1.731600 -12.729600 6.109081
1.778400 -12.729600 6.102887
1.825200 -12.729600 6.095626
1.872000 -12.729600 6.067215
1.918800 -12.729600 6.055077
1.965600 -12.729600 6.047376
2.012400 -12.729600 6.047273
2.059200 -12.729600 6.045614
2.106000 -12.729600 6.045614
2.152800 -12.729600 6.045614
2.199600 -12.729600 6.046495
2.246400 -12.729600 6.047376
2.293200 -12.729600 6.048064
2.340000 -12.729600 6.046495
2.386800 -12.729600 6.056916
2.433600 -12.729600 6.060664
2.480400 -12.729600 6.056916
2.527200 -12.729600 6.043852
2.574000 -12.729600 6.024893
2.620800 -12.729600 6.015281
2.667600 -12.729600 6.015281
2.714400 -12.729600 6.004104
2.761200 -12.729600 5.986688
2.808000 -12.729600 5.981506
2.854800 -12.729600 5.981506
2.901600 -12.729600 5.992243
2.948400 -12.729600 5.994448
2.995200 -12.729600 5.981124
3.042000 -12.729600 5.980251
3.088800 -12.729600 5.980374
3.135600 -12.729600 5.973269
3.182400 -12.729600 5.973269
3.229200 -12.729600 5.946314
3.276000 -12.729600 5.923262
3.322800 -12.729600 5.917798
3.369600 -12.729600 5.927213
3.416400 -12.729600 5.928158
3.463200 -12.729600 5.935044
3.510000 -12.729600 5.958639
3.556800 -12.729600 5.968264
3.603600 -12.729600 5.993810
3.650400 -12.729600 6.002519
3.697200 -12.729600 6.005885
3.744000 -12.729600 6.022475
3.790800 -12.729600 6.021028
3.837600 -12.729600 6.004094
3.884400 -12.729600 5.986320
3.931200 -12.729600 5.957859
3.978000 -12.729600 5.940896
4.024800 -12.729600 5.930906
4.071600 -12.729600 5.921654
4.118400 -12.729600 5.919369
4.165200 -12.729600 5.919369
4.212000 -12.729600 5.924674
4.258800 -12.729600 5.943128
4.305600 -12.729600 5.950985
4.352400 -12.729600 5.953798
4.399200 -12.729600 5.953798
4.446000 -12.729600 5.955635
4.492800 -12.729600 5.966939
4.539600 -12.729600 5.982625
4.586400 -12.729600 5.983545
4.633200 -12.729600 5.994228
4.680000 -12.729600 6.013910
4.726800 -12.729600 6.014694
4.773600 -12.729600 6.029267
4.820400 -12.729600 6.040940
4.867200 -12.729600 6.029267
4.914000 -12.729600 6.025798
4.960800 -12.729600 6.029267
5.007600 -12.729600 6.025798
5.054400 -12.729600 5.993900
5.101200 -12.729600 5.985943
5.148000 -12.729600 5.980111
5.194800 -12.729600 5.983545
5.241600 -12.729600 5.980111
5.288400 -12.729600 5.975777
5.335200 -12.729600 5.982203
5.382000 -12.729600 6.009130
5.428800 -12.729600 6.047828
5.475600 -12.729600 6.059656
5.522400 -12.729600 6.081224
5.569200 -12.729600 6.095548
5.616000 -12.729600 6.101803
5.662800 -12.729600 6.095548
5.709600 -12.729600 6.095253
5.756400 -12.729600 6.078468
5.803200 -12.729600 6.076109
5.850000 -12.729600 6.072421
5.896800 -12.729600 6.075109
5.943600 -12.729600 6.072421
5.990400 -12.729600 6.089007
6.037200 -12.729600 6.116863
6.084000 -12.729600 6.133934
6.130800 -12.729600 6.178318
6.177600 -12.729600 6.185632
6.224400 -12.729600 6.201390
6.271200 -12.729600 6.200696
6.318000 -12.729600 6.208351
6.364800 -12.729600 6.211563
6.411600 -12.729600 6.229621
6.458400 -12.729600 6.246004
6.505200 -12.729600 6.246004
6.552000 -12.729600 6.246004
6.598800 -12.729600 6.257065
6.645600 -12.729600 6.268495
6.692400 -12.729600 6.275143
6.739200 -12.729600 6.279585
6.786000 -12.729600 6.281901
6.832800 -12.729600 6.303857
6.879600 -12.729600 6.334997
6.926400 -12.729600 6.347833
6.973200 -12.729600 6.380639
7.020000 -12.729600 6.381024
7.066800 -12.729600 6.396080
7.113600 -12.729600 6.412555
7.160400 -12.729600 6.423638
7.207200 -12.729600 6.426050
7.254000 -12.729600 6.429977
7.300800 -12.729600 6.431623
7.347600 -12.729600 6.441140
7.394400 -12.729600 6.452461
7.441200 -12.729600 6.461684
7.488000 -12.729600 6.498676
7.534800 -12.729600 6.524055
7.581600 -12.729600 6.558194
7.628400 -12.729600 6.569508
7.675200 -12.729600 6.587079
7.722000 -12.729600 6.651325
7.768800 -12.729600 6.667096
7.815600 -12.729600 6.676863
7.862400 -12.729600 6.676863
7.909200 -12.729600 6.673148
7.956000 -12.729600 6.682206
8.002800 -12.729600 6.682587
8.049600 -12.729600 6.692476
8.096400 -12.729600 6.709405
8.143200 -12.729600 6.745463
8.190000 -12.729600 6.765974
8.236800 -12.729600 6.796419
8.283600 -12.729600 6.804864
8.330400 -12.729600 6.846340
8.377200 -12.729600 6.873767
8.424000 -12.729600 6.888770
8.470800 -12.729600 6.915442
8.517600 -12.729600 6.930068
8.564400 -12.729600 6.948080
8.611200 -12.729600 6.955508
8.658000 -12.729600 6.987283
8.704800 -12.729600 7.051721
8.751600 -12.729600 7.061966
8.798400 -12.729600 7.092585
8.845200 -12.729600 7.123610
8.892000 -12.729600 7.153985
8.938800 -12.729600 7.223553
8.985600 -12.729600 7.260182
9.032400 -12.729600 7.283016
9.079200 -12.729600 7.295235
9.126000 -12.729600 7.311525
9.172800 -12.729600 7.381023
9.219600 -12.729600 7.401679
9.266400 -12.729600 7.435912
9.313200 -12.729600 7.481443
9.360000 -12.729600 7.574171
9.406800 -12.729600 7.593855
9.453600 -12.729600 7.636373
9.500400 -12.729600 7.674306
9.547200 -12.729600 7.699225
9.594000 -12.729600 7.722222
9.640800 -12.729600 7.742403
9.687600 -12.729600 7.802499
9.734400 -12.729600 7.859158
9.781200 -12.729600 7.922465
9.828000 -12.729600 7.931215
9.874800 -12.729600 8.096473
9.921600 -12.729600 8.109526
9.968400 -12.729600 8.096473
10.015200 -12.729600 8.217272
10.062000 -12.729600 8.255245
10.108800 -12.729600 8.269199
14.414400 -12.729600 6.692626
14.461200 -12.729600 6.685725
14.508000 -12.729600 6.679400
14.554800 -12.729600 6.671096
14.601600 -12.729600 6.670895
14.648400 -12.729600 6.670895
14.695200 -12.729600 6.670895
14.742000 -12.729600 6.681129
14.788800 -12.729600 6.681942
14.835600 -12.729600 6.688773
14.882400 -12.729600 6.693363
14.929200 -12.729600 6.690650
14.976000 -12.729600 6.689460
15.022800 -12.729600 6.682304
15.069600 -12.729600 6.681229
15.116400 -12.729600 6.673738
15.163200 -12.729600 6.673677
15.210000 -12.729600 6.662493
15.256800 -12.729600 6.665640
15.303600 -12.729600 6.673677
15.350400 -12.729600 6.665640
15.397200 -12.729600 6.657356
15.444000 -12.729600 6.665640
15.490800 -12.729600 6.657356
15.537600 -12.729600 6.665857
15.584400 -12.729600 6.664915
15.631200 -12.729600 6.655282
15.678000 -12.729600 6.656412
15.724800 -12.729600 6.665857
15.771600 -12.729600 6.663042
15.818400 -12.729600 6.673384
15.865200 -12.729600 6.676584
15.912000 -12.729600 6.678329
15.958800 -12.729600 6.682029
16.005600 -12.729600 6.682029
16.052400 -12.729600 6.673384
16.099200 -12.729600 6.660721
16.146000 -12.729600 6.648630
16.192800 -12.729600 6.638709
16.239600 -12.729600 6.632468
16.286400 -12.729600 6.609586
16.848000 -12.729600 5.053716
16.894800 -12.729600 5.043553
16.941600 -12.729600 5.043553
16.988400 -12.729600 5.036339
17.035200 -12.729600 5.029653
17.082000 -12.729600 5.029653
17.128800 -12.729600 5.021703
17.175600 -12.729600 5.020832
17.222400 -12.729600 5.018468
17.269200 -12.729600 5.011881
17.316000 -12.729600 4.993314
17.362800 -12.729600 4.982954
17.409600 -12.729600 4.973649
17.456400 -12.729600 4.953498
17.503200 -12.729600 4.892014
17.550000 -12.729600 4.773278
17.596800 -12.729600 4.001486
17.643600 -12.729600 2.529370
17.690400 -12.729600 1.942063
17.737200 -12.729600 1.250067
-18.720000 -12.682800 0.000000
-18.673200 -12.682800 0.000000
-18.626400 -12.682800 0.000000
-18.579600 -12.682800 -8.034931
-18.532800 -12.682800 -8.040268
-18.486000 -12.682800 -8.034931
-18.439200 -12.682800 -8.034931
-18.392400 -12.682800 -8.009305
-18.345600 -12.682800 -7.991871
-18.298800 -12.682800 -8.009305
-18.252000 -12.682800 -7.991871
-18.205200 -12.682800 -8.009305
-18.158400 -12.682800 -8.016639
-18.111600 -12.682800 -8.015908
-18.064800 -12.682800 -8.015908
-18.018000 -12.682800 -8.015908
-17.971200 -12.682800 -8.015908
-17.924400 -12.682800 -8.022311
-17.877600 -12.682800 -8.022311
-17.830800 -12.682800 -8.009416
-17.784000 -12.682800 -7.985337
-17.737200 -12.682800 -7.975202
[truncated: 7,033,228 more chars]
