# Supplementary material for: Case study of 3D fingerprints applications
Source: PLoS One. 2017 Apr 11;12(4):e0175261. doi: 10.1371/journal.pone.0175261 (PMC5388323; doi:10.1371/journal.pone.0175261)
Supplement: S1 Database — (ZIP) [file pone.0175261.s001.zip › S1_Database/S1_Database_Session2-3D finger point cloud data/cjr_l1_g_2.txt]

-18.720000 -14.040000 0.000000
-18.673200 -14.040000 0.000000
-18.626400 -14.040000 0.000000
-18.579600 -14.040000 0.000000
-18.532800 -14.040000 0.000000
-18.486000 -14.040000 0.000000
-18.439200 -14.040000 0.000000
-18.392400 -14.040000 0.000000
-18.345600 -14.040000 0.000000
-18.298800 -14.040000 0.000000
-18.252000 -14.040000 0.000000
-18.205200 -14.040000 0.000000
-18.158400 -14.040000 0.000000
-18.111600 -14.040000 0.000000
-18.064800 -14.040000 0.000000
-18.018000 -14.040000 0.000000
-17.971200 -14.040000 0.000000
-17.924400 -14.040000 0.000000
-17.877600 -14.040000 0.000000
-17.830800 -14.040000 0.000000
-17.784000 -14.040000 0.000000
-17.737200 -14.040000 0.000000
-17.690400 -14.040000 0.000000
-17.643600 -14.040000 0.000000
-17.596800 -14.040000 0.000000
-17.550000 -14.040000 0.000000
-17.503200 -14.040000 0.000000
-17.456400 -14.040000 0.000000
-17.409600 -14.040000 0.000000
-17.362800 -14.040000 0.000000
-17.316000 -14.040000 0.000000
-17.269200 -14.040000 0.000000
-17.222400 -14.040000 0.000000
-17.175600 -14.040000 0.000000
-17.128800 -14.040000 0.000000
-17.082000 -14.040000 0.000000
-17.035200 -14.040000 0.000000
-16.988400 -14.040000 0.000000
-16.941600 -14.040000 0.000000
-16.894800 -14.040000 0.000000
-16.848000 -14.040000 0.000000
-16.801200 -14.040000 0.000000
-16.754400 -14.040000 0.000000
-16.707600 -14.040000 0.000000
-16.660800 -14.040000 0.000000
-16.614000 -14.040000 0.000000
-16.567200 -14.040000 0.000000
-16.520400 -14.040000 0.000000
-16.473600 -14.040000 0.000000
-16.426800 -14.040000 0.000000
-16.380000 -14.040000 0.000000
-16.333200 -14.040000 0.000000
-16.286400 -14.040000 0.000000
-16.239600 -14.040000 0.000000
-16.192800 -14.040000 0.000000
-16.146000 -14.040000 0.000000
-16.099200 -14.040000 0.000000
-16.052400 -14.040000 0.000000
-16.005600 -14.040000 0.000000
-15.958800 -14.040000 0.000000
-15.912000 -14.040000 0.000000
-15.865200 -14.040000 0.000000
-15.818400 -14.040000 0.000000
-15.771600 -14.040000 0.000000
-14.274000 -14.040000 0.000000
-14.227200 -14.040000 0.000000
-14.180400 -14.040000 0.000000
-14.133600 -14.040000 0.000000
-14.086800 -14.040000 0.000000
-14.040000 -14.040000 0.000000
-13.993200 -14.040000 0.000000
-13.946400 -14.040000 0.000000
-13.899600 -14.040000 0.000000
-13.852800 -14.040000 0.000000
-13.806000 -14.040000 0.000000
-13.759200 -14.040000 0.000000
-13.712400 -14.040000 0.000000
-13.665600 -14.040000 0.000000
-13.618800 -14.040000 0.000000
-13.572000 -14.040000 0.000000
-13.525200 -14.040000 0.000000
-13.478400 -14.040000 0.000000
-13.431600 -14.040000 0.000000
-13.384800 -14.040000 0.000000
-13.338000 -14.040000 0.000000
-13.291200 -14.040000 0.000000
-13.244400 -14.040000 0.000000
-13.197600 -14.040000 0.000000
-13.150800 -14.040000 0.000000
-13.104000 -14.040000 0.000000
-13.057200 -14.040000 0.000000
-13.010400 -14.040000 0.000000
-12.963600 -14.040000 0.000000
-12.916800 -14.040000 0.000000
-12.870000 -14.040000 0.000000
-12.823200 -14.040000 0.000000
-4.492800 -14.040000 0.000000
-4.446000 -14.040000 0.000000
-4.399200 -14.040000 0.000000
-4.352400 -14.040000 0.000000
-4.305600 -14.040000 0.000000
-4.258800 -14.040000 0.000000
-4.212000 -14.040000 0.000000
-4.165200 -14.040000 0.000000
-4.118400 -14.040000 0.000000
-4.071600 -14.040000 0.000000
-4.024800 -14.040000 0.000000
-3.978000 -14.040000 0.000000
-3.931200 -14.040000 0.000000
-3.884400 -14.040000 0.000000
-3.837600 -14.040000 0.000000
-3.790800 -14.040000 0.000000
-3.744000 -14.040000 0.000000
-3.697200 -14.040000 0.000000
-3.650400 -14.040000 0.000000
-3.603600 -14.040000 0.000000
-3.556800 -14.040000 0.000000
-3.510000 -14.040000 0.000000
-3.463200 -14.040000 0.000000
-3.416400 -14.040000 0.000000
-3.369600 -14.040000 0.000000
-3.322800 -14.040000 0.000000
-3.276000 -14.040000 0.000000
-3.229200 -14.040000 0.000000
-3.182400 -14.040000 0.000000
-3.135600 -14.040000 0.000000
-3.088800 -14.040000 0.000000
-3.042000 -14.040000 0.000000
-2.995200 -14.040000 0.000000
-2.948400 -14.040000 0.000000
-2.901600 -14.040000 0.000000
-2.854800 -14.040000 0.000000
-2.808000 -14.040000 0.000000
-2.761200 -14.040000 0.000000
-2.714400 -14.040000 0.000000
-2.667600 -14.040000 0.000000
-2.620800 -14.040000 0.000000
-2.574000 -14.040000 0.000000
-2.527200 -14.040000 0.000000
-2.480400 -14.040000 0.000000
-2.433600 -14.040000 0.000000
-2.386800 -14.040000 0.000000
-2.340000 -14.040000 0.000000
-2.293200 -14.040000 0.000000
-2.246400 -14.040000 0.000000
-2.199600 -14.040000 0.000000
-2.152800 -14.040000 0.000000
-2.106000 -14.040000 0.000000
-2.059200 -14.040000 0.000000
-2.012400 -14.040000 0.000000
-1.965600 -14.040000 0.000000
-1.918800 -14.040000 0.000000
-1.872000 -14.040000 0.000000
-1.825200 -14.040000 0.000000
-1.778400 -14.040000 0.000000
-1.731600 -14.040000 0.000000
-1.684800 -14.040000 0.000000
-1.638000 -14.040000 0.000000
-1.591200 -14.040000 0.000000
-1.544400 -14.040000 0.000000
-1.497600 -14.040000 0.000000
-1.450800 -14.040000 0.000000
-1.404000 -14.040000 0.000000
-1.357200 -14.040000 0.000000
-1.310400 -14.040000 0.000000
-1.263600 -14.040000 0.000000
-1.216800 -14.040000 0.000000
-1.170000 -14.040000 0.000000
-1.123200 -14.040000 0.000000
-1.076400 -14.040000 0.000000
-1.029600 -14.040000 0.000000
-0.982800 -14.040000 0.000000
-0.936000 -14.040000 0.000000
-0.889200 -14.040000 0.000000
-0.842400 -14.040000 0.000000
-0.795600 -14.040000 0.000000
-0.748800 -14.040000 0.000000
-0.702000 -14.040000 0.000000
-0.655200 -14.040000 0.000000
-0.608400 -14.040000 0.000000
-0.561600 -14.040000 0.000000
-0.514800 -14.040000 0.000000
-0.468000 -14.040000 0.000000
-0.421200 -14.040000 0.000000
-0.374400 -14.040000 0.000000
-0.327600 -14.040000 0.000000
-0.280800 -14.040000 0.000000
-0.234000 -14.040000 0.000000
-0.187200 -14.040000 0.000000
-0.140400 -14.040000 0.000000
-0.093600 -14.040000 0.000000
-0.046800 -14.040000 0.000000
0.000000 -14.040000 0.000000
0.046800 -14.040000 0.000000
0.093600 -14.040000 0.000000
0.140400 -14.040000 0.000000
0.187200 -14.040000 0.000000
0.234000 -14.040000 0.000000
0.280800 -14.040000 0.000000
0.327600 -14.040000 0.000000
0.374400 -14.040000 0.000000
0.421200 -14.040000 0.000000
0.468000 -14.040000 0.000000
0.514800 -14.040000 0.000000
0.561600 -14.040000 0.000000
0.608400 -14.040000 0.000000
0.655200 -14.040000 0.000000
0.702000 -14.040000 0.000000
0.748800 -14.040000 0.000000
0.795600 -14.040000 0.000000
0.842400 -14.040000 0.000000
0.889200 -14.040000 0.000000
0.936000 -14.040000 0.000000
0.982800 -14.040000 0.000000
1.029600 -14.040000 0.000000
1.076400 -14.040000 0.000000
1.123200 -14.040000 0.000000
1.170000 -14.040000 0.000000
1.216800 -14.040000 0.000000
1.263600 -14.040000 0.000000
1.310400 -14.040000 0.000000
1.357200 -14.040000 0.000000
1.404000 -14.040000 0.000000
1.450800 -14.040000 0.000000
1.497600 -14.040000 0.000000
1.544400 -14.040000 0.000000
1.591200 -14.040000 0.000000
1.638000 -14.040000 0.000000
1.684800 -14.040000 0.000000
1.731600 -14.040000 0.000000
1.778400 -14.040000 0.000000
1.825200 -14.040000 0.000000
1.872000 -14.040000 0.000000
1.918800 -14.040000 0.000000
1.965600 -14.040000 0.000000
2.012400 -14.040000 0.000000
2.059200 -14.040000 0.000000
2.106000 -14.040000 0.000000
2.152800 -14.040000 0.000000
2.199600 -14.040000 0.000000
2.246400 -14.040000 0.000000
2.293200 -14.040000 0.000000
2.340000 -14.040000 0.000000
2.386800 -14.040000 0.000000
2.433600 -14.040000 0.000000
2.480400 -14.040000 0.000000
2.527200 -14.040000 0.000000
2.574000 -14.040000 0.000000
2.620800 -14.040000 0.000000
2.667600 -14.040000 0.000000
2.714400 -14.040000 0.000000
2.761200 -14.040000 0.000000
2.808000 -14.040000 0.000000
2.854800 -14.040000 0.000000
2.901600 -14.040000 0.000000
2.948400 -14.040000 0.000000
2.995200 -14.040000 0.000000
3.042000 -14.040000 0.000000
3.088800 -14.040000 0.000000
3.135600 -14.040000 0.000000
3.182400 -14.040000 0.000000
3.229200 -14.040000 0.000000
3.276000 -14.040000 0.000000
3.322800 -14.040000 0.000000
3.369600 -14.040000 0.000000
3.416400 -14.040000 0.000000
3.463200 -14.040000 0.000000
3.510000 -14.040000 0.000000
3.556800 -14.040000 0.000000
3.603600 -14.040000 0.000000
3.650400 -14.040000 0.000000
3.697200 -14.040000 0.000000
3.744000 -14.040000 0.000000
3.790800 -14.040000 0.000000
3.837600 -14.040000 0.000000
3.884400 -14.040000 0.000000
3.931200 -14.040000 0.000000
3.978000 -14.040000 0.000000
4.024800 -14.040000 0.000000
4.071600 -14.040000 0.000000
4.118400 -14.040000 0.000000
4.165200 -14.040000 0.000000
4.212000 -14.040000 0.000000
4.258800 -14.040000 0.000000
4.305600 -14.040000 0.000000
4.352400 -14.040000 0.000000
4.399200 -14.040000 0.000000
4.446000 -14.040000 0.000000
4.492800 -14.040000 0.000000
4.539600 -14.040000 0.000000
4.586400 -14.040000 0.000000
4.633200 -14.040000 0.000000
4.680000 -14.040000 0.000000
4.726800 -14.040000 0.000000
4.773600 -14.040000 0.000000
4.820400 -14.040000 0.000000
4.867200 -14.040000 0.000000
4.914000 -14.040000 0.000000
4.960800 -14.040000 0.000000
5.007600 -14.040000 0.000000
5.054400 -14.040000 0.000000
5.101200 -14.040000 0.000000
5.148000 -14.040000 0.000000
5.194800 -14.040000 0.000000
5.241600 -14.040000 0.000000
5.288400 -14.040000 0.000000
5.335200 -14.040000 0.000000
5.382000 -14.040000 0.000000
5.428800 -14.040000 0.000000
5.475600 -14.040000 0.000000
5.522400 -14.040000 0.000000
5.569200 -14.040000 0.000000
5.616000 -14.040000 0.000000
5.662800 -14.040000 0.000000
5.709600 -14.040000 0.000000
5.756400 -14.040000 0.000000
5.803200 -14.040000 0.000000
5.850000 -14.040000 0.000000
5.896800 -14.040000 0.000000
5.943600 -14.040000 0.000000
5.990400 -14.040000 0.000000
6.037200 -14.040000 0.000000
6.084000 -14.040000 0.000000
6.130800 -14.040000 0.000000
6.177600 -14.040000 0.000000
6.224400 -14.040000 0.000000
6.271200 -14.040000 0.000000
6.318000 -14.040000 0.000000
6.364800 -14.040000 0.000000
6.411600 -14.040000 0.000000
6.458400 -14.040000 0.000000
6.505200 -14.040000 0.000000
6.552000 -14.040000 0.000000
6.598800 -14.040000 0.000000
6.645600 -14.040000 0.000000
6.692400 -14.040000 0.000000
6.739200 -14.040000 0.000000
6.786000 -14.040000 0.000000
6.832800 -14.040000 0.000000
6.879600 -14.040000 0.000000
6.926400 -14.040000 0.000000
6.973200 -14.040000 0.000000
7.020000 -14.040000 0.000000
7.066800 -14.040000 0.000000
7.113600 -14.040000 0.000000
7.160400 -14.040000 0.000000
7.207200 -14.040000 0.000000
7.254000 -14.040000 0.000000
7.300800 -14.040000 0.000000
7.347600 -14.040000 0.000000
7.394400 -14.040000 0.000000
7.441200 -14.040000 0.000000
7.488000 -14.040000 0.000000
7.534800 -14.040000 0.000000
7.581600 -14.040000 0.000000
7.628400 -14.040000 0.000000
7.675200 -14.040000 0.000000
7.722000 -14.040000 0.000000
7.768800 -14.040000 0.000000
7.815600 -14.040000 0.000000
7.862400 -14.040000 0.000000
7.909200 -14.040000 0.000000
7.956000 -14.040000 0.000000
8.002800 -14.040000 0.000000
8.049600 -14.040000 0.000000
8.096400 -14.040000 0.000000
8.143200 -14.040000 0.000000
8.190000 -14.040000 0.000000
8.236800 -14.040000 0.000000
8.283600 -14.040000 0.000000
8.330400 -14.040000 0.000000
8.377200 -14.040000 0.000000
8.424000 -14.040000 0.000000
8.470800 -14.040000 0.000000
8.517600 -14.040000 0.000000
8.564400 -14.040000 0.000000
8.611200 -14.040000 0.000000
8.658000 -14.040000 0.000000
8.704800 -14.040000 0.000000
8.751600 -14.040000 0.000000
8.798400 -14.040000 0.000000
8.845200 -14.040000 0.000000
8.892000 -14.040000 0.000000
8.938800 -14.040000 0.000000
8.985600 -14.040000 0.000000
9.032400 -14.040000 0.000000
9.079200 -14.040000 0.000000
9.126000 -14.040000 0.000000
9.172800 -14.040000 0.000000
9.219600 -14.040000 0.000000
9.266400 -14.040000 0.000000
9.313200 -14.040000 0.000000
9.360000 -14.040000 0.000000
9.406800 -14.040000 0.000000
9.453600 -14.040000 0.000000
9.500400 -14.040000 0.000000
9.547200 -14.040000 0.000000
9.594000 -14.040000 0.000000
9.640800 -14.040000 0.000000
9.687600 -14.040000 0.000000
9.734400 -14.040000 0.000000
9.781200 -14.040000 0.000000
9.828000 -14.040000 0.000000
9.874800 -14.040000 0.000000
9.921600 -14.040000 0.000000
9.968400 -14.040000 0.000000
10.015200 -14.040000 0.000000
10.062000 -14.040000 0.000000
10.108800 -14.040000 0.000000
10.155600 -14.040000 0.000000
10.202400 -14.040000 0.000000
10.249200 -14.040000 0.000000
10.296000 -14.040000 0.000000
10.342800 -14.040000 0.000000
10.389600 -14.040000 0.000000
10.436400 -14.040000 0.000000
10.483200 -14.040000 0.000000
10.530000 -14.040000 0.000000
10.576800 -14.040000 0.000000
10.623600 -14.040000 0.000000
10.670400 -14.040000 0.000000
10.717200 -14.040000 0.000000
10.764000 -14.040000 0.000000
10.810800 -14.040000 0.000000
10.857600 -14.040000 0.000000
10.904400 -14.040000 0.000000
10.951200 -14.040000 0.000000
12.495600 -14.040000 0.000000
12.542400 -14.040000 0.000000
12.589200 -14.040000 0.000000
12.636000 -14.040000 0.000000
12.682800 -14.040000 0.000000
12.729600 -14.040000 0.000000
12.776400 -14.040000 0.000000
12.823200 -14.040000 0.000000
12.870000 -14.040000 0.000000
12.916800 -14.040000 0.000000
12.963600 -14.040000 0.000000
13.010400 -14.040000 0.000000
13.150800 -14.040000 0.000000
13.197600 -14.040000 0.000000
13.244400 -14.040000 0.000000
13.338000 -14.040000 0.000000
13.384800 -14.040000 0.000000
13.431600 -14.040000 0.000000
13.618800 -14.040000 0.000000
13.665600 -14.040000 0.000000
13.712400 -14.040000 0.000000
14.040000 -14.040000 0.000000
14.086800 -14.040000 0.000000
14.133600 -14.040000 0.000000
14.180400 -14.040000 0.000000
16.380000 -14.040000 0.000000
16.426800 -14.040000 0.000000
16.473600 -14.040000 0.000000
16.520400 -14.040000 0.000000
16.894800 -14.040000 0.000000
16.941600 -14.040000 0.000000
16.988400 -14.040000 0.000000
17.222400 -14.040000 0.000000
17.269200 -14.040000 0.000000
18.486000 -14.040000 0.000000
18.532800 -14.040000 0.000000
18.579600 -14.040000 0.000000
18.626400 -14.040000 0.000000
18.673200 -14.040000 0.000000
-18.720000 -13.993200 0.000000
-18.673200 -13.993200 0.000000
-18.626400 -13.993200 0.000000
-18.579600 -13.993200 0.000000
-18.532800 -13.993200 0.000000
-18.486000 -13.993200 0.000000
-18.439200 -13.993200 0.000000
-18.392400 -13.993200 0.000000
-18.345600 -13.993200 0.000000
-18.298800 -13.993200 0.000000
-18.252000 -13.993200 0.000000
-18.205200 -13.993200 0.000000
-18.158400 -13.993200 0.000000
-18.111600 -13.993200 0.000000
-18.064800 -13.993200 0.000000
-18.018000 -13.993200 0.000000
-17.971200 -13.993200 0.000000
-17.924400 -13.993200 0.000000
-17.877600 -13.993200 0.000000
-17.830800 -13.993200 0.000000
-17.784000 -13.993200 0.000000
-17.737200 -13.993200 0.000000
-17.690400 -13.993200 0.000000
-17.643600 -13.993200 0.000000
-17.596800 -13.993200 0.000000
-17.550000 -13.993200 0.000000
-17.503200 -13.993200 0.000000
-17.456400 -13.993200 0.000000
-17.409600 -13.993200 0.000000
-17.362800 -13.993200 0.000000
-17.316000 -13.993200 0.000000
-17.269200 -13.993200 0.000000
-17.222400 -13.993200 0.000000
-17.175600 -13.993200 0.000000
-17.128800 -13.993200 0.000000
-17.082000 -13.993200 0.000000
-17.035200 -13.993200 0.000000
-16.988400 -13.993200 0.000000
-16.941600 -13.993200 0.000000
-16.894800 -13.993200 0.000000
-16.848000 -13.993200 0.000000
-16.801200 -13.993200 0.000000
-16.754400 -13.993200 0.000000
-16.707600 -13.993200 0.000000
-16.660800 -13.993200 0.000000
-16.614000 -13.993200 0.000000
-16.567200 -13.993200 0.000000
-16.520400 -13.993200 0.000000
-16.473600 -13.993200 0.000000
-16.426800 -13.993200 0.000000
-16.380000 -13.993200 0.000000
-16.333200 -13.993200 0.000000
-16.286400 -13.993200 0.000000
-16.239600 -13.993200 0.000000
-16.192800 -13.993200 0.000000
-16.146000 -13.993200 0.000000
-16.099200 -13.993200 0.000000
-16.052400 -13.993200 0.000000
-16.005600 -13.993200 0.000000
-15.958800 -13.993200 0.000000
-15.912000 -13.993200 0.000000
-15.865200 -13.993200 0.000000
-15.818400 -13.993200 0.000000
-14.320800 -13.993200 0.000000
-14.274000 -13.993200 0.000000
-14.227200 -13.993200 0.000000
-14.180400 -13.993200 0.000000
-14.133600 -13.993200 0.000000
-14.086800 -13.993200 0.000000
-14.040000 -13.993200 0.000000
-13.993200 -13.993200 0.000000
-13.946400 -13.993200 0.000000
-13.899600 -13.993200 0.000000
-13.852800 -13.993200 0.000000
-13.806000 -13.993200 0.000000
-13.759200 -13.993200 0.000000
-13.712400 -13.993200 0.000000
-13.665600 -13.993200 0.000000
-13.618800 -13.993200 0.000000
-13.572000 -13.993200 0.000000
-13.525200 -13.993200 0.000000
-13.478400 -13.993200 0.000000
-13.431600 -13.993200 0.000000
-13.384800 -13.993200 0.000000
-13.338000 -13.993200 0.000000
-13.291200 -13.993200 0.000000
-13.244400 -13.993200 0.000000
-13.197600 -13.993200 0.000000
-13.150800 -13.993200 0.000000
-13.104000 -13.993200 0.000000
-13.057200 -13.993200 0.000000
-13.010400 -13.993200 0.000000
-12.963600 -13.993200 0.000000
-12.916800 -13.993200 0.000000
-12.870000 -13.993200 0.000000
-4.492800 -13.993200 0.000000
-4.446000 -13.993200 0.000000
-4.399200 -13.993200 0.000000
-4.352400 -13.993200 0.000000
-4.305600 -13.993200 0.000000
-4.258800 -13.993200 0.000000
-4.212000 -13.993200 0.000000
-4.165200 -13.993200 0.000000
-4.118400 -13.993200 0.000000
-4.071600 -13.993200 0.000000
-4.024800 -13.993200 0.000000
-3.978000 -13.993200 0.000000
-3.931200 -13.993200 0.000000
-3.884400 -13.993200 0.000000
-3.837600 -13.993200 0.000000
-3.790800 -13.993200 0.000000
-3.744000 -13.993200 0.000000
-3.697200 -13.993200 0.000000
-3.650400 -13.993200 0.000000
-3.603600 -13.993200 0.000000
-3.556800 -13.993200 0.000000
-3.510000 -13.993200 0.000000
-3.463200 -13.993200 0.000000
-3.416400 -13.993200 0.000000
-3.369600 -13.993200 0.000000
-3.322800 -13.993200 0.000000
-3.276000 -13.993200 0.000000
-3.229200 -13.993200 0.000000
-3.182400 -13.993200 0.000000
-3.135600 -13.993200 0.000000
-3.088800 -13.993200 0.000000
-3.042000 -13.993200 0.000000
-2.995200 -13.993200 0.000000
-2.948400 -13.993200 0.000000
-2.901600 -13.993200 0.000000
-2.854800 -13.993200 0.000000
-2.808000 -13.993200 0.000000
-2.761200 -13.993200 0.000000
-2.714400 -13.993200 0.000000
-2.667600 -13.993200 0.000000
-2.620800 -13.993200 0.000000
-2.574000 -13.993200 0.000000
-2.527200 -13.993200 0.000000
-2.480400 -13.993200 0.000000
-2.433600 -13.993200 0.000000
-2.386800 -13.993200 0.000000
-2.340000 -13.993200 0.000000
-2.293200 -13.993200 0.000000
-2.246400 -13.993200 0.000000
-2.199600 -13.993200 0.000000
-2.152800 -13.993200 0.000000
-2.106000 -13.993200 0.000000
-2.059200 -13.993200 0.000000
-2.012400 -13.993200 0.000000
-1.965600 -13.993200 0.000000
-1.918800 -13.993200 0.000000
-1.872000 -13.993200 0.000000
-1.825200 -13.993200 0.000000
-1.778400 -13.993200 0.000000
-1.731600 -13.993200 0.000000
-1.684800 -13.993200 0.000000
-1.638000 -13.993200 0.000000
-1.591200 -13.993200 0.000000
-1.544400 -13.993200 0.000000
-1.497600 -13.993200 0.000000
-1.450800 -13.993200 0.000000
-1.404000 -13.993200 0.000000
-1.357200 -13.993200 0.000000
-1.310400 -13.993200 0.000000
-1.263600 -13.993200 0.000000
-1.216800 -13.993200 0.000000
-1.170000 -13.993200 0.000000
-1.123200 -13.993200 0.000000
-1.076400 -13.993200 0.000000
-1.029600 -13.993200 0.000000
-0.982800 -13.993200 0.000000
-0.936000 -13.993200 0.000000
-0.889200 -13.993200 0.000000
-0.842400 -13.993200 0.000000
-0.795600 -13.993200 0.000000
-0.748800 -13.993200 0.000000
-0.702000 -13.993200 0.000000
-0.655200 -13.993200 0.000000
-0.608400 -13.993200 0.000000
-0.561600 -13.993200 0.000000
-0.514800 -13.993200 0.000000
-0.468000 -13.993200 0.000000
-0.421200 -13.993200 0.000000
-0.374400 -13.993200 0.000000
-0.327600 -13.993200 0.000000
-0.280800 -13.993200 0.000000
-0.234000 -13.993200 0.000000
-0.187200 -13.993200 0.000000
-0.140400 -13.993200 0.000000
-0.093600 -13.993200 0.000000
-0.046800 -13.993200 0.000000
0.000000 -13.993200 0.000000
0.046800 -13.993200 0.000000
0.093600 -13.993200 0.000000
0.140400 -13.993200 0.000000
0.187200 -13.993200 0.000000
0.234000 -13.993200 0.000000
0.280800 -13.993200 0.000000
0.327600 -13.993200 0.000000
0.374400 -13.993200 0.000000
0.421200 -13.993200 0.000000
0.468000 -13.993200 0.000000
0.514800 -13.993200 0.000000
0.561600 -13.993200 0.000000
0.608400 -13.993200 0.000000
0.655200 -13.993200 0.000000
0.702000 -13.993200 0.000000
0.748800 -13.993200 0.000000
0.795600 -13.993200 0.000000
0.842400 -13.993200 0.000000
0.889200 -13.993200 0.000000
0.936000 -13.993200 0.000000
0.982800 -13.993200 0.000000
1.029600 -13.993200 0.000000
1.076400 -13.993200 0.000000
1.123200 -13.993200 0.000000
1.170000 -13.993200 0.000000
1.216800 -13.993200 0.000000
1.263600 -13.993200 0.000000
1.310400 -13.993200 0.000000
1.357200 -13.993200 0.000000
1.404000 -13.993200 0.000000
1.450800 -13.993200 0.000000
1.497600 -13.993200 0.000000
1.544400 -13.993200 0.000000
1.591200 -13.993200 0.000000
1.638000 -13.993200 0.000000
1.684800 -13.993200 0.000000
1.731600 -13.993200 0.000000
1.778400 -13.993200 0.000000
1.825200 -13.993200 0.000000
1.872000 -13.993200 0.000000
1.918800 -13.993200 0.000000
1.965600 -13.993200 0.000000
2.012400 -13.993200 0.000000
2.059200 -13.993200 0.000000
2.106000 -13.993200 0.000000
2.152800 -13.993200 0.000000
2.199600 -13.993200 0.000000
2.246400 -13.993200 0.000000
2.293200 -13.993200 0.000000
2.340000 -13.993200 0.000000
2.386800 -13.993200 0.000000
2.433600 -13.993200 0.000000
2.480400 -13.993200 0.000000
2.527200 -13.993200 0.000000
2.574000 -13.993200 0.000000
2.620800 -13.993200 0.000000
2.667600 -13.993200 0.000000
2.714400 -13.993200 0.000000
2.761200 -13.993200 0.000000
2.808000 -13.993200 0.000000
2.854800 -13.993200 0.000000
2.901600 -13.993200 0.000000
2.948400 -13.993200 0.000000
2.995200 -13.993200 0.000000
3.042000 -13.993200 0.000000
3.088800 -13.993200 0.000000
3.135600 -13.993200 0.000000
3.182400 -13.993200 0.000000
3.229200 -13.993200 0.000000
3.276000 -13.993200 0.000000
3.322800 -13.993200 0.000000
3.369600 -13.993200 0.000000
3.416400 -13.993200 0.000000
3.463200 -13.993200 0.000000
3.510000 -13.993200 0.000000
3.556800 -13.993200 0.000000
3.603600 -13.993200 0.000000
3.650400 -13.993200 0.000000
3.697200 -13.993200 0.000000
3.744000 -13.993200 0.000000
3.790800 -13.993200 0.000000
3.837600 -13.993200 0.000000
3.884400 -13.993200 0.000000
3.931200 -13.993200 0.000000
3.978000 -13.993200 0.000000
4.024800 -13.993200 0.000000
4.071600 -13.993200 0.000000
4.118400 -13.993200 0.000000
4.165200 -13.993200 0.000000
4.212000 -13.993200 0.000000
4.258800 -13.993200 0.000000
4.305600 -13.993200 0.000000
4.352400 -13.993200 0.000000
4.399200 -13.993200 0.000000
4.446000 -13.993200 0.000000
4.492800 -13.993200 0.000000
4.539600 -13.993200 0.000000
4.586400 -13.993200 0.000000
4.633200 -13.993200 0.000000
4.680000 -13.993200 0.000000
4.726800 -13.993200 0.000000
4.773600 -13.993200 0.000000
4.820400 -13.993200 0.000000
4.867200 -13.993200 0.000000
4.914000 -13.993200 0.000000
4.960800 -13.993200 0.000000
5.007600 -13.993200 0.000000
5.054400 -13.993200 0.000000
5.101200 -13.993200 0.000000
5.148000 -13.993200 0.000000
5.194800 -13.993200 0.000000
5.241600 -13.993200 0.000000
5.288400 -13.993200 0.000000
5.335200 -13.993200 0.000000
5.382000 -13.993200 0.000000
5.428800 -13.993200 0.000000
5.475600 -13.993200 0.000000
5.522400 -13.993200 0.000000
5.569200 -13.993200 0.000000
5.616000 -13.993200 0.000000
5.662800 -13.993200 0.000000
5.709600 -13.993200 0.000000
5.756400 -13.993200 0.000000
5.803200 -13.993200 0.000000
5.850000 -13.993200 0.000000
5.896800 -13.993200 0.000000
5.943600 -13.993200 0.000000
5.990400 -13.993200 0.000000
6.037200 -13.993200 0.000000
6.084000 -13.993200 0.000000
6.130800 -13.993200 0.000000
6.177600 -13.993200 0.000000
6.224400 -13.993200 0.000000
6.271200 -13.993200 0.000000
6.318000 -13.993200 0.000000
6.364800 -13.993200 0.000000
6.411600 -13.993200 0.000000
6.458400 -13.993200 0.000000
6.505200 -13.993200 0.000000
6.552000 -13.993200 0.000000
6.598800 -13.993200 0.000000
6.645600 -13.993200 0.000000
6.692400 -13.993200 0.000000
6.739200 -13.993200 0.000000
6.786000 -13.993200 0.000000
6.832800 -13.993200 0.000000
6.879600 -13.993200 0.000000
6.926400 -13.993200 0.000000
6.973200 -13.993200 0.000000
7.020000 -13.993200 0.000000
7.066800 -13.993200 0.000000
7.113600 -13.993200 0.000000
7.160400 -13.993200 0.000000
7.207200 -13.993200 0.000000
7.254000 -13.993200 0.000000
7.300800 -13.993200 0.000000
7.347600 -13.993200 0.000000
7.394400 -13.993200 0.000000
7.441200 -13.993200 0.000000
7.488000 -13.993200 0.000000
7.534800 -13.993200 0.000000
7.581600 -13.993200 0.000000
7.628400 -13.993200 0.000000
7.675200 -13.993200 0.000000
7.722000 -13.993200 0.000000
7.768800 -13.993200 0.000000
7.815600 -13.993200 0.000000
7.862400 -13.993200 0.000000
7.909200 -13.993200 0.000000
7.956000 -13.993200 0.000000
8.002800 -13.993200 0.000000
8.049600 -13.993200 0.000000
8.096400 -13.993200 0.000000
8.143200 -13.993200 0.000000
8.190000 -13.993200 0.000000
8.236800 -13.993200 0.000000
8.283600 -13.993200 0.000000
8.330400 -13.993200 0.000000
8.377200 -13.993200 0.000000
8.424000 -13.993200 0.000000
8.470800 -13.993200 0.000000
8.517600 -13.993200 0.000000
8.564400 -13.993200 0.000000
8.611200 -13.993200 0.000000
8.658000 -13.993200 0.000000
8.704800 -13.993200 0.000000
8.751600 -13.993200 0.000000
8.798400 -13.993200 0.000000
8.845200 -13.993200 0.000000
8.892000 -13.993200 0.000000
8.938800 -13.993200 0.000000
8.985600 -13.993200 0.000000
9.032400 -13.993200 0.000000
9.079200 -13.993200 0.000000
9.126000 -13.993200 0.000000
9.172800 -13.993200 0.000000
9.219600 -13.993200 0.000000
9.266400 -13.993200 0.000000
9.313200 -13.993200 0.000000
9.360000 -13.993200 0.000000
9.406800 -13.993200 0.000000
9.453600 -13.993200 0.000000
9.500400 -13.993200 0.000000
9.547200 -13.993200 0.000000
9.594000 -13.993200 0.000000
9.640800 -13.993200 0.000000
9.687600 -13.993200 0.000000
9.734400 -13.993200 0.000000
9.781200 -13.993200 0.000000
9.828000 -13.993200 0.000000
9.874800 -13.993200 0.000000
9.921600 -13.993200 0.000000
9.968400 -13.993200 0.000000
10.015200 -13.993200 0.000000
10.062000 -13.993200 0.000000
10.108800 -13.993200 0.000000
10.155600 -13.993200 0.000000
10.202400 -13.993200 0.000000
10.249200 -13.993200 0.000000
10.296000 -13.993200 0.000000
10.342800 -13.993200 0.000000
10.389600 -13.993200 0.000000
10.436400 -13.993200 0.000000
10.483200 -13.993200 0.000000
10.530000 -13.993200 0.000000
10.576800 -13.993200 0.000000
10.623600 -13.993200 0.000000
10.670400 -13.993200 0.000000
10.717200 -13.993200 0.000000
10.764000 -13.993200 0.000000
10.810800 -13.993200 0.000000
10.857600 -13.993200 0.000000
10.904400 -13.993200 0.000000
10.951200 -13.993200 0.000000
12.448800 -13.993200 0.000000
12.495600 -13.993200 0.000000
12.542400 -13.993200 0.000000
12.589200 -13.993200 0.000000
12.636000 -13.993200 0.000000
12.729600 -13.993200 0.000000
12.776400 -13.993200 0.000000
12.823200 -13.993200 0.000000
12.870000 -13.993200 0.000000
12.916800 -13.993200 0.000000
12.963600 -13.993200 0.000000
13.010400 -13.993200 0.000000
13.057200 -13.993200 0.000000
13.150800 -13.993200 0.000000
13.197600 -13.993200 0.000000
13.244400 -13.993200 0.000000
13.291200 -13.993200 0.000000
13.338000 -13.993200 0.000000
13.384800 -13.993200 0.000000
13.431600 -13.993200 0.000000
13.618800 -13.993200 0.000000
13.665600 -13.993200 0.000000
13.712400 -13.993200 0.000000
13.759200 -13.993200 0.000000
14.040000 -13.993200 0.000000
14.227200 -13.993200 0.000000
14.274000 -13.993200 0.000000
14.320800 -13.993200 0.000000
15.303600 -13.993200 0.000000
15.912000 -13.993200 0.000000
16.660800 -13.993200 0.000000
17.269200 -13.993200 0.000000
17.316000 -13.993200 0.000000
18.486000 -13.993200 0.000000
18.532800 -13.993200 0.000000
18.579600 -13.993200 0.000000
18.626400 -13.993200 0.000000
18.673200 -13.993200 0.000000
-18.720000 -13.946400 0.000000
-18.673200 -13.946400 0.000000
-18.626400 -13.946400 0.000000
-18.579600 -13.946400 0.000000
-18.532800 -13.946400 0.000000
-18.486000 -13.946400 0.000000
-18.439200 -13.946400 0.000000
-18.392400 -13.946400 0.000000
-18.345600 -13.946400 0.000000
-18.298800 -13.946400 0.000000
-18.252000 -13.946400 0.000000
-18.205200 -13.946400 0.000000
-18.158400 -13.946400 0.000000
-18.111600 -13.946400 0.000000
-18.064800 -13.946400 0.000000
-18.018000 -13.946400 0.000000
-17.971200 -13.946400 0.000000
-17.924400 -13.946400 0.000000
-17.877600 -13.946400 0.000000
-17.830800 -13.946400 0.000000
-17.784000 -13.946400 0.000000
-17.737200 -13.946400 0.000000
-17.690400 -13.946400 0.000000
-17.643600 -13.946400 0.000000
-17.596800 -13.946400 0.000000
-17.550000 -13.946400 0.000000
-17.503200 -13.946400 0.000000
-17.456400 -13.946400 0.000000
-17.409600 -13.946400 0.000000
-17.362800 -13.946400 0.000000
-17.316000 -13.946400 0.000000
-17.269200 -13.946400 0.000000
-17.222400 -13.946400 0.000000
-17.175600 -13.946400 0.000000
-17.128800 -13.946400 0.000000
-17.082000 -13.946400 0.000000
-17.035200 -13.946400 0.000000
-16.988400 -13.946400 0.000000
-16.941600 -13.946400 0.000000
-16.894800 -13.946400 0.000000
-16.848000 -13.946400 0.000000
-16.801200 -13.946400 0.000000
-16.754400 -13.946400 0.000000
-16.707600 -13.946400 0.000000
-16.660800 -13.946400 0.000000
-16.614000 -13.946400 0.000000
-16.567200 -13.946400 0.000000
-16.520400 -13.946400 0.000000
-16.473600 -13.946400 0.000000
-16.426800 -13.946400 0.000000
-16.380000 -13.946400 0.000000
-16.333200 -13.946400 0.000000
-16.286400 -13.946400 0.000000
-16.239600 -13.946400 0.000000
-16.192800 -13.946400 0.000000
-16.146000 -13.946400 0.000000
-16.099200 -13.946400 0.000000
-16.052400 -13.946400 0.000000
-16.005600 -13.946400 0.000000
-15.958800 -13.946400 0.000000
-15.912000 -13.946400 0.000000
-15.865200 -13.946400 0.000000
-15.818400 -13.946400 0.000000
-14.320800 -13.946400 0.000000
-14.274000 -13.946400 0.000000
-14.227200 -13.946400 0.000000
-14.180400 -13.946400 0.000000
-14.133600 -13.946400 0.000000
-14.086800 -13.946400 0.000000
-14.040000 -13.946400 0.000000
-13.993200 -13.946400 0.000000
-13.946400 -13.946400 0.000000
-13.899600 -13.946400 0.000000
-13.852800 -13.946400 0.000000
-13.806000 -13.946400 0.000000
-13.759200 -13.946400 0.000000
-13.712400 -13.946400 0.000000
-13.665600 -13.946400 0.000000
-13.618800 -13.946400 0.000000
-13.572000 -13.946400 0.000000
-13.525200 -13.946400 0.000000
-13.478400 -13.946400 0.000000
-13.431600 -13.946400 0.000000
-13.384800 -13.946400 0.000000
-13.338000 -13.946400 0.000000
-13.291200 -13.946400 0.000000
-13.244400 -13.946400 0.000000
-13.197600 -13.946400 0.000000
-13.150800 -13.946400 0.000000
-13.104000 -13.946400 0.000000
-13.057200 -13.946400 0.000000
-13.010400 -13.946400 0.000000
-12.963600 -13.946400 0.000000
-12.916800 -13.946400 0.000000
-4.492800 -13.946400 0.000000
-4.446000 -13.946400 0.000000
-4.399200 -13.946400 0.000000
-4.352400 -13.946400 0.000000
-4.305600 -13.946400 0.000000
-4.258800 -13.946400 0.000000
-4.212000 -13.946400 0.000000
-4.165200 -13.946400 0.000000
-4.118400 -13.946400 0.000000
-4.071600 -13.946400 0.000000
-4.024800 -13.946400 0.000000
-3.978000 -13.946400 0.000000
-3.931200 -13.946400 0.000000
-3.884400 -13.946400 0.000000
-3.837600 -13.946400 0.000000
-3.790800 -13.946400 0.000000
-3.744000 -13.946400 0.000000
-3.697200 -13.946400 0.000000
-3.650400 -13.946400 0.000000
-3.603600 -13.946400 0.000000
-3.556800 -13.946400 0.000000
-3.510000 -13.946400 0.000000
-3.463200 -13.946400 0.000000
-3.416400 -13.946400 0.000000
-3.369600 -13.946400 0.000000
-3.322800 -13.946400 0.000000
-3.276000 -13.946400 0.000000
-3.229200 -13.946400 0.000000
-3.182400 -13.946400 0.000000
-3.135600 -13.946400 0.000000
-3.088800 -13.946400 0.000000
-3.042000 -13.946400 0.000000
-2.995200 -13.946400 0.000000
-2.948400 -13.946400 0.000000
-2.901600 -13.946400 0.000000
-2.854800 -13.946400 0.000000
-2.808000 -13.946400 0.000000
-2.761200 -13.946400 0.000000
-2.714400 -13.946400 0.000000
-2.667600 -13.946400 0.000000
-2.620800 -13.946400 0.000000
-2.574000 -13.946400 0.000000
-2.527200 -13.946400 0.000000
-2.480400 -13.946400 0.000000
-2.433600 -13.946400 0.000000
-2.386800 -13.946400 0.000000
-2.340000 -13.946400 0.000000
-2.293200 -13.946400 0.000000
-2.246400 -13.946400 0.000000
-2.199600 -13.946400 0.000000
-2.152800 -13.946400 0.000000
-2.106000 -13.946400 0.000000
-2.059200 -13.946400 0.000000
-2.012400 -13.946400 0.000000
-1.965600 -13.946400 0.000000
-1.918800 -13.946400 0.000000
-1.872000 -13.946400 0.000000
-1.825200 -13.946400 0.000000
-1.778400 -13.946400 0.000000
-1.731600 -13.946400 0.000000
-1.684800 -13.946400 0.000000
-1.638000 -13.946400 0.000000
-1.591200 -13.946400 0.000000
-1.544400 -13.946400 0.000000
-1.497600 -13.946400 0.000000
-1.450800 -13.946400 0.000000
-1.404000 -13.946400 0.000000
-1.357200 -13.946400 0.000000
-1.310400 -13.946400 0.000000
-1.263600 -13.946400 0.000000
-1.216800 -13.946400 0.000000
-1.170000 -13.946400 0.000000
-1.123200 -13.946400 0.000000
-1.076400 -13.946400 0.000000
-1.029600 -13.946400 0.000000
-0.982800 -13.946400 0.000000
-0.936000 -13.946400 0.000000
-0.889200 -13.946400 0.000000
-0.842400 -13.946400 0.000000
-0.795600 -13.946400 0.000000
-0.748800 -13.946400 0.000000
-0.702000 -13.946400 0.000000
-0.655200 -13.946400 0.000000
-0.608400 -13.946400 0.000000
-0.561600 -13.946400 0.000000
-0.514800 -13.946400 0.000000
-0.468000 -13.946400 0.000000
-0.421200 -13.946400 0.000000
-0.374400 -13.946400 0.000000
-0.327600 -13.946400 0.000000
-0.280800 -13.946400 0.000000
-0.234000 -13.946400 0.000000
-0.187200 -13.946400 0.000000
-0.140400 -13.946400 0.000000
-0.093600 -13.946400 0.000000
-0.046800 -13.946400 0.000000
0.000000 -13.946400 0.000000
0.046800 -13.946400 0.000000
0.093600 -13.946400 0.000000
0.140400 -13.946400 0.000000
0.187200 -13.946400 0.000000
0.234000 -13.946400 0.000000
0.280800 -13.946400 0.000000
0.327600 -13.946400 0.000000
0.374400 -13.946400 0.000000
0.421200 -13.946400 0.000000
0.468000 -13.946400 0.000000
0.514800 -13.946400 0.000000
0.561600 -13.946400 0.000000
0.608400 -13.946400 0.000000
0.655200 -13.946400 0.000000
0.702000 -13.946400 0.000000
0.748800 -13.946400 0.000000
0.795600 -13.946400 0.000000
0.842400 -13.946400 0.000000
0.889200 -13.946400 0.000000
0.936000 -13.946400 0.000000
0.982800 -13.946400 0.000000
1.029600 -13.946400 0.000000
1.076400 -13.946400 0.000000
1.123200 -13.946400 0.000000
1.170000 -13.946400 0.000000
1.216800 -13.946400 0.000000
1.263600 -13.946400 0.000000
1.310400 -13.946400 0.000000
1.357200 -13.946400 0.000000
1.404000 -13.946400 0.000000
1.450800 -13.946400 0.000000
1.497600 -13.946400 0.000000
1.544400 -13.946400 0.000000
1.591200 -13.946400 0.000000
1.638000 -13.946400 0.000000
1.684800 -13.946400 0.000000
1.731600 -13.946400 0.000000
1.778400 -13.946400 0.000000
1.825200 -13.946400 0.000000
1.872000 -13.946400 0.000000
1.918800 -13.946400 0.000000
1.965600 -13.946400 0.000000
2.012400 -13.946400 0.000000
2.059200 -13.946400 0.000000
2.106000 -13.946400 0.000000
2.152800 -13.946400 0.000000
2.199600 -13.946400 0.000000
2.246400 -13.946400 0.000000
2.293200 -13.946400 0.000000
2.340000 -13.946400 0.000000
2.386800 -13.946400 0.000000
2.433600 -13.946400 0.000000
2.480400 -13.946400 0.000000
2.527200 -13.946400 0.000000
2.574000 -13.946400 0.000000
2.620800 -13.946400 0.000000
2.667600 -13.946400 0.000000
2.714400 -13.946400 0.000000
2.761200 -13.946400 0.000000
2.808000 -13.946400 0.000000
2.854800 -13.946400 0.000000
2.901600 -13.946400 0.000000
2.948400 -13.946400 0.000000
2.995200 -13.946400 0.000000
3.042000 -13.946400 0.000000
3.088800 -13.946400 0.000000
3.135600 -13.946400 0.000000
3.182400 -13.946400 0.000000
3.229200 -13.946400 0.000000
3.276000 -13.946400 0.000000
3.322800 -13.946400 0.000000
3.369600 -13.946400 0.000000
3.416400 -13.946400 0.000000
3.463200 -13.946400 0.000000
3.510000 -13.946400 0.000000
3.556800 -13.946400 0.000000
3.603600 -13.946400 0.000000
3.650400 -13.946400 0.000000
3.697200 -13.946400 0.000000
3.744000 -13.946400 0.000000
3.790800 -13.946400 0.000000
3.837600 -13.946400 0.000000
3.884400 -13.946400 0.000000
3.931200 -13.946400 0.000000
3.978000 -13.946400 0.000000
4.024800 -13.946400 0.000000
4.071600 -13.946400 0.000000
4.118400 -13.946400 0.000000
4.165200 -13.946400 0.000000
4.212000 -13.946400 0.000000
4.258800 -13.946400 0.000000
4.305600 -13.946400 0.000000
4.352400 -13.946400 0.000000
4.399200 -13.946400 0.000000
4.446000 -13.946400 0.000000
4.492800 -13.946400 0.000000
4.539600 -13.946400 0.000000
4.586400 -13.946400 0.000000
4.633200 -13.946400 0.000000
4.680000 -13.946400 0.000000
4.726800 -13.946400 0.000000
4.773600 -13.946400 0.000000
4.820400 -13.946400 0.000000
4.867200 -13.946400 0.000000
4.914000 -13.946400 0.000000
4.960800 -13.946400 0.000000
5.007600 -13.946400 0.000000
5.054400 -13.946400 0.000000
5.101200 -13.946400 0.000000
5.148000 -13.946400 0.000000
5.194800 -13.946400 0.000000
5.241600 -13.946400 0.000000
5.288400 -13.946400 0.000000
5.335200 -13.946400 0.000000
5.382000 -13.946400 0.000000
5.428800 -13.946400 0.000000
5.475600 -13.946400 0.000000
5.522400 -13.946400 0.000000
5.569200 -13.946400 0.000000
5.616000 -13.946400 0.000000
5.662800 -13.946400 0.000000
5.709600 -13.946400 0.000000
5.756400 -13.946400 0.000000
5.803200 -13.946400 0.000000
5.850000 -13.946400 0.000000
5.896800 -13.946400 0.000000
5.943600 -13.946400 0.000000
5.990400 -13.946400 0.000000
6.037200 -13.946400 0.000000
6.084000 -13.946400 0.000000
6.130800 -13.946400 0.000000
6.177600 -13.946400 0.000000
6.224400 -13.946400 0.000000
6.271200 -13.946400 0.000000
6.318000 -13.946400 0.000000
6.364800 -13.946400 0.000000
6.411600 -13.946400 0.000000
6.458400 -13.946400 0.000000
6.505200 -13.946400 0.000000
6.552000 -13.946400 0.000000
6.598800 -13.946400 0.000000
6.645600 -13.946400 0.000000
6.692400 -13.946400 0.000000
6.739200 -13.946400 0.000000
6.786000 -13.946400 0.000000
6.832800 -13.946400 0.000000
6.879600 -13.946400 0.000000
6.926400 -13.946400 0.000000
6.973200 -13.946400 0.000000
7.020000 -13.946400 0.000000
7.066800 -13.946400 0.000000
7.113600 -13.946400 0.000000
7.160400 -13.946400 0.000000
7.207200 -13.946400 0.000000
7.254000 -13.946400 0.000000
7.300800 -13.946400 0.000000
7.347600 -13.946400 0.000000
7.394400 -13.946400 0.000000
7.441200 -13.946400 0.000000
7.488000 -13.946400 0.000000
7.534800 -13.946400 0.000000
7.581600 -13.946400 0.000000
7.628400 -13.946400 0.000000
7.675200 -13.946400 0.000000
7.722000 -13.946400 0.000000
7.768800 -13.946400 0.000000
7.815600 -13.946400 0.000000
7.862400 -13.946400 0.000000
7.909200 -13.946400 0.000000
7.956000 -13.946400 0.000000
8.002800 -13.946400 0.000000
8.049600 -13.946400 0.000000
8.096400 -13.946400 0.000000
8.143200 -13.946400 0.000000
8.190000 -13.946400 0.000000
8.236800 -13.946400 0.000000
8.283600 -13.946400 0.000000
8.330400 -13.946400 0.000000
8.377200 -13.946400 0.000000
8.424000 -13.946400 0.000000
8.470800 -13.946400 0.000000
8.517600 -13.946400 0.000000
8.564400 -13.946400 0.000000
8.611200 -13.946400 0.000000
8.658000 -13.946400 0.000000
8.704800 -13.946400 0.000000
8.751600 -13.946400 0.000000
8.798400 -13.946400 0.000000
8.845200 -13.946400 0.000000
8.892000 -13.946400 0.000000
8.938800 -13.946400 0.000000
8.985600 -13.946400 0.000000
9.032400 -13.946400 0.000000
9.079200 -13.946400 0.000000
9.126000 -13.946400 0.000000
9.172800 -13.946400 0.000000
9.219600 -13.946400 0.000000
9.266400 -13.946400 0.000000
9.313200 -13.946400 0.000000
9.360000 -13.946400 0.000000
9.406800 -13.946400 0.000000
9.453600 -13.946400 0.000000
9.500400 -13.946400 0.000000
9.547200 -13.946400 0.000000
9.594000 -13.946400 0.000000
9.640800 -13.946400 0.000000
9.687600 -13.946400 0.000000
9.734400 -13.946400 0.000000
9.781200 -13.946400 0.000000
9.828000 -13.946400 0.000000
9.874800 -13.946400 0.000000
9.921600 -13.946400 0.000000
9.968400 -13.946400 0.000000
10.015200 -13.946400 0.000000
10.062000 -13.946400 0.000000
10.108800 -13.946400 0.000000
10.155600 -13.946400 0.000000
10.202400 -13.946400 0.000000
10.249200 -13.946400 0.000000
10.296000 -13.946400 0.000000
10.342800 -13.946400 0.000000
10.389600 -13.946400 0.000000
10.436400 -13.946400 0.000000
10.483200 -13.946400 0.000000
10.530000 -13.946400 0.000000
10.576800 -13.946400 0.000000
10.623600 -13.946400 0.000000
10.670400 -13.946400 0.000000
10.717200 -13.946400 0.000000
10.764000 -13.946400 0.000000
10.810800 -13.946400 0.000000
10.857600 -13.946400 0.000000
10.904400 -13.946400 0.000000
10.951200 -13.946400 0.000000
12.448800 -13.946400 0.000000
12.495600 -13.946400 0.000000
12.542400 -13.946400 0.000000
13.010400 -13.946400 0.000000
13.197600 -13.946400 0.000000
13.244400 -13.946400 0.000000
13.291200 -13.946400 0.000000
13.338000 -13.946400 0.000000
13.384800 -13.946400 0.000000
13.431600 -13.946400 0.000000
13.572000 -13.946400 0.000000
13.618800 -13.946400 0.000000
13.665600 -13.946400 0.000000
13.712400 -13.946400 0.000000
14.180400 -13.946400 0.000000
14.227200 -13.946400 0.000000
14.274000 -13.946400 0.000000
14.320800 -13.946400 0.000000
16.567200 -13.946400 0.000000
16.614000 -13.946400 0.000000
18.532800 -13.946400 0.000000
18.579600 -13.946400 0.000000
18.626400 -13.946400 0.000000
18.673200 -13.946400 0.000000
-18.720000 -13.899600 0.000000
-18.673200 -13.899600 0.000000
-18.626400 -13.899600 0.000000
-18.579600 -13.899600 -14.648754
-18.532800 -13.899600 -14.641173
-18.486000 -13.899600 -14.638508
-18.439200 -13.899600 -14.601504
-18.392400 -13.899600 -14.597416
-18.345600 -13.899600 -14.556174
-18.298800 -13.899600 -14.529620
-18.252000 -13.899600 -14.497971
-18.205200 -13.899600 -14.488095
-18.158400 -13.899600 -14.482366
-18.111600 -13.899600 -14.468323
-18.064800 -13.899600 -14.457079
-18.018000 -13.899600 -14.406956
-17.971200 -13.899600 -14.390450
-17.924400 -13.899600 -14.320571
-17.877600 -13.899600 -14.286179
-17.830800 -13.899600 -14.273571
-17.784000 -13.899600 -14.272606
-17.737200 -13.899600 -14.271132
-17.690400 -13.899600 -14.256858
-17.643600 -13.899600 -14.239846
-17.596800 -13.899600 -14.219803
-17.550000 -13.899600 -14.201929
-17.503200 -13.899600 -14.168895
-17.456400 -13.899600 -14.150008
-17.409600 -13.899600 -14.143454
-17.362800 -13.899600 -14.124430
-17.316000 -13.899600 -14.053745
-17.269200 -13.899600 -14.028891
-17.222400 -13.899600 -14.014858
-17.175600 -13.899600 -14.014858
-17.128800 -13.899600 -14.016321
-17.082000 -13.899600 -14.016321
-17.035200 -13.899600 -14.022333
-16.988400 -13.899600 -14.014858
-16.941600 -13.899600 -14.000233
-16.894800 -13.899600 -13.990780
-16.848000 -13.899600 -13.973010
-16.801200 -13.899600 -13.967344
-16.754400 -13.899600 -13.936209
-16.707600 -13.899600 -13.882102
-16.660800 -13.899600 -13.868231
-16.614000 -13.899600 -13.868231
-16.567200 -13.899600 -13.864317
-16.520400 -13.899600 -13.857478
-16.473600 -13.899600 -13.813390
-16.426800 -13.899600 -13.787270
-16.380000 -13.899600 -13.787270
-16.333200 -13.899600 -13.742037
-16.286400 -13.899600 -13.724915
-16.239600 -13.899600 -13.720491
-16.192800 -13.899600 -13.661863
-16.146000 -13.899600 -13.611460
-16.099200 -13.899600 -13.585833
-16.052400 -13.899600 -13.581059
-16.005600 -13.899600 -13.510209
-15.958800 -13.899600 -13.488536
-15.912000 -13.899600 -13.438103
-15.865200 -13.899600 -13.341386
-15.818400 -13.899600 -13.143955
-15.537600 -13.899600 -11.008810
-14.414400 -13.899600 5.080068
-14.367600 -13.899600 5.078544
-14.320800 -13.899600 5.100870
-14.274000 -13.899600 5.142498
-14.227200 -13.899600 5.211797
-14.180400 -13.899600 5.233368
-14.133600 -13.899600 5.274590
-14.086800 -13.899600 5.298051
-14.040000 -13.899600 5.321728
-13.993200 -13.899600 5.330760
-13.946400 -13.899600 5.346551
-13.899600 -13.899600 5.365161
-13.852800 -13.899600 5.372513
-13.806000 -13.899600 5.393612
-13.759200 -13.899600 5.417882
-13.712400 -13.899600 5.428101
-13.665600 -13.899600 5.441110
-13.618800 -13.899600 5.443757
-13.572000 -13.899600 5.445745
-13.525200 -13.899600 5.448185
-13.478400 -13.899600 5.454716
-13.431600 -13.899600 5.460676
-13.384800 -13.899600 5.464489
-13.338000 -13.899600 5.471675
-13.291200 -13.899600 5.473557
-13.244400 -13.899600 5.484669
-13.197600 -13.899600 5.484903
-13.150800 -13.899600 5.492155
-13.104000 -13.899600 5.506173
-13.057200 -13.899600 5.548566
-13.010400 -13.899600 5.610247
-12.963600 -13.899600 5.643568
-4.492800 -13.899600 9.301892
-4.446000 -13.899600 9.195655
-4.399200 -13.899600 9.078255
-4.352400 -13.899600 8.954633
-4.305600 -13.899600 8.889288
-4.258800 -13.899600 8.767523
-4.212000 -13.899600 8.720735
-4.165200 -13.899600 8.634590
-4.118400 -13.899600 8.544514
-4.071600 -13.899600 8.494099
-4.024800 -13.899600 8.443184
-3.978000 -13.899600 8.404323
-3.931200 -13.899600 8.370677
-3.884400 -13.899600 8.257531
-3.837600 -13.899600 8.169781
-3.790800 -13.899600 8.016428
-3.744000 -13.899600 7.967523
-3.697200 -13.899600 7.934660
-3.650400 -13.899600 7.911960
-3.603600 -13.899600 7.859598
-3.556800 -13.899600 7.833512
-3.510000 -13.899600 7.808137
-3.463200 -13.899600 7.741057
-3.416400 -13.899600 7.687264
-3.369600 -13.899600 7.611554
-3.322800 -13.899600 7.589151
-3.276000 -13.899600 7.582989
-3.229200 -13.899600 7.528605
-3.182400 -13.899600 7.464413
-3.135600 -13.899600 7.409773
-3.088800 -13.899600 7.344965
-3.042000 -13.899600 7.344096
-2.995200 -13.899600 7.305390
-2.948400 -13.899600 7.288964
-2.901600 -13.899600 7.226465
-2.854800 -13.899600 7.213313
-2.808000 -13.899600 7.203133
-2.761200 -13.899600 7.175853
-2.714400 -13.899600 7.130211
-2.667600 -13.899600 7.091821
-2.620800 -13.899600 7.024085
-2.574000 -13.899600 7.021580
-2.527200 -13.899600 6.991951
-2.480400 -13.899600 6.961923
-2.433600 -13.899600 6.855930
-2.386800 -13.899600 6.817120
-2.340000 -13.899600 6.809306
-2.293200 -13.899600 6.793730
-2.246400 -13.899600 6.776274
-2.199600 -13.899600 6.775900
-2.152800 -13.899600 6.740836
-2.106000 -13.899600 6.717910
-2.059200 -13.899600 6.704530
-2.012400 -13.899600 6.673595
-1.965600 -13.899600 6.660183
-1.918800 -13.899600 6.634011
-1.872000 -13.899600 6.611359
-1.825200 -13.899600 6.600843
-1.778400 -13.899600 6.561445
-1.731600 -13.899600 6.525179
-1.684800 -13.899600 6.476447
-1.638000 -13.899600 6.458147
-1.591200 -13.899600 6.399009
-1.544400 -13.899600 6.366746
-1.497600 -13.899600 6.337387
-1.450800 -13.899600 6.337387
-1.404000 -13.899600 6.318022
-1.357200 -13.899600 6.306106
-1.310400 -13.899600 6.290947
-1.263600 -13.899600 6.286054
-1.216800 -13.899600 6.285222
-1.170000 -13.899600 6.270719
-1.123200 -13.899600 6.235695
-1.076400 -13.899600 6.206729
-1.029600 -13.899600 6.204388
-0.982800 -13.899600 6.187754
-0.936000 -13.899600 6.167645
-0.889200 -13.899600 6.151177
-0.842400 -13.899600 6.115251
-0.795600 -13.899600 6.111571
-0.748800 -13.899600 6.074161
-0.702000 -13.899600 6.072642
-0.655200 -13.899600 6.059313
-0.608400 -13.899600 6.056947
-0.561600 -13.899600 6.054200
-0.514800 -13.899600 6.027120
-0.468000 -13.899600 6.021846
-0.421200 -13.899600 6.015096
-0.374400 -13.899600 6.011592
-0.327600 -13.899600 6.004801
-0.280800 -13.899600 6.002895
-0.234000 -13.899600 5.998660
-0.187200 -13.899600 5.989047
-0.140400 -13.899600 5.979248
-0.093600 -13.899600 5.972930
-0.046800 -13.899600 5.913841
0.000000 -13.899600 5.889037
0.046800 -13.899600 5.883442
0.093600 -13.899600 5.875375
0.140400 -13.899600 5.874272
0.187200 -13.899600 5.875375
0.234000 -13.899600 5.870648
0.280800 -13.899600 5.868477
0.327600 -13.899600 5.845906
0.374400 -13.899600 5.843549
0.421200 -13.899600 5.829199
0.468000 -13.899600 5.827367
0.514800 -13.899600 5.819102
0.561600 -13.899600 5.821550
0.608400 -13.899600 5.815097
0.655200 -13.899600 5.815097
0.702000 -13.899600 5.810872
0.748800 -13.899600 5.809599
0.795600 -13.899600 5.793975
0.842400 -13.899600 5.793975
0.889200 -13.899600 5.793975
0.936000 -13.899600 5.793975
0.982800 -13.899600 5.795728
1.029600 -13.899600 5.797181
1.076400 -13.899600 5.802417
1.123200 -13.899600 5.802417
1.170000 -13.899600 5.797181
1.216800 -13.899600 5.795728
1.263600 -13.899600 5.797181
1.310400 -13.899600 5.797181
1.357200 -13.899600 5.795613
1.404000 -13.899600 5.795374
1.450800 -13.899600 5.789752
1.497600 -13.899600 5.790684
1.544400 -13.899600 5.796143
1.591200 -13.899600 5.795543
1.638000 -13.899600 5.795667
1.684800 -13.899600 5.793825
1.731600 -13.899600 5.790684
1.778400 -13.899600 5.793825
1.825200 -13.899600 5.793825
1.872000 -13.899600 5.779972
1.918800 -13.899600 5.777178
1.965600 -13.899600 5.777178
2.012400 -13.899600 5.776039
2.059200 -13.899600 5.795193
2.106000 -13.899600 5.798123
2.152800 -13.899600 5.803448
2.199600 -13.899600 5.812755
2.246400 -13.899600 5.812755
2.293200 -13.899600 5.838641
2.340000 -13.899600 5.853147
2.386800 -13.899600 5.854410
2.433600 -13.899600 5.868676
2.480400 -13.899600 5.868676
2.527200 -13.899600 5.868676
2.574000 -13.899600 5.854410
2.620800 -13.899600 5.835861
2.667600 -13.899600 5.830913
2.714400 -13.899600 5.814861
2.761200 -13.899600 5.814861
2.808000 -13.899600 5.805098
2.854800 -13.899600 5.814861
2.901600 -13.899600 5.831621
2.948400 -13.899600 5.832865
2.995200 -13.899600 5.832865
3.042000 -13.899600 5.852596
3.088800 -13.899600 5.856900
3.135600 -13.899600 5.859089
3.182400 -13.899600 5.857086
3.229200 -13.899600 5.866192
3.276000 -13.899600 5.878288
3.322800 -13.899600 5.885430
3.369600 -13.899600 5.889185
3.416400 -13.899600 5.895823
3.463200 -13.899600 5.885430
3.510000 -13.899600 5.893025
3.556800 -13.899600 5.893152
3.603600 -13.899600 5.904046
3.650400 -13.899600 5.908549
3.697200 -13.899600 5.909131
3.744000 -13.899600 5.917782
3.790800 -13.899600 5.923949
3.837600 -13.899600 5.936214
3.884400 -13.899600 5.938231
3.931200 -13.899600 5.942455
3.978000 -13.899600 5.978033
4.024800 -13.899600 6.000580
4.071600 -13.899600 6.007998
4.118400 -13.899600 6.007998
4.165200 -13.899600 6.004459
4.212000 -13.899600 6.034970
4.258800 -13.899600 6.026442
4.305600 -13.899600 6.004459
4.352400 -13.899600 6.026442
4.399200 -13.899600 6.042522
4.446000 -13.899600 6.101156
4.492800 -13.899600 6.120367
4.539600 -13.899600 6.127093
4.586400 -13.899600 6.137834
4.633200 -13.899600 6.151270
4.680000 -13.899600 6.163382
4.726800 -13.899600 6.166038
4.773600 -13.899600 6.177062
4.820400 -13.899600 6.186822
4.867200 -13.899600 6.186822
4.914000 -13.899600 6.202529
4.960800 -13.899600 6.204739
5.007600 -13.899600 6.218735
5.054400 -13.899600 6.228396
5.101200 -13.899600 6.248210
5.148000 -13.899600 6.255827
5.194800 -13.899600 6.265624
5.241600 -13.899600 6.274861
5.288400 -13.899600 6.283592
5.335200 -13.899600 6.295424
5.382000 -13.899600 6.295424
5.428800 -13.899600 6.316606
5.475600 -13.899600 6.323893
5.522400 -13.899600 6.355726
5.569200 -13.899600 6.356915
5.616000 -13.899600 6.373781
5.662800 -13.899600 6.413210
5.709600 -13.899600 6.419921
5.756400 -13.899600 6.435128
5.803200 -13.899600 6.442995
5.850000 -13.899600 6.450103
5.896800 -13.899600 6.458220
5.943600 -13.899600 6.458904
5.990400 -13.899600 6.475490
6.037200 -13.899600 6.490414
6.084000 -13.899600 6.504753
6.130800 -13.899600 6.520796
6.177600 -13.899600 6.532542
6.224400 -13.899600 6.543260
6.271200 -13.899600 6.555664
6.318000 -13.899600 6.562269
6.364800 -13.899600 6.596934
6.411600 -13.899600 6.605625
6.458400 -13.899600 6.631312
6.505200 -13.899600 6.638179
6.552000 -13.899600 6.667568
6.598800 -13.899600 6.699301
6.645600 -13.899600 6.735415
6.692400 -13.899600 6.744348
6.739200 -13.899600 6.793727
6.786000 -13.899600 6.805719
6.832800 -13.899600 6.812042
6.879600 -13.899600 6.812010
6.926400 -13.899600 6.812042
6.973200 -13.899600 6.814044
7.020000 -13.899600 6.821795
7.066800 -13.899600 6.821795
7.113600 -13.899600 6.850189
7.160400 -13.899600 6.853001
7.207200 -13.899600 6.856115
7.254000 -13.899600 6.879234
7.300800 -13.899600 6.883923
7.347600 -13.899600 6.911101
7.394400 -13.899600 6.930893
7.441200 -13.899600 6.942480
7.488000 -13.899600 6.955441
7.534800 -13.899600 6.965791
7.581600 -13.899600 6.980430
7.628400 -13.899600 7.002149
7.675200 -13.899600 7.002149
7.722000 -13.899600 7.050962
7.768800 -13.899600 7.076644
7.815600 -13.899600 7.085483
7.862400 -13.899600 7.076644
7.909200 -13.899600 7.069376
7.956000 -13.899600 7.089188
8.002800 -13.899600 7.107824
8.049600 -13.899600 7.112904
8.096400 -13.899600 7.133648
8.143200 -13.899600 7.135136
8.190000 -13.899600 7.152466
8.236800 -13.899600 7.213972
8.283600 -13.899600 7.227489
8.330400 -13.899600 7.227980
8.377200 -13.899600 7.238320
8.424000 -13.899600 7.238320
8.470800 -13.899600 7.274488
8.517600 -13.899600 7.291539
8.564400 -13.899600 7.292924
8.611200 -13.899600 7.306727
8.658000 -13.899600 7.331851
8.704800 -13.899600 7.353990
8.751600 -13.899600 7.374387
8.798400 -13.899600 7.386782
8.845200 -13.899600 7.412509
8.892000 -13.899600 7.424032
8.938800 -13.899600 7.453326
8.985600 -13.899600 7.465807
9.032400 -13.899600 7.471727
9.079200 -13.899600 7.488750
9.126000 -13.899600 7.511305
9.172800 -13.899600 7.557203
9.219600 -13.899600 7.590671
9.266400 -13.899600 7.595231
9.313200 -13.899600 7.637563
9.360000 -13.899600 7.641492
9.406800 -13.899600 7.685500
9.453600 -13.899600 7.712832
9.500400 -13.899600 7.720519
9.547200 -13.899600 7.743352
9.594000 -13.899600 7.777809
9.640800 -13.899600 7.811711
9.687600 -13.899600 7.832736
9.734400 -13.899600 7.861889
9.781200 -13.899600 7.914941
9.828000 -13.899600 7.948696
9.874800 -13.899600 7.999087
9.921600 -13.899600 8.065856
9.968400 -13.899600 8.094707
10.015200 -13.899600 8.121648
10.062000 -13.899600 8.171577
10.108800 -13.899600 8.178869
10.155600 -13.899600 8.206500
10.202400 -13.899600 8.220110
10.249200 -13.899600 8.250978
10.296000 -13.899600 8.268373
10.342800 -13.899600 8.310787
10.389600 -13.899600 8.390942
10.436400 -13.899600 8.417258
10.483200 -13.899600 8.429924
10.530000 -13.899600 8.480510
10.576800 -13.899600 8.531773
10.623600 -13.899600 8.532357
10.670400 -13.899600 8.608129
10.717200 -13.899600 8.632987
10.764000 -13.899600 8.633517
10.810800 -13.899600 8.633517
10.857600 -13.899600 8.668409
10.904400 -13.899600 8.804384
10.951200 -13.899600 10.482016
12.916800 -13.899600 7.517240
12.963600 -13.899600 7.513877
13.010400 -13.899600 7.517240
13.057200 -13.899600 7.517240
13.104000 -13.899600 7.520445
13.150800 -13.899600 7.520445
13.197600 -13.899600 7.524889
13.244400 -13.899600 7.527441
13.291200 -13.899600 7.556775
13.338000 -13.899600 7.564469
13.384800 -13.899600 7.575715
13.525200 -13.899600 7.585850
13.572000 -13.899600 7.581643
13.618800 -13.899600 7.590894
13.712400 -13.899600 7.594071
13.899600 -13.899600 7.611093
14.133600 -13.899600 7.615082
14.180400 -13.899600 7.620102
14.227200 -13.899600 7.628318
14.274000 -13.899600 7.620102
14.320800 -13.899600 7.620102
14.367600 -13.899600 7.603498
15.958800 -13.899600 6.294526
16.005600 -13.899600 6.294526
16.520400 -13.899600 3.975010
16.567200 -13.899600 3.856528
16.614000 -13.899600 3.765860
17.082000 -13.899600 1.606896
17.128800 -13.899600 1.369275
18.486000 -13.899600 -3.959354
18.532800 -13.899600 -4.000320
-18.720000 -13.852800 0.000000
-18.673200 -13.852800 0.000000
-18.626400 -13.852800 0.000000
-18.579600 -13.852800 -14.648754
-18.532800 -13.852800 -14.641173
-18.486000 -13.852800 -14.648754
-18.439200 -13.852800 -14.638508
-18.392400 -13.852800 -14.618560
-18.345600 -13.852800 -14.610778
-18.298800 -13.852800 -14.597416
-18.252000 -13.852800 -14.556174
-18.205200 -13.852800 -14.531156
-18.158400 -13.852800 -14.488095
-18.111600 -13.852800 -14.457079
-18.064800 -13.852800 -14.399314
-18.018000 -13.852800 -14.394924
-17.971200 -13.852800 -14.390450
-17.924400 -13.852800 -14.340321
-17.877600 -13.852800 -14.337242
-17.830800 -13.852800 -14.320365
-17.784000 -13.852800 -14.309728
-17.737200 -13.852800 -14.304675
-17.690400 -13.852800 -14.271132
-17.643600 -13.852800 -14.263052
-17.596800 -13.852800 -14.239846
-17.550000 -13.852800 -14.210828
-17.503200 -13.852800 -14.192192
-17.456400 -13.852800 -14.164327
-17.409600 -13.852800 -14.155196
-17.362800 -13.852800 -14.147183
-17.316000 -13.852800 -14.124430
-17.269200 -13.852800 -14.064670
-17.222400 -13.852800 -14.053745
-17.175600 -13.852800 -14.049506
-17.128800 -13.852800 -14.046207
-17.082000 -13.852800 -14.028891
-17.035200 -13.852800 -14.032797
-16.988400 -13.852800 -14.016321
-16.941600 -13.852800 -14.015784
-16.894800 -13.852800 -14.015784
-16.848000 -13.852800 -13.990780
-16.801200 -13.852800 -13.975061
-16.754400 -13.852800 -13.973010
-16.707600 -13.852800 -13.936209
-16.660800 -13.852800 -13.907545
-16.614000 -13.852800 -13.907545
-16.567200 -13.852800 -13.887105
-16.520400 -13.852800 -13.882140
-16.473600 -13.852800 -13.865531
-16.426800 -13.852800 -13.827823
-16.380000 -13.852800 -13.834514
-16.333200 -13.852800 -13.813390
-16.286400 -13.852800 -13.780244
-16.239600 -13.852800 -13.737098
-16.192800 -13.852800 -13.721742
-16.146000 -13.852800 -13.661863
-16.099200 -13.852800 -13.620951
-16.052400 -13.852800 -13.585833
-16.005600 -13.852800 -13.521052
-15.958800 -13.852800 -13.501500
-15.912000 -13.852800 -13.438103
-15.865200 -13.852800 -13.337000
-14.414400 -13.852800 5.107678
-14.367600 -13.852800 5.112673
-14.320800 -13.852800 5.145609
-14.274000 -13.852800 5.192912
-14.227200 -13.852800 5.248856
-14.180400 -13.852800 5.271671
-14.133600 -13.852800 5.293797
-14.086800 -13.852800 5.312667
-14.040000 -13.852800 5.330001
-13.993200 -13.852800 5.338871
-13.946400 -13.852800 5.351063
-13.899600 -13.852800 5.369676
-13.852800 -13.852800 5.393612
-13.806000 -13.852800 5.415415
-13.759200 -13.852800 5.427748
-13.712400 -13.852800 5.432501
-13.665600 -13.852800 5.443368
-13.618800 -13.852800 5.448133
-13.572000 -13.852800 5.453058
-13.525200 -13.852800 5.458209
-13.478400 -13.852800 5.461265
-13.431600 -13.852800 5.463828
-13.384800 -13.852800 5.471652
-13.338000 -13.852800 5.475587
-13.291200 -13.852800 5.480747
-13.244400 -13.852800 5.488629
-13.197600 -13.852800 5.499349
-13.150800 -13.852800 5.506173
-13.104000 -13.852800 5.548566
-13.057200 -13.852800 5.626673
-13.010400 -13.852800 5.638973
-12.963600 -13.852800 5.674545
-4.539600 -13.852800 9.611347
-4.492800 -13.852800 9.301892
-4.446000 -13.852800 9.195655
-4.399200 -13.852800 9.078255
-4.352400 -13.852800 8.996357
-4.305600 -13.852800 8.862191
-4.258800 -13.852800 8.744816
-4.212000 -13.852800 8.703000
-4.165200 -13.852800 8.627415
-4.118400 -13.852800 8.507717
-4.071600 -13.852800 8.484281
-4.024800 -13.852800 8.412961
-3.978000 -13.852800 8.385095
-3.931200 -13.852800 8.348995
-3.884400 -13.852800 8.226538
-3.837600 -13.852800 8.156427
-3.790800 -13.852800 8.000050
-3.744000 -13.852800 7.934660
-3.697200 -13.852800 7.926533
-3.650400 -13.852800 7.867951
-3.603600 -13.852800 7.855172
-3.556800 -13.852800 7.817103
-3.510000 -13.852800 7.790435
-3.463200 -13.852800 7.740894
-3.416400 -13.852800 7.683968
-3.369600 -13.852800 7.597304
-3.322800 -13.852800 7.555097
-3.276000 -13.852800 7.554135
-3.229200 -13.852800 7.524181
-3.182400 -13.852800 7.464413
-3.135600 -13.852800 7.409773
-3.088800 -13.852800 7.344965
-3.042000 -13.852800 7.344096
-2.995200 -13.852800 7.302554
-2.948400 -13.852800 7.280983
-2.901600 -13.852800 7.213313
-2.854800 -13.852800 7.203133
-2.808000 -13.852800 7.190718
-2.761200 -13.852800 7.155014
-2.714400 -13.852800 7.073619
-2.667600 -13.852800 7.061503
-2.620800 -13.852800 7.015952
-2.574000 -13.852800 7.012534
-2.527200 -13.852800 6.988357
-2.480400 -13.852800 6.955285
-2.433600 -13.852800 6.884871
-2.386800 -13.852800 6.817120
-2.340000 -13.852800 6.813035
-2.293200 -13.852800 6.785052
-2.246400 -13.852800 6.775900
-2.199600 -13.852800 6.775766
-2.152800 -13.852800 6.749654
-2.106000 -13.852800 6.717910
-2.059200 -13.852800 6.704530
-2.012400 -13.852800 6.672546
-1.965600 -13.852800 6.659125
-1.918800 -13.852800 6.638691
-1.872000 -13.852800 6.628124
-1.825200 -13.852800 6.603707
-1.778400 -13.852800 6.575341
-1.731600 -13.852800 6.538984
-1.684800 -13.852800 6.506587
-1.638000 -13.852800 6.464436
-1.591200 -13.852800 6.411091
-1.544400 -13.852800 6.376811
-1.497600 -13.852800 6.356644
-1.450800 -13.852800 6.356644
-1.404000 -13.852800 6.326259
-1.357200 -13.852800 6.319156
-1.310400 -13.852800 6.308850
-1.263600 -13.852800 6.299130
-1.216800 -13.852800 6.287942
-1.170000 -13.852800 6.279210
-1.123200 -13.852800 6.217390
-1.076400 -13.852800 6.204388
-1.029600 -13.852800 6.199323
-0.982800 -13.852800 6.175472
-0.936000 -13.852800 6.151177
-0.889200 -13.852800 6.149936
-0.842400 -13.852800 6.115251
-0.795600 -13.852800 6.107865
-0.748800 -13.852800 6.058328
-0.702000 -13.852800 6.056976
-0.655200 -13.852800 6.049993
-0.608400 -13.852800 6.037150
-0.561600 -13.852800 6.031101
-0.514800 -13.852800 6.013813
-0.468000 -13.852800 6.013813
-0.421200 -13.852800 6.002895
-0.374400 -13.852800 6.002895
-0.327600 -13.852800 6.002895
-0.280800 -13.852800 5.989047
-0.234000 -13.852800 5.981634
-0.187200 -13.852800 5.980029
-0.140400 -13.852800 5.962312
-0.093600 -13.852800 5.962312
-0.046800 -13.852800 5.889037
0.000000 -13.852800 5.887693
0.046800 -13.852800 5.879804
0.093600 -13.852800 5.875375
0.140400 -13.852800 5.879804
0.187200 -13.852800 5.882336
0.234000 -13.852800 5.875375
0.280800 -13.852800 5.871747
0.327600 -13.852800 5.860393
0.374400 -13.852800 5.845906
0.421200 -13.852800 5.828111
0.468000 -13.852800 5.820129
0.514800 -13.852800 5.819102
0.561600 -13.852800 5.819102
0.608400 -13.852800 5.804321
0.655200 -13.852800 5.793975
0.702000 -13.852800 5.784285
0.748800 -13.852800 5.784285
0.795600 -13.852800 5.769748
0.842400 -13.852800 5.767914
0.889200 -13.852800 5.772449
0.936000 -13.852800 5.781636
0.982800 -13.852800 5.783204
1.029600 -13.852800 5.784397
1.076400 -13.852800 5.783204
1.123200 -13.852800 5.790327
1.170000 -13.852800 5.794719
1.216800 -13.852800 5.795374
1.263600 -13.852800 5.795728
1.310400 -13.852800 5.795613
1.357200 -13.852800 5.795374
1.404000 -13.852800 5.795613
1.450800 -13.852800 5.795374
1.497600 -13.852800 5.795613
1.544400 -13.852800 5.801171
1.591200 -13.852800 5.793825
1.638000 -13.852800 5.795543
1.684800 -13.852800 5.793825
1.731600 -13.852800 5.790684
1.778400 -13.852800 5.795407
1.825200 -13.852800 5.795193
1.872000 -13.852800 5.779972
1.918800 -13.852800 5.778102
1.965600 -13.852800 5.778102
2.012400 -13.852800 5.775471
2.059200 -13.852800 5.778102
2.106000 -13.852800 5.778102
2.152800 -13.852800 5.788755
2.199600 -13.852800 5.790551
2.246400 -13.852800 5.790551
2.293200 -13.852800 5.823207
2.340000 -13.852800 5.847884
2.386800 -13.852800 5.854410
2.433600 -13.852800 5.868045
2.480400 -13.852800 5.871961
2.527200 -13.852800 5.871961
2.574000 -13.852800 5.854410
2.620800 -13.852800 5.808562
2.667600 -13.852800 5.796113
2.714400 -13.852800 5.797053
2.761200 -13.852800 5.805098
2.808000 -13.852800 5.805098
2.854800 -13.852800 5.814236
2.901600 -13.852800 5.827684
2.948400 -13.852800 5.830035
2.995200 -13.852800 5.831621
3.042000 -13.852800 5.842147
3.088800 -13.852800 5.849489
3.135600 -13.852800 5.856529
3.182400 -13.852800 5.856529
3.229200 -13.852800 5.856900
3.276000 -13.852800 5.870358
3.322800 -13.852800 5.873887
3.369600 -13.852800 5.874004
3.416400 -13.852800 5.879544
3.463200 -13.852800 5.880506
3.510000 -13.852800 5.889185
3.556800 -13.852800 5.889185
3.603600 -13.852800 5.904046
3.650400 -13.852800 5.909924
3.697200 -13.852800 5.918919
3.744000 -13.852800 5.923949
3.790800 -13.852800 5.929453
3.837600 -13.852800 5.936214
3.884400 -13.852800 5.936214
3.931200 -13.852800 5.938231
3.978000 -13.852800 5.945723
4.024800 -13.852800 5.946841
4.071600 -13.852800 5.997661
4.118400 -13.852800 6.001539
4.165200 -13.852800 6.001050
4.212000 -13.852800 6.014264
4.258800 -13.852800 6.001539
4.305600 -13.852800 6.001050
4.352400 -13.852800 6.013933
4.399200 -13.852800 6.014264
4.446000 -13.852800 6.042173
4.492800 -13.852800 6.068957
4.539600 -13.852800 6.068957
4.586400 -13.852800 6.108608
4.633200 -13.852800 6.120367
4.680000 -13.852800 6.136364
4.726800 -13.852800 6.151270
4.773600 -13.852800 6.151270
4.820400 -13.852800 6.176581
4.867200 -13.852800 6.177062
4.914000 -13.852800 6.185171
4.960800 -13.852800 6.187276
5.007600 -13.852800 6.204739
5.054400 -13.852800 6.220931
5.101200 -13.852800 6.248210
5.148000 -13.852800 6.255827
5.194800 -13.852800 6.264199
5.241600 -13.852800 6.274861
5.288400 -13.852800 6.280914
5.335200 -13.852800 6.299276
5.382000 -13.852800 6.299276
5.428800 -13.852800 6.324100
5.475600 -13.852800 6.356915
5.522400 -13.852800 6.361532
5.569200 -13.852800 6.368774
5.616000 -13.852800 6.409087
5.662800 -13.852800 6.429935
5.709600 -13.852800 6.435128
5.756400 -13.852800 6.437261
5.803200 -13.852800 6.448219
5.850000 -13.852800 6.458904
5.896800 -13.852800 6.475490
5.943600 -13.852800 6.473242
5.990400 -13.852800 6.477790
6.037200 -13.852800 6.499529
6.084000 -13.852800 6.510509
6.130800 -13.852800 6.525389
6.177600 -13.852800 6.539973
6.224400 -13.852800 6.556983
6.271200 -13.852800 6.571293
6.318000 -13.852800 6.585230
6.364800 -13.852800 6.609372
6.411600 -13.852800 6.614131
6.458400 -13.852800 6.636184
6.505200 -13.852800 6.644364
6.552000 -13.852800 6.667568
6.598800 -13.852800 6.699204
6.645600 -13.852800 6.718718
6.692400 -13.852800 6.735415
6.739200 -13.852800 6.747599
6.786000 -13.852800 6.793727
6.832800 -13.852800 6.807015
6.879600 -13.852800 6.807568
6.926400 -13.852800 6.812042
6.973200 -13.852800 6.817678
7.020000 -13.852800 6.833159
7.066800 -13.852800 6.833159
7.113600 -13.852800 6.853716
7.160400 -13.852800 6.872925
7.207200 -13.852800 6.883923
7.254000 -13.852800 6.903350
7.300800 -13.852800 6.910950
7.347600 -13.852800 6.928481
7.394400 -13.852800 6.937518
7.441200 -13.852800 6.946324
7.488000 -13.852800 6.955441
7.534800 -13.852800 6.965791
7.581600 -13.852800 6.980430
7.628400 -13.852800 7.002149
7.675200 -13.852800 6.997603
7.722000 -13.852800 7.014498
7.768800 -13.852800 7.050962
7.815600 -13.852800 7.063459
7.862400 -13.852800 7.063459
7.909200 -13.852800 7.063604
7.956000 -13.852800 7.075176
8.002800 -13.852800 7.089188
8.049600 -13.852800 7.103712
8.096400 -13.852800 7.133648
8.143200 -13.852800 7.135136
8.190000 -13.852800 7.165502
8.236800 -13.852800 7.190853
8.283600 -13.852800 7.224004
8.330400 -13.852800 7.227454
8.377200 -13.852800 7.235063
8.424000 -13.852800 7.238320
8.470800 -13.852800 7.274488
8.517600 -13.852800 7.291539
8.564400 -13.852800 7.295801
8.611200 -13.852800 7.321487
8.658000 -13.852800 7.349581
8.704800 -13.852800 7.375530
8.751600 -13.852800 7.377149
8.798400 -13.852800 7.387703
8.845200 -13.852800 7.413587
8.892000 -13.852800 7.423442
8.938800 -13.852800 7.432971
8.985600 -13.852800 7.459416
9.032400 -13.852800 7.468506
9.079200 -13.852800 7.488750
9.126000 -13.852800 7.511774
9.172800 -13.852800 7.537919
9.219600 -13.852800 7.564442
9.266400 -13.852800 7.595231
9.313200 -13.852800 7.637590
9.360000 -13.852800 7.664848
9.406800 -13.852800 7.685500
9.453600 -13.852800 7.712832
9.500400 -13.852800 7.720519
9.547200 -13.852800 7.738997
9.594000 -13.852800 7.775248
9.640800 -13.852800 7.794891
9.687600 -13.852800 7.832736
9.734400 -13.852800 7.863312
9.781200 -13.852800 7.903669
9.828000 -13.852800 7.934244
9.874800 -13.852800 7.981511
9.921600 -13.852800 8.062093
9.968400 -13.852800 8.094707
10.015200 -13.852800 8.108755
10.062000 -13.852800 8.166256
10.108800 -13.852800 8.169437
10.155600 -13.852800 8.178869
10.202400 -13.852800 8.213814
10.249200 -13.852800 8.232942
10.296000 -13.852800 8.251992
10.342800 -13.852800 8.305344
10.389600 -13.852800 8.348786
10.436400 -13.852800 8.373278
10.483200 -13.852800 8.421889
10.530000 -13.852800 8.429924
10.576800 -13.852800 8.528427
10.623600 -13.852800 8.532760
10.670400 -13.852800 8.608129
10.717200 -13.852800 8.610672
10.764000 -13.852800 8.643827
10.810800 -13.852800 8.633517
10.857600 -13.852800 8.739368
10.904400 -13.852800 8.745760
10.951200 -13.852800 9.290844
12.729600 -13.852800 7.527739
12.916800 -13.852800 7.517838
12.963600 -13.852800 7.517240
13.010400 -13.852800 7.517240
13.057200 -13.852800 7.517486
13.104000 -13.852800 7.543459
13.150800 -13.852800 7.544709
13.197600 -13.852800 7.547159
13.244400 -13.852800 7.558297
13.291200 -13.852800 7.561766
13.338000 -13.852800 7.574468
13.665600 -13.852800 7.574860
13.712400 -13.852800 7.585850
13.806000 -13.852800 7.585850
13.852800 -13.852800 7.587698
13.946400 -13.852800 7.589082
14.040000 -13.852800 7.590136
14.086800 -13.852800 7.611553
14.133600 -13.852800 7.630211
14.274000 -13.852800 7.630862
14.320800 -13.852800 7.635480
14.414400 -13.852800 7.603498
14.461200 -13.852800 7.585733
14.508000 -13.852800 7.563380
15.350400 -13.852800 6.305498
15.584400 -13.852800 6.274810
15.958800 -13.852800 6.340653
16.567200 -13.852800 3.963718
17.035200 -13.852800 1.940277
17.082000 -13.852800 1.728772
17.128800 -13.852800 1.537937
18.486000 -13.852800 -3.933366
18.532800 -13.852800 -3.989146
-18.720000 -13.806000 0.000000
-18.673200 -13.806000 0.000000
-18.626400 -13.806000 0.000000
-18.579600 -13.806000 -14.665300
-18.532800 -13.806000 -14.648754
-18.486000 -13.806000 -14.651118
-18.439200 -13.806000 -14.648754
-18.392400 -13.806000 -14.625727
-18.345600 -13.806000 -14.610778
-18.298800 -13.806000 -14.597416
-18.252000 -13.806000 -14.610778
-18.205200 -13.806000 -14.539711
-18.158400 -13.806000 -14.497971
-18.111600 -13.806000 -14.413762
-18.064800 -13.806000 -14.394924
-18.018000 -13.806000 -14.381221
-17.971200 -13.806000 -14.372405
-17.924400 -13.806000 -14.320571
-17.877600 -13.806000 -14.286179
-17.830800 -13.806000 -14.273571
-17.784000 -13.806000 -14.273571
-17.737200 -13.806000 -14.272606
-17.690400 -13.806000 -14.267234
-17.643600 -13.806000 -14.256858
-17.596800 -13.806000 -14.239221
-17.550000 -13.806000 -14.222160
-17.503200 -13.806000 -14.196269
-17.456400 -13.806000 -14.192192
-17.409600 -13.806000 -14.165043
-17.362800 -13.806000 -14.164327
-17.316000 -13.806000 -14.143660
-17.269200 -13.806000 -14.122011
-17.222400 -13.806000 -14.080490
-17.175600 -13.806000 -14.080490
-17.128800 -13.806000 -14.064670
-17.082000 -13.806000 -14.049506
-17.035200 -13.806000 -14.055278
-16.988400 -13.806000 -14.041401
-16.941600 -13.806000 -14.033502
-16.894800 -13.806000 -14.027775
-16.848000 -13.806000 -14.013109
-16.801200 -13.806000 -13.988080
-16.754400 -13.806000 -13.975061
-16.707600 -13.806000 -13.968426
-16.660800 -13.806000 -13.936209
-16.614000 -13.806000 -13.919648
-16.567200 -13.806000 -13.907545
-16.520400 -13.806000 -13.907545
-16.473600 -13.806000 -13.875886
-16.426800 -13.806000 -13.865531
-16.380000 -13.806000 -13.864317
-16.333200 -13.806000 -13.827823
-16.286400 -13.806000 -13.827823
-16.239600 -13.806000 -13.813187
-16.192800 -13.806000 -13.735834
-16.146000 -13.806000 -13.720491
-16.099200 -13.806000 -13.586608
-16.052400 -13.806000 -13.576730
-16.005600 -13.806000 -13.521052
-15.958800 -13.806000 -13.501500
-15.912000 -13.806000 -13.428684
-14.508000 -13.806000 5.100870
-14.461200 -13.806000 5.100626
-14.414400 -13.806000 5.134542
-14.367600 -13.806000 5.145609
-14.320800 -13.806000 5.187987
-14.274000 -13.806000 5.216999
-14.227200 -13.806000 5.258764
-14.180400 -13.806000 5.274609
-14.133600 -13.806000 5.306766
-14.086800 -13.806000 5.323616
-14.040000 -13.806000 5.338871
-13.993200 -13.806000 5.353081
-13.946400 -13.806000 5.375435
-13.899600 -13.806000 5.394784
-13.852800 -13.806000 5.413925
-13.806000 -13.806000 5.428101
-13.759200 -13.806000 5.432501
-13.712400 -13.806000 5.441868
-13.665600 -13.806000 5.445454
-13.618800 -13.806000 5.448133
-13.572000 -13.806000 5.453058
-13.525200 -13.806000 5.458209
-13.478400 -13.806000 5.461265
-13.431600 -13.806000 5.463814
-13.384800 -13.806000 5.467595
-13.338000 -13.806000 5.473557
-13.291200 -13.806000 5.475587
-13.244400 -13.806000 5.489803
-13.197600 -13.806000 5.506173
-13.150800 -13.806000 5.577036
-13.104000 -13.806000 5.584374
-13.057200 -13.806000 5.644643
-13.010400 -13.806000 5.682528
-4.539600 -13.806000 9.492643
-4.492800 -13.806000 9.301892
-4.446000 -13.806000 9.176137
-4.399200 -13.806000 9.069650
-4.352400 -13.806000 8.987388
-4.305600 -13.806000 8.862191
-4.258800 -13.806000 8.744816
-4.212000 -13.806000 8.654987
-4.165200 -13.806000 8.622382
-4.118400 -13.806000 8.484281
-4.071600 -13.806000 8.443184
-4.024800 -13.806000 8.401136
-3.978000 -13.806000 8.370677
-3.931200 -13.806000 8.285214
-3.884400 -13.806000 8.162575
-3.837600 -13.806000 8.088363
-3.790800 -13.806000 7.934915
-3.744000 -13.806000 7.865159
-3.697200 -13.806000 7.865159
-3.650400 -13.806000 7.857757
-3.603600 -13.806000 7.838207
-3.556800 -13.806000 7.812984
-3.510000 -13.806000 7.779347
-3.463200 -13.806000 7.724110
-3.416400 -13.806000 7.653598
-3.369600 -13.806000 7.597304
-3.322800 -13.806000 7.554135
-3.276000 -13.806000 7.536367
-3.229200 -13.806000 7.507679
-3.182400 -13.806000 7.464245
-3.135600 -13.806000 7.397272
-3.088800 -13.806000 7.344188
-3.042000 -13.806000 7.305390
-2.995200 -13.806000 7.291247
-2.948400 -13.806000 7.259069
-2.901600 -13.806000 7.207154
-2.854800 -13.806000 7.190718
-2.808000 -13.806000 7.181276
-2.761200 -13.806000 7.104216
-2.714400 -13.806000 7.068912
-2.667600 -13.806000 7.024085
-2.620800 -13.806000 7.013998
-2.574000 -13.806000 6.988357
-2.527200 -13.806000 6.967087
-2.480400 -13.806000 6.940931
-2.433600 -13.806000 6.884871
-2.386800 -13.806000 6.830034
-2.340000 -13.806000 6.809306
-2.293200 -13.806000 6.782605
-2.246400 -13.806000 6.775900
-2.199600 -13.806000 6.772442
-2.152800 -13.806000 6.740836
-2.106000 -13.806000 6.714982
-2.059200 -13.806000 6.704530
-2.012400 -13.806000 6.672546
-1.965600 -13.806000 6.660183
-1.918800 -13.806000 6.643374
-1.872000 -13.806000 6.628124
-1.825200 -13.806000 6.600843
-1.778400 -13.806000 6.570065
-1.731600 -13.806000 6.528065
-1.684800 -13.806000 6.494182
-1.638000 -13.806000 6.464436
-1.591200 -13.806000 6.434030
-1.544400 -13.806000 6.390764
-1.497600 -13.806000 6.366746
-1.450800 -13.806000 6.363113
-1.404000 -13.806000 6.334402
-1.357200 -13.806000 6.320839
-1.310400 -13.806000 6.311147
-1.263600 -13.806000 6.290801
-1.216800 -13.806000 6.280681
-1.170000 -13.806000 6.267161
-1.123200 -13.806000 6.207795
-1.076400 -13.806000 6.199323
-1.029600 -13.806000 6.194778
-0.982800 -13.806000 6.167645
-0.936000 -13.806000 6.137821
-0.889200 -13.806000 6.136580
-0.842400 -13.806000 6.107321
-0.795600 -13.806000 6.066370
-0.748800 -13.806000 6.037660
-0.702000 -13.806000 6.037150
-0.655200 -13.806000 6.031101
-0.608400 -13.806000 6.008716
-0.561600 -13.806000 6.004355
-0.514800 -13.806000 5.999199
-0.468000 -13.806000 5.999199
-0.421200 -13.806000 5.985461
-0.374400 -13.806000 5.985461
-0.327600 -13.806000 5.995629
-0.280800 -13.806000 5.976091
-0.234000 -13.806000 5.973007
-0.187200 -13.806000 5.967782
-0.140400 -13.806000 5.928900
-0.093600 -13.806000 5.910272
-0.046800 -13.806000 5.888384
0.000000 -13.806000 5.883442
0.046800 -13.806000 5.879804
0.093600 -13.806000 5.875375
0.140400 -13.806000 5.879804
0.187200 -13.806000 5.879804
0.234000 -13.806000 5.871747
0.280800 -13.806000 5.862843
0.327600 -13.806000 5.846689
0.374400 -13.806000 5.829057
0.421200 -13.806000 5.820129
0.468000 -13.806000 5.815097
0.514800 -13.806000 5.815097
0.561600 -13.806000 5.819102
0.608400 -13.806000 5.799898
0.655200 -13.806000 5.783895
0.702000 -13.806000 5.783854
0.748800 -13.806000 5.783854
0.795600 -13.806000 5.761796
0.842400 -13.806000 5.753842
0.889200 -13.806000 5.761796
0.936000 -13.806000 5.760238
0.982800 -13.806000 5.769748
1.029600 -13.806000 5.771324
1.076400 -13.806000 5.771324
1.123200 -13.806000 5.781636
1.170000 -13.806000 5.790327
1.216800 -13.806000 5.795374
1.263600 -13.806000 5.795728
1.310400 -13.806000 5.795374
1.357200 -13.806000 5.794719
1.404000 -13.806000 5.795613
1.450800 -13.806000 5.791272
1.497600 -13.806000 5.790684
1.544400 -13.806000 5.789752
1.591200 -13.806000 5.785942
1.638000 -13.806000 5.787657
1.684800 -13.806000 5.785942
1.731600 -13.806000 5.784052
1.778400 -13.806000 5.790684
1.825200 -13.806000 5.787657
1.872000 -13.806000 5.776423
1.918800 -13.806000 5.776423
1.965600 -13.806000 5.776423
2.012400 -13.806000 5.773546
2.059200 -13.806000 5.773590
2.106000 -13.806000 5.773546
2.152800 -13.806000 5.773590
2.199600 -13.806000 5.787470
2.246400 -13.806000 5.788339
2.293200 -13.806000 5.798123
2.340000 -13.806000 5.827848
2.386800 -13.806000 5.827848
2.433600 -13.806000 5.823207
2.480400 -13.806000 5.848911
2.527200 -13.806000 5.833432
2.574000 -13.806000 5.788107
2.620800 -13.806000 5.788107
2.667600 -13.806000 5.783559
2.714400 -13.806000 5.792601
2.761200 -13.806000 5.796113
2.808000 -13.806000 5.797053
2.854800 -13.806000 5.803620
2.901600 -13.806000 5.818375
2.948400 -13.806000 5.820040
2.995200 -13.806000 5.820040
3.042000 -13.806000 5.837823
3.088800 -13.806000 5.848199
3.135600 -13.806000 5.856529
3.182400 -13.806000 5.856600
3.229200 -13.806000 5.857086
3.276000 -13.806000 5.870358
3.322800 -13.806000 5.873887
3.369600 -13.806000 5.873887
3.416400 -13.806000 5.877119
3.463200 -13.806000 5.877119
3.510000 -13.806000 5.880506
3.556800 -13.806000 5.880506
3.603600 -13.806000 5.893152
3.650400 -13.806000 5.909924
3.697200 -13.806000 5.918919
3.744000 -13.806000 5.923949
3.790800 -13.806000 5.926788
3.837600 -13.806000 5.930439
3.884400 -13.806000 5.929453
3.931200 -13.806000 5.926788
3.978000 -13.806000 5.938231
4.024800 -13.806000 5.941650
4.071600 -13.806000 5.955494
4.118400 -13.806000 6.001539
4.165200 -13.806000 5.995241
4.212000 -13.806000 6.005050
4.258800 -13.806000 6.001539
4.305600 -13.806000 5.987972
4.352400 -13.806000 5.990043
4.399200 -13.806000 5.990043
4.446000 -13.806000 6.013933
4.492800 -13.806000 6.057636
4.539600 -13.806000 6.063907
4.586400 -13.806000 6.107228
4.633200 -13.806000 6.108608
4.680000 -13.806000 6.124542
4.726800 -13.806000 6.149139
4.773600 -13.806000 6.151270
4.820400 -13.806000 6.171147
4.867200 -13.806000 6.171147
4.914000 -13.806000 6.177062
4.960800 -13.806000 6.185171
5.007600 -13.806000 6.196608
5.054400 -13.806000 6.204739
5.101200 -13.806000 6.248210
5.148000 -13.806000 6.255827
5.194800 -13.806000 6.274861
5.241600 -13.806000 6.283592
5.288400 -13.806000 6.283592
5.335200 -13.806000 6.308850
5.382000 -13.806000 6.308850
5.428800 -13.806000 6.327456
5.475600 -13.806000 6.361532
5.522400 -13.806000 6.374209
5.569200 -13.806000 6.391611
5.616000 -13.806000 6.433862
5.662800 -13.806000 6.442995
5.709600 -13.806000 6.458904
5.756400 -13.806000 6.475950
5.803200 -13.806000 6.483625
5.850000 -13.806000 6.488883
5.896800 -13.806000 6.499529
5.943600 -13.806000 6.499529
5.990400 -13.806000 6.504585
6.037200 -13.806000 6.509095
6.084000 -13.806000 6.521225
6.130800 -13.806000 6.534511
6.177600 -13.806000 6.547264
6.224400 -13.806000 6.566592
6.271200 -13.806000 6.588697
6.318000 -13.806000 6.597064
6.364800 -13.806000 6.614131
6.411600 -13.806000 6.624779
6.458400 -13.806000 6.636184
6.505200 -13.806000 6.638179
6.552000 -13.806000 6.652183
6.598800 -13.806000 6.660163
6.645600 -13.806000 6.699204
6.692400 -13.806000 6.707500
6.739200 -13.806000 6.736809
6.786000 -13.806000 6.779259
6.832800 -13.806000 6.805719
6.879600 -13.806000 6.807015
6.926400 -13.806000 6.812042
6.973200 -13.806000 6.818605
7.020000 -13.806000 6.831092
7.066800 -13.806000 6.831092
7.113600 -13.806000 6.853716
7.160400 -13.806000 6.872925
7.207200 -13.806000 6.883923
7.254000 -13.806000 6.910950
7.300800 -13.806000 6.927219
7.347600 -13.806000 6.930893
7.394400 -13.806000 6.942480
7.441200 -13.806000 6.963214
7.488000 -13.806000 6.963214
7.534800 -13.806000 6.970399
7.581600 -13.806000 7.002925
7.628400 -13.806000 7.002925
7.675200 -13.806000 7.002149
7.722000 -13.806000 7.027883
7.768800 -13.806000 7.050962
7.815600 -13.806000 7.050962
7.862400 -13.806000 7.063459
7.909200 -13.806000 7.063604
7.956000 -13.806000 7.074690
8.002800 -13.806000 7.086711
8.049600 -13.806000 7.090334
8.096400 -13.806000 7.124438
8.143200 -13.806000 7.133888
8.190000 -13.806000 7.160503
8.236800 -13.806000 7.187699
8.283600 -13.806000 7.212705
8.330400 -13.806000 7.221548
8.377200 -13.806000 7.232236
8.424000 -13.806000 7.229887
8.470800 -13.806000 7.274488
8.517600 -13.806000 7.291539
8.564400 -13.806000 7.298402
8.611200 -13.806000 7.331851
8.658000 -13.806000 7.366337
8.704800 -13.806000 7.380563
8.751600 -13.806000 7.382009
8.798400 -13.806000 7.413587
8.845200 -13.806000 7.431669
8.892000 -13.806000 7.431669
8.938800 -13.806000 7.455266
8.985600 -13.806000 7.468506
9.032400 -13.806000 7.488524
9.079200 -13.806000 7.511305
9.126000 -13.806000 7.514815
9.172800 -13.806000 7.537951
9.219600 -13.806000 7.581923
9.266400 -13.806000 7.633575
9.313200 -13.806000 7.665839
9.360000 -13.806000 7.673222
9.406800 -13.806000 7.703558
9.453600 -13.806000 7.716249
9.500400 -13.806000 7.729608
9.547200 -13.806000 7.738430
9.594000 -13.806000 7.762400
9.640800 -13.806000 7.793199
9.687600 -13.806000 7.816402
9.734400 -13.806000 7.835684
9.781200 -13.806000 7.870361
9.828000 -13.806000 7.914941
9.874800 -13.806000 7.966784
9.921600 -13.806000 8.012326
9.968400 -13.806000 8.080238
10.015200 -13.806000 8.108755
10.062000 -13.806000 8.158125
10.108800 -13.806000 8.165161
10.155600 -13.806000 8.171577
10.202400 -13.806000 8.202383
10.249200 -13.806000 8.220652
10.296000 -13.806000 8.251992
10.342800 -13.806000 8.303123
10.389600 -13.806000 8.338335
10.436400 -13.806000 8.354805
10.483200 -13.806000 8.429924
10.530000 -13.806000 8.459859
10.576800 -13.806000 8.490239
10.623600 -13.806000 8.518984
10.670400 -13.806000 8.545400
10.717200 -13.806000 8.608129
10.764000 -13.806000 8.643827
10.810800 -13.806000 8.620378
10.857600 -13.806000 8.676398
10.904400 -13.806000 8.743403
10.951200 -13.806000 9.162695
12.776400 -13.806000 7.530017
12.823200 -13.806000 7.527739
12.963600 -13.806000 7.513877
13.010400 -13.806000 7.513877
13.057200 -13.806000 7.517240
13.104000 -13.806000 7.543459
13.150800 -13.806000 7.541433
13.197600 -13.806000 7.546775
13.244400 -13.806000 7.556775
13.291200 -13.806000 7.560424
13.338000 -13.806000 7.580667
13.525200 -13.806000 7.602539
13.618800 -13.806000 7.603841
13.665600 -13.806000 7.602539
13.712400 -13.806000 7.589082
13.759200 -13.806000 7.587698
13.806000 -13.806000 7.589082
13.852800 -13.806000 7.589938
13.946400 -13.806000 7.589082
13.993200 -13.806000 7.590136
14.040000 -13.806000 7.611553
14.086800 -13.806000 7.623330
14.274000 -13.806000 7.638333
14.320800 -13.806000 7.642692
14.367600 -13.806000 7.638333
14.414400 -13.806000 7.624821
14.461200 -13.806000 7.603498
14.508000 -13.806000 7.563380
16.894800 -13.806000 2.700035
17.409600 -13.806000 0.240590
17.456400 -13.806000 -0.067188
-18.720000 -13.759200 0.000000
-18.673200 -13.759200 0.000000
-18.626400 -13.759200 0.000000
-18.579600 -13.759200 -14.718795
-18.532800 -13.759200 -14.683349
-18.486000 -13.759200 -14.665300
-18.439200 -13.759200 -14.655989
-18.392400 -13.759200 -14.651118
-18.345600 -13.759200 -14.621684
-18.298800 -13.759200 -14.610778
-18.252000 -13.759200 -14.618078
-18.205200 -13.759200 -14.539711
-18.158400 -13.759200 -14.523418
-18.111600 -13.759200 -14.413762
-18.064800 -13.759200 -14.381221
-18.018000 -13.759200 -14.372405
-17.971200 -13.759200 -14.358507
-17.924400 -13.759200 -14.320571
-17.877600 -13.759200 -14.286179
-17.830800 -13.759200 -14.273571
-17.784000 -13.759200 -14.277105
-17.737200 -13.759200 -14.277105
-17.690400 -13.759200 -14.273571
-17.643600 -13.759200 -14.271132
-17.596800 -13.759200 -14.256858
-17.550000 -13.759200 -14.255308
-17.503200 -13.759200 -14.234193
-17.456400 -13.759200 -14.194846
-17.409600 -13.759200 -14.178414
-17.362800 -13.759200 -14.165043
-17.316000 -13.759200 -14.143660
-17.269200 -13.759200 -14.122011
-17.222400 -13.759200 -14.081142
-17.175600 -13.759200 -14.120834
-17.128800 -13.759200 -14.122011
-17.082000 -13.759200 -14.120834
-17.035200 -13.759200 -14.115983
-16.988400 -13.759200 -14.093050
-16.941600 -13.759200 -14.084844
-16.894800 -13.759200 -14.046207
-16.848000 -13.759200 -13.990780
-16.801200 -13.759200 -13.988080
-16.754400 -13.759200 -13.988080
-16.707600 -13.759200 -13.971342
-16.660800 -13.759200 -13.967627
-16.614000 -13.759200 -13.924536
-16.567200 -13.759200 -13.919648
-16.520400 -13.759200 -13.916298
-16.473600 -13.759200 -13.904030
-16.426800 -13.759200 -13.870384
-16.380000 -13.759200 -13.866037
-16.333200 -13.759200 -13.834514
-16.286400 -13.759200 -13.827823
-16.239600 -13.759200 -13.813187
-16.192800 -13.759200 -13.737098
-16.146000 -13.759200 -13.724516
-16.099200 -13.759200 -13.641463
-16.052400 -13.759200 -13.600791
-16.005600 -13.759200 -13.574009
-15.958800 -13.759200 -13.483524
-14.461200 -13.759200 5.118900
-14.414400 -13.759200 5.145609
-14.367600 -13.759200 5.180704
-14.320800 -13.759200 5.211797
-14.274000 -13.759200 5.253519
-14.227200 -13.759200 5.272096
-14.180400 -13.759200 5.293797
-14.133600 -13.759200 5.312667
-14.086800 -13.759200 5.333946
-14.040000 -13.759200 5.346551
-13.993200 -13.759200 5.365161
-13.946400 -13.759200 5.393612
-13.899600 -13.759200 5.415415
-13.852800 -13.759200 5.419242
-13.806000 -13.759200 5.432501
-13.759200 -13.759200 5.437581
-13.712400 -13.759200 5.441868
-13.665600 -13.759200 5.445085
-13.618800 -13.759200 5.446867
-13.572000 -13.759200 5.452320
-13.525200 -13.759200 5.458209
-13.478400 -13.759200 5.463814
-13.431600 -13.759200 5.467595
-13.384800 -13.759200 5.475587
-13.338000 -13.759200 5.485377
-13.291200 -13.759200 5.487599
-13.244400 -13.759200 5.505046
-13.197600 -13.759200 5.553532
-13.150800 -13.759200 5.626673
-13.104000 -13.759200 5.669960
-13.057200 -13.759200 5.696845
-4.539600 -13.759200 9.492643
-4.492800 -13.759200 9.301892
-4.446000 -13.759200 9.115734
-4.399200 -13.759200 8.997535
-4.352400 -13.759200 8.895588
-4.305600 -13.759200 8.778392
-4.258800 -13.759200 8.721950
-4.212000 -13.759200 8.624922
-4.165200 -13.759200 8.501715
-4.118400 -13.759200 8.424087
-4.071600 -13.759200 8.404323
-4.024800 -13.759200 8.372181
-3.978000 -13.759200 8.326805
-3.931200 -13.759200 8.218901
-3.884400 -13.759200 8.088363
-3.837600 -13.759200 7.970166
-3.790800 -13.759200 7.911960
-3.744000 -13.759200 7.838207
-3.697200 -13.759200 7.855172
-3.650400 -13.759200 7.842183
-3.603600 -13.759200 7.817103
-3.556800 -13.759200 7.800539
-3.510000 -13.759200 7.748175
-3.463200 -13.759200 7.704649
-3.416400 -13.759200 7.651796
-3.369600 -13.759200 7.582989
-3.322800 -13.759200 7.534862
-3.276000 -13.759200 7.496671
-3.229200 -13.759200 7.468418
-3.182400 -13.759200 7.433898
-3.135600 -13.759200 7.394078
-3.088800 -13.759200 7.344965
-3.042000 -13.759200 7.302554
-2.995200 -13.759200 7.288050
-2.948400 -13.759200 7.257070
-2.901600 -13.759200 7.203133
-2.854800 -13.759200 7.185498
-2.808000 -13.759200 7.175853
-2.761200 -13.759200 7.104216
-2.714400 -13.759200 7.068912
-2.667600 -13.759200 7.024085
-2.620800 -13.759200 7.013998
-2.574000 -13.759200 6.988357
-2.527200 -13.759200 6.954929
-2.480400 -13.759200 6.888198
-2.433600 -13.759200 6.857872
-2.386800 -13.759200 6.830034
-2.340000 -13.759200 6.816120
-2.293200 -13.759200 6.789055
-2.246400 -13.759200 6.779902
-2.199600 -13.759200 6.775900
-2.152800 -13.759200 6.749654
-2.106000 -13.759200 6.714982
-2.059200 -13.759200 6.704845
-2.012400 -13.759200 6.663315
-1.965600 -13.759200 6.648599
-1.918800 -13.759200 6.638691
-1.872000 -13.759200 6.606018
-1.825200 -13.759200 6.602051
-1.778400 -13.759200 6.578075
-1.731600 -13.759200 6.538984
-1.684800 -13.759200 6.491450
-1.638000 -13.759200 6.463659
-1.591200 -13.759200 6.434030
-1.544400 -13.759200 6.390764
-1.497600 -13.759200 6.369851
-1.450800 -13.759200 6.365307
-1.404000 -13.759200 6.334402
-1.357200 -13.759200 6.321082
-1.310400 -13.759200 6.306106
-1.263600 -13.759200 6.285624
-1.216800 -13.759200 6.275224
-1.170000 -13.759200 6.266577
-1.123200 -13.759200 6.207795
-1.076400 -13.759200 6.187754
-1.029600 -13.759200 6.153237
-0.982800 -13.759200 6.137821
-0.936000 -13.759200 6.125489
-0.889200 -13.759200 6.107321
-0.842400 -13.759200 6.056815
-0.795600 -13.759200 6.037660
-0.748800 -13.759200 6.031101
-0.702000 -13.759200 6.022149
-0.655200 -13.759200 6.009641
-0.608400 -13.759200 6.004355
-0.561600 -13.759200 5.990109
-0.514800 -13.759200 5.978026
-0.468000 -13.759200 5.978026
-0.421200 -13.759200 5.976121
-0.374400 -13.759200 5.970668
-0.327600 -13.759200 5.973054
-0.280800 -13.759200 5.970668
-0.234000 -13.759200 5.965187
-0.187200 -13.759200 5.958241
-0.140400 -13.759200 5.928710
-0.093600 -13.759200 5.892571
-0.046800 -13.759200 5.887693
0.000000 -13.759200 5.883442
0.046800 -13.759200 5.879281
0.093600 -13.759200 5.862843
0.140400 -13.759200 5.862843
0.187200 -13.759200 5.862843
0.234000 -13.759200 5.849629
0.280800 -13.759200 5.846689
0.327600 -13.759200 5.828111
0.374400 -13.759200 5.797281
0.421200 -13.759200 5.786680
0.468000 -13.759200 5.776055
0.514800 -13.759200 5.793218
0.561600 -13.759200 5.776055
0.608400 -13.759200 5.762262
0.655200 -13.759200 5.761796
0.702000 -13.759200 5.753655
0.748800 -13.759200 5.761533
0.795600 -13.759200 5.738040
0.842400 -13.759200 5.733335
0.889200 -13.759200 5.738513
0.936000 -13.759200 5.747736
0.982800 -13.759200 5.760238
1.029600 -13.759200 5.767914
1.076400 -13.759200 5.769748
1.123200 -13.759200 5.771324
1.170000 -13.759200 5.784397
1.216800 -13.759200 5.791272
1.263600 -13.759200 5.795613
1.310400 -13.759200 5.795374
1.357200 -13.759200 5.790908
1.404000 -13.759200 5.795374
1.450800 -13.759200 5.789752
1.497600 -13.759200 5.784052
1.544400 -13.759200 5.784052
1.591200 -13.759200 5.780909
1.638000 -13.759200 5.784052
1.684800 -13.759200 5.780910
1.731600 -13.759200 5.776423
1.778400 -13.759200 5.785942
1.825200 -13.759200 5.785583
1.872000 -13.759200 5.775471
1.918800 -13.759200 5.773439
1.965600 -13.759200 5.769359
2.012400 -13.759200 5.764514
2.059200 -13.759200 5.765956
2.106000 -13.759200 5.757799
2.152800 -13.759200 5.767727
2.199600 -13.759200 5.773590
2.246400 -13.759200 5.780267
2.293200 -13.759200 5.788755
2.340000 -13.759200 5.807686
2.386800 -13.759200 5.808562
2.433600 -13.759200 5.807686
2.480400 -13.759200 5.788107
2.527200 -13.759200 5.786619
2.574000 -13.759200 5.771726
2.620800 -13.759200 5.781665
2.667600 -13.759200 5.771726
2.714400 -13.759200 5.781665
2.761200 -13.759200 5.792601
2.808000 -13.759200 5.796113
2.854800 -13.759200 5.797053
2.901600 -13.759200 5.818375
2.948400 -13.759200 5.820040
2.995200 -13.759200 5.823437
3.042000 -13.759200 5.842098
3.088800 -13.759200 5.849489
3.135600 -13.759200 5.849489
3.182400 -13.759200 5.850579
3.229200 -13.759200 5.856600
3.276000 -13.759200 5.859895
3.322800 -13.759200 5.859895
3.369600 -13.759200 5.859895
3.416400 -13.759200 5.868220
3.463200 -13.759200 5.869381
3.510000 -13.759200 5.878194
3.556800 -13.759200 5.877119
3.603600 -13.759200 5.881090
3.650400 -13.759200 5.905952
3.697200 -13.759200 5.918852
3.744000 -13.759200 5.918919
3.790800 -13.759200 5.923893
3.837600 -13.759200 5.926788
3.884400 -13.759200 5.918852
3.931200 -13.759200 5.917782
3.978000 -13.759200 5.930439
4.024800 -13.759200 5.935528
4.071600 -13.759200 5.941650
4.118400 -13.759200 5.961317
4.165200 -13.759200 5.962551
4.212000 -13.759200 5.995241
4.258800 -13.759200 5.979813
4.305600 -13.759200 5.977616
4.352400 -13.759200 5.987941
4.399200 -13.759200 5.987972
4.446000 -13.759200 5.990043
4.492800 -13.759200 6.042173
4.539600 -13.759200 6.057636
4.586400 -13.759200 6.068957
4.633200 -13.759200 6.107228
4.680000 -13.759200 6.108608
4.726800 -13.759200 6.126383
4.773600 -13.759200 6.126383
4.820400 -13.759200 6.160294
4.867200 -13.759200 6.166038
4.914000 -13.759200 6.177062
4.960800 -13.759200 6.185171
5.007600 -13.759200 6.200114
5.054400 -13.759200 6.207388
5.101200 -13.759200 6.248210
5.148000 -13.759200 6.265624
5.194800 -13.759200 6.283592
5.241600 -13.759200 6.299276
5.288400 -13.759200 6.301129
5.335200 -13.759200 6.324100
5.382000 -13.759200 6.324100
5.428800 -13.759200 6.361532
5.475600 -13.759200 6.391611
5.522400 -13.759200 6.405400
5.569200 -13.759200 6.413833
5.616000 -13.759200 6.442995
5.662800 -13.759200 6.475950
5.709600 -13.759200 6.483625
5.756400 -13.759200 6.490414
5.803200 -13.759200 6.495630
5.850000 -13.759200 6.508457
5.896800 -13.759200 6.509095
5.943600 -13.759200 6.509095
5.990400 -13.759200 6.517199
6.037200 -13.759200 6.520796
6.084000 -13.759200 6.539973
6.130800 -13.759200 6.547264
6.177600 -13.759200 6.558061
6.224400 -13.759200 6.577762
6.271200 -13.759200 6.591581
6.318000 -13.759200 6.601287
6.364800 -13.759200 6.622662
6.411600 -13.759200 6.624281
6.458400 -13.759200 6.627746
6.505200 -13.759200 6.632468
6.552000 -13.759200 6.645611
6.598800 -13.759200 6.648005
6.645600 -13.759200 6.658864
6.692400 -13.759200 6.699204
6.739200 -13.759200 6.709644
6.786000 -13.759200 6.739727
6.832800 -13.759200 6.785098
6.879600 -13.759200 6.789961
6.926400 -13.759200 6.810405
6.973200 -13.759200 6.818791
7.020000 -13.759200 6.827584
7.066800 -13.759200 6.831092
7.113600 -13.759200 6.853716
7.160400 -13.759200 6.869190
7.207200 -13.759200 6.902579
7.254000 -13.759200 6.927219
7.300800 -13.759200 6.928481
7.347600 -13.759200 6.931012
7.394400 -13.759200 6.946324
7.441200 -13.759200 6.967540
7.488000 -13.759200 6.970399
7.534800 -13.759200 6.970399
7.581600 -13.759200 6.980430
7.628400 -13.759200 7.009147
7.675200 -13.759200 7.022731
7.722000 -13.759200 7.047269
7.768800 -13.759200 7.063459
7.815600 -13.759200 7.049713
7.862400 -13.759200 7.063459
7.909200 -13.759200 7.063604
7.956000 -13.759200 7.069951
8.002800 -13.759200 7.075176
8.049600 -13.759200 7.090334
8.096400 -13.759200 7.133648
8.143200 -13.759200 7.145909
8.190000 -13.759200 7.178452
8.236800 -13.759200 7.187712
8.283600 -13.759200 7.212705
8.330400 -13.759200 7.227454
8.377200 -13.759200 7.238320
8.424000 -13.759200 7.252178
8.470800 -13.759200 7.298134
8.517600 -13.759200 7.299511
8.564400 -13.759200 7.323184
8.611200 -13.759200 7.349581
8.658000 -13.759200 7.374387
8.704800 -13.759200 7.382763
8.751600 -13.759200 7.401827
8.798400 -13.759200 7.432971
8.845200 -13.759200 7.455266
8.892000 -13.759200 7.455266
8.938800 -13.759200 7.488524
8.985600 -13.759200 7.503082
9.032400 -13.759200 7.511774
9.079200 -13.759200 7.528488
9.126000 -13.759200 7.537919
9.172800 -13.759200 7.595231
9.219600 -13.759200 7.613562
9.266400 -13.759200 7.653002
9.313200 -13.759200 7.682497
9.360000 -13.759200 7.714863
9.406800 -13.759200 7.717146
9.453600 -13.759200 7.735015
9.500400 -13.759200 7.738430
9.547200 -13.759200 7.768589
9.594000 -13.759200 7.775248
9.640800 -13.759200 7.793199
9.687600 -13.759200 7.816402
9.734400 -13.759200 7.835684
9.781200 -13.759200 7.870361
9.828000 -13.759200 7.914941
9.874800 -13.759200 7.962392
9.921600 -13.759200 8.002332
9.968400 -13.759200 8.052380
10.015200 -13.759200 8.108755
10.062000 -13.759200 8.158125
10.108800 -13.759200 8.166256
10.155600 -13.759200 8.171577
10.202400 -13.759200 8.198581
10.249200 -13.759200 8.220652
10.296000 -13.759200 8.250690
10.342800 -13.759200 8.287581
10.389600 -13.759200 8.305344
10.436400 -13.759200 8.349487
10.483200 -13.759200 8.429924
10.530000 -13.759200 8.480510
10.576800 -13.759200 8.502372
10.623600 -13.759200 8.546995
10.670400 -13.759200 8.608129
10.717200 -13.759200 8.643827
10.764000 -13.759200 8.659630
10.810800 -13.759200 8.676398
10.857600 -13.759200 8.739368
10.904400 -13.759200 8.743403
10.951200 -13.759200 8.944831
12.729600 -13.759200 7.530498
12.776400 -13.759200 7.530417
12.823200 -13.759200 7.530017
12.916800 -13.759200 7.517240
12.963600 -13.759200 7.510891
13.010400 -13.759200 7.513877
13.057200 -13.759200 7.517486
13.104000 -13.759200 7.546362
13.150800 -13.759200 7.546362
13.197600 -13.759200 7.547159
13.244400 -13.759200 7.558297
13.291200 -13.759200 7.564469
13.525200 -13.759200 7.612815
13.618800 -13.759200 7.609676
13.665600 -13.759200 7.603841
13.712400 -13.759200 7.587698
13.759200 -13.759200 7.585850
13.806000 -13.759200 7.587698
13.899600 -13.759200 7.587698
13.946400 -13.759200 7.587698
13.993200 -13.759200 7.589082
14.180400 -13.759200 7.630211
14.227200 -13.759200 7.642692
14.367600 -13.759200 7.644219
14.414400 -13.759200 7.636531
14.461200 -13.759200 7.610757
14.508000 -13.759200 7.593026
17.362800 -13.759200 0.603047
17.409600 -13.759200 0.370694
18.626400 -13.759200 0.000000
-18.720000 -13.712400 0.000000
-18.673200 -13.712400 0.000000
-18.626400 -13.712400 0.000000
-18.579600 -13.712400 -14.723060
-18.532800 -13.712400 -14.683349
-18.486000 -13.712400 -14.655989
-18.439200 -13.712400 -14.651118
-18.392400 -13.712400 -14.638508
-18.345600 -13.712400 -14.604613
-18.298800 -13.712400 -14.551867
-18.252000 -13.712400 -14.551867
-18.205200 -13.712400 -14.531568
-18.158400 -13.712400 -14.503766
-18.111600 -13.712400 -14.468323
-18.064800 -13.712400 -14.413762
-18.018000 -13.712400 -14.376493
-17.971200 -13.712400 -14.372405
-17.924400 -13.712400 -14.343486
-17.877600 -13.712400 -14.337242
-17.830800 -13.712400 -14.286179
-17.784000 -13.712400 -14.281895
-17.737200 -13.712400 -14.304675
-17.690400 -13.712400 -14.299615
-17.643600 -13.712400 -14.281895
-17.596800 -13.712400 -14.277105
-17.550000 -13.712400 -14.267234
-17.503200 -13.712400 -14.239846
-17.456400 -13.712400 -14.211512
-17.409600 -13.712400 -14.178414
-17.362800 -13.712400 -14.165043
-17.316000 -13.712400 -14.143660
-17.269200 -13.712400 -14.122011
-17.222400 -13.712400 -14.122011
-17.175600 -13.712400 -14.122011
-17.128800 -13.712400 -14.125036
-17.082000 -13.712400 -14.125036
-17.035200 -13.712400 -14.125036
-16.988400 -13.712400 -14.121287
-16.941600 -13.712400 -14.093050
-16.894800 -13.712400 -14.059286
-16.848000 -13.712400 -14.016814
-16.801200 -13.712400 -13.989250
-16.754400 -13.712400 -13.988080
-16.707600 -13.712400 -13.976508
-16.660800 -13.712400 -13.971342
-16.614000 -13.712400 -13.967627
-16.567200 -13.712400 -13.919858
-16.520400 -13.712400 -13.916298
-16.473600 -13.712400 -13.904030
-16.426800 -13.712400 -13.870384
-16.380000 -13.712400 -13.866037
-16.333200 -13.712400 -13.826806
-16.286400 -13.712400 -13.787270
-16.239600 -13.712400 -13.781914
-16.192800 -13.712400 -13.735834
-16.146000 -13.712400 -13.655448
-16.099200 -13.712400 -13.577726
-16.052400 -13.712400 -13.547275
-16.005600 -13.712400 -13.483524
-15.958800 -13.712400 -13.438103
-14.461200 -13.712400 5.134542
-14.414400 -13.712400 5.170899
-14.367600 -13.712400 5.208725
-14.320800 -13.712400 5.240791
-14.274000 -13.712400 5.268382
-14.227200 -13.712400 5.292903
-14.180400 -13.712400 5.312667
-14.133600 -13.712400 5.332530
-14.086800 -13.712400 5.345485
-14.040000 -13.712400 5.363791
-13.993200 -13.712400 5.390804
-13.946400 -13.712400 5.409802
-13.899600 -13.712400 5.419242
-13.852800 -13.712400 5.429409
-13.806000 -13.712400 5.434572
-13.759200 -13.712400 5.441340
-13.712400 -13.712400 5.442565
-13.665600 -13.712400 5.445085
-13.618800 -13.712400 5.454668
-13.572000 -13.712400 5.454716
-13.525200 -13.712400 5.461651
-13.478400 -13.712400 5.467595
-13.431600 -13.712400 5.473557
-13.384800 -13.712400 5.485377
-13.338000 -13.712400 5.496208
-13.291200 -13.712400 5.505046
-13.244400 -13.712400 5.540156
-13.197600 -13.712400 5.584374
-13.150800 -13.712400 5.677379
-13.104000 -13.712400 5.696845
-4.539600 -13.712400 9.687052
-4.492800 -13.712400 9.332766
-4.446000 -13.712400 9.086330
-4.399200 -13.712400 8.952067
-4.352400 -13.712400 8.881884
-4.305600 -13.712400 8.814547
-4.258800 -13.712400 8.721950
-4.212000 -13.712400 8.624922
-4.165200 -13.712400 8.481017
-4.118400 -13.712400 8.402135
-4.071600 -13.712400 8.373514
-4.024800 -13.712400 8.271472
-3.978000 -13.712400 8.245539
-3.931200 -13.712400 8.207365
-3.884400 -13.712400 8.027840
-3.837600 -13.712400 7.934660
-3.790800 -13.712400 7.842183
-3.744000 -13.712400 7.823993
-3.697200 -13.712400 7.833512
-3.650400 -13.712400 7.829729
-3.603600 -13.712400 7.804400
-3.556800 -13.712400 7.782100
-3.510000 -13.712400 7.734357
-3.463200 -13.712400 7.693200
-3.416400 -13.712400 7.651796
-3.369600 -13.712400 7.597304
-3.322800 -13.712400 7.534862
-3.276000 -13.712400 7.484295
-3.229200 -13.712400 7.471646
-3.182400 -13.712400 7.416146
-3.135600 -13.712400 7.394078
-3.088800 -13.712400 7.362867
-3.042000 -13.712400 7.314676
-2.995200 -13.712400 7.280983
-2.948400 -13.712400 7.244496
-2.901600 -13.712400 7.207154
-2.854800 -13.712400 7.190718
-2.808000 -13.712400 7.175853
-2.761200 -13.712400 7.104962
-2.714400 -13.712400 7.041987
-2.667600 -13.712400 7.024085
-2.620800 -13.712400 7.010290
-2.574000 -13.712400 6.987136
-2.527200 -13.712400 6.945969
-2.480400 -13.712400 6.888198
-2.433600 -13.712400 6.857872
-2.386800 -13.712400 6.830824
-2.340000 -13.712400 6.816120
-2.293200 -13.712400 6.796107
-2.246400 -13.712400 6.793832
-2.199600 -13.712400 6.779902
-2.152800 -13.712400 6.772441
-2.106000 -13.712400 6.717910
-2.059200 -13.712400 6.714982
-2.012400 -13.712400 6.709174
-1.965600 -13.712400 6.663315
-1.918800 -13.712400 6.643374
-1.872000 -13.712400 6.637885
-1.825200 -13.712400 6.632119
-1.778400 -13.712400 6.591175
-1.731600 -13.712400 6.570065
-1.684800 -13.712400 6.520468
-1.638000 -13.712400 6.459225
-1.591200 -13.712400 6.414043
-1.544400 -13.712400 6.376811
-1.497600 -13.712400 6.365307
-1.450800 -13.712400 6.353874
-1.404000 -13.712400 6.326259
-1.357200 -13.712400 6.319454
-1.310400 -13.712400 6.299130
-1.263600 -13.712400 6.272179
-1.216800 -13.712400 6.260811
-1.170000 -13.712400 6.226364
-1.123200 -13.712400 6.188535
-1.076400 -13.712400 6.167645
-1.029600 -13.712400 6.137821
-0.982800 -13.712400 6.116226
-0.936000 -13.712400 6.066370
-0.889200 -13.712400 6.062029
-0.842400 -13.712400 6.043375
-0.795600 -13.712400 6.037150
-0.748800 -13.712400 6.029111
-0.702000 -13.712400 6.022149
-0.655200 -13.712400 6.008716
-0.608400 -13.712400 5.995629
-0.561600 -13.712400 5.987092
-0.514800 -13.712400 5.977754
-0.468000 -13.712400 5.976121
-0.421200 -13.712400 5.970668
-0.374400 -13.712400 5.965187
-0.327600 -13.712400 5.967616
-0.280800 -13.712400 5.965187
-0.234000 -13.712400 5.954756
-0.187200 -13.712400 5.936683
-0.140400 -13.712400 5.889037
-0.093600 -13.712400 5.887693
-0.046800 -13.712400 5.870517
0.000000 -13.712400 5.849629
0.046800 -13.712400 5.849629
0.093600 -13.712400 5.848787
0.140400 -13.712400 5.844401
0.187200 -13.712400 5.831953
0.234000 -13.712400 5.801343
0.280800 -13.712400 5.828111
0.327600 -13.712400 5.796593
0.374400 -13.712400 5.794763
0.421200 -13.712400 5.783301
0.468000 -13.712400 5.772929
0.514800 -13.712400 5.776055
0.561600 -13.712400 5.763872
0.608400 -13.712400 5.761611
0.655200 -13.712400 5.750856
0.702000 -13.712400 5.726476
0.748800 -13.712400 5.728223
0.795600 -13.712400 5.728223
0.842400 -13.712400 5.727930
0.889200 -13.712400 5.729816
0.936000 -13.712400 5.729862
0.982800 -13.712400 5.738040
1.029600 -13.712400 5.753842
1.076400 -13.712400 5.754092
1.123200 -13.712400 5.763487
1.170000 -13.712400 5.768737
1.216800 -13.712400 5.768737
1.263600 -13.712400 5.785657
1.310400 -13.712400 5.775774
1.357200 -13.712400 5.768737
1.404000 -13.712400 5.780910
1.450800 -13.712400 5.775073
1.497600 -13.712400 5.753592
1.544400 -13.712400 5.762892
1.591200 -13.712400 5.762892
1.638000 -13.712400 5.774354
1.684800 -13.712400 5.775073
1.731600 -13.712400 5.762375
1.778400 -13.712400 5.776423
1.825200 -13.712400 5.776423
1.872000 -13.712400 5.748988
1.918800 -13.712400 5.745950
1.965600 -13.712400 5.746343
2.012400 -13.712400 5.749315
2.059200 -13.712400 5.751520
2.106000 -13.712400 5.748988
2.152800 -13.712400 5.764514
2.199600 -13.712400 5.767727
2.246400 -13.712400 5.773546
2.293200 -13.712400 5.777178
2.340000 -13.712400 5.794299
2.386800 -13.712400 5.788107
2.433600 -13.712400 5.788107
2.480400 -13.712400 5.783476
2.527200 -13.712400 5.783476
2.574000 -13.712400 5.757908
2.620800 -13.712400 5.760866
2.667600 -13.712400 5.760866
2.714400 -13.712400 5.779488
2.761200 -13.712400 5.780572
2.808000 -13.712400 5.802981
2.854800 -13.712400 5.803620
2.901600 -13.712400 5.823437
2.948400 -13.712400 5.823437
2.995200 -13.712400 5.826605
3.042000 -13.712400 5.842098
3.088800 -13.712400 5.848534
3.135600 -13.712400 5.849489
3.182400 -13.712400 5.849489
3.229200 -13.712400 5.850579
3.276000 -13.712400 5.856600
3.322800 -13.712400 5.856529
3.369600 -13.712400 5.855972
3.416400 -13.712400 5.859895
3.463200 -13.712400 5.863396
3.510000 -13.712400 5.877119
3.556800 -13.712400 5.876692
3.603600 -13.712400 5.876692
3.650400 -13.712400 5.893025
3.697200 -13.712400 5.909924
3.744000 -13.712400 5.909924
3.790800 -13.712400 5.917782
3.837600 -13.712400 5.917782
3.884400 -13.712400 5.913878
3.931200 -13.712400 5.901732
3.978000 -13.712400 5.915568
4.024800 -13.712400 5.913878
4.071600 -13.712400 5.930706
4.118400 -13.712400 5.946841
4.165200 -13.712400 5.946615
4.212000 -13.712400 5.979189
4.258800 -13.712400 5.979189
4.305600 -13.712400 5.974200
4.352400 -13.712400 5.987941
4.399200 -13.712400 5.988503
4.446000 -13.712400 5.989493
4.492800 -13.712400 6.033491
4.539600 -13.712400 6.037455
4.586400 -13.712400 6.063907
4.633200 -13.712400 6.093864
4.680000 -13.712400 6.107554
4.726800 -13.712400 6.119101
4.773600 -13.712400 6.124542
4.820400 -13.712400 6.153398
4.867200 -13.712400 6.166038
4.914000 -13.712400 6.176581
4.960800 -13.712400 6.184142
5.007600 -13.712400 6.196608
5.054400 -13.712400 6.207388
5.101200 -13.712400 6.234996
5.148000 -13.712400 6.285468
5.194800 -13.712400 6.299276
5.241600 -13.712400 6.324100
5.288400 -13.712400 6.327456
5.335200 -13.712400 6.374209
5.382000 -13.712400 6.374209
5.428800 -13.712400 6.381062
5.475600 -13.712400 6.410080
5.522400 -13.712400 6.413833
5.569200 -13.712400 6.435082
5.616000 -13.712400 6.448559
5.662800 -13.712400 6.477341
5.709600 -13.712400 6.483625
5.756400 -13.712400 6.490414
5.803200 -13.712400 6.495630
5.850000 -13.712400 6.507671
5.896800 -13.712400 6.509095
5.943600 -13.712400 6.509095
5.990400 -13.712400 6.510509
6.037200 -13.712400 6.520796
6.084000 -13.712400 6.539973
6.130800 -13.712400 6.547444
6.177600 -13.712400 6.566592
6.224400 -13.712400 6.585230
6.271200 -13.712400 6.591581
6.318000 -13.712400 6.601287
6.364800 -13.712400 6.622662
6.411600 -13.712400 6.624281
6.458400 -13.712400 6.632468
6.505200 -13.712400 6.644364
6.552000 -13.712400 6.652183
6.598800 -13.712400 6.654214
6.645600 -13.712400 6.658864
6.692400 -13.712400 6.690615
6.739200 -13.712400 6.707500
6.786000 -13.712400 6.735415
6.832800 -13.712400 6.755223
6.879600 -13.712400 6.770665
6.926400 -13.712400 6.795631
6.973200 -13.712400 6.827584
7.020000 -13.712400 6.831092
7.066800 -13.712400 6.843587
7.113600 -13.712400 6.860115
7.160400 -13.712400 6.877949
7.207200 -13.712400 6.883923
7.254000 -13.712400 6.913738
7.300800 -13.712400 6.928481
7.347600 -13.712400 6.937518
7.394400 -13.712400 6.953194
7.441200 -13.712400 6.970399
7.488000 -13.712400 6.970399
7.534800 -13.712400 6.972865
7.581600 -13.712400 6.989660
7.628400 -13.712400 7.018708
7.675200 -13.712400 7.033409
7.722000 -13.712400 7.054209
7.768800 -13.712400 7.076963
7.815600 -13.712400 7.069951
7.862400 -13.712400 7.069951
7.909200 -13.712400 7.069376
7.956000 -13.712400 7.074690
8.002800 -13.712400 7.088807
8.049600 -13.712400 7.093511
8.096400 -13.712400 7.133648
8.143200 -13.712400 7.145909
8.190000 -13.712400 7.187699
8.236800 -13.712400 7.203508
8.283600 -13.712400 7.224004
8.330400 -13.712400 7.235063
8.377200 -13.712400 7.274488
8.424000 -13.712400 7.298134
8.470800 -13.712400 7.309968
8.517600 -13.712400 7.319371
8.564400 -13.712400 7.332493
8.611200 -13.712400 7.361663
8.658000 -13.712400 7.377149
8.704800 -13.712400 7.397023
8.751600 -13.712400 7.426955
8.798400 -13.712400 7.448714
8.845200 -13.712400 7.466348
8.892000 -13.712400 7.481806
8.938800 -13.712400 7.511774
8.985600 -13.712400 7.514815
9.032400 -13.712400 7.529474
9.079200 -13.712400 7.559100
9.126000 -13.712400 7.595231
9.172800 -13.712400 7.631625
9.219600 -13.712400 7.638016
9.266400 -13.712400 7.666505
9.313200 -13.712400 7.714863
9.360000 -13.712400 7.735602
9.406800 -13.712400 7.755248
9.453600 -13.712400 7.755248
9.500400 -13.712400 7.768589
9.547200 -13.712400 7.785295
9.594000 -13.712400 7.785295
9.640800 -13.712400 7.794827
9.687600 -13.712400 7.818877
9.734400 -13.712400 7.866758
9.781200 -13.712400 7.888555
9.828000 -13.712400 7.921963
9.874800 -13.712400 7.962392
9.921600 -13.712400 8.009893
9.968400 -13.712400 8.014239
10.015200 -13.712400 8.072685
10.062000 -13.712400 8.108755
10.108800 -13.712400 8.132491
10.155600 -13.712400 8.158125
10.202400 -13.712400 8.190721
10.249200 -13.712400 8.213814
10.296000 -13.712400 8.250978
10.342800 -13.712400 8.302357
10.389600 -13.712400 8.305261
10.436400 -13.712400 8.338335
10.483200 -13.712400 8.390942
10.530000 -13.712400 8.446320
10.576800 -13.712400 8.532357
10.623600 -13.712400 8.555528
10.670400 -13.712400 8.610672
10.717200 -13.712400 8.694203
10.764000 -13.712400 8.727063
10.810800 -13.712400 8.728699
10.857600 -13.712400 8.745213
10.904400 -13.712400 8.769715
10.951200 -13.712400 8.874582
12.916800 -13.712400 7.539461
12.963600 -13.712400 7.530417
13.010400 -13.712400 7.541910
13.057200 -13.712400 7.546362
13.150800 -13.712400 7.556775
13.197600 -13.712400 7.559342
13.244400 -13.712400 7.560424
13.291200 -13.712400 7.581643
13.338000 -13.712400 7.589059
13.478400 -13.712400 7.596720
13.618800 -13.712400 7.603841
13.712400 -13.712400 7.577574
13.946400 -13.712400 7.589082
13.993200 -13.712400 7.596636
14.180400 -13.712400 7.638333
14.414400 -13.712400 7.654515
14.461200 -13.712400 7.654515
14.508000 -13.712400 7.636531
14.554800 -13.712400 7.608659
15.444000 -13.712400 6.320563
15.490800 -13.712400 6.333813
15.537600 -13.712400 6.305843
18.626400 -13.712400 0.000000
18.673200 -13.712400 0.000000
-18.720000 -13.665600 0.000000
-18.673200 -13.665600 0.000000
-18.626400 -13.665600 0.000000
-18.579600 -13.665600 -14.726767
-18.532800 -13.665600 -14.683349
-18.486000 -13.665600 -14.651118
-18.439200 -13.665600 -14.642079
-18.392400 -13.665600 -14.638508
-18.345600 -13.665600 -14.622405
-18.298800 -13.665600 -14.610778
-18.252000 -13.665600 -14.604613
-18.205200 -13.665600 -14.537624
-18.158400 -13.665600 -14.513353
-18.111600 -13.665600 -14.483524
-18.064800 -13.665600 -14.443744
-18.018000 -13.665600 -14.413762
-17.971200 -13.665600 -14.396438
-17.924400 -13.665600 -14.358507
-17.877600 -13.665600 -14.353251
-17.830800 -13.665600 -14.286179
-17.784000 -13.665600 -14.281895
-17.737200 -13.665600 -14.304675
-17.690400 -13.665600 -14.304675
-17.643600 -13.665600 -14.299615
-17.596800 -13.665600 -14.281895
-17.550000 -13.665600 -14.299615
-17.503200 -13.665600 -14.263052
-17.456400 -13.665600 -14.212034
-17.409600 -13.665600 -14.178414
-17.362800 -13.665600 -14.165043
-17.316000 -13.665600 -14.152163
-17.269200 -13.665600 -14.129380
-17.222400 -13.665600 -14.133002
-17.175600 -13.665600 -14.150941
-17.128800 -13.665600 -14.146644
-17.082000 -13.665600 -14.125779
-17.035200 -13.665600 -14.125779
-16.988400 -13.665600 -14.121320
-16.941600 -13.665600 -14.111802
-16.894800 -13.665600 -14.059286
-16.848000 -13.665600 -14.016983
-16.801200 -13.665600 -14.013663
-16.754400 -13.665600 -13.990780
-16.707600 -13.665600 -13.979820
-16.660800 -13.665600 -13.973010
-16.614000 -13.665600 -13.967627
-16.567200 -13.665600 -13.919858
-16.520400 -13.665600 -13.916298
-16.473600 -13.665600 -13.904030
-16.426800 -13.665600 -13.870384
-16.380000 -13.665600 -13.866037
-16.333200 -13.665600 -13.851780
-16.286400 -13.665600 -13.791369
-16.239600 -13.665600 -13.780569
-16.192800 -13.665600 -13.735834
-16.146000 -13.665600 -13.627385
-16.099200 -13.665600 -13.577726
-16.052400 -13.665600 -13.508329
-16.005600 -13.665600 -13.441275
-14.554800 -13.665600 5.116935
-14.508000 -13.665600 5.158769
-14.461200 -13.665600 5.167764
-14.414400 -13.665600 5.192912
-14.367600 -13.665600 5.227624
-14.320800 -13.665600 5.258764
-14.274000 -13.665600 5.288334
-14.227200 -13.665600 5.306766
-14.180400 -13.665600 5.331589
-14.133600 -13.665600 5.345977
-14.086800 -13.665600 5.363791
-14.040000 -13.665600 5.390804
-13.993200 -13.665600 5.399545
-13.946400 -13.665600 5.415884
-13.899600 -13.665600 5.427363
-13.852800 -13.665600 5.430733
-13.806000 -13.665600 5.434572
-13.759200 -13.665600 5.437581
-13.712400 -13.665600 5.443368
-13.665600 -13.665600 5.446010
-13.618800 -13.665600 5.454668
-13.572000 -13.665600 5.454668
-13.525200 -13.665600 5.462955
-13.478400 -13.665600 5.467595
-13.431600 -13.665600 5.473593
-13.384800 -13.665600 5.485377
-13.338000 -13.665600 5.499349
-13.291200 -13.665600 5.540156
-13.244400 -13.665600 5.578532
-13.197600 -13.665600 5.630646
-13.150800 -13.665600 5.696845
-4.539600 -13.665600 9.332766
-4.492800 -13.665600 9.301892
-4.446000 -13.665600 8.998795
-4.399200 -13.665600 8.881884
-4.352400 -13.665600 8.825473
-4.305600 -13.665600 8.737092
-4.258800 -13.665600 8.624922
-4.212000 -13.665600 8.540402
-4.165200 -13.665600 8.414094
-4.118400 -13.665600 8.373514
-4.071600 -13.665600 8.348995
-4.024800 -13.665600 8.244981
-3.978000 -13.665600 8.240272
-3.931200 -13.665600 8.097704
-3.884400 -13.665600 7.968274
-3.837600 -13.665600 7.904002
-3.790800 -13.665600 7.823993
-3.744000 -13.665600 7.803150
-3.697200 -13.665600 7.804400
-3.650400 -13.665600 7.804400
-3.603600 -13.665600 7.801478
-3.556800 -13.665600 7.779347
-3.510000 -13.665600 7.715580
-3.463200 -13.665600 7.687264
-3.416400 -13.665600 7.651796
-3.369600 -13.665600 7.585572
-3.322800 -13.665600 7.542932
-3.276000 -13.665600 7.507679
-3.229200 -13.665600 7.475720
-3.182400 -13.665600 7.418280
-3.135600 -13.665600 7.409773
-3.088800 -13.665600 7.368552
-3.042000 -13.665600 7.333919
-2.995200 -13.665600 7.284340
-2.948400 -13.665600 7.257070
-2.901600 -13.665600 7.207154
-2.854800 -13.665600 7.190718
-2.808000 -13.665600 7.175853
-2.761200 -13.665600 7.127294
-2.714400 -13.665600 7.068912
-2.667600 -13.665600 7.028748
-2.620800 -13.665600 7.010290
-2.574000 -13.665600 6.987136
-2.527200 -13.665600 6.970032
-2.480400 -13.665600 6.920540
-2.433600 -13.665600 6.886807
-2.386800 -13.665600 6.840194
-2.340000 -13.665600 6.830824
-2.293200 -13.665600 6.800859
-2.246400 -13.665600 6.796107
-2.199600 -13.665600 6.781510
-2.152800 -13.665600 6.778291
-2.106000 -13.665600 6.749654
-2.059200 -13.665600 6.717910
-2.012400 -13.665600 6.709174
-1.965600 -13.665600 6.678242
-1.918800 -13.665600 6.660183
-1.872000 -13.665600 6.635763
-1.825200 -13.665600 6.630363
-1.778400 -13.665600 6.591175
-1.731600 -13.665600 6.570065
-1.684800 -13.665600 6.520468
-1.638000 -13.665600 6.467191
-1.591200 -13.665600 6.434030
-1.544400 -13.665600 6.376811
-1.497600 -13.665600 6.363113
-1.450800 -13.665600 6.343520
-1.404000 -13.665600 6.319156
-1.357200 -13.665600 6.299130
-1.310400 -13.665600 6.270719
-1.263600 -13.665600 6.252596
-1.216800 -13.665600 6.222678
-1.170000 -13.665600 6.207795
-1.123200 -13.665600 6.153237
-1.076400 -13.665600 6.132297
-1.029600 -13.665600 6.106008
-0.982800 -13.665600 6.050360
-0.936000 -13.665600 6.045018
-0.889200 -13.665600 6.043375
-0.842400 -13.665600 6.036703
-0.795600 -13.665600 6.029111
-0.748800 -13.665600 6.010974
-0.702000 -13.665600 6.008716
-0.655200 -13.665600 6.004037
-0.608400 -13.665600 5.995002
-0.561600 -13.665600 5.990109
-0.514800 -13.665600 5.970668
-0.468000 -13.665600 5.973054
-0.421200 -13.665600 5.967616
-0.374400 -13.665600 5.958241
-0.327600 -13.665600 5.958241
-0.280800 -13.665600 5.958241
-0.234000 -13.665600 5.943354
-0.187200 -13.665600 5.918963
-0.140400 -13.665600 5.888384
-0.093600 -13.665600 5.851229
-0.046800 -13.665600 5.848787
0.000000 -13.665600 5.842966
0.046800 -13.665600 5.831953
0.093600 -13.665600 5.819564
0.140400 -13.665600 5.818077
0.187200 -13.665600 5.791502
0.234000 -13.665600 5.791502
0.280800 -13.665600 5.791502
0.327600 -13.665600 5.783301
0.374400 -13.665600 5.782010
0.421200 -13.665600 5.769748
0.468000 -13.665600 5.772929
0.514800 -13.665600 5.776055
0.561600 -13.665600 5.772929
0.608400 -13.665600 5.774241
0.655200 -13.665600 5.762262
0.702000 -13.665600 5.733335
0.748800 -13.665600 5.747736
0.795600 -13.665600 5.733335
0.842400 -13.665600 5.729862
0.889200 -13.665600 5.732172
0.936000 -13.665600 5.732172
0.982800 -13.665600 5.738040
1.029600 -13.665600 5.747736
1.076400 -13.665600 5.742583
1.123200 -13.665600 5.742583
1.170000 -13.665600 5.760238
1.216800 -13.665600 5.760238
1.263600 -13.665600 5.765586
1.310400 -13.665600 5.763487
1.357200 -13.665600 5.751799
1.404000 -13.665600 5.750561
1.450800 -13.665600 5.746521
1.497600 -13.665600 5.731441
1.544400 -13.665600 5.744283
1.591200 -13.665600 5.744283
1.638000 -13.665600 5.747644
1.684800 -13.665600 5.747644
1.731600 -13.665600 5.744804
1.778400 -13.665600 5.762375
1.825200 -13.665600 5.762375
1.872000 -13.665600 5.744804
1.918800 -13.665600 5.744804
1.965600 -13.665600 5.744804
2.012400 -13.665600 5.746343
2.059200 -13.665600 5.748593
2.106000 -13.665600 5.745950
2.152800 -13.665600 5.754872
2.199600 -13.665600 5.765956
2.246400 -13.665600 5.771765
2.293200 -13.665600 5.773590
2.340000 -13.665600 5.794299
2.386800 -13.665600 5.780267
2.433600 -13.665600 5.783476
2.480400 -13.665600 5.770878
2.527200 -13.665600 5.751798
2.574000 -13.665600 5.744737
2.620800 -13.665600 5.752387
2.667600 -13.665600 5.766668
2.714400 -13.665600 5.796113
2.761200 -13.665600 5.802981
2.808000 -13.665600 5.809999
2.854800 -13.665600 5.818375
2.901600 -13.665600 5.827528
2.948400 -13.665600 5.827528
2.995200 -13.665600 5.827528
3.042000 -13.665600 5.841416
3.088800 -13.665600 5.842098
3.135600 -13.665600 5.848199
3.182400 -13.665600 5.848534
3.229200 -13.665600 5.848534
3.276000 -13.665600 5.850579
3.322800 -13.665600 5.849489
3.369600 -13.665600 5.846984
3.416400 -13.665600 5.855972
3.463200 -13.665600 5.855972
3.510000 -13.665600 5.868220
3.556800 -13.665600 5.863396
3.603600 -13.665600 5.855972
3.650400 -13.665600 5.869381
3.697200 -13.665600 5.904046
3.744000 -13.665600 5.895203
3.790800 -13.665600 5.904046
3.837600 -13.665600 5.895203
3.884400 -13.665600 5.897220
3.931200 -13.665600 5.893481
3.978000 -13.665600 5.897220
4.024800 -13.665600 5.895203
4.071600 -13.665600 5.912734
4.118400 -13.665600 5.941650
4.165200 -13.665600 5.941369
4.212000 -13.665600 5.961314
4.258800 -13.665600 5.964577
4.305600 -13.665600 5.961317
4.352400 -13.665600 5.977616
4.399200 -13.665600 5.987941
4.446000 -13.665600 5.987972
4.492800 -13.665600 6.013933
4.539600 -13.665600 6.030831
4.586400 -13.665600 6.065190
4.633200 -13.665600 6.093864
4.680000 -13.665600 6.108179
4.726800 -13.665600 6.124542
4.773600 -13.665600 6.124542
4.820400 -13.665600 6.153398
4.867200 -13.665600 6.171147
4.914000 -13.665600 6.189134
4.960800 -13.665600 6.199227
5.007600 -13.665600 6.207388
5.054400 -13.665600 6.223317
5.101200 -13.665600 6.255827
5.148000 -13.665600 6.293153
5.194800 -13.665600 6.299276
5.241600 -13.665600 6.327456
5.288400 -13.665600 6.353995
5.335200 -13.665600 6.374209
5.382000 -13.665600 6.381062
5.428800 -13.665600 6.381062
5.475600 -13.665600 6.405400
5.522400 -13.665600 6.413833
5.569200 -13.665600 6.433862
5.616000 -13.665600 6.442995
5.662800 -13.665600 6.461217
5.709600 -13.665600 6.483625
5.756400 -13.665600 6.490414
5.803200 -13.665600 6.495630
5.850000 -13.665600 6.502870
5.896800 -13.665600 6.507671
5.943600 -13.665600 6.507671
5.990400 -13.665600 6.509095
6.037200 -13.665600 6.510509
6.084000 -13.665600 6.533371
6.130800 -13.665600 6.540560
6.177600 -13.665600 6.556983
6.224400 -13.665600 6.571293
6.271200 -13.665600 6.577762
6.318000 -13.665600 6.591581
6.364800 -13.665600 6.601287
6.411600 -13.665600 6.601287
6.458400 -13.665600 6.622095
6.505200 -13.665600 6.638089
6.552000 -13.665600 6.645611
6.598800 -13.665600 6.648005
6.645600 -13.665600 6.645676
6.692400 -13.665600 6.654214
6.739200 -13.665600 6.658864
6.786000 -13.665600 6.699204
6.832800 -13.665600 6.712202
6.879600 -13.665600 6.744571
6.926400 -13.665600 6.785098
6.973200 -13.665600 6.827584
7.020000 -13.665600 6.828279
7.066800 -13.665600 6.833159
7.113600 -13.665600 6.856115
7.160400 -13.665600 6.876333
7.207200 -13.665600 6.883258
7.254000 -13.665600 6.913738
7.300800 -13.665600 6.930089
7.347600 -13.665600 6.942348
7.394400 -13.665600 6.953194
7.441200 -13.665600 6.976653
7.488000 -13.665600 6.981290
7.534800 -13.665600 6.981290
7.581600 -13.665600 6.998434
7.628400 -13.665600 7.022731
7.675200 -13.665600 7.035558
7.722000 -13.665600 7.054209
7.768800 -13.665600 7.075775
7.815600 -13.665600 7.075176
7.862400 -13.665600 7.075176
7.909200 -13.665600 7.075176
7.956000 -13.665600 7.086711
8.002800 -13.665600 7.098491
8.049600 -13.665600 7.112904
8.096400 -13.665600 7.135136
8.143200 -13.665600 7.145909
8.190000 -13.665600 7.190853
8.236800 -13.665600 7.208972
8.283600 -13.665600 7.224004
8.330400 -13.665600 7.232236
8.377200 -13.665600 7.265254
8.424000 -13.665600 7.307198
8.470800 -13.665600 7.336070
8.517600 -13.665600 7.349581
8.564400 -13.665600 7.360901
8.611200 -13.665600 7.374387
8.658000 -13.665600 7.399480
8.704800 -13.665600 7.431158
8.751600 -13.665600 7.448714
8.798400 -13.665600 7.459416
8.845200 -13.665600 7.481806
8.892000 -13.665600 7.504325
8.938800 -13.665600 7.514165
8.985600 -13.665600 7.515351
9.032400 -13.665600 7.550678
9.079200 -13.665600 7.587182
9.126000 -13.665600 7.597779
9.172800 -13.665600 7.637563
9.219600 -13.665600 7.648139
9.266400 -13.665600 7.686790
9.313200 -13.665600 7.727741
9.360000 -13.665600 7.746070
9.406800 -13.665600 7.768909
9.453600 -13.665600 7.768909
9.500400 -13.665600 7.773668
9.547200 -13.665600 7.794827
9.594000 -13.665600 7.794891
9.640800 -13.665600 7.816402
9.687600 -13.665600 7.867771
9.734400 -13.665600 7.894451
9.781200 -13.665600 7.921963
9.828000 -13.665600 7.935998
9.874800 -13.665600 7.979405
9.921600 -13.665600 8.007587
9.968400 -13.665600 8.014239
10.015200 -13.665600 8.072685
10.062000 -13.665600 8.094707
10.108800 -13.665600 8.132491
10.155600 -13.665600 8.158125
10.202400 -13.665600 8.171577
10.249200 -13.665600 8.206500
10.296000 -13.665600 8.220652
10.342800 -13.665600 8.287581
10.389600 -13.665600 8.302357
10.436400 -13.665600 8.317528
10.483200 -13.665600 8.350409
10.530000 -13.665600 8.429924
10.576800 -13.665600 8.490239
10.623600 -13.665600 8.546995
10.670400 -13.665600 8.596073
10.717200 -13.665600 8.641754
10.764000 -13.665600 8.698957
10.810800 -13.665600 8.727063
10.857600 -13.665600 8.746114
10.904400 -13.665600 8.807451
10.951200 -13.665600 8.983435
13.291200 -13.665600 7.561766
13.338000 -13.665600 7.580667
13.384800 -13.665600 7.572993
13.431600 -13.665600 7.572993
13.478400 -13.665600 7.583507
13.572000 -13.665600 7.588017
13.618800 -13.665600 7.588017
14.133600 -13.665600 7.639332
14.180400 -13.665600 7.638333
14.414400 -13.665600 7.665108
14.461200 -13.665600 7.664898
14.508000 -13.665600 7.657915
14.554800 -13.665600 7.651641
14.601600 -13.665600 7.651641
15.490800 -13.665600 6.355357
15.537600 -13.665600 6.333813
17.082000 -13.665600 2.297486
17.269200 -13.665600 1.400434
18.673200 -13.665600 0.000000
-18.720000 -13.618800 0.000000
-18.673200 -13.618800 0.000000
-18.626400 -13.618800 0.000000
-18.579600 -13.618800 -14.725505
-18.532800 -13.618800 -14.686781
-18.486000 -13.618800 -14.665300
-18.439200 -13.618800 -14.655989
-18.392400 -13.618800 -14.642079
-18.345600 -13.618800 -14.625727
-18.298800 -13.618800 -14.618078
-18.252000 -13.618800 -14.610778
-18.205200 -13.618800 -14.551867
-18.158400 -13.618800 -14.515927
-18.111600 -13.618800 -14.503766
-18.064800 -13.618800 -14.476197
-18.018000 -13.618800 -14.432089
-17.971200 -13.618800 -14.417957
-17.924400 -13.618800 -14.390675
-17.877600 -13.618800 -14.367292
-17.830800 -13.618800 -14.354312
-17.784000 -13.618800 -14.342280
-17.737200 -13.618800 -14.353251
-17.690400 -13.618800 -14.324428
-17.643600 -13.618800 -14.304675
-17.596800 -13.618800 -14.302238
-17.550000 -13.618800 -14.304675
-17.503200 -13.618800 -14.267234
-17.456400 -13.618800 -14.211512
-17.409600 -13.618800 -14.166889
-17.362800 -13.618800 -14.164843
-17.316000 -13.618800 -14.143660
-17.269200 -13.618800 -14.129380
-17.222400 -13.618800 -14.129380
-17.175600 -13.618800 -14.150941
-17.128800 -13.618800 -14.146644
-17.082000 -13.618800 -14.125779
-17.035200 -13.618800 -14.125779
-16.988400 -13.618800 -14.121287
-16.941600 -13.618800 -14.111802
-16.894800 -13.618800 -14.084844
-16.848000 -13.618800 -14.041401
-16.801200 -13.618800 -14.027775
-16.754400 -13.618800 -14.016814
-16.707600 -13.618800 -14.013663
-16.660800 -13.618800 -13.976508
-16.614000 -13.618800 -13.965719
-16.567200 -13.618800 -13.919858
-16.520400 -13.618800 -13.870431
-16.473600 -13.618800 -13.870431
-16.426800 -13.618800 -13.865531
-16.380000 -13.618800 -13.865531
-16.333200 -13.618800 -13.851780
-16.286400 -13.618800 -13.781914
-16.239600 -13.618800 -13.761826
-16.192800 -13.618800 -13.712974
-16.146000 -13.618800 -13.581475
-16.099200 -13.618800 -13.539381
-16.052400 -13.618800 -13.492330
-16.005600 -13.618800 -13.376015
-15.631200 -13.618800 -11.094275
-14.601600 -13.618800 5.112252
-14.554800 -13.618800 5.150500
-14.508000 -13.618800 5.172115
-14.461200 -13.618800 5.188174
-14.414400 -13.618800 5.216999
-14.367600 -13.618800 5.253519
-14.320800 -13.618800 5.278460
-14.274000 -13.618800 5.306766
-14.227200 -13.618800 5.330001
-14.180400 -13.618800 5.343031
-14.133600 -13.618800 5.359739
-14.086800 -13.618800 5.391799
-14.040000 -13.618800 5.399545
-13.993200 -13.618800 5.410439
-13.946400 -13.618800 5.424045
-13.899600 -13.618800 5.429409
-13.852800 -13.618800 5.432501
-13.806000 -13.618800 5.437644
-13.759200 -13.618800 5.437644
-13.712400 -13.618800 5.442565
-13.665600 -13.618800 5.443436
-13.618800 -13.618800 5.449915
-13.572000 -13.618800 5.454668
-13.525200 -13.618800 5.464060
-13.478400 -13.618800 5.473593
-13.431600 -13.618800 5.484104
-13.384800 -13.618800 5.498800
-13.338000 -13.618800 5.521904
-13.291200 -13.618800 5.570370
-13.244400 -13.618800 5.604155
-13.197600 -13.618800 5.669960
-4.539600 -13.618800 9.176137
-4.492800 -13.618800 9.086330
-4.446000 -13.618800 8.862191
-4.399200 -13.618800 8.786713
-4.352400 -13.618800 8.737092
-4.305600 -13.618800 8.624922
-4.258800 -13.618800 8.525574
-4.212000 -13.618800 8.481071
-4.165200 -13.618800 8.373514
-4.118400 -13.618800 8.370677
-4.071600 -13.618800 8.271472
-4.024800 -13.618800 8.227794
-3.978000 -13.618800 8.133051
-3.931200 -13.618800 8.030532
-3.884400 -13.618800 7.950224
-3.837600 -13.618800 7.866459
-3.790800 -13.618800 7.823993
-3.744000 -13.618800 7.803150
-3.697200 -13.618800 7.804400
-3.650400 -13.618800 7.804400
-3.603600 -13.618800 7.801478
-3.556800 -13.618800 7.779347
-3.510000 -13.618800 7.715580
-3.463200 -13.618800 7.675306
-3.416400 -13.618800 7.621760
-3.369600 -13.618800 7.582839
-3.322800 -13.618800 7.542932
-3.276000 -13.618800 7.512492
-3.229200 -13.618800 7.484295
-3.182400 -13.618800 7.436644
-3.135600 -13.618800 7.416146
-3.088800 -13.618800 7.387238
-3.042000 -13.618800 7.347844
-2.995200 -13.618800 7.291247
-2.948400 -13.618800 7.280983
-2.901600 -13.618800 7.249737
-2.854800 -13.618800 7.211264
-2.808000 -13.618800 7.201412
-2.761200 -13.618800 7.143758
-2.714400 -13.618800 7.088181
-2.667600 -13.618800 7.039880
-2.620800 -13.618800 7.021580
-2.574000 -13.618800 6.995653
-2.527200 -13.618800 6.986581
-2.480400 -13.618800 6.945969
-2.433600 -13.618800 6.888198
-2.386800 -13.618800 6.857872
-2.340000 -13.618800 6.832929
-2.293200 -13.618800 6.804322
-2.246400 -13.618800 6.797061
-2.199600 -13.618800 6.791737
-2.152800 -13.618800 6.778291
-2.106000 -13.618800 6.751256
-2.059200 -13.618800 6.740010
-2.012400 -13.618800 6.715518
-1.965600 -13.618800 6.691778
-1.918800 -13.618800 6.660183
-1.872000 -13.618800 6.635763
-1.825200 -13.618800 6.628750
-1.778400 -13.618800 6.591175
-1.731600 -13.618800 6.528065
-1.684800 -13.618800 6.515024
-1.638000 -13.618800 6.459225
-1.591200 -13.618800 6.434030
-1.544400 -13.618800 6.403746
-1.497600 -13.618800 6.363113
-1.450800 -13.618800 6.334178
-1.404000 -13.618800 6.299130
-1.357200 -13.618800 6.243526
-1.310400 -13.618800 6.237258
-1.263600 -13.618800 6.225918
-1.216800 -13.618800 6.188535
-1.170000 -13.618800 6.147177
-1.123200 -13.618800 6.132297
-1.076400 -13.618800 6.116226
-1.029600 -13.618800 6.074049
-0.982800 -13.618800 6.045018
-0.936000 -13.618800 6.045018
-0.889200 -13.618800 6.043375
-0.842400 -13.618800 6.036638
-0.795600 -13.618800 6.022149
-0.748800 -13.618800 6.008716
-0.702000 -13.618800 5.995002
-0.655200 -13.618800 5.991680
-0.608400 -13.618800 5.987357
-0.561600 -13.618800 5.978026
-0.514800 -13.618800 5.965187
-0.468000 -13.618800 5.967616
-0.421200 -13.618800 5.958000
-0.374400 -13.618800 5.948733
-0.327600 -13.618800 5.948116
-0.280800 -13.618800 5.943354
-0.234000 -13.618800 5.918963
-0.187200 -13.618800 5.901088
-0.140400 -13.618800 5.861711
-0.093600 -13.618800 5.846714
-0.046800 -13.618800 5.838970
0.000000 -13.618800 5.818077
0.046800 -13.618800 5.802729
0.093600 -13.618800 5.794148
0.140400 -13.618800 5.790632
0.187200 -13.618800 5.771565
0.234000 -13.618800 5.771565
0.280800 -13.618800 5.771565
0.327600 -13.618800 5.769748
0.374400 -13.618800 5.769748
0.421200 -13.618800 5.753772
0.468000 -13.618800 5.763872
0.514800 -13.618800 5.774241
0.561600 -13.618800 5.772929
0.608400 -13.618800 5.776188
0.655200 -13.618800 5.772929
0.702000 -13.618800 5.733335
0.748800 -13.618800 5.738040
0.795600 -13.618800 5.730992
0.842400 -13.618800 5.727930
0.889200 -13.618800 5.727930
0.936000 -13.618800 5.724387
0.982800 -13.618800 5.732172
1.029600 -13.618800 5.736080
1.076400 -13.618800 5.733806
1.123200 -13.618800 5.733806
1.170000 -13.618800 5.736080
1.216800 -13.618800 5.746521
1.263600 -13.618800 5.746569
1.310400 -13.618800 5.746569
1.357200 -13.618800 5.729008
1.404000 -13.618800 5.728872
1.450800 -13.618800 5.724745
1.497600 -13.618800 5.722047
1.544400 -13.618800 5.722047
1.591200 -13.618800 5.722047
1.638000 -13.618800 5.728872
1.684800 -13.618800 5.728872
1.731600 -13.618800 5.731441
1.778400 -13.618800 5.744804
1.825200 -13.618800 5.736610
1.872000 -13.618800 5.728480
1.918800 -13.618800 5.728480
1.965600 -13.618800 5.727356
2.012400 -13.618800 5.736610
2.059200 -13.618800 5.745950
2.106000 -13.618800 5.727356
2.152800 -13.618800 5.748593
2.199600 -13.618800 5.764514
2.246400 -13.618800 5.764514
2.293200 -13.618800 5.765956
2.340000 -13.618800 5.772022
2.386800 -13.618800 5.771765
2.433600 -13.618800 5.777178
2.480400 -13.618800 5.770878
2.527200 -13.618800 5.751798
2.574000 -13.618800 5.752387
2.620800 -13.618800 5.758926
2.667600 -13.618800 5.780834
2.714400 -13.618800 5.802981
2.761200 -13.618800 5.804983
2.808000 -13.618800 5.814629
2.854800 -13.618800 5.815611
2.901600 -13.618800 5.823437
2.948400 -13.618800 5.826605
2.995200 -13.618800 5.827528
3.042000 -13.618800 5.848199
3.088800 -13.618800 5.853914
3.135600 -13.618800 5.856418
3.182400 -13.618800 5.856529
3.229200 -13.618800 5.853914
3.276000 -13.618800 5.856418
3.322800 -13.618800 5.850579
3.369600 -13.618800 5.846984
3.416400 -13.618800 5.850579
3.463200 -13.618800 5.847776
3.510000 -13.618800 5.847776
3.556800 -13.618800 5.852026
3.603600 -13.618800 5.852026
3.650400 -13.618800 5.867463
3.697200 -13.618800 5.898292
3.744000 -13.618800 5.889702
3.790800 -13.618800 5.898292
3.837600 -13.618800 5.889702
3.884400 -13.618800 5.888383
3.931200 -13.618800 5.888383
3.978000 -13.618800 5.893481
4.024800 -13.618800 5.892067
4.071600 -13.618800 5.900699
4.118400 -13.618800 5.941623
4.165200 -13.618800 5.933005
4.212000 -13.618800 5.970711
4.258800 -13.618800 5.974200
4.305600 -13.618800 5.970711
4.352400 -13.618800 5.979109
4.399200 -13.618800 5.986350
4.446000 -13.618800 5.986350
4.492800 -13.618800 6.026418
4.539600 -13.618800 6.037455
4.586400 -13.618800 6.068957
4.633200 -13.618800 6.095127
4.680000 -13.618800 6.108608
4.726800 -13.618800 6.138489
4.773600 -13.618800 6.138489
4.820400 -13.618800 6.160294
4.867200 -13.618800 6.181745
4.914000 -13.618800 6.200114
4.960800 -13.618800 6.211028
5.007600 -13.618800 6.216842
5.054400 -13.618800 6.232551
5.101200 -13.618800 6.283293
5.148000 -13.618800 6.299276
5.194800 -13.618800 6.299276
5.241600 -13.618800 6.353995
5.288400 -13.618800 6.356857
5.335200 -13.618800 6.387961
5.382000 -13.618800 6.387961
5.428800 -13.618800 6.387782
5.475600 -13.618800 6.402266
5.522400 -13.618800 6.410080
5.569200 -13.618800 6.431346
5.616000 -13.618800 6.439081
5.662800 -13.618800 6.442326
5.709600 -13.618800 6.481168
5.756400 -13.618800 6.485153
5.803200 -13.618800 6.495036
5.850000 -13.618800 6.507671
5.896800 -13.618800 6.507671
5.943600 -13.618800 6.505597
5.990400 -13.618800 6.508457
6.037200 -13.618800 6.508899
6.084000 -13.618800 6.515233
6.130800 -13.618800 6.520796
6.177600 -13.618800 6.529207
6.224400 -13.618800 6.558061
6.271200 -13.618800 6.558390
6.318000 -13.618800 6.577762
6.364800 -13.618800 6.586026
6.411600 -13.618800 6.588344
6.458400 -13.618800 6.591581
6.505200 -13.618800 6.619451
6.552000 -13.618800 6.630804
6.598800 -13.618800 6.638089
6.645600 -13.618800 6.641029
6.692400 -13.618800 6.645611
6.739200 -13.618800 6.648005
6.786000 -13.618800 6.668298
6.832800 -13.618800 6.687680
6.879600 -13.618800 6.730842
6.926400 -13.618800 6.776853
6.973200 -13.618800 6.811362
7.020000 -13.618800 6.827584
7.066800 -13.618800 6.843587
7.113600 -13.618800 6.860115
7.160400 -13.618800 6.876333
7.207200 -13.618800 6.883258
7.254000 -13.618800 6.913738
7.300800 -13.618800 6.930089
7.347600 -13.618800 6.942348
7.394400 -13.618800 6.946324
7.441200 -13.618800 6.976653
7.488000 -13.618800 6.982129
7.534800 -13.618800 7.013331
7.581600 -13.618800 7.022731
7.628400 -13.618800 7.044404
7.675200 -13.618800 7.047269
7.722000 -13.618800 7.076963
7.768800 -13.618800 7.078556
7.815600 -13.618800 7.075775
7.862400 -13.618800 7.076963
7.909200 -13.618800 7.078556
7.956000 -13.618800 7.090334
8.002800 -13.618800 7.098491
8.049600 -13.618800 7.112592
8.096400 -13.618800 7.144736
8.143200 -13.618800 7.147017
8.190000 -13.618800 7.190853
8.236800 -13.618800 7.203508
8.283600 -13.618800 7.208972
8.330400 -13.618800 7.232236
8.377200 -13.618800 7.277431
8.424000 -13.618800 7.307198
8.470800 -13.618800 7.349581
8.517600 -13.618800 7.355673
8.564400 -13.618800 7.366985
8.611200 -13.618800 7.382763
8.658000 -13.618800 7.414217
8.704800 -13.618800 7.433013
8.751600 -13.618800 7.459416
8.798400 -13.618800 7.501806
8.845200 -13.618800 7.504325
8.892000 -13.618800 7.514815
8.938800 -13.618800 7.528488
8.985600 -13.618800 7.537919
9.032400 -13.618800 7.559466
9.079200 -13.618800 7.591781
9.126000 -13.618800 7.597779
9.172800 -13.618800 7.631625
9.219600 -13.618800 7.643151
9.266400 -13.618800 7.686790
9.313200 -13.618800 7.735602
9.360000 -13.618800 7.766581
9.406800 -13.618800 7.772802
9.453600 -13.618800 7.773668
9.500400 -13.618800 7.788963
9.547200 -13.618800 7.800667
9.594000 -13.618800 7.838551
9.640800 -13.618800 7.866758
9.687600 -13.618800 7.894451
9.734400 -13.618800 7.916254
9.781200 -13.618800 7.936461
9.828000 -13.618800 7.940048
9.874800 -13.618800 7.996306
9.921600 -13.618800 8.009893
9.968400 -13.618800 8.024985
10.015200 -13.618800 8.079686
10.062000 -13.618800 8.108755
10.108800 -13.618800 8.121381
10.155600 -13.618800 8.145626
10.202400 -13.618800 8.200751
10.249200 -13.618800 8.213814
10.296000 -13.618800 8.266901
10.342800 -13.618800 8.302357
10.389600 -13.618800 8.314745
10.436400 -13.618800 8.345539
10.483200 -13.618800 8.396616
10.530000 -13.618800 8.440155
10.576800 -13.618800 8.490239
10.623600 -13.618800 8.546995
10.670400 -13.618800 8.555528
10.717200 -13.618800 8.624290
10.764000 -13.618800 8.694203
10.810800 -13.618800 8.689055
10.857600 -13.618800 8.743403
10.904400 -13.618800 8.804883
10.951200 -13.618800 8.944831
12.916800 -13.618800 7.590203
12.963600 -13.618800 7.576106
13.010400 -13.618800 7.556775
13.057200 -13.618800 7.563365
13.150800 -13.618800 7.561766
13.993200 -13.618800 7.621021
14.040000 -13.618800 7.623330
14.133600 -13.618800 7.624821
14.180400 -13.618800 7.638333
14.508000 -13.618800 7.672851
14.554800 -13.618800 7.664898
14.601600 -13.618800 7.657915
15.537600 -13.618800 6.337884
15.584400 -13.618800 6.309649
16.146000 -13.618800 6.357267
16.192800 -13.618800 6.349711
17.222400 -13.618800 1.819167
17.269200 -13.618800 1.584533
18.111600 -13.618800 -2.547200
18.673200 -13.618800 0.000000
-18.720000 -13.572000 0.000000
-18.673200 -13.572000 0.000000
-18.626400 -13.572000 0.000000
-18.579600 -13.572000 -14.726767
-18.532800 -13.572000 -14.707922
-18.486000 -13.572000 -14.683349
-18.439200 -13.572000 -14.671869
-18.392400 -13.572000 -14.655989
-18.345600 -13.572000 -14.625866
-18.298800 -13.572000 -14.618078
-18.252000 -13.572000 -14.605496
-18.205200 -13.572000 -14.539706
-18.158400 -13.572000 -14.515927
-18.111600 -13.572000 -14.513353
-18.064800 -13.572000 -14.502267
-18.018000 -13.572000 -14.469895
-17.971200 -13.572000 -14.443744
-17.924400 -13.572000 -14.424544
-17.877600 -13.572000 -14.394924
-17.830800 -13.572000 -14.381677
-17.784000 -13.572000 -14.364327
-17.737200 -13.572000 -14.377937
-17.690400 -13.572000 -14.365164
-17.643600 -13.572000 -14.353251
-17.596800 -13.572000 -14.324428
-17.550000 -13.572000 -14.342888
-17.503200 -13.572000 -14.302238
-17.456400 -13.572000 -14.226528
-17.409600 -13.572000 -14.201720
-17.362800 -13.572000 -14.193391
-17.316000 -13.572000 -14.193391
-17.269200 -13.572000 -14.171851
-17.222400 -13.572000 -14.154273
-17.175600 -13.572000 -14.171851
-17.128800 -13.572000 -14.154273
-17.082000 -13.572000 -14.150941
-17.035200 -13.572000 -14.150941
-16.988400 -13.572000 -14.135455
-16.941600 -13.572000 -14.121320
-16.894800 -13.572000 -14.093050
-16.848000 -13.572000 -14.075591
-16.801200 -13.572000 -14.027775
-16.754400 -13.572000 -14.007349
-16.707600 -13.572000 -13.977025
-16.660800 -13.572000 -13.970938
-16.614000 -13.572000 -13.954073
-16.567200 -13.572000 -13.919858
-16.520400 -13.572000 -13.856532
-16.473600 -13.572000 -13.858864
-16.426800 -13.572000 -13.858864
-16.380000 -13.572000 -13.851780
-16.333200 -13.572000 -13.826806
-16.286400 -13.572000 -13.761826
-16.239600 -13.572000 -13.735834
-16.192800 -13.572000 -13.627385
-16.146000 -13.572000 -13.592965
-16.099200 -13.572000 -13.556887
-16.052400 -13.572000 -13.464166
-16.005600 -13.572000 -13.315109
-14.648400 -13.572000 5.060630
-14.601600 -13.572000 5.118900
-14.554800 -13.572000 5.160059
-14.508000 -13.572000 5.192912
-14.461200 -13.572000 5.224779
-14.414400 -13.572000 5.248151
-14.367600 -13.572000 5.271671
-14.320800 -13.572000 5.302476
-14.274000 -13.572000 5.331589
-14.227200 -13.572000 5.338924
-14.180400 -13.572000 5.346792
-14.133600 -13.572000 5.365230
-14.086800 -13.572000 5.395768
-14.040000 -13.572000 5.411542
-13.993200 -13.572000 5.413976
-13.946400 -13.572000 5.427363
-13.899600 -13.572000 5.430733
-13.852800 -13.572000 5.432501
-13.806000 -13.572000 5.441468
-13.759200 -13.572000 5.437644
-13.712400 -13.572000 5.442565
-13.665600 -13.572000 5.443436
-13.618800 -13.572000 5.454668
-13.572000 -13.572000 5.461723
-13.525200 -13.572000 5.469199
-13.478400 -13.572000 5.477497
-13.431600 -13.572000 5.490420
-13.384800 -13.572000 5.510966
-13.338000 -13.572000 5.553532
-13.291200 -13.572000 5.603431
-13.244400 -13.572000 5.652933
-13.197600 -13.572000 5.703139
-4.586400 -13.572000 9.086330
-4.539600 -13.572000 8.987388
-4.492800 -13.572000 8.941471
-4.446000 -13.572000 8.786713
-4.399200 -13.572000 8.690269
-4.352400 -13.572000 8.644666
-4.305600 -13.572000 8.550714
-4.258800 -13.572000 8.481071
-4.212000 -13.572000 8.419813
-4.165200 -13.572000 8.326805
-4.118400 -13.572000 8.305967
-4.071600 -13.572000 8.248288
-4.024800 -13.572000 8.194240
-3.978000 -13.572000 8.097704
-3.931200 -13.572000 8.027840
-3.884400 -13.572000 7.923864
-3.837600 -13.572000 7.866459
-3.790800 -13.572000 7.817204
-3.744000 -13.572000 7.801478
-3.697200 -13.572000 7.803150
-3.650400 -13.572000 7.803150
-3.603600 -13.572000 7.790547
-3.556800 -13.572000 7.783426
-3.510000 -13.572000 7.734357
-3.463200 -13.572000 7.675306
-3.416400 -13.572000 7.621760
-3.369600 -13.572000 7.597678
-3.322800 -13.572000 7.548708
-3.276000 -13.572000 7.522510
-3.229200 -13.572000 7.515287
-3.182400 -13.572000 7.471646
-3.135600 -13.572000 7.437561
-3.088800 -13.572000 7.403257
-3.042000 -13.572000 7.370812
-2.995200 -13.572000 7.314676
-2.948400 -13.572000 7.284340
-2.901600 -13.572000 7.257070
-2.854800 -13.572000 7.211264
-2.808000 -13.572000 7.190718
-2.761200 -13.572000 7.149427
-2.714400 -13.572000 7.104962
-2.667600 -13.572000 7.076683
-2.620800 -13.572000 7.033355
-2.574000 -13.572000 7.010290
-2.527200 -13.572000 6.986739
-2.480400 -13.572000 6.945969
-2.433600 -13.572000 6.904462
-2.386800 -13.572000 6.884871
-2.340000 -13.572000 6.832929
-2.293200 -13.572000 6.800859
-2.246400 -13.572000 6.791737
-2.199600 -13.572000 6.754297
-2.152800 -13.572000 6.743876
-2.106000 -13.572000 6.715518
-2.059200 -13.572000 6.704845
-2.012400 -13.572000 6.668451
-1.965600 -13.572000 6.648298
-1.918800 -13.572000 6.638691
-1.872000 -13.572000 6.632119
-1.825200 -13.572000 6.602421
-1.778400 -13.572000 6.528065
-1.731600 -13.572000 6.497068
-1.684800 -13.572000 6.462024
-1.638000 -13.572000 6.437120
-1.591200 -13.572000 6.420481
-1.544400 -13.572000 6.385225
-1.497600 -13.572000 6.319454
-1.450800 -13.572000 6.319156
-1.404000 -13.572000 6.237258
-1.357200 -13.572000 6.220782
-1.310400 -13.572000 6.220782
-1.263600 -13.572000 6.219232
-1.216800 -13.572000 6.161669
-1.170000 -13.572000 6.141285
-1.123200 -13.572000 6.132200
-1.076400 -13.572000 6.113113
-1.029600 -13.572000 6.074049
-0.982800 -13.572000 6.045018
-0.936000 -13.572000 6.045018
-0.889200 -13.572000 6.043375
-0.842400 -13.572000 6.036638
-0.795600 -13.572000 6.029111
-0.748800 -13.572000 6.022149
-0.702000 -13.572000 6.008716
-0.655200 -13.572000 6.000089
-0.608400 -13.572000 5.992981
-0.561600 -13.572000 5.991382
-0.514800 -13.572000 5.982304
-0.468000 -13.572000 5.974486
-0.421200 -13.572000 5.965187
-0.374400 -13.572000 5.948116
-0.327600 -13.572000 5.928900
-0.280800 -13.572000 5.911751
-0.234000 -13.572000 5.910400
-0.187200 -13.572000 5.880477
-0.140400 -13.572000 5.848787
-0.093600 -13.572000 5.838970
-0.046800 -13.572000 5.818077
0.000000 -13.572000 5.802729
0.046800 -13.572000 5.792578
0.093600 -13.572000 5.792039
0.140400 -13.572000 5.785874
0.187200 -13.572000 5.776219
0.234000 -13.572000 5.776219
0.280800 -13.572000 5.781102
0.327600 -13.572000 5.776219
0.374400 -13.572000 5.779626
0.421200 -13.572000 5.753772
0.468000 -13.572000 5.757564
0.514800 -13.572000 5.772929
0.561600 -13.572000 5.762262
0.608400 -13.572000 5.765404
0.655200 -13.572000 5.753655
0.702000 -13.572000 5.733335
0.748800 -13.572000 5.744868
0.795600 -13.572000 5.732287
0.842400 -13.572000 5.725858
0.889200 -13.572000 5.724387
0.936000 -13.572000 5.722586
0.982800 -13.572000 5.725858
1.029600 -13.572000 5.729816
1.076400 -13.572000 5.716285
1.123200 -13.572000 5.710859
1.170000 -13.572000 5.710859
1.216800 -13.572000 5.728973
1.263600 -13.572000 5.728973
1.310400 -13.572000 5.708609
1.357200 -13.572000 5.704401
1.404000 -13.572000 5.696707
1.450800 -13.572000 5.702072
1.497600 -13.572000 5.696707
1.544400 -13.572000 5.692261
1.591200 -13.572000 5.697699
1.638000 -13.572000 5.702939
1.684800 -13.572000 5.702939
1.731600 -13.572000 5.716243
1.778400 -13.572000 5.728480
1.825200 -13.572000 5.728480
1.872000 -13.572000 5.728399
1.918800 -13.572000 5.728399
1.965600 -13.572000 5.726577
2.012400 -13.572000 5.728480
2.059200 -13.572000 5.728480
2.106000 -13.572000 5.713646
2.152800 -13.572000 5.736547
2.199600 -13.572000 5.748593
2.246400 -13.572000 5.738961
2.293200 -13.572000 5.745549
2.340000 -13.572000 5.745549
2.386800 -13.572000 5.756108
2.433600 -13.572000 5.757908
2.480400 -13.572000 5.756108
2.527200 -13.572000 5.751798
2.574000 -13.572000 5.756108
2.620800 -13.572000 5.770878
2.667600 -13.572000 5.795020
2.714400 -13.572000 5.822017
2.761200 -13.572000 5.815611
2.808000 -13.572000 5.822523
2.854800 -13.572000 5.818375
2.901600 -13.572000 5.823437
2.948400 -13.572000 5.826605
2.995200 -13.572000 5.827528
3.042000 -13.572000 5.841416
3.088800 -13.572000 5.848534
3.135600 -13.572000 5.848534
3.182400 -13.572000 5.850579
3.229200 -13.572000 5.849489
3.276000 -13.572000 5.853914
3.322800 -13.572000 5.849489
3.369600 -13.572000 5.846984
3.416400 -13.572000 5.847776
3.463200 -13.572000 5.847776
3.510000 -13.572000 5.847776
3.556800 -13.572000 5.855972
3.603600 -13.572000 5.847776
3.650400 -13.572000 5.858045
3.697200 -13.572000 5.866926
3.744000 -13.572000 5.870280
3.790800 -13.572000 5.888546
3.837600 -13.572000 5.888383
3.884400 -13.572000 5.881874
3.931200 -13.572000 5.888383
3.978000 -13.572000 5.893481
4.024800 -13.572000 5.893481
4.071600 -13.572000 5.901732
4.118400 -13.572000 5.930706
4.165200 -13.572000 5.933005
4.212000 -13.572000 5.964577
4.258800 -13.572000 5.974200
4.305600 -13.572000 5.971301
4.352400 -13.572000 5.974628
4.399200 -13.572000 5.985266
4.446000 -13.572000 5.985266
4.492800 -13.572000 6.029656
4.539600 -13.572000 6.057636
4.586400 -13.572000 6.075962
4.633200 -13.572000 6.093864
4.680000 -13.572000 6.108608
4.726800 -13.572000 6.143273
4.773600 -13.572000 6.153398
4.820400 -13.572000 6.171147
4.867200 -13.572000 6.199227
4.914000 -13.572000 6.207388
4.960800 -13.572000 6.211028
5.007600 -13.572000 6.211028
5.054400 -13.572000 6.223317
5.101200 -13.572000 6.256174
5.148000 -13.572000 6.292523
5.194800 -13.572000 6.292523
5.241600 -13.572000 6.321115
5.288400 -13.572000 6.324812
5.335200 -13.572000 6.353995
5.382000 -13.572000 6.374209
5.428800 -13.572000 6.378166
5.475600 -13.572000 6.381062
5.522400 -13.572000 6.387782
5.569200 -13.572000 6.410080
5.616000 -13.572000 6.431346
5.662800 -13.572000 6.433930
5.709600 -13.572000 6.446369
5.756400 -13.572000 6.475324
5.803200 -13.572000 6.481036
5.850000 -13.572000 6.483625
5.896800 -13.572000 6.483204
5.943600 -13.572000 6.483625
5.990400 -13.572000 6.493057
6.037200 -13.572000 6.496922
6.084000 -13.572000 6.502870
6.130800 -13.572000 6.508899
6.177600 -13.572000 6.520358
6.224400 -13.572000 6.521225
6.271200 -13.572000 6.543399
6.318000 -13.572000 6.558390
6.364800 -13.572000 6.577762
6.411600 -13.572000 6.587775
6.458400 -13.572000 6.588344
6.505200 -13.572000 6.591581
6.552000 -13.572000 6.619451
6.598800 -13.572000 6.630823
6.645600 -13.572000 6.630823
6.692400 -13.572000 6.636698
6.739200 -13.572000 6.645611
6.786000 -13.572000 6.668298
6.832800 -13.572000 6.672096
6.879600 -13.572000 6.709644
6.926400 -13.572000 6.731156
6.973200 -13.572000 6.776853
7.020000 -13.572000 6.785920
7.066800 -13.572000 6.828279
7.113600 -13.572000 6.853192
7.160400 -13.572000 6.874002
7.207200 -13.572000 6.882592
7.254000 -13.572000 6.902579
7.300800 -13.572000 6.904833
7.347600 -13.572000 6.931012
7.394400 -13.572000 6.942348
7.441200 -13.572000 6.978415
7.488000 -13.572000 6.992127
7.534800 -13.572000 6.998434
7.581600 -13.572000 7.018708
7.628400 -13.572000 7.027883
7.675200 -13.572000 7.044404
7.722000 -13.572000 7.054209
7.768800 -13.572000 7.076963
7.815600 -13.572000 7.069951
7.862400 -13.572000 7.076963
7.909200 -13.572000 7.078556
7.956000 -13.572000 7.097621
8.002800 -13.572000 7.111960
8.049600 -13.572000 7.121529
8.096400 -13.572000 7.145909
8.143200 -13.572000 7.158728
8.190000 -13.572000 7.187699
8.236800 -13.572000 7.190952
8.283600 -13.572000 7.205209
8.330400 -13.572000 7.227454
8.377200 -13.572000 7.279440
8.424000 -13.572000 7.307198
8.470800 -13.572000 7.349581
8.517600 -13.572000 7.355673
8.564400 -13.572000 7.361663
8.611200 -13.572000 7.387121
8.658000 -13.572000 7.414217
8.704800 -13.572000 7.433013
8.751600 -13.572000 7.456297
8.798400 -13.572000 7.504325
8.845200 -13.572000 7.515351
8.892000 -13.572000 7.517052
8.938800 -13.572000 7.535855
8.985600 -13.572000 7.550678
9.032400 -13.572000 7.562489
9.079200 -13.572000 7.597779
9.126000 -13.572000 7.600260
9.172800 -13.572000 7.631221
9.219600 -13.572000 7.648139
9.266400 -13.572000 7.712522
9.313200 -13.572000 7.735602
9.360000 -13.572000 7.766581
9.406800 -13.572000 7.773668
9.453600 -13.572000 7.785295
9.500400 -13.572000 7.794827
9.547200 -13.572000 7.838551
9.594000 -13.572000 7.867771
9.640800 -13.572000 7.892990
9.687600 -13.572000 7.916254
9.734400 -13.572000 7.936461
9.781200 -13.572000 7.950258
9.828000 -13.572000 7.979405
9.874800 -13.572000 8.002332
9.921600 -13.572000 8.014239
9.968400 -13.572000 8.037624
10.015200 -13.572000 8.093699
10.062000 -13.572000 8.121381
10.108800 -13.572000 8.143293
10.155600 -13.572000 8.145626
10.202400 -13.572000 8.200751
10.249200 -13.572000 8.248206
10.296000 -13.572000 8.279537
10.342800 -13.572000 8.305261
10.389600 -13.572000 8.317528
10.436400 -13.572000 8.349487
10.483200 -13.572000 8.420769
10.530000 -13.572000 8.446320
10.576800 -13.572000 8.526983
10.623600 -13.572000 8.555528
10.670400 -13.572000 8.596073
10.717200 -13.572000 8.678098
10.764000 -13.572000 8.739368
10.810800 -13.572000 8.739368
10.857600 -13.572000 8.795170
10.904400 -13.572000 8.807451
10.951200 -13.572000 8.944831
12.823200 -13.572000 7.595611
12.870000 -13.572000 7.590643
12.916800 -13.572000 7.590643
12.963600 -13.572000 7.582883
13.010400 -13.572000 7.576106
13.057200 -13.572000 7.576106
13.104000 -13.572000 7.580451
13.150800 -13.572000 7.563365
13.197600 -13.572000 7.573078
13.244400 -13.572000 7.573078
13.899600 -13.572000 7.599875
14.133600 -13.572000 7.645212
14.180400 -13.572000 7.645212
14.461200 -13.572000 7.676064
14.508000 -13.572000 7.676064
14.554800 -13.572000 7.673031
14.601600 -13.572000 7.667017
14.648400 -13.572000 7.672851
16.192800 -13.572000 6.357267
16.614000 -13.572000 4.506165
16.660800 -13.572000 4.397048
16.848000 -13.572000 3.678874
17.222400 -13.572000 1.868880
17.550000 -13.572000 0.370694
-18.720000 -13.525200 0.000000
-18.673200 -13.525200 0.000000
-18.626400 -13.525200 0.000000
-18.579600 -13.525200 -14.779937
-18.532800 -13.525200 -14.723060
-18.486000 -13.525200 -14.707922
-18.439200 -13.525200 -14.671587
-18.392400 -13.525200 -14.642079
-18.345600 -13.525200 -14.622405
-18.298800 -13.525200 -14.591387
-18.252000 -13.525200 -14.575223
-18.205200 -13.525200 -14.539706
-18.158400 -13.525200 -14.523418
-18.111600 -13.525200 -14.523418
-18.064800 -13.525200 -14.512006
-18.018000 -13.525200 -14.483331
-17.971200 -13.525200 -14.457346
-17.924400 -13.525200 -14.447408
-17.877600 -13.525200 -14.424544
-17.830800 -13.525200 -14.420474
-17.784000 -13.525200 -14.407685
-17.737200 -13.525200 -14.393907
-17.690400 -13.525200 -14.390675
-17.643600 -13.525200 -14.393907
-17.596800 -13.525200 -14.388805
-17.550000 -13.525200 -14.381677
-17.503200 -13.525200 -14.360391
-17.456400 -13.525200 -14.274944
-17.409600 -13.525200 -14.212034
-17.362800 -13.525200 -14.203784
-17.316000 -13.525200 -14.201720
-17.269200 -13.525200 -14.178414
-17.222400 -13.525200 -14.171851
-17.175600 -13.525200 -14.178414
-17.128800 -13.525200 -14.171851
-17.082000 -13.525200 -14.152163
-17.035200 -13.525200 -14.171851
-16.988400 -13.525200 -14.171851
-16.941600 -13.525200 -14.150941
-16.894800 -13.525200 -14.121320
-16.848000 -13.525200 -14.100478
-16.801200 -13.525200 -14.080159
-16.754400 -13.525200 -14.034252
-16.707600 -13.525200 -13.997789
-16.660800 -13.525200 -13.976508
-16.614000 -13.525200 -13.959864
-16.567200 -13.525200 -13.919858
-16.520400 -13.525200 -13.842810
-16.473600 -13.525200 -13.838592
-16.426800 -13.525200 -13.838592
-16.380000 -13.525200 -13.826806
-16.333200 -13.525200 -13.801934
-16.286400 -13.525200 -13.780569
-16.239600 -13.525200 -13.757237
-16.192800 -13.525200 -13.626864
-16.146000 -13.525200 -13.592965
-16.099200 -13.525200 -13.536100
-14.742000 -13.525200 5.017872
-14.695200 -13.525200 5.056051
-14.648400 -13.525200 5.103158
-14.601600 -13.525200 5.136866
-14.554800 -13.525200 5.170899
-14.508000 -13.525200 5.224779
-14.461200 -13.525200 5.248151
-14.414400 -13.525200 5.268382
-14.367600 -13.525200 5.307902
-14.320800 -13.525200 5.331589
-14.274000 -13.525200 5.348755
-14.227200 -13.525200 5.351584
-14.180400 -13.525200 5.359739
-14.133600 -13.525200 5.391876
-14.086800 -13.525200 5.406629
-14.040000 -13.525200 5.413976
-13.993200 -13.525200 5.424981
-13.946400 -13.525200 5.427363
-13.899600 -13.525200 5.428167
-13.852800 -13.525200 5.431356
-13.806000 -13.525200 5.442565
-13.759200 -13.525200 5.443436
-13.712400 -13.525200 5.445372
-13.665600 -13.525200 5.449915
-13.618800 -13.525200 5.462955
-13.572000 -13.525200 5.469199
-13.525200 -13.525200 5.477497
-13.478400 -13.525200 5.490420
-13.431600 -13.525200 5.504731
-13.384800 -13.525200 5.543993
-13.338000 -13.525200 5.585318
-13.291200 -13.525200 5.652933
-13.244400 -13.525200 5.699135
-4.586400 -13.525200 8.440749
-4.539600 -13.525200 8.814547
-4.492800 -13.525200 8.786713
-4.446000 -13.525200 8.541841
-4.399200 -13.525200 8.541841
-4.352400 -13.525200 8.541841
-4.305600 -13.525200 8.481017
-4.258800 -13.525200 8.424169
-4.212000 -13.525200 8.315828
-4.165200 -13.525200 8.303489
-4.118400 -13.525200 8.269592
-4.071600 -13.525200 8.238008
-4.024800 -13.525200 8.117198
-3.978000 -13.525200 8.030532
-3.931200 -13.525200 7.973770
-3.884400 -13.525200 7.869743
-3.837600 -13.525200 7.843946
-3.790800 -13.525200 7.823993
-3.744000 -13.525200 7.811368
-3.697200 -13.525200 7.811368
-3.650400 -13.525200 7.823993
-3.603600 -13.525200 7.811368
-3.556800 -13.525200 7.807729
-3.510000 -13.525200 7.770437
-3.463200 -13.525200 7.675306
-3.416400 -13.525200 7.621760
-3.369600 -13.525200 7.601527
-3.322800 -13.525200 7.548708
-3.276000 -13.525200 7.522510
-3.229200 -13.525200 7.496790
-3.182400 -13.525200 7.467622
-3.135600 -13.525200 7.432834
-3.088800 -13.525200 7.394078
-3.042000 -13.525200 7.363611
-2.995200 -13.525200 7.314676
-2.948400 -13.525200 7.288702
-2.901600 -13.525200 7.259069
-2.854800 -13.525200 7.245666
-2.808000 -13.525200 7.201412
-2.761200 -13.525200 7.149427
-2.714400 -13.525200 7.111280
-2.667600 -13.525200 7.076683
-2.620800 -13.525200 7.041987
-2.574000 -13.525200 7.016831
-2.527200 -13.525200 6.986739
-2.480400 -13.525200 6.944211
-2.433600 -13.525200 6.898760
-2.386800 -13.525200 6.855597
-2.340000 -13.525200 6.816120
-2.293200 -13.525200 6.789055
-2.246400 -13.525200 6.772830
-2.199600 -13.525200 6.745112
-2.152800 -13.525200 6.740740
-2.106000 -13.525200 6.704845
-2.059200 -13.525200 6.673755
-2.012400 -13.525200 6.650385
-1.965600 -13.525200 6.643235
-1.918800 -13.525200 6.632119
-1.872000 -13.525200 6.617210
-1.825200 -13.525200 6.577448
-1.778400 -13.525200 6.515024
-1.731600 -13.525200 6.470975
-1.684800 -13.525200 6.458084
-1.638000 -13.525200 6.431931
-1.591200 -13.525200 6.403746
-1.544400 -13.525200 6.369045
-1.497600 -13.525200 6.279970
-1.450800 -13.525200 6.256811
-1.404000 -13.525200 6.220782
-1.357200 -13.525200 6.218027
-1.310400 -13.525200 6.218027
-1.263600 -13.525200 6.202750
-1.216800 -13.525200 6.161669
-1.170000 -13.525200 6.141285
-1.123200 -13.525200 6.132297
-1.076400 -13.525200 6.106008
-1.029600 -13.525200 6.069216
-0.982800 -13.525200 6.037979
-0.936000 -13.525200 6.043375
-0.889200 -13.525200 6.043375
-0.842400 -13.525200 6.030489
-0.795600 -13.525200 6.028955
-0.748800 -13.525200 6.023218
-0.702000 -13.525200 6.010974
-0.655200 -13.525200 6.004037
-0.608400 -13.525200 5.992981
-0.561600 -13.525200 5.990109
-0.514800 -13.525200 5.977754
-0.468000 -13.525200 5.965187
-0.421200 -13.525200 5.915805
-0.374400 -13.525200 5.911339
-0.327600 -13.525200 5.908762
-0.280800 -13.525200 5.890858
-0.234000 -13.525200 5.877294
-0.187200 -13.525200 5.847536
-0.140400 -13.525200 5.841450
-0.093600 -13.525200 5.815056
-0.046800 -13.525200 5.805606
0.000000 -13.525200 5.793329
0.046800 -13.525200 5.785229
0.093600 -13.525200 5.779626
0.140400 -13.525200 5.775548
0.187200 -13.525200 5.774586
0.234000 -13.525200 5.775548
0.280800 -13.525200 5.776219
0.327600 -13.525200 5.776188
0.374400 -13.525200 5.781102
0.421200 -13.525200 5.769748
0.468000 -13.525200 5.769748
0.514800 -13.525200 5.769960
0.561600 -13.525200 5.757564
0.608400 -13.525200 5.757564
0.655200 -13.525200 5.744868
0.702000 -13.525200 5.732585
0.748800 -13.525200 5.732287
0.795600 -13.525200 5.729816
0.842400 -13.525200 5.722586
0.889200 -13.525200 5.721206
0.936000 -13.525200 5.721148
0.982800 -13.525200 5.716285
1.029600 -13.525200 5.714587
1.076400 -13.525200 5.710287
1.123200 -13.525200 5.701151
1.170000 -13.525200 5.699414
1.216800 -13.525200 5.697983
1.263600 -13.525200 5.701151
1.310400 -13.525200 5.690021
1.357200 -13.525200 5.690021
1.404000 -13.525200 5.687578
1.450800 -13.525200 5.690021
1.497600 -13.525200 5.688146
1.544400 -13.525200 5.678735
1.591200 -13.525200 5.683460
1.638000 -13.525200 5.702492
1.684800 -13.525200 5.702492
1.731600 -13.525200 5.702939
1.778400 -13.525200 5.716243
1.825200 -13.525200 5.716243
1.872000 -13.525200 5.716243
1.918800 -13.525200 5.709810
1.965600 -13.525200 5.702822
2.012400 -13.525200 5.713646
2.059200 -13.525200 5.713646
2.106000 -13.525200 5.693008
2.152800 -13.525200 5.714551
2.199600 -13.525200 5.734715
2.246400 -13.525200 5.714551
2.293200 -13.525200 5.718139
2.340000 -13.525200 5.726420
2.386800 -13.525200 5.732897
2.433600 -13.525200 5.729331
2.480400 -13.525200 5.732264
2.527200 -13.525200 5.729331
2.574000 -13.525200 5.744248
2.620800 -13.525200 5.756108
2.667600 -13.525200 5.795020
2.714400 -13.525200 5.815611
2.761200 -13.525200 5.822017
2.808000 -13.525200 5.823437
2.854800 -13.525200 5.822523
2.901600 -13.525200 5.823437
2.948400 -13.525200 5.826605
2.995200 -13.525200 5.827528
3.042000 -13.525200 5.842098
3.088800 -13.525200 5.845394
3.135600 -13.525200 5.845394
3.182400 -13.525200 5.848199
3.229200 -13.525200 5.846984
3.276000 -13.525200 5.845394
3.322800 -13.525200 5.829393
3.369600 -13.525200 5.826439
3.416400 -13.525200 5.831688
3.463200 -13.525200 5.831688
3.510000 -13.525200 5.830587
3.556800 -13.525200 5.840485
3.603600 -13.525200 5.840485
3.650400 -13.525200 5.847776
3.697200 -13.525200 5.856423
3.744000 -13.525200 5.863396
3.790800 -13.525200 5.872497
3.837600 -13.525200 5.888383
3.884400 -13.525200 5.888383
3.931200 -13.525200 5.893481
3.978000 -13.525200 5.897220
4.024800 -13.525200 5.895203
4.071600 -13.525200 5.908880
4.118400 -13.525200 5.912707
4.165200 -13.525200 5.922107
4.212000 -13.525200 5.961314
4.258800 -13.525200 5.974200
4.305600 -13.525200 5.974200
4.352400 -13.525200 5.974628
4.399200 -13.525200 5.988288
4.446000 -13.525200 5.988288
4.492800 -13.525200 6.008727
4.539600 -13.525200 6.026418
4.586400 -13.525200 6.057128
4.633200 -13.525200 6.089059
4.680000 -13.525200 6.095127
4.726800 -13.525200 6.138489
4.773600 -13.525200 6.143273
4.820400 -13.525200 6.160055
4.867200 -13.525200 6.181745
4.914000 -13.525200 6.200114
4.960800 -13.525200 6.200114
5.007600 -13.525200 6.202377
5.054400 -13.525200 6.207388
5.101200 -13.525200 6.232551
5.148000 -13.525200 6.256174
5.194800 -13.525200 6.256174
5.241600 -13.525200 6.283293
5.288400 -13.525200 6.297651
5.335200 -13.525200 6.321115
5.382000 -13.525200 6.335321
5.428800 -13.525200 6.341825
5.475600 -13.525200 6.338674
5.522400 -13.525200 6.341825
5.569200 -13.525200 6.346137
5.616000 -13.525200 6.378166
5.662800 -13.525200 6.387782
5.709600 -13.525200 6.431346
5.756400 -13.525200 6.439808
5.803200 -13.525200 6.461304
5.850000 -13.525200 6.474595
5.896800 -13.525200 6.461304
5.943600 -13.525200 6.478812
5.990400 -13.525200 6.478812
6.037200 -13.525200 6.483759
6.084000 -13.525200 6.478812
6.130800 -13.525200 6.504164
6.177600 -13.525200 6.505597
6.224400 -13.525200 6.508899
6.271200 -13.525200 6.543399
6.318000 -13.525200 6.558061
6.364800 -13.525200 6.563529
6.411600 -13.525200 6.586026
6.458400 -13.525200 6.577762
6.505200 -13.525200 6.590581
6.552000 -13.525200 6.615174
6.598800 -13.525200 6.630575
6.645600 -13.525200 6.630575
6.692400 -13.525200 6.635932
6.739200 -13.525200 6.638089
6.786000 -13.525200 6.668298
6.832800 -13.525200 6.672096
6.879600 -13.525200 6.709644
6.926400 -13.525200 6.730842
6.973200 -13.525200 6.755234
7.020000 -13.525200 6.769965
7.066800 -13.525200 6.785832
7.113600 -13.525200 6.790478
7.160400 -13.525200 6.843587
7.207200 -13.525200 6.869549
7.254000 -13.525200 6.883344
7.300800 -13.525200 6.904833
7.347600 -13.525200 6.931012
7.394400 -13.525200 6.942348
7.441200 -13.525200 6.976653
7.488000 -13.525200 6.981290
7.534800 -13.525200 6.992810
7.581600 -13.525200 6.994296
7.628400 -13.525200 7.025198
7.675200 -13.525200 7.046885
7.722000 -13.525200 7.061491
7.768800 -13.525200 7.075775
7.815600 -13.525200 7.069951
7.862400 -13.525200 7.075775
7.909200 -13.525200 7.078556
7.956000 -13.525200 7.089032
8.002800 -13.525200 7.098491
8.049600 -13.525200 7.118521
8.096400 -13.525200 7.126625
8.143200 -13.525200 7.145470
8.190000 -13.525200 7.158728
8.236800 -13.525200 7.175546
8.283600 -13.525200 7.192683
8.330400 -13.525200 7.205209
8.377200 -13.525200 7.265254
8.424000 -13.525200 7.280962
8.470800 -13.525200 7.309968
8.517600 -13.525200 7.332493
8.564400 -13.525200 7.336070
8.611200 -13.525200 7.368853
8.658000 -13.525200 7.414217
8.704800 -13.525200 7.437323
8.751600 -13.525200 7.464515
8.798400 -13.525200 7.504325
8.845200 -13.525200 7.517052
8.892000 -13.525200 7.535855
8.938800 -13.525200 7.550678
8.985600 -13.525200 7.559466
9.032400 -13.525200 7.591602
9.079200 -13.525200 7.600260
9.126000 -13.525200 7.612833
9.172800 -13.525200 7.648139
9.219600 -13.525200 7.673222
9.266400 -13.525200 7.712522
9.313200 -13.525200 7.735015
9.360000 -13.525200 7.757265
9.406800 -13.525200 7.766581
9.453600 -13.525200 7.768589
9.500400 -13.525200 7.790694
9.547200 -13.525200 7.838551
9.594000 -13.525200 7.887376
9.640800 -13.525200 7.901330
9.687600 -13.525200 7.917685
9.734400 -13.525200 7.959767
9.781200 -13.525200 7.966662
9.828000 -13.525200 7.999839
9.874800 -13.525200 8.014239
9.921600 -13.525200 8.024985
9.968400 -13.525200 8.071348
10.015200 -13.525200 8.121381
10.062000 -13.525200 8.143293
10.108800 -13.525200 8.158125
10.155600 -13.525200 8.181200
10.202400 -13.525200 8.248206
10.249200 -13.525200 8.279537
10.296000 -13.525200 8.290273
10.342800 -13.525200 8.317528
10.389600 -13.525200 8.345539
10.436400 -13.525200 8.396616
10.483200 -13.525200 8.440155
10.530000 -13.525200 8.489225
10.576800 -13.525200 8.555528
10.623600 -13.525200 8.607248
10.670400 -13.525200 8.641754
10.717200 -13.525200 8.694203
10.764000 -13.525200 8.769715
10.810800 -13.525200 8.769715
10.857600 -13.525200 8.807451
10.904400 -13.525200 8.842191
10.951200 -13.525200 8.983435
12.823200 -13.525200 7.582883
12.870000 -13.525200 7.582883
12.916800 -13.525200 7.582883
12.963600 -13.525200 7.576770
13.010400 -13.525200 7.573078
13.057200 -13.525200 7.572623
13.104000 -13.525200 7.576770
13.197600 -13.525200 7.576106
13.384800 -13.525200 7.589059
13.431600 -13.525200 7.584748
14.086800 -13.525200 7.633986
14.133600 -13.525200 7.645212
14.227200 -13.525200 7.650432
14.414400 -13.525200 7.682161
14.461200 -13.525200 7.682095
14.508000 -13.525200 7.682095
14.554800 -13.525200 7.680819
14.601600 -13.525200 7.676064
14.648400 -13.525200 7.677169
16.801200 -13.525200 4.028727
16.894800 -13.525200 3.659319
17.456400 -13.525200 1.087277
17.503200 -13.525200 0.710282
17.550000 -13.525200 0.522209
-18.720000 -13.478400 0.000000
-18.673200 -13.478400 0.000000
-18.626400 -13.478400 0.000000
-18.579600 -13.478400 -14.765187
-18.532800 -13.478400 -14.719602
-18.486000 -13.478400 -14.711565
-18.439200 -13.478400 -14.671869
-18.392400 -13.478400 -14.649531
-18.345600 -13.478400 -14.626767
-18.298800 -13.478400 -14.604613
-18.252000 -13.478400 -14.575223
-18.205200 -13.478400 -14.551867
-18.158400 -13.478400 -14.527811
-18.111600 -13.478400 -14.526119
-18.064800 -13.478400 -14.513353
-18.018000 -13.478400 -14.483524
-17.971200 -13.478400 -14.474013
-17.924400 -13.478400 -14.454870
-17.877600 -13.478400 -14.433755
-17.830800 -13.478400 -14.432089
-17.784000 -13.478400 -14.430210
-17.737200 -13.478400 -14.420474
-17.690400 -13.478400 -14.413141
-17.643600 -13.478400 -14.420474
-17.596800 -13.478400 -14.420196
-17.550000 -13.478400 -14.413141
-17.503200 -13.478400 -14.378378
-17.456400 -13.478400 -14.322296
-17.409600 -13.478400 -14.226528
-17.362800 -13.478400 -14.219052
-17.316000 -13.478400 -14.213539
-17.269200 -13.478400 -14.193391
-17.222400 -13.478400 -14.178414
-17.175600 -13.478400 -14.181440
-17.128800 -13.478400 -14.178414
-17.082000 -13.478400 -14.171851
-17.035200 -13.478400 -14.175097
-16.988400 -13.478400 -14.175097
-16.941600 -13.478400 -14.175097
-16.894800 -13.478400 -14.132053
-16.848000 -13.478400 -14.121320
-16.801200 -13.478400 -14.088119
-16.754400 -13.478400 -14.041710
-16.707600 -13.478400 -14.013663
-16.660800 -13.478400 -13.976508
-16.614000 -13.478400 -13.967627
-16.567200 -13.478400 -13.930083
-16.520400 -13.478400 -13.849402
-16.473600 -13.478400 -13.842810
-16.426800 -13.478400 -13.838592
-16.380000 -13.478400 -13.822183
-16.333200 -13.478400 -13.781914
-16.286400 -13.478400 -13.736703
-16.239600 -13.478400 -13.642105
-16.192800 -13.478400 -13.581346
-16.146000 -13.478400 -13.577726
-14.742000 -13.478400 5.036167
-14.695200 -13.478400 5.086793
-14.648400 -13.478400 5.118900
-14.601600 -13.478400 5.170899
-14.554800 -13.478400 5.221468
-14.508000 -13.478400 5.253519
-14.461200 -13.478400 5.278460
-14.414400 -13.478400 5.310963
-14.367600 -13.478400 5.326782
-14.320800 -13.478400 5.346792
-14.274000 -13.478400 5.355593
-14.227200 -13.478400 5.357857
-14.180400 -13.478400 5.383775
-14.133600 -13.478400 5.398733
-14.086800 -13.478400 5.410439
-14.040000 -13.478400 5.426825
-13.993200 -13.478400 5.430863
-13.946400 -13.478400 5.431356
-13.899600 -13.478400 5.432207
-13.852800 -13.478400 5.437644
-13.806000 -13.478400 5.445652
-13.759200 -13.478400 5.446824
-13.712400 -13.478400 5.455013
-13.665600 -13.478400 5.462955
-13.618800 -13.478400 5.473593
-13.572000 -13.478400 5.482347
-13.525200 -13.478400 5.490319
-13.478400 -13.478400 5.506603
-13.431600 -13.478400 5.540156
-13.384800 -13.478400 5.585318
-13.338000 -13.478400 5.637492
-13.291200 -13.478400 5.699135
-4.586400 -13.478400 8.425885
-4.539600 -13.478400 8.464745
-4.492800 -13.478400 8.464745
-4.446000 -13.478400 8.435501
-4.399200 -13.478400 8.440749
-4.352400 -13.478400 8.450985
-4.305600 -13.478400 8.424169
-4.258800 -13.478400 8.419813
-4.212000 -13.478400 8.315828
-4.165200 -13.478400 8.303489
-4.118400 -13.478400 8.248288
-4.071600 -13.478400 8.222279
-4.024800 -13.478400 8.085868
-3.978000 -13.478400 8.017283
-3.931200 -13.478400 7.968274
-3.884400 -13.478400 7.887109
-3.837600 -13.478400 7.880095
-3.790800 -13.478400 7.853291
-3.744000 -13.478400 7.831860
-3.697200 -13.478400 7.843946
-3.650400 -13.478400 7.858699
-3.603600 -13.478400 7.828706
-3.556800 -13.478400 7.808702
-3.510000 -13.478400 7.770437
-3.463200 -13.478400 7.659750
-3.416400 -13.478400 7.619316
-3.369600 -13.478400 7.601527
-3.322800 -13.478400 7.552494
-3.276000 -13.478400 7.525467
-3.229200 -13.478400 7.496671
-3.182400 -13.478400 7.460399
-3.135600 -13.478400 7.432834
-3.088800 -13.478400 7.403257
-3.042000 -13.478400 7.371253
-2.995200 -13.478400 7.361960
-2.948400 -13.478400 7.328256
-2.901600 -13.478400 7.284340
-2.854800 -13.478400 7.245666
-2.808000 -13.478400 7.186547
-2.761200 -13.478400 7.163944
-2.714400 -13.478400 7.142231
-2.667600 -13.478400 7.085888
-2.620800 -13.478400 7.054233
-2.574000 -13.478400 7.020304
-2.527200 -13.478400 6.986739
-2.480400 -13.478400 6.941051
-2.433600 -13.478400 6.904462
-2.386800 -13.478400 6.840194
-2.340000 -13.478400 6.804322
-2.293200 -13.478400 6.776581
-2.246400 -13.478400 6.754297
-2.199600 -13.478400 6.740010
-2.152800 -13.478400 6.704845
-2.106000 -13.478400 6.673755
-2.059200 -13.478400 6.656600
-2.012400 -13.478400 6.633436
-1.965600 -13.478400 6.630363
-1.918800 -13.478400 6.606018
-1.872000 -13.478400 6.590643
-1.825200 -13.478400 6.554645
-1.778400 -13.478400 6.502001
-1.731600 -13.478400 6.456609
-1.684800 -13.478400 6.429742
-1.638000 -13.478400 6.404157
-1.591200 -13.478400 6.385225
-1.544400 -13.478400 6.353874
-1.497600 -13.478400 6.264760
-1.450800 -13.478400 6.252304
-1.404000 -13.478400 6.220748
-1.357200 -13.478400 6.218027
-1.310400 -13.478400 6.217977
-1.263600 -13.478400 6.180683
-1.216800 -13.478400 6.141285
-1.170000 -13.478400 6.121623
-1.123200 -13.478400 6.106707
-1.076400 -13.478400 6.092307
-1.029600 -13.478400 6.070062
-0.982800 -13.478400 6.045018
-0.936000 -13.478400 6.049954
-0.889200 -13.478400 6.049954
-0.842400 -13.478400 6.036638
-0.795600 -13.478400 6.029566
-0.748800 -13.478400 6.029111
-0.702000 -13.478400 6.010974
-0.655200 -13.478400 5.995414
-0.608400 -13.478400 5.982706
-0.561600 -13.478400 5.977682
-0.514800 -13.478400 5.944977
-0.468000 -13.478400 5.918963
-0.421200 -13.478400 5.911339
-0.374400 -13.478400 5.891690
-0.327600 -13.478400 5.885229
-0.280800 -13.478400 5.861711
-0.234000 -13.478400 5.851229
-0.187200 -13.478400 5.846714
-0.140400 -13.478400 5.829697
-0.093600 -13.478400 5.807864
-0.046800 -13.478400 5.783013
0.000000 -13.478400 5.777030
0.046800 -13.478400 5.771565
0.093600 -13.478400 5.771565
0.140400 -13.478400 5.768645
0.187200 -13.478400 5.768645
0.234000 -13.478400 5.769748
0.280800 -13.478400 5.771565
0.327600 -13.478400 5.771565
0.374400 -13.478400 5.775548
0.421200 -13.478400 5.742518
0.468000 -13.478400 5.743591
0.514800 -13.478400 5.742518
0.561600 -13.478400 5.736023
0.608400 -13.478400 5.732654
0.655200 -13.478400 5.732585
0.702000 -13.478400 5.724167
0.748800 -13.478400 5.722586
0.795600 -13.478400 5.724167
0.842400 -13.478400 5.721206
0.889200 -13.478400 5.714587
0.936000 -13.478400 5.713274
0.982800 -13.478400 5.713274
1.029600 -13.478400 5.701151
1.076400 -13.478400 5.701151
1.123200 -13.478400 5.690961
1.170000 -13.478400 5.687578
1.216800 -13.478400 5.687578
1.263600 -13.478400 5.688146
1.310400 -13.478400 5.687578
1.357200 -13.478400 5.687578
1.404000 -13.478400 5.687578
1.450800 -13.478400 5.696076
1.497600 -13.478400 5.696076
1.544400 -13.478400 5.681004
1.591200 -13.478400 5.684867
1.638000 -13.478400 5.697699
1.684800 -13.478400 5.702492
1.731600 -13.478400 5.702822
1.778400 -13.478400 5.702939
1.825200 -13.478400 5.702939
1.872000 -13.478400 5.709810
1.918800 -13.478400 5.702939
1.965600 -13.478400 5.694077
2.012400 -13.478400 5.693488
2.059200 -13.478400 5.693488
2.106000 -13.478400 5.693008
2.152800 -13.478400 5.713646
2.199600 -13.478400 5.726577
2.246400 -13.478400 5.713646
2.293200 -13.478400 5.727697
2.340000 -13.478400 5.727697
2.386800 -13.478400 5.734909
2.433600 -13.478400 5.738957
2.480400 -13.478400 5.745356
2.527200 -13.478400 5.738957
2.574000 -13.478400 5.755723
2.620800 -13.478400 5.770878
2.667600 -13.478400 5.796452
2.714400 -13.478400 5.814629
2.761200 -13.478400 5.822017
2.808000 -13.478400 5.825273
2.854800 -13.478400 5.826605
2.901600 -13.478400 5.827528
2.948400 -13.478400 5.831250
2.995200 -13.478400 5.831250
3.042000 -13.478400 5.842160
3.088800 -13.478400 5.841416
3.135600 -13.478400 5.831250
3.182400 -13.478400 5.841416
3.229200 -13.478400 5.820470
3.276000 -13.478400 5.813571
3.322800 -13.478400 5.812363
3.369600 -13.478400 5.810975
3.416400 -13.478400 5.821325
3.463200 -13.478400 5.826439
3.510000 -13.478400 5.825313
3.556800 -13.478400 5.830587
3.603600 -13.478400 5.830587
3.650400 -13.478400 5.839726
3.697200 -13.478400 5.841369
3.744000 -13.478400 5.856423
3.790800 -13.478400 5.856423
3.837600 -13.478400 5.867463
3.884400 -13.478400 5.872497
3.931200 -13.478400 5.892067
3.978000 -13.478400 5.900699
4.024800 -13.478400 5.900699
4.071600 -13.478400 5.908880
4.118400 -13.478400 5.912707
4.165200 -13.478400 5.922107
4.212000 -13.478400 5.949828
4.258800 -13.478400 5.961314
4.305600 -13.478400 5.974628
4.352400 -13.478400 5.978662
4.399200 -13.478400 6.000631
4.446000 -13.478400 6.000631
4.492800 -13.478400 6.013414
4.539600 -13.478400 6.030831
4.586400 -13.478400 6.039103
4.633200 -13.478400 6.058714
4.680000 -13.478400 6.075962
4.726800 -13.478400 6.085357
4.773600 -13.478400 6.093864
4.820400 -13.478400 6.093864
4.867200 -13.478400 6.143273
4.914000 -13.478400 6.162897
4.960800 -13.478400 6.152830
5.007600 -13.478400 6.189134
5.054400 -13.478400 6.202377
5.101200 -13.478400 6.211028
5.148000 -13.478400 6.223317
5.194800 -13.478400 6.220502
5.241600 -13.478400 6.234326
5.288400 -13.478400 6.243842
5.335200 -13.478400 6.243842
5.382000 -13.478400 6.258702
5.428800 -13.478400 6.287878
5.475600 -13.478400 6.287878
5.522400 -13.478400 6.310827
5.569200 -13.478400 6.312117
5.616000 -13.478400 6.341825
5.662800 -13.478400 6.343440
5.709600 -13.478400 6.366572
5.756400 -13.478400 6.421273
5.803200 -13.478400 6.430184
5.850000 -13.478400 6.435189
5.896800 -13.478400 6.434749
5.943600 -13.478400 6.446099
5.990400 -13.478400 6.450444
6.037200 -13.478400 6.459374
6.084000 -13.478400 6.459374
6.130800 -13.478400 6.483759
6.177600 -13.478400 6.501526
6.224400 -13.478400 6.507193
6.271200 -13.478400 6.527498
6.318000 -13.478400 6.543399
6.364800 -13.478400 6.558390
6.411600 -13.478400 6.577762
6.458400 -13.478400 6.588344
6.505200 -13.478400 6.602376
6.552000 -13.478400 6.619451
6.598800 -13.478400 6.629224
6.645600 -13.478400 6.630575
6.692400 -13.478400 6.635932
6.739200 -13.478400 6.636698
6.786000 -13.478400 6.645676
6.832800 -13.478400 6.672096
6.879600 -13.478400 6.693741
6.926400 -13.478400 6.727014
6.973200 -13.478400 6.728166
7.020000 -13.478400 6.744571
7.066800 -13.478400 6.767461
7.113600 -13.478400 6.785832
7.160400 -13.478400 6.795650
7.207200 -13.478400 6.859466
7.254000 -13.478400 6.882429
7.300800 -13.478400 6.896232
7.347600 -13.478400 6.914101
7.394400 -13.478400 6.926368
7.441200 -13.478400 6.961856
7.488000 -13.478400 6.976653
7.534800 -13.478400 6.978415
7.581600 -13.478400 6.982776
7.628400 -13.478400 6.998434
7.675200 -13.478400 7.035558
7.722000 -13.478400 7.053732
7.768800 -13.478400 7.062859
7.815600 -13.478400 7.054043
7.862400 -13.478400 7.062859
7.909200 -13.478400 7.067395
7.956000 -13.478400 7.069951
8.002800 -13.478400 7.097621
8.049600 -13.478400 7.118521
8.096400 -13.478400 7.126625
8.143200 -13.478400 7.144736
8.190000 -13.478400 7.147017
8.236800 -13.478400 7.160271
8.283600 -13.478400 7.190952
8.330400 -13.478400 7.190952
8.377200 -13.478400 7.203508
8.424000 -13.478400 7.256299
8.470800 -13.478400 7.279440
8.517600 -13.478400 7.289013
8.564400 -13.478400 7.289013
8.611200 -13.478400 7.327040
8.658000 -13.478400 7.380583
8.704800 -13.478400 7.431158
8.751600 -13.478400 7.456297
8.798400 -13.478400 7.475207
8.845200 -13.478400 7.481806
8.892000 -13.478400 7.532525
8.938800 -13.478400 7.549777
8.985600 -13.478400 7.557825
9.032400 -13.478400 7.563727
9.079200 -13.478400 7.593082
9.126000 -13.478400 7.597779
9.172800 -13.478400 7.630255
9.219600 -13.478400 7.643151
9.266400 -13.478400 7.686790
9.313200 -13.478400 7.720081
9.360000 -13.478400 7.757193
9.406800 -13.478400 7.757193
9.453600 -13.478400 7.757265
9.500400 -13.478400 7.790694
9.547200 -13.478400 7.823963
9.594000 -13.478400 7.873638
9.640800 -13.478400 7.895828
9.687600 -13.478400 7.932758
9.734400 -13.478400 7.950197
9.781200 -13.478400 7.964791
9.828000 -13.478400 7.996306
9.874800 -13.478400 8.009893
9.921600 -13.478400 8.024985
9.968400 -13.478400 8.071348
10.015200 -13.478400 8.117709
10.062000 -13.478400 8.145626
10.108800 -13.478400 8.181200
10.155600 -13.478400 8.200751
10.202400 -13.478400 8.257744
10.249200 -13.478400 8.287978
10.296000 -13.478400 8.302357
10.342800 -13.478400 8.336038
10.389600 -13.478400 8.378947
10.436400 -13.478400 8.423683
10.483200 -13.478400 8.446320
10.530000 -13.478400 8.522067
10.576800 -13.478400 8.592167
10.623600 -13.478400 8.624290
10.670400 -13.478400 8.678431
10.717200 -13.478400 8.710885
10.764000 -13.478400 8.774221
10.810800 -13.478400 8.796867
10.857600 -13.478400 8.813180
10.904400 -13.478400 8.874582
10.951200 -13.478400 9.023473
13.057200 -13.478400 7.578218
13.291200 -13.478400 7.601254
13.338000 -13.478400 7.612113
13.384800 -13.478400 7.601254
13.431600 -13.478400 7.583507
13.478400 -13.478400 7.601254
13.712400 -13.478400 7.614152
13.759200 -13.478400 7.614152
13.899600 -13.478400 7.612863
13.946400 -13.478400 7.621212
13.993200 -13.478400 7.631397
14.040000 -13.478400 7.633508
14.086800 -13.478400 7.635561
14.601600 -13.478400 7.677169
16.005600 -13.478400 6.364851
16.052400 -13.478400 6.376836
16.754400 -13.478400 4.229971
16.801200 -13.478400 4.098888
16.848000 -13.478400 3.992891
17.456400 -13.478400 1.107570
-18.720000 -13.431600 0.000000
-18.673200 -13.431600 0.000000
-18.626400 -13.431600 0.000000
-18.579600 -13.431600 -14.711565
-18.532800 -13.431600 -14.700043
-18.486000 -13.431600 -14.666889
-18.439200 -13.431600 -14.646500
-18.392400 -13.431600 -14.642079
-18.345600 -13.431600 -14.625866
-18.298800 -13.431600 -14.591926
-18.252000 -13.431600 -14.575223
-18.205200 -13.431600 -14.563526
-18.158400 -13.431600 -14.539706
-18.111600 -13.431600 -14.527811
-18.064800 -13.431600 -14.515927
-18.018000 -13.431600 -14.502267
-17.971200 -13.431600 -14.483331
-17.924400 -13.431600 -14.468235
-17.877600 -13.431600 -14.449806
-17.830800 -13.431600 -14.432089
-17.784000 -13.431600 -14.420474
-17.737200 -13.431600 -14.393907
-17.690400 -13.431600 -14.390675
-17.643600 -13.431600 -14.381677
-17.596800 -13.431600 -14.381677
-17.550000 -13.431600 -14.393907
-17.503200 -13.431600 -14.378378
-17.456400 -13.431600 -14.324428
-17.409600 -13.431600 -14.268500
-17.362800 -13.431600 -14.227886
-17.316000 -13.431600 -14.219052
-17.269200 -13.431600 -14.193391
-17.222400 -13.431600 -14.176110
-17.175600 -13.431600 -14.213539
-17.128800 -13.431600 -14.176110
-17.082000 -13.431600 -14.175097
-17.035200 -13.431600 -14.189655
-16.988400 -13.431600 -14.189655
-16.941600 -13.431600 -14.189655
-16.894800 -13.431600 -14.175097
-16.848000 -13.431600 -14.127799
-16.801200 -13.431600 -14.080159
-16.754400 -13.431600 -14.041710
-16.707600 -13.431600 -14.013663
-16.660800 -13.431600 -13.977025
-16.614000 -13.431600 -13.965719
-16.567200 -13.431600 -13.927606
-16.520400 -13.431600 -13.849465
-16.473600 -13.431600 -13.849402
-16.426800 -13.431600 -13.842810
-16.380000 -13.431600 -13.822183
-16.333200 -13.431600 -13.761826
-16.286400 -13.431600 -13.707172
-16.239600 -13.431600 -13.592965
-16.192800 -13.431600 -13.538215
-16.146000 -13.431600 -13.467935
-14.742000 -13.431600 5.060630
-14.695200 -13.431600 5.089691
-14.648400 -13.431600 5.167041
-14.601600 -13.431600 5.221468
-14.554800 -13.431600 5.240935
-14.508000 -13.431600 5.283643
-14.461200 -13.431600 5.310963
-14.414400 -13.431600 5.326782
-14.367600 -13.431600 5.346792
-14.320800 -13.431600 5.353345
-14.274000 -13.431600 5.368856
-14.227200 -13.431600 5.383775
-14.180400 -13.431600 5.409851
-14.133600 -13.431600 5.410211
-14.086800 -13.431600 5.413976
-14.040000 -13.431600 5.427363
-13.993200 -13.431600 5.432207
-13.946400 -13.431600 5.432462
-13.899600 -13.431600 5.434572
-13.852800 -13.431600 5.442565
-13.806000 -13.431600 5.454291
-13.759200 -13.431600 5.455924
-13.712400 -13.431600 5.470733
-13.665600 -13.431600 5.476071
-13.618800 -13.431600 5.483374
-13.572000 -13.431600 5.490123
-13.525200 -13.431600 5.518768
-13.478400 -13.431600 5.541111
-13.431600 -13.431600 5.572533
-13.384800 -13.431600 5.612431
-13.338000 -13.431600 5.682597
-4.586400 -13.431600 8.425885
-4.539600 -13.431600 8.464745
-4.492800 -13.431600 8.440749
-4.446000 -13.431600 8.428732
-4.399200 -13.431600 8.436876
-4.352400 -13.431600 8.438500
-4.305600 -13.431600 8.419813
-4.258800 -13.431600 8.424169
-4.212000 -13.431600 8.342303
-4.165200 -13.431600 8.303489
-4.118400 -13.431600 8.248288
-4.071600 -13.431600 8.201093
-4.024800 -13.431600 8.117198
-3.978000 -13.431600 8.032916
-3.931200 -13.431600 8.028795
-3.884400 -13.431600 7.921188
-3.837600 -13.431600 7.891218
-3.790800 -13.431600 7.869743
-3.744000 -13.431600 7.858699
-3.697200 -13.431600 7.843946
-3.650400 -13.431600 7.839461
-3.603600 -13.431600 7.818633
-3.556800 -13.431600 7.807729
-3.510000 -13.431600 7.770437
-3.463200 -13.431600 7.665994
-3.416400 -13.431600 7.619316
-3.369600 -13.431600 7.601527
-3.322800 -13.431600 7.542932
-3.276000 -13.431600 7.522510
-3.229200 -13.431600 7.496583
-3.182400 -13.431600 7.471646
-3.135600 -13.431600 7.436644
-3.088800 -13.431600 7.402278
-3.042000 -13.431600 7.370812
-2.995200 -13.431600 7.361960
-2.948400 -13.431600 7.328256
-2.901600 -13.431600 7.290094
-2.854800 -13.431600 7.253554
-2.808000 -13.431600 7.211264
-2.761200 -13.431600 7.163944
-2.714400 -13.431600 7.142231
-2.667600 -13.431600 7.085888
-2.620800 -13.431600 7.066324
-2.574000 -13.431600 7.020304
-2.527200 -13.431600 6.982593
-2.480400 -13.431600 6.940228
-2.433600 -13.431600 6.850046
-2.386800 -13.431600 6.819064
-2.340000 -13.431600 6.791737
-2.293200 -13.431600 6.766769
-2.246400 -13.431600 6.743876
-2.199600 -13.431600 6.722757
-2.152800 -13.431600 6.687463
-2.106000 -13.431600 6.673755
-2.059200 -13.431600 6.650385
-2.012400 -13.431600 6.632119
-1.965600 -13.431600 6.622071
-1.918800 -13.431600 6.600316
-1.872000 -13.431600 6.590643
-1.825200 -13.431600 6.549394
-1.778400 -13.431600 6.502001
-1.731600 -13.431600 6.446792
-1.684800 -13.431600 6.429381
-1.638000 -13.431600 6.403746
-1.591200 -13.431600 6.385225
-1.544400 -13.431600 6.293025
-1.497600 -13.431600 6.243526
-1.450800 -13.431600 6.225918
-1.404000 -13.431600 6.201700
-1.357200 -13.431600 6.193295
-1.310400 -13.431600 6.173383
-1.263600 -13.431600 6.147308
-1.216800 -13.431600 6.140658
-1.170000 -13.431600 6.118140
-1.123200 -13.431600 6.106707
-1.076400 -13.431600 6.092307
-1.029600 -13.431600 6.079157
-0.982800 -13.431600 6.051989
-0.936000 -13.431600 6.051989
-0.889200 -13.431600 6.049954
-0.842400 -13.431600 6.030489
-0.795600 -13.431600 6.028955
-0.748800 -13.431600 6.010974
-0.702000 -13.431600 6.000089
-0.655200 -13.431600 5.991680
-0.608400 -13.431600 5.981005
-0.561600 -13.431600 5.968295
-0.514800 -13.431600 5.946142
-0.468000 -13.431600 5.920991
-0.421200 -13.431600 5.911751
-0.374400 -13.431600 5.891690
-0.327600 -13.431600 5.885229
-0.280800 -13.431600 5.860679
-0.234000 -13.431600 5.847536
-0.187200 -13.431600 5.815056
-0.140400 -13.431600 5.794148
-0.093600 -13.431600 5.785229
-0.046800 -13.431600 5.773591
0.000000 -13.431600 5.770336
0.046800 -13.431600 5.767398
0.093600 -13.431600 5.767398
0.140400 -13.431600 5.766882
0.187200 -13.431600 5.765616
0.234000 -13.431600 5.759893
0.280800 -13.431600 5.755899
0.327600 -13.431600 5.765607
0.374400 -13.431600 5.753772
0.421200 -13.431600 5.723929
0.468000 -13.431600 5.722671
0.514800 -13.431600 5.723929
0.561600 -13.431600 5.732287
0.608400 -13.431600 5.732287
0.655200 -13.431600 5.729226
0.702000 -13.431600 5.721206
0.748800 -13.431600 5.713873
0.795600 -13.431600 5.721148
0.842400 -13.431600 5.712601
0.889200 -13.431600 5.704848
0.936000 -13.431600 5.697983
0.982800 -13.431600 5.696696
1.029600 -13.431600 5.688755
1.076400 -13.431600 5.688755
1.123200 -13.431600 5.681815
1.170000 -13.431600 5.676677
1.216800 -13.431600 5.662880
1.263600 -13.431600 5.677367
1.310400 -13.431600 5.677367
1.357200 -13.431600 5.677367
1.404000 -13.431600 5.677367
1.450800 -13.431600 5.688146
1.497600 -13.431600 5.688146
1.544400 -13.431600 5.681004
1.591200 -13.431600 5.684867
1.638000 -13.431600 5.697018
1.684800 -13.431600 5.702072
1.731600 -13.431600 5.702492
1.778400 -13.431600 5.702492
1.825200 -13.431600 5.702492
1.872000 -13.431600 5.702822
1.918800 -13.431600 5.694077
1.965600 -13.431600 5.686621
2.012400 -13.431600 5.686621
2.059200 -13.431600 5.693008
2.106000 -13.431600 5.693008
2.152800 -13.431600 5.701492
2.199600 -13.431600 5.726577
2.246400 -13.431600 5.717266
2.293200 -13.431600 5.727697
2.340000 -13.431600 5.734909
2.386800 -13.431600 5.738957
2.433600 -13.431600 5.738957
2.480400 -13.431600 5.751798
2.527200 -13.431600 5.738957
2.574000 -13.431600 5.755723
2.620800 -13.431600 5.766668
2.667600 -13.431600 5.796452
2.714400 -13.431600 5.806086
2.761200 -13.431600 5.814629
2.808000 -13.431600 5.815611
2.854800 -13.431600 5.822523
2.901600 -13.431600 5.822722
2.948400 -13.431600 5.822722
2.995200 -13.431600 5.822722
3.042000 -13.431600 5.826605
3.088800 -13.431600 5.826605
3.135600 -13.431600 5.822722
3.182400 -13.431600 5.827528
3.229200 -13.431600 5.813571
3.276000 -13.431600 5.803106
3.322800 -13.431600 5.803106
3.369600 -13.431600 5.803106
3.416400 -13.431600 5.804166
3.463200 -13.431600 5.823497
3.510000 -13.431600 5.821325
3.556800 -13.431600 5.823497
3.603600 -13.431600 5.825313
3.650400 -13.431600 5.831688
3.697200 -13.431600 5.831688
3.744000 -13.431600 5.841369
3.790800 -13.431600 5.845931
3.837600 -13.431600 5.866926
3.884400 -13.431600 5.867463
3.931200 -13.431600 5.894484
3.978000 -13.431600 5.900699
4.024800 -13.431600 5.900699
4.071600 -13.431600 5.908880
4.118400 -13.431600 5.908880
4.165200 -13.431600 5.911589
4.212000 -13.431600 5.928245
4.258800 -13.431600 5.949828
4.305600 -13.431600 5.961893
4.352400 -13.431600 5.970711
4.399200 -13.431600 5.988288
4.446000 -13.431600 5.988503
4.492800 -13.431600 6.008727
4.539600 -13.431600 6.011853
4.586400 -13.431600 6.021476
4.633200 -13.431600 6.030831
4.680000 -13.431600 6.046026
4.726800 -13.431600 6.058627
4.773600 -13.431600 6.075962
4.820400 -13.431600 6.075962
4.867200 -13.431600 6.093462
4.914000 -13.431600 6.114812
4.960800 -13.431600 6.114812
5.007600 -13.431600 6.127451
5.054400 -13.431600 6.145679
5.101200 -13.431600 6.178545
5.148000 -13.431600 6.183791
5.194800 -13.431600 6.183791
5.241600 -13.431600 6.216649
5.288400 -13.431600 6.228466
5.335200 -13.431600 6.232551
5.382000 -13.431600 6.243842
5.428800 -13.431600 6.257934
5.475600 -13.431600 6.258702
5.522400 -13.431600 6.267781
5.569200 -13.431600 6.275647
5.616000 -13.431600 6.308720
5.662800 -13.431600 6.310827
5.709600 -13.431600 6.323511
5.756400 -13.431600 6.344602
5.803200 -13.431600 6.401076
5.850000 -13.431600 6.427326
5.896800 -13.431600 6.430184
5.943600 -13.431600 6.435189
5.990400 -13.431600 6.442557
6.037200 -13.431600 6.446099
6.084000 -13.431600 6.442557
6.130800 -13.431600 6.473134
6.177600 -13.431600 6.476108
6.224400 -13.431600 6.495816
6.271200 -13.431600 6.508899
6.318000 -13.431600 6.528452
6.364800 -13.431600 6.556667
6.411600 -13.431600 6.563529
6.458400 -13.431600 6.595634
6.505200 -13.431600 6.614946
6.552000 -13.431600 6.621234
6.598800 -13.431600 6.630823
6.645600 -13.431600 6.630823
6.692400 -13.431600 6.636137
6.739200 -13.431600 6.636698
6.786000 -13.431600 6.668298
6.832800 -13.431600 6.668298
6.879600 -13.431600 6.681548
6.926400 -13.431600 6.711598
6.973200 -13.431600 6.724369
7.020000 -13.431600 6.730842
7.066800 -13.431600 6.724369
7.113600 -13.431600 6.743557
7.160400 -13.431600 6.785832
7.207200 -13.431600 6.790478
7.254000 -13.431600 6.851266
7.300800 -13.431600 6.876333
7.347600 -13.431600 6.883344
7.394400 -13.431600 6.897424
7.441200 -13.431600 6.910475
7.488000 -13.431600 6.926368
7.534800 -13.431600 6.967799
7.581600 -13.431600 6.978415
7.628400 -13.431600 6.989660
7.675200 -13.431600 7.027403
7.722000 -13.431600 7.044404
7.768800 -13.431600 7.053732
7.815600 -13.431600 7.051216
7.862400 -13.431600 7.053732
7.909200 -13.431600 7.054257
7.956000 -13.431600 7.054257
8.002800 -13.431600 7.062859
8.049600 -13.431600 7.112592
8.096400 -13.431600 7.119718
8.143200 -13.431600 7.136484
8.190000 -13.431600 7.147017
8.236800 -13.431600 7.151352
8.283600 -13.431600 7.160271
8.330400 -13.431600 7.160271
8.377200 -13.431600 7.170545
8.424000 -13.431600 7.192900
8.470800 -13.431600 7.238862
8.517600 -13.431600 7.259046
8.564400 -13.431600 7.259873
8.611200 -13.431600 7.280962
8.658000 -13.431600 7.346098
8.704800 -13.431600 7.408077
8.751600 -13.431600 7.433013
8.798400 -13.431600 7.456297
8.845200 -13.431600 7.464515
8.892000 -13.431600 7.475207
8.938800 -13.431600 7.483884
8.985600 -13.431600 7.506314
9.032400 -13.431600 7.562489
9.079200 -13.431600 7.591602
9.126000 -13.431600 7.591602
9.172800 -13.431600 7.605406
9.219600 -13.431600 7.632736
9.266400 -13.431600 7.682283
9.313200 -13.431600 7.706764
9.360000 -13.431600 7.712522
9.406800 -13.431600 7.711989
9.453600 -13.431600 7.729686
9.500400 -13.431600 7.757193
9.547200 -13.431600 7.818502
9.594000 -13.431600 7.860171
9.640800 -13.431600 7.892990
9.687600 -13.431600 7.932758
9.734400 -13.431600 7.950197
9.781200 -13.431600 7.964791
9.828000 -13.431600 8.000252
9.874800 -13.431600 8.009893
9.921600 -13.431600 8.028044
9.968400 -13.431600 8.079686
10.015200 -13.431600 8.132491
10.062000 -13.431600 8.143293
10.108800 -13.431600 8.171137
10.155600 -13.431600 8.200751
10.202400 -13.431600 8.238103
10.249200 -13.431600 8.266901
10.296000 -13.431600 8.303610
10.342800 -13.431600 8.336038
10.389600 -13.431600 8.385155
10.436400 -13.431600 8.429960
10.483200 -13.431600 8.455651
10.530000 -13.431600 8.530489
10.576800 -13.431600 8.624290
10.623600 -13.431600 8.678431
10.670400 -13.431600 8.702262
10.717200 -13.431600 8.762843
10.764000 -13.431600 8.806345
10.810800 -13.431600 8.807451
10.857600 -13.431600 8.842191
10.904400 -13.431600 8.908477
10.951200 -13.431600 9.023473
13.057200 -13.431600 7.578218
13.244400 -13.431600 7.613306
13.291200 -13.431600 7.601254
13.338000 -13.431600 7.612113
13.384800 -13.431600 7.584804
13.431600 -13.431600 7.583507
13.899600 -13.431600 7.609622
13.946400 -13.431600 7.621033
13.993200 -13.431600 7.624382
14.040000 -13.431600 7.633508
14.554800 -13.431600 7.696366
14.601600 -13.431600 7.685159
14.695200 -13.431600 7.685159
15.958800 -13.431600 6.374988
16.005600 -13.431600 6.374099
16.052400 -13.431600 6.376836
16.848000 -13.431600 4.015592
-18.720000 -13.384800 0.000000
-18.673200 -13.384800 0.000000
-18.626400 -13.384800 0.000000
-18.579600 -13.384800 -14.707922
-18.532800 -13.384800 -14.706479
-18.486000 -13.384800 -14.666889
-18.439200 -13.384800 -14.642079
-18.392400 -13.384800 -14.630214
-18.345600 -13.384800 -14.622405
-18.298800 -13.384800 -14.605496
-18.252000 -13.384800 -14.591387
-18.205200 -13.384800 -14.575766
-18.158400 -13.384800 -14.575223
-18.111600 -13.384800 -14.569857
-18.064800 -13.384800 -14.559590
-18.018000 -13.384800 -14.526119
-17.971200 -13.384800 -14.506244
-17.924400 -13.384800 -14.476197
-17.877600 -13.384800 -14.468235
-17.830800 -13.384800 -14.468235
-17.784000 -13.384800 -14.457346
-17.737200 -13.384800 -14.420474
-17.690400 -13.384800 -14.417499
-17.643600 -13.384800 -14.417499
-17.596800 -13.384800 -14.417499
-17.550000 -13.384800 -14.413141
-17.503200 -13.384800 -14.396435
-17.456400 -13.384800 -14.323138
-17.409600 -13.384800 -14.268500
-17.362800 -13.384800 -14.252103
-17.316000 -13.384800 -14.237098
-17.269200 -13.384800 -14.201720
-17.222400 -13.384800 -14.176110
-17.175600 -13.384800 -14.178259
-17.128800 -13.384800 -14.176110
-17.082000 -13.384800 -14.176110
-17.035200 -13.384800 -14.178259
-16.988400 -13.384800 -14.187312
-16.941600 -13.384800 -14.187312
-16.894800 -13.384800 -14.184547
-16.848000 -13.384800 -14.132053
-16.801200 -13.384800 -14.088119
-16.754400 -13.384800 -14.065501
-16.707600 -13.384800 -13.997789
-16.660800 -13.384800 -13.965719
-16.614000 -13.384800 -13.932985
-16.567200 -13.384800 -13.875938
-16.520400 -13.384800 -13.867381
-16.473600 -13.384800 -13.849465
-16.426800 -13.384800 -13.842810
-16.380000 -13.384800 -13.801934
-16.333200 -13.384800 -13.736703
-16.286400 -13.384800 -13.660681
-16.239600 -13.384800 -13.580677
-16.192800 -13.384800 -13.469677
-14.835600 -13.384800 5.025251
-14.788800 -13.384800 5.038508
-14.742000 -13.384800 5.089691
-14.695200 -13.384800 5.160059
-14.648400 -13.384800 5.215199
-14.601600 -13.384800 5.244634
-14.554800 -13.384800 5.283643
-14.508000 -13.384800 5.313261
-14.461200 -13.384800 5.326782
-14.414400 -13.384800 5.346792
-14.367600 -13.384800 5.355593
-14.320800 -13.384800 5.368856
-14.274000 -13.384800 5.397978
-14.227200 -13.384800 5.409851
-14.180400 -13.384800 5.419089
-14.133600 -13.384800 5.424777
-14.086800 -13.384800 5.430329
-14.040000 -13.384800 5.432207
-13.993200 -13.384800 5.436307
-13.946400 -13.384800 5.436551
-13.899600 -13.384800 5.445652
-13.852800 -13.384800 5.453222
-13.806000 -13.384800 5.471955
-13.759200 -13.384800 5.476071
-13.712400 -13.384800 5.479559
-13.665600 -13.384800 5.485387
-13.618800 -13.384800 5.490319
-13.572000 -13.384800 5.504731
-13.525200 -13.384800 5.528458
-13.478400 -13.384800 5.562262
-13.431600 -13.384800 5.609141
-13.384800 -13.384800 5.652933
-4.586400 -13.384800 8.460800
-4.539600 -13.384800 8.472089
-4.492800 -13.384800 8.450985
-4.446000 -13.384800 8.428732
-4.399200 -13.384800 8.438500
-4.352400 -13.384800 8.438500
-4.305600 -13.384800 8.419813
-4.258800 -13.384800 8.435501
-4.212000 -13.384800 8.371582
-4.165200 -13.384800 8.303489
-4.118400 -13.384800 8.247522
-4.071600 -13.384800 8.157283
-4.024800 -13.384800 8.085868
-3.978000 -13.384800 8.028795
-3.931200 -13.384800 7.998837
-3.884400 -13.384800 7.921188
-3.837600 -13.384800 7.899348
-3.790800 -13.384800 7.887109
-3.744000 -13.384800 7.869743
-3.697200 -13.384800 7.858699
-3.650400 -13.384800 7.858699
-3.603600 -13.384800 7.828706
-3.556800 -13.384800 7.801478
-3.510000 -13.384800 7.744245
-3.463200 -13.384800 7.651796
-3.416400 -13.384800 7.617644
-3.369600 -13.384800 7.585800
-3.322800 -13.384800 7.543028
-3.276000 -13.384800 7.522510
-3.229200 -13.384800 7.496583
-3.182400 -13.384800 7.495721
-3.135600 -13.384800 7.437561
-3.088800 -13.384800 7.402278
-3.042000 -13.384800 7.375123
-2.995200 -13.384800 7.364474
-2.948400 -13.384800 7.339224
-2.901600 -13.384800 7.314068
-2.854800 -13.384800 7.259873
-2.808000 -13.384800 7.224907
-2.761200 -13.384800 7.176488
-2.714400 -13.384800 7.149427
-2.667600 -13.384800 7.085905
-2.620800 -13.384800 7.070479
-2.574000 -13.384800 7.054233
-2.527200 -13.384800 7.009194
-2.480400 -13.384800 6.953268
-2.433600 -13.384800 6.907469
-2.386800 -13.384800 6.819064
-2.340000 -13.384800 6.785007
-2.293200 -13.384800 6.745112
-2.246400 -13.384800 6.728600
-2.199600 -13.384800 6.679581
-2.152800 -13.384800 6.677639
-2.106000 -13.384800 6.658864
-2.059200 -13.384800 6.641402
-2.012400 -13.384800 6.602421
-1.965600 -13.384800 6.590643
-1.918800 -13.384800 6.554645
-1.872000 -13.384800 6.560835
-1.825200 -13.384800 6.515024
-1.778400 -13.384800 6.476872
-1.731600 -13.384800 6.439681
-1.684800 -13.384800 6.423804
-1.638000 -13.384800 6.392096
-1.591200 -13.384800 6.380980
-1.544400 -13.384800 6.293025
-1.497600 -13.384800 6.242577
-1.450800 -13.384800 6.221226
-1.404000 -13.384800 6.200561
-1.357200 -13.384800 6.192612
-1.310400 -13.384800 6.157520
-1.263600 -13.384800 6.143177
-1.216800 -13.384800 6.135701
-1.170000 -13.384800 6.112282
-1.123200 -13.384800 6.107384
-1.076400 -13.384800 6.105973
-1.029600 -13.384800 6.088140
-0.982800 -13.384800 6.069239
-0.936000 -13.384800 6.067869
-0.889200 -13.384800 6.047088
-0.842400 -13.384800 6.029566
-0.795600 -13.384800 5.998502
-0.748800 -13.384800 5.993001
-0.702000 -13.384800 5.991680
-0.655200 -13.384800 5.965449
-0.608400 -13.384800 5.960718
-0.561600 -13.384800 5.946142
-0.514800 -13.384800 5.938612
-0.468000 -13.384800 5.914579
-0.421200 -13.384800 5.908762
-0.374400 -13.384800 5.891509
-0.327600 -13.384800 5.877803
-0.280800 -13.384800 5.854037
-0.234000 -13.384800 5.846714
-0.187200 -13.384800 5.815056
-0.140400 -13.384800 5.794148
-0.093600 -13.384800 5.785229
-0.046800 -13.384800 5.774586
0.000000 -13.384800 5.774586
0.046800 -13.384800 5.774586
0.093600 -13.384800 5.770336
0.140400 -13.384800 5.769369
0.187200 -13.384800 5.765616
0.234000 -13.384800 5.755899
0.280800 -13.384800 5.755899
0.327600 -13.384800 5.753772
0.374400 -13.384800 5.739418
0.421200 -13.384800 5.723929
0.468000 -13.384800 5.722477
0.514800 -13.384800 5.723929
0.561600 -13.384800 5.730789
0.608400 -13.384800 5.730789
0.655200 -13.384800 5.729226
0.702000 -13.384800 5.722586
0.748800 -13.384800 5.721148
0.795600 -13.384800 5.721206
0.842400 -13.384800 5.712601
0.889200 -13.384800 5.704399
0.936000 -13.384800 5.697983
0.982800 -13.384800 5.693909
1.029600 -13.384800 5.688755
1.076400 -13.384800 5.685792
1.123200 -13.384800 5.679350
1.170000 -13.384800 5.676677
1.216800 -13.384800 5.676677
1.263600 -13.384800 5.683739
1.310400 -13.384800 5.683955
1.357200 -13.384800 5.685792
1.404000 -13.384800 5.689009
1.450800 -13.384800 5.697018
1.497600 -13.384800 5.698130
1.544400 -13.384800 5.696076
1.591200 -13.384800 5.696707
1.638000 -13.384800 5.699219
1.684800 -13.384800 5.702072
1.731600 -13.384800 5.702072
1.778400 -13.384800 5.698130
1.825200 -13.384800 5.694077
1.872000 -13.384800 5.702492
1.918800 -13.384800 5.694077
1.965600 -13.384800 5.686621
2.012400 -13.384800 5.693008
2.059200 -13.384800 5.694077
2.106000 -13.384800 5.700308
2.152800 -13.384800 5.719230
2.199600 -13.384800 5.734715
2.246400 -13.384800 5.727697
2.293200 -13.384800 5.734909
2.340000 -13.384800 5.751587
2.386800 -13.384800 5.745356
2.433600 -13.384800 5.744806
2.480400 -13.384800 5.745356
2.527200 -13.384800 5.738957
2.574000 -13.384800 5.755723
2.620800 -13.384800 5.771415
2.667600 -13.384800 5.787942
2.714400 -13.384800 5.804983
2.761200 -13.384800 5.808939
2.808000 -13.384800 5.814629
2.854800 -13.384800 5.810139
2.901600 -13.384800 5.814629
2.948400 -13.384800 5.810139
2.995200 -13.384800 5.808922
3.042000 -13.384800 5.808922
3.088800 -13.384800 5.814646
3.135600 -13.384800 5.808922
3.182400 -13.384800 5.820399
3.229200 -13.384800 5.803573
3.276000 -13.384800 5.794211
3.322800 -13.384800 5.790349
3.369600 -13.384800 5.798312
3.416400 -13.384800 5.800913
3.463200 -13.384800 5.813571
3.510000 -13.384800 5.804166
3.556800 -13.384800 5.806799
3.603600 -13.384800 5.821072
3.650400 -13.384800 5.825313
3.697200 -13.384800 5.823497
3.744000 -13.384800 5.830587
3.790800 -13.384800 5.833733
3.837600 -13.384800 5.845257
3.884400 -13.384800 5.847100
3.931200 -13.384800 5.881874
3.978000 -13.384800 5.888546
4.024800 -13.384800 5.888546
4.071600 -13.384800 5.900699
4.118400 -13.384800 5.899249
4.165200 -13.384800 5.908880
4.212000 -13.384800 5.917100
4.258800 -13.384800 5.922022
4.305600 -13.384800 5.952989
4.352400 -13.384800 5.952989
4.399200 -13.384800 5.971301
4.446000 -13.384800 5.974628
4.492800 -13.384800 5.988288
4.539600 -13.384800 5.999212
4.586400 -13.384800 6.008727
4.633200 -13.384800 6.017111
4.680000 -13.384800 6.044577
4.726800 -13.384800 6.057626
4.773600 -13.384800 6.058714
4.820400 -13.384800 6.069082
4.867200 -13.384800 6.080839
4.914000 -13.384800 6.102408
4.960800 -13.384800 6.110995
5.007600 -13.384800 6.117985
5.054400 -13.384800 6.127451
5.101200 -13.384800 6.157038
5.148000 -13.384800 6.166494
5.194800 -13.384800 6.178545
5.241600 -13.384800 6.187166
5.288400 -13.384800 6.216649
5.335200 -13.384800 6.222576
5.382000 -13.384800 6.236584
5.428800 -13.384800 6.256100
5.475600 -13.384800 6.257934
5.522400 -13.384800 6.267687
5.569200 -13.384800 6.264125
5.616000 -13.384800 6.269102
5.662800 -13.384800 6.280372
5.709600 -13.384800 6.287878
5.756400 -13.384800 6.310827
5.803200 -13.384800 6.344602
5.850000 -13.384800 6.391876
5.896800 -13.384800 6.414564
5.943600 -13.384800 6.433930
5.990400 -13.384800 6.434749
6.037200 -13.384800 6.434749
6.084000 -13.384800 6.434222
6.130800 -13.384800 6.450444
6.177600 -13.384800 6.473134
6.224400 -13.384800 6.483759
6.271200 -13.384800 6.511803
6.318000 -13.384800 6.529207
6.364800 -13.384800 6.556667
6.411600 -13.384800 6.563529
6.458400 -13.384800 6.590581
6.505200 -13.384800 6.602376
6.552000 -13.384800 6.615174
6.598800 -13.384800 6.629224
6.645600 -13.384800 6.630575
6.692400 -13.384800 6.635932
6.739200 -13.384800 6.636698
6.786000 -13.384800 6.672096
6.832800 -13.384800 6.679891
6.879600 -13.384800 6.683320
6.926400 -13.384800 6.713281
6.973200 -13.384800 6.722869
7.020000 -13.384800 6.724369
7.066800 -13.384800 6.717156
7.113600 -13.384800 6.720744
7.160400 -13.384800 6.724369
7.207200 -13.384800 6.751813
7.254000 -13.384800 6.786431
7.300800 -13.384800 6.795650
7.347600 -13.384800 6.849027
7.394400 -13.384800 6.883344
7.441200 -13.384800 6.897424
7.488000 -13.384800 6.904833
7.534800 -13.384800 6.926368
7.581600 -13.384800 6.962619
7.628400 -13.384800 6.982757
7.675200 -13.384800 7.024713
7.722000 -13.384800 7.036960
7.768800 -13.384800 7.051216
7.815600 -13.384800 7.046611
7.862400 -13.384800 7.053732
7.909200 -13.384800 7.053732
7.956000 -13.384800 7.053732
8.002800 -13.384800 7.054257
8.049600 -13.384800 7.097621
8.096400 -13.384800 7.114806
8.143200 -13.384800 7.118521
8.190000 -13.384800 7.144736
8.236800 -13.384800 7.146519
8.283600 -13.384800 7.149114
8.330400 -13.384800 7.149114
8.377200 -13.384800 7.151352
8.424000 -13.384800 7.157590
8.470800 -13.384800 7.170545
8.517600 -13.384800 7.209409
8.564400 -13.384800 7.217003
8.611200 -13.384800 7.253712
8.658000 -13.384800 7.279440
8.704800 -13.384800 7.380583
8.751600 -13.384800 7.408077
8.798400 -13.384800 7.433013
8.845200 -13.384800 7.437323
8.892000 -13.384800 7.464515
8.938800 -13.384800 7.469258
8.985600 -13.384800 7.473745
9.032400 -13.384800 7.520385
9.079200 -13.384800 7.561568
9.126000 -13.384800 7.558115
9.172800 -13.384800 7.576572
9.219600 -13.384800 7.629826
9.266400 -13.384800 7.651146
9.313200 -13.384800 7.686790
9.360000 -13.384800 7.706764
9.406800 -13.384800 7.706764
9.453600 -13.384800 7.708885
9.500400 -13.384800 7.737197
9.547200 -13.384800 7.765902
9.594000 -13.384800 7.818502
9.640800 -13.384800 7.890796
9.687600 -13.384800 7.912051
9.734400 -13.384800 7.950197
9.781200 -13.384800 7.994852
9.828000 -13.384800 8.006713
9.874800 -13.384800 8.016026
9.921600 -13.384800 8.034434
9.968400 -13.384800 8.115669
10.015200 -13.384800 8.145626
10.062000 -13.384800 8.157740
10.108800 -13.384800 8.185926
10.155600 -13.384800 8.208934
10.202400 -13.384800 8.238103
10.249200 -13.384800 8.266901
10.296000 -13.384800 8.303610
10.342800 -13.384800 8.344358
10.389600 -13.384800 8.385155
10.436400 -13.384800 8.435270
10.483200 -13.384800 8.511303
10.530000 -13.384800 8.548117
10.576800 -13.384800 8.624922
10.623600 -13.384800 8.698046
10.670400 -13.384800 8.736471
10.717200 -13.384800 8.774221
10.764000 -13.384800 8.811549
10.810800 -13.384800 8.816637
10.857600 -13.384800 8.875749
10.904400 -13.384800 8.983435
10.951200 -13.384800 9.023473
13.057200 -13.384800 7.582196
13.104000 -13.384800 7.580624
13.150800 -13.384800 7.580624
13.291200 -13.384800 7.584804
13.338000 -13.384800 7.601254
13.946400 -13.384800 7.621212
13.993200 -13.384800 7.624382
14.227200 -13.384800 7.642455
14.274000 -13.384800 7.652561
14.554800 -13.384800 7.706784
14.648400 -13.384800 7.712983
14.695200 -13.384800 7.687903
14.742000 -13.384800 7.708918
14.788800 -13.384800 7.687903
-18.720000 -13.338000 0.000000
-18.673200 -13.338000 0.000000
-18.626400 -13.338000 0.000000
-18.579600 -13.338000 -14.711565
-18.532800 -13.338000 -14.711565
-18.486000 -13.338000 -14.683456
-18.439200 -13.338000 -14.646500
-18.392400 -13.338000 -14.630085
-18.345600 -13.338000 -14.605496
-18.298800 -13.338000 -14.591387
-18.252000 -13.338000 -14.590221
-18.205200 -13.338000 -14.576471
-18.158400 -13.338000 -14.575766
-18.111600 -13.338000 -14.575766
-18.064800 -13.338000 -14.569857
-18.018000 -13.338000 -14.549759
-17.971200 -13.338000 -14.538307
-17.924400 -13.338000 -14.483331
-17.877600 -13.338000 -14.474013
-17.830800 -13.338000 -14.473985
-17.784000 -13.338000 -14.463045
-17.737200 -13.338000 -14.429714
-17.690400 -13.338000 -14.426743
-17.643600 -13.338000 -14.420474
-17.596800 -13.338000 -14.420196
-17.550000 -13.338000 -14.420196
-17.503200 -13.338000 -14.417499
-17.456400 -13.338000 -14.360997
-17.409600 -13.338000 -14.322296
-17.362800 -13.338000 -14.293290
-17.316000 -13.338000 -14.262354
-17.269200 -13.338000 -14.262354
-17.222400 -13.338000 -14.213539
-17.175600 -13.338000 -14.221483
-17.128800 -13.338000 -14.221483
-17.082000 -13.338000 -14.222480
-17.035200 -13.338000 -14.189655
-16.988400 -13.338000 -14.190630
-16.941600 -13.338000 -14.190630
-16.894800 -13.338000 -14.189655
-16.848000 -13.338000 -14.184547
-16.801200 -13.338000 -14.104413
-16.754400 -13.338000 -14.080159
-16.707600 -13.338000 -14.015657
-16.660800 -13.338000 -13.971150
-16.614000 -13.338000 -13.953095
-16.567200 -13.338000 -13.908396
-16.520400 -13.338000 -13.904655
-16.473600 -13.338000 -13.898461
-16.426800 -13.338000 -13.870138
-16.380000 -13.338000 -13.838592
-16.333200 -13.338000 -13.736703
-16.286400 -13.338000 -13.603403
-16.239600 -13.338000 -13.530422
-16.192800 -13.338000 -13.302431
-14.788800 -13.338000 5.076588
-14.742000 -13.338000 5.155116
-14.695200 -13.338000 5.213419
-14.648400 -13.338000 5.239218
-14.601600 -13.338000 5.269048
-14.554800 -13.338000 5.307902
-14.508000 -13.338000 5.326782
-14.461200 -13.338000 5.349251
-14.414400 -13.338000 5.357039
-14.367600 -13.338000 5.368856
-14.320800 -13.338000 5.383775
-14.274000 -13.338000 5.406629
-14.227200 -13.338000 5.417407
-14.180400 -13.338000 5.430170
-14.133600 -13.338000 5.431633
-14.086800 -13.338000 5.436307
-14.040000 -13.338000 5.438422
-13.993200 -13.338000 5.446824
-13.946400 -13.338000 5.448121
-13.899600 -13.338000 5.455013
-13.852800 -13.338000 5.471955
-13.806000 -13.338000 5.477411
-13.759200 -13.338000 5.481603
-13.712400 -13.338000 5.486884
-13.665600 -13.338000 5.490490
-13.618800 -13.338000 5.517525
-13.572000 -13.338000 5.528458
-13.525200 -13.338000 5.567837
-13.478400 -13.338000 5.594460
-13.431600 -13.338000 5.655692
-4.586400 -13.338000 8.455885
-4.539600 -13.338000 8.472089
-4.492800 -13.338000 8.455885
-4.446000 -13.338000 8.436876
-4.399200 -13.338000 8.464745
-4.352400 -13.338000 8.455885
-4.305600 -13.338000 8.435501
-4.258800 -13.338000 8.436876
-4.212000 -13.338000 8.390616
-4.165200 -13.338000 8.305967
-4.118400 -13.338000 8.253778
-4.071600 -13.338000 8.194240
-4.024800 -13.338000 8.115698
-3.978000 -13.338000 8.068507
-3.931200 -13.338000 8.031537
-3.884400 -13.338000 7.967045
-3.837600 -13.338000 7.905310
-3.790800 -13.338000 7.899348
-3.744000 -13.338000 7.891218
-3.697200 -13.338000 7.875875
-3.650400 -13.338000 7.869743
-3.603600 -13.338000 7.839461
-3.556800 -13.338000 7.797451
-3.510000 -13.338000 7.746271
-3.463200 -13.338000 7.678379
-3.416400 -13.338000 7.631450
-3.369600 -13.338000 7.586632
-3.322800 -13.338000 7.552494
-3.276000 -13.338000 7.522510
-3.229200 -13.338000 7.496583
-3.182400 -13.338000 7.495721
-3.135600 -13.338000 7.443042
-3.088800 -13.338000 7.395323
-3.042000 -13.338000 7.371253
-2.995200 -13.338000 7.363611
-2.948400 -13.338000 7.328516
-2.901600 -13.338000 7.314068
-2.854800 -13.338000 7.253554
-2.808000 -13.338000 7.186547
-2.761200 -13.338000 7.160144
-2.714400 -13.338000 7.113440
-2.667600 -13.338000 7.085218
-2.620800 -13.338000 7.066324
-2.574000 -13.338000 7.054233
-2.527200 -13.338000 7.012025
-2.480400 -13.338000 6.941051
-2.433600 -13.338000 6.862718
-2.386800 -13.338000 6.819064
-2.340000 -13.338000 6.776581
-2.293200 -13.338000 6.744048
-2.246400 -13.338000 6.708305
-2.199600 -13.338000 6.677639
-2.152800 -13.338000 6.668451
-2.106000 -13.338000 6.648298
-2.059200 -13.338000 6.614347
-2.012400 -13.338000 6.583126
-1.965600 -13.338000 6.563060
-1.918800 -13.338000 6.546792
-1.872000 -13.338000 6.531502
-1.825200 -13.338000 6.492756
-1.778400 -13.338000 6.463994
-1.731600 -13.338000 6.439479
-1.684800 -13.338000 6.419363
-1.638000 -13.338000 6.392096
-1.591200 -13.338000 6.380980
-1.544400 -13.338000 6.293025
-1.497600 -13.338000 6.256811
-1.450800 -13.338000 6.225918
-1.404000 -13.338000 6.200561
-1.357200 -13.338000 6.192612
-1.310400 -13.338000 6.173383
-1.263600 -13.338000 6.141285
-1.216800 -13.338000 6.121623
-1.170000 -13.338000 6.112565
-1.123200 -13.338000 6.107384
-1.076400 -13.338000 6.105973
-1.029600 -13.338000 6.087562
-0.982800 -13.338000 6.070062
-0.936000 -13.338000 6.055950
-0.889200 -13.338000 6.030489
-0.842400 -13.338000 6.028955
-0.795600 -13.338000 5.993001
-0.748800 -13.338000 5.987357
-0.702000 -13.338000 5.981034
-0.655200 -13.338000 5.946142
-0.608400 -13.338000 5.942419
-0.561600 -13.338000 5.940055
-0.514800 -13.338000 5.930177
-0.468000 -13.338000 5.920991
-0.421200 -13.338000 5.911751
-0.374400 -13.338000 5.888351
-0.327600 -13.338000 5.877294
-0.280800 -13.338000 5.848382
-0.234000 -13.338000 5.833785
-0.187200 -13.338000 5.807864
-0.140400 -13.338000 5.780965
-0.093600 -13.338000 5.780965
-0.046800 -13.338000 5.774586
0.000000 -13.338000 5.771387
0.046800 -13.338000 5.771387
0.093600 -13.338000 5.769369
0.140400 -13.338000 5.769369
0.187200 -13.338000 5.765616
0.234000 -13.338000 5.755899
0.280800 -13.338000 5.743044
0.327600 -13.338000 5.739418
0.374400 -13.338000 5.716320
0.421200 -13.338000 5.716320
0.468000 -13.338000 5.707517
0.514800 -13.338000 5.716320
0.561600 -13.338000 5.722671
0.608400 -13.338000 5.725163
0.655200 -13.338000 5.722671
0.702000 -13.338000 5.722586
0.748800 -13.338000 5.721206
0.795600 -13.338000 5.725163
0.842400 -13.338000 5.712601
0.889200 -13.338000 5.704399
0.936000 -13.338000 5.697983
0.982800 -13.338000 5.693909
1.029600 -13.338000 5.688755
1.076400 -13.338000 5.688755
1.123200 -13.338000 5.683955
1.170000 -13.338000 5.683955
1.216800 -13.338000 5.677367
1.263600 -13.338000 5.685792
1.310400 -13.338000 5.685792
1.357200 -13.338000 5.690021
1.404000 -13.338000 5.690021
1.450800 -13.338000 5.697018
1.497600 -13.338000 5.697018
1.544400 -13.338000 5.689009
1.591200 -13.338000 5.695730
1.638000 -13.338000 5.695730
1.684800 -13.338000 5.695730
1.731600 -13.338000 5.698130
1.778400 -13.338000 5.695730
1.825200 -13.338000 5.695730
1.872000 -13.338000 5.702492
1.918800 -13.338000 5.699219
1.965600 -13.338000 5.693008
2.012400 -13.338000 5.694077
2.059200 -13.338000 5.710743
2.106000 -13.338000 5.710743
2.152800 -13.338000 5.726411
2.199600 -13.338000 5.734715
2.246400 -13.338000 5.731638
2.293200 -13.338000 5.745929
2.340000 -13.338000 5.756026
2.386800 -13.338000 5.753326
2.433600 -13.338000 5.751587
2.480400 -13.338000 5.755102
2.527200 -13.338000 5.755102
2.574000 -13.338000 5.771415
2.620800 -13.338000 5.780834
2.667600 -13.338000 5.791075
2.714400 -13.338000 5.798626
2.761200 -13.338000 5.799001
2.808000 -13.338000 5.808939
2.854800 -13.338000 5.808939
2.901600 -13.338000 5.799001
2.948400 -13.338000 5.799001
2.995200 -13.338000 5.799001
3.042000 -13.338000 5.795736
3.088800 -13.338000 5.806463
3.135600 -13.338000 5.805971
3.182400 -13.338000 5.805971
3.229200 -13.338000 5.803106
3.276000 -13.338000 5.791866
3.322800 -13.338000 5.789313
3.369600 -13.338000 5.791866
3.416400 -13.338000 5.791866
3.463200 -13.338000 5.803573
3.510000 -13.338000 5.792027
3.556800 -13.338000 5.804166
3.603600 -13.338000 5.806930
3.650400 -13.338000 5.820709
3.697200 -13.338000 5.820709
3.744000 -13.338000 5.822335
3.790800 -13.338000 5.820709
3.837600 -13.338000 5.840265
3.884400 -13.338000 5.842753
3.931200 -13.338000 5.851542
3.978000 -13.338000 5.875060
4.024800 -13.338000 5.882589
4.071600 -13.338000 5.894484
4.118400 -13.338000 5.899249
4.165200 -13.338000 5.908880
4.212000 -13.338000 5.917100
4.258800 -13.338000 5.917100
4.305600 -13.338000 5.957130
4.352400 -13.338000 5.961893
4.399200 -13.338000 5.978662
4.446000 -13.338000 5.978662
4.492800 -13.338000 5.987777
4.539600 -13.338000 5.999212
4.586400 -13.338000 6.007245
4.633200 -13.338000 6.017111
4.680000 -13.338000 6.044577
4.726800 -13.338000 6.057626
4.773600 -13.338000 6.058714
4.820400 -13.338000 6.075962
4.867200 -13.338000 6.093462
4.914000 -13.338000 6.114285
4.960800 -13.338000 6.114285
5.007600 -13.338000 6.120476
5.054400 -13.338000 6.127451
5.101200 -13.338000 6.145679
5.148000 -13.338000 6.157038
5.194800 -13.338000 6.157736
5.241600 -13.338000 6.181584
5.288400 -13.338000 6.191589
5.335200 -13.338000 6.191589
5.382000 -13.338000 6.215796
5.428800 -13.338000 6.243842
5.475600 -13.338000 6.255782
5.522400 -13.338000 6.257934
5.569200 -13.338000 6.257934
5.616000 -13.338000 6.260464
5.662800 -13.338000 6.260464
5.709600 -13.338000 6.264288
5.756400 -13.338000 6.308720
5.803200 -13.338000 6.328412
5.850000 -13.338000 6.366572
5.896800 -13.338000 6.391876
5.943600 -13.338000 6.414564
5.990400 -13.338000 6.419015
6.037200 -13.338000 6.424632
6.084000 -13.338000 6.431225
6.130800 -13.338000 6.443509
6.177600 -13.338000 6.473134
6.224400 -13.338000 6.491712
6.271200 -13.338000 6.507382
6.318000 -13.338000 6.527498
6.364800 -13.338000 6.554465
6.411600 -13.338000 6.563529
6.458400 -13.338000 6.590581
6.505200 -13.338000 6.595998
6.552000 -13.338000 6.606941
6.598800 -13.338000 6.619451
6.645600 -13.338000 6.629224
6.692400 -13.338000 6.629224
6.739200 -13.338000 6.630575
6.786000 -13.338000 6.636698
6.832800 -13.338000 6.672096
6.879600 -13.338000 6.681548
6.926400 -13.338000 6.693741
6.973200 -13.338000 6.713281
7.020000 -13.338000 6.717156
7.066800 -13.338000 6.693741
7.113600 -13.338000 6.717156
7.160400 -13.338000 6.722869
7.207200 -13.338000 6.744042
7.254000 -13.338000 6.785832
7.300800 -13.338000 6.790478
7.347600 -13.338000 6.824196
7.394400 -13.338000 6.850169
7.441200 -13.338000 6.896232
7.488000 -13.338000 6.899868
7.534800 -13.338000 6.923930
7.581600 -13.338000 6.941273
7.628400 -13.338000 6.982757
7.675200 -13.338000 7.024713
7.722000 -13.338000 7.036960
7.768800 -13.338000 7.054043
7.815600 -13.338000 7.051216
7.862400 -13.338000 7.054257
7.909200 -13.338000 7.051216
7.956000 -13.338000 7.042372
8.002800 -13.338000 7.043210
8.049600 -13.338000 7.064167
8.096400 -13.338000 7.105886
8.143200 -13.338000 7.114806
8.190000 -13.338000 7.121042
8.236800 -13.338000 7.126625
8.283600 -13.338000 7.149114
8.330400 -13.338000 7.147017
8.377200 -13.338000 7.144354
8.424000 -13.338000 7.144354
8.470800 -13.338000 7.155368
8.517600 -13.338000 7.171100
8.564400 -13.338000 7.207371
8.611200 -13.338000 7.211669
8.658000 -13.338000 7.253712
8.704800 -13.338000 7.325879
8.751600 -13.338000 7.345593
8.798400 -13.338000 7.386156
8.845200 -13.338000 7.404572
8.892000 -13.338000 7.428023
8.938800 -13.338000 7.437323
8.985600 -13.338000 7.454375
9.032400 -13.338000 7.494251
9.079200 -13.338000 7.520385
9.126000 -13.338000 7.519677
9.172800 -13.338000 7.566224
9.219600 -13.338000 7.604211
9.266400 -13.338000 7.631221
9.313200 -13.338000 7.631651
9.360000 -13.338000 7.648475
9.406800 -13.338000 7.651146
9.453600 -13.338000 7.704313
9.500400 -13.338000 7.708885
9.547200 -13.338000 7.708885
9.594000 -13.338000 7.755366
9.640800 -13.338000 7.818502
9.687600 -13.338000 7.873638
9.734400 -13.338000 7.943336
9.781200 -13.338000 7.966662
9.828000 -13.338000 8.000252
9.874800 -13.338000 8.019176
9.921600 -13.338000 8.051263
9.968400 -13.338000 8.115669
10.015200 -13.338000 8.157740
10.062000 -13.338000 8.157740
10.108800 -13.338000 8.200751
10.155600 -13.338000 8.222101
10.202400 -13.338000 8.243618
10.249200 -13.338000 8.265368
10.296000 -13.338000 8.303610
10.342800 -13.338000 8.336195
10.389600 -13.338000 8.396616
10.436400 -13.338000 8.455651
10.483200 -13.338000 8.530489
10.530000 -13.338000 8.581542
10.576800 -13.338000 8.678431
10.623600 -13.338000 8.736471
10.670400 -13.338000 8.768975
10.717200 -13.338000 8.811549
10.764000 -13.338000 8.854306
10.810800 -13.338000 8.871877
10.857600 -13.338000 8.895682
10.904400 -13.338000 8.956268
10.951200 -13.338000 8.997230
13.104000 -13.338000 7.573078
13.150800 -13.338000 7.582196
13.244400 -13.338000 7.629484
13.899600 -13.338000 7.616635
14.554800 -13.338000 7.706800
14.601600 -13.338000 7.713854
14.648400 -13.338000 7.723367
14.695200 -13.338000 7.715470
14.742000 -13.338000 7.723367
14.788800 -13.338000 7.715470
16.801200 -13.338000 4.331746
-18.720000 -13.291200 0.000000
-18.673200 -13.291200 0.000000
-18.626400 -13.291200 0.000000
-18.579600 -13.291200 -14.741992
-18.532800 -13.291200 -14.734704
-18.486000 -13.291200 -14.723868
-18.439200 -13.291200 -14.679140
-18.392400 -13.291200 -14.646500
-18.345600 -13.291200 -14.628393
-18.298800 -13.291200 -14.625114
-18.252000 -13.291200 -14.615315
-18.205200 -13.291200 -14.591387
-18.158400 -13.291200 -14.591387
-18.111600 -13.291200 -14.595609
-18.064800 -13.291200 -14.587493
-18.018000 -13.291200 -14.569857
-17.971200 -13.291200 -14.549759
-17.924400 -13.291200 -14.538307
-17.877600 -13.291200 -14.506244
-17.830800 -13.291200 -14.474013
-17.784000 -13.291200 -14.467186
-17.737200 -13.291200 -14.459474
-17.690400 -13.291200 -14.457346
-17.643600 -13.291200 -14.421049
-17.596800 -13.291200 -14.420196
-17.550000 -13.291200 -14.417499
-17.503200 -13.291200 -14.410408
-17.456400 -13.291200 -14.365164
-17.409600 -13.291200 -14.342625
-17.362800 -13.291200 -14.312444
-17.316000 -13.291200 -14.312074
-17.269200 -13.291200 -14.303198
-17.222400 -13.291200 -14.262354
-17.175600 -13.291200 -14.268500
-17.128800 -13.291200 -14.262354
-17.082000 -13.291200 -14.262354
-17.035200 -13.291200 -14.221483
-16.988400 -13.291200 -14.206419
-16.941600 -13.291200 -14.191413
-16.894800 -13.291200 -14.190630
-16.848000 -13.291200 -14.187312
-16.801200 -13.291200 -14.132053
-16.754400 -13.291200 -14.127799
-16.707600 -13.291200 -14.042482
-16.660800 -13.291200 -13.977025
-16.614000 -13.291200 -13.955938
-16.567200 -13.291200 -13.932985
-16.520400 -13.291200 -13.927606
-16.473600 -13.291200 -13.908396
-16.426800 -13.291200 -13.902353
-16.380000 -13.291200 -13.849402
-16.333200 -13.291200 -13.801452
-16.286400 -13.291200 -13.603403
-16.239600 -13.291200 -13.467935
-15.818400 -13.291200 -11.312577
-14.882400 -13.291200 5.026985
-14.835600 -13.291200 5.049492
-14.788800 -13.291200 5.136228
-14.742000 -13.291200 5.215199
-14.695200 -13.291200 5.240935
-14.648400 -13.291200 5.264929
-14.601600 -13.291200 5.293909
-14.554800 -13.291200 5.328472
-14.508000 -13.291200 5.349251
-14.461200 -13.291200 5.357039
-14.414400 -13.291200 5.372570
-14.367600 -13.291200 5.388129
-14.320800 -13.291200 5.399109
-14.274000 -13.291200 5.413906
-14.227200 -13.291200 5.430329
-14.180400 -13.291200 5.435134
-14.133600 -13.291200 5.439987
-14.086800 -13.291200 5.447063
-14.040000 -13.291200 5.448139
-13.993200 -13.291200 5.453222
-13.946400 -13.291200 5.455924
-13.899600 -13.291200 5.477411
-13.852800 -13.291200 5.479579
-13.806000 -13.291200 5.482342
-13.759200 -13.291200 5.489178
-13.712400 -13.291200 5.490319
-13.665600 -13.291200 5.503197
-13.618800 -13.291200 5.517525
-13.572000 -13.291200 5.544744
-13.525200 -13.291200 5.585995
-13.478400 -13.291200 5.651890
-13.431600 -13.291200 5.712394
-4.586400 -13.291200 8.482410
-4.539600 -13.291200 8.482752
-4.492800 -13.291200 8.472089
-4.446000 -13.291200 8.464745
-4.399200 -13.291200 8.496341
-4.352400 -13.291200 8.482410
-4.305600 -13.291200 8.460432
-4.258800 -13.291200 8.450985
-4.212000 -13.291200 8.390616
-4.165200 -13.291200 8.293362
-4.118400 -13.291200 8.263063
-4.071600 -13.291200 8.201652
-4.024800 -13.291200 8.121546
-3.978000 -13.291200 8.071341
-3.931200 -13.291200 8.055152
-3.884400 -13.291200 7.987311
-3.837600 -13.291200 7.953068
-3.790800 -13.291200 7.942071
-3.744000 -13.291200 7.912353
-3.697200 -13.291200 7.899348
-3.650400 -13.291200 7.887109
-3.603600 -13.291200 7.839461
-3.556800 -13.291200 7.790547
-3.510000 -13.291200 7.716045
-3.463200 -13.291200 7.651796
-3.416400 -13.291200 7.630886
-3.369600 -13.291200 7.585800
-3.322800 -13.291200 7.543028
-3.276000 -13.291200 7.522510
-3.229200 -13.291200 7.496019
-3.182400 -13.291200 7.495721
-3.135600 -13.291200 7.441396
-3.088800 -13.291200 7.395323
-3.042000 -13.291200 7.371253
-2.995200 -13.291200 7.363611
-2.948400 -13.291200 7.319997
-2.901600 -13.291200 7.259873
-2.854800 -13.291200 7.219855
-2.808000 -13.291200 7.172252
-2.761200 -13.291200 7.117724
-2.714400 -13.291200 7.085218
-2.667600 -13.291200 7.076683
-2.620800 -13.291200 7.033355
-2.574000 -13.291200 7.012025
-2.527200 -13.291200 6.962440
-2.480400 -13.291200 6.940228
-2.433600 -13.291200 6.862718
-2.386800 -13.291200 6.829668
-2.340000 -13.291200 6.776581
-2.293200 -13.291200 6.745112
-2.246400 -13.291200 6.708305
-2.199600 -13.291200 6.673755
-2.152800 -13.291200 6.658864
-2.106000 -13.291200 6.631894
-2.059200 -13.291200 6.599218
-2.012400 -13.291200 6.554645
-1.965600 -13.291200 6.554645
-1.918800 -13.291200 6.531502
-1.872000 -13.291200 6.515316
-1.825200 -13.291200 6.480731
-1.778400 -13.291200 6.456609
-1.731600 -13.291200 6.429742
-1.684800 -13.291200 6.395019
-1.638000 -13.291200 6.385225
-1.591200 -13.291200 6.370834
-1.544400 -13.291200 6.284839
-1.497600 -13.291200 6.240146
-1.450800 -13.291200 6.221226
-1.404000 -13.291200 6.200561
-1.357200 -13.291200 6.192459
-1.310400 -13.291200 6.147308
-1.263600 -13.291200 6.128268
-1.216800 -13.291200 6.114683
-1.170000 -13.291200 6.112282
-1.123200 -13.291200 6.107384
-1.076400 -13.291200 6.092307
-1.029600 -13.291200 6.077918
-0.982800 -13.291200 6.067869
-0.936000 -13.291200 6.036544
-0.889200 -13.291200 6.029566
-0.842400 -13.291200 6.028955
-0.795600 -13.291200 5.998502
-0.748800 -13.291200 5.992744
-0.702000 -13.291200 5.977197
-0.655200 -13.291200 5.957423
-0.608400 -13.291200 5.944977
-0.561600 -13.291200 5.942419
-0.514800 -13.291200 5.932367
-0.468000 -13.291200 5.922702
-0.421200 -13.291200 5.914579
-0.374400 -13.291200 5.885229
-0.327600 -13.291200 5.868297
-0.280800 -13.291200 5.837494
-0.234000 -13.291200 5.827599
-0.187200 -13.291200 5.811342
-0.140400 -13.291200 5.785097
-0.093600 -13.291200 5.785097
-0.046800 -13.291200 5.780142
0.000000 -13.291200 5.780142
0.046800 -13.291200 5.771387
0.093600 -13.291200 5.768637
0.140400 -13.291200 5.765616
0.187200 -13.291200 5.755899
0.234000 -13.291200 5.746218
0.280800 -13.291200 5.746078
0.327600 -13.291200 5.737569
0.374400 -13.291200 5.716320
0.421200 -13.291200 5.719707
0.468000 -13.291200 5.713873
0.514800 -13.291200 5.719707
0.561600 -13.291200 5.722671
0.608400 -13.291200 5.722671
0.655200 -13.291200 5.722671
0.702000 -13.291200 5.722671
0.748800 -13.291200 5.725163
0.795600 -13.291200 5.732585
0.842400 -13.291200 5.729226
0.889200 -13.291200 5.729226
0.936000 -13.291200 5.719293
0.982800 -13.291200 5.698901
1.029600 -13.291200 5.697983
1.076400 -13.291200 5.692631
1.123200 -13.291200 5.688755
1.170000 -13.291200 5.688755
1.216800 -13.291200 5.677367
1.263600 -13.291200 5.685792
1.310400 -13.291200 5.685792
1.357200 -13.291200 5.685792
1.404000 -13.291200 5.683739
1.450800 -13.291200 5.690021
1.497600 -13.291200 5.683739
1.544400 -13.291200 5.681004
1.591200 -13.291200 5.689009
1.638000 -13.291200 5.690649
1.684800 -13.291200 5.690649
1.731600 -13.291200 5.695730
1.778400 -13.291200 5.695730
1.825200 -13.291200 5.699219
1.872000 -13.291200 5.702822
1.918800 -13.291200 5.702822
1.965600 -13.291200 5.701492
2.012400 -13.291200 5.714551
2.059200 -13.291200 5.719230
2.106000 -13.291200 5.725183
2.152800 -13.291200 5.730459
2.199600 -13.291200 5.740228
2.246400 -13.291200 5.734909
2.293200 -13.291200 5.745929
2.340000 -13.291200 5.756026
2.386800 -13.291200 5.753326
2.433600 -13.291200 5.751587
2.480400 -13.291200 5.748769
2.527200 -13.291200 5.755102
2.574000 -13.291200 5.763022
2.620800 -13.291200 5.784187
2.667600 -13.291200 5.787942
2.714400 -13.291200 5.797532
2.761200 -13.291200 5.797532
2.808000 -13.291200 5.798626
2.854800 -13.291200 5.798626
2.901600 -13.291200 5.798626
2.948400 -13.291200 5.797532
2.995200 -13.291200 5.795736
3.042000 -13.291200 5.787383
3.088800 -13.291200 5.790349
3.135600 -13.291200 5.789313
3.182400 -13.291200 5.789313
3.229200 -13.291200 5.787383
3.276000 -13.291200 5.781091
3.322800 -13.291200 5.776477
3.369600 -13.291200 5.776124
3.416400 -13.291200 5.789313
3.463200 -13.291200 5.800913
3.510000 -13.291200 5.791822
3.556800 -13.291200 5.800913
3.603600 -13.291200 5.800920
3.650400 -13.291200 5.805324
3.697200 -13.291200 5.805324
3.744000 -13.291200 5.815961
3.790800 -13.291200 5.815961
3.837600 -13.291200 5.832280
3.884400 -13.291200 5.842469
3.931200 -13.291200 5.851542
3.978000 -13.291200 5.874541
4.024800 -13.291200 5.882589
4.071600 -13.291200 5.900123
4.118400 -13.291200 5.900123
4.165200 -13.291200 5.910070
4.212000 -13.291200 5.920545
4.258800 -13.291200 5.944658
4.305600 -13.291200 5.961893
4.352400 -13.291200 5.971301
4.399200 -13.291200 5.988288
4.446000 -13.291200 5.994855
4.492800 -13.291200 6.003629
4.539600 -13.291200 6.008727
4.586400 -13.291200 6.008727
4.633200 -13.291200 6.028043
4.680000 -13.291200 6.046026
4.726800 -13.291200 6.057626
4.773600 -13.291200 6.076081
4.820400 -13.291200 6.094437
4.867200 -13.291200 6.096154
4.914000 -13.291200 6.114285
4.960800 -13.291200 6.114285
5.007600 -13.291200 6.127451
5.054400 -13.291200 6.130985
5.101200 -13.291200 6.145679
5.148000 -13.291200 6.157038
5.194800 -13.291200 6.157736
5.241600 -13.291200 6.180614
5.288400 -13.291200 6.201828
5.335200 -13.291200 6.210718
5.382000 -13.291200 6.234326
5.428800 -13.291200 6.243842
5.475600 -13.291200 6.253138
5.522400 -13.291200 6.256100
5.569200 -13.291200 6.257934
5.616000 -13.291200 6.257934
5.662800 -13.291200 6.256100
5.709600 -13.291200 6.260464
5.756400 -13.291200 6.305062
5.803200 -13.291200 6.320273
5.850000 -13.291200 6.342004
5.896800 -13.291200 6.358914
5.943600 -13.291200 6.391876
5.990400 -13.291200 6.407992
6.037200 -13.291200 6.419015
6.084000 -13.291200 6.424632
6.130800 -13.291200 6.443509
6.177600 -13.291200 6.476023
6.224400 -13.291200 6.491712
6.271200 -13.291200 6.511803
6.318000 -13.291200 6.528452
6.364800 -13.291200 6.559231
6.411600 -13.291200 6.574522
6.458400 -13.291200 6.595634
6.505200 -13.291200 6.602376
6.552000 -13.291200 6.614946
6.598800 -13.291200 6.621234
6.645600 -13.291200 6.630575
6.692400 -13.291200 6.636137
6.739200 -13.291200 6.640582
6.786000 -13.291200 6.647969
6.832800 -13.291200 6.679891
6.879600 -13.291200 6.686651
6.926400 -13.291200 6.693741
6.973200 -13.291200 6.713281
7.020000 -13.291200 6.717156
7.066800 -13.291200 6.693741
7.113600 -13.291200 6.717218
7.160400 -13.291200 6.724369
7.207200 -13.291200 6.744042
7.254000 -13.291200 6.765012
7.300800 -13.291200 6.787166
7.347600 -13.291200 6.794523
7.394400 -13.291200 6.850169
7.441200 -13.291200 6.873247
7.488000 -13.291200 6.897862
7.534800 -13.291200 6.914101
7.581600 -13.291200 6.930828
7.628400 -13.291200 6.953021
7.675200 -13.291200 6.994411
7.722000 -13.291200 7.029089
7.768800 -13.291200 7.033781
7.815600 -13.291200 7.036960
7.862400 -13.291200 7.046611
7.909200 -13.291200 7.042132
7.956000 -13.291200 7.042132
8.002800 -13.291200 7.042372
8.049600 -13.291200 7.068572
8.096400 -13.291200 7.109219
8.143200 -13.291200 7.116312
8.190000 -13.291200 7.120013
8.236800 -13.291200 7.126625
8.283600 -13.291200 7.149114
8.330400 -13.291200 7.136484
8.377200 -13.291200 7.115403
8.424000 -13.291200 7.120013
8.470800 -13.291200 7.145946
8.517600 -13.291200 7.161360
8.564400 -13.291200 7.179986
8.611200 -13.291200 7.207371
8.658000 -13.291200 7.251072
8.704800 -13.291200 7.260379
8.751600 -13.291200 7.332151
8.798400 -13.291200 7.345593
8.845200 -13.291200 7.377468
8.892000 -13.291200 7.416434
8.938800 -13.291200 7.436548
8.985600 -13.291200 7.453259
9.032400 -13.291200 7.483158
9.079200 -13.291200 7.537083
9.126000 -13.291200 7.537083
9.172800 -13.291200 7.570325
9.219600 -13.291200 7.613653
9.266400 -13.291200 7.631651
9.313200 -13.291200 7.632736
9.360000 -13.291200 7.651146
9.406800 -13.291200 7.661885
9.453600 -13.291200 7.704313
9.500400 -13.291200 7.710757
9.547200 -13.291200 7.707984
9.594000 -13.291200 7.722041
9.640800 -13.291200 7.791745
9.687600 -13.291200 7.819789
9.734400 -13.291200 7.912051
9.781200 -13.291200 7.946258
9.828000 -13.291200 7.995932
9.874800 -13.291200 8.016026
9.921600 -13.291200 8.051263
9.968400 -13.291200 8.089370
10.015200 -13.291200 8.117709
10.062000 -13.291200 8.128970
10.108800 -13.291200 8.185926
10.155600 -13.291200 8.222101
10.202400 -13.291200 8.243618
10.249200 -13.291200 8.287978
10.296000 -13.291200 8.308194
10.342800 -13.291200 8.336195
10.389600 -13.291200 8.397858
10.436400 -13.291200 8.498065
10.483200 -13.291200 8.553819
10.530000 -13.291200 8.598938
10.576800 -13.291200 8.698046
10.623600 -13.291200 8.745914
10.670400 -13.291200 8.774221
10.717200 -13.291200 8.829781
10.764000 -13.291200 8.871877
10.810800 -13.291200 8.904241
10.857600 -13.291200 8.950930
10.904400 -13.291200 8.970527
10.951200 -13.291200 8.973447
13.197600 -13.291200 7.624385
13.244400 -13.291200 7.639456
13.806000 -13.291200 7.604286
14.508000 -13.291200 7.714265
14.554800 -13.291200 7.712983
14.601600 -13.291200 7.720006
14.648400 -13.291200 7.734977
14.695200 -13.291200 7.723367
14.742000 -13.291200 7.734027
14.882400 -13.291200 7.713854
15.724800 -13.291200 6.341086
17.596800 -13.291200 0.968752
17.690400 -13.291200 0.576656
17.737200 -13.291200 0.329418
17.877600 -13.291200 -0.671177
18.064800 -13.291200 -1.820993
-18.720000 -13.244400 0.000000
-18.673200 -13.244400 0.000000
-18.626400 -13.244400 0.000000
-18.579600 -13.244400 -14.775042
-18.532800 -13.244400 -14.757666
-18.486000 -13.244400 -14.734704
-18.439200 -13.244400 -14.723868
-18.392400 -13.244400 -14.679140
-18.345600 -13.244400 -14.660157
-18.298800 -13.244400 -14.646500
-18.252000 -13.244400 -14.644164
-18.205200 -13.244400 -14.628393
-18.158400 -13.244400 -14.625114
-18.111600 -13.244400 -14.630967
-18.064800 -13.244400 -14.625114
-18.018000 -13.244400 -14.595609
-17.971200 -13.244400 -14.577774
-17.924400 -13.244400 -14.550049
-17.877600 -13.244400 -14.540155
-17.830800 -13.244400 -14.510915
-17.784000 -13.244400 -14.473985
-17.737200 -13.244400 -14.463045
-17.690400 -13.244400 -14.464825
-17.643600 -13.244400 -14.455421
-17.596800 -13.244400 -14.426743
-17.550000 -13.244400 -14.421049
-17.503200 -13.244400 -14.420196
-17.456400 -13.244400 -14.410408
-17.409600 -13.244400 -14.367322
-17.362800 -13.244400 -14.323138
-17.316000 -13.244400 -14.338172
-17.269200 -13.244400 -14.338172
-17.222400 -13.244400 -14.303198
-17.175600 -13.244400 -14.297833
-17.128800 -13.244400 -14.297735
-17.082000 -13.244400 -14.293290
-17.035200 -13.244400 -14.262354
-16.988400 -13.244400 -14.237215
-16.941600 -13.244400 -14.222480
-16.894800 -13.244400 -14.222480
-16.848000 -13.244400 -14.206419
-16.801200 -13.244400 -14.187312
-16.754400 -13.244400 -14.160801
-16.707600 -13.244400 -14.127799
-16.660800 -13.244400 -14.034252
-16.614000 -13.244400 -13.990753
-16.567200 -13.244400 -13.978060
-16.520400 -13.244400 -13.971150
-16.473600 -13.244400 -13.952966
-16.426800 -13.244400 -13.908396
-16.380000 -13.244400 -13.889498
-16.333200 -13.244400 -13.801934
-16.286400 -13.244400 -13.603403
-16.239600 -13.244400 -13.302431
-15.865200 -13.244400 -11.559202
-15.818400 -13.244400 -11.453670
-14.929200 -13.244400 5.038508
-14.882400 -13.244400 5.047220
-14.835600 -13.244400 5.112928
-14.788800 -13.244400 5.173477
-14.742000 -13.244400 5.239218
-14.695200 -13.244400 5.264929
-14.648400 -13.244400 5.280032
-14.601600 -13.244400 5.310963
-14.554800 -13.244400 5.345780
-14.508000 -13.244400 5.357039
-14.461200 -13.244400 5.374344
-14.414400 -13.244400 5.394887
-14.367600 -13.244400 5.400695
-14.320800 -13.244400 5.409529
-14.274000 -13.244400 5.423691
-14.227200 -13.244400 5.434641
-14.180400 -13.244400 5.442696
-14.133600 -13.244400 5.450814
-14.086800 -13.244400 5.451052
-14.040000 -13.244400 5.453222
-13.993200 -13.244400 5.463845
-13.946400 -13.244400 5.476071
-13.899600 -13.244400 5.485122
-13.852800 -13.244400 5.485774
-13.806000 -13.244400 5.490490
-13.759200 -13.244400 5.492892
-13.712400 -13.244400 5.496475
-13.665600 -13.244400 5.506281
-13.618800 -13.244400 5.524448
-13.572000 -13.244400 5.550060
-13.525200 -13.244400 5.594460
-13.478400 -13.244400 5.655692
-4.633200 -13.244400 8.496341
-4.586400 -13.244400 8.551418
-4.539600 -13.244400 8.541841
-4.492800 -13.244400 8.506518
-4.446000 -13.244400 8.506518
-4.399200 -13.244400 8.529008
-4.352400 -13.244400 8.519814
-4.305600 -13.244400 8.497444
-4.258800 -13.244400 8.464745
-4.212000 -13.244400 8.402010
-4.165200 -13.244400 8.299444
-4.118400 -13.244400 8.253778
-4.071600 -13.244400 8.201652
-4.024800 -13.244400 8.155926
-3.978000 -13.244400 8.115698
-3.931200 -13.244400 8.075401
-3.884400 -13.244400 8.035820
-3.837600 -13.244400 7.987311
-3.790800 -13.244400 7.978098
-3.744000 -13.244400 7.963642
-3.697200 -13.244400 7.905310
-3.650400 -13.244400 7.891218
-3.603600 -13.244400 7.839461
-3.556800 -13.244400 7.770437
-3.510000 -13.244400 7.716045
-3.463200 -13.244400 7.661421
-3.416400 -13.244400 7.619316
-3.369600 -13.244400 7.553063
-3.322800 -13.244400 7.536086
-3.276000 -13.244400 7.507667
-3.229200 -13.244400 7.460682
-3.182400 -13.244400 7.465206
-3.135600 -13.244400 7.402278
-3.088800 -13.244400 7.371253
-3.042000 -13.244400 7.349433
-2.995200 -13.244400 7.315734
-2.948400 -13.244400 7.288702
-2.901600 -13.244400 7.255134
-2.854800 -13.244400 7.219855
-2.808000 -13.244400 7.176488
-2.761200 -13.244400 7.117724
-2.714400 -13.244400 7.081788
-2.667600 -13.244400 7.061288
-2.620800 -13.244400 6.986862
-2.574000 -13.244400 6.962440
-2.527200 -13.244400 6.944211
-2.480400 -13.244400 6.926973
-2.433600 -13.244400 6.850718
-2.386800 -13.244400 6.802921
-2.340000 -13.244400 6.766769
-2.293200 -13.244400 6.745112
-2.246400 -13.244400 6.728600
-2.199600 -13.244400 6.679581
-2.152800 -13.244400 6.668928
-2.106000 -13.244400 6.616793
-2.059200 -13.244400 6.599218
-2.012400 -13.244400 6.551512
-1.965600 -13.244400 6.554645
-1.918800 -13.244400 6.531502
-1.872000 -13.244400 6.512589
-1.825200 -13.244400 6.477868
-1.778400 -13.244400 6.456609
-1.731600 -13.244400 6.429742
-1.684800 -13.244400 6.395019
-1.638000 -13.244400 6.374399
-1.591200 -13.244400 6.338887
-1.544400 -13.244400 6.248472
-1.497600 -13.244400 6.232767
-1.450800 -13.244400 6.221226
-1.404000 -13.244400 6.200561
-1.357200 -13.244400 6.191499
-1.310400 -13.244400 6.140658
-1.263600 -13.244400 6.114683
-1.216800 -13.244400 6.109948
-1.170000 -13.244400 6.088820
-1.123200 -13.244400 6.087562
-1.076400 -13.244400 6.070062
-1.029600 -13.244400 6.041577
-0.982800 -13.244400 6.029566
-0.936000 -13.244400 6.028117
-0.889200 -13.244400 6.015812
-0.842400 -13.244400 6.000528
-0.795600 -13.244400 5.993001
-0.748800 -13.244400 5.983691
-0.702000 -13.244400 5.977197
-0.655200 -13.244400 5.963326
-0.608400 -13.244400 5.946142
-0.561600 -13.244400 5.940055
-0.514800 -13.244400 5.930177
-0.468000 -13.244400 5.922702
-0.421200 -13.244400 5.908762
-0.374400 -13.244400 5.878569
-0.327600 -13.244400 5.866839
-0.280800 -13.244400 5.831177
-0.234000 -13.244400 5.815112
-0.187200 -13.244400 5.792745
-0.140400 -13.244400 5.780965
-0.093600 -13.244400 5.780142
-0.046800 -13.244400 5.773591
0.000000 -13.244400 5.769369
0.046800 -13.244400 5.763513
0.093600 -13.244400 5.755899
0.140400 -13.244400 5.748216
0.187200 -13.244400 5.737569
0.234000 -13.244400 5.737569
0.280800 -13.244400 5.739418
0.327600 -13.244400 5.737569
0.374400 -13.244400 5.719707
0.421200 -13.244400 5.730789
0.468000 -13.244400 5.719707
0.514800 -13.244400 5.730789
0.561600 -13.244400 5.730789
0.608400 -13.244400 5.730789
0.655200 -13.244400 5.730789
0.702000 -13.244400 5.725163
0.748800 -13.244400 5.725163
0.795600 -13.244400 5.732585
0.842400 -13.244400 5.721206
0.889200 -13.244400 5.731260
0.936000 -13.244400 5.721206
0.982800 -13.244400 5.718464
1.029600 -13.244400 5.708143
1.076400 -13.244400 5.708143
1.123200 -13.244400 5.692631
1.170000 -13.244400 5.690021
1.216800 -13.244400 5.676677
1.263600 -13.244400 5.685792
1.310400 -13.244400 5.683739
1.357200 -13.244400 5.683739
1.404000 -13.244400 5.677367
1.450800 -13.244400 5.681004
1.497600 -13.244400 5.678735
1.544400 -13.244400 5.678735
1.591200 -13.244400 5.678735
1.638000 -13.244400 5.684867
1.684800 -13.244400 5.684867
1.731600 -13.244400 5.684867
1.778400 -13.244400 5.688392
1.825200 -13.244400 5.690649
1.872000 -13.244400 5.695730
1.918800 -13.244400 5.694077
1.965600 -13.244400 5.688392
2.012400 -13.244400 5.701492
2.059200 -13.244400 5.710743
2.106000 -13.244400 5.719230
2.152800 -13.244400 5.727697
2.199600 -13.244400 5.740228
2.246400 -13.244400 5.740228
2.293200 -13.244400 5.751587
2.340000 -13.244400 5.753326
2.386800 -13.244400 5.751188
2.433600 -13.244400 5.745929
2.480400 -13.244400 5.745929
2.527200 -13.244400 5.751188
2.574000 -13.244400 5.755102
2.620800 -13.244400 5.777343
2.667600 -13.244400 5.785150
2.714400 -13.244400 5.796416
2.761200 -13.244400 5.791075
2.808000 -13.244400 5.791075
2.854800 -13.244400 5.791075
2.901600 -13.244400 5.785150
2.948400 -13.244400 5.768006
2.995200 -13.244400 5.768006
3.042000 -13.244400 5.753110
3.088800 -13.244400 5.776124
3.135600 -13.244400 5.776477
3.182400 -13.244400 5.776477
3.229200 -13.244400 5.776477
3.276000 -13.244400 5.776477
3.322800 -13.244400 5.776477
3.369600 -13.244400 5.769841
3.416400 -13.244400 5.766992
3.463200 -13.244400 5.769841
3.510000 -13.244400 5.778112
3.556800 -13.244400 5.792027
3.603600 -13.244400 5.800920
3.650400 -13.244400 5.805324
3.697200 -13.244400 5.820709
3.744000 -13.244400 5.821072
3.790800 -13.244400 5.822335
3.837600 -13.244400 5.835401
3.884400 -13.244400 5.846787
3.931200 -13.244400 5.857061
3.978000 -13.244400 5.874541
4.024800 -13.244400 5.894484
4.071600 -13.244400 5.907479
4.118400 -13.244400 5.907535
4.165200 -13.244400 5.932332
4.212000 -13.244400 5.944658
4.258800 -13.244400 5.957807
4.305600 -13.244400 5.978928
4.352400 -13.244400 5.987661
4.399200 -13.244400 6.008424
4.446000 -13.244400 6.008424
4.492800 -13.244400 6.008727
4.539600 -13.244400 6.021476
4.586400 -13.244400 6.028043
4.633200 -13.244400 6.039103
4.680000 -13.244400 6.057626
4.726800 -13.244400 6.058627
4.773600 -13.244400 6.094437
4.820400 -13.244400 6.099078
4.867200 -13.244400 6.099732
4.914000 -13.244400 6.119141
4.960800 -13.244400 6.121194
5.007600 -13.244400 6.139511
5.054400 -13.244400 6.142106
5.101200 -13.244400 6.171719
5.148000 -13.244400 6.166494
5.194800 -13.244400 6.171719
5.241600 -13.244400 6.187166
5.288400 -13.244400 6.212802
5.335200 -13.244400 6.228466
5.382000 -13.244400 6.236584
5.428800 -13.244400 6.253138
5.475600 -13.244400 6.257934
5.522400 -13.244400 6.260464
5.569200 -13.244400 6.264125
5.616000 -13.244400 6.264125
5.662800 -13.244400 6.260464
5.709600 -13.244400 6.264125
5.756400 -13.244400 6.308720
5.803200 -13.244400 6.320273
5.850000 -13.244400 6.348389
5.896800 -13.244400 6.366572
5.943600 -13.244400 6.392797
5.990400 -13.244400 6.414564
6.037200 -13.244400 6.424632
6.084000 -13.244400 6.424632
6.130800 -13.244400 6.450444
6.177600 -13.244400 6.475684
6.224400 -13.244400 6.480196
6.271200 -13.244400 6.506757
6.318000 -13.244400 6.527498
6.364800 -13.244400 6.559231
6.411600 -13.244400 6.587271
6.458400 -13.244400 6.609048
6.505200 -13.244400 6.610790
6.552000 -13.244400 6.621234
6.598800 -13.244400 6.630575
6.645600 -13.244400 6.643659
6.692400 -13.244400 6.647969
6.739200 -13.244400 6.647969
6.786000 -13.244400 6.669501
6.832800 -13.244400 6.681548
6.879600 -13.244400 6.693741
6.926400 -13.244400 6.711598
6.973200 -13.244400 6.717156
7.020000 -13.244400 6.724369
7.066800 -13.244400 6.720917
7.113600 -13.244400 6.743557
7.160400 -13.244400 6.744571
7.207200 -13.244400 6.751813
7.254000 -13.244400 6.782147
7.300800 -13.244400 6.787166
7.347600 -13.244400 6.798133
7.394400 -13.244400 6.851266
7.441200 -13.244400 6.867337
7.488000 -13.244400 6.874626
7.534800 -13.244400 6.910475
7.581600 -13.244400 6.925441
7.628400 -13.244400 6.948570
7.675200 -13.244400 6.988284
7.722000 -13.244400 7.029089
7.768800 -13.244400 7.031663
7.815600 -13.244400 7.033781
7.862400 -13.244400 7.042132
7.909200 -13.244400 7.043210
7.956000 -13.244400 7.042372
8.002800 -13.244400 7.054257
8.049600 -13.244400 7.076921
8.096400 -13.244400 7.109219
8.143200 -13.244400 7.116312
8.190000 -13.244400 7.120013
8.236800 -13.244400 7.126625
8.283600 -13.244400 7.149114
8.330400 -13.244400 7.135702
8.377200 -13.244400 7.120013
8.424000 -13.244400 7.123416
8.470800 -13.244400 7.155248
8.517600 -13.244400 7.167710
8.564400 -13.244400 7.201352
8.611200 -13.244400 7.207371
8.658000 -13.244400 7.251072
8.704800 -13.244400 7.283231
8.751600 -13.244400 7.325879
8.798400 -13.244400 7.339491
8.845200 -13.244400 7.345593
8.892000 -13.244400 7.386156
8.938800 -13.244400 7.400263
8.985600 -13.244400 7.428892
9.032400 -13.244400 7.454375
9.079200 -13.244400 7.498089
9.126000 -13.244400 7.520385
9.172800 -13.244400 7.576572
9.219600 -13.244400 7.613653
9.266400 -13.244400 7.631651
9.313200 -13.244400 7.651146
9.360000 -13.244400 7.661885
9.406800 -13.244400 7.682583
9.453600 -13.244400 7.704313
9.500400 -13.244400 7.711989
9.547200 -13.244400 7.710757
9.594000 -13.244400 7.728288
9.640800 -13.244400 7.770458
9.687600 -13.244400 7.818502
9.734400 -13.244400 7.860171
9.781200 -13.244400 7.890455
9.828000 -13.244400 7.918829
9.874800 -13.244400 7.995932
9.921600 -13.244400 8.016026
9.968400 -13.244400 8.051263
10.015200 -13.244400 8.081094
10.062000 -13.244400 8.108049
10.108800 -13.244400 8.181200
10.155600 -13.244400 8.201629
10.202400 -13.244400 8.231257
10.249200 -13.244400 8.265368
10.296000 -13.244400 8.303610
10.342800 -13.244400 8.320905
10.389600 -13.244400 8.394262
10.436400 -13.244400 8.480636
10.483200 -13.244400 8.521312
10.530000 -13.244400 8.581542
10.576800 -13.244400 8.661552
10.623600 -13.244400 8.725478
10.670400 -13.244400 8.757314
10.717200 -13.244400 8.814454
10.764000 -13.244400 8.854306
10.810800 -13.244400 8.875749
10.857600 -13.244400 8.943059
10.904400 -13.244400 8.959213
10.951200 -13.244400 8.970527
14.414400 -13.244400 7.706800
14.461200 -13.244400 7.712182
14.508000 -13.244400 7.714265
14.601600 -13.244400 7.721059
14.648400 -13.244400 7.726739
14.788800 -13.244400 7.718162
14.835600 -13.244400 7.734027
14.882400 -13.244400 7.718162
16.941600 -13.244400 4.093374
16.988400 -13.244400 3.955701
17.035200 -13.244400 3.814508
17.082000 -13.244400 3.580508
17.175600 -13.244400 3.136174
17.596800 -13.244400 1.213664
17.784000 -13.244400 0.057871
17.830800 -13.244400 -0.231170
17.877600 -13.244400 -0.343186
18.298800 -13.244400 -2.838165
-18.720000 -13.197600 0.000000
-18.673200 -13.197600 0.000000
-18.626400 -13.197600 0.000000
-18.579600 -13.197600 -14.757666
-18.532800 -13.197600 -14.757666
-18.486000 -13.197600 -14.737666
-18.439200 -13.197600 -14.734704
-18.392400 -13.197600 -14.732789
-18.345600 -13.197600 -14.700670
-18.298800 -13.197600 -14.700670
-18.252000 -13.197600 -14.686875
-18.205200 -13.197600 -14.679140
-18.158400 -13.197600 -14.648482
-18.111600 -13.197600 -14.648482
-18.064800 -13.197600 -14.644126
-18.018000 -13.197600 -14.630967
-17.971200 -13.197600 -14.609955
-17.924400 -13.197600 -14.577774
-17.877600 -13.197600 -14.559590
-17.830800 -13.197600 -14.540155
-17.784000 -13.197600 -14.498471
-17.737200 -13.197600 -14.473985
-17.690400 -13.197600 -14.473985
-17.643600 -13.197600 -14.465938
-17.596800 -13.197600 -14.451991
-17.550000 -13.197600 -14.421178
-17.503200 -13.197600 -14.421049
-17.456400 -13.197600 -14.412049
-17.409600 -13.197600 -14.396435
-17.362800 -13.197600 -14.367322
-17.316000 -13.197600 -14.367322
-17.269200 -13.197600 -14.382203
-17.222400 -13.197600 -14.336890
-17.175600 -13.197600 -14.317619
-17.128800 -13.197600 -14.312074
-17.082000 -13.197600 -14.303198
-17.035200 -13.197600 -14.262354
-16.988400 -13.197600 -14.255412
-16.941600 -13.197600 -14.237215
-16.894800 -13.197600 -14.255412
-16.848000 -13.197600 -14.230960
-16.801200 -13.197600 -14.206419
-16.754400 -13.197600 -14.174992
-16.707600 -13.197600 -14.148075
-16.660800 -13.197600 -14.106712
-16.614000 -13.197600 -14.015657
-16.567200 -13.197600 -13.994504
-16.520400 -13.197600 -13.990753
-16.473600 -13.197600 -13.955938
-16.426800 -13.197600 -13.908639
-16.380000 -13.197600 -13.889498
-16.333200 -13.197600 -13.703767
-16.286400 -13.197600 -13.438361
-15.865200 -13.197600 -11.465081
-15.818400 -13.197600 -11.385291
-14.929200 -13.197600 5.076588
-14.882400 -13.197600 5.112022
-14.835600 -13.197600 5.155116
-14.788800 -13.197600 5.206847
-14.742000 -13.197600 5.244634
-14.695200 -13.197600 5.275921
-14.648400 -13.197600 5.293909
-14.601600 -13.197600 5.333797
-14.554800 -13.197600 5.350132
-14.508000 -13.197600 5.368529
-14.461200 -13.197600 5.388129
-14.414400 -13.197600 5.400695
-14.367600 -13.197600 5.413984
-14.320800 -13.197600 5.417407
-14.274000 -13.197600 5.431324
-14.227200 -13.197600 5.435134
-14.180400 -13.197600 5.442658
-14.133600 -13.197600 5.451052
-14.086800 -13.197600 5.452817
-14.040000 -13.197600 5.463845
-13.993200 -13.197600 5.478560
-13.946400 -13.197600 5.485122
-13.899600 -13.197600 5.491203
-13.852800 -13.197600 5.494093
-13.806000 -13.197600 5.498601
-13.759200 -13.197600 5.499664
-13.712400 -13.197600 5.506185
-13.665600 -13.197600 5.516771
-13.618800 -13.197600 5.538339
-13.572000 -13.197600 5.597877
-13.525200 -13.197600 5.628444
-4.633200 -13.197600 8.606138
-4.586400 -13.197600 8.636571
-4.539600 -13.197600 8.616087
-4.492800 -13.197600 8.606138
-4.446000 -13.197600 8.565872
-4.399200 -13.197600 8.565872
-4.352400 -13.197600 8.560130
-4.305600 -13.197600 8.499459
-4.258800 -13.197600 8.472089
-4.212000 -13.197600 8.435501
-4.165200 -13.197600 8.342303
-4.118400 -13.197600 8.269166
-4.071600 -13.197600 8.204844
-4.024800 -13.197600 8.189128
-3.978000 -13.197600 8.154268
-3.931200 -13.197600 8.103225
-3.884400 -13.197600 8.071341
-3.837600 -13.197600 8.031651
-3.790800 -13.197600 7.996218
-3.744000 -13.197600 7.978328
-3.697200 -13.197600 7.912601
-3.650400 -13.197600 7.868442
-3.603600 -13.197600 7.797451
-3.556800 -13.197600 7.737433
-3.510000 -13.197600 7.679861
-3.463200 -13.197600 7.632775
-3.416400 -13.197600 7.617644
-3.369600 -13.197600 7.553063
-3.322800 -13.197600 7.531311
-3.276000 -13.197600 7.505773
-3.229200 -13.197600 7.460682
-3.182400 -13.197600 7.460399
-3.135600 -13.197600 7.409342
-3.088800 -13.197600 7.374599
-3.042000 -13.197600 7.349433
-2.995200 -13.197600 7.315734
-2.948400 -13.197600 7.259873
-2.901600 -13.197600 7.235642
-2.854800 -13.197600 7.183518
-2.808000 -13.197600 7.135800
-2.761200 -13.197600 7.113440
-2.714400 -13.197600 7.066324
-2.667600 -13.197600 7.012025
-2.620800 -13.197600 6.945492
-2.574000 -13.197600 6.940228
-2.527200 -13.197600 6.926973
-2.480400 -13.197600 6.862718
-2.433600 -13.197600 6.848125
-2.386800 -13.197600 6.800122
-2.340000 -13.197600 6.751625
-2.293200 -13.197600 6.737145
-2.246400 -13.197600 6.708305
-2.199600 -13.197600 6.668928
-2.152800 -13.197600 6.636594
-2.106000 -13.197600 6.613193
-2.059200 -13.197600 6.590643
-2.012400 -13.197600 6.546792
-1.965600 -13.197600 6.546792
-1.918800 -13.197600 6.488251
-1.872000 -13.197600 6.480731
-1.825200 -13.197600 6.456609
-1.778400 -13.197600 6.438620
-1.731600 -13.197600 6.413429
-1.684800 -13.197600 6.392690
-1.638000 -13.197600 6.374399
-1.591200 -13.197600 6.358189
-1.544400 -13.197600 6.261695
-1.497600 -13.197600 6.232512
-1.450800 -13.197600 6.218467
-1.404000 -13.197600 6.197446
-1.357200 -13.197600 6.180683
-1.310400 -13.197600 6.114683
-1.263600 -13.197600 6.104185
-1.216800 -13.197600 6.087562
-1.170000 -13.197600 6.080839
-1.123200 -13.197600 6.069239
-1.076400 -13.197600 6.036544
-1.029600 -13.197600 6.029566
-0.982800 -13.197600 6.029566
-0.936000 -13.197600 6.028117
-0.889200 -13.197600 6.020043
-0.842400 -13.197600 6.015812
-0.795600 -13.197600 6.000528
-0.748800 -13.197600 5.987741
-0.702000 -13.197600 5.979033
-0.655200 -13.197600 5.963326
-0.608400 -13.197600 5.961685
-0.561600 -13.197600 5.944977
-0.514800 -13.197600 5.938612
-0.468000 -13.197600 5.925778
-0.421200 -13.197600 5.921514
-0.374400 -13.197600 5.885628
-0.327600 -13.197600 5.860679
-0.280800 -13.197600 5.824696
-0.234000 -13.197600 5.792745
-0.187200 -13.197600 5.771362
-0.140400 -13.197600 5.770336
-0.093600 -13.197600 5.770336
-0.046800 -13.197600 5.755385
0.000000 -13.197600 5.755899
0.046800 -13.197600 5.754824
0.093600 -13.197600 5.738986
0.140400 -13.197600 5.747169
0.187200 -13.197600 5.706078
0.234000 -13.197600 5.706078
0.280800 -13.197600 5.739418
0.327600 -13.197600 5.719707
0.374400 -13.197600 5.716320
0.421200 -13.197600 5.719707
0.468000 -13.197600 5.716320
0.514800 -13.197600 5.730789
0.561600 -13.197600 5.730789
0.608400 -13.197600 5.730789
0.655200 -13.197600 5.730789
0.702000 -13.197600 5.726885
0.748800 -13.197600 5.726885
0.795600 -13.197600 5.726885
0.842400 -13.197600 5.719293
0.889200 -13.197600 5.726885
0.936000 -13.197600 5.719293
0.982800 -13.197600 5.718464
1.029600 -13.197600 5.719293
1.076400 -13.197600 5.722511
1.123200 -13.197600 5.719293
1.170000 -13.197600 5.708402
1.216800 -13.197600 5.688755
1.263600 -13.197600 5.688755
1.310400 -13.197600 5.683739
1.357200 -13.197600 5.672447
1.404000 -13.197600 5.662880
1.450800 -13.197600 5.663293
1.497600 -13.197600 5.663785
1.544400 -13.197600 5.670736
1.591200 -13.197600 5.673051
1.638000 -13.197600 5.682945
1.684800 -13.197600 5.682945
1.731600 -13.197600 5.673051
1.778400 -13.197600 5.684867
1.825200 -13.197600 5.690649
1.872000 -13.197600 5.695730
1.918800 -13.197600 5.694077
1.965600 -13.197600 5.694077
2.012400 -13.197600 5.711068
2.059200 -13.197600 5.719230
2.106000 -13.197600 5.726411
2.152800 -13.197600 5.731638
2.199600 -13.197600 5.744459
2.246400 -13.197600 5.745929
2.293200 -13.197600 5.756706
2.340000 -13.197600 5.756026
2.386800 -13.197600 5.751587
2.433600 -13.197600 5.751188
2.480400 -13.197600 5.745929
2.527200 -13.197600 5.751188
2.574000 -13.197600 5.751188
2.620800 -13.197600 5.771415
2.667600 -13.197600 5.779537
2.714400 -13.197600 5.785479
2.761200 -13.197600 5.784187
2.808000 -13.197600 5.777343
2.854800 -13.197600 5.735933
2.901600 -13.197600 5.742079
2.948400 -13.197600 5.734357
2.995200 -13.197600 5.737660
3.042000 -13.197600 5.737660
3.088800 -13.197600 5.753110
3.135600 -13.197600 5.753110
3.182400 -13.197600 5.765234
3.229200 -13.197600 5.766877
3.276000 -13.197600 5.766877
3.322800 -13.197600 5.765234
3.369600 -13.197600 5.762373
3.416400 -13.197600 5.762373
3.463200 -13.197600 5.766877
3.510000 -13.197600 5.778112
3.556800 -13.197600 5.800920
3.603600 -13.197600 5.800920
3.650400 -13.197600 5.808717
3.697200 -13.197600 5.821072
3.744000 -13.197600 5.822335
3.790800 -13.197600 5.833733
3.837600 -13.197600 5.835401
3.884400 -13.197600 5.846787
3.931200 -13.197600 5.857061
3.978000 -13.197600 5.878988
4.024800 -13.197600 5.900704
4.071600 -13.197600 5.910070
4.118400 -13.197600 5.944658
4.165200 -13.197600 5.957807
4.212000 -13.197600 5.961893
4.258800 -13.197600 5.978928
4.305600 -13.197600 6.008424
4.352400 -13.197600 6.015881
4.399200 -13.197600 6.031351
4.446000 -13.197600 6.036808
4.492800 -13.197600 6.037418
4.539600 -13.197600 6.040716
4.586400 -13.197600 6.046026
4.633200 -13.197600 6.074689
4.680000 -13.197600 6.102408
4.726800 -13.197600 6.109033
4.773600 -13.197600 6.102408
4.820400 -13.197600 6.110995
4.867200 -13.197600 6.114285
4.914000 -13.197600 6.127451
4.960800 -13.197600 6.130985
5.007600 -13.197600 6.143062
5.054400 -13.197600 6.171719
5.101200 -13.197600 6.180772
5.148000 -13.197600 6.178803
5.194800 -13.197600 6.187110
5.241600 -13.197600 6.201828
5.288400 -13.197600 6.222256
5.335200 -13.197600 6.231500
5.382000 -13.197600 6.236584
5.428800 -13.197600 6.239430
5.475600 -13.197600 6.256100
5.522400 -13.197600 6.264125
5.569200 -13.197600 6.268992
5.616000 -13.197600 6.267781
5.662800 -13.197600 6.268992
5.709600 -13.197600 6.280372
5.756400 -13.197600 6.320273
5.803200 -13.197600 6.336798
5.850000 -13.197600 6.358914
5.896800 -13.197600 6.392797
5.943600 -13.197600 6.414564
5.990400 -13.197600 6.435189
6.037200 -13.197600 6.450444
6.084000 -13.197600 6.459374
6.130800 -13.197600 6.475684
6.177600 -13.197600 6.478372
6.224400 -13.197600 6.488422
6.271200 -13.197600 6.506757
6.318000 -13.197600 6.511803
6.364800 -13.197600 6.551701
6.411600 -13.197600 6.587427
6.458400 -13.197600 6.609048
6.505200 -13.197600 6.614946
6.552000 -13.197600 6.637828
6.598800 -13.197600 6.640582
6.645600 -13.197600 6.656758
6.692400 -13.197600 6.674317
6.739200 -13.197600 6.674317
6.786000 -13.197600 6.674317
6.832800 -13.197600 6.681548
6.879600 -13.197600 6.690573
6.926400 -13.197600 6.713281
6.973200 -13.197600 6.720574
7.020000 -13.197600 6.753501
7.066800 -13.197600 6.751424
7.113600 -13.197600 6.754644
7.160400 -13.197600 6.754644
7.207200 -13.197600 6.785422
7.254000 -13.197600 6.787166
7.300800 -13.197600 6.814824
7.347600 -13.197600 6.814824
7.394400 -13.197600 6.850169
7.441200 -13.197600 6.866310
7.488000 -13.197600 6.874626
7.534800 -13.197600 6.897862
7.581600 -13.197600 6.924510
7.628400 -13.197600 6.944980
7.675200 -13.197600 6.988284
7.722000 -13.197600 7.021096
7.768800 -13.197600 7.031663
7.815600 -13.197600 7.033088
7.862400 -13.197600 7.042101
7.909200 -13.197600 7.042101
7.956000 -13.197600 7.042101
8.002800 -13.197600 7.042372
8.049600 -13.197600 7.076921
8.096400 -13.197600 7.109219
8.143200 -13.197600 7.135702
8.190000 -13.197600 7.137703
8.236800 -13.197600 7.150341
8.283600 -13.197600 7.153032
8.330400 -13.197600 7.152646
8.377200 -13.197600 7.152646
8.424000 -13.197600 7.155368
8.470800 -13.197600 7.170545
8.517600 -13.197600 7.179986
8.564400 -13.197600 7.211404
8.611200 -13.197600 7.228965
8.658000 -13.197600 7.259873
8.704800 -13.197600 7.323684
8.751600 -13.197600 7.332151
8.798400 -13.197600 7.339217
8.845200 -13.197600 7.344795
8.892000 -13.197600 7.377468
8.938800 -13.197600 7.393229
8.985600 -13.197600 7.428892
9.032400 -13.197600 7.453259
9.079200 -13.197600 7.480385
9.126000 -13.197600 7.519677
9.172800 -13.197600 7.558115
9.219600 -13.197600 7.588334
9.266400 -13.197600 7.616421
9.313200 -13.197600 7.635890
9.360000 -13.197600 7.661885
9.406800 -13.197600 7.704313
9.453600 -13.197600 7.705117
9.500400 -13.197600 7.714713
9.547200 -13.197600 7.722041
9.594000 -13.197600 7.737078
9.640800 -13.197600 7.781679
9.687600 -13.197600 7.818502
9.734400 -13.197600 7.848113
9.781200 -13.197600 7.890880
9.828000 -13.197600 7.914652
9.874800 -13.197600 7.950197
9.921600 -13.197600 8.014746
9.968400 -13.197600 8.051263
10.015200 -13.197600 8.081094
10.062000 -13.197600 8.094397
10.108800 -13.197600 8.157021
10.155600 -13.197600 8.201629
10.202400 -13.197600 8.226457
10.249200 -13.197600 8.264452
10.296000 -13.197600 8.274769
10.342800 -13.197600 8.308194
10.389600 -13.197600 8.357390
10.436400 -13.197600 8.423683
10.483200 -13.197600 8.498065
10.530000 -13.197600 8.554550
10.576800 -13.197600 8.598411
10.623600 -13.197600 8.725028
10.670400 -13.197600 8.752788
10.717200 -13.197600 8.811549
10.764000 -13.197600 8.846299
10.810800 -13.197600 8.883148
10.857600 -13.197600 8.943059
10.904400 -13.197600 8.959213
10.951200 -13.197600 8.956268
13.057200 -13.197600 7.629615
13.899600 -13.197600 7.624634
14.320800 -13.197600 7.689285
14.367600 -13.197600 7.695894
14.414400 -13.197600 7.712182
14.461200 -13.197600 7.712182
14.601600 -13.197600 7.720006
14.648400 -13.197600 7.726018
14.695200 -13.197600 7.726018
14.742000 -13.197600 7.734027
14.788800 -13.197600 7.734027
14.835600 -13.197600 7.758048
16.473600 -13.197600 6.334948
16.894800 -13.197600 4.330929
17.035200 -13.197600 3.940819
17.082000 -13.197600 3.728338
17.128800 -13.197600 3.429818
17.175600 -13.197600 3.198061
17.222400 -13.197600 2.972355
17.269200 -13.197600 2.872519
17.316000 -13.197600 2.722688
18.252000 -13.197600 -2.495399
-18.720000 -13.150800 0.000000
-18.673200 -13.150800 0.000000
-18.626400 -13.150800 0.000000
-18.579600 -13.150800 -14.842446
-18.532800 -13.150800 -14.819184
-18.486000 -13.150800 -14.776451
-18.439200 -13.150800 -14.757927
-18.392400 -13.150800 -14.741640
-18.345600 -13.150800 -14.734704
-18.298800 -13.150800 -14.734704
-18.252000 -13.150800 -14.741640
-18.205200 -13.150800 -14.706441
-18.158400 -13.150800 -14.706441
-18.111600 -13.150800 -14.686875
-18.064800 -13.150800 -14.680192
-18.018000 -13.150800 -14.647944
-17.971200 -13.150800 -14.630967
-17.924400 -13.150800 -14.587493
-17.877600 -13.150800 -14.559590
-17.830800 -13.150800 -14.540155
-17.784000 -13.150800 -14.513955
-17.737200 -13.150800 -14.473985
-17.690400 -13.150800 -14.473985
-17.643600 -13.150800 -14.467186
-17.596800 -13.150800 -14.465938
-17.550000 -13.150800 -14.421178
-17.503200 -13.150800 -14.421178
-17.456400 -13.150800 -14.417499
-17.409600 -13.150800 -14.410408
-17.362800 -13.150800 -14.382203
-17.316000 -13.150800 -14.367322
-17.269200 -13.150800 -14.383537
-17.222400 -13.150800 -14.361019
-17.175600 -13.150800 -14.338172
-17.128800 -13.150800 -14.336890
-17.082000 -13.150800 -14.303198
-17.035200 -13.150800 -14.262354
-16.988400 -13.150800 -14.255412
-16.941600 -13.150800 -14.255412
-16.894800 -13.150800 -14.255412
-16.848000 -13.150800 -14.246073
-16.801200 -13.150800 -14.235342
-16.754400 -13.150800 -14.192220
-16.707600 -13.150800 -14.156171
-16.660800 -13.150800 -14.110219
-16.614000 -13.150800 -13.994504
-16.567200 -13.150800 -13.990753
-16.520400 -13.150800 -13.978060
-16.473600 -13.150800 -13.946995
-16.426800 -13.150800 -13.902353
-16.380000 -13.150800 -13.849465
-16.333200 -13.150800 -13.674242
-15.912000 -13.150800 -11.513655
-15.865200 -13.150800 -11.513655
-14.976000 -13.150800 5.112022
-14.929200 -13.150800 5.130654
-14.882400 -13.150800 5.155116
-14.835600 -13.150800 5.202742
-14.788800 -13.150800 5.238255
-14.742000 -13.150800 5.270418
-14.695200 -13.150800 5.293909
-14.648400 -13.150800 5.333797
-14.601600 -13.150800 5.345926
-14.554800 -13.150800 5.363425
-14.508000 -13.150800 5.385598
-14.461200 -13.150800 5.394887
-14.414400 -13.150800 5.403139
-14.367600 -13.150800 5.418494
-14.320800 -13.150800 5.423691
-14.274000 -13.150800 5.431633
-14.227200 -13.150800 5.435134
-14.180400 -13.150800 5.444929
-14.133600 -13.150800 5.453883
-14.086800 -13.150800 5.463845
-14.040000 -13.150800 5.467717
-13.993200 -13.150800 5.485122
-13.946400 -13.150800 5.490038
-13.899600 -13.150800 5.497012
-13.852800 -13.150800 5.501718
-13.806000 -13.150800 5.503197
-13.759200 -13.150800 5.506281
-13.712400 -13.150800 5.515069
-13.665600 -13.150800 5.524448
-13.618800 -13.150800 5.562262
-13.572000 -13.150800 5.598468
-4.633200 -13.150800 8.706026
-4.586400 -13.150800 8.698167
-4.539600 -13.150800 8.693332
-4.492800 -13.150800 8.693332
-4.446000 -13.150800 8.636571
-4.399200 -13.150800 8.616087
-4.352400 -13.150800 8.591616
-4.305600 -13.150800 8.538920
-4.258800 -13.150800 8.483457
-4.212000 -13.150800 8.436876
-4.165200 -13.150800 8.345875
-4.118400 -13.150800 8.273305
-4.071600 -13.150800 8.211403
-4.024800 -13.150800 8.201093
-3.978000 -13.150800 8.155926
-3.931200 -13.150800 8.103225
-3.884400 -13.150800 8.075401
-3.837600 -13.150800 8.044234
-3.790800 -13.150800 8.013935
-3.744000 -13.150800 7.982613
-3.697200 -13.150800 7.912601
-3.650400 -13.150800 7.868442
-3.603600 -13.150800 7.797451
-3.556800 -13.150800 7.740716
-3.510000 -13.150800 7.683628
-3.463200 -13.150800 7.639328
-3.416400 -13.150800 7.630886
-3.369600 -13.150800 7.586632
-3.322800 -13.150800 7.537260
-3.276000 -13.150800 7.505773
-3.229200 -13.150800 7.460682
-3.182400 -13.150800 7.439641
-3.135600 -13.150800 7.374599
-3.088800 -13.150800 7.321998
-3.042000 -13.150800 7.315734
-2.995200 -13.150800 7.269306
-2.948400 -13.150800 7.244360
-2.901600 -13.150800 7.235241
-2.854800 -13.150800 7.170734
-2.808000 -13.150800 7.132594
-2.761200 -13.150800 7.085905
-2.714400 -13.150800 7.058272
-2.667600 -13.150800 6.975302
-2.620800 -13.150800 6.911131
-2.574000 -13.150800 6.877690
-2.527200 -13.150800 6.862718
-2.480400 -13.150800 6.838066
-2.433600 -13.150800 6.831620
-2.386800 -13.150800 6.785007
-2.340000 -13.150800 6.739499
-2.293200 -13.150800 6.728567
-2.246400 -13.150800 6.699989
-2.199600 -13.150800 6.663033
-2.152800 -13.150800 6.636594
-2.106000 -13.150800 6.605211
-2.059200 -13.150800 6.575021
-2.012400 -13.150800 6.531502
-1.965600 -13.150800 6.539921
-1.918800 -13.150800 6.488251
-1.872000 -13.150800 6.483181
-1.825200 -13.150800 6.463994
-1.778400 -13.150800 6.440305
-1.731600 -13.150800 6.413429
-1.684800 -13.150800 6.392374
-1.638000 -13.150800 6.358517
-1.591200 -13.150800 6.284839
-1.544400 -13.150800 6.240146
-1.497600 -13.150800 6.218467
-1.450800 -13.150800 6.197446
-1.404000 -13.150800 6.156281
-1.357200 -13.150800 6.139446
-1.310400 -13.150800 6.112565
-1.263600 -13.150800 6.099479
-1.216800 -13.150800 6.082471
-1.170000 -13.150800 6.077918
-1.123200 -13.150800 6.055950
-1.076400 -13.150800 6.030600
-1.029600 -13.150800 6.015812
-0.982800 -13.150800 6.012205
-0.936000 -13.150800 6.007523
-0.889200 -13.150800 6.004596
-0.842400 -13.150800 5.993001
-0.795600 -13.150800 5.991774
-0.748800 -13.150800 5.985048
-0.702000 -13.150800 5.979033
-0.655200 -13.150800 5.963326
-0.608400 -13.150800 5.946142
-0.561600 -13.150800 5.940055
-0.514800 -13.150800 5.926672
-0.468000 -13.150800 5.922702
-0.421200 -13.150800 5.916225
-0.374400 -13.150800 5.885628
-0.327600 -13.150800 5.837494
-0.280800 -13.150800 5.790389
-0.234000 -13.150800 5.773591
-0.187200 -13.150800 5.763516
-0.140400 -13.150800 5.758285
-0.093600 -13.150800 5.767111
-0.046800 -13.150800 5.747058
0.000000 -13.150800 5.754824
0.046800 -13.150800 5.748449
0.093600 -13.150800 5.748449
0.140400 -13.150800 5.754824
0.187200 -13.150800 5.747169
0.234000 -13.150800 5.745128
0.280800 -13.150800 5.746078
0.327600 -13.150800 5.746078
0.374400 -13.150800 5.739418
0.421200 -13.150800 5.739418
0.468000 -13.150800 5.730789
0.514800 -13.150800 5.737519
0.561600 -13.150800 5.737519
0.608400 -13.150800 5.737519
0.655200 -13.150800 5.735678
0.702000 -13.150800 5.730789
0.748800 -13.150800 5.726885
0.795600 -13.150800 5.726885
0.842400 -13.150800 5.723920
0.889200 -13.150800 5.726885
0.936000 -13.150800 5.722511
0.982800 -13.150800 5.714044
1.029600 -13.150800 5.718464
1.076400 -13.150800 5.719293
1.123200 -13.150800 5.718464
1.170000 -13.150800 5.708143
1.216800 -13.150800 5.672447
1.263600 -13.150800 5.674545
1.310400 -13.150800 5.662880
1.357200 -13.150800 5.659344
1.404000 -13.150800 5.659344
1.450800 -13.150800 5.658897
1.497600 -13.150800 5.658897
1.544400 -13.150800 5.663293
1.591200 -13.150800 5.670736
1.638000 -13.150800 5.682945
1.684800 -13.150800 5.689009
1.731600 -13.150800 5.691071
1.778400 -13.150800 5.695730
1.825200 -13.150800 5.703153
1.872000 -13.150800 5.706446
1.918800 -13.150800 5.702082
1.965600 -13.150800 5.701492
2.012400 -13.150800 5.714320
2.059200 -13.150800 5.714320
2.106000 -13.150800 5.723294
2.152800 -13.150800 5.726942
2.199600 -13.150800 5.736280
2.246400 -13.150800 5.740228
2.293200 -13.150800 5.744459
2.340000 -13.150800 5.745838
2.386800 -13.150800 5.744459
2.433600 -13.150800 5.731068
2.480400 -13.150800 5.730877
2.527200 -13.150800 5.730877
2.574000 -13.150800 5.730877
2.620800 -13.150800 5.744806
2.667600 -13.150800 5.742079
2.714400 -13.150800 5.748769
2.761200 -13.150800 5.737117
2.808000 -13.150800 5.734357
2.854800 -13.150800 5.718103
2.901600 -13.150800 5.725689
2.948400 -13.150800 5.718103
2.995200 -13.150800 5.718103
3.042000 -13.150800 5.725689
3.088800 -13.150800 5.747038
3.135600 -13.150800 5.749259
3.182400 -13.150800 5.765234
3.229200 -13.150800 5.766877
3.276000 -13.150800 5.769598
3.322800 -13.150800 5.765234
3.369600 -13.150800 5.765234
3.416400 -13.150800 5.762498
3.463200 -13.150800 5.766992
3.510000 -13.150800 5.778112
3.556800 -13.150800 5.805324
3.603600 -13.150800 5.808717
3.650400 -13.150800 5.822335
3.697200 -13.150800 5.826335
3.744000 -13.150800 5.833733
3.790800 -13.150800 5.840265
3.837600 -13.150800 5.840265
3.884400 -13.150800 5.847100
3.931200 -13.150800 5.858002
3.978000 -13.150800 5.875060
4.024800 -13.150800 5.894484
4.071600 -13.150800 5.910070
4.118400 -13.150800 5.952378
4.165200 -13.150800 5.959951
4.212000 -13.150800 5.968436
4.258800 -13.150800 5.987661
4.305600 -13.150800 6.015881
4.352400 -13.150800 6.015881
4.399200 -13.150800 6.028037
4.446000 -13.150800 6.036808
4.492800 -13.150800 6.040576
4.539600 -13.150800 6.057626
4.586400 -13.150800 6.081308
4.633200 -13.150800 6.109033
4.680000 -13.150800 6.119141
4.726800 -13.150800 6.129008
4.773600 -13.150800 6.119141
4.820400 -13.150800 6.146380
4.867200 -13.150800 6.148599
4.914000 -13.150800 6.149770
4.960800 -13.150800 6.155534
5.007600 -13.150800 6.166799
5.054400 -13.150800 6.178545
5.101200 -13.150800 6.187110
5.148000 -13.150800 6.180614
5.194800 -13.150800 6.180614
5.241600 -13.150800 6.191589
5.288400 -13.150800 6.222256
5.335200 -13.150800 6.236584
5.382000 -13.150800 6.256100
5.428800 -13.150800 6.260464
5.475600 -13.150800 6.268992
5.522400 -13.150800 6.280372
5.569200 -13.150800 6.308170
5.616000 -13.150800 6.308170
5.662800 -13.150800 6.311235
5.709600 -13.150800 6.311235
5.756400 -13.150800 6.328412
5.803200 -13.150800 6.375301
5.850000 -13.150800 6.401382
5.896800 -13.150800 6.414564
5.943600 -13.150800 6.424632
5.990400 -13.150800 6.455335
6.037200 -13.150800 6.471642
6.084000 -13.150800 6.476023
6.130800 -13.150800 6.476667
6.177600 -13.150800 6.487077
6.224400 -13.150800 6.493232
6.271200 -13.150800 6.506757
6.318000 -13.150800 6.508877
6.364800 -13.150800 6.567190
6.411600 -13.150800 6.587427
6.458400 -13.150800 6.610563
6.505200 -13.150800 6.615783
6.552000 -13.150800 6.643659
6.598800 -13.150800 6.643659
6.645600 -13.150800 6.647969
6.692400 -13.150800 6.647969
6.739200 -13.150800 6.666444
6.786000 -13.150800 6.669501
6.832800 -13.150800 6.679891
6.879600 -13.150800 6.690573
6.926400 -13.150800 6.717156
6.973200 -13.150800 6.751424
7.020000 -13.150800 6.780607
7.066800 -13.150800 6.781608
7.113600 -13.150800 6.786431
7.160400 -13.150800 6.786592
7.207200 -13.150800 6.814824
7.254000 -13.150800 6.818866
7.300800 -13.150800 6.843115
7.347600 -13.150800 6.826987
7.394400 -13.150800 6.850169
7.441200 -13.150800 6.865647
7.488000 -13.150800 6.871188
7.534800 -13.150800 6.874626
7.581600 -13.150800 6.923930
7.628400 -13.150800 6.927981
7.675200 -13.150800 6.948882
7.722000 -13.150800 6.996860
7.768800 -13.150800 7.014359
7.815600 -13.150800 7.021096
7.862400 -13.150800 7.033781
7.909200 -13.150800 7.033781
7.956000 -13.150800 7.036960
8.002800 -13.150800 7.060571
8.049600 -13.150800 7.093492
8.096400 -13.150800 7.121042
8.143200 -13.150800 7.150341
8.190000 -13.150800 7.152646
8.236800 -13.150800 7.157590
8.283600 -13.150800 7.167789
8.330400 -13.150800 7.170545
8.377200 -13.150800 7.171100
8.424000 -13.150800 7.205989
8.470800 -13.150800 7.228965
8.517600 -13.150800 7.232214
8.564400 -13.150800 7.238862
8.611200 -13.150800 7.260971
8.658000 -13.150800 7.323493
8.704800 -13.150800 7.332817
8.751600 -13.150800 7.335855
8.798400 -13.150800 7.343487
8.845200 -13.150800 7.345593
8.892000 -13.150800 7.393229
8.938800 -13.150800 7.406108
8.985600 -13.150800 7.436284
9.032400 -13.150800 7.453259
9.079200 -13.150800 7.494933
9.126000 -13.150800 7.515862
9.172800 -13.150800 7.554173
9.219600 -13.150800 7.588080
9.266400 -13.150800 7.613653
9.313200 -13.150800 7.635890
9.360000 -13.150800 7.651146
9.406800 -13.150800 7.695653
9.453600 -13.150800 7.706764
9.500400 -13.150800 7.729686
9.547200 -13.150800 7.753501
9.594000 -13.150800 7.766782
9.640800 -13.150800 7.819449
9.687600 -13.150800 7.837075
9.734400 -13.150800 7.867168
9.781200 -13.150800 7.894460
9.828000 -13.150800 7.894460
9.874800 -13.150800 7.936257
9.921600 -13.150800 8.007472
9.968400 -13.150800 8.016026
10.015200 -13.150800 8.051263
10.062000 -13.150800 8.074266
10.108800 -13.150800 8.081094
10.155600 -13.150800 8.157021
10.202400 -13.150800 8.189696
10.249200 -13.150800 8.243618
10.296000 -13.150800 8.265368
10.342800 -13.150800 8.303610
10.389600 -13.150800 8.344358
10.436400 -13.150800 8.366683
10.483200 -13.150800 8.442171
10.530000 -13.150800 8.554550
10.576800 -13.150800 8.572078
10.623600 -13.150800 8.661552
10.670400 -13.150800 8.745885
10.717200 -13.150800 8.811230
10.764000 -13.150800 8.829781
10.810800 -13.150800 8.839990
10.857600 -13.150800 8.855820
10.904400 -13.150800 8.955025
10.951200 -13.150800 8.955025
13.525200 -13.150800 7.640401
13.665600 -13.150800 7.640401
13.806000 -13.150800 7.642475
13.852800 -13.150800 7.630428
13.899600 -13.150800 7.630428
14.274000 -13.150800 7.664554
14.320800 -13.150800 7.674946
14.367600 -13.150800 7.698632
14.414400 -13.150800 7.714265
16.426800 -13.150800 6.417755
16.473600 -13.150800 6.374491
17.035200 -13.150800 3.973398
17.082000 -13.150800 3.899258
17.128800 -13.150800 3.612215
18.345600 -13.150800 -2.709571
18.392400 -13.150800 -2.851396
-18.720000 -13.104000 0.000000
-18.673200 -13.104000 0.000000
-18.626400 -13.104000 0.000000
-18.579600 -13.104000 -14.899076
-18.532800 -13.104000 -14.875147
-18.486000 -13.104000 -14.852288
-18.439200 -13.104000 -14.819184
-18.392400 -13.104000 -14.778524
-18.345600 -13.104000 -14.760680
-18.298800 -13.104000 -14.760680
-18.252000 -13.104000 -14.763965
-18.205200 -13.104000 -14.752038
-18.158400 -13.104000 -14.742471
-18.111600 -13.104000 -14.739813
-18.064800 -13.104000 -14.686875
-18.018000 -13.104000 -14.668723
-17.971200 -13.104000 -14.647944
-17.924400 -13.104000 -14.633453
-17.877600 -13.104000 -14.601865
-17.830800 -13.104000 -14.559590
-17.784000 -13.104000 -14.538307
-17.737200 -13.104000 -14.532275
-17.690400 -13.104000 -14.513955
-17.643600 -13.104000 -14.478061
-17.596800 -13.104000 -14.466742
-17.550000 -13.104000 -14.426743
-17.503200 -13.104000 -14.421049
-17.456400 -13.104000 -14.411176
-17.409600 -13.104000 -14.393147
-17.362800 -13.104000 -14.382203
-17.316000 -13.104000 -14.361019
-17.269200 -13.104000 -14.383537
-17.222400 -13.104000 -14.349247
-17.175600 -13.104000 -14.349247
-17.128800 -13.104000 -14.336890
-17.082000 -13.104000 -14.303198
-17.035200 -13.104000 -14.229617
-16.988400 -13.104000 -14.229449
-16.941600 -13.104000 -14.222480
-16.894800 -13.104000 -14.206419
-16.848000 -13.104000 -14.206419
-16.801200 -13.104000 -14.229617
-16.754400 -13.104000 -14.187312
-16.707600 -13.104000 -14.148075
-16.660800 -13.104000 -14.106712
-16.614000 -13.104000 -14.002574
-16.567200 -13.104000 -13.978060
-16.520400 -13.104000 -13.958574
-16.473600 -13.104000 -13.908396
-16.426800 -13.104000 -13.889498
-16.380000 -13.104000 -13.726250
-16.333200 -13.104000 -13.543833
-15.912000 -13.104000 -11.618150
-15.069600 -13.104000 5.081277
-15.022800 -13.104000 5.112022
-14.976000 -13.104000 5.138311
-14.929200 -13.104000 5.163331
-14.882400 -13.104000 5.202742
-14.835600 -13.104000 5.238255
-14.788800 -13.104000 5.266374
-14.742000 -13.104000 5.293909
-14.695200 -13.104000 5.333797
-14.648400 -13.104000 5.345926
-14.601600 -13.104000 5.356762
-14.554800 -13.104000 5.383436
-14.508000 -13.104000 5.391907
-14.461200 -13.104000 5.401909
-14.414400 -13.104000 5.414981
-14.367600 -13.104000 5.423691
-14.320800 -13.104000 5.434641
-14.274000 -13.104000 5.442658
-14.227200 -13.104000 5.446541
-14.180400 -13.104000 5.459307
-14.133600 -13.104000 5.467922
-14.086800 -13.104000 5.476058
-14.040000 -13.104000 5.485122
-13.993200 -13.104000 5.492177
-13.946400 -13.104000 5.494093
-13.899600 -13.104000 5.499664
-13.852800 -13.104000 5.503197
-13.806000 -13.104000 5.506281
-13.759200 -13.104000 5.510645
-13.712400 -13.104000 5.517516
-13.665600 -13.104000 5.536994
-13.618800 -13.104000 5.585995
-4.680000 -13.104000 8.800171
-4.633200 -13.104000 8.800171
-4.586400 -13.104000 8.744862
-4.539600 -13.104000 8.724360
-4.492800 -13.104000 8.710628
-4.446000 -13.104000 8.693332
-4.399200 -13.104000 8.656800
-4.352400 -13.104000 8.636571
-4.305600 -13.104000 8.593398
-4.258800 -13.104000 8.502758
-4.212000 -13.104000 8.451777
-4.165200 -13.104000 8.345875
-4.118400 -13.104000 8.273305
-4.071600 -13.104000 8.235999
-4.024800 -13.104000 8.201854
-3.978000 -13.104000 8.162108
-3.931200 -13.104000 8.115698
-3.884400 -13.104000 8.073392
-3.837600 -13.104000 8.031651
-3.790800 -13.104000 8.013935
-3.744000 -13.104000 7.978328
-3.697200 -13.104000 7.942071
-3.650400 -13.104000 7.902146
-3.603600 -13.104000 7.827809
-3.556800 -13.104000 7.737433
-3.510000 -13.104000 7.682234
-3.463200 -13.104000 7.633700
-3.416400 -13.104000 7.629128
-3.369600 -13.104000 7.597939
-3.322800 -13.104000 7.580905
-3.276000 -13.104000 7.509666
-3.229200 -13.104000 7.444586
-3.182400 -13.104000 7.435629
-3.135600 -13.104000 7.349433
-3.088800 -13.104000 7.315583
-3.042000 -13.104000 7.289773
-2.995200 -13.104000 7.238561
-2.948400 -13.104000 7.235642
-2.901600 -13.104000 7.192361
-2.854800 -13.104000 7.161020
-2.808000 -13.104000 7.127634
-2.761200 -13.104000 7.077561
-2.714400 -13.104000 6.986388
-2.667600 -13.104000 6.945492
-2.620800 -13.104000 6.926973
-2.574000 -13.104000 6.865906
-2.527200 -13.104000 6.859496
-2.480400 -13.104000 6.832341
-2.433600 -13.104000 6.829668
-2.386800 -13.104000 6.796837
-2.340000 -13.104000 6.733436
-2.293200 -13.104000 6.713121
-2.246400 -13.104000 6.677495
-2.199600 -13.104000 6.638877
-2.152800 -13.104000 6.616793
-2.106000 -13.104000 6.596125
-2.059200 -13.104000 6.546792
-2.012400 -13.104000 6.519560
-1.965600 -13.104000 6.515316
-1.918800 -13.104000 6.486755
-1.872000 -13.104000 6.480731
-1.825200 -13.104000 6.461239
-1.778400 -13.104000 6.438620
-1.731600 -13.104000 6.409038
-1.684800 -13.104000 6.379395
-1.638000 -13.104000 6.345265
-1.591200 -13.104000 6.277982
-1.544400 -13.104000 6.233681
-1.497600 -13.104000 6.216945
-1.450800 -13.104000 6.191499
-1.404000 -13.104000 6.125825
-1.357200 -13.104000 6.121652
-1.310400 -13.104000 6.099479
-1.263600 -13.104000 6.093296
-1.216800 -13.104000 6.074499
-1.170000 -13.104000 6.055950
-1.123200 -13.104000 6.030600
-1.076400 -13.104000 6.027975
-1.029600 -13.104000 6.006698
-0.982800 -13.104000 6.000528
-0.936000 -13.104000 6.000528
-0.889200 -13.104000 5.996425
-0.842400 -13.104000 5.991774
-0.795600 -13.104000 5.991331
-0.748800 -13.104000 5.983691
-0.702000 -13.104000 5.983691
-0.655200 -13.104000 5.963326
-0.608400 -13.104000 5.959678
-0.561600 -13.104000 5.930177
-0.514800 -13.104000 5.922702
-0.468000 -13.104000 5.918449
-0.421200 -13.104000 5.891516
-0.374400 -13.104000 5.866839
-0.327600 -13.104000 5.827599
-0.280800 -13.104000 5.790389
-0.234000 -13.104000 5.768734
-0.187200 -13.104000 5.750104
-0.140400 -13.104000 5.735716
-0.093600 -13.104000 5.735716
-0.046800 -13.104000 5.734601
0.000000 -13.104000 5.756889
0.046800 -13.104000 5.756884
0.093600 -13.104000 5.756884
0.140400 -13.104000 5.756889
0.187200 -13.104000 5.748449
0.234000 -13.104000 5.747169
0.280800 -13.104000 5.747169
0.327600 -13.104000 5.746078
0.374400 -13.104000 5.737666
0.421200 -13.104000 5.737666
0.468000 -13.104000 5.730789
0.514800 -13.104000 5.737666
0.561600 -13.104000 5.737666
0.608400 -13.104000 5.737666
0.655200 -13.104000 5.738843
0.702000 -13.104000 5.738843
0.748800 -13.104000 5.739736
0.795600 -13.104000 5.740973
0.842400 -13.104000 5.740973
0.889200 -13.104000 5.740655
0.936000 -13.104000 5.723920
0.982800 -13.104000 5.711528
1.029600 -13.104000 5.714044
1.076400 -13.104000 5.714044
1.123200 -13.104000 5.708143
1.170000 -13.104000 5.692631
1.216800 -13.104000 5.660588
1.263600 -13.104000 5.672447
1.310400 -13.104000 5.658897
1.357200 -13.104000 5.644679
1.404000 -13.104000 5.644679
1.450800 -13.104000 5.655704
1.497600 -13.104000 5.655988
1.544400 -13.104000 5.663293
1.591200 -13.104000 5.666584
1.638000 -13.104000 5.682945
1.684800 -13.104000 5.691071
1.731600 -13.104000 5.695730
1.778400 -13.104000 5.699219
1.825200 -13.104000 5.706446
1.872000 -13.104000 5.707374
1.918800 -13.104000 5.711068
1.965600 -13.104000 5.711068
2.012400 -13.104000 5.717961
2.059200 -13.104000 5.723294
2.106000 -13.104000 5.725183
2.152800 -13.104000 5.726411
2.199600 -13.104000 5.726942
2.246400 -13.104000 5.729932
2.293200 -13.104000 5.729932
2.340000 -13.104000 5.728256
2.386800 -13.104000 5.715270
2.433600 -13.104000 5.701330
2.480400 -13.104000 5.701330
2.527200 -13.104000 5.715270
2.574000 -13.104000 5.711944
2.620800 -13.104000 5.730877
2.667600 -13.104000 5.734357
2.714400 -13.104000 5.734357
2.761200 -13.104000 5.726806
2.808000 -13.104000 5.718103
2.854800 -13.104000 5.687931
2.901600 -13.104000 5.709537
2.948400 -13.104000 5.687931
2.995200 -13.104000 5.698300
3.042000 -13.104000 5.733226
3.088800 -13.104000 5.756771
3.135600 -13.104000 5.758381
3.182400 -13.104000 5.765234
3.229200 -13.104000 5.772523
3.276000 -13.104000 5.774462
3.322800 -13.104000 5.766877
3.369600 -13.104000 5.769598
3.416400 -13.104000 5.769598
3.463200 -13.104000 5.783573
3.510000 -13.104000 5.812646
3.556800 -13.104000 5.821072
3.603600 -13.104000 5.826335
3.650400 -13.104000 5.838162
3.697200 -13.104000 5.833733
3.744000 -13.104000 5.840265
3.790800 -13.104000 5.847100
3.837600 -13.104000 5.847100
3.884400 -13.104000 5.856370
3.931200 -13.104000 5.868814
3.978000 -13.104000 5.883973
4.024800 -13.104000 5.907535
4.071600 -13.104000 5.925048
4.118400 -13.104000 5.952378
4.165200 -13.104000 5.972895
4.212000 -13.104000 5.982016
4.258800 -13.104000 6.008424
4.305600 -13.104000 6.028037
4.352400 -13.104000 6.028037
4.399200 -13.104000 6.031351
4.446000 -13.104000 6.036808
4.492800 -13.104000 6.043244
4.539600 -13.104000 6.057626
4.586400 -13.104000 6.096154
4.633200 -13.104000 6.112027
4.680000 -13.104000 6.125977
4.726800 -13.104000 6.140431
4.773600 -13.104000 6.138686
4.820400 -13.104000 6.154719
4.867200 -13.104000 6.155534
4.914000 -13.104000 6.157730
4.960800 -13.104000 6.171719
5.007600 -13.104000 6.178322
5.054400 -13.104000 6.180614
5.101200 -13.104000 6.187110
5.148000 -13.104000 6.180614
5.194800 -13.104000 6.180614
5.241600 -13.104000 6.189841
5.288400 -13.104000 6.212802
5.335200 -13.104000 6.230592
5.382000 -13.104000 6.239430
5.428800 -13.104000 6.256100
5.475600 -13.104000 6.280887
5.522400 -13.104000 6.316514
5.569200 -13.104000 6.328354
5.616000 -13.104000 6.328354
5.662800 -13.104000 6.328354
5.709600 -13.104000 6.336798
5.756400 -13.104000 6.394273
5.803200 -13.104000 6.418044
5.850000 -13.104000 6.418044
5.896800 -13.104000 6.437758
5.943600 -13.104000 6.440826
5.990400 -13.104000 6.459847
6.037200 -13.104000 6.473283
6.084000 -13.104000 6.476667
6.130800 -13.104000 6.487077
6.177600 -13.104000 6.501663
6.224400 -13.104000 6.502145
6.271200 -13.104000 6.508877
6.318000 -13.104000 6.515233
6.364800 -13.104000 6.569095
6.411600 -13.104000 6.586300
6.458400 -13.104000 6.587427
6.505200 -13.104000 6.610790
6.552000 -13.104000 6.615783
6.598800 -13.104000 6.640582
6.645600 -13.104000 6.643659
6.692400 -13.104000 6.647969
6.739200 -13.104000 6.666444
6.786000 -13.104000 6.669501
6.832800 -13.104000 6.690301
6.879600 -13.104000 6.713281
6.926400 -13.104000 6.718355
6.973200 -13.104000 6.746868
7.020000 -13.104000 6.780607
7.066800 -13.104000 6.785422
7.113600 -13.104000 6.805996
7.160400 -13.104000 6.805996
7.207200 -13.104000 6.849027
7.254000 -13.104000 6.866310
7.300800 -13.104000 6.866310
7.347600 -13.104000 6.865647
7.394400 -13.104000 6.866310
7.441200 -13.104000 6.871188
7.488000 -13.104000 6.893383
7.534800 -13.104000 6.909400
7.581600 -13.104000 6.925441
7.628400 -13.104000 6.932043
7.675200 -13.104000 6.948882
7.722000 -13.104000 6.996860
7.768800 -13.104000 7.013740
7.815600 -13.104000 7.020986
7.862400 -13.104000 7.033088
7.909200 -13.104000 7.033781
7.956000 -13.104000 7.058378
8.002800 -13.104000 7.073995
8.049600 -13.104000 7.109917
8.096400 -13.104000 7.135702
8.143200 -13.104000 7.153032
8.190000 -13.104000 7.159418
8.236800 -13.104000 7.167789
8.283600 -13.104000 7.186758
8.330400 -13.104000 7.210099
8.377200 -13.104000 7.225349
8.424000 -13.104000 7.232214
8.470800 -13.104000 7.245058
8.517600 -13.104000 7.260971
8.564400 -13.104000 7.278787
8.611200 -13.104000 7.283231
8.658000 -13.104000 7.323493
8.704800 -13.104000 7.332151
8.751600 -13.104000 7.332151
8.798400 -13.104000 7.339217
8.845200 -13.104000 7.344795
8.892000 -13.104000 7.404572
8.938800 -13.104000 7.436548
8.985600 -13.104000 7.445967
9.032400 -13.104000 7.458400
9.079200 -13.104000 7.490448
9.126000 -13.104000 7.494933
9.172800 -13.104000 7.537083
9.219600 -13.104000 7.547210
9.266400 -13.104000 7.588334
9.313200 -13.104000 7.631651
9.360000 -13.104000 7.648475
9.406800 -13.104000 7.690345
9.453600 -13.104000 7.695653
9.500400 -13.104000 7.722041
9.547200 -13.104000 7.737078
9.594000 -13.104000 7.740888
9.640800 -13.104000 7.791745
9.687600 -13.104000 7.827360
9.734400 -13.104000 7.848508
9.781200 -13.104000 7.899632
9.828000 -13.104000 7.899632
9.874800 -13.104000 7.952042
9.921600 -13.104000 7.993648
9.968400 -13.104000 7.998690
10.015200 -13.104000 8.023906
10.062000 -13.104000 8.067310
10.108800 -13.104000 8.074385
10.155600 -13.104000 8.137494
10.202400 -13.104000 8.189696
10.249200 -13.104000 8.264452
10.296000 -13.104000 8.274769
10.342800 -13.104000 8.320905
10.389600 -13.104000 8.366683
10.436400 -13.104000 8.379882
10.483200 -13.104000 8.430152
10.530000 -13.104000 8.498065
10.576800 -13.104000 8.559320
10.623600 -13.104000 8.655122
10.670400 -13.104000 8.708216
10.717200 -13.104000 8.745914
10.764000 -13.104000 8.814454
10.810800 -13.104000 8.814454
10.857600 -13.104000 8.816325
10.904400 -13.104000 8.943059
10.951200 -13.104000 8.955025
13.244400 -13.104000 7.634728
13.291200 -13.104000 7.631855
13.665600 -13.104000 7.647558
13.712400 -13.104000 7.670860
13.759200 -13.104000 7.670860
13.806000 -13.104000 7.662675
13.852800 -13.104000 7.653866
14.227200 -13.104000 7.640884
14.274000 -13.104000 7.673028
14.320800 -13.104000 7.678597
16.146000 -13.104000 6.404604
17.035200 -13.104000 4.052575
18.298800 -13.104000 -2.504754
18.345600 -13.104000 -2.612805
18.392400 -13.104000 -2.705920
18.439200 -13.104000 -2.878926
-18.720000 -13.057200 0.000000
-18.673200 -13.057200 0.000000
-18.626400 -13.057200 0.000000
-18.579600 -13.057200 -14.904865
-18.532800 -13.057200 -14.896691
-18.486000 -13.057200 -14.862791
-18.439200 -13.057200 -14.842181
-18.392400 -13.057200 -14.826691
-18.345600 -13.057200 -14.793657
-18.298800 -13.057200 -14.793657
-18.252000 -13.057200 -14.780378
-18.205200 -13.057200 -14.776451
-18.158400 -13.057200 -14.760680
-18.111600 -13.057200 -14.759738
-18.064800 -13.057200 -14.745116
-18.018000 -13.057200 -14.716952
-17.971200 -13.057200 -14.686838
-17.924400 -13.057200 -14.680499
-17.877600 -13.057200 -14.630967
-17.830800 -13.057200 -14.572634
-17.784000 -13.057200 -14.538307
-17.737200 -13.057200 -14.533779
-17.690400 -13.057200 -14.526206
-17.643600 -13.057200 -14.481910
-17.596800 -13.057200 -14.478061
-17.550000 -13.057200 -14.465938
-17.503200 -13.057200 -14.426743
-17.456400 -13.057200 -14.421178
-17.409600 -13.057200 -14.410408
-17.362800 -13.057200 -14.400057
-17.316000 -13.057200 -14.390324
-17.269200 -13.057200 -14.390324
-17.222400 -13.057200 -14.361019
-17.175600 -13.057200 -14.361019
-17.128800 -13.057200 -14.338172
-17.082000 -13.057200 -14.324071
-17.035200 -13.057200 -14.262354
-16.988400 -13.057200 -14.235342
-16.941600 -13.057200 -14.235342
-16.894800 -13.057200 -14.206419
-16.848000 -13.057200 -14.205028
-16.801200 -13.057200 -14.233863
-16.754400 -13.057200 -14.181770
-16.707600 -13.057200 -14.156171
-16.660800 -13.057200 -14.120379
-16.614000 -13.057200 -14.072966
-16.567200 -13.057200 -14.013145
-16.520400 -13.057200 -13.990753
-16.473600 -13.057200 -13.946995
-16.426800 -13.057200 -13.870701
-16.380000 -13.057200 -13.715775
-16.333200 -13.057200 -13.438361
-15.069600 -13.057200 5.099429
-15.022800 -13.057200 5.125491
-14.976000 -13.057200 5.142096
-14.929200 -13.057200 5.194961
-14.882400 -13.057200 5.238749
-14.835600 -13.057200 5.266374
-14.788800 -13.057200 5.293909
-14.742000 -13.057200 5.329401
-14.695200 -13.057200 5.345024
-14.648400 -13.057200 5.356762
-14.601600 -13.057200 5.385598
-14.554800 -13.057200 5.389947
-14.508000 -13.057200 5.399109
-14.461200 -13.057200 5.414977
-14.414400 -13.057200 5.418494
-14.367600 -13.057200 5.431261
-14.320800 -13.057200 5.442528
-14.274000 -13.057200 5.451052
-14.227200 -13.057200 5.455752
-14.180400 -13.057200 5.467422
-14.133600 -13.057200 5.472926
-14.086800 -13.057200 5.478938
-14.040000 -13.057200 5.489168
-13.993200 -13.057200 5.493903
-13.946400 -13.057200 5.498160
-13.899600 -13.057200 5.501718
-13.852800 -13.057200 5.507698
-13.806000 -13.057200 5.515069
-13.759200 -13.057200 5.515930
-13.712400 -13.057200 5.532286
-13.665600 -13.057200 5.563473
-13.618800 -13.057200 5.598468
-4.680000 -13.057200 8.809586
-4.633200 -13.057200 8.800171
-4.586400 -13.057200 8.790151
-4.539600 -13.057200 8.727439
-4.492800 -13.057200 8.713599
-4.446000 -13.057200 8.710628
-4.399200 -13.057200 8.674438
-4.352400 -13.057200 8.640274
-4.305600 -13.057200 8.591616
-4.258800 -13.057200 8.502758
-4.212000 -13.057200 8.460432
-4.165200 -13.057200 8.364492
-4.118400 -13.057200 8.286242
-4.071600 -13.057200 8.253778
-4.024800 -13.057200 8.204844
-3.978000 -13.057200 8.170473
-3.931200 -13.057200 8.155926
-3.884400 -13.057200 8.090486
-3.837600 -13.057200 8.049507
-3.790800 -13.057200 8.029319
-3.744000 -13.057200 7.987014
-3.697200 -13.057200 7.947939
-3.650400 -13.057200 7.868442
-3.603600 -13.057200 7.792388
-3.556800 -13.057200 7.740716
-3.510000 -13.057200 7.712672
-3.463200 -13.057200 7.635207
-3.416400 -13.057200 7.632775
-3.369600 -13.057200 7.599223
-3.322800 -13.057200 7.580905
-3.276000 -13.057200 7.509666
-3.229200 -13.057200 7.439641
-3.182400 -13.057200 7.374599
-3.135600 -13.057200 7.319997
-3.088800 -13.057200 7.301762
-3.042000 -13.057200 7.269306
-2.995200 -13.057200 7.220458
-2.948400 -13.057200 7.219855
-2.901600 -13.057200 7.170734
-2.854800 -13.057200 7.135433
-2.808000 -13.057200 7.085953
-2.761200 -13.057200 7.035039
-2.714400 -13.057200 6.950203
-2.667600 -13.057200 6.926973
-2.620800 -13.057200 6.865906
-2.574000 -13.057200 6.839144
-2.527200 -13.057200 6.832807
-2.480400 -13.057200 6.817272
-2.433600 -13.057200 6.802921
-2.386800 -13.057200 6.753789
-2.340000 -13.057200 6.731845
-2.293200 -13.057200 6.703160
-2.246400 -13.057200 6.668928
-2.199600 -13.057200 6.638877
-2.152800 -13.057200 6.614347
-2.106000 -13.057200 6.581863
-2.059200 -13.057200 6.542061
-2.012400 -13.057200 6.503859
-1.965600 -13.057200 6.486755
-1.918800 -13.057200 6.478499
-1.872000 -13.057200 6.461239
-1.825200 -13.057200 6.438620
-1.778400 -13.057200 6.409038
-1.731600 -13.057200 6.370769
-1.684800 -13.057200 6.358189
-1.638000 -13.057200 6.286488
-1.591200 -13.057200 6.240146
-1.544400 -13.057200 6.216945
-1.497600 -13.057200 6.191499
-1.450800 -13.057200 6.139446
-1.404000 -13.057200 6.120523
-1.357200 -13.057200 6.114683
-1.310400 -13.057200 6.094249
-1.263600 -13.057200 6.081116
-1.216800 -13.057200 6.057884
-1.170000 -13.057200 6.033738
-1.123200 -13.057200 6.027975
-1.076400 -13.057200 6.015812
-1.029600 -13.057200 6.006698
-0.982800 -13.057200 5.996425
-0.936000 -13.057200 6.000528
-0.889200 -13.057200 6.000528
-0.842400 -13.057200 5.996425
-0.795600 -13.057200 5.996425
-0.748800 -13.057200 5.987741
-0.702000 -13.057200 5.987741
-0.655200 -13.057200 5.979033
-0.608400 -13.057200 5.961685
-0.561600 -13.057200 5.940055
-0.514800 -13.057200 5.921964
-0.468000 -13.057200 5.916225
-0.421200 -13.057200 5.878569
-0.374400 -13.057200 5.850871
-0.327600 -13.057200 5.815112
-0.280800 -13.057200 5.790389
-0.234000 -13.057200 5.767111
-0.187200 -13.057200 5.754724
-0.140400 -13.057200 5.735716
-0.093600 -13.057200 5.735716
-0.046800 -13.057200 5.735716
0.000000 -13.057200 5.754824
0.046800 -13.057200 5.748449
0.093600 -13.057200 5.748449
0.140400 -13.057200 5.748449
0.187200 -13.057200 5.748216
0.234000 -13.057200 5.747169
0.280800 -13.057200 5.748216
0.327600 -13.057200 5.748216
0.374400 -13.057200 5.746078
0.421200 -13.057200 5.746218
0.468000 -13.057200 5.746078
0.514800 -13.057200 5.745128
0.561600 -13.057200 5.740973
0.608400 -13.057200 5.740655
0.655200 -13.057200 5.740655
0.702000 -13.057200 5.740973
0.748800 -13.057200 5.740655
0.795600 -13.057200 5.740973
0.842400 -13.057200 5.740973
0.889200 -13.057200 5.735147
0.936000 -13.057200 5.718464
0.982800 -13.057200 5.693170
1.029600 -13.057200 5.692631
1.076400 -13.057200 5.680684
1.123200 -13.057200 5.674545
1.170000 -13.057200 5.662114
1.216800 -13.057200 5.659344
1.263600 -13.057200 5.659344
1.310400 -13.057200 5.658897
1.357200 -13.057200 5.655988
1.404000 -13.057200 5.655988
1.450800 -13.057200 5.646355
1.497600 -13.057200 5.655704
1.544400 -13.057200 5.662026
1.591200 -13.057200 5.663293
1.638000 -13.057200 5.670736
1.684800 -13.057200 5.676703
1.731600 -13.057200 5.691071
1.778400 -13.057200 5.707374
1.825200 -13.057200 5.717961
1.872000 -13.057200 5.715860
1.918800 -13.057200 5.717961
1.965600 -13.057200 5.717961
2.012400 -13.057200 5.723294
2.059200 -13.057200 5.714320
2.106000 -13.057200 5.714320
2.152800 -13.057200 5.711068
2.199600 -13.057200 5.697904
2.246400 -13.057200 5.697904
2.293200 -13.057200 5.697904
2.340000 -13.057200 5.692238
2.386800 -13.057200 5.683200
2.433600 -13.057200 5.672120
2.480400 -13.057200 5.672120
2.527200 -13.057200 5.683200
2.574000 -13.057200 5.682713
2.620800 -13.057200 5.683200
2.667600 -13.057200 5.688136
2.714400 -13.057200 5.682713
2.761200 -13.057200 5.682713
2.808000 -13.057200 5.682713
2.854800 -13.057200 5.681498
2.901600 -13.057200 5.687931
2.948400 -13.057200 5.687931
2.995200 -13.057200 5.698300
3.042000 -13.057200 5.718103
3.088800 -13.057200 5.743412
3.135600 -13.057200 5.743412
3.182400 -13.057200 5.758381
3.229200 -13.057200 5.762498
3.276000 -13.057200 5.769598
3.322800 -13.057200 5.766877
3.369600 -13.057200 5.772523
3.416400 -13.057200 5.777837
3.463200 -13.057200 5.790236
3.510000 -13.057200 5.812646
3.556800 -13.057200 5.820062
3.603600 -13.057200 5.826335
3.650400 -13.057200 5.838162
3.697200 -13.057200 5.839561
3.744000 -13.057200 5.851542
3.790800 -13.057200 5.855598
3.837600 -13.057200 5.851542
3.884400 -13.057200 5.858002
3.931200 -13.057200 5.881090
3.978000 -13.057200 5.900704
4.024800 -13.057200 5.907535
4.071600 -13.057200 5.916174
4.118400 -13.057200 5.944658
4.165200 -13.057200 5.972895
4.212000 -13.057200 5.987661
4.258800 -13.057200 6.028037
4.305600 -13.057200 6.033971
4.352400 -13.057200 6.034877
4.399200 -13.057200 6.036808
4.446000 -13.057200 6.043244
4.492800 -13.057200 6.056988
4.539600 -13.057200 6.105407
4.586400 -13.057200 6.113617
4.633200 -13.057200 6.134745
4.680000 -13.057200 6.140431
4.726800 -13.057200 6.155534
4.773600 -13.057200 6.152179
4.820400 -13.057200 6.163548
4.867200 -13.057200 6.177280
4.914000 -13.057200 6.163548
4.960800 -13.057200 6.171719
5.007600 -13.057200 6.177280
5.054400 -13.057200 6.178803
5.101200 -13.057200 6.189528
5.148000 -13.057200 6.187884
5.194800 -13.057200 6.178803
5.241600 -13.057200 6.189841
5.288400 -13.057200 6.212802
5.335200 -13.057200 6.223272
5.382000 -13.057200 6.231500
5.428800 -13.057200 6.239430
5.475600 -13.057200 6.268992
5.522400 -13.057200 6.320117
5.569200 -13.057200 6.336798
5.616000 -13.057200 6.341061
5.662800 -13.057200 6.345945
5.709600 -13.057200 6.362906
5.756400 -13.057200 6.413635
5.803200 -13.057200 6.418546
5.850000 -13.057200 6.419404
5.896800 -13.057200 6.439893
5.943600 -13.057200 6.446390
5.990400 -13.057200 6.459847
6.037200 -13.057200 6.475684
6.084000 -13.057200 6.478372
6.130800 -13.057200 6.487077
6.177600 -13.057200 6.501663
6.224400 -13.057200 6.502145
6.271200 -13.057200 6.514426
6.318000 -13.057200 6.508877
6.364800 -13.057200 6.549135
6.411600 -13.057200 6.562065
6.458400 -13.057200 6.581157
6.505200 -13.057200 6.607434
6.552000 -13.057200 6.615057
6.598800 -13.057200 6.615783
6.645600 -13.057200 6.638973
6.692400 -13.057200 6.643659
6.739200 -13.057200 6.647969
6.786000 -13.057200 6.669501
6.832800 -13.057200 6.684450
6.879600 -13.057200 6.714176
6.926400 -13.057200 6.720917
6.973200 -13.057200 6.746868
7.020000 -13.057200 6.781608
7.066800 -13.057200 6.790046
7.113600 -13.057200 6.826987
7.160400 -13.057200 6.826987
7.207200 -13.057200 6.877595
7.254000 -13.057200 6.880492
7.300800 -13.057200 6.880492
7.347600 -13.057200 6.882716
7.394400 -13.057200 6.893383
7.441200 -13.057200 6.907452
7.488000 -13.057200 6.917134
7.534800 -13.057200 6.924510
7.581600 -13.057200 6.941273
7.628400 -13.057200 6.952288
7.675200 -13.057200 6.963264
7.722000 -13.057200 6.994411
7.768800 -13.057200 7.013740
7.815600 -13.057200 7.018621
7.862400 -13.057200 7.031663
7.909200 -13.057200 7.033088
7.956000 -13.057200 7.053378
8.002800 -13.057200 7.073995
8.049600 -13.057200 7.109917
8.096400 -13.057200 7.135702
8.143200 -13.057200 7.156548
8.190000 -13.057200 7.167789
8.236800 -13.057200 7.198064
8.283600 -13.057200 7.210099
8.330400 -13.057200 7.232214
8.377200 -13.057200 7.241874
8.424000 -13.057200 7.250628
8.470800 -13.057200 7.277664
8.517600 -13.057200 7.296171
8.564400 -13.057200 7.302068
8.611200 -13.057200 7.323493
8.658000 -13.057200 7.338129
8.704800 -13.057200 7.343487
8.751600 -13.057200 7.343487
8.798400 -13.057200 7.344795
8.845200 -13.057200 7.386818
8.892000 -13.057200 7.423594
8.938800 -13.057200 7.447165
8.985600 -13.057200 7.448282
9.032400 -13.057200 7.490448
9.079200 -13.057200 7.517554
9.126000 -13.057200 7.536520
9.172800 -13.057200 7.570897
9.219600 -13.057200 7.583481
9.266400 -13.057200 7.616421
9.313200 -13.057200 7.635890
9.360000 -13.057200 7.644112
9.406800 -13.057200 7.687087
9.453600 -13.057200 7.695653
9.500400 -13.057200 7.717583
9.547200 -13.057200 7.739381
9.594000 -13.057200 7.753410
9.640800 -13.057200 7.786287
9.687600 -13.057200 7.806281
9.734400 -13.057200 7.848113
9.781200 -13.057200 7.867464
9.828000 -13.057200 7.867212
9.874800 -13.057200 7.899632
9.921600 -13.057200 7.954720
9.968400 -13.057200 7.991023
10.015200 -13.057200 8.019510
10.062000 -13.057200 8.067310
10.108800 -13.057200 8.074385
10.155600 -13.057200 8.111448
10.202400 -13.057200 8.161972
10.249200 -13.057200 8.250586
10.296000 -13.057200 8.264452
10.342800 -13.057200 8.308194
10.389600 -13.057200 8.368982
10.436400 -13.057200 8.379882
10.483200 -13.057200 8.403476
10.530000 -13.057200 8.426570
10.576800 -13.057200 8.498065
10.623600 -13.057200 8.565136
10.670400 -13.057200 8.655122
10.717200 -13.057200 8.708216
10.764000 -13.057200 8.751660
10.810800 -13.057200 8.751660
10.857600 -13.057200 8.757314
10.904400 -13.057200 8.814454
10.951200 -13.057200 8.943059
13.712400 -13.057200 7.671301
13.759200 -13.057200 7.673273
13.806000 -13.057200 7.662675
13.852800 -13.057200 7.658534
14.040000 -13.057200 7.636531
14.180400 -13.057200 7.659276
14.227200 -13.057200 7.664554
14.274000 -13.057200 7.678597
14.882400 -13.057200 7.762629
14.929200 -13.057200 7.747245
14.976000 -13.057200 7.713559
16.099200 -13.057200 6.423757
16.146000 -13.057200 6.419336
18.345600 -13.057200 -2.504754
18.439200 -13.057200 -2.720004
-18.720000 -13.010400 0.000000
-18.673200 -13.010400 0.000000
-18.626400 -13.010400 0.000000
-18.579600 -13.010400 -14.925729
-18.532800 -13.010400 -14.910719
-18.486000 -13.010400 -14.899807
-18.439200 -13.010400 -14.897325
-18.392400 -13.010400 -14.862812
-18.345600 -13.010400 -14.842181
-18.298800 -13.010400 -14.842181
-18.252000 -13.010400 -14.833159
-18.205200 -13.010400 -14.831087
-18.158400 -13.010400 -14.825005
-18.111600 -13.010400 -14.780378
-18.064800 -13.010400 -14.765034
-18.018000 -13.010400 -14.759738
-17.971200 -13.010400 -14.739813
-17.924400 -13.010400 -14.707272
-17.877600 -13.010400 -14.680499
-17.830800 -13.010400 -14.647944
-17.784000 -13.010400 -14.589759
-17.737200 -13.010400 -14.563359
-17.690400 -13.010400 -14.563359
-17.643600 -13.010400 -14.534029
-17.596800 -13.010400 -14.528694
-17.550000 -13.010400 -14.486440
-17.503200 -13.010400 -14.481910
-17.456400 -13.010400 -14.481604
-17.409600 -13.010400 -14.462926
-17.362800 -13.010400 -14.451991
-17.316000 -13.010400 -14.414919
-17.269200 -13.010400 -14.411176
-17.222400 -13.010400 -14.397931
-17.175600 -13.010400 -14.382635
-17.128800 -13.010400 -14.361019
-17.082000 -13.010400 -14.349247
-17.035200 -13.010400 -14.291697
-16.988400 -13.010400 -14.263865
-16.941600 -13.010400 -14.263865
-16.894800 -13.010400 -14.245703
-16.848000 -13.010400 -14.229617
-16.801200 -13.010400 -14.235342
-16.754400 -13.010400 -14.205028
-16.707600 -13.010400 -14.172928
-16.660800 -13.010400 -14.130126
-16.614000 -13.010400 -14.097790
-16.567200 -13.010400 -14.044066
-16.520400 -13.010400 -14.013145
-16.473600 -13.010400 -13.958574
-16.426800 -13.010400 -13.865145
-16.380000 -13.010400 -13.715775
-15.116400 -13.010400 5.039700
-15.069600 -13.010400 5.125491
-15.022800 -13.010400 5.139970
-14.976000 -13.010400 5.194181
-14.929200 -13.010400 5.225655
-14.882400 -13.010400 5.254965
-14.835600 -13.010400 5.293909
-14.788800 -13.010400 5.325410
-14.742000 -13.010400 5.345024
-14.695200 -13.010400 5.352515
-14.648400 -13.010400 5.368575
-14.601600 -13.010400 5.389947
-14.554800 -13.010400 5.399109
-14.508000 -13.010400 5.414000
-14.461200 -13.010400 5.419367
-14.414400 -13.010400 5.424524
-14.367600 -13.010400 5.434858
-14.320800 -13.010400 5.447749
-14.274000 -13.010400 5.454295
-14.227200 -13.010400 5.460776
-14.180400 -13.010400 5.467717
-14.133600 -13.010400 5.472148
-14.086800 -13.010400 5.478560
-14.040000 -13.010400 5.482680
-13.993200 -13.010400 5.492177
-13.946400 -13.010400 5.498160
-13.899600 -13.010400 5.502793
-13.852800 -13.010400 5.515069
-13.806000 -13.010400 5.517516
-13.759200 -13.010400 5.532072
-13.712400 -13.010400 5.558829
-13.665600 -13.010400 5.596827
-4.680000 -13.010400 8.931022
-4.633200 -13.010400 8.819527
-4.586400 -13.010400 8.807545
-4.539600 -13.010400 8.790151
-4.492800 -13.010400 8.727439
-4.446000 -13.010400 8.723590
-4.399200 -13.010400 8.710628
-4.352400 -13.010400 8.674438
-4.305600 -13.010400 8.609101
-4.258800 -13.010400 8.502758
-4.212000 -13.010400 8.460432
-4.165200 -13.010400 8.379797
-4.118400 -13.010400 8.286242
-4.071600 -13.010400 8.248264
-4.024800 -13.010400 8.201854
-3.978000 -13.010400 8.163277
-3.931200 -13.010400 8.154268
-3.884400 -13.010400 8.085549
-3.837600 -13.010400 8.044234
-3.790800 -13.010400 8.026089
-3.744000 -13.010400 7.982613
-3.697200 -13.010400 7.947939
-3.650400 -13.010400 7.873485
-3.603600 -13.010400 7.792388
-3.556800 -13.010400 7.754204
-3.510000 -13.010400 7.730828
-3.463200 -13.010400 7.632775
-3.416400 -13.010400 7.608717
-3.369600 -13.010400 7.593790
-3.322800 -13.010400 7.511781
-3.276000 -13.010400 7.461724
-3.229200 -13.010400 7.418051
-3.182400 -13.010400 7.319997
-3.135600 -13.010400 7.301762
-3.088800 -13.010400 7.278317
-3.042000 -13.010400 7.244360
-2.995200 -13.010400 7.185528
-2.948400 -13.010400 7.182617
-2.901600 -13.010400 7.167394
-2.854800 -13.010400 7.127634
-2.808000 -13.010400 7.077493
-2.761200 -13.010400 6.985240
-2.714400 -13.010400 6.942153
-2.667600 -13.010400 6.895871
-2.620800 -13.010400 6.855374
-2.574000 -13.010400 6.839144
-2.527200 -13.010400 6.832807
-2.480400 -13.010400 6.813035
-2.433600 -13.010400 6.796837
-2.386800 -13.010400 6.744571
-2.340000 -13.010400 6.728567
-2.293200 -13.010400 6.703998
-2.246400 -13.010400 6.668928
-2.199600 -13.010400 6.642157
-2.152800 -13.010400 6.628151
-2.106000 -13.010400 6.601586
-2.059200 -13.010400 6.546016
-2.012400 -13.010400 6.503859
-1.965600 -13.010400 6.483181
-1.918800 -13.010400 6.461239
-1.872000 -13.010400 6.438620
-1.825200 -13.010400 6.392374
-1.778400 -13.010400 6.358517
-1.731600 -13.010400 6.358189
-1.684800 -13.010400 6.330502
-1.638000 -13.010400 6.261350
-1.591200 -13.010400 6.229265
-1.544400 -13.010400 6.203335
-1.497600 -13.010400 6.176332
-1.450800 -13.010400 6.125825
-1.404000 -13.010400 6.116498
-1.357200 -13.010400 6.094249
-1.310400 -13.010400 6.081116
-1.263600 -13.010400 6.074499
-1.216800 -13.010400 6.033738
-1.170000 -13.010400 6.029870
-1.123200 -13.010400 6.012205
-1.076400 -13.010400 6.012205
-1.029600 -13.010400 6.012205
-0.982800 -13.010400 6.004596
-0.936000 -13.010400 6.006698
-0.889200 -13.010400 6.015812
-0.842400 -13.010400 6.028184
-0.795600 -13.010400 6.014343
-0.748800 -13.010400 5.987741
-0.702000 -13.010400 5.985048
-0.655200 -13.010400 5.977197
-0.608400 -13.010400 5.959678
-0.561600 -13.010400 5.918449
-0.514800 -13.010400 5.902325
-0.468000 -13.010400 5.885628
-0.421200 -13.010400 5.858122
-0.374400 -13.010400 5.830106
-0.327600 -13.010400 5.823176
-0.280800 -13.010400 5.796084
-0.234000 -13.010400 5.770821
-0.187200 -13.010400 5.767111
-0.140400 -13.010400 5.761765
-0.093600 -13.010400 5.760436
-0.046800 -13.010400 5.744214
0.000000 -13.010400 5.756889
0.046800 -13.010400 5.754824
0.093600 -13.010400 5.754824
0.140400 -13.010400 5.754824
0.187200 -13.010400 5.756884
0.234000 -13.010400 5.754824
0.280800 -13.010400 5.755316
0.327600 -13.010400 5.754324
0.374400 -13.010400 5.750378
0.421200 -13.010400 5.754324
0.468000 -13.010400 5.750378
0.514800 -13.010400 5.746078
0.561600 -13.010400 5.743796
0.608400 -13.010400 5.738843
0.655200 -13.010400 5.738843
0.702000 -13.010400 5.738843
0.748800 -13.010400 5.727805
0.795600 -13.010400 5.720519
0.842400 -13.010400 5.712594
0.889200 -13.010400 5.711528
0.936000 -13.010400 5.680684
0.982800 -13.010400 5.650411
1.029600 -13.010400 5.650411
1.076400 -13.010400 5.644823
1.123200 -13.010400 5.660588
1.170000 -13.010400 5.644823
1.216800 -13.010400 5.644823
1.263600 -13.010400 5.662114
1.310400 -13.010400 5.644679
1.357200 -13.010400 5.644679
1.404000 -13.010400 5.644352
1.450800 -13.010400 5.643008
1.497600 -13.010400 5.644679
1.544400 -13.010400 5.655988
1.591200 -13.010400 5.662026
1.638000 -13.010400 5.682945
1.684800 -13.010400 5.691071
1.731600 -13.010400 5.707374
1.778400 -13.010400 5.715860
1.825200 -13.010400 5.719798
1.872000 -13.010400 5.715860
1.918800 -13.010400 5.714320
1.965600 -13.010400 5.712602
2.012400 -13.010400 5.711068
2.059200 -13.010400 5.690924
2.106000 -13.010400 5.690924
2.152800 -13.010400 5.680926
2.199600 -13.010400 5.670912
2.246400 -13.010400 5.680926
2.293200 -13.010400 5.680926
2.340000 -13.010400 5.667931
2.386800 -13.010400 5.643475
2.433600 -13.010400 5.634092
2.480400 -13.010400 5.633094
2.527200 -13.010400 5.634092
2.574000 -13.010400 5.633094
2.620800 -13.010400 5.641231
2.667600 -13.010400 5.643475
2.714400 -13.010400 5.666419
2.761200 -13.010400 5.674499
2.808000 -13.010400 5.681498
2.854800 -13.010400 5.681498
2.901600 -13.010400 5.690562
2.948400 -13.010400 5.690562
2.995200 -13.010400 5.709537
3.042000 -13.010400 5.733226
3.088800 -13.010400 5.746687
3.135600 -13.010400 5.743412
3.182400 -13.010400 5.758381
3.229200 -13.010400 5.762498
3.276000 -13.010400 5.772523
3.322800 -13.010400 5.769598
3.369600 -13.010400 5.773103
3.416400 -13.010400 5.779039
3.463200 -13.010400 5.815175
3.510000 -13.010400 5.820743
3.556800 -13.010400 5.831475
3.603600 -13.010400 5.838162
3.650400 -13.010400 5.846492
3.697200 -13.010400 5.846492
3.744000 -13.010400 5.855598
3.790800 -13.010400 5.857061
3.837600 -13.010400 5.857061
3.884400 -13.010400 5.868814
3.931200 -13.010400 5.884877
3.978000 -13.010400 5.903839
4.024800 -13.010400 5.914486
4.071600 -13.010400 5.920007
4.118400 -13.010400 5.944658
4.165200 -13.010400 5.959951
4.212000 -13.010400 5.984877
4.258800 -13.010400 6.008424
4.305600 -13.010400 6.028037
4.352400 -13.010400 6.028037
4.399200 -13.010400 6.032750
4.446000 -13.010400 6.047024
4.492800 -13.010400 6.069547
4.539600 -13.010400 6.105407
4.586400 -13.010400 6.125977
4.633200 -13.010400 6.136359
4.680000 -13.010400 6.148599
4.726800 -13.010400 6.154719
4.773600 -13.010400 6.150783
4.820400 -13.010400 6.157730
4.867200 -13.010400 6.157730
4.914000 -13.010400 6.154719
4.960800 -13.010400 6.149770
5.007600 -13.010400 6.160859
5.054400 -13.010400 6.166799
5.101200 -13.010400 6.178803
5.148000 -13.010400 6.178803
5.194800 -13.010400 6.174859
5.241600 -13.010400 6.189841
5.288400 -13.010400 6.221028
5.335200 -13.010400 6.230592
5.382000 -13.010400 6.239430
5.428800 -13.010400 6.253138
5.475600 -13.010400 6.290993
5.522400 -13.010400 6.336798
5.569200 -13.010400 6.349261
5.616000 -13.010400 6.351394
5.662800 -13.010400 6.362906
5.709600 -13.010400 6.370344
5.756400 -13.010400 6.418546
5.803200 -13.010400 6.419404
5.850000 -13.010400 6.425340
5.896800 -13.010400 6.439893
5.943600 -13.010400 6.448920
5.990400 -13.010400 6.475684
6.037200 -13.010400 6.501663
6.084000 -13.010400 6.501663
6.130800 -13.010400 6.505823
6.177600 -13.010400 6.508877
6.224400 -13.010400 6.508877
6.271200 -13.010400 6.545763
6.318000 -13.010400 6.515233
6.364800 -13.010400 6.558085
6.411600 -13.010400 6.580196
6.458400 -13.010400 6.581157
6.505200 -13.010400 6.615783
6.552000 -13.010400 6.637748
6.598800 -13.010400 6.637748
6.645600 -13.010400 6.640761
6.692400 -13.010400 6.647969
6.739200 -13.010400 6.662728
6.786000 -13.010400 6.674317
6.832800 -13.010400 6.684450
6.879600 -13.010400 6.718355
6.926400 -13.010400 6.721685
6.973200 -13.010400 6.746868
7.020000 -13.010400 6.781608
7.066800 -13.010400 6.786592
7.113600 -13.010400 6.818242
7.160400 -13.010400 6.825322
7.207200 -13.010400 6.854556
7.254000 -13.010400 6.877595
7.300800 -13.010400 6.882716
7.347600 -13.010400 6.898387
7.394400 -13.010400 6.906496
7.441200 -13.010400 6.907503
7.488000 -13.010400 6.924510
7.534800 -13.010400 6.936140
7.581600 -13.010400 6.952288
7.628400 -13.010400 6.966303
7.675200 -13.010400 6.981789
7.722000 -13.010400 7.004889
7.768800 -13.010400 7.017989
7.815600 -13.010400 7.018621
7.862400 -13.010400 7.023149
7.909200 -13.010400 7.031663
7.956000 -13.010400 7.033088
8.002800 -13.010400 7.048300
8.049600 -13.010400 7.085517
8.096400 -13.010400 7.110952
8.143200 -13.010400 7.143635
8.190000 -13.010400 7.159418
8.236800 -13.010400 7.198064
8.283600 -13.010400 7.210099
8.330400 -13.010400 7.232214
8.377200 -13.010400 7.241874
8.424000 -13.010400 7.252152
8.470800 -13.010400 7.303174
8.517600 -13.010400 7.309968
8.564400 -13.010400 7.332151
8.611200 -13.010400 7.353039
8.658000 -13.010400 7.363425
8.704800 -13.010400 7.382767
8.751600 -13.010400 7.386818
8.798400 -13.010400 7.404571
8.845200 -13.010400 7.423594
8.892000 -13.010400 7.447165
8.938800 -13.010400 7.482124
8.985600 -13.010400 7.482124
9.032400 -13.010400 7.517725
9.079200 -13.010400 7.533450
9.126000 -13.010400 7.549650
9.172800 -13.010400 7.583481
9.219600 -13.010400 7.595438
9.266400 -13.010400 7.642475
9.313200 -13.010400 7.672967
9.360000 -13.010400 7.690345
9.406800 -13.010400 7.714713
9.453600 -13.010400 7.737078
9.500400 -13.010400 7.740888
9.547200 -13.010400 7.780373
9.594000 -13.010400 7.783458
9.640800 -13.010400 7.835507
9.687600 -13.010400 7.837075
9.734400 -13.010400 7.850339
9.781200 -13.010400 7.879100
9.828000 -13.010400 7.879100
9.874800 -13.010400 7.918829
9.921600 -13.010400 7.974972
9.968400 -13.010400 7.991023
10.015200 -13.010400 8.019510
10.062000 -13.010400 8.074385
10.108800 -13.010400 8.081094
10.155600 -13.010400 8.117709
10.202400 -13.010400 8.157021
10.249200 -13.010400 8.227863
10.296000 -13.010400 8.253825
10.342800 -13.010400 8.313067
10.389600 -13.010400 8.357390
10.436400 -13.010400 8.366683
10.483200 -13.010400 8.366683
10.530000 -13.010400 8.399213
10.576800 -13.010400 8.417948
10.623600 -13.010400 8.519218
10.670400 -13.010400 8.565136
10.717200 -13.010400 8.674536
10.764000 -13.010400 8.708216
10.810800 -13.010400 8.708216
10.857600 -13.010400 8.731091
10.904400 -13.010400 8.811230
10.951200 -13.010400 8.814454
13.291200 -13.010400 7.637194
13.338000 -13.010400 7.631855
13.806000 -13.010400 7.678018
13.852800 -13.010400 7.678018
13.899600 -13.010400 7.674294
13.946400 -13.010400 7.658534
13.993200 -13.010400 7.658534
14.040000 -13.010400 7.658534
14.086800 -13.010400 7.663442
14.133600 -13.010400 7.670802
14.180400 -13.010400 7.663442
14.227200 -13.010400 7.673028
14.274000 -13.010400 7.678597
14.554800 -13.010400 7.721765
14.601600 -13.010400 7.735602
14.929200 -13.010400 7.755308
14.976000 -13.010400 7.743729
15.022800 -13.010400 7.719076
17.035200 -13.010400 4.230864
17.082000 -13.010400 4.111064
17.737200 -13.010400 1.257391
17.784000 -13.010400 1.086953
18.439200 -13.010400 -2.693708
-18.720000 -12.963600 0.000000
-18.673200 -12.963600 0.000000
-18.626400 -12.963600 0.000000
-18.579600 -12.963600 -14.976588
-18.532800 -12.963600 -14.976588
-18.486000 -12.963600 -14.950827
-18.439200 -12.963600 -14.932053
-18.392400 -12.963600 -14.897325
-18.345600 -12.963600 -14.883004
-18.298800 -12.963600 -14.896665
-18.252000 -12.963600 -14.872348
-18.205200 -12.963600 -14.868285
-18.158400 -12.963600 -14.852426
-18.111600 -12.963600 -14.833753
-18.064800 -12.963600 -14.832885
-18.018000 -12.963600 -14.790078
-17.971200 -12.963600 -14.771589
-17.924400 -12.963600 -14.748772
-17.877600 -12.963600 -14.707272
-17.830800 -12.963600 -14.703517
-17.784000 -12.963600 -14.679589
-17.737200 -12.963600 -14.628519
-17.690400 -12.963600 -14.628519
-17.643600 -12.963600 -14.589759
-17.596800 -12.963600 -14.566614
-17.550000 -12.963600 -14.546339
-17.503200 -12.963600 -14.546339
-17.456400 -12.963600 -14.546285
-17.409600 -12.963600 -14.522385
-17.362800 -12.963600 -14.493684
-17.316000 -12.963600 -14.466834
-17.269200 -12.963600 -14.453340
-17.222400 -12.963600 -14.416902
-17.175600 -12.963600 -14.399953
-17.128800 -12.963600 -14.382635
-17.082000 -12.963600 -14.365432
-17.035200 -12.963600 -14.336890
-16.988400 -12.963600 -14.299831
-16.941600 -12.963600 -14.291697
-16.894800 -12.963600 -14.269075
-16.848000 -12.963600 -14.251738
-16.801200 -12.963600 -14.251738
-16.754400 -12.963600 -14.235342
-16.707600 -12.963600 -14.205028
-16.660800 -12.963600 -14.148075
-16.614000 -12.963600 -14.101194
-16.567200 -12.963600 -14.076234
-16.520400 -12.963600 -14.054532
-16.473600 -12.963600 -13.990957
-16.426800 -12.963600 -13.865145
-15.163200 -12.963600 5.099429
-15.116400 -12.963600 5.136447
-15.069600 -12.963600 5.149853
-15.022800 -12.963600 5.194181
-14.976000 -12.963600 5.221020
-14.929200 -12.963600 5.246833
-14.882400 -12.963600 5.289697
-14.835600 -12.963600 5.320076
-14.788800 -12.963600 5.339637
-14.742000 -12.963600 5.356762
-14.695200 -12.963600 5.368575
-14.648400 -12.963600 5.385598
-14.601600 -12.963600 5.396101
-14.554800 -12.963600 5.413984
-14.508000 -12.963600 5.418375
-14.461200 -12.963600 5.425424
-14.414400 -12.963600 5.431261
-14.367600 -12.963600 5.436284
-14.320800 -12.963600 5.447040
-14.274000 -12.963600 5.453144
-14.227200 -12.963600 5.455752
-14.180400 -12.963600 5.464880
-14.133600 -12.963600 5.470114
-14.086800 -12.963600 5.472408
-14.040000 -12.963600 5.480170
-13.993200 -12.963600 5.489168
-13.946400 -12.963600 5.497227
-13.899600 -12.963600 5.502793
-13.852800 -12.963600 5.515125
-13.806000 -12.963600 5.532072
-13.759200 -12.963600 5.536632
-13.712400 -12.963600 5.580095
-13.665600 -12.963600 5.601393
-4.726800 -12.963600 9.164093
-4.680000 -12.963600 9.092389
-4.633200 -12.963600 8.931022
-4.586400 -12.963600 8.824022
-4.539600 -12.963600 8.809586
-4.492800 -12.963600 8.790151
-4.446000 -12.963600 8.747759
-4.399200 -12.963600 8.727439
-4.352400 -12.963600 8.710628
-4.305600 -12.963600 8.616087
-4.258800 -12.963600 8.534119
-4.212000 -12.963600 8.460437
-4.165200 -12.963600 8.402010
-4.118400 -12.963600 8.299444
-4.071600 -12.963600 8.235999
-4.024800 -12.963600 8.187716
-3.978000 -12.963600 8.160067
-3.931200 -12.963600 8.147844
-3.884400 -12.963600 8.085549
-3.837600 -12.963600 8.031651
-3.790800 -12.963600 8.009914
-3.744000 -12.963600 7.969116
-3.697200 -12.963600 7.939948
-3.650400 -12.963600 7.850096
-3.603600 -12.963600 7.787802
-3.556800 -12.963600 7.751335
-3.510000 -12.963600 7.712672
-3.463200 -12.963600 7.620160
-3.416400 -12.963600 7.599223
-3.369600 -12.963600 7.592695
-3.322800 -12.963600 7.500000
-3.276000 -12.963600 7.444586
-3.229200 -12.963600 7.406596
-3.182400 -12.963600 7.315583
-3.135600 -12.963600 7.293842
-3.088800 -12.963600 7.259104
-3.042000 -12.963600 7.238561
-2.995200 -12.963600 7.220458
-2.948400 -12.963600 7.185528
-2.901600 -12.963600 7.135800
-2.854800 -12.963600 7.087233
-2.808000 -12.963600 7.061288
-2.761200 -12.963600 6.986388
-2.714400 -12.963600 6.942153
-2.667600 -12.963600 6.895871
-2.620800 -12.963600 6.863910
-2.574000 -12.963600 6.839144
-2.527200 -12.963600 6.832807
-2.480400 -12.963600 6.800458
-2.433600 -12.963600 6.753789
-2.386800 -12.963600 6.728567
-2.340000 -12.963600 6.713201
-2.293200 -12.963600 6.703998
-2.246400 -12.963600 6.677495
-2.199600 -12.963600 6.642157
-2.152800 -12.963600 6.628151
-2.106000 -12.963600 6.605211
-2.059200 -12.963600 6.542061
-2.012400 -12.963600 6.483718
-1.965600 -12.963600 6.477868
-1.918800 -12.963600 6.442976
-1.872000 -12.963600 6.413429
-1.825200 -12.963600 6.360151
-1.778400 -12.963600 6.345265
-1.731600 -12.963600 6.345265
-1.684800 -12.963600 6.295255
-1.638000 -12.963600 6.261350
-1.591200 -12.963600 6.229265
-1.544400 -12.963600 6.191499
-1.497600 -12.963600 6.174007
-1.450800 -12.963600 6.116498
-1.404000 -12.963600 6.087246
-1.357200 -12.963600 6.082471
-1.310400 -12.963600 6.080839
-1.263600 -12.963600 6.074499
-1.216800 -12.963600 6.054761
-1.170000 -12.963600 6.037938
-1.123200 -12.963600 6.033738
-1.076400 -12.963600 6.029870
-1.029600 -12.963600 6.029870
-0.982800 -12.963600 6.015812
-0.936000 -12.963600 6.020043
-0.889200 -12.963600 6.020043
-0.842400 -12.963600 6.015812
-0.795600 -12.963600 5.991774
-0.748800 -12.963600 5.972917
-0.702000 -12.963600 5.967992
-0.655200 -12.963600 5.921964
-0.608400 -12.963600 5.916225
-0.561600 -12.963600 5.886580
-0.514800 -12.963600 5.862064
-0.468000 -12.963600 5.851871
-0.421200 -12.963600 5.846344
-0.374400 -12.963600 5.824228
-0.327600 -12.963600 5.796084
-0.280800 -12.963600 5.787512
-0.234000 -12.963600 5.768734
-0.187200 -12.963600 5.761765
-0.140400 -12.963600 5.735480
-0.093600 -12.963600 5.744214
-0.046800 -12.963600 5.744214
0.000000 -12.963600 5.752925
0.046800 -12.963600 5.753773
0.093600 -12.963600 5.756884
0.140400 -12.963600 5.756884
0.187200 -12.963600 5.757439
0.234000 -12.963600 5.755316
0.280800 -12.963600 5.755316
0.327600 -12.963600 5.755316
0.374400 -12.963600 5.754324
0.421200 -12.963600 5.754324
0.468000 -12.963600 5.750378
0.514800 -12.963600 5.745128
0.561600 -12.963600 5.741924
0.608400 -12.963600 5.737371
0.655200 -12.963600 5.735678
0.702000 -12.963600 5.726885
0.748800 -12.963600 5.711528
0.795600 -12.963600 5.705652
0.842400 -12.963600 5.670899
0.889200 -12.963600 5.650411
0.936000 -12.963600 5.640198
0.982800 -12.963600 5.612166
1.029600 -12.963600 5.612018
1.076400 -12.963600 5.595914
1.123200 -12.963600 5.625648
1.170000 -12.963600 5.643008
1.216800 -12.963600 5.662114
1.263600 -12.963600 5.666884
1.310400 -12.963600 5.656118
1.357200 -12.963600 5.655988
1.404000 -12.963600 5.655988
1.450800 -12.963600 5.646355
1.497600 -12.963600 5.656118
1.544400 -12.963600 5.670983
1.591200 -12.963600 5.670983
1.638000 -12.963600 5.687649
1.684800 -12.963600 5.699204
1.731600 -12.963600 5.707374
1.778400 -12.963600 5.709773
1.825200 -12.963600 5.718169
1.872000 -12.963600 5.709773
1.918800 -12.963600 5.702082
1.965600 -12.963600 5.691529
2.012400 -12.963600 5.675969
2.059200 -12.963600 5.673768
2.106000 -12.963600 5.670912
2.152800 -12.963600 5.667002
2.199600 -12.963600 5.645323
2.246400 -12.963600 5.635722
2.293200 -12.963600 5.622222
2.340000 -12.963600 5.622222
2.386800 -12.963600 5.606851
2.433600 -12.963600 5.606851
2.480400 -12.963600 5.606851
2.527200 -12.963600 5.620568
2.574000 -12.963600 5.624016
2.620800 -12.963600 5.638211
2.667600 -12.963600 5.641372
2.714400 -12.963600 5.660070
2.761200 -12.963600 5.666419
2.808000 -12.963600 5.676876
2.854800 -12.963600 5.676876
2.901600 -12.963600 5.678835
2.948400 -12.963600 5.687931
2.995200 -12.963600 5.709537
3.042000 -12.963600 5.730096
3.088800 -12.963600 5.743412
3.135600 -12.963600 5.743412
3.182400 -12.963600 5.762498
3.229200 -12.963600 5.765234
3.276000 -12.963600 5.772523
3.322800 -12.963600 5.769598
3.369600 -12.963600 5.773103
3.416400 -12.963600 5.781790
3.463200 -12.963600 5.815175
3.510000 -12.963600 5.826335
3.556800 -12.963600 5.842089
3.603600 -12.963600 5.847693
3.650400 -12.963600 5.855598
3.697200 -12.963600 5.855598
3.744000 -12.963600 5.860463
3.790800 -12.963600 5.858640
3.837600 -12.963600 5.868814
3.884400 -12.963600 5.881090
3.931200 -12.963600 5.887164
3.978000 -12.963600 5.903839
4.024800 -12.963600 5.914069
4.071600 -12.963600 5.916174
4.118400 -12.963600 5.932429
4.165200 -12.963600 5.959951
4.212000 -12.963600 5.982016
4.258800 -12.963600 5.990087
4.305600 -12.963600 5.998776
4.352400 -12.963600 6.001202
4.399200 -12.963600 6.022863
4.446000 -12.963600 6.036808
4.492800 -12.963600 6.056988
4.539600 -12.963600 6.080169
4.586400 -12.963600 6.081443
4.633200 -12.963600 6.100161
4.680000 -12.963600 6.125977
4.726800 -12.963600 6.150783
4.773600 -12.963600 6.146380
4.820400 -12.963600 6.149770
4.867200 -12.963600 6.146380
4.914000 -12.963600 6.128550
4.960800 -12.963600 6.139511
5.007600 -12.963600 6.146380
5.054400 -12.963600 6.146865
5.101200 -12.963600 6.156834
5.148000 -12.963600 6.166799
5.194800 -12.963600 6.163346
5.241600 -12.963600 6.185571
5.288400 -12.963600 6.212802
5.335200 -12.963600 6.230592
5.382000 -12.963600 6.256373
5.428800 -12.963600 6.262220
5.475600 -12.963600 6.328354
5.522400 -12.963600 6.346113
5.569200 -12.963600 6.355152
5.616000 -12.963600 6.358374
5.662800 -12.963600 6.368845
5.709600 -12.963600 6.382651
5.756400 -12.963600 6.418546
5.803200 -12.963600 6.419404
5.850000 -12.963600 6.434188
5.896800 -12.963600 6.440826
5.943600 -12.963600 6.451220
5.990400 -12.963600 6.460027
6.037200 -12.963600 6.476667
6.084000 -12.963600 6.487077
6.130800 -12.963600 6.501663
6.177600 -12.963600 6.501663
6.224400 -12.963600 6.505823
6.271200 -12.963600 6.515233
6.318000 -12.963600 6.514426
6.364800 -12.963600 6.537393
6.411600 -12.963600 6.562065
6.458400 -12.963600 6.562065
6.505200 -12.963600 6.607434
6.552000 -12.963600 6.615057
6.598800 -12.963600 6.607271
6.645600 -12.963600 6.615057
6.692400 -12.963600 6.629091
6.739200 -12.963600 6.615057
6.786000 -12.963600 6.643659
6.832800 -12.963600 6.656001
6.879600 -12.963600 6.690573
6.926400 -12.963600 6.703207
6.973200 -12.963600 6.721685
7.020000 -12.963600 6.753501
7.066800 -12.963600 6.790046
7.113600 -12.963600 6.826987
7.160400 -12.963600 6.844452
7.207200 -12.963600 6.856628
7.254000 -12.963600 6.879554
7.300800 -12.963600 6.882716
7.347600 -12.963600 6.898387
7.394400 -12.963600 6.907503
7.441200 -12.963600 6.909400
7.488000 -12.963600 6.938543
7.534800 -12.963600 6.961323
7.581600 -12.963600 6.996860
7.628400 -12.963600 7.003321
7.675200 -12.963600 6.999116
7.722000 -12.963600 7.013740
7.768800 -12.963600 7.018621
7.815600 -12.963600 7.023149
7.862400 -12.963600 7.023149
7.909200 -12.963600 7.023149
7.956000 -12.963600 7.025863
8.002800 -12.963600 7.050067
8.049600 -12.963600 7.093492
8.096400 -12.963600 7.117926
8.143200 -12.963600 7.143635
8.190000 -12.963600 7.159418
8.236800 -12.963600 7.198064
8.283600 -12.963600 7.210099
8.330400 -12.963600 7.225349
8.377200 -12.963600 7.241874
8.424000 -12.963600 7.259750
8.470800 -12.963600 7.309968
8.517600 -12.963600 7.311710
8.564400 -12.963600 7.353039
8.611200 -12.963600 7.358407
8.658000 -12.963600 7.372427
8.704800 -12.963600 7.397699
8.751600 -12.963600 7.422724
8.798400 -12.963600 7.423594
8.845200 -12.963600 7.441932
8.892000 -12.963600 7.456321
8.938800 -12.963600 7.482943
8.985600 -12.963600 7.482943
9.032400 -12.963600 7.519477
9.079200 -12.963600 7.533325
9.126000 -12.963600 7.549650
9.172800 -12.963600 7.583481
9.219600 -12.963600 7.588334
9.266400 -12.963600 7.642475
9.313200 -12.963600 7.674591
9.360000 -12.963600 7.693307
9.406800 -12.963600 7.717583
9.453600 -12.963600 7.740888
9.500400 -12.963600 7.759851
9.547200 -12.963600 7.786287
9.594000 -12.963600 7.786287
9.640800 -12.963600 7.819449
9.687600 -12.963600 7.844937
9.734400 -12.963600 7.867168
9.781200 -12.963600 7.868162
9.828000 -12.963600 7.879100
9.874800 -12.963600 7.914652
9.921600 -12.963600 7.983212
9.968400 -12.963600 7.991604
10.015200 -12.963600 8.023906
10.062000 -12.963600 8.076348
10.108800 -12.963600 8.094397
10.155600 -12.963600 8.135545
10.202400 -12.963600 8.181029
10.249200 -12.963600 8.250586
10.296000 -12.963600 8.272906
10.342800 -12.963600 8.320905
10.389600 -12.963600 8.345219
10.436400 -12.963600 8.357390
10.483200 -12.963600 8.379882
10.530000 -12.963600 8.399213
10.576800 -12.963600 8.426570
10.623600 -12.963600 8.519218
10.670400 -12.963600 8.558003
10.717200 -12.963600 8.611794
10.764000 -12.963600 8.678997
10.810800 -12.963600 8.587208
10.857600 -12.963600 8.587208
10.904400 -12.963600 8.708216
10.951200 -12.963600 8.810706
13.759200 -12.963600 7.699437
13.806000 -12.963600 7.695961
13.852800 -12.963600 7.695961
13.993200 -12.963600 7.658534
14.040000 -12.963600 7.671913
14.086800 -12.963600 7.670802
14.133600 -12.963600 7.670802
14.180400 -12.963600 7.664990
14.227200 -12.963600 7.678597
14.274000 -12.963600 7.689206
14.320800 -12.963600 7.692766
14.695200 -12.963600 7.754121
14.742000 -12.963600 7.762629
17.035200 -12.963600 4.509961
17.082000 -12.963600 4.216937
17.409600 -12.963600 2.856669
17.456400 -12.963600 2.695967
17.503200 -12.963600 2.528945
17.737200 -12.963600 1.398387
-18.720000 -12.916800 0.000000
-18.673200 -12.916800 0.000000
-18.626400 -12.916800 0.000000
-18.579600 -12.916800 -15.016067
-18.532800 -12.916800 -15.016067
-18.486000 -12.916800 -15.025609
-18.439200 -12.916800 -15.010630
-18.392400 -12.916800 -14.932053
-18.345600 -12.916800 -14.932053
-18.298800 -12.916800 -14.916452
-18.252000 -12.916800 -14.896665
-18.205200 -12.916800 -14.886696
-18.158400 -12.916800 -14.871138
-18.111600 -12.916800 -14.859875
-18.064800 -12.916800 -14.851675
-18.018000 -12.916800 -14.818554
-17.971200 -12.916800 -14.792542
-17.924400 -12.916800 -14.782082
-17.877600 -12.916800 -14.739813
-17.830800 -12.916800 -14.711217
-17.784000 -12.916800 -14.695459
-17.737200 -12.916800 -14.680499
-17.690400 -12.916800 -14.677064
-17.643600 -12.916800 -14.599033
-17.596800 -12.916800 -14.570246
-17.550000 -12.916800 -14.552490
-17.503200 -12.916800 -14.552490
-17.456400 -12.916800 -14.548315
-17.409600 -12.916800 -14.546285
-17.362800 -12.916800 -14.510453
-17.316000 -12.916800 -14.493684
-17.269200 -12.916800 -14.469808
-17.222400 -12.916800 -14.462926
-17.175600 -12.916800 -14.416902
-17.128800 -12.916800 -14.399953
-17.082000 -12.916800 -14.397113
-17.035200 -12.916800 -14.361019
-16.988400 -12.916800 -14.349247
-16.941600 -12.916800 -14.324385
-16.894800 -12.916800 -14.305238
-16.848000 -12.916800 -14.277570
-16.801200 -12.916800 -14.254185
-16.754400 -12.916800 -14.237739
-16.707600 -12.916800 -14.179212
-16.660800 -12.916800 -14.130126
-16.614000 -12.916800 -14.082921
-16.567200 -12.916800 -14.072966
-16.520400 -12.916800 -14.032544
-16.473600 -12.916800 -13.969166
-16.426800 -12.916800 -13.865145
-15.163200 -12.916800 5.139663
-15.116400 -12.916800 5.151117
-15.069600 -12.916800 5.202742
-15.022800 -12.916800 5.238749
-14.976000 -12.916800 5.254965
-14.929200 -12.916800 5.273633
-14.882400 -12.916800 5.316629
-14.835600 -12.916800 5.336967
-14.788800 -12.916800 5.351726
-14.742000 -12.916800 5.374011
-14.695200 -12.916800 5.385598
-14.648400 -12.916800 5.396101
-14.601600 -12.916800 5.409670
-14.554800 -12.916800 5.414554
-14.508000 -12.916800 5.422369
-14.461200 -12.916800 5.425849
-14.414400 -12.916800 5.431583
-14.367600 -12.916800 5.434774
-14.320800 -12.916800 5.439892
-14.274000 -12.916800 5.447749
-14.227200 -12.916800 5.461289
-14.180400 -12.916800 5.464880
-14.133600 -12.916800 5.470114
-14.086800 -12.916800 5.472408
-14.040000 -12.916800 5.480424
-13.993200 -12.916800 5.489168
-13.946400 -12.916800 5.499212
-13.899600 -12.916800 5.512403
-13.852800 -12.916800 5.527886
-13.806000 -12.916800 5.558829
-13.759200 -12.916800 5.581615
-13.712400 -12.916800 5.601393
-4.726800 -12.916800 9.092389
-4.680000 -12.916800 9.048745
-4.633200 -12.916800 8.944930
-4.586400 -12.916800 8.824022
-4.539600 -12.916800 8.809020
-4.492800 -12.916800 8.770361
-4.446000 -12.916800 8.744862
-4.399200 -12.916800 8.723590
-4.352400 -12.916800 8.687599
-4.305600 -12.916800 8.597197
-4.258800 -12.916800 8.511016
-4.212000 -12.916800 8.460437
-4.165200 -12.916800 8.428274
-4.118400 -12.916800 8.317207
-4.071600 -12.916800 8.268440
-4.024800 -12.916800 8.189128
-3.978000 -12.916800 8.160067
-3.931200 -12.916800 8.092787
-3.884400 -12.916800 8.049210
-3.837600 -12.916800 8.020879
-3.790800 -12.916800 7.985314
-3.744000 -12.916800 7.902410
-3.697200 -12.916800 7.859426
-3.650400 -12.916800 7.796723
-3.603600 -12.916800 7.779295
-3.556800 -12.916800 7.732914
-3.510000 -12.916800 7.639328
-3.463200 -12.916800 7.608717
-3.416400 -12.916800 7.597939
-3.369600 -12.916800 7.543524
-3.322800 -12.916800 7.470114
-3.276000 -12.916800 7.439641
-3.229200 -12.916800 7.358126
-3.182400 -12.916800 7.315583
-3.135600 -12.916800 7.289773
-3.088800 -12.916800 7.239699
-3.042000 -12.916800 7.228846
-2.995200 -12.916800 7.205479
-2.948400 -12.916800 7.182617
-2.901600 -12.916800 7.132594
-2.854800 -12.916800 7.081543
-2.808000 -12.916800 7.035039
-2.761200 -12.916800 6.961658
-2.714400 -12.916800 6.917111
-2.667600 -12.916800 6.895871
-2.620800 -12.916800 6.863910
-2.574000 -12.916800 6.838066
-2.527200 -12.916800 6.832341
-2.480400 -12.916800 6.754265
-2.433600 -12.916800 6.728567
-2.386800 -12.916800 6.704175
-2.340000 -12.916800 6.703160
-2.293200 -12.916800 6.681688
-2.246400 -12.916800 6.656600
-2.199600 -12.916800 6.639384
-2.152800 -12.916800 6.607991
-2.106000 -12.916800 6.596125
-2.059200 -12.916800 6.503231
-2.012400 -12.916800 6.474504
-1.965600 -12.916800 6.440305
-1.918800 -12.916800 6.404218
-1.872000 -12.916800 6.370769
-1.825200 -12.916800 6.357574
-1.778400 -12.916800 6.316207
-1.731600 -12.916800 6.316207
-1.684800 -12.916800 6.282200
-1.638000 -12.916800 6.268519
-1.591200 -12.916800 6.229265
-1.544400 -12.916800 6.176332
-1.497600 -12.916800 6.151685
-1.450800 -12.916800 6.116193
-1.404000 -12.916800 6.086393
-1.357200 -12.916800 6.074499
-1.310400 -12.916800 6.070509
-1.263600 -12.916800 6.068885
-1.216800 -12.916800 6.045681
-1.170000 -12.916800 6.037938
-1.123200 -12.916800 6.042528
-1.076400 -12.916800 6.042528
-1.029600 -12.916800 6.048276
-0.982800 -12.916800 6.033738
-0.936000 -12.916800 6.032124
-0.889200 -12.916800 6.028604
-0.842400 -12.916800 5.996425
-0.795600 -12.916800 5.985048
-0.748800 -12.916800 5.958693
-0.702000 -12.916800 5.918503
-0.655200 -12.916800 5.874744
-0.608400 -12.916800 5.855771
-0.561600 -12.916800 5.858122
-0.514800 -12.916800 5.850871
-0.468000 -12.916800 5.838706
-0.421200 -12.916800 5.829918
-0.374400 -12.916800 5.806245
-0.327600 -12.916800 5.788743
-0.280800 -12.916800 5.787347
-0.234000 -12.916800 5.763516
-0.187200 -12.916800 5.754724
-0.140400 -12.916800 5.740938
-0.093600 -12.916800 5.744214
-0.046800 -12.916800 5.744876
0.000000 -12.916800 5.756889
0.046800 -12.916800 5.756884
0.093600 -12.916800 5.757439
0.140400 -12.916800 5.756889
0.187200 -12.916800 5.757439
0.234000 -12.916800 5.755316
0.280800 -12.916800 5.754824
0.327600 -12.916800 5.750378
0.374400 -12.916800 5.735731
0.421200 -12.916800 5.735056
0.468000 -12.916800 5.722859
0.514800 -12.916800 5.722859
0.561600 -12.916800 5.722859
0.608400 -12.916800 5.720519
0.655200 -12.916800 5.720519
0.702000 -12.916800 5.705652
0.748800 -12.916800 5.668162
0.795600 -12.916800 5.655859
0.842400 -12.916800 5.633178
0.889200 -12.916800 5.608466
0.936000 -12.916800 5.605473
0.982800 -12.916800 5.599148
1.029600 -12.916800 5.595646
1.076400 -12.916800 5.593833
1.123200 -12.916800 5.605473
1.170000 -12.916800 5.625462
1.216800 -12.916800 5.644679
1.263600 -12.916800 5.653227
1.310400 -12.916800 5.653227
1.357200 -12.916800 5.656118
1.404000 -12.916800 5.662114
1.450800 -12.916800 5.663982
1.497600 -12.916800 5.672447
1.544400 -12.916800 5.682945
1.591200 -12.916800 5.687649
1.638000 -12.916800 5.707374
1.684800 -12.916800 5.709773
1.731600 -12.916800 5.709773
1.778400 -12.916800 5.709773
1.825200 -12.916800 5.717961
1.872000 -12.916800 5.699204
1.918800 -12.916800 5.688290
1.965600 -12.916800 5.675969
2.012400 -12.916800 5.669927
2.059200 -12.916800 5.663611
2.106000 -12.916800 5.658571
2.152800 -12.916800 5.645323
2.199600 -12.916800 5.621710
2.246400 -12.916800 5.602892
2.293200 -12.916800 5.602892
2.340000 -12.916800 5.598635
2.386800 -12.916800 5.596295
2.433600 -12.916800 5.598635
2.480400 -12.916800 5.606939
2.527200 -12.916800 5.614652
2.574000 -12.916800 5.620568
2.620800 -12.916800 5.624016
2.667600 -12.916800 5.633094
2.714400 -12.916800 5.640164
2.761200 -12.916800 5.641465
2.808000 -12.916800 5.642409
2.854800 -12.916800 5.660339
2.901600 -12.916800 5.666419
2.948400 -12.916800 5.671619
2.995200 -12.916800 5.687931
3.042000 -12.916800 5.711652
3.088800 -12.916800 5.738990
3.135600 -12.916800 5.742814
3.182400 -12.916800 5.758381
3.229200 -12.916800 5.758381
3.276000 -12.916800 5.771928
3.322800 -12.916800 5.769598
3.369600 -12.916800 5.777837
3.416400 -12.916800 5.781790
3.463200 -12.916800 5.810368
3.510000 -12.916800 5.815762
3.556800 -12.916800 5.839561
3.603600 -12.916800 5.839561
3.650400 -12.916800 5.844360
3.697200 -12.916800 5.841936
3.744000 -12.916800 5.855428
3.790800 -12.916800 5.851307
3.837600 -12.916800 5.851307
3.884400 -12.916800 5.872497
3.931200 -12.916800 5.884877
3.978000 -12.916800 5.888116
4.024800 -12.916800 5.900351
4.071600 -12.916800 5.905228
4.118400 -12.916800 5.914486
4.165200 -12.916800 5.921060
4.212000 -12.916800 5.961215
4.258800 -12.916800 5.979016
4.305600 -12.916800 5.979016
4.352400 -12.916800 5.984877
4.399200 -12.916800 5.998267
4.446000 -12.916800 6.021006
4.492800 -12.916800 6.025893
4.539600 -12.916800 6.032461
4.586400 -12.916800 6.033647
4.633200 -12.916800 6.033647
4.680000 -12.916800 6.075275
4.726800 -12.916800 6.080169
4.773600 -12.916800 6.076274
4.820400 -12.916800 6.100161
4.867200 -12.916800 6.100161
4.914000 -12.916800 6.093972
4.960800 -12.916800 6.121123
5.007600 -12.916800 6.127088
5.054400 -12.916800 6.146380
5.101200 -12.916800 6.146918
5.148000 -12.916800 6.163346
5.194800 -12.916800 6.163346
5.241600 -12.916800 6.187884
5.288400 -12.916800 6.223272
5.335200 -12.916800 6.231670
5.382000 -12.916800 6.261544
5.428800 -12.916800 6.320117
5.475600 -12.916800 6.349261
5.522400 -12.916800 6.357284
5.569200 -12.916800 6.363136
5.616000 -12.916800 6.366730
5.662800 -12.916800 6.391651
5.709600 -12.916800 6.395061
5.756400 -12.916800 6.419404
5.803200 -12.916800 6.419404
5.850000 -12.916800 6.427479
5.896800 -12.916800 6.434935
5.943600 -12.916800 6.442019
5.990400 -12.916800 6.451220
6.037200 -12.916800 6.460027
6.084000 -12.916800 6.476667
6.130800 -12.916800 6.476667
6.177600 -12.916800 6.487077
6.224400 -12.916800 6.502145
6.271200 -12.916800 6.510366
6.318000 -12.916800 6.502145
6.364800 -12.916800 6.510366
6.411600 -12.916800 6.537393
6.458400 -12.916800 6.537393
6.505200 -12.916800 6.582099
6.552000 -12.916800 6.596292
6.598800 -12.916800 6.587062
6.645600 -12.916800 6.596292
6.692400 -12.916800 6.603402
6.739200 -12.916800 6.603402
6.786000 -12.916800 6.615057
6.832800 -12.916800 6.640761
6.879600 -12.916800 6.690573
6.926400 -12.916800 6.703207
6.973200 -12.916800 6.722155
7.020000 -12.916800 6.756972
7.066800 -12.916800 6.784329
7.113600 -12.916800 6.800476
7.160400 -12.916800 6.825322
7.207200 -12.916800 6.849116
7.254000 -12.916800 6.879554
7.300800 -12.916800 6.887568
7.347600 -12.916800 6.903003
7.394400 -12.916800 6.910153
7.441200 -12.916800 6.938543
7.488000 -12.916800 6.957938
7.534800 -12.916800 6.966303
7.581600 -12.916800 7.003321
7.628400 -12.916800 7.007559
7.675200 -12.916800 7.001807
7.722000 -12.916800 7.013740
7.768800 -12.916800 7.019605
7.815600 -12.916800 7.027724
7.862400 -12.916800 7.023149
7.909200 -12.916800 7.020986
7.956000 -12.916800 7.023149
8.002800 -12.916800 7.048300
8.049600 -12.916800 7.096046
8.096400 -12.916800 7.126110
8.143200 -12.916800 7.148444
8.190000 -12.916800 7.156548
8.236800 -12.916800 7.170283
8.283600 -12.916800 7.198064
8.330400 -12.916800 7.217727
8.377200 -12.916800 7.236055
8.424000 -12.916800 7.259750
8.470800 -12.916800 7.311710
8.517600 -12.916800 7.340174
8.564400 -12.916800 7.357537
8.611200 -12.916800 7.372427
8.658000 -12.916800 7.382767
8.704800 -12.916800 7.423594
8.751600 -12.916800 7.432971
8.798400 -12.916800 7.438701
8.845200 -12.916800 7.447165
8.892000 -12.916800 7.465979
8.938800 -12.916800 7.497967
8.985600 -12.916800 7.517323
9.032400 -12.916800 7.517725
9.079200 -12.916800 7.533450
9.126000 -12.916800 7.551921
9.172800 -12.916800 7.583481
9.219600 -12.916800 7.601191
9.266400 -12.916800 7.670844
9.313200 -12.916800 7.674591
9.360000 -12.916800 7.693307
9.406800 -12.916800 7.710659
9.453600 -12.916800 7.740888
9.500400 -12.916800 7.759851
9.547200 -12.916800 7.781790
9.594000 -12.916800 7.783458
9.640800 -12.916800 7.806281
9.687600 -12.916800 7.835507
9.734400 -12.916800 7.879100
9.781200 -12.916800 7.894460
9.828000 -12.916800 7.910926
9.874800 -12.916800 7.967238
9.921600 -12.916800 7.991604
9.968400 -12.916800 8.019510
10.015200 -12.916800 8.067899
10.062000 -12.916800 8.107190
10.108800 -12.916800 8.132813
10.155600 -12.916800 8.140133
10.202400 -12.916800 8.188544
10.249200 -12.916800 8.256117
10.296000 -12.916800 8.289407
10.342800 -12.916800 8.357390
10.389600 -12.916800 8.368982
10.436400 -12.916800 8.387684
10.483200 -12.916800 8.414059
10.530000 -12.916800 8.430152
10.576800 -12.916800 8.518066
10.623600 -12.916800 8.554065
10.670400 -12.916800 8.574844
10.717200 -12.916800 8.674536
10.764000 -12.916800 8.678997
10.810800 -12.916800 8.574844
10.857600 -12.916800 8.572526
10.904400 -12.916800 8.587208
10.951200 -12.916800 8.587208
13.665600 -12.916800 7.687771
13.712400 -12.916800 7.695961
13.993200 -12.916800 7.658534
14.040000 -12.916800 7.658534
14.086800 -12.916800 7.670802
14.133600 -12.916800 7.673836
14.180400 -12.916800 7.673836
14.227200 -12.916800 7.688442
14.274000 -12.916800 7.704987
14.320800 -12.916800 7.705958
14.695200 -12.916800 7.754121
14.742000 -12.916800 7.773838
16.473600 -12.916800 6.475906
17.082000 -12.916800 4.440532
17.362800 -12.916800 3.255666
17.409600 -12.916800 2.951820
17.456400 -12.916800 2.840343
-18.720000 -12.870000 0.000000
-18.673200 -12.870000 0.000000
-18.626400 -12.870000 0.000000
-18.579600 -12.870000 -15.025927
-18.532800 -12.870000 -15.025609
-18.486000 -12.870000 -15.025927
-18.439200 -12.870000 -15.025927
-18.392400 -12.870000 -14.969288
-18.345600 -12.870000 -14.950827
-18.298800 -12.870000 -14.932053
-18.252000 -12.870000 -14.916452
-18.205200 -12.870000 -14.896665
-18.158400 -12.870000 -14.896665
-18.111600 -12.870000 -14.854518
-18.064800 -12.870000 -14.854518
-18.018000 -12.870000 -14.832885
-17.971200 -12.870000 -14.828577
-17.924400 -12.870000 -14.815501
-17.877600 -12.870000 -14.783516
-17.830800 -12.870000 -14.783516
-17.784000 -12.870000 -14.707272
-17.737200 -12.870000 -14.687254
-17.690400 -12.870000 -14.636069
-17.643600 -12.870000 -14.599033
-17.596800 -12.870000 -14.566614
-17.550000 -12.870000 -14.548315
-17.503200 -12.870000 -14.546339
-17.456400 -12.870000 -14.546285
-17.409600 -12.870000 -14.546285
-17.362800 -12.870000 -14.510453
-17.316000 -12.870000 -14.510453
-17.269200 -12.870000 -14.493684
-17.222400 -12.870000 -14.467878
-17.175600 -12.870000 -14.438039
-17.128800 -12.870000 -14.429298
-17.082000 -12.870000 -14.410564
-17.035200 -12.870000 -14.379885
-16.988400 -12.870000 -14.349247
-16.941600 -12.870000 -14.330832
-16.894800 -12.870000 -14.324071
-16.848000 -12.870000 -14.269075
-16.801200 -12.870000 -14.251738
-16.754400 -12.870000 -14.213492
-16.707600 -12.870000 -14.159162
-16.660800 -12.870000 -14.101194
-16.614000 -12.870000 -14.076234
-16.567200 -12.870000 -14.056593
-16.520400 -12.870000 -14.031920
-16.473600 -12.870000 -13.990957
-15.256800 -12.870000 5.093147
-15.210000 -12.870000 5.139970
-15.163200 -12.870000 5.153819
-15.116400 -12.870000 5.202742
-15.069600 -12.870000 5.238749
-15.022800 -12.870000 5.263066
-14.976000 -12.870000 5.275776
-14.929200 -12.870000 5.311541
-14.882400 -12.870000 5.321625
-14.835600 -12.870000 5.351637
-14.788800 -12.870000 5.368575
-14.742000 -12.870000 5.385598
-14.695200 -12.870000 5.392208
-14.648400 -12.870000 5.396101
-14.601600 -12.870000 5.411252
-14.554800 -12.870000 5.415069
-14.508000 -12.870000 5.422369
-14.461200 -12.870000 5.425424
-14.414400 -12.870000 5.433359
-14.367600 -12.870000 5.434858
-14.320800 -12.870000 5.445916
-14.274000 -12.870000 5.453144
-14.227200 -12.870000 5.467865
-14.180400 -12.870000 5.470114
-14.133600 -12.870000 5.473719
-14.086800 -12.870000 5.482680
-14.040000 -12.870000 5.488118
-13.993200 -12.870000 5.492177
-13.946400 -12.870000 5.500460
-13.899600 -12.870000 5.523154
-13.852800 -12.870000 5.536632
-13.806000 -12.870000 5.580095
-13.759200 -12.870000 5.598128
-4.726800 -12.870000 9.151287
-4.680000 -12.870000 9.092389
-4.633200 -12.870000 9.048745
-4.586400 -12.870000 8.938136
-4.539600 -12.870000 8.824022
-4.492800 -12.870000 8.790818
-4.446000 -12.870000 8.747759
-4.399200 -12.870000 8.723590
-4.352400 -12.870000 8.668790
-4.305600 -12.870000 8.591616
-4.258800 -12.870000 8.534119
-4.212000 -12.870000 8.482112
-4.165200 -12.870000 8.444490
-4.118400 -12.870000 8.379797
-4.071600 -12.870000 8.268440
-4.024800 -12.870000 8.170697
-3.978000 -12.870000 8.142859
-3.931200 -12.870000 8.049507
-3.884400 -12.870000 8.020879
-3.837600 -12.870000 7.994705
-3.790800 -12.870000 7.969116
-3.744000 -12.870000 7.897531
-3.697200 -12.870000 7.815059
-3.650400 -12.870000 7.779295
-3.603600 -12.870000 7.740716
-3.556800 -12.870000 7.721238
-3.510000 -12.870000 7.608717
-3.463200 -12.870000 7.595796
-3.416400 -12.870000 7.545552
-3.369600 -12.870000 7.500000
-3.322800 -12.870000 7.452404
-3.276000 -12.870000 7.406596
-3.229200 -12.870000 7.341155
-3.182400 -12.870000 7.293842
-3.135600 -12.870000 7.264655
-3.088800 -12.870000 7.228846
-3.042000 -12.870000 7.210352
-2.995200 -12.870000 7.205479
-2.948400 -12.870000 7.182617
-2.901600 -12.870000 7.161020
-2.854800 -12.870000 7.077493
-2.808000 -12.870000 7.035039
-2.761200 -12.870000 6.986388
-2.714400 -12.870000 6.933693
-2.667600 -12.870000 6.917111
-2.620800 -12.870000 6.880054
-2.574000 -12.870000 6.839765
-2.527200 -12.870000 6.832341
-2.480400 -12.870000 6.753789
-2.433600 -12.870000 6.704175
-2.386800 -12.870000 6.703160
-2.340000 -12.870000 6.687390
-2.293200 -12.870000 6.645549
-2.246400 -12.870000 6.644112
-2.199600 -12.870000 6.605211
-2.152800 -12.870000 6.601586
-2.106000 -12.870000 6.536454
-2.059200 -12.870000 6.501989
-2.012400 -12.870000 6.454800
-1.965600 -12.870000 6.404218
-1.918800 -12.870000 6.363938
-1.872000 -12.870000 6.357574
-1.825200 -12.870000 6.316207
-1.778400 -12.870000 6.295139
-1.731600 -12.870000 6.285971
-1.684800 -12.870000 6.254937
-1.638000 -12.870000 6.231799
-1.591200 -12.870000 6.177240
-1.544400 -12.870000 6.144213
-1.497600 -12.870000 6.125825
-1.450800 -12.870000 6.086706
-1.404000 -12.870000 6.078065
-1.357200 -12.870000 6.070509
-1.310400 -12.870000 6.068885
-1.263600 -12.870000 6.068885
-1.216800 -12.870000 6.052024
-1.170000 -12.870000 6.046580
-1.123200 -12.870000 6.052024
-1.076400 -12.870000 6.046580
-1.029600 -12.870000 6.046580
-0.982800 -12.870000 6.029870
-0.936000 -12.870000 6.028604
-0.889200 -12.870000 5.991774
-0.842400 -12.870000 5.972052
-0.795600 -12.870000 5.940849
-0.748800 -12.870000 5.905344
-0.702000 -12.870000 5.862064
-0.655200 -12.870000 5.845603
-0.608400 -12.870000 5.838219
-0.561600 -12.870000 5.838706
-0.514800 -12.870000 5.834490
-0.468000 -12.870000 5.829918
-0.421200 -12.870000 5.816950
-0.374400 -12.870000 5.795995
-0.327600 -12.870000 5.780903
-0.280800 -12.870000 5.770821
-0.234000 -12.870000 5.756926
-0.187200 -12.870000 5.753950
-0.140400 -12.870000 5.744876
-0.093600 -12.870000 5.747740
-0.046800 -12.870000 5.753091
0.000000 -12.870000 5.757439
0.046800 -12.870000 5.756889
0.093600 -12.870000 5.757439
0.140400 -12.870000 5.756884
0.187200 -12.870000 5.756884
0.234000 -12.870000 5.751242
0.280800 -12.870000 5.744736
0.327600 -12.870000 5.716080
0.374400 -12.870000 5.711842
0.421200 -12.870000 5.711628
0.468000 -12.870000 5.693416
0.514800 -12.870000 5.696222
0.561600 -12.870000 5.679980
0.608400 -12.870000 5.660740
0.655200 -12.870000 5.667283
0.702000 -12.870000 5.640198
0.748800 -12.870000 5.633570
0.795600 -12.870000 5.631787
0.842400 -12.870000 5.612018
0.889200 -12.870000 5.593833
0.936000 -12.870000 5.593833
0.982800 -12.870000 5.593562
1.029600 -12.870000 5.590072
1.076400 -12.870000 5.585150
1.123200 -12.870000 5.595646
1.170000 -12.870000 5.622064
1.216800 -12.870000 5.631403
1.263600 -12.870000 5.643008
1.310400 -12.870000 5.634383
1.357200 -12.870000 5.644679
1.404000 -12.870000 5.653227
1.450800 -12.870000 5.655988
1.497600 -12.870000 5.663982
1.544400 -12.870000 5.677204
1.591200 -12.870000 5.687649
1.638000 -12.870000 5.699204
1.684800 -12.870000 5.704184
1.731600 -12.870000 5.704184
1.778400 -12.870000 5.702082
1.825200 -12.870000 5.704184
1.872000 -12.870000 5.675969
1.918800 -12.870000 5.673768
1.965600 -12.870000 5.663611
2.012400 -12.870000 5.652512
2.059200 -12.870000 5.624542
2.106000 -12.870000 5.607055
2.152800 -12.870000 5.598635
2.199600 -12.870000 5.592231
2.246400 -12.870000 5.585574
2.293200 -12.870000 5.588162
2.340000 -12.870000 5.588162
2.386800 -12.870000 5.588162
2.433600 -12.870000 5.588162
2.480400 -12.870000 5.588162
2.527200 -12.870000 5.603999
2.574000 -12.870000 5.607826
2.620800 -12.870000 5.614652
2.667600 -12.870000 5.624016
2.714400 -12.870000 5.640164
2.761200 -12.870000 5.641231
2.808000 -12.870000 5.652490
2.854800 -12.870000 5.660070
2.901600 -12.870000 5.666419
2.948400 -12.870000 5.674406
2.995200 -12.870000 5.685015
3.042000 -12.870000 5.693544
3.088800 -12.870000 5.730096
3.135600 -12.870000 5.730096
3.182400 -12.870000 5.746687
3.229200 -12.870000 5.755765
3.276000 -12.870000 5.772523
3.322800 -12.870000 5.772523
3.369600 -12.870000 5.778596
3.416400 -12.870000 5.779039
3.463200 -12.870000 5.800242
3.510000 -12.870000 5.805232
3.556800 -12.870000 5.810335
3.603600 -12.870000 5.818135
3.650400 -12.870000 5.820545
3.697200 -12.870000 5.822700
3.744000 -12.870000 5.828340
3.790800 -12.870000 5.828340
3.837600 -12.870000 5.837100
3.884400 -12.870000 5.844907
3.931200 -12.870000 5.868814
3.978000 -12.870000 5.877164
4.024800 -12.870000 5.883973
4.071600 -12.870000 5.887164
4.118400 -12.870000 5.889387
4.165200 -12.870000 5.893101
4.212000 -12.870000 5.914069
4.258800 -12.870000 5.921415
4.305600 -12.870000 5.921415
4.352400 -12.870000 5.943181
4.399200 -12.870000 5.953116
4.446000 -12.870000 5.989782
4.492800 -12.870000 5.989782
4.539600 -12.870000 5.992192
4.586400 -12.870000 6.007730
4.633200 -12.870000 6.007730
4.680000 -12.870000 6.032256
4.726800 -12.870000 6.032461
4.773600 -12.870000 6.032256
4.820400 -12.870000 6.073469
4.867200 -12.870000 6.073469
4.914000 -12.870000 6.075275
4.960800 -12.870000 6.093972
5.007600 -12.870000 6.127088
5.054400 -12.870000 6.146380
5.101200 -12.870000 6.146918
5.148000 -12.870000 6.164261
5.194800 -12.870000 6.166799
5.241600 -12.870000 6.206425
5.288400 -12.870000 6.230592
5.335200 -12.870000 6.257063
5.382000 -12.870000 6.261544
5.428800 -12.870000 6.320117
5.475600 -12.870000 6.349261
5.522400 -12.870000 6.358374
5.569200 -12.870000 6.362906
5.616000 -12.870000 6.362906
5.662800 -12.870000 6.366730
5.709600 -12.870000 6.382651
5.756400 -12.870000 6.415945
5.803200 -12.870000 6.413771
5.850000 -12.870000 6.416546
5.896800 -12.870000 6.427479
5.943600 -12.870000 6.434188
5.990400 -12.870000 6.434935
6.037200 -12.870000 6.446390
6.084000 -12.870000 6.448920
6.130800 -12.870000 6.451220
6.177600 -12.870000 6.473103
6.224400 -12.870000 6.475579
6.271200 -12.870000 6.502145
6.318000 -12.870000 6.496583
6.364800 -12.870000 6.501128
6.411600 -12.870000 6.505111
6.458400 -12.870000 6.508877
6.505200 -12.870000 6.558085
6.552000 -12.870000 6.562065
6.598800 -12.870000 6.562065
6.645600 -12.870000 6.577234
6.692400 -12.870000 6.578894
6.739200 -12.870000 6.584276
6.786000 -12.870000 6.607271
6.832800 -12.870000 6.614117
6.879600 -12.870000 6.657747
6.926400 -12.870000 6.684450
6.973200 -12.870000 6.704234
7.020000 -12.870000 6.736795
7.066800 -12.870000 6.743385
7.113600 -12.870000 6.756972
7.160400 -12.870000 6.784329
7.207200 -12.870000 6.825322
7.254000 -12.870000 6.846573
7.300800 -12.870000 6.854556
7.347600 -12.870000 6.893383
7.394400 -12.870000 6.906496
7.441200 -12.870000 6.910153
7.488000 -12.870000 6.938543
7.534800 -12.870000 6.965204
7.581600 -12.870000 6.996974
7.628400 -12.870000 7.003321
7.675200 -12.870000 6.996974
7.722000 -12.870000 7.001807
7.768800 -12.870000 7.017989
7.815600 -12.870000 7.023149
7.862400 -12.870000 7.017989
7.909200 -12.870000 7.001574
7.956000 -12.870000 7.001807
8.002800 -12.870000 7.036762
8.049600 -12.870000 7.053378
8.096400 -12.870000 7.109493
8.143200 -12.870000 7.126789
8.190000 -12.870000 7.148444
8.236800 -12.870000 7.156548
8.283600 -12.870000 7.169835
8.330400 -12.870000 7.186758
8.377200 -12.870000 7.205989
8.424000 -12.870000 7.232727
8.470800 -12.870000 7.309310
8.517600 -12.870000 7.318525
8.564400 -12.870000 7.352889
8.611200 -12.870000 7.369590
8.658000 -12.870000 7.382469
8.704800 -12.870000 7.413608
8.751600 -12.870000 7.423594
8.798400 -12.870000 7.432971
8.845200 -12.870000 7.443281
8.892000 -12.870000 7.464930
8.938800 -12.870000 7.487404
8.985600 -12.870000 7.514644
9.032400 -12.870000 7.517554
9.079200 -12.870000 7.520686
9.126000 -12.870000 7.549650
9.172800 -12.870000 7.595438
9.219600 -12.870000 7.607774
9.266400 -12.870000 7.672967
9.313200 -12.870000 7.681855
9.360000 -12.870000 7.695653
9.406800 -12.870000 7.710659
9.453600 -12.870000 7.759851
9.500400 -12.870000 7.778952
9.547200 -12.870000 7.786287
9.594000 -12.870000 7.786287
9.640800 -12.870000 7.799865
9.687600 -12.870000 7.835507
9.734400 -12.870000 7.873086
9.781200 -12.870000 7.879100
9.828000 -12.870000 7.910926
9.874800 -12.870000 7.967238
9.921600 -12.870000 7.991604
9.968400 -12.870000 8.045360
10.015200 -12.870000 8.076348
10.062000 -12.870000 8.111448
10.108800 -12.870000 8.135545
10.155600 -12.870000 8.142709
10.202400 -12.870000 8.211915
10.249200 -12.870000 8.270518
10.296000 -12.870000 8.313067
10.342800 -12.870000 8.376529
10.389600 -12.870000 8.387684
10.436400 -12.870000 8.401709
10.483200 -12.870000 8.432641
10.530000 -12.870000 8.496656
10.576800 -12.870000 8.518066
10.623600 -12.870000 8.538715
10.670400 -12.870000 8.574844
10.717200 -12.870000 8.678997
10.764000 -12.870000 8.679477
10.810800 -12.870000 8.574844
10.857600 -12.870000 8.565136
10.904400 -12.870000 8.574844
10.951200 -12.870000 8.810706
10.998000 -12.870000 8.572526
13.993200 -12.870000 7.692721
14.040000 -12.870000 7.675426
14.086800 -12.870000 7.687087
14.133600 -12.870000 7.704987
14.180400 -12.870000 7.704987
14.274000 -12.870000 7.717928
14.648400 -12.870000 7.752997
14.695200 -12.870000 7.754121
14.742000 -12.870000 7.773838
15.022800 -12.870000 7.767759
15.069600 -12.870000 7.767759
15.116400 -12.870000 7.755308
17.316000 -12.870000 3.518768
17.362800 -12.870000 3.362901
17.784000 -12.870000 1.426478
17.830800 -12.870000 1.257391
-18.720000 -12.823200 0.000000
-18.673200 -12.823200 0.000000
-18.626400 -12.823200 0.000000
-18.579600 -12.823200 -15.044408
-18.532800 -12.823200 -15.036787
-18.486000 -12.823200 -15.044408
-18.439200 -12.823200 -15.044180
-18.392400 -12.823200 -15.001161
-18.345600 -12.823200 -14.986633
-18.298800 -12.823200 -14.950827
-18.252000 -12.823200 -14.931717
-18.205200 -12.823200 -14.919047
-18.158400 -12.823200 -14.916472
-18.111600 -12.823200 -14.871138
-18.064800 -12.823200 -14.883651
-18.018000 -12.823200 -14.853026
-17.971200 -12.823200 -14.833753
-17.924400 -12.823200 -14.815501
-17.877600 -12.823200 -14.790078
-17.830800 -12.823200 -14.790078
-17.784000 -12.823200 -14.707272
-17.737200 -12.823200 -14.693753
-17.690400 -12.823200 -14.679589
-17.643600 -12.823200 -14.599230
-17.596800 -12.823200 -14.581902
-17.550000 -12.823200 -14.570246
-17.503200 -12.823200 -14.546422
-17.456400 -12.823200 -14.546285
-17.409600 -12.823200 -14.546285
-17.362800 -12.823200 -14.503010
-17.316000 -12.823200 -14.498174
-17.269200 -12.823200 -14.493684
-17.222400 -12.823200 -14.471677
-17.175600 -12.823200 -14.444268
-17.128800 -12.823200 -14.438039
-17.082000 -12.823200 -14.410564
-17.035200 -12.823200 -14.373656
-16.988400 -12.823200 -14.345988
-16.941600 -12.823200 -14.339510
-16.894800 -12.823200 -14.324129
-16.848000 -12.823200 -14.268152
-16.801200 -12.823200 -14.248333
-16.754400 -12.823200 -14.181770
-16.707600 -12.823200 -14.135055
-16.660800 -12.823200 -14.066145
-16.614000 -12.823200 -14.055251
-16.567200 -12.823200 -14.031920
-16.520400 -12.823200 -14.012564
-16.473600 -12.823200 -13.896087
-15.256800 -12.823200 5.098714
-15.210000 -12.823200 5.152660
-15.163200 -12.823200 5.208960
-15.116400 -12.823200 5.237472
-15.069600 -12.823200 5.256304
-15.022800 -12.823200 5.284832
-14.976000 -12.823200 5.310466
-14.929200 -12.823200 5.321625
-14.882400 -12.823200 5.336967
-14.835600 -12.823200 5.361113
-14.788800 -12.823200 5.378618
-14.742000 -12.823200 5.395499
-14.695200 -12.823200 5.400565
-14.648400 -12.823200 5.402451
-14.601600 -12.823200 5.413346
-14.554800 -12.823200 5.415069
-14.508000 -12.823200 5.421358
-14.461200 -12.823200 5.425849
-14.414400 -12.823200 5.434858
-14.367600 -12.823200 5.444218
-14.320800 -12.823200 5.452986
-14.274000 -12.823200 5.468544
-14.227200 -12.823200 5.473672
-14.180400 -12.823200 5.476501
-14.133600 -12.823200 5.487507
-14.086800 -12.823200 5.487927
-14.040000 -12.823200 5.491472
-13.993200 -12.823200 5.496328
-13.946400 -12.823200 5.507698
-13.899600 -12.823200 5.523154
-13.852800 -12.823200 5.558829
-13.806000 -12.823200 5.598128
-4.726800 -12.823200 9.199747
-4.680000 -12.823200 9.160061
-4.633200 -12.823200 9.092389
-4.586400 -12.823200 9.036125
-4.539600 -12.823200 8.931022
-4.492800 -12.823200 8.790818
-4.446000 -12.823200 8.752276
-4.399200 -12.823200 8.732040
-4.352400 -12.823200 8.674438
-4.305600 -12.823200 8.597197
-4.258800 -12.823200 8.511016
-4.212000 -12.823200 8.479757
-4.165200 -12.823200 8.438102
-4.118400 -12.823200 8.312958
-4.071600 -12.823200 8.195722
-4.024800 -12.823200 8.163277
-3.978000 -12.823200 8.142859
-3.931200 -12.823200 8.038796
-3.884400 -12.823200 8.007782
-3.837600 -12.823200 7.974183
-3.790800 -12.823200 7.948985
-3.744000 -12.823200 7.844176
-3.697200 -12.823200 7.779295
-3.650400 -12.823200 7.754204
-3.603600 -12.823200 7.732626
-3.556800 -12.823200 7.709500
-3.510000 -12.823200 7.599223
-3.463200 -12.823200 7.526723
-3.416400 -12.823200 7.500000
-3.369600 -12.823200 7.470114
-3.322800 -12.823200 7.406596
-3.276000 -12.823200 7.392951
-3.229200 -12.823200 7.314444
-3.182400 -12.823200 7.293842
-3.135600 -12.823200 7.259104
-3.088800 -12.823200 7.210352
-3.042000 -12.823200 7.186251
-2.995200 -12.823200 7.167394
-2.948400 -12.823200 7.161020
-2.901600 -12.823200 7.081543
-2.854800 -12.823200 7.027069
-2.808000 -12.823200 6.993999
-2.761200 -12.823200 6.950203
-2.714400 -12.823200 6.913802
-2.667600 -12.823200 6.908825
-2.620800 -12.823200 6.864527
-2.574000 -12.823200 6.839334
-2.527200 -12.823200 6.754265
-2.480400 -12.823200 6.700579
-2.433600 -12.823200 6.652138
-2.386800 -12.823200 6.639384
-2.340000 -12.823200 6.639384
-2.293200 -12.823200 6.630957
-2.246400 -12.823200 6.630957
-2.199600 -12.823200 6.572938
-2.152800 -12.823200 6.559480
-2.106000 -12.823200 6.515176
-2.059200 -12.823200 6.501989
-2.012400 -12.823200 6.437583
-1.965600 -12.823200 6.393199
-1.918800 -12.823200 6.357574
-1.872000 -12.823200 6.330502
-1.825200 -12.823200 6.301525
-1.778400 -12.823200 6.282200
-1.731600 -12.823200 6.281298
-1.684800 -12.823200 6.236190
-1.638000 -12.823200 6.219524
-1.591200 -12.823200 6.187389
-1.544400 -12.823200 6.144213
-1.497600 -12.823200 6.131356
-1.450800 -12.823200 6.086706
-1.404000 -12.823200 6.084313
-1.357200 -12.823200 6.068885
-1.310400 -12.823200 6.066690
-1.263600 -12.823200 6.066690
-1.216800 -12.823200 6.054761
-1.170000 -12.823200 6.046580
-1.123200 -12.823200 6.046580
-1.076400 -12.823200 6.029870
-1.029600 -12.823200 6.042528
-0.982800 -12.823200 6.028184
-0.936000 -12.823200 5.996425
-0.889200 -12.823200 5.985393
-0.842400 -12.823200 5.959678
-0.795600 -12.823200 5.939006
-0.748800 -12.823200 5.905344
-0.702000 -12.823200 5.838941
-0.655200 -12.823200 5.834490
-0.608400 -12.823200 5.824365
-0.561600 -12.823200 5.816950
-0.514800 -12.823200 5.824228
-0.468000 -12.823200 5.816950
-0.421200 -12.823200 5.803799
-0.374400 -12.823200 5.788743
-0.327600 -12.823200 5.780903
-0.280800 -12.823200 5.770821
-0.234000 -12.823200 5.761765
-0.187200 -12.823200 5.754724
-0.140400 -12.823200 5.752887
-0.093600 -12.823200 5.752887
-0.046800 -12.823200 5.753091
0.000000 -12.823200 5.753091
0.046800 -12.823200 5.753773
0.093600 -12.823200 5.752925
0.140400 -12.823200 5.744736
0.187200 -12.823200 5.740808
0.234000 -12.823200 5.732399
0.280800 -12.823200 5.714525
0.327600 -12.823200 5.700223
0.374400 -12.823200 5.693416
0.421200 -12.823200 5.679980
0.468000 -12.823200 5.669670
0.514800 -12.823200 5.679980
0.561600 -12.823200 5.649253
0.608400 -12.823200 5.649253
0.655200 -12.823200 5.655859
0.702000 -12.823200 5.633570
0.748800 -12.823200 5.630615
0.795600 -12.823200 5.619974
0.842400 -12.823200 5.599148
0.889200 -12.823200 5.591210
0.936000 -12.823200 5.590072
0.982800 -12.823200 5.585150
1.029600 -12.823200 5.582486
1.076400 -12.823200 5.585150
1.123200 -12.823200 5.610184
1.170000 -12.823200 5.625462
1.216800 -12.823200 5.634383
1.263600 -12.823200 5.650812
1.310400 -12.823200 5.634383
1.357200 -12.823200 5.644679
1.404000 -12.823200 5.652836
1.450800 -12.823200 5.646355
1.497600 -12.823200 5.653227
1.544400 -12.823200 5.663982
1.591200 -12.823200 5.663982
1.638000 -12.823200 5.677204
1.684800 -12.823200 5.686213
1.731600 -12.823200 5.686213
1.778400 -12.823200 5.676703
1.825200 -12.823200 5.656313
1.872000 -12.823200 5.651685
1.918800 -12.823200 5.652512
1.965600 -12.823200 5.636316
2.012400 -12.823200 5.607055
2.059200 -12.823200 5.591933
2.106000 -12.823200 5.581140
2.152800 -12.823200 5.575241
2.199600 -12.823200 5.568183
2.246400 -12.823200 5.557973
2.293200 -12.823200 5.568183
2.340000 -12.823200 5.581787
2.386800 -12.823200 5.586438
2.433600 -12.823200 5.592231
2.480400 -12.823200 5.593756
2.527200 -12.823200 5.606939
2.574000 -12.823200 5.607826
2.620800 -12.823200 5.608086
2.667600 -12.823200 5.622643
2.714400 -12.823200 5.624016
2.761200 -12.823200 5.624016
2.808000 -12.823200 5.640578
2.854800 -12.823200 5.641465
2.901600 -12.823200 5.659082
2.948400 -12.823200 5.665170
2.995200 -12.823200 5.674406
3.042000 -12.823200 5.691820
3.088800 -12.823200 5.711652
3.135600 -12.823200 5.707361
3.182400 -12.823200 5.730096
3.229200 -12.823200 5.730096
3.276000 -12.823200 5.746070
3.322800 -12.823200 5.755765
3.369600 -12.823200 5.772523
3.416400 -12.823200 5.773103
3.463200 -12.823200 5.778596
3.510000 -12.823200 5.778596
3.556800 -12.823200 5.780789
3.603600 -12.823200 5.790236
3.650400 -12.823200 5.810335
3.697200 -12.823200 5.814295
3.744000 -12.823200 5.819247
3.790800 -12.823200 5.819247
3.837600 -12.823200 5.820545
3.884400 -12.823200 5.838162
3.931200 -12.823200 5.839895
3.978000 -12.823200 5.844907
4.024800 -12.823200 5.859799
4.071600 -12.823200 5.871971
4.118400 -12.823200 5.877164
4.165200 -12.823200 5.877164
4.212000 -12.823200 5.889387
4.258800 -12.823200 5.891491
4.305600 -12.823200 5.913366
4.352400 -12.823200 5.917103
4.399200 -12.823200 5.943181
4.446000 -12.823200 5.953116
4.492800 -12.823200 5.953116
4.539600 -12.823200 5.946297
4.586400 -12.823200 5.977366
4.633200 -12.823200 5.983253
4.680000 -12.823200 5.993956
4.726800 -12.823200 6.003235
4.773600 -12.823200 5.996228
4.820400 -12.823200 6.016908
4.867200 -12.823200 6.032256
4.914000 -12.823200 6.050476
4.960800 -12.823200 6.073279
5.007600 -12.823200 6.078377
5.054400 -12.823200 6.115859
5.101200 -12.823200 6.143081
5.148000 -12.823200 6.164261
5.194800 -12.823200 6.192524
5.241600 -12.823200 6.230592
5.288400 -12.823200 6.247362
5.335200 -12.823200 6.261544
5.382000 -12.823200 6.262751
5.428800 -12.823200 6.300546
5.475600 -12.823200 6.323733
5.522400 -12.823200 6.343069
5.569200 -12.823200 6.345945
5.616000 -12.823200 6.345945
5.662800 -12.823200 6.360759
5.709600 -12.823200 6.362906
5.756400 -12.823200 6.383159
5.803200 -12.823200 6.395061
5.850000 -12.823200 6.408949
5.896800 -12.823200 6.413771
5.943600 -12.823200 6.415945
5.990400 -12.823200 6.431069
6.037200 -12.823200 6.442019
6.084000 -12.823200 6.442019
6.130800 -12.823200 6.446390
6.177600 -12.823200 6.452577
6.224400 -12.823200 6.474426
6.271200 -12.823200 6.488088
6.318000 -12.823200 6.495625
6.364800 -12.823200 6.501128
6.411600 -12.823200 6.505111
6.458400 -12.823200 6.505111
6.505200 -12.823200 6.538059
6.552000 -12.823200 6.546478
6.598800 -12.823200 6.552461
6.645600 -12.823200 6.566155
6.692400 -12.823200 6.566155
6.739200 -12.823200 6.581000
6.786000 -12.823200 6.603402
6.832800 -12.823200 6.614117
6.879600 -12.823200 6.656001
6.926400 -12.823200 6.656001
6.973200 -12.823200 6.684450
7.020000 -12.823200 6.703207
7.066800 -12.823200 6.721685
7.113600 -12.823200 6.726311
7.160400 -12.823200 6.743385
7.207200 -12.823200 6.759405
7.254000 -12.823200 6.826185
7.300800 -12.823200 6.844452
7.347600 -12.823200 6.849797
7.394400 -12.823200 6.888365
7.441200 -12.823200 6.904745
7.488000 -12.823200 6.907452
7.534800 -12.823200 6.951974
7.581600 -12.823200 6.957938
7.628400 -12.823200 6.981789
7.675200 -12.823200 6.981789
7.722000 -12.823200 6.996974
7.768800 -12.823200 6.999735
7.815600 -12.823200 7.017989
7.862400 -12.823200 7.001807
7.909200 -12.823200 7.001574
7.956000 -12.823200 7.001574
8.002800 -12.823200 7.025863
8.049600 -12.823200 7.050067
8.096400 -12.823200 7.107433
8.143200 -12.823200 7.117926
8.190000 -12.823200 7.127313
8.236800 -12.823200 7.149402
8.283600 -12.823200 7.159418
8.330400 -12.823200 7.170802
8.377200 -12.823200 7.186758
8.424000 -12.823200 7.217999
8.470800 -12.823200 7.277435
8.517600 -12.823200 7.309310
8.564400 -12.823200 7.318525
8.611200 -12.823200 7.352889
8.658000 -12.823200 7.374380
8.704800 -12.823200 7.387636
8.751600 -12.823200 7.422724
8.798400 -12.823200 7.423594
8.845200 -12.823200 7.451031
8.892000 -12.823200 7.514644
8.938800 -12.823200 7.517554
8.985600 -12.823200 7.521427
9.032400 -12.823200 7.533325
9.079200 -12.823200 7.551921
9.126000 -12.823200 7.583481
9.172800 -12.823200 7.601191
9.219600 -12.823200 7.629590
9.266400 -12.823200 7.673627
9.313200 -12.823200 7.681855
9.360000 -12.823200 7.693307
9.406800 -12.823200 7.710659
9.453600 -12.823200 7.740888
9.500400 -12.823200 7.744187
9.547200 -12.823200 7.780373
9.594000 -12.823200 7.780373
9.640800 -12.823200 7.789030
9.687600 -12.823200 7.835507
9.734400 -12.823200 7.879100
9.781200 -12.823200 7.903401
9.828000 -12.823200 7.940800
9.874800 -12.823200 7.983212
9.921600 -12.823200 8.016445
9.968400 -12.823200 8.067310
10.015200 -12.823200 8.107190
10.062000 -12.823200 8.136888
10.108800 -12.823200 8.142709
10.155600 -12.823200 8.181029
10.202400 -12.823200 8.224103
10.249200 -12.823200 8.253825
10.296000 -12.823200 8.289407
10.342800 -12.823200 8.345219
10.389600 -12.823200 8.368982
10.436400 -12.823200 8.401709
10.483200 -12.823200 8.432641
10.530000 -12.823200 8.506703
10.576800 -12.823200 8.530913
10.623600 -12.823200 8.558003
10.670400 -12.823200 8.611785
10.717200 -12.823200 8.674536
10.764000 -12.823200 8.678997
10.810800 -12.823200 8.611785
10.857600 -12.823200 8.565136
10.904400 -12.823200 8.565136
10.951200 -12.823200 8.609527
13.852800 -12.823200 7.695396
13.993200 -12.823200 7.692721
14.040000 -12.823200 7.687087
14.086800 -12.823200 7.704987
14.133600 -12.823200 7.704987
14.180400 -12.823200 7.704987
14.320800 -12.823200 7.714043
14.367600 -12.823200 7.735602
14.414400 -12.823200 7.721595
14.461200 -12.823200 7.721595
14.648400 -12.823200 7.736648
14.695200 -12.823200 7.752997
14.742000 -12.823200 7.785032
14.788800 -12.823200 7.787877
15.022800 -12.823200 7.784389
15.069600 -12.823200 7.771942
16.005600 -12.823200 6.366761
17.316000 -12.823200 3.613916
17.690400 -12.823200 1.926102
17.737200 -12.823200 1.765909
17.784000 -12.823200 1.616383
18.532800 -12.823200 -2.525602
18.579600 -12.823200 0.000000
-18.720000 -12.776400 0.000000
-18.673200 -12.776400 0.000000
-18.626400 -12.776400 0.000000
-18.579600 -12.776400 -15.046906
-18.532800 -12.776400 -15.044180
-18.486000 -12.776400 -15.046906
-18.439200 -12.776400 -15.027561
-18.392400 -12.776400 -15.020092
-18.345600 -12.776400 -14.993670
-18.298800 -12.776400 -14.971212
-18.252000 -12.776400 -14.935071
-18.205200 -12.776400 -14.931717
-18.158400 -12.776400 -14.923901
-18.111600 -12.776400 -14.883651
-18.064800 -12.776400 -14.883651
-18.018000 -12.776400 -14.851675
-17.971200 -12.776400 -14.833753
-17.924400 -12.776400 -14.818554
-17.877600 -12.776400 -14.792542
-17.830800 -12.776400 -14.804369
-17.784000 -12.776400 -14.761626
-17.737200 -12.776400 -14.703517
-17.690400 -12.776400 -14.691277
-17.643600 -12.776400 -14.629225
-17.596800 -12.776400 -14.599230
-17.550000 -12.776400 -14.586845
-17.503200 -12.776400 -14.565955
-17.456400 -12.776400 -14.546422
-17.409600 -12.776400 -14.546422
-17.362800 -12.776400 -14.520150
-17.316000 -12.776400 -14.510453
-17.269200 -12.776400 -14.498174
-17.222400 -12.776400 -14.495245
-17.175600 -12.776400 -14.476169
-17.128800 -12.776400 -14.467878
-17.082000 -12.776400 -14.419174
-17.035200 -12.776400 -14.380857
-16.988400 -12.776400 -14.345988
-16.941600 -12.776400 -14.330832
-16.894800 -12.776400 -14.324129
-16.848000 -12.776400 -14.268152
-16.801200 -12.776400 -14.251738
-16.754400 -12.776400 -14.181702
-16.707600 -12.776400 -14.130126
-16.660800 -12.776400 -14.055251
-16.614000 -12.776400 -14.036723
-16.567200 -12.776400 -14.031360
-16.520400 -12.776400 -13.979303
-15.256800 -12.776400 5.133807
-15.210000 -12.776400 5.180953
-15.163200 -12.776400 5.224396
-15.116400 -12.776400 5.256807
-15.069600 -12.776400 5.273633
-15.022800 -12.776400 5.295139
-14.976000 -12.776400 5.312334
-14.929200 -12.776400 5.326529
-14.882400 -12.776400 5.351726
-14.835600 -12.776400 5.371453
-14.788800 -12.776400 5.386083
-14.742000 -12.776400 5.399698
-14.695200 -12.776400 5.402451
-14.648400 -12.776400 5.404788
-14.601600 -12.776400 5.413478
-14.554800 -12.776400 5.415069
-14.508000 -12.776400 5.421358
-14.461200 -12.776400 5.423953
-14.414400 -12.776400 5.433359
-14.367600 -12.776400 5.434774
-14.320800 -12.776400 5.445916
-14.274000 -12.776400 5.464816
-14.227200 -12.776400 5.473719
-14.180400 -12.776400 5.476501
-14.133600 -12.776400 5.480459
-14.086800 -12.776400 5.485054
-14.040000 -12.776400 5.491472
-13.993200 -12.776400 5.498160
-13.946400 -12.776400 5.515277
-13.899600 -12.776400 5.535404
-13.852800 -12.776400 5.580571
-13.806000 -12.776400 5.618039
-4.726800 -12.776400 9.208016
-4.680000 -12.776400 9.164093
-4.633200 -12.776400 9.124296
-4.586400 -12.776400 9.044924
-4.539600 -12.776400 8.962391
-4.492800 -12.776400 8.819527
-4.446000 -12.776400 8.757210
-4.399200 -12.776400 8.747759
-4.352400 -12.776400 8.668790
-4.305600 -12.776400 8.541162
-4.258800 -12.776400 8.482112
-4.212000 -12.776400 8.444490
-4.165200 -12.776400 8.425830
-4.118400 -12.776400 8.304017
-4.071600 -12.776400 8.195722
-4.024800 -12.776400 8.149775
-3.978000 -12.776400 8.125184
-3.931200 -12.776400 8.026089
-3.884400 -12.776400 7.994705
-3.837600 -12.776400 7.965734
-3.790800 -12.776400 7.932238
-3.744000 -12.776400 7.829260
-3.697200 -12.776400 7.759167
-3.650400 -12.776400 7.750459
-3.603600 -12.776400 7.712672
-3.556800 -12.776400 7.656835
-3.510000 -12.776400 7.526723
-3.463200 -12.776400 7.470114
-3.416400 -12.776400 7.468516
-3.369600 -12.776400 7.450197
-3.322800 -12.776400 7.392951
-3.276000 -12.776400 7.351900
-3.229200 -12.776400 7.305580
-3.182400 -12.776400 7.278997
-3.135600 -12.776400 7.249028
-3.088800 -12.776400 7.205479
-3.042000 -12.776400 7.193651
-2.995200 -12.776400 7.166952
-2.948400 -12.776400 7.135256
-2.901600 -12.776400 7.058572
-2.854800 -12.776400 7.009168
-2.808000 -12.776400 6.933693
-2.761200 -12.776400 6.917111
-2.714400 -12.776400 6.863910
-2.667600 -12.776400 6.855374
-2.620800 -12.776400 6.839334
-2.574000 -12.776400 6.736182
-2.527200 -12.776400 6.731396
-2.480400 -12.776400 6.666179
-2.433600 -12.776400 6.644112
-2.386800 -12.776400 6.639384
-2.340000 -12.776400 6.639384
-2.293200 -12.776400 6.639384
-2.246400 -12.776400 6.639384
-2.199600 -12.776400 6.572938
-2.152800 -12.776400 6.542061
-2.106000 -12.776400 6.505162
-2.059200 -12.776400 6.483718
-2.012400 -12.776400 6.435871
-1.965600 -12.776400 6.391905
-1.918800 -12.776400 6.357574
-1.872000 -12.776400 6.319145
-1.825200 -12.776400 6.300234
-1.778400 -12.776400 6.256680
-1.731600 -12.776400 6.247971
-1.684800 -12.776400 6.223360
-1.638000 -12.776400 6.215764
-1.591200 -12.776400 6.172941
-1.544400 -12.776400 6.116498
-1.497600 -12.776400 6.116193
-1.450800 -12.776400 6.086393
-1.404000 -12.776400 6.084313
-1.357200 -12.776400 6.062348
-1.310400 -12.776400 6.061993
-1.263600 -12.776400 6.054761
-1.216800 -12.776400 6.045681
-1.170000 -12.776400 6.033392
-1.123200 -12.776400 6.034875
-1.076400 -12.776400 6.028184
-1.029600 -12.776400 6.029870
-0.982800 -12.776400 6.008281
-0.936000 -12.776400 5.993883
-0.889200 -12.776400 5.966311
-0.842400 -12.776400 5.940849
-0.795600 -12.776400 5.917587
-0.748800 -12.776400 5.891480
-0.702000 -12.776400 5.855771
-0.655200 -12.776400 5.838706
-0.608400 -12.776400 5.824365
-0.561600 -12.776400 5.816130
-0.514800 -12.776400 5.824228
-0.468000 -12.776400 5.816950
-0.421200 -12.776400 5.805090
-0.374400 -12.776400 5.788743
-0.327600 -12.776400 5.780903
-0.280800 -12.776400 5.770821
-0.234000 -12.776400 5.770821
-0.187200 -12.776400 5.756926
-0.140400 -12.776400 5.747740
-0.093600 -12.776400 5.744876
-0.046800 -12.776400 5.747740
0.000000 -12.776400 5.744876
0.046800 -12.776400 5.744876
0.093600 -12.776400 5.740437
0.140400 -12.776400 5.732399
0.187200 -12.776400 5.735714
0.234000 -12.776400 5.715872
0.280800 -12.776400 5.697139
0.327600 -12.776400 5.695043
0.374400 -12.776400 5.684678
0.421200 -12.776400 5.679980
0.468000 -12.776400 5.679304
0.514800 -12.776400 5.679304
0.561600 -12.776400 5.633570
0.608400 -12.776400 5.633570
0.655200 -12.776400 5.640198
0.702000 -12.776400 5.631787
0.748800 -12.776400 5.622121
0.795600 -12.776400 5.603064
0.842400 -12.776400 5.594478
0.889200 -12.776400 5.590072
0.936000 -12.776400 5.590072
0.982800 -12.776400 5.590072
1.029600 -12.776400 5.593562
1.076400 -12.776400 5.595914
1.123200 -12.776400 5.627250
1.170000 -12.776400 5.634383
1.216800 -12.776400 5.650812
1.263600 -12.776400 5.650812
1.310400 -12.776400 5.631403
1.357200 -12.776400 5.627345
1.404000 -12.776400 5.627345
1.450800 -12.776400 5.627345
1.497600 -12.776400 5.627796
1.544400 -12.776400 5.632550
1.591200 -12.776400 5.627796
1.638000 -12.776400 5.637354
1.684800 -12.776400 5.637354
1.731600 -12.776400 5.645950
1.778400 -12.776400 5.645950
1.825200 -12.776400 5.636316
1.872000 -12.776400 5.624542
1.918800 -12.776400 5.630945
1.965600 -12.776400 5.607719
2.012400 -12.776400 5.600043
2.059200 -12.776400 5.581140
2.106000 -12.776400 5.577884
2.152800 -12.776400 5.567653
2.199600 -12.776400 5.568183
2.246400 -12.776400 5.567653
2.293200 -12.776400 5.568183
2.340000 -12.776400 5.577884
2.386800 -12.776400 5.581787
2.433600 -12.776400 5.585574
2.480400 -12.776400 5.588162
2.527200 -12.776400 5.601760
2.574000 -12.776400 5.601760
2.620800 -12.776400 5.603999
2.667600 -12.776400 5.620568
2.714400 -12.776400 5.633272
2.761200 -12.776400 5.640164
2.808000 -12.776400 5.640757
2.854800 -12.776400 5.641465
2.901600 -12.776400 5.645678
2.948400 -12.776400 5.662248
2.995200 -12.776400 5.671619
3.042000 -12.776400 5.685015
3.088800 -12.776400 5.691820
3.135600 -12.776400 5.700520
3.182400 -12.776400 5.721393
3.229200 -12.776400 5.721393
3.276000 -12.776400 5.736937
3.322800 -12.776400 5.737526
3.369600 -12.776400 5.745505
3.416400 -12.776400 5.747816
3.463200 -12.776400 5.749091
3.510000 -12.776400 5.749091
3.556800 -12.776400 5.758406
3.603600 -12.776400 5.778596
3.650400 -12.776400 5.783096
3.697200 -12.776400 5.783096
3.744000 -12.776400 5.783096
3.790800 -12.776400 5.790865
3.837600 -12.776400 5.790865
3.884400 -12.776400 5.813084
3.931200 -12.776400 5.807088
3.978000 -12.776400 5.813084
4.024800 -12.776400 5.821896
4.071600 -12.776400 5.826334
4.118400 -12.776400 5.863292
4.165200 -12.776400 5.863292
4.212000 -12.776400 5.872687
4.258800 -12.776400 5.873189
4.305600 -12.776400 5.885492
4.352400 -12.776400 5.891491
4.399200 -12.776400 5.917103
4.446000 -12.776400 5.921415
4.492800 -12.776400 5.936831
4.539600 -12.776400 5.921415
4.586400 -12.776400 5.946297
4.633200 -12.776400 5.958556
4.680000 -12.776400 5.958556
4.726800 -12.776400 5.958556
4.773600 -12.776400 5.958556
4.820400 -12.776400 6.003235
4.867200 -12.776400 6.016908
4.914000 -12.776400 6.016908
4.960800 -12.776400 6.032256
5.007600 -12.776400 6.064084
5.054400 -12.776400 6.090219
5.101200 -12.776400 6.128145
5.148000 -12.776400 6.154655
5.194800 -12.776400 6.185571
5.241600 -12.776400 6.229162
5.288400 -12.776400 6.247362
5.335200 -12.776400 6.261544
5.382000 -12.776400 6.262220
5.428800 -12.776400 6.291279
5.475600 -12.776400 6.295615
5.522400 -12.776400 6.314032
5.569200 -12.776400 6.314032
5.616000 -12.776400 6.330345
5.662800 -12.776400 6.343069
5.709600 -12.776400 6.346113
5.756400 -12.776400 6.363136
5.803200 -12.776400 6.366730
5.850000 -12.776400 6.382651
5.896800 -12.776400 6.399790
5.943600 -12.776400 6.407163
5.990400 -12.776400 6.411284
6.037200 -12.776400 6.434188
6.084000 -12.776400 6.434935
6.130800 -12.776400 6.442019
6.177600 -12.776400 6.452577
6.224400 -12.776400 6.473890
6.271200 -12.776400 6.488088
6.318000 -12.776400 6.493470
6.364800 -12.776400 6.501128
6.411600 -12.776400 6.514426
6.458400 -12.776400 6.514426
6.505200 -12.776400 6.546478
6.552000 -12.776400 6.552461
6.598800 -12.776400 6.566155
6.645600 -12.776400 6.577234
6.692400 -12.776400 6.577234
6.739200 -12.776400 6.584276
6.786000 -12.776400 6.603402
6.832800 -12.776400 6.614117
6.879600 -12.776400 6.640761
6.926400 -12.776400 6.640761
6.973200 -12.776400 6.672861
7.020000 -12.776400 6.685311
7.066800 -12.776400 6.694933
7.113600 -12.776400 6.705607
7.160400 -12.776400 6.740214
7.207200 -12.776400 6.750462
7.254000 -12.776400 6.776533
7.300800 -12.776400 6.825322
7.347600 -12.776400 6.828103
7.394400 -12.776400 6.837591
7.441200 -12.776400 6.896619
7.488000 -12.776400 6.896817
7.534800 -12.776400 6.910153
7.581600 -12.776400 6.928414
7.628400 -12.776400 6.965240
7.675200 -12.776400 6.967706
7.722000 -12.776400 6.967892
7.768800 -12.776400 6.981789
7.815600 -12.776400 6.996202
7.862400 -12.776400 6.995349
7.909200 -12.776400 6.995349
7.956000 -12.776400 6.995349
8.002800 -12.776400 7.015821
8.049600 -12.776400 7.025863
8.096400 -12.776400 7.050067
8.143200 -12.776400 7.087537
8.190000 -12.776400 7.107433
8.236800 -12.776400 7.126789
8.283600 -12.776400 7.137703
8.330400 -12.776400 7.153109
8.377200 -12.776400 7.163070
8.424000 -12.776400 7.174494
8.470800 -12.776400 7.217999
8.517600 -12.776400 7.269715
8.564400 -12.776400 7.292049
8.611200 -12.776400 7.309968
8.658000 -12.776400 7.369590
8.704800 -12.776400 7.382469
8.751600 -12.776400 7.385934
8.798400 -12.776400 7.386818
8.845200 -12.776400 7.438701
8.892000 -12.776400 7.500430
8.938800 -12.776400 7.517554
8.985600 -12.776400 7.521427
9.032400 -12.776400 7.543325
9.079200 -12.776400 7.595438
9.126000 -12.776400 7.601191
9.172800 -12.776400 7.633165
9.219600 -12.776400 7.668628
9.266400 -12.776400 7.681103
9.313200 -12.776400 7.693307
9.360000 -12.776400 7.703686
9.406800 -12.776400 7.717708
9.453600 -12.776400 7.759851
9.500400 -12.776400 7.778952
9.547200 -12.776400 7.789030
9.594000 -12.776400 7.786287
9.640800 -12.776400 7.799865
9.687600 -12.776400 7.850339
9.734400 -12.776400 7.903401
9.781200 -12.776400 7.909234
9.828000 -12.776400 7.920977
9.874800 -12.776400 7.943173
9.921600 -12.776400 7.989330
9.968400 -12.776400 8.045360
10.015200 -12.776400 8.093875
10.062000 -12.776400 8.117709
10.108800 -12.776400 8.136888
10.155600 -12.776400 8.161588
10.202400 -12.776400 8.192735
10.249200 -12.776400 8.227863
10.296000 -12.776400 8.270518
10.342800 -12.776400 8.323938
10.389600 -12.776400 8.345219
10.436400 -12.776400 8.399322
10.483200 -12.776400 8.414059
10.530000 -12.776400 8.434082
10.576800 -12.776400 8.519218
10.623600 -12.776400 8.554065
10.670400 -12.776400 8.611171
10.717200 -12.776400 8.687721
10.764000 -12.776400 8.687721
10.810800 -12.776400 8.611785
10.857600 -12.776400 8.565136
10.904400 -12.776400 8.609527
10.951200 -12.776400 8.726418
10.998000 -12.776400 8.879199
13.806000 -12.776400 7.697348
13.852800 -12.776400 7.697348
13.993200 -12.776400 7.704987
14.040000 -12.776400 7.713381
14.086800 -12.776400 7.718586
14.133600 -12.776400 7.718586
14.180400 -12.776400 7.719224
14.274000 -12.776400 7.728108
14.320800 -12.776400 7.721595
14.367600 -12.776400 7.736961
14.414400 -12.776400 7.734616
14.461200 -12.776400 7.750768
14.601600 -12.776400 7.745018
14.648400 -12.776400 7.745018
14.695200 -12.776400 7.752997
14.976000 -12.776400 7.795949
15.022800 -12.776400 7.806103
15.069600 -12.776400 7.789712
15.116400 -12.776400 7.784389
15.163200 -12.776400 7.759435
16.005600 -12.776400 6.380591
17.128800 -12.776400 4.548373
17.175600 -12.776400 4.451917
17.690400 -12.776400 2.085165
17.737200 -12.776400 1.824469
18.018000 -12.776400 0.307967
18.252000 -12.776400 -0.852344
18.532800 -12.776400 -2.414502
18.579600 -12.776400 0.000000
18.626400 -12.776400 0.000000
-18.720000 -12.729600 0.000000
-18.673200 -12.729600 0.000000
-18.626400 -12.729600 0.000000
-18.579600 -12.729600 -15.074815
-18.532800 -12.729600 -15.062064
-18.486000 -12.729600 -15.063507
-18.439200 -12.729600 -15.046906
-18.392400 -12.729600 -15.027561
-18.345600 -12.729600 -15.001161
-18.298800 -12.729600 -14.971212
-18.252000 -12.729600 -14.940791
-18.205200 -12.729600 -14.931717
-18.158400 -12.729600 -14.931717
-18.111600 -12.729600 -14.896665
-18.064800 -12.729600 -14.891814
-18.018000 -12.729600 -14.854518
-17.971200 -12.729600 -14.844853
-17.924400 -12.729600 -14.821044
-17.877600 -12.729600 -14.815501
-17.830800 -12.729600 -14.815501
-17.784000 -12.729600 -14.780034
-17.737200 -12.729600 -14.760052
-17.690400 -12.729600 -14.696333
-17.643600 -12.729600 -14.683938
-17.596800 -12.729600 -14.629225
-17.550000 -12.729600 -14.605698
-17.503200 -12.729600 -14.580987
-17.456400 -12.729600 -14.559882
-17.409600 -12.729600 -14.554705
-17.362800 -12.729600 -14.534266
-17.316000 -12.729600 -14.511095
-17.269200 -12.729600 -14.498942
-17.222400 -12.729600 -14.496653
-17.175600 -12.729600 -14.476346
-17.128800 -12.729600 -14.471677
-17.082000 -12.729600 -14.450894
-17.035200 -12.729600 -14.414346
-16.988400 -12.729600 -14.364831
-16.941600 -12.729600 -14.352356
-16.894800 -12.729600 -14.330832
-16.848000 -12.729600 -14.288234
-16.801200 -12.729600 -14.257293
-16.754400 -12.729600 -14.213492
-16.707600 -12.729600 -14.135055
-16.660800 -12.729600 -14.055251
-16.614000 -12.729600 -14.031920
-16.567200 -12.729600 -14.012564
-16.520400 -12.729600 -13.922259
-15.350400 -12.729600 5.079103
-15.303600 -12.729600 5.098714
-15.256800 -12.729600 5.148786
-15.210000 -12.729600 5.196844
-15.163200 -12.729600 5.237472
-15.116400 -12.729600 5.264156
-15.069600 -12.729600 5.284832
-15.022800 -12.729600 5.312334
-14.976000 -12.729600 5.325223
-14.929200 -12.729600 5.337697
-14.882400 -12.729600 5.361113
-14.835600 -12.729600 5.382207
-14.788800 -12.729600 5.394311
-14.742000 -12.729600 5.400616
-14.695200 -12.729600 5.404788
-14.648400 -12.729600 5.411252
-14.601600 -12.729600 5.418375
-14.554800 -12.729600 5.419964
-14.508000 -12.729600 5.423204
-14.461200 -12.729600 5.425424
-14.414400 -12.729600 5.436284
-14.367600 -12.729600 5.440033
-14.320800 -12.729600 5.453144
-14.274000 -12.729600 5.467865
-14.227200 -12.729600 5.476342
-14.180400 -12.729600 5.480459
-14.133600 -12.729600 5.485054
-14.086800 -12.729600 5.487507
-14.040000 -12.729600 5.497227
-13.993200 -12.729600 5.511044
-13.946400 -12.729600 5.525117
-13.899600 -12.729600 5.568644
-13.852800 -12.729600 5.598128
-4.726800 -12.729600 9.185346
-4.680000 -12.729600 9.160061
-4.633200 -12.729600 9.118528
-4.586400 -12.729600 9.036125
-4.539600 -12.729600 8.962391
-4.492800 -12.729600 8.840895
-4.446000 -12.729600 8.752276
-4.399200 -12.729600 8.697340
-4.352400 -12.729600 8.641517
-4.305600 -12.729600 8.536048
-4.258800 -12.729600 8.457984
-4.212000 -12.729600 8.438102
-4.165200 -12.729600 8.359076
-4.118400 -12.729600 8.289923
-4.071600 -12.729600 8.195722
-4.024800 -12.729600 8.094856
-3.978000 -12.729600 8.067778
-3.931200 -12.729600 8.007782
-3.884400 -12.729600 7.975851
-3.837600 -12.729600 7.948070
-3.790800 -12.729600 7.897531
-3.744000 -12.729600 7.815059
-3.697200 -12.729600 7.751335
-3.650400 -12.729600 7.709500
-3.603600 -12.729600 7.632266
-3.556800 -12.729600 7.545552
-3.510000 -12.729600 7.470114
-3.463200 -12.729600 7.457125
-3.416400 -12.729600 7.414744
-3.369600 -12.729600 7.399489
-3.322800 -12.729600 7.374686
-3.276000 -12.729600 7.350725
-3.229200 -12.729600 7.278997
-3.182400 -12.729600 7.249828
-3.135600 -12.729600 7.210352
-3.088800 -12.729600 7.186251
-3.042000 -12.729600 7.168698
-2.995200 -12.729600 7.132642
-2.948400 -12.729600 7.038062
-2.901600 -12.729600 7.009556
-2.854800 -12.729600 6.957374
-2.808000 -12.729600 6.906827
-2.761200 -12.729600 6.906827
-2.714400 -12.729600 6.845728
-2.667600 -12.729600 6.816703
-2.620800 -12.729600 6.794690
-2.574000 -12.729600 6.731396
-2.527200 -12.729600 6.704175
-2.480400 -12.729600 6.621576
-2.433600 -12.729600 6.604834
-2.386800 -12.729600 6.621150
-2.340000 -12.729600 6.621150
-2.293200 -12.729600 6.621576
-2.246400 -12.729600 6.604834
-2.199600 -12.729600 6.572734
-2.152800 -12.729600 6.515176
-2.106000 -12.729600 6.492827
-2.059200 -12.729600 6.466813
-2.012400 -12.729600 6.429495
-1.965600 -12.729600 6.363938
-1.918800 -12.729600 6.330502
-1.872000 -12.729600 6.317219
-1.825200 -12.729600 6.300234
-1.778400 -12.729600 6.256279
-1.731600 -12.729600 6.239907
-1.684800 -12.729600 6.228469
-1.638000 -12.729600 6.203457
-1.591200 -12.729600 6.172941
-1.544400 -12.729600 6.115069
-1.497600 -12.729600 6.110004
-1.450800 -12.729600 6.086393
-1.404000 -12.729600 6.084313
-1.357200 -12.729600 6.062348
-1.310400 -12.729600 6.062348
-1.263600 -12.729600 6.044182
-1.216800 -12.729600 6.042528
-1.170000 -12.729600 6.027120
-1.123200 -12.729600 6.027120
-1.076400 -12.729600 6.008281
-1.029600 -12.729600 5.999928
-0.982800 -12.729600 5.973497
-0.936000 -12.729600 5.960677
-0.889200 -12.729600 5.941935
-0.842400 -12.729600 5.930841
-0.795600 -12.729600 5.917587
-0.748800 -12.729600 5.905344
-0.702000 -12.729600 5.872858
-0.655200 -12.729600 5.838941
-0.608400 -12.729600 5.833229
-0.561600 -12.729600 5.816950
-0.514800 -12.729600 5.824365
-0.468000 -12.729600 5.816950
-0.421200 -12.729600 5.803498
-0.374400 -12.729600 5.787347
-0.327600 -12.729600 5.778414
-0.280800 -12.729600 5.766719
-0.234000 -12.729600 5.756926
-0.187200 -12.729600 5.752887
-0.140400 -12.729600 5.740938
-0.093600 -12.729600 5.740808
-0.046800 -12.729600 5.744876
0.000000 -12.729600 5.729534
0.046800 -12.729600 5.729534
0.093600 -12.729600 5.716799
0.140400 -12.729600 5.701753
0.187200 -12.729600 5.696111
0.234000 -12.729600 5.696111
0.280800 -12.729600 5.693378
0.327600 -12.729600 5.682412
0.374400 -12.729600 5.667283
0.421200 -12.729600 5.666350
0.468000 -12.729600 5.643355
0.514800 -12.729600 5.638620
0.561600 -12.729600 5.631787
0.608400 -12.729600 5.631787
0.655200 -12.729600 5.638620
0.702000 -12.729600 5.625995
0.748800 -12.729600 5.619974
0.795600 -12.729600 5.603064
0.842400 -12.729600 5.594478
0.889200 -12.729600 5.591210
0.936000 -12.729600 5.591728
0.982800 -12.729600 5.593562
1.029600 -12.729600 5.602539
1.076400 -12.729600 5.624291
1.123200 -12.729600 5.631403
1.170000 -12.729600 5.650812
1.216800 -12.729600 5.650812
1.263600 -12.729600 5.632647
1.310400 -12.729600 5.624291
1.357200 -12.729600 5.622064
1.404000 -12.729600 5.619028
1.450800 -12.729600 5.619028
1.497600 -12.729600 5.611968
1.544400 -12.729600 5.611968
1.591200 -12.729600 5.611968
1.638000 -12.729600 5.627796
1.684800 -12.729600 5.627796
1.731600 -12.729600 5.627796
1.778400 -12.729600 5.630945
1.825200 -12.729600 5.607719
1.872000 -12.729600 5.591933
1.918800 -12.729600 5.591933
1.965600 -12.729600 5.588966
2.012400 -12.729600 5.588966
2.059200 -12.729600 5.573441
2.106000 -12.729600 5.565787
2.152800 -12.729600 5.567653
2.199600 -12.729600 5.568183
2.246400 -12.729600 5.568183
2.293200 -12.729600 5.569170
2.340000 -12.729600 5.575241
2.386800 -12.729600 5.581787
2.433600 -12.729600 5.588162
2.480400 -12.729600 5.596295
2.527200 -12.729600 5.601760
2.574000 -12.729600 5.601760
2.620800 -12.729600 5.607413
2.667600 -12.729600 5.620568
2.714400 -12.729600 5.623112
2.761200 -12.729600 5.633272
2.808000 -12.729600 5.640578
2.854800 -12.729600 5.641465
2.901600 -12.729600 5.645678
2.948400 -12.729600 5.659514
2.995200 -12.729600 5.669153
3.042000 -12.729600 5.674406
3.088800 -12.729600 5.682588
3.135600 -12.729600 5.689222
3.182400 -12.729600 5.716151
3.229200 -12.729600 5.719221
3.276000 -12.729600 5.722728
3.322800 -12.729600 5.734018
3.369600 -12.729600 5.734018
3.416400 -12.729600 5.737589
3.463200 -12.729600 5.744273
3.510000 -12.729600 5.742734
3.556800 -12.729600 5.747816
3.603600 -12.729600 5.756821
3.650400 -12.729600 5.768929
3.697200 -12.729600 5.759995
3.744000 -12.729600 5.766019
3.790800 -12.729600 5.776715
3.837600 -12.729600 5.782127
3.884400 -12.729600 5.782127
3.931200 -12.729600 5.782127
3.978000 -12.729600 5.807088
4.024800 -12.729600 5.813084
4.071600 -12.729600 5.818255
4.118400 -12.729600 5.834541
4.165200 -12.729600 5.827651
4.212000 -12.729600 5.840178
4.258800 -12.729600 5.840178
4.305600 -12.729600 5.871971
4.352400 -12.729600 5.879363
4.399200 -12.729600 5.891491
4.446000 -12.729600 5.912606
4.492800 -12.729600 5.913366
4.539600 -12.729600 5.917103
4.586400 -12.729600 5.938316
4.633200 -12.729600 5.938316
4.680000 -12.729600 5.936831
4.726800 -12.729600 5.936831
4.773600 -12.729600 5.938316
4.820400 -12.729600 5.959564
4.867200 -12.729600 5.986378
4.914000 -12.729600 5.996228
4.960800 -12.729600 6.032256
5.007600 -12.729600 6.070035
5.054400 -12.729600 6.082702
5.101200 -12.729600 6.138271
5.148000 -12.729600 6.154655
5.194800 -12.729600 6.185571
5.241600 -12.729600 6.219836
5.288400 -12.729600 6.247362
5.335200 -12.729600 6.261544
5.382000 -12.729600 6.262751
5.428800 -12.729600 6.287260
5.475600 -12.729600 6.292524
5.522400 -12.729600 6.296497
5.569200 -12.729600 6.294971
5.616000 -12.729600 6.314032
5.662800 -12.729600 6.332388
5.709600 -12.729600 6.350864
5.756400 -12.729600 6.366730
5.803200 -12.729600 6.374580
5.850000 -12.729600 6.382651
5.896800 -12.729600 6.399790
5.943600 -12.729600 6.407163
5.990400 -12.729600 6.421985
6.037200 -12.729600 6.441484
6.084000 -12.729600 6.442019
6.130800 -12.729600 6.450374
6.177600 -12.729600 6.460562
6.224400 -12.729600 6.473890
6.271200 -12.729600 6.488386
6.318000 -12.729600 6.501128
6.364800 -12.729600 6.510366
6.411600 -12.729600 6.541180
6.458400 -12.729600 6.541180
6.505200 -12.729600 6.566155
6.552000 -12.729600 6.578894
6.598800 -12.729600 6.581000
6.645600 -12.729600 6.581000
6.692400 -12.729600 6.584276
6.739200 -12.729600 6.602867
6.786000 -12.729600 6.610482
6.832800 -12.729600 6.633778
6.879600 -12.729600 6.653240
6.926400 -12.729600 6.653240
6.973200 -12.729600 6.674291
7.020000 -12.729600 6.692322
7.066800 -12.729600 6.694933
7.113600 -12.729600 6.704370
7.160400 -12.729600 6.726311
7.207200 -12.729600 6.740214
7.254000 -12.729600 6.752235
7.300800 -12.729600 6.771881
7.347600 -12.729600 6.771881
7.394400 -12.729600 6.793053
7.441200 -12.729600 6.835469
7.488000 -12.729600 6.837591
7.534800 -12.729600 6.893989
7.581600 -12.729600 6.893989
7.628400 -12.729600 6.928414
7.675200 -12.729600 6.946565
7.722000 -12.729600 6.946565
7.768800 -12.729600 6.965240
7.815600 -12.729600 6.973066
7.862400 -12.729600 6.992138
7.909200 -12.729600 6.992736
7.956000 -12.729600 6.992736
8.002800 -12.729600 7.001574
8.049600 -12.729600 7.021722
8.096400 -12.729600 7.041135
8.143200 -12.729600 7.048300
8.190000 -12.729600 7.050067
8.236800 -12.729600 7.107433
8.283600 -12.729600 7.126789
8.330400 -12.729600 7.140009
8.377200 -12.729600 7.149402
8.424000 -12.729600 7.163070
8.470800 -12.729600 7.174494
8.517600 -12.729600 7.251669
8.564400 -12.729600 7.272583
8.611200 -12.729600 7.292049
8.658000 -12.729600 7.325331
8.704800 -12.729600 7.374380
8.751600 -12.729600 7.379839
8.798400 -12.729600 7.382227
8.845200 -12.729600 7.438701
8.892000 -12.729600 7.485525
8.938800 -12.729600 7.497967
8.985600 -12.729600 7.520686
9.032400 -12.729600 7.533325
9.079200 -12.729600 7.588528
9.126000 -12.729600 7.625848
9.172800 -12.729600 7.647564
9.219600 -12.729600 7.669011
9.266400 -12.729600 7.673627
9.313200 -12.729600 7.693307
9.360000 -12.729600 7.706004
9.406800 -12.729600 7.733578
9.453600 -12.729600 7.763477
9.500400 -12.729600 7.780373
9.547200 -12.729600 7.789030
9.594000 -12.729600 7.790473
9.640800 -12.729600 7.826264
9.687600 -12.729600 7.861594
9.734400 -12.729600 7.913563
9.781200 -12.729600 7.917147
9.828000 -12.729600 7.931470
9.874800 -12.729600 7.959036
9.921600 -12.729600 8.016445
9.968400 -12.729600 8.046276
10.015200 -12.729600 8.093875
10.062000 -12.729600 8.117709
10.108800 -12.729600 8.136888
10.155600 -12.729600 8.136888
10.202400 -12.729600 8.190625
10.249200 -12.729600 8.224975
10.296000 -12.729600 8.254210
10.342800 -12.729600 8.313067
10.389600 -12.729600 8.331356
10.436400 -12.729600 8.393675
10.483200 -12.729600 8.414059
10.530000 -12.729600 8.436995
10.576800 -12.729600 8.518066
10.623600 -12.729600 8.538715
10.670400 -12.729600 8.611171
10.717200 -12.729600 8.687721
10.764000 -12.729600 8.716174
10.810800 -12.729600 8.687721
10.857600 -12.729600 8.609387
10.904400 -12.729600 8.609527
10.951200 -12.729600 8.726418
13.806000 -12.729600 7.697348
13.993200 -12.729600 7.713381
14.040000 -12.729600 7.714043
14.086800 -12.729600 7.718869
14.133600 -12.729600 7.718869
14.180400 -12.729600 7.728108
14.648400 -12.729600 7.773838
14.929200 -12.729600 7.807962
14.976000 -12.729600 7.809323
15.022800 -12.729600 7.821028
15.069600 -12.729600 7.806103
15.116400 -12.729600 7.795949
15.163200 -12.729600 7.767083
16.052400 -12.729600 6.398982
16.099200 -12.729600 6.406131
16.192800 -12.729600 6.421720
17.082000 -12.729600 4.902069
17.128800 -12.729600 4.662695
17.175600 -12.729600 4.543960
17.643600 -12.729600 2.508991
18.532800 -12.729600 -2.353187
18.579600 -12.729600 0.000000
-18.720000 -12.682800 0.000000
-18.673200 -12.682800 0.000000
-18.626400 -12.682800 0.000000
-18.579600 -12.682800 -15.085476
-18.532800 -12.682800 -15.063507
-18.486000 -12.682800 -15.074815
-18.439200 -12.682800 -15.051769
-18.392400 -12.682800 -15.036797
-18.345600 -12.682800 -15.010630
-18.298800 -12.682800 -15.000065
-18.252000 -12.682800 -14.971212
-18.205200 -12.682800 -14.949718
-18.158400 -12.682800 -14.957346
-18.111600 -12.682800 -14.931717
-18.064800 -12.682800 -14.921717
-18.018000 -12.682800 -14.872504
-17.971200 -12.682800 -14.851675
-17.924400 -12.682800 -14.821044
-17.877600 -12.682800 -14.816203
-17.830800 -12.682800 -14.816203
-17.784000 -12.682800 -14.798775
-17.737200 -12.682800 -14.766556
-17.690400 -12.682800 -14.740587
-17.643600 -12.682800 -14.695459
-17.596800 -12.682800 -14.638565
-17.550000 -12.682800 -14.613764
-17.503200 -12.682800 -14.580987
-17.456400 -12.682800 -14.559882
-17.409600 -12.682800 -14.546422
-17.362800 -12.682800 -14.534266
-17.316000 -12.682800 -14.511095
-17.269200 -12.682800 -14.498174
-17.222400 -12.682800 -14.496653
-17.175600 -12.682800 -14.495245
-17.128800 -12.682800 -14.492159
-17.082000 -12.682800 -14.465037
-17.035200 -12.682800 -14.429298
-16.988400 -12.682800 -14.380857
-16.941600 -12.682800 -14.345988
-16.894800 -12.682800 -14.330832
-16.848000 -12.682800 -14.308128
-16.801200 -12.682800 -14.259809
-16.754400 -12.682800 -14.213492
-16.707600 -12.682800 -14.150787
-16.660800 -12.682800 -14.036723
-16.614000 -12.682800 -14.031360
-16.567200 -12.682800 -13.979303
-16.520400 -12.682800 -13.922259
-15.350400 -12.682800 5.098714
-15.303600 -12.682800 5.148297
-15.256800 -12.682800 5.196844
-15.210000 -12.682800 5.237472
-15.163200 -12.682800 5.260238
-15.116400 -12.682800 5.276644
-15.069600 -12.682800 5.303078
-15.022800 -12.682800 5.324038
-14.976000 -12.682800 5.331721
-14.929200 -12.682800 5.346558
-14.882400 -12.682800 5.370520
-14.835600 -12.682800 5.390412
-14.788800 -12.682800 5.399698
-14.742000 -12.682800 5.403217
-14.695200 -12.682800 5.418375
-14.648400 -12.682800 5.419964
-14.601600 -12.682800 5.423597
-14.554800 -12.682800 5.422384
-14.508000 -12.682800 5.425424
-14.461200 -12.682800 5.432207
-14.414400 -12.682800 5.440033
-14.367600 -12.682800 5.444591
-14.320800 -12.682800 5.460756
-14.274000 -12.682800 5.467865
-14.227200 -12.682800 5.478434
-14.180400 -12.682800 5.487507
-14.133600 -12.682800 5.494575
-14.086800 -12.682800 5.496328
-14.040000 -12.682800 5.501135
-13.993200 -12.682800 5.522214
-13.946400 -12.682800 5.533885
-13.899600 -12.682800 5.580095
-4.773600 -12.682800 9.247241
-4.726800 -12.682800 9.133195
-4.680000 -12.682800 9.133195
-4.633200 -12.682800 9.124296
-4.586400 -12.682800 9.048745
-4.539600 -12.682800 8.993472
-4.492800 -12.682800 8.852191
-4.446000 -12.682800 8.757210
-4.399200 -12.682800 8.701889
-4.352400 -12.682800 8.631047
-4.305600 -12.682800 8.489284
-4.258800 -12.682800 8.445048
-4.212000 -12.682800 8.428274
-4.165200 -12.682800 8.332560
-4.118400 -12.682800 8.286925
-4.071600 -12.682800 8.195722
-4.024800 -12.682800 8.082198
-3.978000 -12.682800 8.036902
-3.931200 -12.682800 8.001812
-3.884400 -12.682800 7.965734
-3.837600 -12.682800 7.930133
-3.790800 -12.682800 7.846106
-3.744000 -12.682800 7.779295
-3.697200 -12.682800 7.698271
-3.650400 -12.682800 7.632266
-3.603600 -12.682800 7.545552
-3.556800 -12.682800 7.518133
-3.510000 -12.682800 7.457229
-3.463200 -12.682800 7.406596
-3.416400 -12.682800 7.403481
-3.369600 -12.682800 7.392951
-3.322800 -12.682800 7.374686
-3.276000 -12.682800 7.341155
-3.229200 -12.682800 7.267071
-3.182400 -12.682800 7.233611
-3.135600 -12.682800 7.196239
-3.088800 -12.682800 7.186251
-3.042000 -12.682800 7.145937
-2.995200 -12.682800 7.111516
-2.948400 -12.682800 7.038062
-2.901600 -12.682800 7.001939
-2.854800 -12.682800 6.948278
-2.808000 -12.682800 6.906827
-2.761200 -12.682800 6.895438
-2.714400 -12.682800 6.816703
-2.667600 -12.682800 6.792861
-2.620800 -12.682800 6.770665
-2.574000 -12.682800 6.723120
-2.527200 -12.682800 6.681582
-2.480400 -12.682800 6.636955
-2.433600 -12.682800 6.635192
-2.386800 -12.682800 6.635192
-2.340000 -12.682800 6.621576
-2.293200 -12.682800 6.621576
-2.246400 -12.682800 6.604514
-2.199600 -12.682800 6.560622
-2.152800 -12.682800 6.515176
-2.106000 -12.682800 6.492827
-2.059200 -12.682800 6.466813
-2.012400 -12.682800 6.435080
-1.965600 -12.682800 6.400540
-1.918800 -12.682800 6.363938
-1.872000 -12.682800 6.303307
-1.825200 -12.682800 6.285776
-1.778400 -12.682800 6.251345
-1.731600 -12.682800 6.236190
-1.684800 -12.682800 6.217082
-1.638000 -12.682800 6.203457
-1.591200 -12.682800 6.174007
-1.544400 -12.682800 6.116193
-1.497600 -12.682800 6.110004
-1.450800 -12.682800 6.084313
-1.404000 -12.682800 6.077820
-1.357200 -12.682800 6.060950
-1.310400 -12.682800 6.061133
-1.263600 -12.682800 6.034875
-1.216800 -12.682800 6.042528
-1.170000 -12.682800 6.025176
-1.123200 -12.682800 6.025176
-1.076400 -12.682800 6.007334
-1.029600 -12.682800 5.985393
-0.982800 -12.682800 5.972917
-0.936000 -12.682800 5.953609
-0.889200 -12.682800 5.938808
-0.842400 -12.682800 5.923414
-0.795600 -12.682800 5.917587
-0.748800 -12.682800 5.914269
-0.702000 -12.682800 5.904220
-0.655200 -12.682800 5.858680
-0.608400 -12.682800 5.838941
-0.561600 -12.682800 5.833229
-0.514800 -12.682800 5.824365
-0.468000 -12.682800 5.805555
-0.421200 -12.682800 5.795322
-0.374400 -12.682800 5.780903
-0.327600 -12.682800 5.766022
-0.280800 -12.682800 5.753950
-0.234000 -12.682800 5.747740
-0.187200 -12.682800 5.740589
-0.140400 -12.682800 5.722699
-0.093600 -12.682800 5.716799
-0.046800 -12.682800 5.704556
0.000000 -12.682800 5.696111
0.046800 -12.682800 5.696111
0.093600 -12.682800 5.690506
0.140400 -12.682800 5.693378
0.187200 -12.682800 5.683235
0.234000 -12.682800 5.690506
0.280800 -12.682800 5.682412
0.327600 -12.682800 5.674027
0.374400 -12.682800 5.667283
0.421200 -12.682800 5.666350
0.468000 -12.682800 5.643355
0.514800 -12.682800 5.638620
0.561600 -12.682800 5.628147
0.608400 -12.682800 5.631787
0.655200 -12.682800 5.634363
0.702000 -12.682800 5.625995
0.748800 -12.682800 5.622121
0.795600 -12.682800 5.603064
0.842400 -12.682800 5.594478
0.889200 -12.682800 5.593562
0.936000 -12.682800 5.594478
0.982800 -12.682800 5.599148
1.029600 -12.682800 5.620356
1.076400 -12.682800 5.625462
1.123200 -12.682800 5.630448
1.170000 -12.682800 5.632647
1.216800 -12.682800 5.631403
1.263600 -12.682800 5.621690
1.310400 -12.682800 5.598199
1.357200 -12.682800 5.598199
1.404000 -12.682800 5.597426
1.450800 -12.682800 5.598199
1.497600 -12.682800 5.597103
1.544400 -12.682800 5.596720
1.591200 -12.682800 5.596720
1.638000 -12.682800 5.597426
1.684800 -12.682800 5.595291
1.731600 -12.682800 5.599903
1.778400 -12.682800 5.593786
1.825200 -12.682800 5.589653
1.872000 -12.682800 5.585543
1.918800 -12.682800 5.588966
1.965600 -12.682800 5.581140
2.012400 -12.682800 5.588966
2.059200 -12.682800 5.566495
2.106000 -12.682800 5.565787
2.152800 -12.682800 5.567653
2.199600 -12.682800 5.569170
2.246400 -12.682800 5.569170
2.293200 -12.682800 5.572842
2.340000 -12.682800 5.577884
2.386800 -12.682800 5.588162
2.433600 -12.682800 5.593645
2.480400 -12.682800 5.606939
2.527200 -12.682800 5.608086
2.574000 -12.682800 5.615126
2.620800 -12.682800 5.615138
2.667600 -12.682800 5.623112
2.714400 -12.682800 5.638426
2.761200 -12.682800 5.640164
2.808000 -12.682800 5.640757
2.854800 -12.682800 5.642409
2.901600 -12.682800 5.645690
2.948400 -12.682800 5.656341
2.995200 -12.682800 5.665998
3.042000 -12.682800 5.674406
3.088800 -12.682800 5.674406
3.135600 -12.682800 5.685015
3.182400 -12.682800 5.704930
3.229200 -12.682800 5.705644
3.276000 -12.682800 5.705644
3.322800 -12.682800 5.705644
3.369600 -12.682800 5.705644
3.416400 -12.682800 5.718206
3.463200 -12.682800 5.719221
3.510000 -12.682800 5.709655
3.556800 -12.682800 5.721821
3.603600 -12.682800 5.742734
3.650400 -12.682800 5.747816
3.697200 -12.682800 5.753408
3.744000 -12.682800 5.742734
3.790800 -12.682800 5.754704
3.837600 -12.682800 5.768929
3.884400 -12.682800 5.776715
3.931200 -12.682800 5.776715
3.978000 -12.682800 5.802417
4.024800 -12.682800 5.802417
4.071600 -12.682800 5.807088
4.118400 -12.682800 5.826334
4.165200 -12.682800 5.826334
4.212000 -12.682800 5.827651
4.258800 -12.682800 5.826334
4.305600 -12.682800 5.859799
4.352400 -12.682800 5.863676
4.399200 -12.682800 5.879363
4.446000 -12.682800 5.879363
4.492800 -12.682800 5.912606
4.539600 -12.682800 5.897119
4.586400 -12.682800 5.936831
4.633200 -12.682800 5.936831
4.680000 -12.682800 5.924619
4.726800 -12.682800 5.932954
4.773600 -12.682800 5.938316
4.820400 -12.682800 5.956885
4.867200 -12.682800 5.983253
4.914000 -12.682800 6.012986
4.960800 -12.682800 6.027805
5.007600 -12.682800 6.064084
5.054400 -12.682800 6.082702
5.101200 -12.682800 6.124005
5.148000 -12.682800 6.138598
5.194800 -12.682800 6.163346
5.241600 -12.682800 6.192524
5.288400 -12.682800 6.236757
5.335200 -12.682800 6.258104
5.382000 -12.682800 6.261544
5.428800 -12.682800 6.265304
5.475600 -12.682800 6.265304
5.522400 -12.682800 6.287260
5.569200 -12.682800 6.265304
5.616000 -12.682800 6.294971
5.662800 -12.682800 6.314032
5.709600 -12.682800 6.342280
5.756400 -12.682800 6.360759
5.803200 -12.682800 6.374580
5.850000 -12.682800 6.395061
5.896800 -12.682800 6.408949
5.943600 -12.682800 6.413771
5.990400 -12.682800 6.442019
6.037200 -12.682800 6.450374
6.084000 -12.682800 6.451220
6.130800 -12.682800 6.452577
6.177600 -12.682800 6.462325
6.224400 -12.682800 6.488088
6.271200 -12.682800 6.489336
6.318000 -12.682800 6.510366
6.364800 -12.682800 6.539029
6.411600 -12.682800 6.546937
6.458400 -12.682800 6.562643
6.505200 -12.682800 6.567330
6.552000 -12.682800 6.578894
6.598800 -12.682800 6.589118
6.645600 -12.682800 6.589118
6.692400 -12.682800 6.603402
6.739200 -12.682800 6.614117
6.786000 -12.682800 6.633660
6.832800 -12.682800 6.641316
6.879600 -12.682800 6.672861
6.926400 -12.682800 6.656001
6.973200 -12.682800 6.692322
7.020000 -12.682800 6.705607
7.066800 -12.682800 6.705607
7.113600 -12.682800 6.714102
7.160400 -12.682800 6.727029
7.207200 -12.682800 6.740214
7.254000 -12.682800 6.750462
7.300800 -12.682800 6.759312
7.347600 -12.682800 6.759312
7.394400 -12.682800 6.759405
7.441200 -12.682800 6.784783
7.488000 -12.682800 6.790628
7.534800 -12.682800 6.817793
7.581600 -12.682800 6.864078
7.628400 -12.682800 6.893989
7.675200 -12.682800 6.910254
7.722000 -12.682800 6.928414
7.768800 -12.682800 6.938669
7.815600 -12.682800 6.965240
7.862400 -12.682800 6.967892
7.909200 -12.682800 6.983173
7.956000 -12.682800 6.986824
8.002800 -12.682800 6.995349
8.049600 -12.682800 7.013687
8.096400 -12.682800 7.052435
8.143200 -12.682800 7.047628
8.190000 -12.682800 7.052435
8.236800 -12.682800 7.107433
8.283600 -12.682800 7.137703
8.330400 -12.682800 7.140009
8.377200 -12.682800 7.159118
8.424000 -12.682800 7.163070
8.470800 -12.682800 7.170802
8.517600 -12.682800 7.243398
8.564400 -12.682800 7.253128
8.611200 -12.682800 7.266967
8.658000 -12.682800 7.305247
8.704800 -12.682800 7.338920
8.751600 -12.682800 7.348816
8.798400 -12.682800 7.352889
8.845200 -12.682800 7.374194
8.892000 -12.682800 7.438701
8.938800 -12.682800 7.465979
8.985600 -12.682800 7.504799
9.032400 -12.682800 7.518873
9.079200 -12.682800 7.588528
9.126000 -12.682800 7.625848
9.172800 -12.682800 7.656693
9.219600 -12.682800 7.669011
9.266400 -12.682800 7.673627
9.313200 -12.682800 7.693307
9.360000 -12.682800 7.709331
9.406800 -12.682800 7.724718
9.453600 -12.682800 7.744187
9.500400 -12.682800 7.778952
9.547200 -12.682800 7.790473
9.594000 -12.682800 7.799865
9.640800 -12.682800 7.854548
9.687600 -12.682800 7.888185
9.734400 -12.682800 7.914991
9.781200 -12.682800 7.917291
9.828000 -12.682800 7.931470
9.874800 -12.682800 7.959036
9.921600 -12.682800 8.016445
9.968400 -12.682800 8.045468
10.015200 -12.682800 8.079039
10.062000 -12.682800 8.130162
10.108800 -12.682800 8.161588
10.155600 -12.682800 8.167710
10.202400 -12.682800 8.172560
10.249200 -12.682800 8.211915
10.296000 -12.682800 8.226375
10.342800 -12.682800 8.272906
10.389600 -12.682800 8.290035
10.436400 -12.682800 8.399322
10.483200 -12.682800 8.434082
10.530000 -12.682800 8.447269
10.576800 -12.682800 8.531770
10.623600 -12.682800 8.569428
10.670400 -12.682800 8.611171
10.717200 -12.682800 8.687721
10.764000 -12.682800 8.716174
10.810800 -12.682800 8.687721
10.857600 -12.682800 8.609387
10.904400 -12.682800 8.609527
10.951200 -12.682800 8.821725
10.998000 -12.682800 8.879199
13.946400 -12.682800 7.688827
14.040000 -12.682800 7.713381
14.086800 -12.682800 7.718129
14.320800 -12.682800 7.735290
14.929200 -12.682800 7.809323
14.976000 -12.682800 7.816530
15.022800 -12.682800 7.840740
15.069600 -12.682800 7.809323
15.116400 -12.682800 7.805008
15.163200 -12.682800 7.784389
15.210000 -12.682800 7.767083
16.146000 -12.682800 6.404167
17.128800 -12.682800 4.671193
17.175600 -12.682800 4.553614
17.222400 -12.682800 4.451917
-18.720000 -12.636000 0.000000
-18.673200 -12.636000 0.000000
-18.626400 -12.636000 0.000000
-18.579600 -12.636000 -15.092599
-18.532800 -12.636000 -15.084214
-18.486000 -12.636000 -15.084214
-18.439200 -12.636000 -15.051769
-18.392400 -12.636000 -15.025899
-18.345600 -12.636000 -15.010630
-18.298800 -12.636000 -14.993867
-18.252000 -12.636000 -14.971212
-18.205200 -12.636000 -14.949305
-18.158400 -12.636000 -14.949718
-18.111600 -12.636000 -14.929836
-18.064800 -12.636000 -14.891814
-18.018000 -12.636000 -14.872504
-17.971200 -12.636000 -14.853026
-17.924400 -12.636000 -14.824359
-17.877600 -12.636000 -14.842391
-17.830800 -12.636000 -14.821044
-17.784000 -12.636000 -14.807616
-17.737200 -12.636000 -14.778629
-17.690400 -12.636000 -14.761626
-17.643600 -12.636000 -14.709715
-17.596800 -12.636000 -14.691277
-17.550000 -12.636000 -14.638565
-17.503200 -12.636000 -14.589628
-17.456400 -12.636000 -14.571352
-17.409600 -12.636000 -14.554705
-17.362800 -12.636000 -14.539633
-17.316000 -12.636000 -14.539633
-17.269200 -12.636000 -14.503010
-17.222400 -12.636000 -14.503010
-17.175600 -12.636000 -14.532072
-17.128800 -12.636000 -14.520630
-17.082000 -12.636000 -14.492159
-17.035200 -12.636000 -14.452479
-16.988400 -12.636000 -14.414670
-16.941600 -12.636000 -14.361985
-16.894800 -12.636000 -14.352356
-16.848000 -12.636000 -14.326211
-16.801200 -12.636000 -14.308128
-16.754400 -12.636000 -14.245745
-16.707600 -12.636000 -14.150787
-16.660800 -12.636000 -14.036723
-16.614000 -12.636000 -13.983165
-16.567200 -12.636000 -13.909198
-15.397200 -12.636000 5.098714
-15.350400 -12.636000 5.111337
-15.303600 -12.636000 5.153181
-15.256800 -12.636000 5.232170
-15.210000 -12.636000 5.260238
-15.163200 -12.636000 5.276644
-15.116400 -12.636000 5.295139
-15.069600 -12.636000 5.310466
-15.022800 -12.636000 5.325223
-14.976000 -12.636000 5.333944
[truncated: 6,746,504 more chars]
