# Supplementary material for: Case study of 3D fingerprints applications
Source: PLoS One. 2017 Apr 11;12(4):e0175261. doi: 10.1371/journal.pone.0175261 (PMC5388323; doi:10.1371/journal.pone.0175261)
Supplement: S1 Database — (ZIP) [file pone.0175261.s001.zip › S1_Database/S1_Database_Session2-3D finger point cloud data/cjr_l2_g_2.txt]

-18.720000 -14.040000 0.000000
-18.673200 -14.040000 0.000000
-18.626400 -14.040000 0.000000
-18.579600 -14.040000 0.000000
-18.532800 -14.040000 0.000000
-18.486000 -14.040000 0.000000
-18.439200 -14.040000 0.000000
-18.392400 -14.040000 0.000000
-18.345600 -14.040000 0.000000
-18.298800 -14.040000 0.000000
-18.252000 -14.040000 0.000000
-18.205200 -14.040000 0.000000
-18.158400 -14.040000 0.000000
-18.111600 -14.040000 0.000000
-18.064800 -14.040000 0.000000
-18.018000 -14.040000 0.000000
-17.971200 -14.040000 0.000000
-17.924400 -14.040000 0.000000
-17.877600 -14.040000 0.000000
-17.830800 -14.040000 0.000000
-17.784000 -14.040000 0.000000
-17.737200 -14.040000 0.000000
-17.690400 -14.040000 0.000000
-17.643600 -14.040000 0.000000
-17.596800 -14.040000 0.000000
-17.550000 -14.040000 0.000000
-17.503200 -14.040000 0.000000
-17.456400 -14.040000 0.000000
-17.409600 -14.040000 0.000000
-17.362800 -14.040000 0.000000
-17.316000 -14.040000 0.000000
-17.269200 -14.040000 0.000000
-17.222400 -14.040000 0.000000
-17.175600 -14.040000 0.000000
-17.128800 -14.040000 0.000000
-17.082000 -14.040000 0.000000
-17.035200 -14.040000 0.000000
-16.988400 -14.040000 0.000000
-16.941600 -14.040000 0.000000
-16.894800 -14.040000 0.000000
-16.848000 -14.040000 0.000000
-16.801200 -14.040000 0.000000
-16.754400 -14.040000 0.000000
-16.707600 -14.040000 0.000000
-16.660800 -14.040000 0.000000
-16.614000 -14.040000 0.000000
-16.567200 -14.040000 0.000000
-16.520400 -14.040000 0.000000
-16.473600 -14.040000 0.000000
-16.426800 -14.040000 0.000000
-16.380000 -14.040000 0.000000
-16.333200 -14.040000 0.000000
-16.286400 -14.040000 0.000000
-16.239600 -14.040000 0.000000
-16.192800 -14.040000 0.000000
-16.146000 -14.040000 0.000000
-16.099200 -14.040000 0.000000
-16.052400 -14.040000 0.000000
-16.005600 -14.040000 0.000000
-15.958800 -14.040000 0.000000
-15.912000 -14.040000 0.000000
-15.865200 -14.040000 0.000000
-15.818400 -14.040000 0.000000
-15.771600 -14.040000 0.000000
-14.274000 -14.040000 0.000000
-14.227200 -14.040000 0.000000
-14.180400 -14.040000 0.000000
-14.133600 -14.040000 0.000000
-14.086800 -14.040000 0.000000
-14.040000 -14.040000 0.000000
-13.993200 -14.040000 0.000000
-13.946400 -14.040000 0.000000
-13.899600 -14.040000 0.000000
-13.852800 -14.040000 0.000000
-13.806000 -14.040000 0.000000
-13.759200 -14.040000 0.000000
-13.712400 -14.040000 0.000000
-13.665600 -14.040000 0.000000
-13.618800 -14.040000 0.000000
-13.572000 -14.040000 0.000000
-13.525200 -14.040000 0.000000
-13.478400 -14.040000 0.000000
-13.431600 -14.040000 0.000000
-13.384800 -14.040000 0.000000
-13.338000 -14.040000 0.000000
-13.291200 -14.040000 0.000000
-13.244400 -14.040000 0.000000
-13.197600 -14.040000 0.000000
-13.150800 -14.040000 0.000000
-13.104000 -14.040000 0.000000
-13.057200 -14.040000 0.000000
-13.010400 -14.040000 0.000000
-12.963600 -14.040000 0.000000
-12.916800 -14.040000 0.000000
-12.870000 -14.040000 0.000000
-12.823200 -14.040000 0.000000
-4.399200 -14.040000 0.000000
-4.352400 -14.040000 0.000000
-4.305600 -14.040000 0.000000
-4.258800 -14.040000 0.000000
-4.212000 -14.040000 0.000000
-4.165200 -14.040000 0.000000
-4.118400 -14.040000 0.000000
-4.071600 -14.040000 0.000000
-4.024800 -14.040000 0.000000
-3.978000 -14.040000 0.000000
-3.931200 -14.040000 0.000000
-3.884400 -14.040000 0.000000
-3.837600 -14.040000 0.000000
-3.790800 -14.040000 0.000000
-3.744000 -14.040000 0.000000
-3.697200 -14.040000 0.000000
-3.650400 -14.040000 0.000000
-3.603600 -14.040000 0.000000
-3.556800 -14.040000 0.000000
-3.510000 -14.040000 0.000000
-3.463200 -14.040000 0.000000
-3.416400 -14.040000 0.000000
-3.369600 -14.040000 0.000000
-3.322800 -14.040000 0.000000
-3.276000 -14.040000 0.000000
-3.229200 -14.040000 0.000000
-3.182400 -14.040000 0.000000
-3.135600 -14.040000 0.000000
-3.088800 -14.040000 0.000000
-3.042000 -14.040000 0.000000
-2.995200 -14.040000 0.000000
-2.948400 -14.040000 0.000000
-2.901600 -14.040000 0.000000
-2.854800 -14.040000 0.000000
-2.808000 -14.040000 0.000000
-2.761200 -14.040000 0.000000
-2.714400 -14.040000 0.000000
-2.667600 -14.040000 0.000000
-2.620800 -14.040000 0.000000
-2.574000 -14.040000 0.000000
-2.527200 -14.040000 0.000000
-2.480400 -14.040000 0.000000
-2.433600 -14.040000 0.000000
-2.386800 -14.040000 0.000000
-2.340000 -14.040000 0.000000
-2.293200 -14.040000 0.000000
-2.246400 -14.040000 0.000000
-2.199600 -14.040000 0.000000
-2.152800 -14.040000 0.000000
-2.106000 -14.040000 0.000000
-2.059200 -14.040000 0.000000
-2.012400 -14.040000 0.000000
-1.965600 -14.040000 0.000000
-1.918800 -14.040000 0.000000
-1.872000 -14.040000 0.000000
-1.825200 -14.040000 0.000000
-1.778400 -14.040000 0.000000
-1.731600 -14.040000 0.000000
-1.684800 -14.040000 0.000000
-1.638000 -14.040000 0.000000
-1.591200 -14.040000 0.000000
-1.544400 -14.040000 0.000000
-1.497600 -14.040000 0.000000
-1.450800 -14.040000 0.000000
-1.404000 -14.040000 0.000000
-1.357200 -14.040000 0.000000
-1.310400 -14.040000 0.000000
-1.263600 -14.040000 0.000000
-1.216800 -14.040000 0.000000
-1.170000 -14.040000 0.000000
-1.123200 -14.040000 0.000000
-1.076400 -14.040000 0.000000
-1.029600 -14.040000 0.000000
-0.982800 -14.040000 0.000000
-0.936000 -14.040000 0.000000
-0.889200 -14.040000 0.000000
-0.842400 -14.040000 0.000000
-0.795600 -14.040000 0.000000
-0.748800 -14.040000 0.000000
-0.702000 -14.040000 0.000000
-0.655200 -14.040000 0.000000
-0.608400 -14.040000 0.000000
-0.561600 -14.040000 0.000000
-0.514800 -14.040000 0.000000
-0.468000 -14.040000 0.000000
-0.421200 -14.040000 0.000000
-0.374400 -14.040000 0.000000
-0.327600 -14.040000 0.000000
-0.280800 -14.040000 0.000000
-0.234000 -14.040000 0.000000
-0.187200 -14.040000 0.000000
-0.140400 -14.040000 0.000000
-0.093600 -14.040000 0.000000
-0.046800 -14.040000 0.000000
0.000000 -14.040000 0.000000
0.046800 -14.040000 0.000000
0.093600 -14.040000 0.000000
0.140400 -14.040000 0.000000
0.187200 -14.040000 0.000000
0.234000 -14.040000 0.000000
0.280800 -14.040000 0.000000
0.327600 -14.040000 0.000000
0.374400 -14.040000 0.000000
0.421200 -14.040000 0.000000
0.468000 -14.040000 0.000000
0.514800 -14.040000 0.000000
0.561600 -14.040000 0.000000
0.608400 -14.040000 0.000000
0.655200 -14.040000 0.000000
0.702000 -14.040000 0.000000
0.748800 -14.040000 0.000000
0.795600 -14.040000 0.000000
0.842400 -14.040000 0.000000
0.889200 -14.040000 0.000000
0.936000 -14.040000 0.000000
0.982800 -14.040000 0.000000
1.029600 -14.040000 0.000000
1.076400 -14.040000 0.000000
1.123200 -14.040000 0.000000
1.170000 -14.040000 0.000000
1.216800 -14.040000 0.000000
1.263600 -14.040000 0.000000
1.310400 -14.040000 0.000000
1.357200 -14.040000 0.000000
1.404000 -14.040000 0.000000
1.450800 -14.040000 0.000000
1.497600 -14.040000 0.000000
1.544400 -14.040000 0.000000
1.591200 -14.040000 0.000000
1.638000 -14.040000 0.000000
1.684800 -14.040000 0.000000
1.731600 -14.040000 0.000000
1.778400 -14.040000 0.000000
1.825200 -14.040000 0.000000
1.872000 -14.040000 0.000000
1.918800 -14.040000 0.000000
1.965600 -14.040000 0.000000
2.012400 -14.040000 0.000000
2.059200 -14.040000 0.000000
2.106000 -14.040000 0.000000
2.152800 -14.040000 0.000000
2.199600 -14.040000 0.000000
2.246400 -14.040000 0.000000
2.293200 -14.040000 0.000000
2.340000 -14.040000 0.000000
2.386800 -14.040000 0.000000
2.433600 -14.040000 0.000000
2.480400 -14.040000 0.000000
2.527200 -14.040000 0.000000
2.574000 -14.040000 0.000000
2.620800 -14.040000 0.000000
2.667600 -14.040000 0.000000
2.714400 -14.040000 0.000000
2.761200 -14.040000 0.000000
2.808000 -14.040000 0.000000
2.854800 -14.040000 0.000000
2.901600 -14.040000 0.000000
2.948400 -14.040000 0.000000
2.995200 -14.040000 0.000000
3.042000 -14.040000 0.000000
3.088800 -14.040000 0.000000
3.135600 -14.040000 0.000000
3.182400 -14.040000 0.000000
3.229200 -14.040000 0.000000
3.276000 -14.040000 0.000000
3.322800 -14.040000 0.000000
3.369600 -14.040000 0.000000
3.416400 -14.040000 0.000000
3.463200 -14.040000 0.000000
3.510000 -14.040000 0.000000
3.556800 -14.040000 0.000000
3.603600 -14.040000 0.000000
3.650400 -14.040000 0.000000
3.697200 -14.040000 0.000000
3.744000 -14.040000 0.000000
3.790800 -14.040000 0.000000
3.837600 -14.040000 0.000000
3.884400 -14.040000 0.000000
3.931200 -14.040000 0.000000
3.978000 -14.040000 0.000000
4.024800 -14.040000 0.000000
4.071600 -14.040000 0.000000
4.118400 -14.040000 0.000000
4.165200 -14.040000 0.000000
4.212000 -14.040000 0.000000
4.258800 -14.040000 0.000000
4.305600 -14.040000 0.000000
4.352400 -14.040000 0.000000
4.399200 -14.040000 0.000000
4.446000 -14.040000 0.000000
4.492800 -14.040000 0.000000
4.539600 -14.040000 0.000000
4.586400 -14.040000 0.000000
4.633200 -14.040000 0.000000
4.680000 -14.040000 0.000000
4.726800 -14.040000 0.000000
4.773600 -14.040000 0.000000
4.820400 -14.040000 0.000000
4.867200 -14.040000 0.000000
4.914000 -14.040000 0.000000
4.960800 -14.040000 0.000000
5.007600 -14.040000 0.000000
5.054400 -14.040000 0.000000
5.101200 -14.040000 0.000000
5.148000 -14.040000 0.000000
5.194800 -14.040000 0.000000
5.241600 -14.040000 0.000000
5.288400 -14.040000 0.000000
5.335200 -14.040000 0.000000
5.382000 -14.040000 0.000000
5.428800 -14.040000 0.000000
5.475600 -14.040000 0.000000
5.522400 -14.040000 0.000000
5.569200 -14.040000 0.000000
5.616000 -14.040000 0.000000
5.662800 -14.040000 0.000000
5.709600 -14.040000 0.000000
5.756400 -14.040000 0.000000
5.803200 -14.040000 0.000000
5.850000 -14.040000 0.000000
5.896800 -14.040000 0.000000
5.943600 -14.040000 0.000000
5.990400 -14.040000 0.000000
6.037200 -14.040000 0.000000
6.084000 -14.040000 0.000000
6.130800 -14.040000 0.000000
6.177600 -14.040000 0.000000
6.224400 -14.040000 0.000000
6.271200 -14.040000 0.000000
6.318000 -14.040000 0.000000
6.364800 -14.040000 0.000000
6.411600 -14.040000 0.000000
6.458400 -14.040000 0.000000
6.505200 -14.040000 0.000000
6.552000 -14.040000 0.000000
6.598800 -14.040000 0.000000
6.645600 -14.040000 0.000000
6.692400 -14.040000 0.000000
6.739200 -14.040000 0.000000
6.786000 -14.040000 0.000000
6.832800 -14.040000 0.000000
6.879600 -14.040000 0.000000
6.926400 -14.040000 0.000000
6.973200 -14.040000 0.000000
7.020000 -14.040000 0.000000
7.066800 -14.040000 0.000000
7.113600 -14.040000 0.000000
7.160400 -14.040000 0.000000
7.207200 -14.040000 0.000000
7.254000 -14.040000 0.000000
7.300800 -14.040000 0.000000
7.347600 -14.040000 0.000000
7.394400 -14.040000 0.000000
7.441200 -14.040000 0.000000
7.488000 -14.040000 0.000000
7.534800 -14.040000 0.000000
7.581600 -14.040000 0.000000
7.628400 -14.040000 0.000000
7.675200 -14.040000 0.000000
7.722000 -14.040000 0.000000
7.768800 -14.040000 0.000000
7.815600 -14.040000 0.000000
7.862400 -14.040000 0.000000
7.909200 -14.040000 0.000000
7.956000 -14.040000 0.000000
8.002800 -14.040000 0.000000
8.049600 -14.040000 0.000000
8.096400 -14.040000 0.000000
8.143200 -14.040000 0.000000
8.190000 -14.040000 0.000000
8.236800 -14.040000 0.000000
8.283600 -14.040000 0.000000
8.330400 -14.040000 0.000000
8.377200 -14.040000 0.000000
8.424000 -14.040000 0.000000
8.470800 -14.040000 0.000000
8.517600 -14.040000 0.000000
8.564400 -14.040000 0.000000
8.611200 -14.040000 0.000000
8.658000 -14.040000 0.000000
8.704800 -14.040000 0.000000
8.751600 -14.040000 0.000000
8.798400 -14.040000 0.000000
8.845200 -14.040000 0.000000
8.892000 -14.040000 0.000000
8.938800 -14.040000 0.000000
8.985600 -14.040000 0.000000
9.032400 -14.040000 0.000000
9.079200 -14.040000 0.000000
9.126000 -14.040000 0.000000
9.172800 -14.040000 0.000000
9.219600 -14.040000 0.000000
12.542400 -14.040000 0.000000
12.589200 -14.040000 0.000000
12.636000 -14.040000 0.000000
12.776400 -14.040000 0.000000
12.823200 -14.040000 0.000000
12.870000 -14.040000 0.000000
12.916800 -14.040000 0.000000
12.963600 -14.040000 0.000000
13.150800 -14.040000 0.000000
13.197600 -14.040000 0.000000
13.244400 -14.040000 0.000000
13.291200 -14.040000 0.000000
13.338000 -14.040000 0.000000
13.384800 -14.040000 0.000000
13.431600 -14.040000 0.000000
13.665600 -14.040000 0.000000
13.712400 -14.040000 0.000000
13.759200 -14.040000 0.000000
13.899600 -14.040000 0.000000
14.040000 -14.040000 0.000000
14.086800 -14.040000 0.000000
14.133600 -14.040000 0.000000
14.180400 -14.040000 0.000000
14.227200 -14.040000 0.000000
16.380000 -14.040000 0.000000
16.894800 -14.040000 0.000000
16.941600 -14.040000 0.000000
17.269200 -14.040000 0.000000
18.486000 -14.040000 0.000000
18.532800 -14.040000 0.000000
18.579600 -14.040000 0.000000
18.626400 -14.040000 0.000000
18.673200 -14.040000 0.000000
-18.720000 -13.993200 0.000000
-18.673200 -13.993200 0.000000
-18.626400 -13.993200 0.000000
-18.579600 -13.993200 0.000000
-18.532800 -13.993200 0.000000
-18.486000 -13.993200 0.000000
-18.439200 -13.993200 0.000000
-18.392400 -13.993200 0.000000
-18.345600 -13.993200 0.000000
-18.298800 -13.993200 0.000000
-18.252000 -13.993200 0.000000
-18.205200 -13.993200 0.000000
-18.158400 -13.993200 0.000000
-18.111600 -13.993200 0.000000
-18.064800 -13.993200 0.000000
-18.018000 -13.993200 0.000000
-17.971200 -13.993200 0.000000
-17.924400 -13.993200 0.000000
-17.877600 -13.993200 0.000000
-17.830800 -13.993200 0.000000
-17.784000 -13.993200 0.000000
-17.737200 -13.993200 0.000000
-17.690400 -13.993200 0.000000
-17.643600 -13.993200 0.000000
-17.596800 -13.993200 0.000000
-17.550000 -13.993200 0.000000
-17.503200 -13.993200 0.000000
-17.456400 -13.993200 0.000000
-17.409600 -13.993200 0.000000
-17.362800 -13.993200 0.000000
-17.316000 -13.993200 0.000000
-17.269200 -13.993200 0.000000
-17.222400 -13.993200 0.000000
-17.175600 -13.993200 0.000000
-17.128800 -13.993200 0.000000
-17.082000 -13.993200 0.000000
-17.035200 -13.993200 0.000000
-16.988400 -13.993200 0.000000
-16.941600 -13.993200 0.000000
-16.894800 -13.993200 0.000000
-16.848000 -13.993200 0.000000
-16.801200 -13.993200 0.000000
-16.754400 -13.993200 0.000000
-16.707600 -13.993200 0.000000
-16.660800 -13.993200 0.000000
-16.614000 -13.993200 0.000000
-16.567200 -13.993200 0.000000
-16.520400 -13.993200 0.000000
-16.473600 -13.993200 0.000000
-16.426800 -13.993200 0.000000
-16.380000 -13.993200 0.000000
-16.333200 -13.993200 0.000000
-16.286400 -13.993200 0.000000
-16.239600 -13.993200 0.000000
-16.192800 -13.993200 0.000000
-16.146000 -13.993200 0.000000
-16.099200 -13.993200 0.000000
-16.052400 -13.993200 0.000000
-16.005600 -13.993200 0.000000
-15.958800 -13.993200 0.000000
-15.912000 -13.993200 0.000000
-15.865200 -13.993200 0.000000
-15.818400 -13.993200 0.000000
-15.771600 -13.993200 0.000000
-14.320800 -13.993200 0.000000
-14.274000 -13.993200 0.000000
-14.227200 -13.993200 0.000000
-14.180400 -13.993200 0.000000
-14.133600 -13.993200 0.000000
-14.086800 -13.993200 0.000000
-14.040000 -13.993200 0.000000
-13.993200 -13.993200 0.000000
-13.946400 -13.993200 0.000000
-13.899600 -13.993200 0.000000
-13.852800 -13.993200 0.000000
-13.806000 -13.993200 0.000000
-13.759200 -13.993200 0.000000
-13.712400 -13.993200 0.000000
-13.665600 -13.993200 0.000000
-13.618800 -13.993200 0.000000
-13.572000 -13.993200 0.000000
-13.525200 -13.993200 0.000000
-13.478400 -13.993200 0.000000
-13.431600 -13.993200 0.000000
-13.384800 -13.993200 0.000000
-13.338000 -13.993200 0.000000
-13.291200 -13.993200 0.000000
-13.244400 -13.993200 0.000000
-13.197600 -13.993200 0.000000
-13.150800 -13.993200 0.000000
-13.104000 -13.993200 0.000000
-13.057200 -13.993200 0.000000
-13.010400 -13.993200 0.000000
-12.963600 -13.993200 0.000000
-12.916800 -13.993200 0.000000
-12.870000 -13.993200 0.000000
-4.399200 -13.993200 0.000000
-4.352400 -13.993200 0.000000
-4.305600 -13.993200 0.000000
-4.258800 -13.993200 0.000000
-4.212000 -13.993200 0.000000
-4.165200 -13.993200 0.000000
-4.118400 -13.993200 0.000000
-4.071600 -13.993200 0.000000
-4.024800 -13.993200 0.000000
-3.978000 -13.993200 0.000000
-3.931200 -13.993200 0.000000
-3.884400 -13.993200 0.000000
-3.837600 -13.993200 0.000000
-3.790800 -13.993200 0.000000
-3.744000 -13.993200 0.000000
-3.697200 -13.993200 0.000000
-3.650400 -13.993200 0.000000
-3.603600 -13.993200 0.000000
-3.556800 -13.993200 0.000000
-3.510000 -13.993200 0.000000
-3.463200 -13.993200 0.000000
-3.416400 -13.993200 0.000000
-3.369600 -13.993200 0.000000
-3.322800 -13.993200 0.000000
-3.276000 -13.993200 0.000000
-3.229200 -13.993200 0.000000
-3.182400 -13.993200 0.000000
-3.135600 -13.993200 0.000000
-3.088800 -13.993200 0.000000
-3.042000 -13.993200 0.000000
-2.995200 -13.993200 0.000000
-2.948400 -13.993200 0.000000
-2.901600 -13.993200 0.000000
-2.854800 -13.993200 0.000000
-2.808000 -13.993200 0.000000
-2.761200 -13.993200 0.000000
-2.714400 -13.993200 0.000000
-2.667600 -13.993200 0.000000
-2.620800 -13.993200 0.000000
-2.574000 -13.993200 0.000000
-2.527200 -13.993200 0.000000
-2.480400 -13.993200 0.000000
-2.433600 -13.993200 0.000000
-2.386800 -13.993200 0.000000
-2.340000 -13.993200 0.000000
-2.293200 -13.993200 0.000000
-2.246400 -13.993200 0.000000
-2.199600 -13.993200 0.000000
-2.152800 -13.993200 0.000000
-2.106000 -13.993200 0.000000
-2.059200 -13.993200 0.000000
-2.012400 -13.993200 0.000000
-1.965600 -13.993200 0.000000
-1.918800 -13.993200 0.000000
-1.872000 -13.993200 0.000000
-1.825200 -13.993200 0.000000
-1.778400 -13.993200 0.000000
-1.731600 -13.993200 0.000000
-1.684800 -13.993200 0.000000
-1.638000 -13.993200 0.000000
-1.591200 -13.993200 0.000000
-1.544400 -13.993200 0.000000
-1.497600 -13.993200 0.000000
-1.450800 -13.993200 0.000000
-1.404000 -13.993200 0.000000
-1.357200 -13.993200 0.000000
-1.310400 -13.993200 0.000000
-1.263600 -13.993200 0.000000
-1.216800 -13.993200 0.000000
-1.170000 -13.993200 0.000000
-1.123200 -13.993200 0.000000
-1.076400 -13.993200 0.000000
-1.029600 -13.993200 0.000000
-0.982800 -13.993200 0.000000
-0.936000 -13.993200 0.000000
-0.889200 -13.993200 0.000000
-0.842400 -13.993200 0.000000
-0.795600 -13.993200 0.000000
-0.748800 -13.993200 0.000000
-0.702000 -13.993200 0.000000
-0.655200 -13.993200 0.000000
-0.608400 -13.993200 0.000000
-0.561600 -13.993200 0.000000
-0.514800 -13.993200 0.000000
-0.468000 -13.993200 0.000000
-0.421200 -13.993200 0.000000
-0.374400 -13.993200 0.000000
-0.327600 -13.993200 0.000000
-0.280800 -13.993200 0.000000
-0.234000 -13.993200 0.000000
-0.187200 -13.993200 0.000000
-0.140400 -13.993200 0.000000
-0.093600 -13.993200 0.000000
-0.046800 -13.993200 0.000000
0.000000 -13.993200 0.000000
0.046800 -13.993200 0.000000
0.093600 -13.993200 0.000000
0.140400 -13.993200 0.000000
0.187200 -13.993200 0.000000
0.234000 -13.993200 0.000000
0.280800 -13.993200 0.000000
0.327600 -13.993200 0.000000
0.374400 -13.993200 0.000000
0.421200 -13.993200 0.000000
0.468000 -13.993200 0.000000
0.514800 -13.993200 0.000000
0.561600 -13.993200 0.000000
0.608400 -13.993200 0.000000
0.655200 -13.993200 0.000000
0.702000 -13.993200 0.000000
0.748800 -13.993200 0.000000
0.795600 -13.993200 0.000000
0.842400 -13.993200 0.000000
0.889200 -13.993200 0.000000
0.936000 -13.993200 0.000000
0.982800 -13.993200 0.000000
1.029600 -13.993200 0.000000
1.076400 -13.993200 0.000000
1.123200 -13.993200 0.000000
1.170000 -13.993200 0.000000
1.216800 -13.993200 0.000000
1.263600 -13.993200 0.000000
1.310400 -13.993200 0.000000
1.357200 -13.993200 0.000000
1.404000 -13.993200 0.000000
1.450800 -13.993200 0.000000
1.497600 -13.993200 0.000000
1.544400 -13.993200 0.000000
1.591200 -13.993200 0.000000
1.638000 -13.993200 0.000000
1.684800 -13.993200 0.000000
1.731600 -13.993200 0.000000
1.778400 -13.993200 0.000000
1.825200 -13.993200 0.000000
1.872000 -13.993200 0.000000
1.918800 -13.993200 0.000000
1.965600 -13.993200 0.000000
2.012400 -13.993200 0.000000
2.059200 -13.993200 0.000000
2.106000 -13.993200 0.000000
2.152800 -13.993200 0.000000
2.199600 -13.993200 0.000000
2.246400 -13.993200 0.000000
2.293200 -13.993200 0.000000
2.340000 -13.993200 0.000000
2.386800 -13.993200 0.000000
2.433600 -13.993200 0.000000
2.480400 -13.993200 0.000000
2.527200 -13.993200 0.000000
2.574000 -13.993200 0.000000
2.620800 -13.993200 0.000000
2.667600 -13.993200 0.000000
2.714400 -13.993200 0.000000
2.761200 -13.993200 0.000000
2.808000 -13.993200 0.000000
2.854800 -13.993200 0.000000
2.901600 -13.993200 0.000000
2.948400 -13.993200 0.000000
2.995200 -13.993200 0.000000
3.042000 -13.993200 0.000000
3.088800 -13.993200 0.000000
3.135600 -13.993200 0.000000
3.182400 -13.993200 0.000000
3.229200 -13.993200 0.000000
3.276000 -13.993200 0.000000
3.322800 -13.993200 0.000000
3.369600 -13.993200 0.000000
3.416400 -13.993200 0.000000
3.463200 -13.993200 0.000000
3.510000 -13.993200 0.000000
3.556800 -13.993200 0.000000
3.603600 -13.993200 0.000000
3.650400 -13.993200 0.000000
3.697200 -13.993200 0.000000
3.744000 -13.993200 0.000000
3.790800 -13.993200 0.000000
3.837600 -13.993200 0.000000
3.884400 -13.993200 0.000000
3.931200 -13.993200 0.000000
3.978000 -13.993200 0.000000
4.024800 -13.993200 0.000000
4.071600 -13.993200 0.000000
4.118400 -13.993200 0.000000
4.165200 -13.993200 0.000000
4.212000 -13.993200 0.000000
4.258800 -13.993200 0.000000
4.305600 -13.993200 0.000000
4.352400 -13.993200 0.000000
4.399200 -13.993200 0.000000
4.446000 -13.993200 0.000000
4.492800 -13.993200 0.000000
4.539600 -13.993200 0.000000
4.586400 -13.993200 0.000000
4.633200 -13.993200 0.000000
4.680000 -13.993200 0.000000
4.726800 -13.993200 0.000000
4.773600 -13.993200 0.000000
4.820400 -13.993200 0.000000
4.867200 -13.993200 0.000000
4.914000 -13.993200 0.000000
4.960800 -13.993200 0.000000
5.007600 -13.993200 0.000000
5.054400 -13.993200 0.000000
5.101200 -13.993200 0.000000
5.148000 -13.993200 0.000000
5.194800 -13.993200 0.000000
5.241600 -13.993200 0.000000
5.288400 -13.993200 0.000000
5.335200 -13.993200 0.000000
5.382000 -13.993200 0.000000
5.428800 -13.993200 0.000000
5.475600 -13.993200 0.000000
5.522400 -13.993200 0.000000
5.569200 -13.993200 0.000000
5.616000 -13.993200 0.000000
5.662800 -13.993200 0.000000
5.709600 -13.993200 0.000000
5.756400 -13.993200 0.000000
5.803200 -13.993200 0.000000
5.850000 -13.993200 0.000000
5.896800 -13.993200 0.000000
5.943600 -13.993200 0.000000
5.990400 -13.993200 0.000000
6.037200 -13.993200 0.000000
6.084000 -13.993200 0.000000
6.130800 -13.993200 0.000000
6.177600 -13.993200 0.000000
6.224400 -13.993200 0.000000
6.271200 -13.993200 0.000000
6.318000 -13.993200 0.000000
6.364800 -13.993200 0.000000
6.411600 -13.993200 0.000000
6.458400 -13.993200 0.000000
6.505200 -13.993200 0.000000
6.552000 -13.993200 0.000000
6.598800 -13.993200 0.000000
6.645600 -13.993200 0.000000
6.692400 -13.993200 0.000000
6.739200 -13.993200 0.000000
6.786000 -13.993200 0.000000
6.832800 -13.993200 0.000000
6.879600 -13.993200 0.000000
6.926400 -13.993200 0.000000
6.973200 -13.993200 0.000000
7.020000 -13.993200 0.000000
7.066800 -13.993200 0.000000
7.113600 -13.993200 0.000000
7.160400 -13.993200 0.000000
7.207200 -13.993200 0.000000
7.254000 -13.993200 0.000000
7.300800 -13.993200 0.000000
7.347600 -13.993200 0.000000
7.394400 -13.993200 0.000000
7.441200 -13.993200 0.000000
7.488000 -13.993200 0.000000
7.534800 -13.993200 0.000000
7.581600 -13.993200 0.000000
7.628400 -13.993200 0.000000
7.675200 -13.993200 0.000000
7.722000 -13.993200 0.000000
7.768800 -13.993200 0.000000
7.815600 -13.993200 0.000000
7.862400 -13.993200 0.000000
7.909200 -13.993200 0.000000
7.956000 -13.993200 0.000000
8.002800 -13.993200 0.000000
8.049600 -13.993200 0.000000
8.096400 -13.993200 0.000000
8.143200 -13.993200 0.000000
8.190000 -13.993200 0.000000
8.236800 -13.993200 0.000000
8.283600 -13.993200 0.000000
8.330400 -13.993200 0.000000
8.377200 -13.993200 0.000000
8.424000 -13.993200 0.000000
8.470800 -13.993200 0.000000
8.517600 -13.993200 0.000000
8.564400 -13.993200 0.000000
8.611200 -13.993200 0.000000
8.658000 -13.993200 0.000000
8.704800 -13.993200 0.000000
8.751600 -13.993200 0.000000
8.798400 -13.993200 0.000000
8.845200 -13.993200 0.000000
8.892000 -13.993200 0.000000
8.938800 -13.993200 0.000000
8.985600 -13.993200 0.000000
9.032400 -13.993200 0.000000
9.079200 -13.993200 0.000000
9.126000 -13.993200 0.000000
9.172800 -13.993200 0.000000
9.219600 -13.993200 0.000000
12.448800 -13.993200 0.000000
12.495600 -13.993200 0.000000
12.542400 -13.993200 0.000000
12.589200 -13.993200 0.000000
12.636000 -13.993200 0.000000
12.682800 -13.993200 0.000000
12.729600 -13.993200 0.000000
12.823200 -13.993200 0.000000
12.916800 -13.993200 0.000000
13.010400 -13.993200 0.000000
13.057200 -13.993200 0.000000
13.150800 -13.993200 0.000000
13.197600 -13.993200 0.000000
13.244400 -13.993200 0.000000
13.291200 -13.993200 0.000000
13.338000 -13.993200 0.000000
13.384800 -13.993200 0.000000
13.431600 -13.993200 0.000000
13.618800 -13.993200 0.000000
13.665600 -13.993200 0.000000
13.712400 -13.993200 0.000000
13.759200 -13.993200 0.000000
14.040000 -13.993200 0.000000
14.180400 -13.993200 0.000000
14.227200 -13.993200 0.000000
14.320800 -13.993200 0.000000
15.912000 -13.993200 0.000000
16.894800 -13.993200 0.000000
18.486000 -13.993200 0.000000
18.532800 -13.993200 0.000000
18.579600 -13.993200 0.000000
18.626400 -13.993200 0.000000
18.673200 -13.993200 0.000000
-18.720000 -13.946400 0.000000
-18.673200 -13.946400 0.000000
-18.626400 -13.946400 0.000000
-18.579600 -13.946400 0.000000
-18.532800 -13.946400 0.000000
-18.486000 -13.946400 0.000000
-18.439200 -13.946400 0.000000
-18.392400 -13.946400 0.000000
-18.345600 -13.946400 0.000000
-18.298800 -13.946400 0.000000
-18.252000 -13.946400 0.000000
-18.205200 -13.946400 0.000000
-18.158400 -13.946400 0.000000
-18.111600 -13.946400 0.000000
-18.064800 -13.946400 0.000000
-18.018000 -13.946400 0.000000
-17.971200 -13.946400 0.000000
-17.924400 -13.946400 0.000000
-17.877600 -13.946400 0.000000
-17.830800 -13.946400 0.000000
-17.784000 -13.946400 0.000000
-17.737200 -13.946400 0.000000
-17.690400 -13.946400 0.000000
-17.643600 -13.946400 0.000000
-17.596800 -13.946400 0.000000
-17.550000 -13.946400 0.000000
-17.503200 -13.946400 0.000000
-17.456400 -13.946400 0.000000
-17.409600 -13.946400 0.000000
-17.362800 -13.946400 0.000000
-17.316000 -13.946400 0.000000
-17.269200 -13.946400 0.000000
-17.222400 -13.946400 0.000000
-17.175600 -13.946400 0.000000
-17.128800 -13.946400 0.000000
-17.082000 -13.946400 0.000000
-17.035200 -13.946400 0.000000
-16.988400 -13.946400 0.000000
-16.941600 -13.946400 0.000000
-16.894800 -13.946400 0.000000
-16.848000 -13.946400 0.000000
-16.801200 -13.946400 0.000000
-16.754400 -13.946400 0.000000
-16.707600 -13.946400 0.000000
-16.660800 -13.946400 0.000000
-16.614000 -13.946400 0.000000
-16.567200 -13.946400 0.000000
-16.520400 -13.946400 0.000000
-16.473600 -13.946400 0.000000
-16.426800 -13.946400 0.000000
-16.380000 -13.946400 0.000000
-16.333200 -13.946400 0.000000
-16.286400 -13.946400 0.000000
-16.239600 -13.946400 0.000000
-16.192800 -13.946400 0.000000
-16.146000 -13.946400 0.000000
-16.099200 -13.946400 0.000000
-16.052400 -13.946400 0.000000
-16.005600 -13.946400 0.000000
-15.958800 -13.946400 0.000000
-15.912000 -13.946400 0.000000
-15.865200 -13.946400 0.000000
-15.818400 -13.946400 0.000000
-15.771600 -13.946400 0.000000
-14.320800 -13.946400 0.000000
-14.274000 -13.946400 0.000000
-14.227200 -13.946400 0.000000
-14.180400 -13.946400 0.000000
-14.133600 -13.946400 0.000000
-14.086800 -13.946400 0.000000
-14.040000 -13.946400 0.000000
-13.993200 -13.946400 0.000000
-13.946400 -13.946400 0.000000
-13.899600 -13.946400 0.000000
-13.852800 -13.946400 0.000000
-13.806000 -13.946400 0.000000
-13.759200 -13.946400 0.000000
-13.712400 -13.946400 0.000000
-13.665600 -13.946400 0.000000
-13.618800 -13.946400 0.000000
-13.572000 -13.946400 0.000000
-13.525200 -13.946400 0.000000
-13.478400 -13.946400 0.000000
-13.431600 -13.946400 0.000000
-13.384800 -13.946400 0.000000
-13.338000 -13.946400 0.000000
-13.291200 -13.946400 0.000000
-13.244400 -13.946400 0.000000
-13.197600 -13.946400 0.000000
-13.150800 -13.946400 0.000000
-13.104000 -13.946400 0.000000
-13.057200 -13.946400 0.000000
-13.010400 -13.946400 0.000000
-12.963600 -13.946400 0.000000
-12.916800 -13.946400 0.000000
-4.399200 -13.946400 0.000000
-4.352400 -13.946400 0.000000
-4.305600 -13.946400 0.000000
-4.258800 -13.946400 0.000000
-4.212000 -13.946400 0.000000
-4.165200 -13.946400 0.000000
-4.118400 -13.946400 0.000000
-4.071600 -13.946400 0.000000
-4.024800 -13.946400 0.000000
-3.978000 -13.946400 0.000000
-3.931200 -13.946400 0.000000
-3.884400 -13.946400 0.000000
-3.837600 -13.946400 0.000000
-3.790800 -13.946400 0.000000
-3.744000 -13.946400 0.000000
-3.697200 -13.946400 0.000000
-3.650400 -13.946400 0.000000
-3.603600 -13.946400 0.000000
-3.556800 -13.946400 0.000000
-3.510000 -13.946400 0.000000
-3.463200 -13.946400 0.000000
-3.416400 -13.946400 0.000000
-3.369600 -13.946400 0.000000
-3.322800 -13.946400 0.000000
-3.276000 -13.946400 0.000000
-3.229200 -13.946400 0.000000
-3.182400 -13.946400 0.000000
-3.135600 -13.946400 0.000000
-3.088800 -13.946400 0.000000
-3.042000 -13.946400 0.000000
-2.995200 -13.946400 0.000000
-2.948400 -13.946400 0.000000
-2.901600 -13.946400 0.000000
-2.854800 -13.946400 0.000000
-2.808000 -13.946400 0.000000
-2.761200 -13.946400 0.000000
-2.714400 -13.946400 0.000000
-2.667600 -13.946400 0.000000
-2.620800 -13.946400 0.000000
-2.574000 -13.946400 0.000000
-2.527200 -13.946400 0.000000
-2.480400 -13.946400 0.000000
-2.433600 -13.946400 0.000000
-2.386800 -13.946400 0.000000
-2.340000 -13.946400 0.000000
-2.293200 -13.946400 0.000000
-2.246400 -13.946400 0.000000
-2.199600 -13.946400 0.000000
-2.152800 -13.946400 0.000000
-2.106000 -13.946400 0.000000
-2.059200 -13.946400 0.000000
-2.012400 -13.946400 0.000000
-1.965600 -13.946400 0.000000
-1.918800 -13.946400 0.000000
-1.872000 -13.946400 0.000000
-1.825200 -13.946400 0.000000
-1.778400 -13.946400 0.000000
-1.731600 -13.946400 0.000000
-1.684800 -13.946400 0.000000
-1.638000 -13.946400 0.000000
-1.591200 -13.946400 0.000000
-1.544400 -13.946400 0.000000
-1.497600 -13.946400 0.000000
-1.450800 -13.946400 0.000000
-1.404000 -13.946400 0.000000
-1.357200 -13.946400 0.000000
-1.310400 -13.946400 0.000000
-1.263600 -13.946400 0.000000
-1.216800 -13.946400 0.000000
-1.170000 -13.946400 0.000000
-1.123200 -13.946400 0.000000
-1.076400 -13.946400 0.000000
-1.029600 -13.946400 0.000000
-0.982800 -13.946400 0.000000
-0.936000 -13.946400 0.000000
-0.889200 -13.946400 0.000000
-0.842400 -13.946400 0.000000
-0.795600 -13.946400 0.000000
-0.748800 -13.946400 0.000000
-0.702000 -13.946400 0.000000
-0.655200 -13.946400 0.000000
-0.608400 -13.946400 0.000000
-0.561600 -13.946400 0.000000
-0.514800 -13.946400 0.000000
-0.468000 -13.946400 0.000000
-0.421200 -13.946400 0.000000
-0.374400 -13.946400 0.000000
-0.327600 -13.946400 0.000000
-0.280800 -13.946400 0.000000
-0.234000 -13.946400 0.000000
-0.187200 -13.946400 0.000000
-0.140400 -13.946400 0.000000
-0.093600 -13.946400 0.000000
-0.046800 -13.946400 0.000000
0.000000 -13.946400 0.000000
0.046800 -13.946400 0.000000
0.093600 -13.946400 0.000000
0.140400 -13.946400 0.000000
0.187200 -13.946400 0.000000
0.234000 -13.946400 0.000000
0.280800 -13.946400 0.000000
0.327600 -13.946400 0.000000
0.374400 -13.946400 0.000000
0.421200 -13.946400 0.000000
0.468000 -13.946400 0.000000
0.514800 -13.946400 0.000000
0.561600 -13.946400 0.000000
0.608400 -13.946400 0.000000
0.655200 -13.946400 0.000000
0.702000 -13.946400 0.000000
0.748800 -13.946400 0.000000
0.795600 -13.946400 0.000000
0.842400 -13.946400 0.000000
0.889200 -13.946400 0.000000
0.936000 -13.946400 0.000000
0.982800 -13.946400 0.000000
1.029600 -13.946400 0.000000
1.076400 -13.946400 0.000000
1.123200 -13.946400 0.000000
1.170000 -13.946400 0.000000
1.216800 -13.946400 0.000000
1.263600 -13.946400 0.000000
1.310400 -13.946400 0.000000
1.357200 -13.946400 0.000000
1.404000 -13.946400 0.000000
1.450800 -13.946400 0.000000
1.497600 -13.946400 0.000000
1.544400 -13.946400 0.000000
1.591200 -13.946400 0.000000
1.638000 -13.946400 0.000000
1.684800 -13.946400 0.000000
1.731600 -13.946400 0.000000
1.778400 -13.946400 0.000000
1.825200 -13.946400 0.000000
1.872000 -13.946400 0.000000
1.918800 -13.946400 0.000000
1.965600 -13.946400 0.000000
2.012400 -13.946400 0.000000
2.059200 -13.946400 0.000000
2.106000 -13.946400 0.000000
2.152800 -13.946400 0.000000
2.199600 -13.946400 0.000000
2.246400 -13.946400 0.000000
2.293200 -13.946400 0.000000
2.340000 -13.946400 0.000000
2.386800 -13.946400 0.000000
2.433600 -13.946400 0.000000
2.480400 -13.946400 0.000000
2.527200 -13.946400 0.000000
2.574000 -13.946400 0.000000
2.620800 -13.946400 0.000000
2.667600 -13.946400 0.000000
2.714400 -13.946400 0.000000
2.761200 -13.946400 0.000000
2.808000 -13.946400 0.000000
2.854800 -13.946400 0.000000
2.901600 -13.946400 0.000000
2.948400 -13.946400 0.000000
2.995200 -13.946400 0.000000
3.042000 -13.946400 0.000000
3.088800 -13.946400 0.000000
3.135600 -13.946400 0.000000
3.182400 -13.946400 0.000000
3.229200 -13.946400 0.000000
3.276000 -13.946400 0.000000
3.322800 -13.946400 0.000000
3.369600 -13.946400 0.000000
3.416400 -13.946400 0.000000
3.463200 -13.946400 0.000000
3.510000 -13.946400 0.000000
3.556800 -13.946400 0.000000
3.603600 -13.946400 0.000000
3.650400 -13.946400 0.000000
3.697200 -13.946400 0.000000
3.744000 -13.946400 0.000000
3.790800 -13.946400 0.000000
3.837600 -13.946400 0.000000
3.884400 -13.946400 0.000000
3.931200 -13.946400 0.000000
3.978000 -13.946400 0.000000
4.024800 -13.946400 0.000000
4.071600 -13.946400 0.000000
4.118400 -13.946400 0.000000
4.165200 -13.946400 0.000000
4.212000 -13.946400 0.000000
4.258800 -13.946400 0.000000
4.305600 -13.946400 0.000000
4.352400 -13.946400 0.000000
4.399200 -13.946400 0.000000
4.446000 -13.946400 0.000000
4.492800 -13.946400 0.000000
4.539600 -13.946400 0.000000
4.586400 -13.946400 0.000000
4.633200 -13.946400 0.000000
4.680000 -13.946400 0.000000
4.726800 -13.946400 0.000000
4.773600 -13.946400 0.000000
4.820400 -13.946400 0.000000
4.867200 -13.946400 0.000000
4.914000 -13.946400 0.000000
4.960800 -13.946400 0.000000
5.007600 -13.946400 0.000000
5.054400 -13.946400 0.000000
5.101200 -13.946400 0.000000
5.148000 -13.946400 0.000000
5.194800 -13.946400 0.000000
5.241600 -13.946400 0.000000
5.288400 -13.946400 0.000000
5.335200 -13.946400 0.000000
5.382000 -13.946400 0.000000
5.428800 -13.946400 0.000000
5.475600 -13.946400 0.000000
5.522400 -13.946400 0.000000
5.569200 -13.946400 0.000000
5.616000 -13.946400 0.000000
5.662800 -13.946400 0.000000
5.709600 -13.946400 0.000000
5.756400 -13.946400 0.000000
5.803200 -13.946400 0.000000
5.850000 -13.946400 0.000000
5.896800 -13.946400 0.000000
5.943600 -13.946400 0.000000
5.990400 -13.946400 0.000000
6.037200 -13.946400 0.000000
6.084000 -13.946400 0.000000
6.130800 -13.946400 0.000000
6.177600 -13.946400 0.000000
6.224400 -13.946400 0.000000
6.271200 -13.946400 0.000000
6.318000 -13.946400 0.000000
6.364800 -13.946400 0.000000
6.411600 -13.946400 0.000000
6.458400 -13.946400 0.000000
6.505200 -13.946400 0.000000
6.552000 -13.946400 0.000000
6.598800 -13.946400 0.000000
6.645600 -13.946400 0.000000
6.692400 -13.946400 0.000000
6.739200 -13.946400 0.000000
6.786000 -13.946400 0.000000
6.832800 -13.946400 0.000000
6.879600 -13.946400 0.000000
6.926400 -13.946400 0.000000
6.973200 -13.946400 0.000000
7.020000 -13.946400 0.000000
7.066800 -13.946400 0.000000
7.113600 -13.946400 0.000000
7.160400 -13.946400 0.000000
7.207200 -13.946400 0.000000
7.254000 -13.946400 0.000000
7.300800 -13.946400 0.000000
7.347600 -13.946400 0.000000
7.394400 -13.946400 0.000000
7.441200 -13.946400 0.000000
7.488000 -13.946400 0.000000
7.534800 -13.946400 0.000000
7.581600 -13.946400 0.000000
7.628400 -13.946400 0.000000
7.675200 -13.946400 0.000000
7.722000 -13.946400 0.000000
7.768800 -13.946400 0.000000
7.815600 -13.946400 0.000000
7.862400 -13.946400 0.000000
7.909200 -13.946400 0.000000
7.956000 -13.946400 0.000000
8.002800 -13.946400 0.000000
8.049600 -13.946400 0.000000
8.096400 -13.946400 0.000000
8.143200 -13.946400 0.000000
8.190000 -13.946400 0.000000
8.236800 -13.946400 0.000000
8.283600 -13.946400 0.000000
8.330400 -13.946400 0.000000
8.377200 -13.946400 0.000000
8.424000 -13.946400 0.000000
8.470800 -13.946400 0.000000
8.517600 -13.946400 0.000000
8.564400 -13.946400 0.000000
8.611200 -13.946400 0.000000
8.658000 -13.946400 0.000000
8.704800 -13.946400 0.000000
8.751600 -13.946400 0.000000
8.798400 -13.946400 0.000000
8.845200 -13.946400 0.000000
8.892000 -13.946400 0.000000
8.938800 -13.946400 0.000000
8.985600 -13.946400 0.000000
9.032400 -13.946400 0.000000
9.079200 -13.946400 0.000000
9.126000 -13.946400 0.000000
9.172800 -13.946400 0.000000
9.219600 -13.946400 0.000000
12.448800 -13.946400 0.000000
12.495600 -13.946400 0.000000
12.542400 -13.946400 0.000000
12.589200 -13.946400 0.000000
12.729600 -13.946400 0.000000
13.010400 -13.946400 0.000000
13.197600 -13.946400 0.000000
13.244400 -13.946400 0.000000
13.291200 -13.946400 0.000000
13.338000 -13.946400 0.000000
13.384800 -13.946400 0.000000
13.431600 -13.946400 0.000000
13.572000 -13.946400 0.000000
13.618800 -13.946400 0.000000
13.665600 -13.946400 0.000000
14.180400 -13.946400 0.000000
14.227200 -13.946400 0.000000
14.274000 -13.946400 0.000000
14.320800 -13.946400 0.000000
15.303600 -13.946400 0.000000
15.865200 -13.946400 0.000000
16.614000 -13.946400 0.000000
18.626400 -13.946400 0.000000
18.673200 -13.946400 0.000000
-18.720000 -13.899600 0.000000
-18.673200 -13.899600 0.000000
-18.626400 -13.899600 0.000000
-18.579600 -13.899600 -14.669607
-18.532800 -13.899600 -14.650334
-18.486000 -13.899600 -14.630494
-18.439200 -13.899600 -14.616044
-18.392400 -13.899600 -14.586360
-18.345600 -13.899600 -14.583682
-18.298800 -13.899600 -14.569721
-18.252000 -13.899600 -14.569721
-18.205200 -13.899600 -14.538631
-18.158400 -13.899600 -14.522819
-18.111600 -13.899600 -14.499057
-18.064800 -13.899600 -14.505734
-18.018000 -13.899600 -14.431561
-17.971200 -13.899600 -14.422696
-17.924400 -13.899600 -14.422696
-17.877600 -13.899600 -14.367182
-17.830800 -13.899600 -14.367182
-17.784000 -13.899600 -14.351478
-17.737200 -13.899600 -14.326461
-17.690400 -13.899600 -14.317027
-17.643600 -13.899600 -14.316324
-17.596800 -13.899600 -14.280373
-17.550000 -13.899600 -14.277518
-17.503200 -13.899600 -14.221326
-17.456400 -13.899600 -14.196042
-17.409600 -13.899600 -14.170330
-17.362800 -13.899600 -14.131070
-17.316000 -13.899600 -14.104716
-17.269200 -13.899600 -14.075813
-17.222400 -13.899600 -14.075813
-17.175600 -13.899600 -14.070399
-17.128800 -13.899600 -14.063000
-17.082000 -13.899600 -14.067245
-17.035200 -13.899600 -14.063000
-16.988400 -13.899600 -14.051654
-16.941600 -13.899600 -14.051654
-16.894800 -13.899600 -14.036506
-16.848000 -13.899600 -14.014451
-16.801200 -13.899600 -13.992054
-16.754400 -13.899600 -13.981021
-16.707600 -13.899600 -13.913982
-16.660800 -13.899600 -13.913982
-16.614000 -13.899600 -13.913139
-16.567200 -13.899600 -13.895376
-16.520400 -13.899600 -13.855652
-16.473600 -13.899600 -13.831042
-16.426800 -13.899600 -13.789788
-16.380000 -13.899600 -13.775841
-16.333200 -13.899600 -13.763657
-16.286400 -13.899600 -13.748051
-16.239600 -13.899600 -13.724516
-16.192800 -13.899600 -13.718207
-16.146000 -13.899600 -13.715045
-16.099200 -13.899600 -13.663356
-16.052400 -13.899600 -13.634883
-16.005600 -13.899600 -13.621183
-15.958800 -13.899600 -13.598179
-15.912000 -13.899600 -13.594137
-15.865200 -13.899600 -13.495407
-15.818400 -13.899600 -13.452167
-15.537600 -13.899600 -11.062856
-14.414400 -13.899600 5.054735
-14.367600 -13.899600 5.104243
-14.320800 -13.899600 5.104243
-14.274000 -13.899600 5.126445
-14.227200 -13.899600 5.181109
-14.180400 -13.899600 5.221353
-14.133600 -13.899600 5.255350
-14.086800 -13.899600 5.281806
-14.040000 -13.899600 5.307501
-13.993200 -13.899600 5.323776
-13.946400 -13.899600 5.344691
-13.899600 -13.899600 5.358545
-13.852800 -13.899600 5.366106
-13.806000 -13.899600 5.389617
-13.759200 -13.899600 5.395388
-13.712400 -13.899600 5.406029
-13.665600 -13.899600 5.419756
-13.618800 -13.899600 5.426353
-13.572000 -13.899600 5.430268
-13.525200 -13.899600 5.434215
-13.478400 -13.899600 5.434745
-13.431600 -13.899600 5.435293
-13.384800 -13.899600 5.443046
-13.338000 -13.899600 5.443221
-13.291200 -13.899600 5.447740
-13.244400 -13.899600 5.454470
-13.197600 -13.899600 5.461634
-13.150800 -13.899600 5.469015
-13.104000 -13.899600 5.487831
-13.057200 -13.899600 5.535514
-13.010400 -13.899600 5.583406
-12.963600 -13.899600 5.625993
-4.399200 -13.899600 23.133819
-4.352400 -13.899600 23.133037
-4.305600 -13.899600 23.128720
-4.258800 -13.899600 23.123822
-4.212000 -13.899600 7.733521
-4.165200 -13.899600 7.559756
-4.118400 -13.899600 7.477374
-4.071600 -13.899600 7.451570
-4.024800 -13.899600 7.436834
-3.978000 -13.899600 7.394489
-3.931200 -13.899600 7.319332
-3.884400 -13.899600 7.284731
-3.837600 -13.899600 7.254294
-3.790800 -13.899600 7.190073
-3.744000 -13.899600 7.137079
-3.697200 -13.899600 7.080814
-3.650400 -13.899600 7.058990
-3.603600 -13.899600 7.007102
-3.556800 -13.899600 6.943222
-3.510000 -13.899600 6.920838
-3.463200 -13.899600 6.879697
-3.416400 -13.899600 6.840644
-3.369600 -13.899600 6.811755
-3.322800 -13.899600 6.789303
-3.276000 -13.899600 6.769124
-3.229200 -13.899600 6.741683
-3.182400 -13.899600 6.703553
-3.135600 -13.899600 6.664957
-3.088800 -13.899600 6.650966
-3.042000 -13.899600 6.636197
-2.995200 -13.899600 6.600996
-2.948400 -13.899600 6.551729
-2.901600 -13.899600 6.523751
-2.854800 -13.899600 6.518896
-2.808000 -13.899600 6.509182
-2.761200 -13.899600 6.477115
-2.714400 -13.899600 6.458555
-2.667600 -13.899600 6.428570
-2.620800 -13.899600 6.416608
-2.574000 -13.899600 6.399330
-2.527200 -13.899600 6.374610
-2.480400 -13.899600 6.351476
-2.433600 -13.899600 6.320273
-2.386800 -13.899600 6.296169
-2.340000 -13.899600 6.288055
-2.293200 -13.899600 6.282741
-2.246400 -13.899600 6.254599
-2.199600 -13.899600 6.241812
-2.152800 -13.899600 6.232883
-2.106000 -13.899600 6.232070
-2.059200 -13.899600 6.221387
-2.012400 -13.899600 6.207921
-1.965600 -13.899600 6.186633
-1.918800 -13.899600 6.153950
-1.872000 -13.899600 6.120724
-1.825200 -13.899600 6.102079
-1.778400 -13.899600 6.074389
-1.731600 -13.899600 6.056660
-1.684800 -13.899600 6.052899
-1.638000 -13.899600 6.051363
-1.591200 -13.899600 6.051363
-1.544400 -13.899600 6.051368
-1.497600 -13.899600 6.049247
-1.450800 -13.899600 6.044739
-1.404000 -13.899600 6.040706
-1.357200 -13.899600 6.030901
-1.310400 -13.899600 6.022435
-1.263600 -13.899600 5.986551
-1.216800 -13.899600 5.958318
-1.170000 -13.899600 5.953200
-1.123200 -13.899600 5.943270
-1.076400 -13.899600 5.949720
-1.029600 -13.899600 5.943270
-0.982800 -13.899600 5.950179
-0.936000 -13.899600 5.952759
-0.889200 -13.899600 5.955168
-0.842400 -13.899600 5.952741
-0.795600 -13.899600 5.951026
-0.748800 -13.899600 5.923686
-0.702000 -13.899600 5.923686
-0.655200 -13.899600 5.923686
-0.608400 -13.899600 5.919353
-0.561600 -13.899600 5.924771
-0.514800 -13.899600 5.924771
-0.468000 -13.899600 5.932184
-0.421200 -13.899600 5.932184
-0.374400 -13.899600 5.895533
-0.327600 -13.899600 5.917739
-0.280800 -13.899600 5.899577
-0.234000 -13.899600 5.899577
-0.187200 -13.899600 5.906209
-0.140400 -13.899600 5.906756
-0.093600 -13.899600 5.910190
-0.046800 -13.899600 5.912467
0.000000 -13.899600 5.906756
0.046800 -13.899600 5.883742
0.093600 -13.899600 5.843031
0.140400 -13.899600 5.841821
0.187200 -13.899600 5.841622
0.234000 -13.899600 5.838601
0.280800 -13.899600 5.822288
0.327600 -13.899600 5.825822
0.374400 -13.899600 5.845519
0.421200 -13.899600 5.855879
0.468000 -13.899600 5.856117
0.514800 -13.899600 5.857686
0.561600 -13.899600 5.867116
0.608400 -13.899600 5.877538
0.655200 -13.899600 5.877538
0.702000 -13.899600 5.857686
0.748800 -13.899600 5.849962
0.795600 -13.899600 5.855214
0.842400 -13.899600 5.867116
0.889200 -13.899600 5.881400
0.936000 -13.899600 5.891315
0.982800 -13.899600 5.892725
1.029600 -13.899600 5.898273
1.076400 -13.899600 5.907923
1.123200 -13.899600 5.916822
1.170000 -13.899600 5.898430
1.216800 -13.899600 5.880927
1.263600 -13.899600 5.874572
1.310400 -13.899600 5.856702
1.357200 -13.899600 5.880927
1.404000 -13.899600 5.881339
1.450800 -13.899600 5.856702
1.497600 -13.899600 5.856702
1.544400 -13.899600 5.874572
1.591200 -13.899600 5.884792
1.638000 -13.899600 5.894473
1.684800 -13.899600 5.915422
1.731600 -13.899600 5.918364
1.778400 -13.899600 5.937274
1.825200 -13.899600 5.953010
1.872000 -13.899600 5.950117
1.918800 -13.899600 5.950117
1.965600 -13.899600 5.937680
2.012400 -13.899600 5.950117
2.059200 -13.899600 5.951192
2.106000 -13.899600 5.962230
2.152800 -13.899600 5.974229
2.199600 -13.899600 5.976740
2.246400 -13.899600 5.985891
2.293200 -13.899600 5.992015
2.340000 -13.899600 6.002838
2.386800 -13.899600 6.008196
2.433600 -13.899600 6.015196
2.480400 -13.899600 6.007359
2.527200 -13.899600 6.015196
2.574000 -13.899600 6.007359
2.620800 -13.899600 6.004806
2.667600 -13.899600 6.007359
2.714400 -13.899600 5.998979
2.761200 -13.899600 5.992145
2.808000 -13.899600 6.004806
2.854800 -13.899600 6.015550
2.901600 -13.899600 6.031969
2.948400 -13.899600 6.037733
2.995200 -13.899600 6.038678
3.042000 -13.899600 6.055376
3.088800 -13.899600 6.082407
3.135600 -13.899600 6.094942
3.182400 -13.899600 6.116230
3.229200 -13.899600 6.139683
3.276000 -13.899600 6.144045
3.322800 -13.899600 6.147028
3.369600 -13.899600 6.152719
3.416400 -13.899600 6.165785
3.463200 -13.899600 6.165785
3.510000 -13.899600 6.169855
3.556800 -13.899600 6.168162
3.603600 -13.899600 6.178456
3.650400 -13.899600 6.199457
3.697200 -13.899600 6.217487
3.744000 -13.899600 6.225215
3.790800 -13.899600 6.234371
3.837600 -13.899600 6.234371
3.884400 -13.899600 6.245561
3.931200 -13.899600 6.247163
3.978000 -13.899600 6.247163
4.024800 -13.899600 6.234371
4.071600 -13.899600 6.240707
4.118400 -13.899600 6.247163
4.165200 -13.899600 6.276995
4.212000 -13.899600 6.284337
4.258800 -13.899600 6.300632
4.305600 -13.899600 6.300632
4.352400 -13.899600 6.316162
4.399200 -13.899600 6.318416
4.446000 -13.899600 6.323789
4.492800 -13.899600 6.323789
4.539600 -13.899600 6.336825
4.586400 -13.899600 6.351201
4.633200 -13.899600 6.375741
4.680000 -13.899600 6.417770
4.726800 -13.899600 6.490646
4.773600 -13.899600 6.505598
4.820400 -13.899600 6.505598
4.867200 -13.899600 6.498051
4.914000 -13.899600 6.515343
4.960800 -13.899600 6.506098
5.007600 -13.899600 6.505598
5.054400 -13.899600 6.497858
5.101200 -13.899600 6.505869
5.148000 -13.899600 6.516458
5.194800 -13.899600 6.557756
5.241600 -13.899600 6.539266
5.288400 -13.899600 6.556278
5.335200 -13.899600 6.568350
5.382000 -13.899600 6.588016
5.428800 -13.899600 6.596917
5.475600 -13.899600 6.603279
5.522400 -13.899600 6.588016
5.569200 -13.899600 6.608989
5.616000 -13.899600 6.610348
5.662800 -13.899600 6.612720
5.709600 -13.899600 6.609890
5.756400 -13.899600 6.619997
5.803200 -13.899600 6.629865
5.850000 -13.899600 6.638407
5.896800 -13.899600 6.667468
5.943600 -13.899600 6.679522
5.990400 -13.899600 6.713070
6.037200 -13.899600 6.727465
6.084000 -13.899600 6.750881
6.130800 -13.899600 6.759372
6.177600 -13.899600 6.764396
6.224400 -13.899600 6.799970
6.271200 -13.899600 6.812075
6.318000 -13.899600 6.846417
6.364800 -13.899600 6.854147
6.411600 -13.899600 6.859799
6.458400 -13.899600 6.877429
6.505200 -13.899600 6.906570
6.552000 -13.899600 6.904772
6.598800 -13.899600 6.904772
6.645600 -13.899600 6.944251
6.692400 -13.899600 6.948845
6.739200 -13.899600 6.967087
6.786000 -13.899600 7.003198
6.832800 -13.899600 7.020977
6.879600 -13.899600 7.050917
6.926400 -13.899600 7.060535
6.973200 -13.899600 7.071221
7.020000 -13.899600 7.096048
7.066800 -13.899600 7.110904
7.113600 -13.899600 7.167710
7.160400 -13.899600 7.173553
7.207200 -13.899600 7.173553
7.254000 -13.899600 7.187001
7.300800 -13.899600 7.225745
7.347600 -13.899600 7.239631
7.394400 -13.899600 7.239631
7.441200 -13.899600 7.243868
7.488000 -13.899600 7.263747
7.534800 -13.899600 7.265438
7.581600 -13.899600 7.280228
7.628400 -13.899600 7.290235
7.675200 -13.899600 7.313112
7.722000 -13.899600 7.352367
7.768800 -13.899600 7.396880
7.815600 -13.899600 7.443438
7.862400 -13.899600 7.497186
7.909200 -13.899600 7.520789
7.956000 -13.899600 7.532959
8.002800 -13.899600 7.539969
8.049600 -13.899600 7.585902
8.096400 -13.899600 7.600314
8.143200 -13.899600 7.660411
8.190000 -13.899600 7.676481
8.236800 -13.899600 7.731295
8.283600 -13.899600 7.776241
8.330400 -13.899600 7.823600
8.377200 -13.899600 7.847367
8.424000 -13.899600 7.900502
8.470800 -13.899600 7.961452
8.517600 -13.899600 7.978583
8.564400 -13.899600 8.056969
8.611200 -13.899600 8.094047
8.658000 -13.899600 8.114187
8.704800 -13.899600 8.153096
8.751600 -13.899600 8.176590
8.798400 -13.899600 8.226777
8.845200 -13.899600 8.226777
8.892000 -13.899600 8.255611
8.938800 -13.899600 8.335080
8.985600 -13.899600 8.380739
9.032400 -13.899600 8.414819
9.079200 -13.899600 8.513910
9.126000 -13.899600 8.617465
9.172800 -13.899600 11.199091
9.219600 -13.899600 11.355223
12.963600 -13.899600 7.508976
13.010400 -13.899600 7.506947
13.057200 -13.899600 7.508976
13.104000 -13.899600 7.506947
13.150800 -13.899600 7.503081
13.197600 -13.899600 7.507704
13.244400 -13.899600 7.503462
13.291200 -13.899600 7.507866
13.338000 -13.899600 7.532835
13.384800 -13.899600 7.546579
13.572000 -13.899600 7.561268
13.618800 -13.899600 7.559936
14.133600 -13.899600 7.577562
14.180400 -13.899600 7.585733
14.227200 -13.899600 7.588625
14.274000 -13.899600 7.585733
14.320800 -13.899600 7.592502
14.367600 -13.899600 7.585733
14.414400 -13.899600 7.585733
15.958800 -13.899600 6.309763
16.005600 -13.899600 6.277444
16.567200 -13.899600 3.786345
16.614000 -13.899600 3.674939
17.082000 -13.899600 1.653448
17.128800 -13.899600 1.411200
18.532800 -13.899600 -3.883091
18.579600 -13.899600 0.000000
-18.720000 -13.852800 0.000000
-18.673200 -13.852800 0.000000
-18.626400 -13.852800 0.000000
-18.579600 -13.852800 -14.668277
-18.532800 -13.852800 -14.650282
-18.486000 -13.852800 -14.650282
-18.439200 -13.852800 -14.623451
-18.392400 -13.852800 -14.616044
-18.345600 -13.852800 -14.616044
-18.298800 -13.852800 -14.583682
-18.252000 -13.852800 -14.583682
-18.205200 -13.852800 -14.557046
-18.158400 -13.852800 -14.505301
-18.111600 -13.852800 -14.480835
-18.064800 -13.852800 -14.466902
-18.018000 -13.852800 -14.422696
-17.971200 -13.852800 -14.420286
-17.924400 -13.852800 -14.417164
-17.877600 -13.852800 -14.351176
-17.830800 -13.852800 -14.352108
-17.784000 -13.852800 -14.350396
-17.737200 -13.852800 -14.328191
-17.690400 -13.852800 -14.326461
-17.643600 -13.852800 -14.317027
-17.596800 -13.852800 -14.278229
-17.550000 -13.852800 -14.277518
-17.503200 -13.852800 -14.237227
-17.456400 -13.852800 -14.209675
-17.409600 -13.852800 -14.194717
-17.362800 -13.852800 -14.172195
-17.316000 -13.852800 -14.154093
-17.269200 -13.852800 -14.131070
-17.222400 -13.852800 -14.154093
-17.175600 -13.852800 -14.104716
-17.128800 -13.852800 -14.094611
-17.082000 -13.852800 -14.072922
-17.035200 -13.852800 -14.063000
-16.988400 -13.852800 -14.051654
-16.941600 -13.852800 -14.051654
-16.894800 -13.852800 -14.036842
-16.848000 -13.852800 -14.025256
-16.801200 -13.852800 -14.015665
-16.754400 -13.852800 -13.995448
-16.707600 -13.852800 -13.979189
-16.660800 -13.852800 -13.952332
-16.614000 -13.852800 -13.949171
-16.567200 -13.852800 -13.930654
-16.520400 -13.852800 -13.914787
-16.473600 -13.852800 -13.906736
-16.426800 -13.852800 -13.878931
-16.380000 -13.852800 -13.855652
-16.333200 -13.852800 -13.803899
-16.286400 -13.852800 -13.795516
-16.239600 -13.852800 -13.769886
-16.192800 -13.852800 -13.768486
-16.146000 -13.852800 -13.746320
-16.099200 -13.852800 -13.691598
-16.052400 -13.852800 -13.634883
-16.005600 -13.852800 -13.628338
-15.958800 -13.852800 -13.598179
-15.912000 -13.852800 -13.594137
-15.865200 -13.852800 -13.495407
-14.461200 -13.852800 5.063248
-14.414400 -13.852800 5.102621
-14.367600 -13.852800 5.129068
-14.320800 -13.852800 5.151979
-14.274000 -13.852800 5.185789
-14.227200 -13.852800 5.213824
-14.180400 -13.852800 5.247652
-14.133600 -13.852800 5.274893
-14.086800 -13.852800 5.304921
-14.040000 -13.852800 5.318961
-13.993200 -13.852800 5.344691
-13.946400 -13.852800 5.361406
-13.899600 -13.852800 5.374781
-13.852800 -13.852800 5.388483
-13.806000 -13.852800 5.393476
-13.759200 -13.852800 5.401378
-13.712400 -13.852800 5.416639
-13.665600 -13.852800 5.430268
-13.618800 -13.852800 5.431772
-13.572000 -13.852800 5.431772
-13.525200 -13.852800 5.434745
-13.478400 -13.852800 5.435293
-13.431600 -13.852800 5.443046
-13.384800 -13.852800 5.447740
-13.338000 -13.852800 5.452336
-13.291200 -13.852800 5.454470
-13.244400 -13.852800 5.467458
-13.197600 -13.852800 5.475517
-13.150800 -13.852800 5.487831
-13.104000 -13.852800 5.553532
-13.057200 -13.852800 5.610386
-13.010400 -13.852800 5.647713
-12.963600 -13.852800 5.688129
-4.352400 -13.852800 23.133819
-4.305600 -13.852800 23.133037
-4.258800 -13.852800 23.124598
-4.212000 -13.852800 7.742549
-4.165200 -13.852800 7.609983
-4.118400 -13.852800 7.518369
-4.071600 -13.852800 7.472627
-4.024800 -13.852800 7.472627
-3.978000 -13.852800 7.401008
-3.931200 -13.852800 7.328824
-3.884400 -13.852800 7.291417
-3.837600 -13.852800 7.254294
-3.790800 -13.852800 7.208108
-3.744000 -13.852800 7.137578
-3.697200 -13.852800 7.090091
-3.650400 -13.852800 7.058990
-3.603600 -13.852800 7.026183
-3.556800 -13.852800 6.967002
-3.510000 -13.852800 6.920838
-3.463200 -13.852800 6.880832
-3.416400 -13.852800 6.844794
-3.369600 -13.852800 6.819064
-3.322800 -13.852800 6.778747
-3.276000 -13.852800 6.769124
-3.229200 -13.852800 6.744075
-3.182400 -13.852800 6.713211
-3.135600 -13.852800 6.667758
-3.088800 -13.852800 6.650966
-3.042000 -13.852800 6.636197
-2.995200 -13.852800 6.599772
-2.948400 -13.852800 6.551729
-2.901600 -13.852800 6.518492
-2.854800 -13.852800 6.510606
-2.808000 -13.852800 6.492308
-2.761200 -13.852800 6.465183
-2.714400 -13.852800 6.435839
-2.667600 -13.852800 6.418013
-2.620800 -13.852800 6.404285
-2.574000 -13.852800 6.397663
-2.527200 -13.852800 6.359881
-2.480400 -13.852800 6.344720
-2.433600 -13.852800 6.326792
-2.386800 -13.852800 6.296169
-2.340000 -13.852800 6.285929
-2.293200 -13.852800 6.260215
-2.246400 -13.852800 6.241812
-2.199600 -13.852800 6.234848
-2.152800 -13.852800 6.232070
-2.106000 -13.852800 6.223068
-2.059200 -13.852800 6.220540
-2.012400 -13.852800 6.201705
-1.965600 -13.852800 6.180823
-1.918800 -13.852800 6.153950
-1.872000 -13.852800 6.113676
-1.825200 -13.852800 6.092514
-1.778400 -13.852800 6.063745
-1.731600 -13.852800 6.054855
-1.684800 -13.852800 6.051363
-1.638000 -13.852800 6.052899
-1.591200 -13.852800 6.051363
-1.544400 -13.852800 6.049247
-1.497600 -13.852800 6.044581
-1.450800 -13.852800 6.040706
-1.404000 -13.852800 6.040647
-1.357200 -13.852800 6.030901
-1.310400 -13.852800 6.015889
-1.263600 -13.852800 5.986551
-1.216800 -13.852800 5.964657
-1.170000 -13.852800 5.958318
-1.123200 -13.852800 5.956901
-1.076400 -13.852800 5.955134
-1.029600 -13.852800 5.950179
-0.982800 -13.852800 5.950179
-0.936000 -13.852800 5.952329
-0.889200 -13.852800 5.952329
-0.842400 -13.852800 5.951026
-0.795600 -13.852800 5.937876
-0.748800 -13.852800 5.920269
-0.702000 -13.852800 5.920269
-0.655200 -13.852800 5.923686
-0.608400 -13.852800 5.920269
-0.561600 -13.852800 5.924771
-0.514800 -13.852800 5.932184
-0.468000 -13.852800 5.932184
-0.421200 -13.852800 5.917739
-0.374400 -13.852800 5.884208
-0.327600 -13.852800 5.899577
-0.280800 -13.852800 5.895533
-0.234000 -13.852800 5.899314
-0.187200 -13.852800 5.899577
-0.140400 -13.852800 5.908476
-0.093600 -13.852800 5.911607
-0.046800 -13.852800 5.911607
0.000000 -13.852800 5.900008
0.046800 -13.852800 5.883742
0.093600 -13.852800 5.846919
0.140400 -13.852800 5.845519
0.187200 -13.852800 5.841821
0.234000 -13.852800 5.841170
0.280800 -13.852800 5.836030
0.327600 -13.852800 5.842285
0.374400 -13.852800 5.853800
0.421200 -13.852800 5.856504
0.468000 -13.852800 5.866126
0.514800 -13.852800 5.873883
0.561600 -13.852800 5.880293
0.608400 -13.852800 5.880293
0.655200 -13.852800 5.877538
0.702000 -13.852800 5.857686
0.748800 -13.852800 5.849182
0.795600 -13.852800 5.849182
0.842400 -13.852800 5.856070
0.889200 -13.852800 5.877538
0.936000 -13.852800 5.887404
0.982800 -13.852800 5.898273
1.029600 -13.852800 5.902469
1.076400 -13.852800 5.916822
1.123200 -13.852800 5.918635
1.170000 -13.852800 5.911081
1.216800 -13.852800 5.880927
1.263600 -13.852800 5.874019
1.310400 -13.852800 5.850124
1.357200 -13.852800 5.867402
1.404000 -13.852800 5.874019
1.450800 -13.852800 5.856702
1.497600 -13.852800 5.851904
1.544400 -13.852800 5.856702
1.591200 -13.852800 5.864965
1.638000 -13.852800 5.884792
1.684800 -13.852800 5.895406
1.731600 -13.852800 5.915001
1.778400 -13.852800 5.922699
1.825200 -13.852800 5.947044
1.872000 -13.852800 5.937274
1.918800 -13.852800 5.937274
1.965600 -13.852800 5.937274
2.012400 -13.852800 5.935897
2.059200 -13.852800 5.937680
2.106000 -13.852800 5.951192
2.152800 -13.852800 5.962230
2.199600 -13.852800 5.968522
2.246400 -13.852800 5.972511
2.293200 -13.852800 5.986071
2.340000 -13.852800 5.991996
2.386800 -13.852800 5.991996
2.433600 -13.852800 5.997336
2.480400 -13.852800 5.991996
2.527200 -13.852800 6.002838
2.574000 -13.852800 5.988131
2.620800 -13.852800 5.982713
2.667600 -13.852800 5.998979
2.714400 -13.852800 5.992558
2.761200 -13.852800 5.992558
2.808000 -13.852800 6.014987
2.854800 -13.852800 6.025975
2.901600 -13.852800 6.046662
2.948400 -13.852800 6.059171
2.995200 -13.852800 6.083962
3.042000 -13.852800 6.083962
3.088800 -13.852800 6.084966
3.135600 -13.852800 6.096762
3.182400 -13.852800 6.115482
3.229200 -13.852800 6.131200
3.276000 -13.852800 6.139769
3.322800 -13.852800 6.144845
3.369600 -13.852800 6.147028
3.416400 -13.852800 6.165785
3.463200 -13.852800 6.163450
3.510000 -13.852800 6.168162
3.556800 -13.852800 6.165785
3.603600 -13.852800 6.178456
3.650400 -13.852800 6.181315
3.697200 -13.852800 6.204469
3.744000 -13.852800 6.217487
3.790800 -13.852800 6.225215
3.837600 -13.852800 6.228383
3.884400 -13.852800 6.235319
3.931200 -13.852800 6.235319
3.978000 -13.852800 6.245561
4.024800 -13.852800 6.235319
4.071600 -13.852800 6.247163
4.118400 -13.852800 6.267208
4.165200 -13.852800 6.276995
4.212000 -13.852800 6.284337
4.258800 -13.852800 6.297964
4.305600 -13.852800 6.297964
4.352400 -13.852800 6.316162
4.399200 -13.852800 6.321945
4.446000 -13.852800 6.323789
4.492800 -13.852800 6.324503
4.539600 -13.852800 6.347065
4.586400 -13.852800 6.353608
4.633200 -13.852800 6.386703
4.680000 -13.852800 6.417770
4.726800 -13.852800 6.495876
4.773600 -13.852800 6.505598
4.820400 -13.852800 6.515343
4.867200 -13.852800 6.515343
4.914000 -13.852800 6.516458
4.960800 -13.852800 6.506098
5.007600 -13.852800 6.506098
5.054400 -13.852800 6.497858
5.101200 -13.852800 6.505869
5.148000 -13.852800 6.511776
5.194800 -13.852800 6.529449
5.241600 -13.852800 6.531577
5.288400 -13.852800 6.552384
5.335200 -13.852800 6.579739
5.382000 -13.852800 6.594738
5.428800 -13.852800 6.608989
5.475600 -13.852800 6.610348
5.522400 -13.852800 6.606886
5.569200 -13.852800 6.624747
5.616000 -13.852800 6.624747
5.662800 -13.852800 6.629215
5.709600 -13.852800 6.623879
5.756400 -13.852800 6.630342
5.803200 -13.852800 6.638407
5.850000 -13.852800 6.661660
5.896800 -13.852800 6.672114
5.943600 -13.852800 6.684262
5.990400 -13.852800 6.720867
6.037200 -13.852800 6.738813
6.084000 -13.852800 6.759372
6.130800 -13.852800 6.760942
6.177600 -13.852800 6.785761
6.224400 -13.852800 6.802555
6.271200 -13.852800 6.812075
6.318000 -13.852800 6.846417
6.364800 -13.852800 6.865023
6.411600 -13.852800 6.871258
6.458400 -13.852800 6.910410
6.505200 -13.852800 6.914291
6.552000 -13.852800 6.917413
6.598800 -13.852800 6.910410
6.645600 -13.852800 6.944251
6.692400 -13.852800 6.947749
6.739200 -13.852800 6.962149
6.786000 -13.852800 6.978369
6.832800 -13.852800 6.999511
6.879600 -13.852800 7.028620
6.926400 -13.852800 7.054382
6.973200 -13.852800 7.066246
7.020000 -13.852800 7.095153
7.066800 -13.852800 7.100339
7.113600 -13.852800 7.165169
7.160400 -13.852800 7.167710
7.207200 -13.852800 7.173553
7.254000 -13.852800 7.202829
7.300800 -13.852800 7.226490
7.347600 -13.852800 7.236473
7.394400 -13.852800 7.243868
7.441200 -13.852800 7.252649
7.488000 -13.852800 7.270665
7.534800 -13.852800 7.274029
7.581600 -13.852800 7.287841
7.628400 -13.852800 7.294526
7.675200 -13.852800 7.307474
7.722000 -13.852800 7.344965
7.768800 -13.852800 7.399934
7.815600 -13.852800 7.437068
7.862400 -13.852800 7.492291
7.909200 -13.852800 7.511882
7.956000 -13.852800 7.532892
8.002800 -13.852800 7.535123
8.049600 -13.852800 7.576508
8.096400 -13.852800 7.589145
8.143200 -13.852800 7.613035
8.190000 -13.852800 7.668477
8.236800 -13.852800 7.704782
8.283600 -13.852800 7.741007
8.330400 -13.852800 7.815965
8.377200 -13.852800 7.845159
8.424000 -13.852800 7.883191
8.470800 -13.852800 7.949377
8.517600 -13.852800 7.961452
8.564400 -13.852800 8.003153
8.611200 -13.852800 8.056969
8.658000 -13.852800 8.083814
8.704800 -13.852800 8.142859
8.751600 -13.852800 8.176590
8.798400 -13.852800 8.226777
8.845200 -13.852800 8.228763
8.892000 -13.852800 8.311574
8.938800 -13.852800 8.354337
8.985600 -13.852800 8.380739
9.032400 -13.852800 8.379504
9.079200 -13.852800 8.414819
9.126000 -13.852800 8.569884
9.172800 -13.852800 11.252551
9.219600 -13.852800 11.356525
12.963600 -13.852800 7.501636
13.010400 -13.852800 7.493437
13.057200 -13.852800 7.509705
13.104000 -13.852800 7.506947
13.150800 -13.852800 7.501636
13.197600 -13.852800 7.507866
13.244400 -13.852800 7.507704
13.291200 -13.852800 7.532835
13.338000 -13.852800 7.549885
13.665600 -13.852800 7.555907
13.712400 -13.852800 7.555907
13.759200 -13.852800 7.559936
13.806000 -13.852800 7.570860
13.852800 -13.852800 7.570860
13.899600 -13.852800 7.570665
14.133600 -13.852800 7.588625
14.227200 -13.852800 7.621000
14.274000 -13.852800 7.608665
14.320800 -13.852800 7.617478
14.367600 -13.852800 7.611395
14.414400 -13.852800 7.608665
15.584400 -13.852800 6.267211
16.567200 -13.852800 4.014777
17.082000 -13.852800 1.728772
18.486000 -13.852800 -3.883091
18.532800 -13.852800 -3.933366
-18.720000 -13.806000 0.000000
-18.673200 -13.806000 0.000000
-18.626400 -13.806000 0.000000
-18.579600 -13.806000 -14.669607
-18.532800 -13.806000 -14.650282
-18.486000 -13.806000 -14.650282
-18.439200 -13.806000 -14.623451
-18.392400 -13.806000 -14.618427
-18.345600 -13.806000 -14.616044
-18.298800 -13.806000 -14.583682
-18.252000 -13.806000 -14.583682
-18.205200 -13.806000 -14.569721
-18.158400 -13.806000 -14.505645
-18.111600 -13.806000 -14.482750
-18.064800 -13.806000 -14.466902
-18.018000 -13.806000 -14.422696
-17.971200 -13.806000 -14.420286
-17.924400 -13.806000 -14.417164
-17.877600 -13.806000 -14.351176
-17.830800 -13.806000 -14.350396
-17.784000 -13.806000 -14.346459
-17.737200 -13.806000 -14.326461
-17.690400 -13.806000 -14.317027
-17.643600 -13.806000 -14.316324
-17.596800 -13.806000 -14.278229
-17.550000 -13.806000 -14.278229
-17.503200 -13.806000 -14.250888
-17.456400 -13.806000 -14.220602
-17.409600 -13.806000 -14.198551
-17.362800 -13.806000 -14.194717
-17.316000 -13.806000 -14.154093
-17.269200 -13.806000 -14.131070
-17.222400 -13.806000 -14.137214
-17.175600 -13.806000 -14.104716
-17.128800 -13.806000 -14.104716
-17.082000 -13.806000 -14.075813
-17.035200 -13.806000 -14.067245
-16.988400 -13.806000 -14.059737
-16.941600 -13.806000 -14.059737
-16.894800 -13.806000 -14.051654
-16.848000 -13.806000 -14.036506
-16.801200 -13.806000 -14.015665
-16.754400 -13.806000 -13.995448
-16.707600 -13.806000 -13.980520
-16.660800 -13.806000 -13.963094
-16.614000 -13.806000 -13.947893
-16.567200 -13.806000 -13.930654
-16.520400 -13.806000 -13.914787
-16.473600 -13.806000 -13.909026
-16.426800 -13.806000 -13.878931
-16.380000 -13.806000 -13.833980
-16.333200 -13.806000 -13.805123
-16.286400 -13.806000 -13.803899
-16.239600 -13.806000 -13.789788
-16.192800 -13.806000 -13.768641
-16.146000 -13.806000 -13.746320
-16.099200 -13.806000 -13.701616
-16.052400 -13.806000 -13.657452
-16.005600 -13.806000 -13.621183
-15.958800 -13.806000 -13.594137
-15.912000 -13.806000 -13.551172
-14.461200 -13.806000 5.119742
-14.414400 -13.806000 5.126445
-14.367600 -13.806000 5.162689
-14.320800 -13.806000 5.187838
-14.274000 -13.806000 5.212988
-14.227200 -13.806000 5.222125
-14.180400 -13.806000 5.268397
-14.133600 -13.806000 5.301484
-14.086800 -13.806000 5.314577
-14.040000 -13.806000 5.344691
-13.993200 -13.806000 5.358545
-13.946400 -13.806000 5.382255
-13.899600 -13.806000 5.389908
-13.852800 -13.806000 5.395388
-13.806000 -13.806000 5.406029
-13.759200 -13.806000 5.416639
-13.712400 -13.806000 5.419756
-13.665600 -13.806000 5.431772
-13.618800 -13.806000 5.432665
-13.572000 -13.806000 5.431772
-13.525200 -13.806000 5.435293
-13.478400 -13.806000 5.437790
-13.431600 -13.806000 5.445749
-13.384800 -13.806000 5.449653
-13.338000 -13.806000 5.453730
-13.291200 -13.806000 5.461634
-13.244400 -13.806000 5.475517
-13.197600 -13.806000 5.484321
-13.150800 -13.806000 5.537767
-13.104000 -13.806000 5.607754
-13.057200 -13.806000 5.650545
-4.352400 -13.806000 23.144659
-4.305600 -13.806000 23.134218
-4.258800 -13.806000 23.133819
-4.212000 -13.806000 7.788748
-4.165200 -13.806000 7.691407
-4.118400 -13.806000 7.570604
-4.071600 -13.806000 7.518369
-4.024800 -13.806000 7.512734
-3.978000 -13.806000 7.436834
-3.931200 -13.806000 7.385860
-3.884400 -13.806000 7.310946
-3.837600 -13.806000 7.261239
-3.790800 -13.806000 7.209171
-3.744000 -13.806000 7.147740
-3.697200 -13.806000 7.100829
-3.650400 -13.806000 7.066587
-3.603600 -13.806000 7.022754
-3.556800 -13.806000 6.947255
-3.510000 -13.806000 6.921538
-3.463200 -13.806000 6.883636
-3.416400 -13.806000 6.838635
-3.369600 -13.806000 6.806773
-3.322800 -13.806000 6.777284
-3.276000 -13.806000 6.767960
-3.229200 -13.806000 6.744075
-3.182400 -13.806000 6.713892
-3.135600 -13.806000 6.667758
-3.088800 -13.806000 6.640932
-3.042000 -13.806000 6.629468
-2.995200 -13.806000 6.588539
-2.948400 -13.806000 6.552439
-2.901600 -13.806000 6.500032
-2.854800 -13.806000 6.493518
-2.808000 -13.806000 6.475753
-2.761200 -13.806000 6.451242
-2.714400 -13.806000 6.419866
-2.667600 -13.806000 6.409065
-2.620800 -13.806000 6.404285
-2.574000 -13.806000 6.396545
-2.527200 -13.806000 6.359521
-2.480400 -13.806000 6.344720
-2.433600 -13.806000 6.326792
-2.386800 -13.806000 6.296169
-2.340000 -13.806000 6.288055
-2.293200 -13.806000 6.256959
-2.246400 -13.806000 6.238224
-2.199600 -13.806000 6.234848
-2.152800 -13.806000 6.232070
-2.106000 -13.806000 6.225798
-2.059200 -13.806000 6.221387
-2.012400 -13.806000 6.202265
-1.965600 -13.806000 6.186633
-1.918800 -13.806000 6.154959
-1.872000 -13.806000 6.120724
-1.825200 -13.806000 6.092514
-1.778400 -13.806000 6.062104
-1.731600 -13.806000 6.054855
-1.684800 -13.806000 6.051363
-1.638000 -13.806000 6.051363
-1.591200 -13.806000 6.051363
-1.544400 -13.806000 6.049247
-1.497600 -13.806000 6.037630
-1.450800 -13.806000 6.040299
-1.404000 -13.806000 6.032321
-1.357200 -13.806000 6.024520
-1.310400 -13.806000 6.003591
-1.263600 -13.806000 5.965267
-1.216800 -13.806000 5.959794
-1.170000 -13.806000 5.948856
-1.123200 -13.806000 5.936121
-1.076400 -13.806000 5.938635
-1.029600 -13.806000 5.936121
-0.982800 -13.806000 5.934715
-0.936000 -13.806000 5.937876
-0.889200 -13.806000 5.948880
-0.842400 -13.806000 5.948880
-0.795600 -13.806000 5.937876
-0.748800 -13.806000 5.923686
-0.702000 -13.806000 5.924536
-0.655200 -13.806000 5.946193
-0.608400 -13.806000 5.924771
-0.561600 -13.806000 5.929965
-0.514800 -13.806000 5.929965
-0.468000 -13.806000 5.929965
-0.421200 -13.806000 5.917739
-0.374400 -13.806000 5.884051
-0.327600 -13.806000 5.884208
-0.280800 -13.806000 5.884208
-0.234000 -13.806000 5.895533
-0.187200 -13.806000 5.899314
-0.140400 -13.806000 5.908476
-0.093600 -13.806000 5.908476
-0.046800 -13.806000 5.911607
0.000000 -13.806000 5.900008
0.046800 -13.806000 5.888499
0.093600 -13.806000 5.873950
0.140400 -13.806000 5.869433
0.187200 -13.806000 5.842285
0.234000 -13.806000 5.841170
0.280800 -13.806000 5.836030
0.327600 -13.806000 5.850093
0.374400 -13.806000 5.856117
0.421200 -13.806000 5.865986
0.468000 -13.806000 5.867116
0.514800 -13.806000 5.879529
0.561600 -13.806000 5.880293
0.608400 -13.806000 5.877538
0.655200 -13.806000 5.867116
0.702000 -13.806000 5.849182
0.748800 -13.806000 5.840515
0.795600 -13.806000 5.845242
0.842400 -13.806000 5.849182
0.889200 -13.806000 5.867366
0.936000 -13.806000 5.887404
0.982800 -13.806000 5.899122
1.029600 -13.806000 5.916822
1.076400 -13.806000 5.916822
1.123200 -13.806000 5.916822
1.170000 -13.806000 5.911081
1.216800 -13.806000 5.878850
1.263600 -13.806000 5.858335
1.310400 -13.806000 5.848765
1.357200 -13.806000 5.856702
1.404000 -13.806000 5.856702
1.450800 -13.806000 5.854128
1.497600 -13.806000 5.848765
1.544400 -13.806000 5.850124
1.591200 -13.806000 5.851904
1.638000 -13.806000 5.858516
1.684800 -13.806000 5.864965
1.731600 -13.806000 5.879074
1.778400 -13.806000 5.915001
1.825200 -13.806000 5.922115
1.872000 -13.806000 5.920092
1.918800 -13.806000 5.920092
1.965600 -13.806000 5.920092
2.012400 -13.806000 5.915092
2.059200 -13.806000 5.920092
2.106000 -13.806000 5.937680
2.152800 -13.806000 5.952132
2.199600 -13.806000 5.958439
2.246400 -13.806000 5.964420
2.293200 -13.806000 5.980539
2.340000 -13.806000 5.980539
2.386800 -13.806000 5.979626
2.433600 -13.806000 5.980539
2.480400 -13.806000 5.979626
2.527200 -13.806000 5.986071
2.574000 -13.806000 5.979626
2.620800 -13.806000 5.973671
2.667600 -13.806000 5.988131
2.714400 -13.806000 5.982713
2.761200 -13.806000 5.992145
2.808000 -13.806000 6.020096
2.854800 -13.806000 6.036356
2.901600 -13.806000 6.059171
2.948400 -13.806000 6.059171
2.995200 -13.806000 6.083962
3.042000 -13.806000 6.093061
3.088800 -13.806000 6.094942
3.135600 -13.806000 6.099271
3.182400 -13.806000 6.115482
3.229200 -13.806000 6.131200
3.276000 -13.806000 6.139683
3.322800 -13.806000 6.144045
3.369600 -13.806000 6.146662
3.416400 -13.806000 6.163450
3.463200 -13.806000 6.163450
3.510000 -13.806000 6.169938
3.556800 -13.806000 6.165785
3.603600 -13.806000 6.178456
3.650400 -13.806000 6.179585
3.697200 -13.806000 6.204469
3.744000 -13.806000 6.217487
3.790800 -13.806000 6.221480
3.837600 -13.806000 6.225215
3.884400 -13.806000 6.228999
3.931200 -13.806000 6.228383
3.978000 -13.806000 6.228999
4.024800 -13.806000 6.228999
4.071600 -13.806000 6.235319
4.118400 -13.806000 6.251068
4.165200 -13.806000 6.275641
4.212000 -13.806000 6.293778
4.258800 -13.806000 6.300632
4.305600 -13.806000 6.300632
4.352400 -13.806000 6.316162
4.399200 -13.806000 6.318323
4.446000 -13.806000 6.318323
4.492800 -13.806000 6.325377
4.539600 -13.806000 6.338721
4.586400 -13.806000 6.353608
4.633200 -13.806000 6.384399
4.680000 -13.806000 6.417007
4.726800 -13.806000 6.479021
4.773600 -13.806000 6.490646
4.820400 -13.806000 6.494139
4.867200 -13.806000 6.496036
4.914000 -13.806000 6.504157
4.960800 -13.806000 6.504106
5.007600 -13.806000 6.504157
5.054400 -13.806000 6.496036
5.101200 -13.806000 6.505869
5.148000 -13.806000 6.515718
5.194800 -13.806000 6.522446
5.241600 -13.806000 6.529449
5.288400 -13.806000 6.552384
5.335200 -13.806000 6.588016
5.382000 -13.806000 6.599436
5.428800 -13.806000 6.624747
5.475600 -13.806000 6.625686
5.522400 -13.806000 6.624747
5.569200 -13.806000 6.631551
5.616000 -13.806000 6.631551
5.662800 -13.806000 6.630342
5.709600 -13.806000 6.629865
5.756400 -13.806000 6.638407
5.803200 -13.806000 6.655288
5.850000 -13.806000 6.672114
5.896800 -13.806000 6.679522
5.943600 -13.806000 6.696284
5.990400 -13.806000 6.726874
6.037200 -13.806000 6.734662
6.084000 -13.806000 6.752515
6.130800 -13.806000 6.759372
6.177600 -13.806000 6.767675
6.224400 -13.806000 6.798448
6.271200 -13.806000 6.804940
6.318000 -13.806000 6.846417
6.364800 -13.806000 6.871258
6.411600 -13.806000 6.881980
6.458400 -13.806000 6.921870
6.505200 -13.806000 6.941752
6.552000 -13.806000 6.941752
6.598800 -13.806000 6.910410
6.645600 -13.806000 6.944251
6.692400 -13.806000 6.944494
6.739200 -13.806000 6.951025
6.786000 -13.806000 6.966237
6.832800 -13.806000 6.985027
6.879600 -13.806000 7.021565
6.926400 -13.806000 7.053994
6.973200 -13.806000 7.055488
7.020000 -13.806000 7.095153
7.066800 -13.806000 7.110904
7.113600 -13.806000 7.149320
7.160400 -13.806000 7.167583
7.207200 -13.806000 7.173553
7.254000 -13.806000 7.204658
7.300800 -13.806000 7.235551
7.347600 -13.806000 7.245982
7.394400 -13.806000 7.253336
7.441200 -13.806000 7.259749
7.488000 -13.806000 7.274617
7.534800 -13.806000 7.283596
7.581600 -13.806000 7.304279
7.628400 -13.806000 7.305277
7.675200 -13.806000 7.316822
7.722000 -13.806000 7.352367
7.768800 -13.806000 7.414621
7.815600 -13.806000 7.432655
7.862400 -13.806000 7.489184
7.909200 -13.806000 7.511260
7.956000 -13.806000 7.532959
8.002800 -13.806000 7.539969
8.049600 -13.806000 7.576508
8.096400 -13.806000 7.589516
8.143200 -13.806000 7.620060
8.190000 -13.806000 7.668477
8.236800 -13.806000 7.686093
8.283600 -13.806000 7.731295
8.330400 -13.806000 7.784550
8.377200 -13.806000 7.831646
8.424000 -13.806000 7.878058
8.470800 -13.806000 7.897082
8.517600 -13.806000 7.949377
8.564400 -13.806000 8.003153
8.611200 -13.806000 8.027974
8.658000 -13.806000 8.081571
8.704800 -13.806000 8.094047
8.751600 -13.806000 8.164560
8.798400 -13.806000 8.207271
8.845200 -13.806000 8.243720
8.892000 -13.806000 8.311574
8.938800 -13.806000 8.354337
8.985600 -13.806000 8.379504
9.032400 -13.806000 8.354351
9.079200 -13.806000 8.354351
9.126000 -13.806000 8.560011
9.172800 -13.806000 8.831013
9.219600 -13.806000 11.355223
12.776400 -13.806000 7.506457
12.963600 -13.806000 7.506947
13.010400 -13.806000 7.509705
13.057200 -13.806000 7.523889
13.104000 -13.806000 7.519799
13.150800 -13.806000 7.509705
13.197600 -13.806000 7.519799
13.244400 -13.806000 7.524277
13.291200 -13.806000 7.551824
13.338000 -13.806000 7.564935
13.525200 -13.806000 7.586972
13.572000 -13.806000 7.586972
13.618800 -13.806000 7.564458
13.665600 -13.806000 7.561268
13.712400 -13.806000 7.559936
13.759200 -13.806000 7.586972
13.806000 -13.806000 7.621679
13.852800 -13.806000 7.607702
13.946400 -13.806000 7.607702
13.993200 -13.806000 7.597472
14.086800 -13.806000 7.584507
14.274000 -13.806000 7.621000
14.367600 -13.806000 7.624474
14.414400 -13.806000 7.621000
14.461200 -13.806000 7.617478
14.508000 -13.806000 7.611395
-18.720000 -13.759200 0.000000
-18.673200 -13.759200 0.000000
-18.626400 -13.759200 0.000000
-18.579600 -13.759200 -14.702672
-18.532800 -13.759200 -14.669607
-18.486000 -13.759200 -14.669607
-18.439200 -13.759200 -14.669607
-18.392400 -13.759200 -14.650282
-18.345600 -13.759200 -14.623451
-18.298800 -13.759200 -14.583682
-18.252000 -13.759200 -14.583682
-18.205200 -13.759200 -14.571762
-18.158400 -13.759200 -14.505645
-18.111600 -13.759200 -14.482750
-18.064800 -13.759200 -14.466902
-18.018000 -13.759200 -14.422696
-17.971200 -13.759200 -14.404901
-17.924400 -13.759200 -14.400832
-17.877600 -13.759200 -14.351176
-17.830800 -13.759200 -14.352108
-17.784000 -13.759200 -14.350396
-17.737200 -13.759200 -14.328191
-17.690400 -13.759200 -14.326461
-17.643600 -13.759200 -14.317027
-17.596800 -13.759200 -14.290606
-17.550000 -13.759200 -14.277518
-17.503200 -13.759200 -14.260164
-17.456400 -13.759200 -14.237227
-17.409600 -13.759200 -14.209675
-17.362800 -13.759200 -14.204877
-17.316000 -13.759200 -14.154093
-17.269200 -13.759200 -14.137214
-17.222400 -13.759200 -14.154093
-17.175600 -13.759200 -14.125009
-17.128800 -13.759200 -14.119586
-17.082000 -13.759200 -14.119586
-17.035200 -13.759200 -14.103422
-16.988400 -13.759200 -14.103422
-16.941600 -13.759200 -14.079775
-16.894800 -13.759200 -14.056173
-16.848000 -13.759200 -14.036842
-16.801200 -13.759200 -14.015665
-16.754400 -13.759200 -13.995448
-16.707600 -13.759200 -13.990073
-16.660800 -13.759200 -13.979189
-16.614000 -13.759200 -13.949171
-16.567200 -13.759200 -13.947893
-16.520400 -13.759200 -13.920228
-16.473600 -13.759200 -13.909096
-16.426800 -13.759200 -13.864777
-16.380000 -13.759200 -13.833980
-16.333200 -13.759200 -13.805123
-16.286400 -13.759200 -13.803899
-16.239600 -13.759200 -13.789788
-16.192800 -13.759200 -13.744059
-16.146000 -13.759200 -13.718207
-16.099200 -13.759200 -13.678223
-16.052400 -13.759200 -13.628338
-16.005600 -13.759200 -13.589890
-15.958800 -13.759200 -13.545343
-14.461200 -13.759200 5.126445
-14.414400 -13.759200 5.148890
-14.367600 -13.759200 5.176928
-14.320800 -13.759200 5.220162
-14.274000 -13.759200 5.222125
-14.227200 -13.759200 5.268382
-14.180400 -13.759200 5.287451
-14.133600 -13.759200 5.311076
-14.086800 -13.759200 5.339015
-14.040000 -13.759200 5.358993
-13.993200 -13.759200 5.374781
-13.946400 -13.759200 5.389908
-13.899600 -13.759200 5.397188
-13.852800 -13.759200 5.401378
-13.806000 -13.759200 5.415197
-13.759200 -13.759200 5.418135
-13.712400 -13.759200 5.419756
-13.665600 -13.759200 5.431355
-13.618800 -13.759200 5.431772
-13.572000 -13.759200 5.431772
-13.525200 -13.759200 5.437790
-13.478400 -13.759200 5.443046
-13.431600 -13.759200 5.452336
-13.384800 -13.759200 5.461067
-13.338000 -13.759200 5.473954
-13.291200 -13.759200 5.479436
-13.244400 -13.759200 5.484723
-13.197600 -13.759200 5.535514
-13.150800 -13.759200 5.607754
-13.104000 -13.759200 5.626234
-4.352400 -13.759200 23.146778
-4.305600 -13.759200 23.145778
-4.258800 -13.759200 23.144659
-4.212000 -13.759200 7.966844
-4.165200 -13.759200 7.742549
-4.118400 -13.759200 7.676749
-4.071600 -13.759200 7.565650
-4.024800 -13.759200 7.559756
-3.978000 -13.759200 7.462256
-3.931200 -13.759200 7.394981
-3.884400 -13.759200 7.319332
-3.837600 -13.759200 7.264809
-3.790800 -13.759200 7.209171
-3.744000 -13.759200 7.147740
-3.697200 -13.759200 7.100829
-3.650400 -13.759200 7.050854
-3.603600 -13.759200 7.026183
-3.556800 -13.759200 6.937737
-3.510000 -13.759200 6.914818
-3.463200 -13.759200 6.871200
-3.416400 -13.759200 6.838635
-3.369600 -13.759200 6.804649
-3.322800 -13.759200 6.772827
-3.276000 -13.759200 6.762284
-3.229200 -13.759200 6.741683
-3.182400 -13.759200 6.713892
-3.135600 -13.759200 6.690487
-3.088800 -13.759200 6.638999
-3.042000 -13.759200 6.624500
-2.995200 -13.759200 6.588539
-2.948400 -13.759200 6.552439
-2.901600 -13.759200 6.493518
-2.854800 -13.759200 6.487836
-2.808000 -13.759200 6.465183
-2.761200 -13.759200 6.431647
-2.714400 -13.759200 6.409065
-2.667600 -13.759200 6.402728
-2.620800 -13.759200 6.397663
-2.574000 -13.759200 6.380792
-2.527200 -13.759200 6.358004
-2.480400 -13.759200 6.344720
-2.433600 -13.759200 6.326028
-2.386800 -13.759200 6.290381
-2.340000 -13.759200 6.265125
-2.293200 -13.759200 6.254599
-2.246400 -13.759200 6.237307
-2.199600 -13.759200 6.232070
-2.152800 -13.759200 6.225334
-2.106000 -13.759200 6.221912
-2.059200 -13.759200 6.216656
-2.012400 -13.759200 6.192042
-1.965600 -13.759200 6.162802
-1.918800 -13.759200 6.153950
-1.872000 -13.759200 6.114442
-1.825200 -13.759200 6.092514
-1.778400 -13.759200 6.062104
-1.731600 -13.759200 6.054855
-1.684800 -13.759200 6.051363
-1.638000 -13.759200 6.049247
-1.591200 -13.759200 6.044739
-1.544400 -13.759200 6.043757
-1.497600 -13.759200 6.029323
-1.450800 -13.759200 6.025983
-1.404000 -13.759200 6.023013
-1.357200 -13.759200 6.001252
-1.310400 -13.759200 5.993138
-1.263600 -13.759200 5.961359
-1.216800 -13.759200 5.951729
-1.170000 -13.759200 5.948856
-1.123200 -13.759200 5.938635
-1.076400 -13.759200 5.949720
-1.029600 -13.759200 5.937876
-0.982800 -13.759200 5.934715
-0.936000 -13.759200 5.934715
-0.889200 -13.759200 5.937876
-0.842400 -13.759200 5.927980
-0.795600 -13.759200 5.923686
-0.748800 -13.759200 5.917002
-0.702000 -13.759200 5.917002
-0.655200 -13.759200 5.923686
-0.608400 -13.759200 5.920269
-0.561600 -13.759200 5.919353
-0.514800 -13.759200 5.919353
-0.468000 -13.759200 5.910627
-0.421200 -13.759200 5.883967
-0.374400 -13.759200 5.881272
-0.327600 -13.759200 5.880088
-0.280800 -13.759200 5.880088
-0.234000 -13.759200 5.884208
-0.187200 -13.759200 5.895533
-0.140400 -13.759200 5.899577
-0.093600 -13.759200 5.907989
-0.046800 -13.759200 5.912467
0.000000 -13.759200 5.899314
0.046800 -13.759200 5.888499
0.093600 -13.759200 5.872620
0.140400 -13.759200 5.846919
0.187200 -13.759200 5.841622
0.234000 -13.759200 5.836030
0.280800 -13.759200 5.835103
0.327600 -13.759200 5.841622
0.374400 -13.759200 5.855879
0.421200 -13.759200 5.865986
0.468000 -13.759200 5.867116
0.514800 -13.759200 5.880293
0.561600 -13.759200 5.880293
0.608400 -13.759200 5.865986
0.655200 -13.759200 5.865658
0.702000 -13.759200 5.846703
0.748800 -13.759200 5.845242
0.795600 -13.759200 5.845242
0.842400 -13.759200 5.846703
0.889200 -13.759200 5.865658
0.936000 -13.759200 5.878681
0.982800 -13.759200 5.887404
1.029600 -13.759200 5.902469
1.076400 -13.759200 5.898273
1.123200 -13.759200 5.898273
1.170000 -13.759200 5.858335
1.216800 -13.759200 5.841939
1.263600 -13.759200 5.841939
1.310400 -13.759200 5.839772
1.357200 -13.759200 5.845893
1.404000 -13.759200 5.845893
1.450800 -13.759200 5.850124
1.497600 -13.759200 5.843967
1.544400 -13.759200 5.845893
1.591200 -13.759200 5.850124
1.638000 -13.759200 5.853687
1.684800 -13.759200 5.854128
1.731600 -13.759200 5.864965
1.778400 -13.759200 5.879811
1.825200 -13.759200 5.916828
1.872000 -13.759200 5.915001
1.918800 -13.759200 5.915001
1.965600 -13.759200 5.914908
2.012400 -13.759200 5.912478
2.059200 -13.759200 5.915092
2.106000 -13.759200 5.920092
2.152800 -13.759200 5.951192
2.199600 -13.759200 5.958439
2.246400 -13.759200 5.964420
2.293200 -13.759200 5.980539
2.340000 -13.759200 5.979626
2.386800 -13.759200 5.973037
2.433600 -13.759200 5.976740
2.480400 -13.759200 5.973037
2.527200 -13.759200 5.979626
2.574000 -13.759200 5.979626
2.620800 -13.759200 5.973671
2.667600 -13.759200 5.998979
2.714400 -13.759200 5.998979
2.761200 -13.759200 6.003061
2.808000 -13.759200 6.032094
2.854800 -13.759200 6.046662
2.901600 -13.759200 6.081573
2.948400 -13.759200 6.081573
2.995200 -13.759200 6.083962
3.042000 -13.759200 6.083962
3.088800 -13.759200 6.084966
3.135600 -13.759200 6.096013
3.182400 -13.759200 6.102124
3.229200 -13.759200 6.110468
3.276000 -13.759200 6.129998
3.322800 -13.759200 6.139769
3.369600 -13.759200 6.147028
3.416400 -13.759200 6.163450
3.463200 -13.759200 6.163450
3.510000 -13.759200 6.169938
3.556800 -13.759200 6.169183
3.603600 -13.759200 6.183147
3.650400 -13.759200 6.194448
3.697200 -13.759200 6.207701
3.744000 -13.759200 6.221480
3.790800 -13.759200 6.214423
3.837600 -13.759200 6.214423
3.884400 -13.759200 6.225215
3.931200 -13.759200 6.228383
3.978000 -13.759200 6.228999
4.024800 -13.759200 6.226442
4.071600 -13.759200 6.235319
4.118400 -13.759200 6.247163
4.165200 -13.759200 6.264699
4.212000 -13.759200 6.275641
4.258800 -13.759200 6.276995
4.305600 -13.759200 6.294566
4.352400 -13.759200 6.300632
4.399200 -13.759200 6.316776
4.446000 -13.759200 6.316776
4.492800 -13.759200 6.325377
4.539600 -13.759200 6.338721
4.586400 -13.759200 6.358488
4.633200 -13.759200 6.382977
4.680000 -13.759200 6.399580
4.726800 -13.759200 6.424764
4.773600 -13.759200 6.454529
4.820400 -13.759200 6.475022
4.867200 -13.759200 6.483768
4.914000 -13.759200 6.495876
4.960800 -13.759200 6.484410
5.007600 -13.759200 6.486580
5.054400 -13.759200 6.482972
5.101200 -13.759200 6.496036
5.148000 -13.759200 6.506640
5.194800 -13.759200 6.529354
5.241600 -13.759200 6.529449
5.288400 -13.759200 6.552384
5.335200 -13.759200 6.588044
5.382000 -13.759200 6.603707
5.428800 -13.759200 6.622206
5.475600 -13.759200 6.624747
5.522400 -13.759200 6.615964
5.569200 -13.759200 6.629215
5.616000 -13.759200 6.630342
5.662800 -13.759200 6.629865
5.709600 -13.759200 6.629865
5.756400 -13.759200 6.654160
5.803200 -13.759200 6.664869
5.850000 -13.759200 6.674362
5.896800 -13.759200 6.677135
5.943600 -13.759200 6.679522
5.990400 -13.759200 6.702682
6.037200 -13.759200 6.734662
6.084000 -13.759200 6.752515
6.130800 -13.759200 6.759372
6.177600 -13.759200 6.767675
6.224400 -13.759200 6.785422
6.271200 -13.759200 6.804496
6.318000 -13.759200 6.834092
6.364800 -13.759200 6.840259
6.411600 -13.759200 6.874845
6.458400 -13.759200 6.910410
6.505200 -13.759200 6.914291
6.552000 -13.759200 6.910410
6.598800 -13.759200 6.904970
6.645600 -13.759200 6.944251
6.692400 -13.759200 6.947749
6.739200 -13.759200 6.951025
6.786000 -13.759200 6.967087
6.832800 -13.759200 6.979240
6.879600 -13.759200 7.008217
6.926400 -13.759200 7.031878
6.973200 -13.759200 7.040287
7.020000 -13.759200 7.055488
7.066800 -13.759200 7.095153
7.113600 -13.759200 7.112452
7.160400 -13.759200 7.149320
7.207200 -13.759200 7.165169
7.254000 -13.759200 7.204658
7.300800 -13.759200 7.229205
7.347600 -13.759200 7.253594
7.394400 -13.759200 7.266540
7.441200 -13.759200 7.273628
7.488000 -13.759200 7.283460
7.534800 -13.759200 7.290235
7.581600 -13.759200 7.310258
7.628400 -13.759200 7.314710
7.675200 -13.759200 7.335350
7.722000 -13.759200 7.352367
7.768800 -13.759200 7.391746
7.815600 -13.759200 7.428710
7.862400 -13.759200 7.470972
7.909200 -13.759200 7.497243
7.956000 -13.759200 7.520862
8.002800 -13.759200 7.532959
8.049600 -13.759200 7.563559
8.096400 -13.759200 7.589516
8.143200 -13.759200 7.620060
8.190000 -13.759200 7.663718
8.236800 -13.759200 7.686093
8.283600 -13.759200 7.741007
8.330400 -13.759200 7.794506
8.377200 -13.759200 7.815965
8.424000 -13.759200 7.853273
8.470800 -13.759200 7.883191
8.517600 -13.759200 7.949377
8.564400 -13.759200 7.986428
8.611200 -13.759200 8.009579
8.658000 -13.759200 8.038347
8.704800 -13.759200 8.090063
8.751600 -13.759200 8.093145
8.798400 -13.759200 8.123304
8.845200 -13.759200 8.198921
8.892000 -13.759200 8.277681
8.938800 -13.759200 8.346745
8.985600 -13.759200 8.354351
9.032400 -13.759200 8.354351
9.079200 -13.759200 8.414819
9.126000 -13.759200 8.560011
9.172800 -13.759200 8.831013
9.219600 -13.759200 11.466040
12.729600 -13.759200 7.506457
12.776400 -13.759200 7.506457
12.823200 -13.759200 7.520991
12.963600 -13.759200 7.514164
13.010400 -13.759200 7.519799
13.057200 -13.759200 7.534378
13.104000 -13.759200 7.538222
13.150800 -13.759200 7.538222
13.197600 -13.759200 7.534378
13.244400 -13.759200 7.549885
13.291200 -13.759200 7.562244
13.338000 -13.759200 7.577803
13.618800 -13.759200 7.597234
13.665600 -13.759200 7.586972
13.712400 -13.759200 7.586972
13.759200 -13.759200 7.597472
13.806000 -13.759200 7.621679
13.899600 -13.759200 7.570860
13.946400 -13.759200 7.592149
13.993200 -13.759200 7.597472
14.227200 -13.759200 7.639371
14.274000 -13.759200 7.639371
14.367600 -13.759200 7.631179
14.414400 -13.759200 7.617478
14.461200 -13.759200 7.611568
14.508000 -13.759200 7.608665
15.958800 -13.759200 6.332441
17.362800 -13.759200 0.580788
-18.720000 -13.712400 0.000000
-18.673200 -13.712400 0.000000
-18.626400 -13.712400 0.000000
-18.579600 -13.712400 -14.756055
-18.532800 -13.712400 -14.730970
-18.486000 -13.712400 -14.697797
-18.439200 -13.712400 -14.696330
-18.392400 -13.712400 -14.685217
-18.345600 -13.712400 -14.653793
-18.298800 -13.712400 -14.621217
-18.252000 -13.712400 -14.621217
-18.205200 -13.712400 -14.594829
-18.158400 -13.712400 -14.571762
-18.111600 -13.712400 -14.549612
-18.064800 -13.712400 -14.505645
-18.018000 -13.712400 -14.482750
-17.971200 -13.712400 -14.420286
-17.924400 -13.712400 -14.408960
-17.877600 -13.712400 -14.353251
-17.830800 -13.712400 -14.353251
-17.784000 -13.712400 -14.353251
-17.737200 -13.712400 -14.352108
-17.690400 -13.712400 -14.352108
-17.643600 -13.712400 -14.352108
-17.596800 -13.712400 -14.316026
-17.550000 -13.712400 -14.290606
-17.503200 -13.712400 -14.286499
-17.456400 -13.712400 -14.245940
-17.409600 -13.712400 -14.227660
-17.362800 -13.712400 -14.210891
-17.316000 -13.712400 -14.198551
-17.269200 -13.712400 -14.195360
-17.222400 -13.712400 -14.209675
-17.175600 -13.712400 -14.188516
-17.128800 -13.712400 -14.188516
-17.082000 -13.712400 -14.170210
-17.035200 -13.712400 -14.159472
-16.988400 -13.712400 -14.119586
-16.941600 -13.712400 -14.115410
-16.894800 -13.712400 -14.059737
-16.848000 -13.712400 -14.056173
-16.801200 -13.712400 -14.036890
-16.754400 -13.712400 -14.036890
-16.707600 -13.712400 -14.015665
-16.660800 -13.712400 -13.991082
-16.614000 -13.712400 -13.979012
-16.567200 -13.712400 -13.974908
-16.520400 -13.712400 -13.924013
-16.473600 -13.712400 -13.920228
-16.426800 -13.712400 -13.906736
-16.380000 -13.712400 -13.904974
-16.333200 -13.712400 -13.831512
-16.286400 -13.712400 -13.823205
-16.239600 -13.712400 -13.789788
-16.192800 -13.712400 -13.744059
-16.146000 -13.712400 -13.718207
-16.099200 -13.712400 -13.657452
-16.052400 -13.712400 -13.594137
-16.005600 -13.712400 -13.579528
-15.958800 -13.712400 -13.543622
-14.508000 -13.712400 5.123540
-14.461200 -13.712400 5.148890
-14.414400 -13.712400 5.176396
-14.367600 -13.712400 5.208495
-14.320800 -13.712400 5.222125
-14.274000 -13.712400 5.248519
-14.227200 -13.712400 5.286973
-14.180400 -13.712400 5.314577
-14.133600 -13.712400 5.331922
-14.086800 -13.712400 5.358414
-14.040000 -13.712400 5.369338
-13.993200 -13.712400 5.386045
-13.946400 -13.712400 5.398141
-13.899600 -13.712400 5.410045
-13.852800 -13.712400 5.415312
-13.806000 -13.712400 5.418135
-13.759200 -13.712400 5.419060
-13.712400 -13.712400 5.426529
-13.665600 -13.712400 5.433458
-13.618800 -13.712400 5.433458
-13.572000 -13.712400 5.433458
-13.525200 -13.712400 5.441210
-13.478400 -13.712400 5.447740
-13.431600 -13.712400 5.458067
-13.384800 -13.712400 5.467458
-13.338000 -13.712400 5.479729
-13.291200 -13.712400 5.494372
-13.244400 -13.712400 5.535514
-13.197600 -13.712400 5.593028
-13.150800 -13.712400 5.625993
-13.104000 -13.712400 5.704815
-4.352400 -13.712400 23.147513
-4.305600 -13.712400 23.145805
-4.258800 -13.712400 23.145778
-4.212000 -13.712400 8.214977
-4.165200 -13.712400 7.812599
-4.118400 -13.712400 7.699023
-4.071600 -13.712400 7.594263
-4.024800 -13.712400 7.568848
-3.978000 -13.712400 7.478229
-3.931200 -13.712400 7.385860
-3.884400 -13.712400 7.324316
-3.837600 -13.712400 7.264809
-3.790800 -13.712400 7.210473
-3.744000 -13.712400 7.147740
-3.697200 -13.712400 7.090091
-3.650400 -13.712400 7.048032
-3.603600 -13.712400 7.011248
-3.556800 -13.712400 6.936140
-3.510000 -13.712400 6.913028
-3.463200 -13.712400 6.871200
-3.416400 -13.712400 6.838635
-3.369600 -13.712400 6.806773
-3.322800 -13.712400 6.777284
-3.276000 -13.712400 6.762284
-3.229200 -13.712400 6.733499
-3.182400 -13.712400 6.713211
-3.135600 -13.712400 6.652818
-3.088800 -13.712400 6.629468
-3.042000 -13.712400 6.615127
-2.995200 -13.712400 6.588539
-2.948400 -13.712400 6.560377
-2.901600 -13.712400 6.493518
-2.854800 -13.712400 6.482233
-2.808000 -13.712400 6.431647
-2.761200 -13.712400 6.416467
-2.714400 -13.712400 6.404285
-2.667600 -13.712400 6.395775
-2.620800 -13.712400 6.393199
-2.574000 -13.712400 6.359881
-2.527200 -13.712400 6.358004
-2.480400 -13.712400 6.339930
-2.433600 -13.712400 6.315055
-2.386800 -13.712400 6.275105
-2.340000 -13.712400 6.263447
-2.293200 -13.712400 6.254599
-2.246400 -13.712400 6.232070
-2.199600 -13.712400 6.225798
-2.152800 -13.712400 6.221912
-2.106000 -13.712400 6.221387
-2.059200 -13.712400 6.202975
-2.012400 -13.712400 6.192042
-1.965600 -13.712400 6.177240
-1.918800 -13.712400 6.154959
-1.872000 -13.712400 6.113676
-1.825200 -13.712400 6.074389
-1.778400 -13.712400 6.055815
-1.731600 -13.712400 6.049247
-1.684800 -13.712400 6.044581
-1.638000 -13.712400 6.034955
-1.591200 -13.712400 6.034955
-1.544400 -13.712400 6.025983
-1.497600 -13.712400 6.024341
-1.450800 -13.712400 6.022555
-1.404000 -13.712400 6.007147
-1.357200 -13.712400 5.995440
-1.310400 -13.712400 5.979043
-1.263600 -13.712400 5.960866
-1.216800 -13.712400 5.957636
-1.170000 -13.712400 5.948856
-1.123200 -13.712400 5.938635
-1.076400 -13.712400 5.950179
-1.029600 -13.712400 5.938635
-0.982800 -13.712400 5.927980
-0.936000 -13.712400 5.924266
-0.889200 -13.712400 5.924266
-0.842400 -13.712400 5.920269
-0.795600 -13.712400 5.918291
-0.748800 -13.712400 5.902518
-0.702000 -13.712400 5.902518
-0.655200 -13.712400 5.924536
-0.608400 -13.712400 5.924536
-0.561600 -13.712400 5.924536
-0.514800 -13.712400 5.924536
-0.468000 -13.712400 5.917739
-0.421200 -13.712400 5.884051
-0.374400 -13.712400 5.880088
-0.327600 -13.712400 5.869783
-0.280800 -13.712400 5.868146
-0.234000 -13.712400 5.875772
-0.187200 -13.712400 5.884208
-0.140400 -13.712400 5.889382
-0.093600 -13.712400 5.896527
-0.046800 -13.712400 5.900008
0.000000 -13.712400 5.889382
0.046800 -13.712400 5.883840
0.093600 -13.712400 5.846919
0.140400 -13.712400 5.841821
0.187200 -13.712400 5.838849
0.234000 -13.712400 5.835103
0.280800 -13.712400 5.836030
0.327600 -13.712400 5.841622
0.374400 -13.712400 5.856117
0.421200 -13.712400 5.865986
0.468000 -13.712400 5.867116
0.514800 -13.712400 5.880356
0.561600 -13.712400 5.879529
0.608400 -13.712400 5.857686
0.655200 -13.712400 5.852214
0.702000 -13.712400 5.840515
0.748800 -13.712400 5.840515
0.795600 -13.712400 5.840515
0.842400 -13.712400 5.840515
0.889200 -13.712400 5.865658
0.936000 -13.712400 5.878850
0.982800 -13.712400 5.885809
1.029600 -13.712400 5.893391
1.076400 -13.712400 5.878850
1.123200 -13.712400 5.893355
1.170000 -13.712400 5.851024
1.216800 -13.712400 5.839772
1.263600 -13.712400 5.839772
1.310400 -13.712400 5.839772
1.357200 -13.712400 5.845893
1.404000 -13.712400 5.841939
1.450800 -13.712400 5.839772
1.497600 -13.712400 5.838289
1.544400 -13.712400 5.838616
1.591200 -13.712400 5.838616
1.638000 -13.712400 5.851680
1.684800 -13.712400 5.854128
1.731600 -13.712400 5.864965
1.778400 -13.712400 5.873827
1.825200 -13.712400 5.915001
1.872000 -13.712400 5.894218
1.918800 -13.712400 5.890162
1.965600 -13.712400 5.894489
2.012400 -13.712400 5.912478
2.059200 -13.712400 5.920092
2.106000 -13.712400 5.920092
2.152800 -13.712400 5.951192
2.199600 -13.712400 5.958439
2.246400 -13.712400 5.962230
2.293200 -13.712400 5.976740
2.340000 -13.712400 5.973037
2.386800 -13.712400 5.965682
2.433600 -13.712400 5.968634
2.480400 -13.712400 5.965682
2.527200 -13.712400 5.973671
2.574000 -13.712400 5.976458
2.620800 -13.712400 5.976458
2.667600 -13.712400 5.989436
2.714400 -13.712400 5.997972
2.761200 -13.712400 6.003061
2.808000 -13.712400 6.029656
2.854800 -13.712400 6.046662
2.901600 -13.712400 6.083962
2.948400 -13.712400 6.083962
2.995200 -13.712400 6.090464
3.042000 -13.712400 6.083962
3.088800 -13.712400 6.083962
3.135600 -13.712400 6.096013
3.182400 -13.712400 6.096762
3.229200 -13.712400 6.105802
3.276000 -13.712400 6.117940
3.322800 -13.712400 6.133329
3.369600 -13.712400 6.144845
3.416400 -13.712400 6.150915
3.463200 -13.712400 6.150915
3.510000 -13.712400 6.156492
3.556800 -13.712400 6.152719
3.603600 -13.712400 6.169938
3.650400 -13.712400 6.183147
3.697200 -13.712400 6.204221
3.744000 -13.712400 6.225215
3.790800 -13.712400 6.214423
3.837600 -13.712400 6.204711
3.884400 -13.712400 6.214423
3.931200 -13.712400 6.208973
3.978000 -13.712400 6.217055
4.024800 -13.712400 6.214423
4.071600 -13.712400 6.226442
4.118400 -13.712400 6.240707
4.165200 -13.712400 6.247163
4.212000 -13.712400 6.267208
4.258800 -13.712400 6.275641
4.305600 -13.712400 6.293778
4.352400 -13.712400 6.300632
4.399200 -13.712400 6.309769
4.446000 -13.712400 6.316776
4.492800 -13.712400 6.316776
4.539600 -13.712400 6.326464
4.586400 -13.712400 6.351740
4.633200 -13.712400 6.373663
4.680000 -13.712400 6.380138
4.726800 -13.712400 6.405743
4.773600 -13.712400 6.414043
4.820400 -13.712400 6.451820
4.867200 -13.712400 6.475022
4.914000 -13.712400 6.483768
4.960800 -13.712400 6.482972
5.007600 -13.712400 6.483768
5.054400 -13.712400 6.482972
5.101200 -13.712400 6.497858
5.148000 -13.712400 6.507214
5.194800 -13.712400 6.524698
5.241600 -13.712400 6.528903
5.288400 -13.712400 6.545601
5.335200 -13.712400 6.579739
5.382000 -13.712400 6.594738
5.428800 -13.712400 6.622206
5.475600 -13.712400 6.619563
5.522400 -13.712400 6.610348
5.569200 -13.712400 6.631551
5.616000 -13.712400 6.631551
5.662800 -13.712400 6.654160
5.709600 -13.712400 6.655288
5.756400 -13.712400 6.658864
5.803200 -13.712400 6.667468
5.850000 -13.712400 6.677135
5.896800 -13.712400 6.679522
5.943600 -13.712400 6.679630
5.990400 -13.712400 6.702682
6.037200 -13.712400 6.731661
6.084000 -13.712400 6.758916
6.130800 -13.712400 6.760322
6.177600 -13.712400 6.785422
6.224400 -13.712400 6.796257
6.271200 -13.712400 6.804940
6.318000 -13.712400 6.834092
6.364800 -13.712400 6.846417
6.411600 -13.712400 6.881980
6.458400 -13.712400 6.910410
6.505200 -13.712400 6.914977
6.552000 -13.712400 6.921144
6.598800 -13.712400 6.923524
6.645600 -13.712400 6.944494
6.692400 -13.712400 6.948845
6.739200 -13.712400 6.954602
6.786000 -13.712400 6.979240
6.832800 -13.712400 6.986061
6.879600 -13.712400 7.008217
6.926400 -13.712400 7.031018
6.973200 -13.712400 7.034497
7.020000 -13.712400 7.054382
7.066800 -13.712400 7.085345
7.113600 -13.712400 7.110251
7.160400 -13.712400 7.139559
7.207200 -13.712400 7.149320
7.254000 -13.712400 7.204658
7.300800 -13.712400 7.229205
7.347600 -13.712400 7.253594
7.394400 -13.712400 7.266540
7.441200 -13.712400 7.274029
7.488000 -13.712400 7.284974
7.534800 -13.712400 7.304279
7.581600 -13.712400 7.344965
7.628400 -13.712400 7.354073
7.675200 -13.712400 7.354073
7.722000 -13.712400 7.383237
7.768800 -13.712400 7.402885
7.815600 -13.712400 7.441711
7.862400 -13.712400 7.470972
7.909200 -13.712400 7.492291
7.956000 -13.712400 7.520789
8.002800 -13.712400 7.532892
8.049600 -13.712400 7.555283
8.096400 -13.712400 7.575902
8.143200 -13.712400 7.589145
8.190000 -13.712400 7.644920
8.236800 -13.712400 7.673214
8.283600 -13.712400 7.704782
8.330400 -13.712400 7.784550
8.377200 -13.712400 7.808926
8.424000 -13.712400 7.883191
8.470800 -13.712400 7.900502
8.517600 -13.712400 7.931751
8.564400 -13.712400 7.954143
8.611200 -13.712400 7.991017
8.658000 -13.712400 8.005320
8.704800 -13.712400 8.077391
8.751600 -13.712400 8.083814
8.798400 -13.712400 8.094047
8.845200 -13.712400 8.137554
8.892000 -13.712400 8.243720
8.938800 -13.712400 8.346745
8.985600 -13.712400 8.354351
9.032400 -13.712400 8.354337
9.079200 -13.712400 8.414819
9.126000 -13.712400 8.513910
9.172800 -13.712400 8.819008
9.219600 -13.712400 11.516549
12.776400 -13.712400 7.509959
12.916800 -13.712400 7.514164
12.963600 -13.712400 7.514164
13.010400 -13.712400 7.533140
13.057200 -13.712400 7.551824
13.150800 -13.712400 7.551824
13.197600 -13.712400 7.551824
13.244400 -13.712400 7.551983
13.291200 -13.712400 7.562244
13.338000 -13.712400 7.564935
13.478400 -13.712400 7.584763
13.618800 -13.712400 7.586972
13.665600 -13.712400 7.586972
14.040000 -13.712400 7.622798
14.180400 -13.712400 7.622798
14.414400 -13.712400 7.631179
14.461200 -13.712400 7.617478
14.508000 -13.712400 7.611568
14.554800 -13.712400 7.617478
15.490800 -13.712400 6.281863
15.537600 -13.712400 6.281863
18.626400 -13.712400 0.000000
18.673200 -13.712400 0.000000
-18.720000 -13.665600 0.000000
-18.673200 -13.665600 0.000000
-18.626400 -13.665600 0.000000
-18.579600 -13.665600 -14.800268
-18.532800 -13.665600 -14.745032
-18.486000 -13.665600 -14.736325
-18.439200 -13.665600 -14.721708
-18.392400 -13.665600 -14.702672
-18.345600 -13.665600 -14.676982
-18.298800 -13.665600 -14.650282
-18.252000 -13.665600 -14.623451
-18.205200 -13.665600 -14.623451
-18.158400 -13.665600 -14.574542
-18.111600 -13.665600 -14.571762
-18.064800 -13.665600 -14.549612
-18.018000 -13.665600 -14.505645
-17.971200 -13.665600 -14.482750
-17.924400 -13.665600 -14.422696
-17.877600 -13.665600 -14.362040
-17.830800 -13.665600 -14.353487
-17.784000 -13.665600 -14.353487
-17.737200 -13.665600 -14.350396
-17.690400 -13.665600 -14.332131
-17.643600 -13.665600 -14.350396
-17.596800 -13.665600 -14.328191
-17.550000 -13.665600 -14.295950
-17.503200 -13.665600 -14.295196
-17.456400 -13.665600 -14.248735
-17.409600 -13.665600 -14.242117
-17.362800 -13.665600 -14.227660
-17.316000 -13.665600 -14.199468
-17.269200 -13.665600 -14.195360
-17.222400 -13.665600 -14.209675
-17.175600 -13.665600 -14.190570
-17.128800 -13.665600 -14.188516
-17.082000 -13.665600 -14.178799
-17.035200 -13.665600 -14.170210
-16.988400 -13.665600 -14.103422
-16.941600 -13.665600 -14.103422
-16.894800 -13.665600 -14.059737
-16.848000 -13.665600 -14.053823
-16.801200 -13.665600 -14.036842
-16.754400 -13.665600 -14.032951
-16.707600 -13.665600 -14.025256
-16.660800 -13.665600 -14.015665
-16.614000 -13.665600 -13.980520
-16.567200 -13.665600 -13.974908
-16.520400 -13.665600 -13.929539
-16.473600 -13.665600 -13.924013
-16.426800 -13.665600 -13.909096
-16.380000 -13.665600 -13.908020
-16.333200 -13.665600 -13.864288
-16.286400 -13.665600 -13.831512
-16.239600 -13.665600 -13.823205
-16.192800 -13.665600 -13.780073
-16.146000 -13.665600 -13.718207
-16.099200 -13.665600 -13.639269
-16.052400 -13.665600 -13.589890
-16.005600 -13.665600 -13.576004
-15.958800 -13.665600 -13.533675
-15.631200 -13.665600 -11.211976
-14.508000 -13.665600 5.149066
-14.461200 -13.665600 5.176928
-14.414400 -13.665600 5.204114
-14.367600 -13.665600 5.220653
-14.320800 -13.665600 5.248519
-14.274000 -13.665600 5.272265
-14.227200 -13.665600 5.309872
-14.180400 -13.665600 5.327130
-14.133600 -13.665600 5.345685
-14.086800 -13.665600 5.369338
-14.040000 -13.665600 5.382298
-13.993200 -13.665600 5.393606
-13.946400 -13.665600 5.400286
-13.899600 -13.665600 5.415197
-13.852800 -13.665600 5.418135
-13.806000 -13.665600 5.426529
-13.759200 -13.665600 5.430300
-13.712400 -13.665600 5.434004
-13.665600 -13.665600 5.437651
-13.618800 -13.665600 5.437651
-13.572000 -13.665600 5.437790
-13.525200 -13.665600 5.446646
-13.478400 -13.665600 5.459449
-13.431600 -13.665600 5.462362
-13.384800 -13.665600 5.479436
-13.338000 -13.665600 5.493762
-13.291200 -13.665600 5.515365
-13.244400 -13.665600 5.567223
-13.197600 -13.665600 5.616222
-13.150800 -13.665600 5.685555
-4.352400 -13.665600 23.151937
-4.305600 -13.665600 23.148682
-4.258800 -13.665600 23.147513
-4.212000 -13.665600 23.133819
-4.165200 -13.665600 7.956962
-4.118400 -13.665600 7.788748
-4.071600 -13.665600 7.636198
-4.024800 -13.665600 7.609311
-3.978000 -13.665600 7.487567
-3.931200 -13.665600 7.396659
-3.884400 -13.665600 7.328824
-3.837600 -13.665600 7.248342
-3.790800 -13.665600 7.208108
-3.744000 -13.665600 7.133150
-3.697200 -13.665600 7.058990
-3.650400 -13.665600 7.038204
-3.603600 -13.665600 6.978732
-3.556800 -13.665600 6.930783
-3.510000 -13.665600 6.883636
-3.463200 -13.665600 6.865811
-3.416400 -13.665600 6.839190
-3.369600 -13.665600 6.811177
-3.322800 -13.665600 6.791148
-3.276000 -13.665600 6.767960
-3.229200 -13.665600 6.733499
-3.182400 -13.665600 6.700831
-3.135600 -13.665600 6.639489
-3.088800 -13.665600 6.620931
-3.042000 -13.665600 6.602001
-2.995200 -13.665600 6.587640
-2.948400 -13.665600 6.557288
-2.901600 -13.665600 6.487835
-2.854800 -13.665600 6.465183
-2.808000 -13.665600 6.418595
-2.761200 -13.665600 6.404285
-2.714400 -13.665600 6.393199
-2.667600 -13.665600 6.385829
-2.620800 -13.665600 6.359881
-2.574000 -13.665600 6.359308
-2.527200 -13.665600 6.357248
-2.480400 -13.665600 6.331083
-2.433600 -13.665600 6.314519
-2.386800 -13.665600 6.260215
-2.340000 -13.665600 6.256388
-2.293200 -13.665600 6.237307
-2.246400 -13.665600 6.225798
-2.199600 -13.665600 6.225798
-2.152800 -13.665600 6.221912
-2.106000 -13.665600 6.221912
-2.059200 -13.665600 6.216656
-2.012400 -13.665600 6.192042
-1.965600 -13.665600 6.185983
-1.918800 -13.665600 6.172864
-1.872000 -13.665600 6.114442
-1.825200 -13.665600 6.063745
-1.778400 -13.665600 6.054855
-1.731600 -13.665600 6.043757
-1.684800 -13.665600 6.034955
-1.638000 -13.665600 6.027812
-1.591200 -13.665600 6.027812
-1.544400 -13.665600 6.024520
-1.497600 -13.665600 6.023013
-1.450800 -13.665600 6.020260
-1.404000 -13.665600 5.996534
-1.357200 -13.665600 5.980529
-1.310400 -13.665600 5.977596
-1.263600 -13.665600 5.958318
-1.216800 -13.665600 5.951729
-1.170000 -13.665600 5.948856
-1.123200 -13.665600 5.945430
-1.076400 -13.665600 5.950179
-1.029600 -13.665600 5.950179
-0.982800 -13.665600 5.934715
-0.936000 -13.665600 5.934715
-0.889200 -13.665600 5.927980
-0.842400 -13.665600 5.920269
-0.795600 -13.665600 5.896270
-0.748800 -13.665600 5.895413
-0.702000 -13.665600 5.892227
-0.655200 -13.665600 5.920269
-0.608400 -13.665600 5.920269
-0.561600 -13.665600 5.929965
-0.514800 -13.665600 5.929965
-0.468000 -13.665600 5.913561
-0.421200 -13.665600 5.882262
-0.374400 -13.665600 5.868056
-0.327600 -13.665600 5.860543
-0.280800 -13.665600 5.861574
-0.234000 -13.665600 5.863016
-0.187200 -13.665600 5.868056
-0.140400 -13.665600 5.863016
-0.093600 -13.665600 5.886628
-0.046800 -13.665600 5.886628
0.000000 -13.665600 5.873950
0.046800 -13.665600 5.854022
0.093600 -13.665600 5.835103
0.140400 -13.665600 5.835103
0.187200 -13.665600 5.828483
0.234000 -13.665600 5.828483
0.280800 -13.665600 5.832798
0.327600 -13.665600 5.832798
0.374400 -13.665600 5.855879
0.421200 -13.665600 5.856117
0.468000 -13.665600 5.867116
0.514800 -13.665600 5.881874
0.561600 -13.665600 5.867116
0.608400 -13.665600 5.828927
0.655200 -13.665600 5.830231
0.702000 -13.665600 5.830231
0.748800 -13.665600 5.840515
0.795600 -13.665600 5.834651
0.842400 -13.665600 5.840515
0.889200 -13.665600 5.867116
0.936000 -13.665600 5.885809
0.982800 -13.665600 5.887404
1.029600 -13.665600 5.898273
1.076400 -13.665600 5.881036
1.123200 -13.665600 5.880179
1.170000 -13.665600 5.851024
1.216800 -13.665600 5.841939
1.263600 -13.665600 5.839772
1.310400 -13.665600 5.837733
1.357200 -13.665600 5.841939
1.404000 -13.665600 5.839772
1.450800 -13.665600 5.839772
1.497600 -13.665600 5.816265
1.544400 -13.665600 5.824158
1.591200 -13.665600 5.824158
1.638000 -13.665600 5.838289
1.684800 -13.665600 5.854128
1.731600 -13.665600 5.864965
1.778400 -13.665600 5.873827
1.825200 -13.665600 5.915001
1.872000 -13.665600 5.901566
1.918800 -13.665600 5.915001
1.965600 -13.665600 5.915001
2.012400 -13.665600 5.915001
2.059200 -13.665600 5.921439
2.106000 -13.665600 5.920092
2.152800 -13.665600 5.921577
2.199600 -13.665600 5.955526
2.246400 -13.665600 5.955526
2.293200 -13.665600 5.970821
2.340000 -13.665600 5.968634
2.386800 -13.665600 5.963895
2.433600 -13.665600 5.953206
2.480400 -13.665600 5.952330
2.527200 -13.665600 5.963895
2.574000 -13.665600 5.963895
2.620800 -13.665600 5.963895
2.667600 -13.665600 5.986879
2.714400 -13.665600 5.993436
2.761200 -13.665600 6.003061
2.808000 -13.665600 6.027672
2.854800 -13.665600 6.046662
2.901600 -13.665600 6.083738
2.948400 -13.665600 6.083738
2.995200 -13.665600 6.083738
3.042000 -13.665600 6.056929
3.088800 -13.665600 6.061573
3.135600 -13.665600 6.079844
3.182400 -13.665600 6.089552
3.229200 -13.665600 6.095046
3.276000 -13.665600 6.103049
3.322800 -13.665600 6.106304
3.369600 -13.665600 6.129998
3.416400 -13.665600 6.140863
3.463200 -13.665600 6.150915
3.510000 -13.665600 6.152719
3.556800 -13.665600 6.151458
3.603600 -13.665600 6.168162
3.650400 -13.665600 6.183147
3.697200 -13.665600 6.204221
3.744000 -13.665600 6.219011
3.790800 -13.665600 6.202180
3.837600 -13.665600 6.202180
3.884400 -13.665600 6.204711
3.931200 -13.665600 6.204221
3.978000 -13.665600 6.204711
4.024800 -13.665600 6.202180
4.071600 -13.665600 6.214423
4.118400 -13.665600 6.228999
4.165200 -13.665600 6.241685
4.212000 -13.665600 6.259329
4.258800 -13.665600 6.264699
4.305600 -13.665600 6.283454
4.352400 -13.665600 6.297964
4.399200 -13.665600 6.297730
4.446000 -13.665600 6.300632
4.492800 -13.665600 6.309769
4.539600 -13.665600 6.326464
4.586400 -13.665600 6.353608
4.633200 -13.665600 6.373837
4.680000 -13.665600 6.380138
4.726800 -13.665600 6.405743
4.773600 -13.665600 6.413058
4.820400 -13.665600 6.414043
4.867200 -13.665600 6.470523
4.914000 -13.665600 6.483768
4.960800 -13.665600 6.479573
5.007600 -13.665600 6.479573
5.054400 -13.665600 6.481004
5.101200 -13.665600 6.496036
5.148000 -13.665600 6.506098
5.194800 -13.665600 6.518266
5.241600 -13.665600 6.522446
5.288400 -13.665600 6.542545
5.335200 -13.665600 6.579739
5.382000 -13.665600 6.594738
5.428800 -13.665600 6.622206
5.475600 -13.665600 6.619563
5.522400 -13.665600 6.615964
5.569200 -13.665600 6.654254
5.616000 -13.665600 6.654254
5.662800 -13.665600 6.658864
5.709600 -13.665600 6.677799
5.756400 -13.665600 6.664869
5.803200 -13.665600 6.677135
5.850000 -13.665600 6.679522
5.896800 -13.665600 6.696284
5.943600 -13.665600 6.711493
5.990400 -13.665600 6.729258
6.037200 -13.665600 6.735792
6.084000 -13.665600 6.752515
6.130800 -13.665600 6.759372
6.177600 -13.665600 6.767675
6.224400 -13.665600 6.785422
6.271200 -13.665600 6.819982
6.318000 -13.665600 6.835794
6.364800 -13.665600 6.850201
6.411600 -13.665600 6.894487
6.458400 -13.665600 6.914291
6.505200 -13.665600 6.921144
6.552000 -13.665600 6.928324
6.598800 -13.665600 6.929393
6.645600 -13.665600 6.948357
6.692400 -13.665600 6.954602
6.739200 -13.665600 6.966237
6.786000 -13.665600 6.979240
6.832800 -13.665600 6.986061
6.879600 -13.665600 7.006546
6.926400 -13.665600 7.024633
6.973200 -13.665600 7.031878
7.020000 -13.665600 7.050447
7.066800 -13.665600 7.087891
7.113600 -13.665600 7.106481
7.160400 -13.665600 7.112452
7.207200 -13.665600 7.140649
7.254000 -13.665600 7.204658
7.300800 -13.665600 7.229205
7.347600 -13.665600 7.253594
7.394400 -13.665600 7.266540
7.441200 -13.665600 7.276804
7.488000 -13.665600 7.290235
7.534800 -13.665600 7.332781
7.581600 -13.665600 7.360818
7.628400 -13.665600 7.361275
7.675200 -13.665600 7.363150
7.722000 -13.665600 7.391746
7.768800 -13.665600 7.418470
7.815600 -13.665600 7.443438
7.862400 -13.665600 7.470972
7.909200 -13.665600 7.492291
7.956000 -13.665600 7.520789
8.002800 -13.665600 7.555283
8.049600 -13.665600 7.563902
8.096400 -13.665600 7.576508
8.143200 -13.665600 7.589145
8.190000 -13.665600 7.620060
8.236800 -13.665600 7.644920
8.283600 -13.665600 7.681308
8.330400 -13.665600 7.746220
8.377200 -13.665600 7.805040
8.424000 -13.665600 7.853273
8.470800 -13.665600 7.897082
8.517600 -13.665600 7.954143
8.564400 -13.665600 7.986428
8.611200 -13.665600 8.005320
8.658000 -13.665600 8.022190
8.704800 -13.665600 8.077391
8.751600 -13.665600 8.083814
8.798400 -13.665600 8.101391
8.845200 -13.665600 8.123304
8.892000 -13.665600 8.200353
8.938800 -13.665600 8.288325
8.985600 -13.665600 8.311574
9.032400 -13.665600 8.288325
9.079200 -13.665600 8.346745
9.126000 -13.665600 8.479674
9.172800 -13.665600 8.819008
9.219600 -13.665600 11.516549
13.291200 -13.665600 7.562244
13.338000 -13.665600 7.559504
13.384800 -13.665600 7.561268
13.431600 -13.665600 7.564647
13.478400 -13.665600 7.566146
13.618800 -13.665600 7.587089
14.133600 -13.665600 7.622798
14.180400 -13.665600 7.625733
14.461200 -13.665600 7.648727
14.508000 -13.665600 7.645212
14.554800 -13.665600 7.631670
15.490800 -13.665600 6.289831
15.537600 -13.665600 6.289831
16.146000 -13.665600 6.330578
18.673200 -13.665600 0.000000
-18.720000 -13.618800 0.000000
-18.673200 -13.618800 0.000000
-18.626400 -13.618800 0.000000
-18.579600 -13.618800 -14.833221
-18.532800 -13.618800 -14.785767
-18.486000 -13.618800 -14.750023
-18.439200 -13.618800 -14.742122
-18.392400 -13.618800 -14.736325
-18.345600 -13.618800 -14.697797
-18.298800 -13.618800 -14.663294
-18.252000 -13.618800 -14.656936
-18.205200 -13.618800 -14.656936
-18.158400 -13.618800 -14.594829
-18.111600 -13.618800 -14.576567
-18.064800 -13.618800 -14.561065
-18.018000 -13.618800 -14.546577
-17.971200 -13.618800 -14.513101
-17.924400 -13.618800 -14.495257
-17.877600 -13.618800 -14.404901
-17.830800 -13.618800 -14.373696
-17.784000 -13.618800 -14.373696
-17.737200 -13.618800 -14.353487
-17.690400 -13.618800 -14.352108
-17.643600 -13.618800 -14.353251
-17.596800 -13.618800 -14.347360
-17.550000 -13.618800 -14.332131
-17.503200 -13.618800 -14.331495
-17.456400 -13.618800 -14.260164
-17.409600 -13.618800 -14.243309
-17.362800 -13.618800 -14.227660
-17.316000 -13.618800 -14.202204
-17.269200 -13.618800 -14.199468
-17.222400 -13.618800 -14.209675
-17.175600 -13.618800 -14.199468
-17.128800 -13.618800 -14.190570
-17.082000 -13.618800 -14.178799
-17.035200 -13.618800 -14.171719
-16.988400 -13.618800 -14.103422
-16.941600 -13.618800 -14.115410
-16.894800 -13.618800 -14.059737
-16.848000 -13.618800 -14.056173
-16.801200 -13.618800 -14.043566
-16.754400 -13.618800 -14.052813
-16.707600 -13.618800 -14.043566
-16.660800 -13.618800 -14.025256
-16.614000 -13.618800 -13.980520
-16.567200 -13.618800 -13.974175
-16.520400 -13.618800 -13.926791
-16.473600 -13.618800 -13.924013
-16.426800 -13.618800 -13.908020
-16.380000 -13.618800 -13.906736
-16.333200 -13.618800 -13.864288
-16.286400 -13.618800 -13.834217
-16.239600 -13.618800 -13.831179
-16.192800 -13.618800 -13.782114
-16.146000 -13.618800 -13.705937
-16.099200 -13.618800 -13.612324
-16.052400 -13.618800 -13.586507
-16.005600 -13.618800 -13.576004
-15.631200 -13.618800 -11.211976
-14.554800 -13.618800 5.140749
-14.508000 -13.618800 5.183652
-14.461200 -13.618800 5.204628
-14.414400 -13.618800 5.226068
-14.367600 -13.618800 5.244449
-14.320800 -13.618800 5.265561
-14.274000 -13.618800 5.303691
-14.227200 -13.618800 5.321280
-14.180400 -13.618800 5.340233
-14.133600 -13.618800 5.358993
-14.086800 -13.618800 5.382255
-14.040000 -13.618800 5.392912
-13.993200 -13.618800 5.400286
-13.946400 -13.618800 5.415197
-13.899600 -13.618800 5.418135
-13.852800 -13.618800 5.421173
-13.806000 -13.618800 5.427928
-13.759200 -13.618800 5.430300
-13.712400 -13.618800 5.433458
-13.665600 -13.618800 5.435809
-13.618800 -13.618800 5.435809
-13.572000 -13.618800 5.437651
-13.525200 -13.618800 5.453730
-13.478400 -13.618800 5.462362
-13.431600 -13.618800 5.474388
-13.384800 -13.618800 5.480475
-13.338000 -13.618800 5.502439
-13.291200 -13.618800 5.545381
-13.244400 -13.618800 5.604155
-13.197600 -13.618800 5.648686
-4.352400 -13.618800 23.159025
-4.305600 -13.618800 23.154297
-4.258800 -13.618800 23.151937
-4.212000 -13.618800 23.144659
-4.165200 -13.618800 7.988250
-4.118400 -13.618800 7.812599
-4.071600 -13.618800 7.677188
-4.024800 -13.618800 7.609983
-3.978000 -13.618800 7.512734
-3.931200 -13.618800 7.397647
-3.884400 -13.618800 7.328824
-3.837600 -13.618800 7.235724
-3.790800 -13.618800 7.194400
-3.744000 -13.618800 7.113121
-3.697200 -13.618800 7.050455
-3.650400 -13.618800 7.026183
-3.603600 -13.618800 6.969184
-3.556800 -13.618800 6.926704
-3.510000 -13.618800 6.883636
-3.463200 -13.618800 6.865811
-3.416400 -13.618800 6.839190
-3.369600 -13.618800 6.801009
-3.322800 -13.618800 6.772827
-3.276000 -13.618800 6.762284
-3.229200 -13.618800 6.720641
-3.182400 -13.618800 6.690487
-3.135600 -13.618800 6.629468
-3.088800 -13.618800 6.620931
-3.042000 -13.618800 6.600360
-2.995200 -13.618800 6.587431
-2.948400 -13.618800 6.557288
-2.901600 -13.618800 6.480029
-2.854800 -13.618800 6.419866
-2.808000 -13.618800 6.402728
-2.761200 -13.618800 6.401729
-2.714400 -13.618800 6.385829
-2.667600 -13.618800 6.385829
-2.620800 -13.618800 6.359560
-2.574000 -13.618800 6.352697
-2.527200 -13.618800 6.331083
-2.480400 -13.618800 6.324100
-2.433600 -13.618800 6.292614
-2.386800 -13.618800 6.260215
-2.340000 -13.618800 6.253374
-2.293200 -13.618800 6.238807
-2.246400 -13.618800 6.225798
-2.199600 -13.618800 6.225477
-2.152800 -13.618800 6.192042
-2.106000 -13.618800 6.216656
-2.059200 -13.618800 6.190303
-2.012400 -13.618800 6.177240
-1.965600 -13.618800 6.177240
-1.918800 -13.618800 6.154959
-1.872000 -13.618800 6.114442
-1.825200 -13.618800 6.063745
-1.778400 -13.618800 6.055815
-1.731600 -13.618800 6.041927
-1.684800 -13.618800 6.034955
-1.638000 -13.618800 6.024520
-1.591200 -13.618800 6.028296
-1.544400 -13.618800 6.024341
-1.497600 -13.618800 6.023013
-1.450800 -13.618800 6.018661
-1.404000 -13.618800 5.996000
-1.357200 -13.618800 5.980529
-1.310400 -13.618800 5.977596
-1.263600 -13.618800 5.960866
-1.216800 -13.618800 5.958318
-1.170000 -13.618800 5.958318
-1.123200 -13.618800 5.957636
-1.076400 -13.618800 5.952158
-1.029600 -13.618800 5.951729
-0.982800 -13.618800 5.934715
-0.936000 -13.618800 5.932122
-0.889200 -13.618800 5.921719
-0.842400 -13.618800 5.903785
-0.795600 -13.618800 5.896191
-0.748800 -13.618800 5.888758
-0.702000 -13.618800 5.882937
-0.655200 -13.618800 5.903785
-0.608400 -13.618800 5.903785
-0.561600 -13.618800 5.907656
-0.514800 -13.618800 5.907656
-0.468000 -13.618800 5.884051
-0.421200 -13.618800 5.880497
-0.374400 -13.618800 5.861574
-0.327600 -13.618800 5.851244
-0.280800 -13.618800 5.852568
-0.234000 -13.618800 5.851244
-0.187200 -13.618800 5.860543
-0.140400 -13.618800 5.839705
-0.093600 -13.618800 5.839705
-0.046800 -13.618800 5.863016
0.000000 -13.618800 5.854022
0.046800 -13.618800 5.838849
0.093600 -13.618800 5.838849
0.140400 -13.618800 5.841971
0.187200 -13.618800 5.838849
0.234000 -13.618800 5.832975
0.280800 -13.618800 5.835103
0.327600 -13.618800 5.835804
0.374400 -13.618800 5.843644
0.421200 -13.618800 5.844664
0.468000 -13.618800 5.867116
0.514800 -13.618800 5.881874
0.561600 -13.618800 5.869184
0.608400 -13.618800 5.830231
0.655200 -13.618800 5.830231
0.702000 -13.618800 5.830231
0.748800 -13.618800 5.846703
0.795600 -13.618800 5.834651
0.842400 -13.618800 5.840515
0.889200 -13.618800 5.867366
0.936000 -13.618800 5.885809
0.982800 -13.618800 5.887404
1.029600 -13.618800 5.893391
1.076400 -13.618800 5.880179
1.123200 -13.618800 5.878850
1.170000 -13.618800 5.841939
1.216800 -13.618800 5.837733
1.263600 -13.618800 5.835757
1.310400 -13.618800 5.835757
1.357200 -13.618800 5.837733
1.404000 -13.618800 5.837733
1.450800 -13.618800 5.832398
1.497600 -13.618800 5.809400
1.544400 -13.618800 5.809400
1.591200 -13.618800 5.809400
1.638000 -13.618800 5.816740
1.684800 -13.618800 5.832398
1.731600 -13.618800 5.854128
1.778400 -13.618800 5.870117
1.825200 -13.618800 5.879811
1.872000 -13.618800 5.879811
1.918800 -13.618800 5.885412
1.965600 -13.618800 5.883356
2.012400 -13.618800 5.885412
2.059200 -13.618800 5.916828
2.106000 -13.618800 5.912475
2.152800 -13.618800 5.912475
2.199600 -13.618800 5.951192
2.246400 -13.618800 5.953206
2.293200 -13.618800 5.968634
2.340000 -13.618800 5.965682
2.386800 -13.618800 5.952330
2.433600 -13.618800 5.943581
2.480400 -13.618800 5.952330
2.527200 -13.618800 5.965682
2.574000 -13.618800 5.965682
2.620800 -13.618800 5.976458
2.667600 -13.618800 5.993436
2.714400 -13.618800 6.001633
2.761200 -13.618800 6.022282
2.808000 -13.618800 6.032094
2.854800 -13.618800 6.049945
2.901600 -13.618800 6.076339
2.948400 -13.618800 6.076339
2.995200 -13.618800 6.076339
3.042000 -13.618800 6.056929
3.088800 -13.618800 6.071106
3.135600 -13.618800 6.079844
3.182400 -13.618800 6.079844
3.229200 -13.618800 6.089552
3.276000 -13.618800 6.102021
3.322800 -13.618800 6.103049
3.369600 -13.618800 6.106304
3.416400 -13.618800 6.129998
3.463200 -13.618800 6.130979
3.510000 -13.618800 6.140863
3.556800 -13.618800 6.130979
3.603600 -13.618800 6.146921
3.650400 -13.618800 6.156492
3.697200 -13.618800 6.170585
3.744000 -13.618800 6.195528
3.790800 -13.618800 6.183417
3.837600 -13.618800 6.194466
3.884400 -13.618800 6.195528
3.931200 -13.618800 6.202133
3.978000 -13.618800 6.203920
4.024800 -13.618800 6.203920
4.071600 -13.618800 6.214423
4.118400 -13.618800 6.228748
4.165200 -13.618800 6.230768
4.212000 -13.618800 6.243074
4.258800 -13.618800 6.241685
4.305600 -13.618800 6.275641
4.352400 -13.618800 6.294566
4.399200 -13.618800 6.283877
4.446000 -13.618800 6.296756
4.492800 -13.618800 6.297730
4.539600 -13.618800 6.335291
4.586400 -13.618800 6.358488
4.633200 -13.618800 6.373837
4.680000 -13.618800 6.382977
4.726800 -13.618800 6.406391
4.773600 -13.618800 6.408173
4.820400 -13.618800 6.406391
4.867200 -13.618800 6.451820
4.914000 -13.618800 6.454529
4.960800 -13.618800 6.451820
5.007600 -13.618800 6.454529
5.054400 -13.618800 6.454529
5.101200 -13.618800 6.479573
5.148000 -13.618800 6.502261
5.194800 -13.618800 6.516458
5.241600 -13.618800 6.518266
5.288400 -13.618800 6.536607
5.335200 -13.618800 6.545601
5.382000 -13.618800 6.593639
5.428800 -13.618800 6.627180
5.475600 -13.618800 6.640246
5.522400 -13.618800 6.640246
5.569200 -13.618800 6.658864
5.616000 -13.618800 6.655288
5.662800 -13.618800 6.673239
5.709600 -13.618800 6.674963
5.756400 -13.618800 6.664869
5.803200 -13.618800 6.677799
5.850000 -13.618800 6.685520
5.896800 -13.618800 6.696457
5.943600 -13.618800 6.716690
5.990400 -13.618800 6.729258
6.037200 -13.618800 6.735792
6.084000 -13.618800 6.747830
6.130800 -13.618800 6.758916
6.177600 -13.618800 6.785422
6.224400 -13.618800 6.794439
6.271200 -13.618800 6.811191
6.318000 -13.618800 6.835794
6.364800 -13.618800 6.865023
6.411600 -13.618800 6.894487
6.458400 -13.618800 6.914291
6.505200 -13.618800 6.914977
6.552000 -13.618800 6.921144
6.598800 -13.618800 6.929393
6.645600 -13.618800 6.948845
6.692400 -13.618800 6.956162
6.739200 -13.618800 6.971682
6.786000 -13.618800 6.979306
6.832800 -13.618800 6.991866
6.879600 -13.618800 7.016183
6.926400 -13.618800 7.033003
6.973200 -13.618800 7.044588
7.020000 -13.618800 7.076340
7.066800 -13.618800 7.094908
7.113600 -13.618800 7.128642
7.160400 -13.618800 7.135441
7.207200 -13.618800 7.166798
7.254000 -13.618800 7.204658
7.300800 -13.618800 7.226909
7.347600 -13.618800 7.253336
7.394400 -13.618800 7.266540
7.441200 -13.618800 7.278310
7.488000 -13.618800 7.294526
7.534800 -13.618800 7.357873
7.581600 -13.618800 7.363150
7.628400 -13.618800 7.369474
7.675200 -13.618800 7.384562
7.722000 -13.618800 7.405139
7.768800 -13.618800 7.424333
7.815600 -13.618800 7.450977
7.862400 -13.618800 7.480958
7.909200 -13.618800 7.508045
7.956000 -13.618800 7.528793
8.002800 -13.618800 7.558162
8.049600 -13.618800 7.572878
8.096400 -13.618800 7.589145
8.143200 -13.618800 7.592011
8.190000 -13.618800 7.620060
8.236800 -13.618800 7.620060
8.283600 -13.618800 7.681308
8.330400 -13.618800 7.744614
8.377200 -13.618800 7.802600
8.424000 -13.618800 7.823600
8.470800 -13.618800 7.889986
8.517600 -13.618800 7.910263
8.564400 -13.618800 7.963516
8.611200 -13.618800 7.985782
8.658000 -13.618800 8.003153
8.704800 -13.618800 8.038347
8.751600 -13.618800 8.077391
8.798400 -13.618800 8.145649
8.845200 -13.618800 8.148054
8.892000 -13.618800 8.198921
8.938800 -13.618800 8.281793
8.985600 -13.618800 8.311574
9.032400 -13.618800 8.288325
9.079200 -13.618800 8.347234
9.126000 -13.618800 8.479674
9.172800 -13.618800 8.831013
9.219600 -13.618800 11.516549
12.870000 -13.618800 7.552623
12.916800 -13.618800 7.546391
12.963600 -13.618800 7.552032
13.010400 -13.618800 7.555870
13.197600 -13.618800 7.573412
13.572000 -13.618800 7.608815
14.040000 -13.618800 7.603549
14.086800 -13.618800 7.613746
14.133600 -13.618800 7.622798
14.180400 -13.618800 7.628118
14.508000 -13.618800 7.650789
14.554800 -13.618800 7.645212
15.584400 -13.618800 6.329421
16.192800 -13.618800 6.330578
16.239600 -13.618800 6.334421
17.222400 -13.618800 1.838217
17.269200 -13.618800 1.639280
18.111600 -13.618800 -2.532408
-18.720000 -13.572000 0.000000
-18.673200 -13.572000 0.000000
-18.626400 -13.572000 0.000000
-18.579600 -13.572000 -14.851595
-18.532800 -13.572000 -14.815386
-18.486000 -13.572000 -14.785658
-18.439200 -13.572000 -14.768862
-18.392400 -13.572000 -14.758729
-18.345600 -13.572000 -14.734799
-18.298800 -13.572000 -14.676982
-18.252000 -13.572000 -14.671510
-18.205200 -13.572000 -14.671510
-18.158400 -13.572000 -14.621217
-18.111600 -13.572000 -14.606355
-18.064800 -13.572000 -14.581597
-18.018000 -13.572000 -14.574542
-17.971200 -13.572000 -14.561065
-17.924400 -13.572000 -14.513101
-17.877600 -13.572000 -14.490522
-17.830800 -13.572000 -14.408960
-17.784000 -13.572000 -14.408960
-17.737200 -13.572000 -14.400832
-17.690400 -13.572000 -14.381207
-17.643600 -13.572000 -14.389446
-17.596800 -13.572000 -14.373696
-17.550000 -13.572000 -14.370283
-17.503200 -13.572000 -14.370283
-17.456400 -13.572000 -14.332131
-17.409600 -13.572000 -14.292077
-17.362800 -13.572000 -14.290606
-17.316000 -13.572000 -14.286499
-17.269200 -13.572000 -14.246001
-17.222400 -13.572000 -14.246001
-17.175600 -13.572000 -14.215643
-17.128800 -13.572000 -14.222199
-17.082000 -13.572000 -14.193044
-17.035200 -13.572000 -14.188516
-16.988400 -13.572000 -14.184923
-16.941600 -13.572000 -14.170210
-16.894800 -13.572000 -14.138431
-16.848000 -13.572000 -14.077419
-16.801200 -13.572000 -14.061127
-16.754400 -13.572000 -14.064254
-16.707600 -13.572000 -14.061127
-16.660800 -13.572000 -14.042515
-16.614000 -13.572000 -14.015665
-16.567200 -13.572000 -13.979012
-16.520400 -13.572000 -13.947893
-16.473600 -13.572000 -13.926791
-16.426800 -13.572000 -13.914787
-16.380000 -13.572000 -13.909440
-16.333200 -13.572000 -13.902046
-16.286400 -13.572000 -13.864965
-16.239600 -13.572000 -13.834217
-16.192800 -13.572000 -13.782114
-16.146000 -13.572000 -13.732708
-16.099200 -13.572000 -13.661124
-16.052400 -13.572000 -13.586507
-16.005600 -13.572000 -13.550073
-14.601600 -13.572000 5.123415
-14.554800 -13.572000 5.162566
-14.508000 -13.572000 5.192821
-14.461200 -13.572000 5.220794
-14.414400 -13.572000 5.236527
-14.367600 -13.572000 5.258835
-14.320800 -13.572000 5.281451
-14.274000 -13.572000 5.306148
-14.227200 -13.572000 5.336666
-14.180400 -13.572000 5.352376
-14.133600 -13.572000 5.370018
-14.086800 -13.572000 5.382255
-14.040000 -13.572000 5.397722
-13.993200 -13.572000 5.410045
-13.946400 -13.572000 5.417116
-13.899600 -13.572000 5.421173
-13.852800 -13.572000 5.426846
-13.806000 -13.572000 5.430300
-13.759200 -13.572000 5.431355
-13.712400 -13.572000 5.431355
-13.665600 -13.572000 5.433458
-13.618800 -13.572000 5.435809
-13.572000 -13.572000 5.439255
-13.525200 -13.572000 5.459449
-13.478400 -13.572000 5.474388
-13.431600 -13.572000 5.480205
-13.384800 -13.572000 5.502439
-13.338000 -13.572000 5.545381
-13.291200 -13.572000 5.593028
-13.244400 -13.572000 5.622936
-13.197600 -13.572000 5.708626
-4.352400 -13.572000 23.161525
-4.305600 -13.572000 23.159025
-4.258800 -13.572000 23.152818
-4.212000 -13.572000 23.145778
-4.165200 -13.572000 8.022355
-4.118400 -13.572000 7.849402
-4.071600 -13.572000 7.677188
-4.024800 -13.572000 7.609311
-3.978000 -13.572000 7.565650
-3.931200 -13.572000 7.385860
-3.884400 -13.572000 7.285304
-3.837600 -13.572000 7.208108
-3.790800 -13.572000 7.151612
-3.744000 -13.572000 7.102258
-3.697200 -13.572000 7.050455
-3.650400 -13.572000 7.022154
-3.603600 -13.572000 6.972659
-3.556800 -13.572000 6.930783
-3.510000 -13.572000 6.883562
-3.463200 -13.572000 6.865811
-3.416400 -13.572000 6.838635
-3.369600 -13.572000 6.791148
-3.322800 -13.572000 6.767226
-3.276000 -13.572000 6.724961
-3.229200 -13.572000 6.698925
-3.182400 -13.572000 6.639314
-3.135600 -13.572000 6.624958
-3.088800 -13.572000 6.601803
-3.042000 -13.572000 6.587431
-2.995200 -13.572000 6.564044
-2.948400 -13.572000 6.508607
-2.901600 -13.572000 6.467578
-2.854800 -13.572000 6.431560
-2.808000 -13.572000 6.415516
-2.761200 -13.572000 6.404977
-2.714400 -13.572000 6.394613
-2.667600 -13.572000 6.393199
-2.620800 -13.572000 6.358004
-2.574000 -13.572000 6.340210
-2.527200 -13.572000 6.326028
-2.480400 -13.572000 6.314566
-2.433600 -13.572000 6.292032
-2.386800 -13.572000 6.253374
-2.340000 -13.572000 6.246434
-2.293200 -13.572000 6.236255
-2.246400 -13.572000 6.225477
-2.199600 -13.572000 6.225477
-2.152800 -13.572000 6.216656
-2.106000 -13.572000 6.225477
-2.059200 -13.572000 6.216656
-2.012400 -13.572000 6.181806
-1.965600 -13.572000 6.181806
-1.918800 -13.572000 6.139041
-1.872000 -13.572000 6.114442
-1.825200 -13.572000 6.062104
-1.778400 -13.572000 6.053980
-1.731600 -13.572000 6.039053
-1.684800 -13.572000 6.030115
-1.638000 -13.572000 6.024520
-1.591200 -13.572000 6.028296
-1.544400 -13.572000 6.024520
-1.497600 -13.572000 6.024520
-1.450800 -13.572000 6.020260
-1.404000 -13.572000 5.996534
-1.357200 -13.572000 5.982959
-1.310400 -13.572000 5.977596
-1.263600 -13.572000 5.964657
-1.216800 -13.572000 5.964289
-1.170000 -13.572000 5.964289
-1.123200 -13.572000 5.959794
-1.076400 -13.572000 5.952158
-1.029600 -13.572000 5.951729
-0.982800 -13.572000 5.939657
-0.936000 -13.572000 5.937876
-0.889200 -13.572000 5.927980
-0.842400 -13.572000 5.903785
-0.795600 -13.572000 5.896270
-0.748800 -13.572000 5.895413
-0.702000 -13.572000 5.895413
-0.655200 -13.572000 5.907656
-0.608400 -13.572000 5.907656
-0.561600 -13.572000 5.902518
-0.514800 -13.572000 5.902518
-0.468000 -13.572000 5.882262
-0.421200 -13.572000 5.880497
-0.374400 -13.572000 5.868056
-0.327600 -13.572000 5.852568
-0.280800 -13.572000 5.852568
-0.234000 -13.572000 5.842087
-0.187200 -13.572000 5.861574
-0.140400 -13.572000 5.830110
-0.093600 -13.572000 5.830110
-0.046800 -13.572000 5.838849
0.000000 -13.572000 5.838849
0.046800 -13.572000 5.835103
0.093600 -13.572000 5.841971
0.140400 -13.572000 5.841971
0.187200 -13.572000 5.841971
0.234000 -13.572000 5.836547
0.280800 -13.572000 5.835804
0.327600 -13.572000 5.832975
0.374400 -13.572000 5.835804
0.421200 -13.572000 5.832975
0.468000 -13.572000 5.836547
0.514800 -13.572000 5.858195
0.561600 -13.572000 5.844664
0.608400 -13.572000 5.820656
0.655200 -13.572000 5.820656
0.702000 -13.572000 5.819958
0.748800 -13.572000 5.826084
0.795600 -13.572000 5.819958
0.842400 -13.572000 5.826084
0.889200 -13.572000 5.839390
0.936000 -13.572000 5.880179
0.982800 -13.572000 5.880179
1.029600 -13.572000 5.881036
1.076400 -13.572000 5.858335
1.123200 -13.572000 5.839390
1.170000 -13.572000 5.837733
1.216800 -13.572000 5.834850
1.263600 -13.572000 5.826542
1.310400 -13.572000 5.834850
1.357200 -13.572000 5.837733
1.404000 -13.572000 5.837733
1.450800 -13.572000 5.839772
1.497600 -13.572000 5.809400
1.544400 -13.572000 5.812688
1.591200 -13.572000 5.809400
1.638000 -13.572000 5.832398
1.684800 -13.572000 5.834562
1.731600 -13.572000 5.854128
1.778400 -13.572000 5.864965
1.825200 -13.572000 5.873827
1.872000 -13.572000 5.872758
1.918800 -13.572000 5.873827
1.965600 -13.572000 5.862378
2.012400 -13.572000 5.862378
2.059200 -13.572000 5.883356
2.106000 -13.572000 5.883356
2.152800 -13.572000 5.886628
2.199600 -13.572000 5.915357
2.246400 -13.572000 5.915357
2.293200 -13.572000 5.964420
2.340000 -13.572000 5.965663
2.386800 -13.572000 5.953206
2.433600 -13.572000 5.943581
2.480400 -13.572000 5.943581
2.527200 -13.572000 5.944426
2.574000 -13.572000 5.955663
2.620800 -13.572000 5.965338
2.667600 -13.572000 5.986879
2.714400 -13.572000 5.993436
2.761200 -13.572000 6.001633
2.808000 -13.572000 6.024307
2.854800 -13.572000 6.032094
2.901600 -13.572000 6.049945
2.948400 -13.572000 6.056535
2.995200 -13.572000 6.056929
3.042000 -13.572000 6.042279
3.088800 -13.572000 6.061573
3.135600 -13.572000 6.065841
3.182400 -13.572000 6.065841
3.229200 -13.572000 6.069887
3.276000 -13.572000 6.099758
3.322800 -13.572000 6.102021
3.369600 -13.572000 6.107129
3.416400 -13.572000 6.130979
3.463200 -13.572000 6.132876
3.510000 -13.572000 6.140828
3.556800 -13.572000 6.124089
3.603600 -13.572000 6.132876
3.650400 -13.572000 6.140828
3.697200 -13.572000 6.146921
3.744000 -13.572000 6.169747
3.790800 -13.572000 6.170279
3.837600 -13.572000 6.170585
3.884400 -13.572000 6.178156
3.931200 -13.572000 6.187077
3.978000 -13.572000 6.202133
4.024800 -13.572000 6.203920
4.071600 -13.572000 6.216396
4.118400 -13.572000 6.226442
4.165200 -13.572000 6.230768
4.212000 -13.572000 6.241685
4.258800 -13.572000 6.241037
4.305600 -13.572000 6.255858
4.352400 -13.572000 6.260464
4.399200 -13.572000 6.260464
4.446000 -13.572000 6.296756
4.492800 -13.572000 6.318640
4.539600 -13.572000 6.336100
4.586400 -13.572000 6.372584
4.633200 -13.572000 6.382977
4.680000 -13.572000 6.384686
4.726800 -13.572000 6.406391
4.773600 -13.572000 6.406391
4.820400 -13.572000 6.405676
4.867200 -13.572000 6.435402
4.914000 -13.572000 6.439780
4.960800 -13.572000 6.439780
5.007600 -13.572000 6.446359
5.054400 -13.572000 6.446359
5.101200 -13.572000 6.460453
5.148000 -13.572000 6.496898
5.194800 -13.572000 6.502261
5.241600 -13.572000 6.505286
5.288400 -13.572000 6.528903
5.335200 -13.572000 6.534195
5.382000 -13.572000 6.572395
5.428800 -13.572000 6.603707
5.475600 -13.572000 6.627180
5.522400 -13.572000 6.627180
5.569200 -13.572000 6.655288
5.616000 -13.572000 6.655288
5.662800 -13.572000 6.658864
5.709600 -13.572000 6.673239
5.756400 -13.572000 6.658864
5.803200 -13.572000 6.677135
5.850000 -13.572000 6.690099
5.896800 -13.572000 6.698467
5.943600 -13.572000 6.720284
5.990400 -13.572000 6.729258
6.037200 -13.572000 6.745031
6.084000 -13.572000 6.758916
6.130800 -13.572000 6.772848
6.177600 -13.572000 6.796257
6.224400 -13.572000 6.802750
6.271200 -13.572000 6.832151
6.318000 -13.572000 6.844304
6.364800 -13.572000 6.856998
6.411600 -13.572000 6.881980
6.458400 -13.572000 6.902519
6.505200 -13.572000 6.910410
6.552000 -13.572000 6.921144
6.598800 -13.572000 6.936386
6.645600 -13.572000 6.949008
6.692400 -13.572000 6.971682
6.739200 -13.572000 6.975626
6.786000 -13.572000 6.986061
6.832800 -13.572000 7.002363
6.879600 -13.572000 7.020556
6.926400 -13.572000 7.034497
6.973200 -13.572000 7.083343
7.020000 -13.572000 7.090104
7.066800 -13.572000 7.102975
7.113600 -13.572000 7.130673
7.160400 -13.572000 7.139559
7.207200 -13.572000 7.166826
7.254000 -13.572000 7.205618
7.300800 -13.572000 7.226909
7.347600 -13.572000 7.246125
7.394400 -13.572000 7.272068
7.441200 -13.572000 7.283460
7.488000 -13.572000 7.297422
7.534800 -13.572000 7.354073
7.581600 -13.572000 7.357873
7.628400 -13.572000 7.357873
7.675200 -13.572000 7.371171
7.722000 -13.572000 7.405139
7.768800 -13.572000 7.424511
7.815600 -13.572000 7.458274
7.862400 -13.572000 7.471181
7.909200 -13.572000 7.497243
7.956000 -13.572000 7.528793
8.002800 -13.572000 7.563559
8.049600 -13.572000 7.572878
8.096400 -13.572000 7.589516
8.143200 -13.572000 7.595024
8.190000 -13.572000 7.607965
8.236800 -13.572000 7.607965
8.283600 -13.572000 7.681308
8.330400 -13.572000 7.744614
8.377200 -13.572000 7.794506
8.424000 -13.572000 7.867771
8.470800 -13.572000 7.897082
8.517600 -13.572000 7.914116
8.564400 -13.572000 7.976621
8.611200 -13.572000 7.991017
8.658000 -13.572000 8.003153
8.704800 -13.572000 8.022190
8.751600 -13.572000 8.045989
8.798400 -13.572000 8.123304
8.845200 -13.572000 8.171807
8.892000 -13.572000 8.189997
8.938800 -13.572000 8.261517
8.985600 -13.572000 8.290315
9.032400 -13.572000 8.290315
9.079200 -13.572000 8.347234
9.126000 -13.572000 8.479674
9.172800 -13.572000 8.872993
9.219600 -13.572000 11.971544
12.823200 -13.572000 7.555095
12.870000 -13.572000 7.555095
12.916800 -13.572000 7.552623
12.963600 -13.572000 7.555095
13.010400 -13.572000 7.568114
13.057200 -13.572000 7.580624
13.104000 -13.572000 7.580624
13.150800 -13.572000 7.575536
13.197600 -13.572000 7.575536
13.244400 -13.572000 7.566156
13.291200 -13.572000 7.586295
14.133600 -13.572000 7.628118
14.180400 -13.572000 7.639371
14.461200 -13.572000 7.665108
14.508000 -13.572000 7.650789
14.554800 -13.572000 7.646987
14.601600 -13.572000 7.645212
16.192800 -13.572000 6.318218
16.614000 -13.572000 4.502683
16.660800 -13.572000 4.300733
16.848000 -13.572000 3.625424
17.222400 -13.572000 1.985499
17.550000 -13.572000 0.229495
-18.720000 -13.525200 0.000000
-18.673200 -13.525200 0.000000
-18.626400 -13.525200 0.000000
-18.579600 -13.525200 -14.868282
-18.532800 -13.525200 -14.850719
-18.486000 -13.525200 -14.793400
-18.439200 -13.525200 -14.785767
-18.392400 -13.525200 -14.768862
-18.345600 -13.525200 -14.736325
-18.298800 -13.525200 -14.702373
-18.252000 -13.525200 -14.671510
-18.205200 -13.525200 -14.671510
-18.158400 -13.525200 -14.635880
-18.111600 -13.525200 -14.624866
-18.064800 -13.525200 -14.615674
-18.018000 -13.525200 -14.612401
-17.971200 -13.525200 -14.576567
-17.924400 -13.525200 -14.561065
-17.877600 -13.525200 -14.502108
-17.830800 -13.525200 -14.490522
-17.784000 -13.525200 -14.474486
-17.737200 -13.525200 -14.441921
-17.690400 -13.525200 -14.438693
-17.643600 -13.525200 -14.454356
-17.596800 -13.525200 -14.438693
-17.550000 -13.525200 -14.423585
-17.503200 -13.525200 -14.409550
-17.456400 -13.525200 -14.351903
-17.409600 -13.525200 -14.341225
-17.362800 -13.525200 -14.315077
-17.316000 -13.525200 -14.292077
-17.269200 -13.525200 -14.267391
-17.222400 -13.525200 -14.262637
-17.175600 -13.525200 -14.260491
-17.128800 -13.525200 -14.244062
-17.082000 -13.525200 -14.215643
-17.035200 -13.525200 -14.211343
-16.988400 -13.525200 -14.193044
-16.941600 -13.525200 -14.192284
-16.894800 -13.525200 -14.178799
-16.848000 -13.525200 -14.149461
-16.801200 -13.525200 -14.077419
-16.754400 -13.525200 -14.064957
-16.707600 -13.525200 -14.061127
-16.660800 -13.525200 -14.043566
-16.614000 -13.525200 -14.034252
-16.567200 -13.525200 -14.021751
-16.520400 -13.525200 -13.974175
-16.473600 -13.525200 -13.949787
-16.426800 -13.525200 -13.926791
-16.380000 -13.525200 -13.920365
-16.333200 -13.525200 -13.902046
-16.286400 -13.525200 -13.864965
-16.239600 -13.525200 -13.836047
-16.192800 -13.525200 -13.823205
-16.146000 -13.525200 -13.744059
-16.099200 -13.525200 -13.675183
-16.052400 -13.525200 -13.576004
-14.695200 -13.525200 5.072405
-14.648400 -13.525200 5.119327
-14.601600 -13.525200 5.148019
-14.554800 -13.525200 5.172115
-14.508000 -13.525200 5.215340
-14.461200 -13.525200 5.235535
-14.414400 -13.525200 5.254344
-14.367600 -13.525200 5.264043
-14.320800 -13.525200 5.287451
-14.274000 -13.525200 5.321280
-14.227200 -13.525200 5.339015
-14.180400 -13.525200 5.358414
-14.133600 -13.525200 5.370018
-14.086800 -13.525200 5.388243
-14.040000 -13.525200 5.407340
-13.993200 -13.525200 5.415312
-13.946400 -13.525200 5.426846
-13.899600 -13.525200 5.430300
-13.852800 -13.525200 5.434004
-13.806000 -13.525200 5.437207
-13.759200 -13.525200 5.439071
-13.712400 -13.525200 5.440874
-13.665600 -13.525200 5.442565
-13.618800 -13.525200 5.448970
-13.572000 -13.525200 5.462362
-13.525200 -13.525200 5.474388
-13.478400 -13.525200 5.482842
-13.431600 -13.525200 5.502439
-13.384800 -13.525200 5.521249
-13.338000 -13.525200 5.557361
-13.291200 -13.525200 5.596240
-13.244400 -13.525200 5.643972
-4.352400 -13.525200 23.162509
-4.305600 -13.525200 23.161525
-4.258800 -13.525200 23.154297
-4.212000 -13.525200 23.146778
-4.165200 -13.525200 8.212705
-4.118400 -13.525200 7.919438
-4.071600 -13.525200 7.681699
-4.024800 -13.525200 7.576647
-3.978000 -13.525200 7.417261
-3.931200 -13.525200 7.379457
-3.884400 -13.525200 7.265390
-3.837600 -13.525200 7.194400
-3.790800 -13.525200 7.151612
-3.744000 -13.525200 7.102258
-3.697200 -13.525200 7.049927
-3.650400 -13.525200 7.014191
-3.603600 -13.525200 6.975455
-3.556800 -13.525200 6.928383
-3.510000 -13.525200 6.883562
-3.463200 -13.525200 6.870032
-3.416400 -13.525200 6.838635
-3.369600 -13.525200 6.791995
-3.322800 -13.525200 6.755409
-3.276000 -13.525200 6.709489
-3.229200 -13.525200 6.658259
-3.182400 -13.525200 6.624958
-3.135600 -13.525200 6.620931
-3.088800 -13.525200 6.599412
-3.042000 -13.525200 6.583126
-2.995200 -13.525200 6.564044
-2.948400 -13.525200 6.508607
-2.901600 -13.525200 6.473843
-2.854800 -13.525200 6.430559
-2.808000 -13.525200 6.414303
-2.761200 -13.525200 6.407718
-2.714400 -13.525200 6.401729
-2.667600 -13.525200 6.385829
-2.620800 -13.525200 6.358004
-2.574000 -13.525200 6.331083
-2.527200 -13.525200 6.315055
-2.480400 -13.525200 6.292614
-2.433600 -13.525200 6.275105
-2.386800 -13.525200 6.250733
-2.340000 -13.525200 6.248014
-2.293200 -13.525200 6.237674
-2.246400 -13.525200 6.225477
-2.199600 -13.525200 6.225477
-2.152800 -13.525200 6.206735
-2.106000 -13.525200 6.205700
-2.059200 -13.525200 6.205700
-2.012400 -13.525200 6.180480
-1.965600 -13.525200 6.177240
-1.918800 -13.525200 6.139041
-1.872000 -13.525200 6.114442
-1.825200 -13.525200 6.055815
-1.778400 -13.525200 6.043757
-1.731600 -13.525200 6.028296
-1.684800 -13.525200 6.021232
-1.638000 -13.525200 6.021232
-1.591200 -13.525200 6.022555
-1.544400 -13.525200 6.022555
-1.497600 -13.525200 6.022555
-1.450800 -13.525200 6.007858
-1.404000 -13.525200 5.994064
-1.357200 -13.525200 5.982959
-1.310400 -13.525200 5.977596
-1.263600 -13.525200 5.964289
-1.216800 -13.525200 5.957636
-1.170000 -13.525200 5.957636
-1.123200 -13.525200 5.948984
-1.076400 -13.525200 5.942958
-1.029600 -13.525200 5.942958
-0.982800 -13.525200 5.932122
-0.936000 -13.525200 5.921719
-0.889200 -13.525200 5.919237
-0.842400 -13.525200 5.901898
-0.795600 -13.525200 5.896191
-0.748800 -13.525200 5.867431
-0.702000 -13.525200 5.880497
-0.655200 -13.525200 5.902518
-0.608400 -13.525200 5.903785
-0.561600 -13.525200 5.901898
-0.514800 -13.525200 5.880497
-0.468000 -13.525200 5.877637
-0.421200 -13.525200 5.877637
-0.374400 -13.525200 5.861574
-0.327600 -13.525200 5.839705
-0.280800 -13.525200 5.832311
-0.234000 -13.525200 5.826198
-0.187200 -13.525200 5.826198
-0.140400 -13.525200 5.812542
-0.093600 -13.525200 5.812657
-0.046800 -13.525200 5.824286
0.000000 -13.525200 5.826198
0.046800 -13.525200 5.828483
0.093600 -13.525200 5.835103
0.140400 -13.525200 5.832798
0.187200 -13.525200 5.841971
0.234000 -13.525200 5.836547
0.280800 -13.525200 5.835804
0.327600 -13.525200 5.818895
0.374400 -13.525200 5.820656
0.421200 -13.525200 5.820656
0.468000 -13.525200 5.836617
0.514800 -13.525200 5.842377
0.561600 -13.525200 5.836617
0.608400 -13.525200 5.819610
0.655200 -13.525200 5.820656
0.702000 -13.525200 5.806304
0.748800 -13.525200 5.819610
0.795600 -13.525200 5.806304
0.842400 -13.525200 5.806304
0.889200 -13.525200 5.816583
0.936000 -13.525200 5.852214
0.982800 -13.525200 5.851024
1.029600 -13.525200 5.839390
1.076400 -13.525200 5.826542
1.123200 -13.525200 5.827019
1.170000 -13.525200 5.826542
1.216800 -13.525200 5.810173
1.263600 -13.525200 5.791460
1.310400 -13.525200 5.791460
1.357200 -13.525200 5.798691
1.404000 -13.525200 5.809400
1.450800 -13.525200 5.796025
1.497600 -13.525200 5.786766
1.544400 -13.525200 5.777877
1.591200 -13.525200 5.769734
1.638000 -13.525200 5.783592
1.684800 -13.525200 5.797406
1.731600 -13.525200 5.836206
1.778400 -13.525200 5.862378
1.825200 -13.525200 5.872758
1.872000 -13.525200 5.872176
1.918800 -13.525200 5.873827
1.965600 -13.525200 5.869128
2.012400 -13.525200 5.869128
2.059200 -13.525200 5.883356
2.106000 -13.525200 5.883356
2.152800 -13.525200 5.886628
2.199600 -13.525200 5.914911
2.246400 -13.525200 5.914911
2.293200 -13.525200 5.953206
2.340000 -13.525200 5.960590
2.386800 -13.525200 5.952330
2.433600 -13.525200 5.935373
2.480400 -13.525200 5.935373
2.527200 -13.525200 5.944426
2.574000 -13.525200 5.955663
2.620800 -13.525200 5.956064
2.667600 -13.525200 5.965338
2.714400 -13.525200 5.990433
2.761200 -13.525200 5.997975
2.808000 -13.525200 6.024307
2.854800 -13.525200 6.029656
2.901600 -13.525200 6.034060
2.948400 -13.525200 6.037514
2.995200 -13.525200 6.042279
3.042000 -13.525200 6.034060
3.088800 -13.525200 6.047968
3.135600 -13.525200 6.056929
3.182400 -13.525200 6.056929
3.229200 -13.525200 6.065841
3.276000 -13.525200 6.102021
3.322800 -13.525200 6.105871
3.369600 -13.525200 6.107129
3.416400 -13.525200 6.129998
3.463200 -13.525200 6.132876
3.510000 -13.525200 6.132876
3.556800 -13.525200 6.124089
3.603600 -13.525200 6.124089
3.650400 -13.525200 6.138040
3.697200 -13.525200 6.145200
3.744000 -13.525200 6.169747
3.790800 -13.525200 6.169747
3.837600 -13.525200 6.169747
3.884400 -13.525200 6.170585
3.931200 -13.525200 6.190647
3.978000 -13.525200 6.202180
4.024800 -13.525200 6.203920
4.071600 -13.525200 6.216396
4.118400 -13.525200 6.220331
4.165200 -13.525200 6.228937
4.212000 -13.525200 6.229904
4.258800 -13.525200 6.229904
4.305600 -13.525200 6.235269
4.352400 -13.525200 6.241685
4.399200 -13.525200 6.242401
4.446000 -13.525200 6.260464
4.492800 -13.525200 6.296867
4.539600 -13.525200 6.325377
4.586400 -13.525200 6.351791
4.633200 -13.525200 6.373448
4.680000 -13.525200 6.382977
4.726800 -13.525200 6.395525
4.773600 -13.525200 6.403683
4.820400 -13.525200 6.402163
4.867200 -13.525200 6.413925
4.914000 -13.525200 6.408883
4.960800 -13.525200 6.413925
5.007600 -13.525200 6.413925
5.054400 -13.525200 6.429701
5.101200 -13.525200 6.451565
5.148000 -13.525200 6.467206
5.194800 -13.525200 6.479573
5.241600 -13.525200 6.490203
5.288400 -13.525200 6.522446
5.335200 -13.525200 6.524698
5.382000 -13.525200 6.541263
5.428800 -13.525200 6.559564
5.475600 -13.525200 6.572447
5.522400 -13.525200 6.577813
5.569200 -13.525200 6.611307
5.616000 -13.525200 6.613476
5.662800 -13.525200 6.626911
5.709600 -13.525200 6.643666
5.756400 -13.525200 6.643666
5.803200 -13.525200 6.673239
5.850000 -13.525200 6.681004
5.896800 -13.525200 6.698467
5.943600 -13.525200 6.716690
5.990400 -13.525200 6.728692
6.037200 -13.525200 6.747234
6.084000 -13.525200 6.765131
6.130800 -13.525200 6.785422
6.177600 -13.525200 6.802750
6.224400 -13.525200 6.804131
6.271200 -13.525200 6.832151
6.318000 -13.525200 6.844304
6.364800 -13.525200 6.856498
6.411600 -13.525200 6.869455
6.458400 -13.525200 6.896520
6.505200 -13.525200 6.906417
6.552000 -13.525200 6.921144
6.598800 -13.525200 6.929393
6.645600 -13.525200 6.940421
6.692400 -13.525200 6.960042
6.739200 -13.525200 6.972915
6.786000 -13.525200 6.992483
6.832800 -13.525200 7.020556
6.879600 -13.525200 7.031878
6.926400 -13.525200 7.056952
6.973200 -13.525200 7.090104
7.020000 -13.525200 7.102975
7.066800 -13.525200 7.127129
7.113600 -13.525200 7.135441
7.160400 -13.525200 7.139559
7.207200 -13.525200 7.166826
7.254000 -13.525200 7.202474
7.300800 -13.525200 7.218191
7.347600 -13.525200 7.244993
7.394400 -13.525200 7.246125
7.441200 -13.525200 7.278344
7.488000 -13.525200 7.288342
7.534800 -13.525200 7.346622
7.581600 -13.525200 7.357873
7.628400 -13.525200 7.360818
7.675200 -13.525200 7.391443
7.722000 -13.525200 7.408555
7.768800 -13.525200 7.446590
7.815600 -13.525200 7.460094
7.862400 -13.525200 7.480958
7.909200 -13.525200 7.497243
7.956000 -13.525200 7.525442
8.002800 -13.525200 7.558162
8.049600 -13.525200 7.565689
8.096400 -13.525200 7.575902
8.143200 -13.525200 7.589516
8.190000 -13.525200 7.595024
8.236800 -13.525200 7.595024
8.283600 -13.525200 7.644920
8.330400 -13.525200 7.744614
8.377200 -13.525200 7.797187
8.424000 -13.525200 7.831646
8.470800 -13.525200 7.910263
8.517600 -13.525200 7.948021
8.564400 -13.525200 7.978744
8.611200 -13.525200 8.005209
8.658000 -13.525200 8.006687
8.704800 -13.525200 8.039199
8.751600 -13.525200 8.077047
8.798400 -13.525200 8.145649
8.845200 -13.525200 8.178919
8.892000 -13.525200 8.189997
8.938800 -13.525200 8.239866
8.985600 -13.525200 8.250050
9.032400 -13.525200 8.276466
9.079200 -13.525200 8.290315
9.126000 -13.525200 8.479674
9.172800 -13.525200 8.872993
9.219600 -13.525200 11.257085
12.916800 -13.525200 7.569746
12.963600 -13.525200 7.566156
13.010400 -13.525200 7.575536
13.057200 -13.525200 7.580624
13.104000 -13.525200 7.580624
13.197600 -13.525200 7.573412
13.384800 -13.525200 7.573412
13.431600 -13.525200 7.579992
14.414400 -13.525200 7.683685
14.461200 -13.525200 7.670603
14.508000 -13.525200 7.670603
14.554800 -13.525200 7.668936
14.601600 -13.525200 7.667716
14.648400 -13.525200 7.636531
16.801200 -13.525200 4.004046
16.848000 -13.525200 3.818939
16.894800 -13.525200 3.449217
17.503200 -13.525200 0.793152
17.550000 -13.525200 0.495140
-18.720000 -13.478400 0.000000
-18.673200 -13.478400 0.000000
-18.626400 -13.478400 0.000000
-18.579600 -13.478400 -14.872501
-18.532800 -13.478400 -14.851595
-18.486000 -13.478400 -14.807390
-18.439200 -13.478400 -14.787975
-18.392400 -13.478400 -14.785767
-18.345600 -13.478400 -14.743724
-18.298800 -13.478400 -14.720579
-18.252000 -13.478400 -14.676982
-18.205200 -13.478400 -14.671510
-18.158400 -13.478400 -14.641923
-18.111600 -13.478400 -14.624866
-18.064800 -13.478400 -14.618115
-18.018000 -13.478400 -14.614815
-17.971200 -13.478400 -14.594277
-17.924400 -13.478400 -14.576567
-17.877600 -13.478400 -14.536992
-17.830800 -13.478400 -14.501699
-17.784000 -13.478400 -14.501699
-17.737200 -13.478400 -14.460247
-17.690400 -13.478400 -14.441921
-17.643600 -13.478400 -14.493787
-17.596800 -13.478400 -14.474486
-17.550000 -13.478400 -14.460247
-17.503200 -13.478400 -14.438693
-17.456400 -13.478400 -14.366886
-17.409600 -13.478400 -14.366886
-17.362800 -13.478400 -14.385769
-17.316000 -13.478400 -14.351903
-17.269200 -13.478400 -14.288745
-17.222400 -13.478400 -14.263370
-17.175600 -13.478400 -14.263370
-17.128800 -13.478400 -14.254663
-17.082000 -13.478400 -14.227400
-17.035200 -13.478400 -14.222199
-16.988400 -13.478400 -14.207032
-16.941600 -13.478400 -14.196941
-16.894800 -13.478400 -14.191528
-16.848000 -13.478400 -14.184923
-16.801200 -13.478400 -14.138431
-16.754400 -13.478400 -14.077419
-16.707600 -13.478400 -14.068571
-16.660800 -13.478400 -14.052813
-16.614000 -13.478400 -14.043566
-16.567200 -13.478400 -14.036890
-16.520400 -13.478400 -13.979012
-16.473600 -13.478400 -13.967148
-16.426800 -13.478400 -13.945027
-16.380000 -13.478400 -13.920365
-16.333200 -13.478400 -13.904313
-16.286400 -13.478400 -13.836047
-16.239600 -13.478400 -13.825978
-16.192800 -13.478400 -13.744059
-16.146000 -13.478400 -13.639269
-16.099200 -13.478400 -13.554515
-14.742000 -13.478400 5.030072
-14.695200 -13.478400 5.098402
-14.648400 -13.478400 5.148019
-14.601600 -13.478400 5.166363
-14.554800 -13.478400 5.192821
-14.508000 -13.478400 5.236527
-14.461200 -13.478400 5.252426
-14.414400 -13.478400 5.264043
-14.367600 -13.478400 5.287451
-14.320800 -13.478400 5.320909
-14.274000 -13.478400 5.340233
-14.227200 -13.478400 5.350865
-14.180400 -13.478400 5.361996
-14.133600 -13.478400 5.371082
-14.086800 -13.478400 5.393606
-14.040000 -13.478400 5.410922
-13.993200 -13.478400 5.425243
-13.946400 -13.478400 5.430300
-13.899600 -13.478400 5.437441
-13.852800 -13.478400 5.437917
-13.806000 -13.478400 5.441231
-13.759200 -13.478400 5.445619
-13.712400 -13.478400 5.448970
-13.665600 -13.478400 5.457176
-13.618800 -13.478400 5.464138
-13.572000 -13.478400 5.473552
-13.525200 -13.478400 5.479786
-13.478400 -13.478400 5.503202
-13.431600 -13.478400 5.515365
-13.384800 -13.478400 5.546034
-13.338000 -13.478400 5.587386
-13.291200 -13.478400 5.616222
-4.352400 -13.478400 23.173582
-4.305600 -13.478400 23.165024
-4.258800 -13.478400 23.161525
-4.212000 -13.478400 23.148682
-4.165200 -13.478400 8.214977
-4.118400 -13.478400 7.955004
-4.071600 -13.478400 7.681699
-4.024800 -13.478400 7.566843
-3.978000 -13.478400 7.417211
-3.931200 -13.478400 7.366930
-3.884400 -13.478400 7.266340
-3.837600 -13.478400 7.193960
-3.790800 -13.478400 7.161156
-3.744000 -13.478400 7.085211
-3.697200 -13.478400 7.048952
-3.650400 -13.478400 7.011248
-3.603600 -13.478400 6.973018
-3.556800 -13.478400 6.926602
-3.510000 -13.478400 6.870054
-3.463200 -13.478400 6.864334
-3.416400 -13.478400 6.830933
-3.369600 -13.478400 6.791148
-3.322800 -13.478400 6.721511
-3.276000 -13.478400 6.682885
-3.229200 -13.478400 6.629000
-3.182400 -13.478400 6.601803
-3.135600 -13.478400 6.600360
-3.088800 -13.478400 6.586351
-3.042000 -13.478400 6.563558
-2.995200 -13.478400 6.535979
-2.948400 -13.478400 6.485453
-2.901600 -13.478400 6.448946
-2.854800 -13.478400 6.440129
-2.808000 -13.478400 6.415516
-2.761200 -13.478400 6.407718
-2.714400 -13.478400 6.401729
-2.667600 -13.478400 6.385829
-2.620800 -13.478400 6.354326
-2.574000 -13.478400 6.331083
-2.527200 -13.478400 6.315019
-2.480400 -13.478400 6.292256
-2.433600 -13.478400 6.268400
-2.386800 -13.478400 6.251877
-2.340000 -13.478400 6.248014
-2.293200 -13.478400 6.237674
-2.246400 -13.478400 6.225997
-2.199600 -13.478400 6.216656
-2.152800 -13.478400 6.192042
-2.106000 -13.478400 6.185983
-2.059200 -13.478400 6.181806
-2.012400 -13.478400 6.157495
-1.965600 -13.478400 6.144357
-1.918800 -13.478400 6.119822
-1.872000 -13.478400 6.079727
-1.825200 -13.478400 6.055815
-1.778400 -13.478400 6.044833
-1.731600 -13.478400 6.030115
-1.684800 -13.478400 6.021232
-1.638000 -13.478400 6.021232
-1.591200 -13.478400 6.022555
-1.544400 -13.478400 6.022555
-1.497600 -13.478400 6.020260
-1.450800 -13.478400 6.007147
-1.404000 -13.478400 5.993124
-1.357200 -13.478400 5.984793
-1.310400 -13.478400 5.979043
-1.263600 -13.478400 5.970467
-1.216800 -13.478400 5.959449
-1.170000 -13.478400 5.966504
-1.123200 -13.478400 5.950820
-1.076400 -13.478400 5.948984
-1.029600 -13.478400 5.946636
-0.982800 -13.478400 5.932122
-0.936000 -13.478400 5.921719
-0.889200 -13.478400 5.910333
-0.842400 -13.478400 5.898714
-0.795600 -13.478400 5.896270
-0.748800 -13.478400 5.871796
-0.702000 -13.478400 5.895413
-0.655200 -13.478400 5.902518
-0.608400 -13.478400 5.902518
-0.561600 -13.478400 5.901898
-0.514800 -13.478400 5.880497
-0.468000 -13.478400 5.871838
-0.421200 -13.478400 5.868056
-0.374400 -13.478400 5.839371
-0.327600 -13.478400 5.811830
-0.280800 -13.478400 5.811830
-0.234000 -13.478400 5.812657
-0.187200 -13.478400 5.812657
-0.140400 -13.478400 5.811830
-0.093600 -13.478400 5.811830
-0.046800 -13.478400 5.812657
0.000000 -13.478400 5.824286
0.046800 -13.478400 5.825634
0.093600 -13.478400 5.826976
0.140400 -13.478400 5.815669
0.187200 -13.478400 5.825917
0.234000 -13.478400 5.818895
0.280800 -13.478400 5.815062
0.327600 -13.478400 5.807092
0.374400 -13.478400 5.807092
0.421200 -13.478400 5.818290
0.468000 -13.478400 5.835804
0.514800 -13.478400 5.836617
0.561600 -13.478400 5.835804
0.608400 -13.478400 5.819958
0.655200 -13.478400 5.820656
0.702000 -13.478400 5.806304
0.748800 -13.478400 5.806304
0.795600 -13.478400 5.784306
0.842400 -13.478400 5.784306
0.889200 -13.478400 5.806304
0.936000 -13.478400 5.834651
0.982800 -13.478400 5.827019
1.029600 -13.478400 5.826542
1.076400 -13.478400 5.808032
1.123200 -13.478400 5.808032
1.170000 -13.478400 5.786151
1.216800 -13.478400 5.786151
1.263600 -13.478400 5.777178
1.310400 -13.478400 5.777743
1.357200 -13.478400 5.786766
1.404000 -13.478400 5.786766
1.450800 -13.478400 5.777743
1.497600 -13.478400 5.773280
1.544400 -13.478400 5.769734
1.591200 -13.478400 5.768863
1.638000 -13.478400 5.776499
1.684800 -13.478400 5.781748
1.731600 -13.478400 5.834562
1.778400 -13.478400 5.860650
1.825200 -13.478400 5.870117
1.872000 -13.478400 5.870117
1.918800 -13.478400 5.872176
1.965600 -13.478400 5.860693
2.012400 -13.478400 5.860693
2.059200 -13.478400 5.862378
2.106000 -13.478400 5.871457
2.152800 -13.478400 5.886628
2.199600 -13.478400 5.908425
2.246400 -13.478400 5.908425
2.293200 -13.478400 5.928652
2.340000 -13.478400 5.941066
2.386800 -13.478400 5.941066
2.433600 -13.478400 5.935373
2.480400 -13.478400 5.940605
2.527200 -13.478400 5.943581
2.574000 -13.478400 5.955663
2.620800 -13.478400 5.956064
2.667600 -13.478400 5.956064
2.714400 -13.478400 5.976458
2.761200 -13.478400 5.997765
2.808000 -13.478400 6.001633
2.854800 -13.478400 6.027672
2.901600 -13.478400 6.030666
2.948400 -13.478400 6.034060
2.995200 -13.478400 6.034060
3.042000 -13.478400 6.031237
3.088800 -13.478400 6.042668
3.135600 -13.478400 6.044382
3.182400 -13.478400 6.042668
3.229200 -13.478400 6.056609
3.276000 -13.478400 6.080281
3.322800 -13.478400 6.102021
3.369600 -13.478400 6.106304
3.416400 -13.478400 6.121049
3.463200 -13.478400 6.129998
3.510000 -13.478400 6.121049
3.556800 -13.478400 6.112596
3.603600 -13.478400 6.121049
3.650400 -13.478400 6.132876
3.697200 -13.478400 6.133345
3.744000 -13.478400 6.136698
3.790800 -13.478400 6.147744
3.837600 -13.478400 6.147744
3.884400 -13.478400 6.163171
3.931200 -13.478400 6.170279
3.978000 -13.478400 6.197540
4.024800 -13.478400 6.202133
4.071600 -13.478400 6.203920
4.118400 -13.478400 6.203920
4.165200 -13.478400 6.223272
4.212000 -13.478400 6.228748
4.258800 -13.478400 6.223272
4.305600 -13.478400 6.229904
4.352400 -13.478400 6.241685
4.399200 -13.478400 6.241685
4.446000 -13.478400 6.247269
4.492800 -13.478400 6.281057
4.539600 -13.478400 6.308850
4.586400 -13.478400 6.330604
4.633200 -13.478400 6.371908
4.680000 -13.478400 6.378073
4.726800 -13.478400 6.393545
4.773600 -13.478400 6.402163
4.820400 -13.478400 6.402163
4.867200 -13.478400 6.412278
4.914000 -13.478400 6.408712
4.960800 -13.478400 6.408883
5.007600 -13.478400 6.411082
5.054400 -13.478400 6.413925
5.101200 -13.478400 6.435621
5.148000 -13.478400 6.451565
5.194800 -13.478400 6.467206
5.241600 -13.478400 6.472275
5.288400 -13.478400 6.502261
5.335200 -13.478400 6.505286
5.382000 -13.478400 6.532993
5.428800 -13.478400 6.542545
5.475600 -13.478400 6.557616
5.522400 -13.478400 6.559564
5.569200 -13.478400 6.572447
5.616000 -13.478400 6.603707
5.662800 -13.478400 6.613476
5.709600 -13.478400 6.624188
5.756400 -13.478400 6.637944
5.803200 -13.478400 6.654254
5.850000 -13.478400 6.681004
5.896800 -13.478400 6.697579
5.943600 -13.478400 6.716690
5.990400 -13.478400 6.728692
6.037200 -13.478400 6.758653
6.084000 -13.478400 6.761508
6.130800 -13.478400 6.775393
6.177600 -13.478400 6.802675
6.224400 -13.478400 6.804131
6.271200 -13.478400 6.826534
6.318000 -13.478400 6.835794
6.364800 -13.478400 6.844304
6.411600 -13.478400 6.863323
6.458400 -13.478400 6.881636
6.505200 -13.478400 6.890986
6.552000 -13.478400 6.914977
6.598800 -13.478400 6.936386
6.645600 -13.478400 6.949113
6.692400 -13.478400 6.968209
6.739200 -13.478400 6.975626
6.786000 -13.478400 7.002363
6.832800 -13.478400 7.031878
6.879600 -13.478400 7.034497
6.926400 -13.478400 7.073218
6.973200 -13.478400 7.094908
7.020000 -13.478400 7.117828
7.066800 -13.478400 7.135268
7.113600 -13.478400 7.135441
7.160400 -13.478400 7.139559
7.207200 -13.478400 7.166798
7.254000 -13.478400 7.197720
7.300800 -13.478400 7.211323
7.347600 -13.478400 7.227164
7.394400 -13.478400 7.230484
7.441200 -13.478400 7.275053
7.488000 -13.478400 7.284974
7.534800 -13.478400 7.322880
7.581600 -13.478400 7.327185
7.628400 -13.478400 7.357873
7.675200 -13.478400 7.391443
7.722000 -13.478400 7.438781
7.768800 -13.478400 7.455160
7.815600 -13.478400 7.467952
7.862400 -13.478400 7.480958
7.909200 -13.478400 7.497243
7.956000 -13.478400 7.512560
8.002800 -13.478400 7.534595
8.049600 -13.478400 7.558162
8.096400 -13.478400 7.563902
8.143200 -13.478400 7.575902
8.190000 -13.478400 7.593082
8.236800 -13.478400 7.595024
8.283600 -13.478400 7.644920
8.330400 -13.478400 7.743552
8.377200 -13.478400 7.792575
8.424000 -13.478400 7.812167
8.470800 -13.478400 7.902066
8.517600 -13.478400 7.930246
8.564400 -13.478400 7.973230
8.611200 -13.478400 7.985782
8.658000 -13.478400 8.005209
8.704800 -13.478400 8.022190
8.751600 -13.478400 8.045989
8.798400 -13.478400 8.128618
8.845200 -13.478400 8.148054
8.892000 -13.478400 8.178919
8.938800 -13.478400 8.211371
8.985600 -13.478400 8.239866
9.032400 -13.478400 8.261517
9.079200 -13.478400 8.290315
9.126000 -13.478400 8.468440
9.172800 -13.478400 8.812193
9.219600 -13.478400 12.023069
13.057200 -13.478400 7.580624
13.338000 -13.478400 7.570898
13.384800 -13.478400 7.559504
13.431600 -13.478400 7.566146
13.478400 -13.478400 7.579992
13.712400 -13.478400 7.578521
13.899600 -13.478400 7.578521
13.946400 -13.478400 7.592149
14.040000 -13.478400 7.610455
14.086800 -13.478400 7.613746
14.554800 -13.478400 7.687737
14.601600 -13.478400 7.677377
16.005600 -13.478400 6.336433
16.052400 -13.478400 6.336909
16.801200 -13.478400 4.159756
16.894800 -13.478400 3.780008
17.409600 -13.478400 1.250213
17.503200 -13.478400 0.900204
-18.720000 -13.431600 0.000000
-18.673200 -13.431600 0.000000
-18.626400 -13.431600 0.000000
-18.579600 -13.431600 -14.859189
-18.532800 -13.431600 -14.793400
-18.486000 -13.431600 -14.785767
-18.439200 -13.431600 -14.759033
-18.392400 -13.431600 -14.758729
-18.345600 -13.431600 -14.720579
-18.298800 -13.431600 -14.692190
-18.252000 -13.431600 -14.670560
-18.205200 -13.431600 -14.648757
-18.158400 -13.431600 -14.634089
-18.111600 -13.431600 -14.624866
-18.064800 -13.431600 -14.621217
-18.018000 -13.431600 -14.614815
-17.971200 -13.431600 -14.594277
-17.924400 -13.431600 -14.576567
-17.877600 -13.431600 -14.531591
-17.830800 -13.431600 -14.501699
-17.784000 -13.431600 -14.501699
-17.737200 -13.431600 -14.460247
-17.690400 -13.431600 -14.455676
-17.643600 -13.431600 -14.474486
-17.596800 -13.431600 -14.460247
-17.550000 -13.431600 -14.460247
-17.503200 -13.431600 -14.438693
-17.456400 -13.431600 -14.366886
-17.409600 -13.431600 -14.390904
-17.362800 -13.431600 -14.390904
-17.316000 -13.431600 -14.295950
-17.269200 -13.431600 -14.276844
-17.222400 -13.431600 -14.263370
-17.175600 -13.431600 -14.267484
-17.128800 -13.431600 -14.263370
-17.082000 -13.431600 -14.240942
-17.035200 -13.431600 -14.254663
-16.988400 -13.431600 -14.234084
-16.941600 -13.431600 -14.227400
-16.894800 -13.431600 -14.216134
-16.848000 -13.431600 -14.193877
-16.801200 -13.431600 -14.174992
-16.754400 -13.431600 -14.079523
-16.707600 -13.431600 -14.077419
-16.660800 -13.431600 -14.052813
-16.614000 -13.431600 -14.051617
-16.567200 -13.431600 -14.034644
-16.520400 -13.431600 -13.979012
-16.473600 -13.431600 -13.967148
-16.426800 -13.431600 -13.959053
-16.380000 -13.431600 -13.945027
-16.333200 -13.431600 -13.904313
-16.286400 -13.431600 -13.831179
-16.239600 -13.431600 -13.804418
-16.192800 -13.431600 -13.679095
-16.146000 -13.431600 -13.576004
-14.742000 -13.431600 5.082543
-14.695200 -13.431600 5.117314
-14.648400 -13.431600 5.162566
-14.601600 -13.431600 5.192821
-14.554800 -13.431600 5.235535
-14.508000 -13.431600 5.252426
-14.461200 -13.431600 5.264043
-14.414400 -13.431600 5.289925
-14.367600 -13.431600 5.316156
-14.320800 -13.431600 5.337068
-14.274000 -13.431600 5.350865
-14.227200 -13.431600 5.366085
-14.180400 -13.431600 5.370887
-14.133600 -13.431600 5.388243
-14.086800 -13.431600 5.399594
-14.040000 -13.431600 5.415586
-13.993200 -13.431600 5.425243
-13.946400 -13.431600 5.429853
-13.899600 -13.431600 5.437441
-13.852800 -13.431600 5.439071
-13.806000 -13.431600 5.446781
-13.759200 -13.431600 5.450570
-13.712400 -13.431600 5.458942
-13.665600 -13.431600 5.468432
-13.618800 -13.431600 5.474388
-13.572000 -13.431600 5.478513
-13.525200 -13.431600 5.497861
-13.478400 -13.431600 5.514293
-13.431600 -13.431600 5.546034
-13.384800 -13.431600 5.564274
-13.338000 -13.431600 5.596240
-4.352400 -13.431600 23.173582
-4.305600 -13.431600 23.165523
-4.258800 -13.431600 23.162509
-4.212000 -13.431600 23.152818
-4.165200 -13.431600 8.214977
-4.118400 -13.431600 7.850394
-4.071600 -13.431600 7.625911
-4.024800 -13.431600 7.540572
-3.978000 -13.431600 7.417211
-3.931200 -13.431600 7.366930
-3.884400 -13.431600 7.265390
-3.837600 -13.431600 7.188545
-3.790800 -13.431600 7.162227
-3.744000 -13.431600 7.084271
-3.697200 -13.431600 7.043234
-3.650400 -13.431600 6.984315
-3.603600 -13.431600 6.972659
-3.556800 -13.431600 6.926602
-3.510000 -13.431600 6.864334
-3.463200 -13.431600 6.853601
-3.416400 -13.431600 6.829848
-3.369600 -13.431600 6.767226
-3.322800 -13.431600 6.707028
-3.276000 -13.431600 6.644559
-3.229200 -13.431600 6.601803
-3.182400 -13.431600 6.598855
-3.135600 -13.431600 6.594307
-3.088800 -13.431600 6.564044
-3.042000 -13.431600 6.554051
-2.995200 -13.431600 6.518423
-2.948400 -13.431600 6.485453
-2.901600 -13.431600 6.448946
-2.854800 -13.431600 6.418871
-2.808000 -13.431600 6.407967
-2.761200 -13.431600 6.407718
-2.714400 -13.431600 6.401729
-2.667600 -13.431600 6.375612
-2.620800 -13.431600 6.342402
-2.574000 -13.431600 6.324100
-2.527200 -13.431600 6.314566
-2.480400 -13.431600 6.277369
-2.433600 -13.431600 6.256388
-2.386800 -13.431600 6.244854
-2.340000 -13.431600 6.244854
-2.293200 -13.431600 6.220264
-2.246400 -13.431600 6.205970
-2.199600 -13.431600 6.198527
-2.152800 -13.431600 6.185983
-2.106000 -13.431600 6.179988
-2.059200 -13.431600 6.177240
-2.012400 -13.431600 6.144357
-1.965600 -13.431600 6.123532
-1.918800 -13.431600 6.105075
-1.872000 -13.431600 6.073566
-1.825200 -13.431600 6.056212
-1.778400 -13.431600 6.044833
-1.731600 -13.431600 6.030115
-1.684800 -13.431600 6.020596
-1.638000 -13.431600 6.020596
-1.591200 -13.431600 6.020596
-1.544400 -13.431600 6.022555
-1.497600 -13.431600 6.020260
-1.450800 -13.431600 6.001674
-1.404000 -13.431600 5.989853
-1.357200 -13.431600 5.982959
-1.310400 -13.431600 5.978539
-1.263600 -13.431600 5.977256
-1.216800 -13.431600 5.973342
-1.170000 -13.431600 5.970467
-1.123200 -13.431600 5.950820
-1.076400 -13.431600 5.942958
-1.029600 -13.431600 5.938715
-0.982800 -13.431600 5.921719
-0.936000 -13.431600 5.920740
-0.889200 -13.431600 5.909324
-0.842400 -13.431600 5.898714
-0.795600 -13.431600 5.897556
-0.748800 -13.431600 5.867431
-0.702000 -13.431600 5.895080
-0.655200 -13.431600 5.901898
-0.608400 -13.431600 5.895080
-0.561600 -13.431600 5.880497
-0.514800 -13.431600 5.863150
-0.468000 -13.431600 5.860939
-0.421200 -13.431600 5.832311
-0.374400 -13.431600 5.824151
-0.327600 -13.431600 5.801413
-0.280800 -13.431600 5.804825
-0.234000 -13.431600 5.804825
-0.187200 -13.431600 5.804825
-0.140400 -13.431600 5.804825
-0.093600 -13.431600 5.811830
-0.046800 -13.431600 5.824286
0.000000 -13.431600 5.825634
0.046800 -13.431600 5.825634
0.093600 -13.431600 5.826976
0.140400 -13.431600 5.815669
0.187200 -13.431600 5.818634
0.234000 -13.431600 5.815062
0.280800 -13.431600 5.802708
0.327600 -13.431600 5.799308
0.374400 -13.431600 5.802708
0.421200 -13.431600 5.802708
0.468000 -13.431600 5.818290
0.514800 -13.431600 5.819610
0.561600 -13.431600 5.819958
0.608400 -13.431600 5.819610
0.655200 -13.431600 5.819958
0.702000 -13.431600 5.792843
0.748800 -13.431600 5.780640
0.795600 -13.431600 5.777178
0.842400 -13.431600 5.771261
0.889200 -13.431600 5.777178
0.936000 -13.431600 5.811286
0.982800 -13.431600 5.811286
1.029600 -13.431600 5.815706
1.076400 -13.431600 5.804837
1.123200 -13.431600 5.804521
1.170000 -13.431600 5.777743
1.216800 -13.431600 5.777178
1.263600 -13.431600 5.768649
1.310400 -13.431600 5.777178
1.357200 -13.431600 5.777743
1.404000 -13.431600 5.777743
1.450800 -13.431600 5.777178
1.497600 -13.431600 5.773280
1.544400 -13.431600 5.769734
1.591200 -13.431600 5.755329
1.638000 -13.431600 5.773280
1.684800 -13.431600 5.777877
1.731600 -13.431600 5.802378
1.778400 -13.431600 5.842621
1.825200 -13.431600 5.858408
1.872000 -13.431600 5.843125
1.918800 -13.431600 5.858408
1.965600 -13.431600 5.846301
2.012400 -13.431600 5.849997
2.059200 -13.431600 5.858408
2.106000 -13.431600 5.860693
2.152800 -13.431600 5.875114
2.199600 -13.431600 5.889273
2.246400 -13.431600 5.889273
2.293200 -13.431600 5.908425
2.340000 -13.431600 5.927217
2.386800 -13.431600 5.921917
2.433600 -13.431600 5.914298
2.480400 -13.431600 5.914298
2.527200 -13.431600 5.924636
2.574000 -13.431600 5.935373
2.620800 -13.431600 5.935381
2.667600 -13.431600 5.929871
2.714400 -13.431600 5.947316
2.761200 -13.431600 5.976458
2.808000 -13.431600 5.986879
2.854800 -13.431600 5.997765
2.901600 -13.431600 5.997972
2.948400 -13.431600 6.027299
2.995200 -13.431600 6.027672
3.042000 -13.431600 6.027299
3.088800 -13.431600 6.031237
3.135600 -13.431600 6.031888
3.182400 -13.431600 6.031888
3.229200 -13.431600 6.048814
3.276000 -13.431600 6.065841
3.322800 -13.431600 6.080281
3.369600 -13.431600 6.080281
3.416400 -13.431600 6.080506
3.463200 -13.431600 6.099414
3.510000 -13.431600 6.095304
3.556800 -13.431600 6.095304
3.603600 -13.431600 6.099414
3.650400 -13.431600 6.112596
3.697200 -13.431600 6.132876
3.744000 -13.431600 6.133983
3.790800 -13.431600 6.136698
3.837600 -13.431600 6.139620
3.884400 -13.431600 6.151669
3.931200 -13.431600 6.162887
3.978000 -13.431600 6.169747
4.024800 -13.431600 6.190647
4.071600 -13.431600 6.202133
4.118400 -13.431600 6.202133
4.165200 -13.431600 6.223272
4.212000 -13.431600 6.223272
4.258800 -13.431600 6.220331
4.305600 -13.431600 6.223272
4.352400 -13.431600 6.235303
4.399200 -13.431600 6.227476
4.446000 -13.431600 6.242401
4.492800 -13.431600 6.243876
4.539600 -13.431600 6.296867
4.586400 -13.431600 6.316859
4.633200 -13.431600 6.341045
4.680000 -13.431600 6.378073
4.726800 -13.431600 6.393545
4.773600 -13.431600 6.401680
4.820400 -13.431600 6.401680
4.867200 -13.431600 6.412278
4.914000 -13.431600 6.403566
4.960800 -13.431600 6.408883
5.007600 -13.431600 6.408883
5.054400 -13.431600 6.412278
5.101200 -13.431600 6.435230
5.148000 -13.431600 6.447599
5.194800 -13.431600 6.455890
5.241600 -13.431600 6.472275
5.288400 -13.431600 6.496898
5.335200 -13.431600 6.505286
5.382000 -13.431600 6.524698
5.428800 -13.431600 6.541263
5.475600 -13.431600 6.545601
5.522400 -13.431600 6.553483
5.569200 -13.431600 6.562555
5.616000 -13.431600 6.577813
5.662800 -13.431600 6.611307
5.709600 -13.431600 6.618687
5.756400 -13.431600 6.626911
5.803200 -13.431600 6.654254
5.850000 -13.431600 6.691111
5.896800 -13.431600 6.720284
5.943600 -13.431600 6.729249
5.990400 -13.431600 6.735792
6.037200 -13.431600 6.750771
6.084000 -13.431600 6.758916
6.130800 -13.431600 6.772848
6.177600 -13.431600 6.802675
6.224400 -13.431600 6.811191
6.271200 -13.431600 6.825813
6.318000 -13.431600 6.835794
6.364800 -13.431600 6.852925
6.411600 -13.431600 6.856998
6.458400 -13.431600 6.865938
6.505200 -13.431600 6.869455
6.552000 -13.431600 6.906417
6.598800 -13.431600 6.924316
6.645600 -13.431600 6.940290
6.692400 -13.431600 6.959356
6.739200 -13.431600 6.966042
6.786000 -13.431600 6.997862
6.832800 -13.431600 7.036745
6.879600 -13.431600 7.068143
6.926400 -13.431600 7.087843
6.973200 -13.431600 7.107612
7.020000 -13.431600 7.128642
7.066800 -13.431600 7.146526
7.113600 -13.431600 7.146526
7.160400 -13.431600 7.158239
7.207200 -13.431600 7.172558
7.254000 -13.431600 7.202474
7.300800 -13.431600 7.206810
7.347600 -13.431600 7.223095
7.394400 -13.431600 7.223095
7.441200 -13.431600 7.244993
7.488000 -13.431600 7.278344
7.534800 -13.431600 7.286249
7.581600 -13.431600 7.288342
7.628400 -13.431600 7.349997
7.675200 -13.431600 7.405139
7.722000 -13.431600 7.446590
7.768800 -13.431600 7.458283
7.815600 -13.431600 7.471181
7.862400 -13.431600 7.495535
7.909200 -13.431600 7.508102
7.956000 -13.431600 7.525442
8.002800 -13.431600 7.534595
8.049600 -13.431600 7.539076
8.096400 -13.431600 7.558162
8.143200 -13.431600 7.565689
8.190000 -13.431600 7.572878
8.236800 -13.431600 7.585167
8.283600 -13.431600 7.607965
8.330400 -13.431600 7.723091
8.377200 -13.431600 7.770797
8.424000 -13.431600 7.813846
8.470800 -13.431600 7.892754
8.517600 -13.431600 7.914116
8.564400 -13.431600 7.960118
8.611200 -13.431600 7.976621
8.658000 -13.431600 8.006687
8.704800 -13.431600 8.039199
8.751600 -13.431600 8.109536
8.798400 -13.431600 8.147858
8.845200 -13.431600 8.178919
8.892000 -13.431600 8.186691
8.938800 -13.431600 8.242096
8.985600 -13.431600 8.248755
9.032400 -13.431600 8.276466
9.079200 -13.431600 8.296639
9.126000 -13.431600 8.479674
9.172800 -13.431600 8.872993
13.010400 -13.431600 7.582196
13.057200 -13.431600 7.586295
13.104000 -13.431600 7.582196
13.291200 -13.431600 7.586295
13.338000 -13.431600 7.573412
13.384800 -13.431600 7.572125
13.431600 -13.431600 7.575072
13.946400 -13.431600 7.578521
13.993200 -13.431600 7.589220
14.040000 -13.431600 7.610455
14.554800 -13.431600 7.689600
14.601600 -13.431600 7.687737
14.648400 -13.431600 7.685159
14.695200 -13.431600 7.631670
15.958800 -13.431600 6.346270
16.005600 -13.431600 6.336433
16.848000 -13.431600 4.037236
-18.720000 -13.384800 0.000000
-18.673200 -13.384800 0.000000
-18.626400 -13.384800 0.000000
-18.579600 -13.384800 -14.850564
-18.532800 -13.384800 -14.802402
-18.486000 -13.384800 -14.785767
-18.439200 -13.384800 -14.758729
-18.392400 -13.384800 -14.732003
-18.345600 -13.384800 -14.696999
-18.298800 -13.384800 -14.671510
-18.252000 -13.384800 -14.654041
-18.205200 -13.384800 -14.641923
-18.158400 -13.384800 -14.634089
-18.111600 -13.384800 -14.634089
-18.064800 -13.384800 -14.634809
-18.018000 -13.384800 -14.632078
-17.971200 -13.384800 -14.618115
-17.924400 -13.384800 -14.607593
-17.877600 -13.384800 -14.562860
-17.830800 -13.384800 -14.522199
-17.784000 -13.384800 -14.522199
-17.737200 -13.384800 -14.493379
-17.690400 -13.384800 -14.474486
-17.643600 -13.384800 -14.493379
-17.596800 -13.384800 -14.474486
-17.550000 -13.384800 -14.460247
-17.503200 -13.384800 -14.441921
-17.456400 -13.384800 -14.356512
-17.409600 -13.384800 -14.356512
-17.362800 -13.384800 -14.340875
-17.316000 -13.384800 -14.329949
-17.269200 -13.384800 -14.292365
-17.222400 -13.384800 -14.276844
-17.175600 -13.384800 -14.276844
-17.128800 -13.384800 -14.276844
-17.082000 -13.384800 -14.267484
-17.035200 -13.384800 -14.276844
-16.988400 -13.384800 -14.267484
-16.941600 -13.384800 -14.256745
-16.894800 -13.384800 -14.246207
-16.848000 -13.384800 -14.222199
-16.801200 -13.384800 -14.193877
-16.754400 -13.384800 -14.174992
-16.707600 -13.384800 -14.077419
-16.660800 -13.384800 -14.042515
-16.614000 -13.384800 -14.034252
-16.567200 -13.384800 -14.006468
-16.520400 -13.384800 -13.973755
-16.473600 -13.384800 -13.959053
-16.426800 -13.384800 -13.955865
-16.380000 -13.384800 -13.920365
-16.333200 -13.384800 -13.851229
-16.286400 -13.384800 -13.831179
-16.239600 -13.384800 -13.780539
-16.192800 -13.384800 -13.633723
-15.724800 -13.384800 -11.796686
-14.835600 -13.384800 5.002531
-14.788800 -13.384800 5.030072
-14.742000 -13.384800 5.106706
-14.695200 -13.384800 5.160936
-14.648400 -13.384800 5.192821
-14.601600 -13.384800 5.236890
-14.554800 -13.384800 5.252426
-14.508000 -13.384800 5.267470
-14.461200 -13.384800 5.301402
-14.414400 -13.384800 5.316156
-14.367600 -13.384800 5.336932
-14.320800 -13.384800 5.350865
-14.274000 -13.384800 5.366085
-14.227200 -13.384800 5.376532
-14.180400 -13.384800 5.392199
-14.133600 -13.384800 5.400065
-14.086800 -13.384800 5.407340
-14.040000 -13.384800 5.418301
-13.993200 -13.384800 5.427227
-13.946400 -13.384800 5.435134
-13.899600 -13.384800 5.439071
-13.852800 -13.384800 5.441231
-13.806000 -13.384800 5.453283
-13.759200 -13.384800 5.459047
-13.712400 -13.384800 5.467523
-13.665600 -13.384800 5.474388
-13.618800 -13.384800 5.480149
-13.572000 -13.384800 5.503805
-13.525200 -13.384800 5.509763
-13.478400 -13.384800 5.531980
-13.431600 -13.384800 5.571048
-13.384800 -13.384800 5.587386
-4.305600 -13.384800 23.171726
-4.258800 -13.384800 23.165024
-4.212000 -13.384800 23.159025
-4.165200 -13.384800 8.022355
-4.118400 -13.384800 7.809376
-4.071600 -13.384800 7.608545
-4.024800 -13.384800 7.489314
-3.978000 -13.384800 7.407903
-3.931200 -13.384800 7.271053
-3.884400 -13.384800 7.205267
-3.837600 -13.384800 7.180979
-3.790800 -13.384800 7.160578
-3.744000 -13.384800 7.084271
-3.697200 -13.384800 7.024900
-3.650400 -13.384800 6.981186
-3.603600 -13.384800 6.966093
-3.556800 -13.384800 6.926602
-3.510000 -13.384800 6.870054
-3.463200 -13.384800 6.844436
-3.416400 -13.384800 6.808234
-3.369600 -13.384800 6.732752
-3.322800 -13.384800 6.666359
-3.276000 -13.384800 6.642482
-3.229200 -13.384800 6.601803
-3.182400 -13.384800 6.598855
-3.135600 -13.384800 6.594307
-3.088800 -13.384800 6.555274
-3.042000 -13.384800 6.553188
-2.995200 -13.384800 6.517647
-2.948400 -13.384800 6.485453
-2.901600 -13.384800 6.460779
-2.854800 -13.384800 6.440129
-2.808000 -13.384800 6.416521
-2.761200 -13.384800 6.416521
-2.714400 -13.384800 6.405895
-2.667600 -13.384800 6.375612
-2.620800 -13.384800 6.340210
-2.574000 -13.384800 6.315114
-2.527200 -13.384800 6.292256
-2.480400 -13.384800 6.269750
-2.433600 -13.384800 6.245340
-2.386800 -13.384800 6.232443
-2.340000 -13.384800 6.232443
-2.293200 -13.384800 6.205970
-2.246400 -13.384800 6.187096
-2.199600 -13.384800 6.180480
-2.152800 -13.384800 6.174512
-2.106000 -13.384800 6.154802
-2.059200 -13.384800 6.145897
-2.012400 -13.384800 6.123532
-1.965600 -13.384800 6.112438
-1.918800 -13.384800 6.090807
-1.872000 -13.384800 6.064480
-1.825200 -13.384800 6.053980
-1.778400 -13.384800 6.020596
-1.731600 -13.384800 6.020260
-1.684800 -13.384800 6.016332
-1.638000 -13.384800 6.020260
-1.591200 -13.384800 6.018373
-1.544400 -13.384800 6.020596
-1.497600 -13.384800 6.018373
-1.450800 -13.384800 6.005306
-1.404000 -13.384800 5.993060
-1.357200 -13.384800 5.984793
-1.310400 -13.384800 5.978539
-1.263600 -13.384800 5.975857
-1.216800 -13.384800 5.966504
-1.170000 -13.384800 5.956685
-1.123200 -13.384800 5.949517
-1.076400 -13.384800 5.941297
-1.029600 -13.384800 5.932122
-0.982800 -13.384800 5.919237
-0.936000 -13.384800 5.919237
-0.889200 -13.384800 5.909324
-0.842400 -13.384800 5.898714
-0.795600 -13.384800 5.895080
-0.748800 -13.384800 5.871796
-0.702000 -13.384800 5.895080
-0.655200 -13.384800 5.895080
-0.608400 -13.384800 5.887916
-0.561600 -13.384800 5.880497
-0.514800 -13.384800 5.861160
-0.468000 -13.384800 5.851189
-0.421200 -13.384800 5.838662
-0.374400 -13.384800 5.832311
-0.327600 -13.384800 5.812657
-0.280800 -13.384800 5.813378
-0.234000 -13.384800 5.812657
-0.187200 -13.384800 5.813378
-0.140400 -13.384800 5.813378
-0.093600 -13.384800 5.824286
-0.046800 -13.384800 5.826198
0.000000 -13.384800 5.826198
0.046800 -13.384800 5.825917
0.093600 -13.384800 5.826976
0.140400 -13.384800 5.815062
0.187200 -13.384800 5.816300
0.234000 -13.384800 5.807409
0.280800 -13.384800 5.787767
0.327600 -13.384800 5.792762
0.374400 -13.384800 5.802708
0.421200 -13.384800 5.806511
0.468000 -13.384800 5.818895
0.514800 -13.384800 5.819610
0.561600 -13.384800 5.826017
0.608400 -13.384800 5.826017
0.655200 -13.384800 5.826017
0.702000 -13.384800 5.792843
0.748800 -13.384800 5.778299
0.795600 -13.384800 5.771261
0.842400 -13.384800 5.770940
0.889200 -13.384800 5.770940
0.936000 -13.384800 5.799159
0.982800 -13.384800 5.799159
1.029600 -13.384800 5.808032
1.076400 -13.384800 5.799159
1.123200 -13.384800 5.768649
1.170000 -13.384800 5.765724
1.216800 -13.384800 5.763983
1.263600 -13.384800 5.763983
1.310400 -13.384800 5.765724
1.357200 -13.384800 5.768649
1.404000 -13.384800 5.773280
1.450800 -13.384800 5.773280
1.497600 -13.384800 5.773280
1.544400 -13.384800 5.773280
1.591200 -13.384800 5.761485
1.638000 -13.384800 5.768863
1.684800 -13.384800 5.769734
1.731600 -13.384800 5.797406
1.778400 -13.384800 5.823316
1.825200 -13.384800 5.841789
1.872000 -13.384800 5.827390
1.918800 -13.384800 5.835439
1.965600 -13.384800 5.841037
2.012400 -13.384800 5.843125
2.059200 -13.384800 5.846301
2.106000 -13.384800 5.849997
2.152800 -13.384800 5.849997
2.199600 -13.384800 5.870229
2.246400 -13.384800 5.870229
2.293200 -13.384800 5.870229
2.340000 -13.384800 5.886628
2.386800 -13.384800 5.886628
2.433600 -13.384800 5.886628
2.480400 -13.384800 5.890166
2.527200 -13.384800 5.890166
2.574000 -13.384800 5.911241
2.620800 -13.384800 5.921917
2.667600 -13.384800 5.908091
2.714400 -13.384800 5.924636
2.761200 -13.384800 5.944426
2.808000 -13.384800 5.955663
2.854800 -13.384800 5.986403
2.901600 -13.384800 5.987914
2.948400 -13.384800 5.996279
2.995200 -13.384800 6.001070
3.042000 -13.384800 6.001070
3.088800 -13.384800 6.014102
3.135600 -13.384800 6.014102
3.182400 -13.384800 6.031237
3.229200 -13.384800 6.047968
3.276000 -13.384800 6.062104
3.322800 -13.384800 6.080253
3.369600 -13.384800 6.080253
3.416400 -13.384800 6.080281
3.463200 -13.384800 6.088291
3.510000 -13.384800 6.088291
3.556800 -13.384800 6.084381
3.603600 -13.384800 6.088291
3.650400 -13.384800 6.109361
3.697200 -13.384800 6.132876
3.744000 -13.384800 6.133983
3.790800 -13.384800 6.136698
3.837600 -13.384800 6.139620
3.884400 -13.384800 6.151669
3.931200 -13.384800 6.161787
3.978000 -13.384800 6.163511
4.024800 -13.384800 6.175560
4.071600 -13.384800 6.200534
4.118400 -13.384800 6.202858
4.165200 -13.384800 6.223272
4.212000 -13.384800 6.223272
4.258800 -13.384800 6.217904
4.305600 -13.384800 6.217904
4.352400 -13.384800 6.223272
4.399200 -13.384800 6.215959
4.446000 -13.384800 6.217904
4.492800 -13.384800 6.235269
4.539600 -13.384800 6.281057
4.586400 -13.384800 6.307614
4.633200 -13.384800 6.334137
4.680000 -13.384800 6.372584
4.726800 -13.384800 6.390714
4.773600 -13.384800 6.398455
4.820400 -13.384800 6.398455
4.867200 -13.384800 6.406319
4.914000 -13.384800 6.406319
4.960800 -13.384800 6.408712
5.007600 -13.384800 6.408883
5.054400 -13.384800 6.412278
5.101200 -13.384800 6.435230
5.148000 -13.384800 6.447599
5.194800 -13.384800 6.451565
5.241600 -13.384800 6.455890
5.288400 -13.384800 6.476720
5.335200 -13.384800 6.490203
5.382000 -13.384800 6.515233
5.428800 -13.384800 6.528409
5.475600 -13.384800 6.553483
5.522400 -13.384800 6.554727
5.569200 -13.384800 6.561361
5.616000 -13.384800 6.580330
5.662800 -13.384800 6.613476
5.709600 -13.384800 6.620154
5.756400 -13.384800 6.633568
5.803200 -13.384800 6.656677
5.850000 -13.384800 6.684310
5.896800 -13.384800 6.714976
5.943600 -13.384800 6.722720
5.990400 -13.384800 6.734600
6.037200 -13.384800 6.747830
6.084000 -13.384800 6.749769
6.130800 -13.384800 6.761508
6.177600 -13.384800 6.794439
6.224400 -13.384800 6.811191
6.271200 -13.384800 6.825813
6.318000 -13.384800 6.835794
6.364800 -13.384800 6.852925
6.411600 -13.384800 6.856998
6.458400 -13.384800 6.863323
6.505200 -13.384800 6.865938
6.552000 -13.384800 6.887728
6.598800 -13.384800 6.921439
6.645600 -13.384800 6.929393
6.692400 -13.384800 6.956162
6.739200 -13.384800 6.960042
6.786000 -13.384800 6.972915
6.832800 -13.384800 7.024633
6.879600 -13.384800 7.036745
6.926400 -13.384800 7.087843
6.973200 -13.384800 7.118522
7.020000 -13.384800 7.132636
7.066800 -13.384800 7.146543
7.113600 -13.384800 7.150070
7.160400 -13.384800 7.166826
7.207200 -13.384800 7.174984
7.254000 -13.384800 7.203539
7.300800 -13.384800 7.211323
7.347600 -13.384800 7.222202
7.394400 -13.384800 7.222202
7.441200 -13.384800 7.235121
7.488000 -13.384800 7.264113
7.534800 -13.384800 7.278688
7.581600 -13.384800 7.285732
7.628400 -13.384800 7.346622
7.675200 -13.384800 7.407953
7.722000 -13.384800 7.446590
7.768800 -13.384800 7.463591
7.815600 -13.384800 7.480341
7.862400 -13.384800 7.500099
7.909200 -13.384800 7.508102
7.956000 -13.384800 7.525442
8.002800 -13.384800 7.533234
8.049600 -13.384800 7.539076
8.096400 -13.384800 7.558162
8.143200 -13.384800 7.572878
8.190000 -13.384800 7.579818
8.236800 -13.384800 7.598869
8.283600 -13.384800 7.688465
8.330400 -13.384800 7.723091
8.377200 -13.384800 7.754490
8.424000 -13.384800 7.812167
8.470800 -13.384800 7.865899
8.517600 -13.384800 7.914116
8.564400 -13.384800 7.960118
8.611200 -13.384800 7.994483
8.658000 -13.384800 8.020331
8.704800 -13.384800 8.037940
8.751600 -13.384800 8.109536
8.798400 -13.384800 8.147858
8.845200 -13.384800 8.177045
8.892000 -13.384800 8.186691
8.938800 -13.384800 8.242949
8.985600 -13.384800 8.248755
9.032400 -13.384800 8.290315
9.079200 -13.384800 8.299517
9.126000 -13.384800 8.512892
9.172800 -13.384800 8.985425
13.057200 -13.384800 7.580624
13.150800 -13.384800 7.571135
13.197600 -13.384800 7.575032
13.338000 -13.384800 7.575032
13.946400 -13.384800 7.578078
13.993200 -13.384800 7.589220
14.274000 -13.384800 7.628118
14.601600 -13.384800 7.689600
14.648400 -13.384800 7.687737
14.695200 -13.384800 7.657435
14.742000 -13.384800 7.637617
14.788800 -13.384800 7.637050
-18.720000 -13.338000 0.000000
-18.673200 -13.338000 0.000000
-18.626400 -13.338000 0.000000
-18.579600 -13.338000 -14.860905
-18.532800 -13.338000 -14.815386
-18.486000 -13.338000 -14.787975
-18.439200 -13.338000 -14.758729
-18.392400 -13.338000 -14.722971
-18.345600 -13.338000 -14.689017
-18.298800 -13.338000 -14.670560
-18.252000 -13.338000 -14.654041
-18.205200 -13.338000 -14.641923
-18.158400 -13.338000 -14.634907
-18.111600 -13.338000 -14.640188
-18.064800 -13.338000 -14.634907
-18.018000 -13.338000 -14.624866
-17.971200 -13.338000 -14.614815
-17.924400 -13.338000 -14.594277
-17.877600 -13.338000 -14.562860
-17.830800 -13.338000 -14.543402
-17.784000 -13.338000 -14.543402
-17.737200 -13.338000 -14.501699
-17.690400 -13.338000 -14.499128
-17.643600 -13.338000 -14.499128
-17.596800 -13.338000 -14.493787
-17.550000 -13.338000 -14.489281
-17.503200 -13.338000 -14.480724
-17.456400 -13.338000 -14.417182
-17.409600 -13.338000 -14.416984
-17.362800 -13.338000 -14.376725
-17.316000 -13.338000 -14.376725
-17.269200 -13.338000 -14.340875
-17.222400 -13.338000 -14.292077
-17.175600 -13.338000 -14.292077
-17.128800 -13.338000 -14.292365
-17.082000 -13.338000 -14.285158
-17.035200 -13.338000 -14.285158
-16.988400 -13.338000 -14.285158
-16.941600 -13.338000 -14.274236
-16.894800 -13.338000 -14.274236
-16.848000 -13.338000 -14.246207
-16.801200 -13.338000 -14.216134
-16.754400 -13.338000 -14.193877
-16.707600 -13.338000 -14.092651
-16.660800 -13.338000 -14.054454
-16.614000 -13.338000 -14.042515
-16.567200 -13.338000 -14.031974
-16.520400 -13.338000 -13.994247
-16.473600 -13.338000 -13.973755
-16.426800 -13.338000 -13.962895
-16.380000 -13.338000 -13.945027
-16.333200 -13.338000 -13.907033
-16.286400 -13.338000 -13.834217
-16.239600 -13.338000 -13.732708
-16.192800 -13.338000 -13.612324
-14.788800 -13.338000 5.098402
-14.742000 -13.338000 5.125918
-14.695200 -13.338000 5.172115
-14.648400 -13.338000 5.236890
-14.601600 -13.338000 5.254560
-14.554800 -13.338000 5.271021
-14.508000 -13.338000 5.307273
-14.461200 -13.338000 5.322827
-14.414400 -13.338000 5.337068
-14.367600 -13.338000 5.354734
-14.320800 -13.338000 5.366196
-14.274000 -13.338000 5.376532
-14.227200 -13.338000 5.396537
-14.180400 -13.338000 5.402145
-14.133600 -13.338000 5.410922
-14.086800 -13.338000 5.421862
-14.040000 -13.338000 5.429853
-13.993200 -13.338000 5.437917
-13.946400 -13.338000 5.444052
-13.899600 -13.338000 5.450570
-13.852800 -13.338000 5.453283
-13.806000 -13.338000 5.464138
-13.759200 -13.338000 5.468432
-13.712400 -13.338000 5.477682
-13.665600 -13.338000 5.486462
-13.618800 -13.338000 5.507813
-13.572000 -13.338000 5.520199
-13.525200 -13.338000 5.546034
-13.478400 -13.338000 5.564274
-13.431600 -13.338000 5.593819
-4.305600 -13.338000 23.173582
-4.258800 -13.338000 23.165523
-4.212000 -13.338000 23.162059
-4.165200 -13.338000 9.180382
-4.118400 -13.338000 7.703972
-4.071600 -13.338000 7.546549
-4.024800 -13.338000 7.417211
-3.978000 -13.338000 7.366930
-3.931200 -13.338000 7.265390
-3.884400 -13.338000 7.198759
-3.837600 -13.338000 7.173515
-3.790800 -13.338000 7.160578
-3.744000 -13.338000 7.084271
-3.697200 -13.338000 7.048335
-3.650400 -13.338000 6.981473
-3.603600 -13.338000 6.961481
-3.556800 -13.338000 6.916075
-3.510000 -13.338000 6.883562
-3.463200 -13.338000 6.844780
-3.416400 -13.338000 6.770719
-3.369600 -13.338000 6.724961
-3.322800 -13.338000 6.671594
-3.276000 -13.338000 6.650739
-3.229200 -13.338000 6.623153
-3.182400 -13.338000 6.599412
-3.135600 -13.338000 6.594307
-3.088800 -13.338000 6.555274
-3.042000 -13.338000 6.553188
-2.995200 -13.338000 6.534690
-2.948400 -13.338000 6.508607
-2.901600 -13.338000 6.480029
-2.854800 -13.338000 6.448946
-2.808000 -13.338000 6.428754
-2.761200 -13.338000 6.428754
-2.714400 -13.338000 6.416521
-2.667600 -13.338000 6.395076
-2.620800 -13.338000 6.332328
-2.574000 -13.338000 6.296681
-2.527200 -13.338000 6.277833
-2.480400 -13.338000 6.249066
-2.433600 -13.338000 6.239875
-2.386800 -13.338000 6.231723
-2.340000 -13.338000 6.228849
-2.293200 -13.338000 6.192798
-2.246400 -13.338000 6.187096
-2.199600 -13.338000 6.180480
-2.152800 -13.338000 6.174512
-2.106000 -13.338000 6.154802
-2.059200 -13.338000 6.150119
-2.012400 -13.338000 6.133753
-1.965600 -13.338000 6.105075
-1.918800 -13.338000 6.076774
-1.872000 -13.338000 6.056212
-1.825200 -13.338000 6.024698
-1.778400 -13.338000 6.016332
-1.731600 -13.338000 6.016332
-1.684800 -13.338000 6.019801
-1.638000 -13.338000 6.024698
-1.591200 -13.338000 6.024698
-1.544400 -13.338000 6.030579
-1.497600 -13.338000 6.019801
-1.450800 -13.338000 6.006072
-1.404000 -13.338000 5.993060
-1.357200 -13.338000 5.982959
-1.310400 -13.338000 5.977256
-1.263600 -13.338000 5.959449
-1.216800 -13.338000 5.951701
-1.170000 -13.338000 5.949517
-1.123200 -13.338000 5.946636
-1.076400 -13.338000 5.938715
-1.029600 -13.338000 5.910333
-0.982800 -13.338000 5.909132
-0.936000 -13.338000 5.909132
-0.889200 -13.338000 5.895080
-0.842400 -13.338000 5.895080
-0.795600 -13.338000 5.887916
-0.748800 -13.338000 5.871796
-0.702000 -13.338000 5.895080
-0.655200 -13.338000 5.895080
-0.608400 -13.338000 5.887916
-0.561600 -13.338000 5.877637
-0.514800 -13.338000 5.855851
-0.468000 -13.338000 5.849997
-0.421200 -13.338000 5.838662
-0.374400 -13.338000 5.832311
-0.327600 -13.338000 5.813378
-0.280800 -13.338000 5.824151
-0.234000 -13.338000 5.824286
-0.187200 -13.338000 5.826176
-0.140400 -13.338000 5.826198
-0.093600 -13.338000 5.825634
-0.046800 -13.338000 5.826976
0.000000 -13.338000 5.830110
0.046800 -13.338000 5.826976
0.093600 -13.338000 5.830110
0.140400 -13.338000 5.815062
0.187200 -13.338000 5.815062
0.234000 -13.338000 5.807409
0.280800 -13.338000 5.792762
0.327600 -13.338000 5.792762
0.374400 -13.338000 5.792762
0.421200 -13.338000 5.799308
0.468000 -13.338000 5.813190
0.514800 -13.338000 5.818895
0.561600 -13.338000 5.819341
0.608400 -13.338000 5.826017
0.655200 -13.338000 5.813835
0.702000 -13.338000 5.781993
0.748800 -13.338000 5.771261
0.795600 -13.338000 5.770940
0.842400 -13.338000 5.763073
0.889200 -13.338000 5.770158
0.936000 -13.338000 5.784306
0.982800 -13.338000 5.798394
1.029600 -13.338000 5.804837
1.076400 -13.338000 5.798691
1.123200 -13.338000 5.770158
1.170000 -13.338000 5.767163
1.216800 -13.338000 5.763983
1.263600 -13.338000 5.763983
1.310400 -13.338000 5.765724
1.357200 -13.338000 5.769977
1.404000 -13.338000 5.776499
1.450800 -13.338000 5.777178
1.497600 -13.338000 5.777178
1.544400 -13.338000 5.786738
1.591200 -13.338000 5.769734
1.638000 -13.338000 5.773280
1.684800 -13.338000 5.773280
1.731600 -13.338000 5.788178
1.778400 -13.338000 5.823316
1.825200 -13.338000 5.835439
1.872000 -13.338000 5.823723
1.918800 -13.338000 5.833835
1.965600 -13.338000 5.835439
2.012400 -13.338000 5.843125
2.059200 -13.338000 5.841037
2.106000 -13.338000 5.849997
2.152800 -13.338000 5.849997
2.199600 -13.338000 5.855159
2.246400 -13.338000 5.866740
2.293200 -13.338000 5.870229
2.340000 -13.338000 5.881905
2.386800 -13.338000 5.883184
2.433600 -13.338000 5.883184
2.480400 -13.338000 5.883184
2.527200 -13.338000 5.883184
2.574000 -13.338000 5.896960
2.620800 -13.338000 5.905625
2.667600 -13.338000 5.896960
2.714400 -13.338000 5.905625
2.761200 -13.338000 5.924654
2.808000 -13.338000 5.930522
2.854800 -13.338000 5.948763
2.901600 -13.338000 5.961637
2.948400 -13.338000 5.971590
2.995200 -13.338000 5.996279
3.042000 -13.338000 5.997765
3.088800 -13.338000 6.001070
3.135600 -13.338000 6.003624
3.182400 -13.338000 6.031237
3.229200 -13.338000 6.042668
3.276000 -13.338000 6.056609
3.322800 -13.338000 6.065841
3.369600 -13.338000 6.080281
3.416400 -13.338000 6.083009
3.463200 -13.338000 6.088291
3.510000 -13.338000 6.084381
3.556800 -13.338000 6.084381
3.603600 -13.338000 6.091471
3.650400 -13.338000 6.109361
3.697200 -13.338000 6.122141
3.744000 -13.338000 6.133983
3.790800 -13.338000 6.136698
3.837600 -13.338000 6.139620
3.884400 -13.338000 6.149077
3.931200 -13.338000 6.149077
3.978000 -13.338000 6.154467
4.024800 -13.338000 6.169747
4.071600 -13.338000 6.197540
4.118400 -13.338000 6.199403
4.165200 -13.338000 6.223272
4.212000 -13.338000 6.223272
4.258800 -13.338000 6.223272
4.305600 -13.338000 6.228748
4.352400 -13.338000 6.223272
4.399200 -13.338000 6.223272
4.446000 -13.338000 6.227476
4.492800 -13.338000 6.242401
4.539600 -13.338000 6.281057
4.586400 -13.338000 6.307614
4.633200 -13.338000 6.332778
4.680000 -13.338000 6.372584
4.726800 -13.338000 6.384686
4.773600 -13.338000 6.393545
4.820400 -13.338000 6.398455
4.867200 -13.338000 6.398598
4.914000 -13.338000 6.402163
4.960800 -13.338000 6.403566
5.007600 -13.338000 6.405088
5.054400 -13.338000 6.408883
5.101200 -13.338000 6.433513
5.148000 -13.338000 6.440294
5.194800 -13.338000 6.446158
5.241600 -13.338000 6.451565
5.288400 -13.338000 6.464598
5.335200 -13.338000 6.483513
5.382000 -13.338000 6.515233
5.428800 -13.338000 6.525290
5.475600 -13.338000 6.543125
5.522400 -13.338000 6.553483
5.569200 -13.338000 6.555710
5.616000 -13.338000 6.565018
5.662800 -13.338000 6.599792
5.709600 -13.338000 6.613476
5.756400 -13.338000 6.624188
5.803200 -13.338000 6.643666
5.850000 -13.338000 6.681962
5.896800 -13.338000 6.691111
5.943600 -13.338000 6.714976
5.990400 -13.338000 6.733849
6.037200 -13.338000 6.749769
6.084000 -13.338000 6.758653
6.130800 -13.338000 6.784617
6.177600 -13.338000 6.807483
6.224400 -13.338000 6.818002
6.271200 -13.338000 6.826534
6.318000 -13.338000 6.833427
6.364800 -13.338000 6.855277
6.411600 -13.338000 6.852404
6.458400 -13.338000 6.855277
6.505200 -13.338000 6.863323
6.552000 -13.338000 6.883610
6.598800 -13.338000 6.921439
6.645600 -13.338000 6.927713
6.692400 -13.338000 6.959356
6.739200 -13.338000 6.963500
6.786000 -13.338000 6.983873
6.832800 -13.338000 7.027215
6.879600 -13.338000 7.056952
6.926400 -13.338000 7.090681
6.973200 -13.338000 7.118522
7.020000 -13.338000 7.135268
7.066800 -13.338000 7.150070
7.113600 -13.338000 7.155864
7.160400 -13.338000 7.167165
7.207200 -13.338000 7.185700
7.254000 -13.338000 7.203539
7.300800 -13.338000 7.211323
7.347600 -13.338000 7.222202
7.394400 -13.338000 7.222202
7.441200 -13.338000 7.227660
7.488000 -13.338000 7.260413
7.534800 -13.338000 7.278688
7.581600 -13.338000 7.286249
7.628400 -13.338000 7.327185
7.675200 -13.338000 7.408555
7.722000 -13.338000 7.446590
7.768800 -13.338000 7.468271
7.815600 -13.338000 7.493603
7.862400 -13.338000 7.525509
7.909200 -13.338000 7.532456
7.956000 -13.338000 7.532456
8.002800 -13.338000 7.534595
8.049600 -13.338000 7.539076
8.096400 -13.338000 7.541508
8.143200 -13.338000 7.579818
8.190000 -13.338000 7.598869
8.236800 -13.338000 7.624951
8.283600 -13.338000 7.707340
8.330400 -13.338000 7.754490
8.377200 -13.338000 7.792575
8.424000 -13.338000 7.816424
8.470800 -13.338000 7.865899
8.517600 -13.338000 7.902484
8.564400 -13.338000 7.945109
8.611200 -13.338000 7.978744
8.658000 -13.338000 8.015440
8.704800 -13.338000 8.029465
8.751600 -13.338000 8.073268
8.798400 -13.338000 8.143022
8.845200 -13.338000 8.177045
8.892000 -13.338000 8.186691
8.938800 -13.338000 8.242096
8.985600 -13.338000 8.261320
9.032400 -13.338000 8.304762
9.079200 -13.338000 8.403760
9.126000 -13.338000 8.512892
9.172800 -13.338000 8.812193
13.104000 -13.338000 7.570898
13.150800 -13.338000 7.569589
13.899600 -13.338000 7.576042
14.554800 -13.338000 7.693136
14.601600 -13.338000 7.696171
14.648400 -13.338000 7.701771
14.695200 -13.338000 7.661594
14.742000 -13.338000 7.657435
14.788800 -13.338000 7.657435
16.801200 -13.338000 4.352524
18.111600 -13.338000 -2.211251
-18.720000 -13.291200 0.000000
-18.673200 -13.291200 0.000000
-18.626400 -13.291200 0.000000
-18.579600 -13.291200 -14.880338
-18.532800 -13.291200 -14.849861
-18.486000 -13.291200 -14.807390
-18.439200 -13.291200 -14.787823
-18.392400 -13.291200 -14.743268
-18.345600 -13.291200 -14.696999
-18.298800 -13.291200 -14.692190
-18.252000 -13.291200 -14.680192
-18.205200 -13.291200 -14.654041
-18.158400 -13.291200 -14.651955
-18.111600 -13.291200 -14.662868
-18.064800 -13.291200 -14.655795
-18.018000 -13.291200 -14.655795
-17.971200 -13.291200 -14.632078
-17.924400 -13.291200 -14.607593
-17.877600 -13.291200 -14.594277
-17.830800 -13.291200 -14.565165
-17.784000 -13.291200 -14.565165
-17.737200 -13.291200 -14.547895
-17.690400 -13.291200 -14.531591
-17.643600 -13.291200 -14.521712
-17.596800 -13.291200 -14.510846
-17.550000 -13.291200 -14.495384
-17.503200 -13.291200 -14.489281
-17.456400 -13.291200 -14.432019
-17.409600 -13.291200 -14.419603
-17.362800 -13.291200 -14.409550
-17.316000 -13.291200 -14.416984
-17.269200 -13.291200 -14.409550
-17.222400 -13.291200 -14.329949
-17.175600 -13.291200 -14.299444
-17.128800 -13.291200 -14.324464
-17.082000 -13.291200 -14.299444
-17.035200 -13.291200 -14.290526
-16.988400 -13.291200 -14.290526
-16.941600 -13.291200 -14.283202
-16.894800 -13.291200 -14.283202
-16.848000 -13.291200 -14.264546
-16.801200 -13.291200 -14.234084
-16.754400 -13.291200 -14.211634
-16.707600 -13.291200 -14.175369
-16.660800 -13.291200 -14.064254
-16.614000 -13.291200 -14.051617
-16.567200 -13.291200 -14.042515
-16.520400 -13.291200 -14.034252
-16.473600 -13.291200 -13.994247
-16.426800 -13.291200 -13.973755
-16.380000 -13.291200 -13.963621
-16.333200 -13.291200 -13.953087
-16.286400 -13.291200 -13.904313
-16.239600 -13.291200 -13.732708
-14.835600 -13.291200 5.098402
-14.788800 -13.291200 5.122800
-14.742000 -13.291200 5.175252
-14.695200 -13.291200 5.223813
-14.648400 -13.291200 5.252426
-14.601600 -13.291200 5.293296
-14.554800 -13.291200 5.313681
-14.508000 -13.291200 5.329197
-14.461200 -13.291200 5.341434
-14.414400 -13.291200 5.366196
-14.367600 -13.291200 5.369798
-14.320800 -13.291200 5.380662
-14.274000 -13.291200 5.399594
-14.227200 -13.291200 5.404470
-14.180400 -13.291200 5.416467
-14.133600 -13.291200 5.425243
-14.086800 -13.291200 5.429853
-14.040000 -13.291200 5.439071
-13.993200 -13.291200 5.450564
-13.946400 -13.291200 5.455669
-13.899600 -13.291200 5.460700
-13.852800 -13.291200 5.468432
-13.806000 -13.291200 5.477682
-13.759200 -13.291200 5.482771
-13.712400 -13.291200 5.486447
-13.665600 -13.291200 5.506230
-13.618800 -13.291200 5.509227
-13.572000 -13.291200 5.531964
-13.525200 -13.291200 5.557732
-13.478400 -13.291200 5.587386
-13.431600 -13.291200 5.668335
-4.305600 -13.291200 23.181388
-4.258800 -13.291200 23.176041
-4.212000 -13.291200 23.165523
-4.165200 -13.291200 9.297243
-4.118400 -13.291200 7.681699
-4.071600 -13.291200 7.489314
-4.024800 -13.291200 7.395614
-3.978000 -13.291200 7.316236
-3.931200 -13.291200 7.266340
-3.884400 -13.291200 7.198759
-3.837600 -13.291200 7.177579
-3.790800 -13.291200 7.161156
-3.744000 -13.291200 7.061885
-3.697200 -13.291200 7.048335
-3.650400 -13.291200 6.984315
-3.603600 -13.291200 6.961481
-3.556800 -13.291200 6.915328
-3.510000 -13.291200 6.883562
-3.463200 -13.291200 6.881011
-3.416400 -13.291200 6.770719
-3.369600 -13.291200 6.732752
-3.322800 -13.291200 6.666359
-3.276000 -13.291200 6.644559
-3.229200 -13.291200 6.617476
-3.182400 -13.291200 6.600759
-3.135600 -13.291200 6.594307
-3.088800 -13.291200 6.555274
-3.042000 -13.291200 6.554051
-2.995200 -13.291200 6.535979
-2.948400 -13.291200 6.517647
-2.901600 -13.291200 6.499750
-2.854800 -13.291200 6.460820
-2.808000 -13.291200 6.448172
-2.761200 -13.291200 6.428754
-2.714400 -13.291200 6.416011
-2.667600 -13.291200 6.379625
-2.620800 -13.291200 6.332328
-2.574000 -13.291200 6.292256
-2.527200 -13.291200 6.277369
-2.480400 -13.291200 6.249066
-2.433600 -13.291200 6.236297
-2.386800 -13.291200 6.231723
-2.340000 -13.291200 6.219410
-2.293200 -13.291200 6.192798
-2.246400 -13.291200 6.192091
-2.199600 -13.291200 6.185089
-2.152800 -13.291200 6.180480
-2.106000 -13.291200 6.161682
-2.059200 -13.291200 6.150386
-2.012400 -13.291200 6.126491
-1.965600 -13.291200 6.105075
-1.918800 -13.291200 6.073566
-1.872000 -13.291200 6.034973
-1.825200 -13.291200 6.020596
-1.778400 -13.291200 6.014575
-1.731600 -13.291200 6.016332
-1.684800 -13.291200 6.016332
-1.638000 -13.291200 6.019801
-1.591200 -13.291200 6.019801
-1.544400 -13.291200 6.020596
-1.497600 -13.291200 6.018373
-1.450800 -13.291200 6.006072
-1.404000 -13.291200 5.993060
-1.357200 -13.291200 5.980539
-1.310400 -13.291200 5.967905
-1.263600 -13.291200 5.948984
-1.216800 -13.291200 5.948984
-1.170000 -13.291200 5.943914
-1.123200 -13.291200 5.938715
-1.076400 -13.291200 5.917984
-1.029600 -13.291200 5.909132
-0.982800 -13.291200 5.898714
-0.936000 -13.291200 5.907412
-0.889200 -13.291200 5.887916
-0.842400 -13.291200 5.887916
-0.795600 -13.291200 5.880116
-0.748800 -13.291200 5.871796
-0.702000 -13.291200 5.889761
-0.655200 -13.291200 5.889761
-0.608400 -13.291200 5.887916
-0.561600 -13.291200 5.869280
-0.514800 -13.291200 5.855436
-0.468000 -13.291200 5.838662
-0.421200 -13.291200 5.828339
-0.374400 -13.291200 5.824151
-0.327600 -13.291200 5.813378
-0.280800 -13.291200 5.815970
-0.234000 -13.291200 5.824286
-0.187200 -13.291200 5.826176
-0.140400 -13.291200 5.826976
-0.093600 -13.291200 5.826198
-0.046800 -13.291200 5.830110
0.000000 -13.291200 5.831610
0.046800 -13.291200 5.826976
0.093600 -13.291200 5.818634
0.140400 -13.291200 5.807409
0.187200 -13.291200 5.807092
0.234000 -13.291200 5.787598
0.280800 -13.291200 5.775970
0.327600 -13.291200 5.774268
0.374400 -13.291200 5.778985
0.421200 -13.291200 5.780829
0.468000 -13.291200 5.794526
0.514800 -13.291200 5.818290
0.561600 -13.291200 5.819341
0.608400 -13.291200 5.826017
0.655200 -13.291200 5.826017
0.702000 -13.291200 5.784306
0.748800 -13.291200 5.771261
0.795600 -13.291200 5.777178
0.842400 -13.291200 5.771261
0.889200 -13.291200 5.771261
0.936000 -13.291200 5.799159
0.982800 -13.291200 5.800977
1.029600 -13.291200 5.808032
1.076400 -13.291200 5.808032
1.123200 -13.291200 5.798691
1.170000 -13.291200 5.770158
1.216800 -13.291200 5.774796
1.263600 -13.291200 5.774796
1.310400 -13.291200 5.786766
1.357200 -13.291200 5.794438
1.404000 -13.291200 5.794438
1.450800 -13.291200 5.794012
1.497600 -13.291200 5.794438
1.544400 -13.291200 5.805747
1.591200 -13.291200 5.786738
1.638000 -13.291200 5.786738
1.684800 -13.291200 5.780864
1.731600 -13.291200 5.788178
1.778400 -13.291200 5.816265
1.825200 -13.291200 5.827390
1.872000 -13.291200 5.823316
1.918800 -13.291200 5.823723
1.965600 -13.291200 5.827390
2.012400 -13.291200 5.835439
2.059200 -13.291200 5.835439
2.106000 -13.291200 5.841037
2.152800 -13.291200 5.849997
2.199600 -13.291200 5.855159
2.246400 -13.291200 5.870161
2.293200 -13.291200 5.883184
2.340000 -13.291200 5.886628
2.386800 -13.291200 5.892373
2.433600 -13.291200 5.886628
2.480400 -13.291200 5.890166
2.527200 -13.291200 5.890166
2.574000 -13.291200 5.905625
2.620800 -13.291200 5.905625
2.667600 -13.291200 5.896960
2.714400 -13.291200 5.905625
2.761200 -13.291200 5.923041
2.808000 -13.291200 5.929303
2.854800 -13.291200 5.935381
2.901600 -13.291200 5.956064
2.948400 -13.291200 5.969095
2.995200 -13.291200 5.987914
3.042000 -13.291200 5.995418
3.088800 -13.291200 5.995418
3.135600 -13.291200 5.999974
3.182400 -13.291200 6.014102
3.229200 -13.291200 6.042668
3.276000 -13.291200 6.062104
3.322800 -13.291200 6.080281
3.369600 -13.291200 6.083009
3.416400 -13.291200 6.091471
3.463200 -13.291200 6.094230
3.510000 -13.291200 6.094386
3.556800 -13.291200 6.095304
3.603600 -13.291200 6.109850
3.650400 -13.291200 6.126802
3.697200 -13.291200 6.133345
3.744000 -13.291200 6.133983
3.790800 -13.291200 6.134863
3.837600 -13.291200 6.138040
3.884400 -13.291200 6.147744
3.931200 -13.291200 6.147101
3.978000 -13.291200 6.147277
4.024800 -13.291200 6.165150
4.071600 -13.291200 6.189235
4.118400 -13.291200 6.190647
4.165200 -13.291200 6.207554
4.212000 -13.291200 6.216396
4.258800 -13.291200 6.215959
4.305600 -13.291200 6.217556
4.352400 -13.291200 6.215959
4.399200 -13.291200 6.215959
4.446000 -13.291200 6.215959
4.492800 -13.291200 6.227109
4.539600 -13.291200 6.268357
4.586400 -13.291200 6.301299
4.633200 -13.291200 6.326775
4.680000 -13.291200 6.371908
4.726800 -13.291200 6.383501
4.773600 -13.291200 6.393545
4.820400 -13.291200 6.401680
4.867200 -13.291200 6.406319
4.914000 -13.291200 6.408883
4.960800 -13.291200 6.412278
5.007600 -13.291200 6.411082
5.054400 -13.291200 6.423089
5.101200 -13.291200 6.438686
5.148000 -13.291200 6.449326
5.194800 -13.291200 6.449506
5.241600 -13.291200 6.451565
5.288400 -13.291200 6.464598
5.335200 -13.291200 6.476720
5.382000 -13.291200 6.505286
5.428800 -13.291200 6.524865
5.475600 -13.291200 6.543125
5.522400 -13.291200 6.553483
5.569200 -13.291200 6.554727
5.616000 -13.291200 6.561361
5.662800 -13.291200 6.580693
5.709600 -13.291200 6.599792
5.756400 -13.291200 6.617203
5.803200 -13.291200 6.643666
5.850000 -13.291200 6.674333
5.896800 -13.291200 6.690328
5.943600 -13.291200 6.706144
5.990400 -13.291200 6.733361
6.037200 -13.291200 6.748047
6.084000 -13.291200 6.757233
6.130800 -13.291200 6.777538
6.177600 -13.291200 6.804131
6.224400 -13.291200 6.818002
6.271200 -13.291200 6.836118
6.318000 -13.291200 6.836118
6.364800 -13.291200 6.859208
6.411600 -13.291200 6.859208
6.458400 -13.291200 6.863323
6.505200 -13.291200 6.865938
6.552000 -13.291200 6.884098
6.598800 -13.291200 6.923773
6.645600 -13.291200 6.936386
6.692400 -13.291200 6.959639
6.739200 -13.291200 6.966042
6.786000 -13.291200 6.992483
6.832800 -13.291200 7.023206
6.879600 -13.291200 7.036745
6.926400 -13.291200 7.078672
6.973200 -13.291200 7.113963
7.020000 -13.291200 7.135268
7.066800 -13.291200 7.155864
7.113600 -13.291200 7.158239
7.160400 -13.291200 7.179151
7.207200 -13.291200 7.197720
7.254000 -13.291200 7.217164
7.300800 -13.291200 7.222202
7.347600 -13.291200 7.224447
7.394400 -13.291200 7.224655
7.441200 -13.291200 7.245255
7.488000 -13.291200 7.260413
7.534800 -13.291200 7.275053
7.581600 -13.291200 7.292410
7.628400 -13.291200 7.317166
7.675200 -13.291200 7.373316
7.722000 -13.291200 7.430124
7.768800 -13.291200 7.458274
7.815600 -13.291200 7.483075
7.862400 -13.291200 7.525509
7.909200 -13.291200 7.532456
7.956000 -13.291200 7.533222
8.002800 -13.291200 7.538608
8.049600 -13.291200 7.538608
8.096400 -13.291200 7.561009
8.143200 -13.291200 7.579818
8.190000 -13.291200 7.604641
8.236800 -13.291200 7.688465
8.283600 -13.291200 7.754490
8.330400 -13.291200 7.789383
8.377200 -13.291200 7.810034
8.424000 -13.291200 7.848321
8.470800 -13.291200 7.867910
8.517600 -13.291200 7.927144
8.564400 -13.291200 7.948021
8.611200 -13.291200 8.005209
8.658000 -13.291200 8.016578
8.704800 -13.291200 8.024522
8.751600 -13.291200 8.047633
8.798400 -13.291200 8.120164
8.845200 -13.291200 8.177045
8.892000 -13.291200 8.201861
8.938800 -13.291200 8.242096
8.985600 -13.291200 8.261517
9.032400 -13.291200 8.334097
9.079200 -13.291200 8.403760
9.126000 -13.291200 8.512892
9.172800 -13.291200 8.812193
13.244400 -13.291200 7.591965
14.508000 -13.291200 7.693136
14.554800 -13.291200 7.693136
14.601600 -13.291200 7.696171
14.648400 -13.291200 7.716704
14.695200 -13.291200 7.693136
14.742000 -13.291200 7.693136
14.788800 -13.291200 7.693136
15.724800 -13.291200 6.425041
15.771600 -13.291200 6.412350
17.035200 -13.291200 3.707253
17.596800 -13.291200 0.943095
17.643600 -13.291200 0.755965
17.690400 -13.291200 0.611470
17.737200 -13.291200 0.495140
17.877600 -13.291200 -0.580262
17.924400 -13.291200 -1.022212
-18.720000 -13.244400 0.000000
-18.673200 -13.244400 0.000000
-18.626400 -13.244400 0.000000
-18.579600 -13.244400 -14.884996
-18.532800 -13.244400 -14.868282
-18.486000 -13.244400 -14.818869
-18.439200 -13.244400 -14.789063
-18.392400 -13.244400 -14.787823
-18.345600 -13.244400 -14.714080
-18.298800 -13.244400 -14.703538
-18.252000 -13.244400 -14.696999
-18.205200 -13.244400 -14.689017
-18.158400 -13.244400 -14.680192
-18.111600 -13.244400 -14.689017
-18.064800 -13.244400 -14.689017
-18.018000 -13.244400 -14.680192
-17.971200 -13.244400 -14.656920
-17.924400 -13.244400 -14.647685
-17.877600 -13.244400 -14.647685
-17.830800 -13.244400 -14.641196
-17.784000 -13.244400 -14.577681
-17.737200 -13.244400 -14.560683
-17.690400 -13.244400 -14.560207
-17.643600 -13.244400 -14.543402
-17.596800 -13.244400 -14.522199
-17.550000 -13.244400 -14.506235
-17.503200 -13.244400 -14.495384
-17.456400 -13.244400 -14.462493
-17.409600 -13.244400 -14.446044
-17.362800 -13.244400 -14.424859
-17.316000 -13.244400 -14.430744
-17.269200 -13.244400 -14.430744
-17.222400 -13.244400 -14.421964
-17.175600 -13.244400 -14.416984
-17.128800 -13.244400 -14.376725
-17.082000 -13.244400 -14.347077
-17.035200 -13.244400 -14.321863
-16.988400 -13.244400 -14.291726
-16.941600 -13.244400 -14.290526
-16.894800 -13.244400 -14.290526
-16.848000 -13.244400 -14.274236
-16.801200 -13.244400 -14.234084
-16.754400 -13.244400 -14.234084
-16.707600 -13.244400 -14.196941
-16.660800 -13.244400 -14.148075
-16.614000 -13.244400 -14.089545
-16.567200 -13.244400 -14.047234
-16.520400 -13.244400 -14.040652
-16.473600 -13.244400 -14.006468
-16.426800 -13.244400 -13.988028
-16.380000 -13.244400 -13.973755
-16.333200 -13.244400 -13.953087
-16.286400 -13.244400 -13.844941
-16.239600 -13.244400 -13.654009
-15.865200 -13.244400 -11.583214
-15.818400 -13.244400 -11.687057
-14.882400 -13.244400 5.098402
-14.835600 -13.244400 5.119327
-14.788800 -13.244400 5.170085
-14.742000 -13.244400 5.222747
-14.695200 -13.244400 5.252426
-14.648400 -13.244400 5.262521
-14.601600 -13.244400 5.307273
-14.554800 -13.244400 5.323902
-14.508000 -13.244400 5.344966
-14.461200 -13.244400 5.369392
-14.414400 -13.244400 5.377010
-14.367600 -13.244400 5.381865
-14.320800 -13.244400 5.401501
-14.274000 -13.244400 5.404470
-14.227200 -13.244400 5.413137
-14.180400 -13.244400 5.425410
-14.133600 -13.244400 5.429853
-14.086800 -13.244400 5.448434
-14.040000 -13.244400 5.455669
-13.993200 -13.244400 5.456021
-13.946400 -13.244400 5.462562
-13.899600 -13.244400 5.474287
-13.852800 -13.244400 5.484216
-13.806000 -13.244400 5.486447
-13.759200 -13.244400 5.491068
-13.712400 -13.244400 5.505280
-13.665600 -13.244400 5.509227
-13.618800 -13.244400 5.520199
-13.572000 -13.244400 5.543460
-13.525200 -13.244400 5.575977
-13.478400 -13.244400 5.632492
-4.305600 -13.244400 23.182227
-4.258800 -13.244400 23.181441
-4.212000 -13.244400 23.173582
-4.165200 -13.244400 9.297243
-4.118400 -13.244400 7.546549
-4.071600 -13.244400 7.423668
-4.024800 -13.244400 7.318673
-3.978000 -13.244400 7.271053
-3.931200 -13.244400 7.266340
-3.884400 -13.244400 7.198759
-3.837600 -13.244400 7.173515
-3.790800 -13.244400 7.127393
-3.744000 -13.244400 7.057073
-3.697200 -13.244400 7.024900
-3.650400 -13.244400 6.981473
-3.603600 -13.244400 6.926602
-3.556800 -13.244400 6.890613
-3.510000 -13.244400 6.836651
-3.463200 -13.244400 6.844780
-3.416400 -13.244400 6.770719
-3.369600 -13.244400 6.727164
-3.322800 -13.244400 6.671594
-3.276000 -13.244400 6.656744
-3.229200 -13.244400 6.638242
-3.182400 -13.244400 6.621585
-3.135600 -13.244400 6.604325
-3.088800 -13.244400 6.558808
-3.042000 -13.244400 6.555274
-2.995200 -13.244400 6.535979
-2.948400 -13.244400 6.519396
-2.901600 -13.244400 6.505682
-2.854800 -13.244400 6.462959
-2.808000 -13.244400 6.428754
-2.761200 -13.244400 6.416011
-2.714400 -13.244400 6.398010
-2.667600 -13.244400 6.353975
-2.620800 -13.244400 6.315019
-2.574000 -13.244400 6.277369
-2.527200 -13.244400 6.269983
-2.480400 -13.244400 6.249066
-2.433600 -13.244400 6.236297
-2.386800 -13.244400 6.232443
-2.340000 -13.244400 6.228849
-2.293200 -13.244400 6.192798
-2.246400 -13.244400 6.191214
-2.199600 -13.244400 6.182108
-2.152800 -13.244400 6.173636
-2.106000 -13.244400 6.157495
-2.059200 -13.244400 6.136844
-2.012400 -13.244400 6.112438
-1.965600 -13.244400 6.105075
-1.918800 -13.244400 6.076774
-1.872000 -13.244400 6.049959
-1.825200 -13.244400 6.024698
-1.778400 -13.244400 6.014575
-1.731600 -13.244400 6.016332
-1.684800 -13.244400 6.016332
-1.638000 -13.244400 6.019801
-1.591200 -13.244400 6.019707
-1.544400 -13.244400 6.019801
-1.497600 -13.244400 6.013462
-1.450800 -13.244400 6.006072
-1.404000 -13.244400 5.993060
-1.357200 -13.244400 5.980363
-1.310400 -13.244400 5.967541
-1.263600 -13.244400 5.944229
-1.216800 -13.244400 5.944229
-1.170000 -13.244400 5.940639
-1.123200 -13.244400 5.934653
-1.076400 -13.244400 5.917602
-1.029600 -13.244400 5.907412
-0.982800 -13.244400 5.898998
-0.936000 -13.244400 5.898998
-0.889200 -13.244400 5.887916
-0.842400 -13.244400 5.887916
-0.795600 -13.244400 5.880116
-0.748800 -13.244400 5.876979
-0.702000 -13.244400 5.889761
-0.655200 -13.244400 5.881807
-0.608400 -13.244400 5.881807
-0.561600 -13.244400 5.869280
-0.514800 -13.244400 5.855851
-0.468000 -13.244400 5.838871
-0.421200 -13.244400 5.828339
-0.374400 -13.244400 5.817782
-0.327600 -13.244400 5.813145
-0.280800 -13.244400 5.812657
-0.234000 -13.244400 5.814874
-0.187200 -13.244400 5.814874
-0.140400 -13.244400 5.815970
-0.093600 -13.244400 5.818634
-0.046800 -13.244400 5.826198
0.000000 -13.244400 5.826976
0.046800 -13.244400 5.826198
0.093600 -13.244400 5.815062
0.140400 -13.244400 5.807409
0.187200 -13.244400 5.806092
0.234000 -13.244400 5.783965
0.280800 -13.244400 5.775970
0.327600 -13.244400 5.775649
0.374400 -13.244400 5.778985
0.421200 -13.244400 5.792762
0.468000 -13.244400 5.813190
0.514800 -13.244400 5.827014
0.561600 -13.244400 5.833373
0.608400 -13.244400 5.833373
0.655200 -13.244400 5.833373
0.702000 -13.244400 5.805957
0.748800 -13.244400 5.784306
0.795600 -13.244400 5.800977
0.842400 -13.244400 5.784306
0.889200 -13.244400 5.784306
0.936000 -13.244400 5.804837
0.982800 -13.244400 5.800977
1.029600 -13.244400 5.811286
1.076400 -13.244400 5.808032
1.123200 -13.244400 5.804521
1.170000 -13.244400 5.774796
1.216800 -13.244400 5.794012
1.263600 -13.244400 5.786766
1.310400 -13.244400 5.798691
1.357200 -13.244400 5.804521
1.404000 -13.244400 5.804521
1.450800 -13.244400 5.788178
1.497600 -13.244400 5.794438
1.544400 -13.244400 5.799739
1.591200 -13.244400 5.786738
1.638000 -13.244400 5.786738
1.684800 -13.244400 5.776499
1.731600 -13.244400 5.799739
1.778400 -13.244400 5.823316
1.825200 -13.244400 5.827390
1.872000 -13.244400 5.823316
1.918800 -13.244400 5.823723
1.965600 -13.244400 5.829359
2.012400 -13.244400 5.841037
2.059200 -13.244400 5.846806
2.106000 -13.244400 5.858408
2.152800 -13.244400 5.862333
2.199600 -13.244400 5.870161
2.246400 -13.244400 5.877770
2.293200 -13.244400 5.890688
2.340000 -13.244400 5.892373
2.386800 -13.244400 5.892373
2.433600 -13.244400 5.875246
2.480400 -13.244400 5.883184
2.527200 -13.244400 5.883184
2.574000 -13.244400 5.890166
2.620800 -13.244400 5.890166
2.667600 -13.244400 5.896960
2.714400 -13.244400 5.908316
2.761200 -13.244400 5.926834
2.808000 -13.244400 5.935381
2.854800 -13.244400 5.951088
2.901600 -13.244400 5.971590
2.948400 -13.244400 5.973618
2.995200 -13.244400 5.987914
3.042000 -13.244400 5.995418
3.088800 -13.244400 5.995418
3.135600 -13.244400 5.996793
3.182400 -13.244400 6.014102
3.229200 -13.244400 6.042668
3.276000 -13.244400 6.054000
3.322800 -13.244400 6.080281
3.369600 -13.244400 6.083009
3.416400 -13.244400 6.090057
3.463200 -13.244400 6.094230
3.510000 -13.244400 6.094386
3.556800 -13.244400 6.106180
3.603600 -13.244400 6.109850
3.650400 -13.244400 6.122141
3.697200 -13.244400 6.122460
3.744000 -13.244400 6.132941
3.790800 -13.244400 6.133983
3.837600 -13.244400 6.136698
3.884400 -13.244400 6.140090
3.931200 -13.244400 6.140090
3.978000 -13.244400 6.140339
4.024800 -13.244400 6.149953
4.071600 -13.244400 6.165150
4.118400 -13.244400 6.167059
4.165200 -13.244400 6.199403
4.212000 -13.244400 6.207554
4.258800 -13.244400 6.213241
4.305600 -13.244400 6.215710
4.352400 -13.244400 6.215580
4.399200 -13.244400 6.215580
4.446000 -13.244400 6.217904
4.492800 -13.244400 6.227109
4.539600 -13.244400 6.256739
4.586400 -13.244400 6.299475
4.633200 -13.244400 6.317458
4.680000 -13.244400 6.363322
4.726800 -13.244400 6.375248
4.773600 -13.244400 6.383501
4.820400 -13.244400 6.393545
4.867200 -13.244400 6.398598
4.914000 -13.244400 6.406319
4.960800 -13.244400 6.408883
5.007600 -13.244400 6.408883
5.054400 -13.244400 6.435621
5.101200 -13.244400 6.441460
5.148000 -13.244400 6.449506
5.194800 -13.244400 6.456041
5.241600 -13.244400 6.464598
5.288400 -13.244400 6.476720
5.335200 -13.244400 6.481125
5.382000 -13.244400 6.496757
5.428800 -13.244400 6.521773
5.475600 -13.244400 6.538788
5.522400 -13.244400 6.543216
5.569200 -13.244400 6.553483
5.616000 -13.244400 6.554727
5.662800 -13.244400 6.580693
5.709600 -13.244400 6.599792
5.756400 -13.244400 6.620154
5.803200 -13.244400 6.650385
5.850000 -13.244400 6.661106
5.896800 -13.244400 6.681962
5.943600 -13.244400 6.705329
5.990400 -13.244400 6.733361
6.037200 -13.244400 6.740830
6.084000 -13.244400 6.748047
6.130800 -13.244400 6.766068
6.177600 -13.244400 6.779047
6.224400 -13.244400 6.808556
6.271200 -13.244400 6.825813
6.318000 -13.244400 6.833427
6.364800 -13.244400 6.855277
6.411600 -13.244400 6.859208
6.458400 -13.244400 6.861558
6.505200 -13.244400 6.863323
6.552000 -13.244400 6.887728
6.598800 -13.244400 6.923773
6.645600 -13.244400 6.938507
6.692400 -13.244400 6.962168
6.739200 -13.244400 6.968209
6.786000 -13.244400 7.005637
6.832800 -13.244400 7.027215
6.879600 -13.244400 7.036019
6.926400 -13.244400 7.068143
6.973200 -13.244400 7.107612
7.020000 -13.244400 7.135268
7.066800 -13.244400 7.146543
7.113600 -13.244400 7.160003
7.160400 -13.244400 7.185700
7.207200 -13.244400 7.202861
7.254000 -13.244400 7.217164
7.300800 -13.244400 7.223095
7.347600 -13.244400 7.231515
7.394400 -13.244400 7.241793
7.441200 -13.244400 7.260413
7.488000 -13.244400 7.278344
7.534800 -13.244400 7.286249
7.581600 -13.244400 7.298788
7.628400 -13.244400 7.317166
7.675200 -13.244400 7.373316
7.722000 -13.244400 7.430124
7.768800 -13.244400 7.455033
7.815600 -13.244400 7.480341
7.862400 -13.244400 7.525509
7.909200 -13.244400 7.533222
7.956000 -13.244400 7.533234
8.002800 -13.244400 7.539076
8.049600 -13.244400 7.541508
8.096400 -13.244400 7.572104
8.143200 -13.244400 7.604641
8.190000 -13.244400 7.632900
8.236800 -13.244400 7.707340
8.283600 -13.244400 7.797942
8.330400 -13.244400 7.811701
8.377200 -13.244400 7.828613
8.424000 -13.244400 7.865899
8.470800 -13.244400 7.886855
8.517600 -13.244400 7.933072
8.564400 -13.244400 7.948021
8.611200 -13.244400 8.015255
8.658000 -13.244400 8.021975
8.704800 -13.244400 8.037940
8.751600 -13.244400 8.075310
8.798400 -13.244400 8.128618
8.845200 -13.244400 8.177045
8.892000 -13.244400 8.207947
8.938800 -13.244400 8.236213
8.985600 -13.244400 8.247338
9.032400 -13.244400 8.299517
9.079200 -13.244400 8.371312
9.126000 -13.244400 8.468829
9.172800 -13.244400 8.727347
14.461200 -13.244400 7.685794
14.508000 -13.244400 7.697004
14.601600 -13.244400 7.719327
14.648400 -13.244400 7.726843
14.788800 -13.244400 7.714994
14.835600 -13.244400 7.687737
14.882400 -13.244400 7.689600
16.941600 -13.244400 4.148034
16.988400 -13.244400 3.975814
17.035200 -13.244400 3.763938
17.175600 -13.244400 3.088392
17.222400 -13.244400 2.918642
17.596800 -13.244400 1.185725
17.830800 -13.244400 -0.093221
17.877600 -13.244400 -0.351516
18.252000 -13.244400 -2.557313
18.298800 -13.244400 -2.798096
-18.720000 -13.197600 0.000000
-18.673200 -13.197600 0.000000
-18.626400 -13.197600 0.000000
-18.579600 -13.197600 -14.881103
-18.532800 -13.197600 -14.859189
-18.486000 -13.197600 -14.818869
-18.439200 -13.197600 -14.794532
-18.392400 -13.197600 -14.793673
-18.345600 -13.197600 -14.743268
-18.298800 -13.197600 -14.722971
-18.252000 -13.197600 -14.714080
-18.205200 -13.197600 -14.703538
-18.158400 -13.197600 -14.703429
-18.111600 -13.197600 -14.703538
-18.064800 -13.197600 -14.703429
-18.018000 -13.197600 -14.684771
-17.971200 -13.197600 -14.674376
-17.924400 -13.197600 -14.656920
-17.877600 -13.197600 -14.655795
-17.830800 -13.197600 -14.645556
-17.784000 -13.197600 -14.599904
-17.737200 -13.197600 -14.571061
-17.690400 -13.197600 -14.560683
-17.643600 -13.197600 -14.560207
-17.596800 -13.197600 -14.553135
-17.550000 -13.197600 -14.507453
-17.503200 -13.197600 -14.507453
-17.456400 -13.197600 -14.486046
-17.409600 -13.197600 -14.457432
-17.362800 -13.197600 -14.430744
-17.316000 -13.197600 -14.430744
-17.269200 -13.197600 -14.430744
-17.222400 -13.197600 -14.419603
-17.175600 -13.197600 -14.376725
-17.128800 -13.197600 -14.354204
-17.082000 -13.197600 -14.321863
-17.035200 -13.197600 -14.299444
-16.988400 -13.197600 -14.285158
-16.941600 -13.197600 -14.275738
-16.894800 -13.197600 -14.275738
-16.848000 -13.197600 -14.274236
-16.801200 -13.197600 -14.234084
-16.754400 -13.197600 -14.236346
-16.707600 -13.197600 -14.234084
-16.660800 -13.197600 -14.203149
-16.614000 -13.197600 -14.103848
-16.567200 -13.197600 -14.058349
-16.520400 -13.197600 -14.040652
-16.473600 -13.197600 -14.006468
-16.426800 -13.197600 -13.987259
-16.380000 -13.197600 -13.959053
-16.333200 -13.197600 -13.907033
-16.286400 -13.197600 -13.654009
-15.912000 -13.197600 -11.559202
-15.865200 -13.197600 -11.583214
-15.818400 -13.197600 -11.687057
-14.929200 -13.197600 5.063057
-14.882400 -13.197600 5.122800
-14.835600 -13.197600 5.182487
-14.788800 -13.197600 5.201000
-14.742000 -13.197600 5.243348
-14.695200 -13.197600 5.255681
-14.648400 -13.197600 5.306627
-14.601600 -13.197600 5.316156
-14.554800 -13.197600 5.337914
-14.508000 -13.197600 5.356367
-14.461200 -13.197600 5.376612
-14.414400 -13.197600 5.381865
-14.367600 -13.197600 5.401277
-14.320800 -13.197600 5.409525
-14.274000 -13.197600 5.413546
-14.227200 -13.197600 5.425410
-14.180400 -13.197600 5.426927
-14.133600 -13.197600 5.435134
-14.086800 -13.197600 5.455679
-14.040000 -13.197600 5.460026
-13.993200 -13.197600 5.463236
-13.946400 -13.197600 5.471305
-13.899600 -13.197600 5.484697
-13.852800 -13.197600 5.489338
-13.806000 -13.197600 5.494790
-13.759200 -13.197600 5.499925
-13.712400 -13.197600 5.507845
-13.665600 -13.197600 5.509270
-13.618800 -13.197600 5.540279
-13.572000 -13.197600 5.557732
-13.525200 -13.197600 5.582809
-4.305600 -13.197600 23.190752
-4.258800 -13.197600 23.182227
-4.212000 -13.197600 23.176233
-4.165200 -13.197600 9.180382
-4.118400 -13.197600 7.507941
-4.071600 -13.197600 7.407903
-4.024800 -13.197600 7.281111
-3.978000 -13.197600 7.269287
-3.931200 -13.197600 7.242645
-3.884400 -13.197600 7.193960
-3.837600 -13.197600 7.162227
-3.790800 -13.197600 7.104204
-3.744000 -13.197600 7.048335
-3.697200 -13.197600 7.012988
-3.650400 -13.197600 6.973018
-3.603600 -13.197600 6.900425
-3.556800 -13.197600 6.866238
-3.510000 -13.197600 6.815380
-3.463200 -13.197600 6.828655
-3.416400 -13.197600 6.767419
-3.369600 -13.197600 6.727164
-3.322800 -13.197600 6.682885
-3.276000 -13.197600 6.657510
-3.229200 -13.197600 6.646544
-3.182400 -13.197600 6.638242
-3.135600 -13.197600 6.615648
-3.088800 -13.197600 6.561457
-3.042000 -13.197600 6.558714
-2.995200 -13.197600 6.536280
-2.948400 -13.197600 6.519396
-2.901600 -13.197600 6.505682
-2.854800 -13.197600 6.462959
-2.808000 -13.197600 6.448652
-2.761200 -13.197600 6.416521
-2.714400 -13.197600 6.396577
-2.667600 -13.197600 6.344017
-2.620800 -13.197600 6.315019
-2.574000 -13.197600 6.277833
-2.527200 -13.197600 6.269750
-2.480400 -13.197600 6.236297
-2.433600 -13.197600 6.232973
-2.386800 -13.197600 6.232443
-2.340000 -13.197600 6.219410
-2.293200 -13.197600 6.192091
-2.246400 -13.197600 6.185089
-2.199600 -13.197600 6.173636
-2.152800 -13.197600 6.165508
-2.106000 -13.197600 6.153337
-2.059200 -13.197600 6.115464
-2.012400 -13.197600 6.105075
-1.965600 -13.197600 6.101284
-1.918800 -13.197600 6.067237
-1.872000 -13.197600 6.049959
-1.825200 -13.197600 6.024698
-1.778400 -13.197600 6.014575
-1.731600 -13.197600 6.016332
-1.684800 -13.197600 6.016332
-1.638000 -13.197600 6.019404
-1.591200 -13.197600 6.019707
-1.544400 -13.197600 6.019801
-1.497600 -13.197600 6.019707
-1.450800 -13.197600 6.018373
-1.404000 -13.197600 6.001674
-1.357200 -13.197600 5.980223
-1.310400 -13.197600 5.967541
-1.263600 -13.197600 5.943914
-1.216800 -13.197600 5.940639
-1.170000 -13.197600 5.939878
-1.123200 -13.197600 5.924784
-1.076400 -13.197600 5.911512
-1.029600 -13.197600 5.898998
-0.982800 -13.197600 5.897556
-0.936000 -13.197600 5.898998
-0.889200 -13.197600 5.889103
-0.842400 -13.197600 5.889103
-0.795600 -13.197600 5.881118
-0.748800 -13.197600 5.879665
-0.702000 -13.197600 5.887916
-0.655200 -13.197600 5.880116
-0.608400 -13.197600 5.879937
-0.561600 -13.197600 5.869280
-0.514800 -13.197600 5.849997
-0.468000 -13.197600 5.832515
-0.421200 -13.197600 5.824151
-0.374400 -13.197600 5.813145
-0.327600 -13.197600 5.801010
-0.280800 -13.197600 5.785835
-0.234000 -13.197600 5.785835
-0.187200 -13.197600 5.785835
-0.140400 -13.197600 5.800415
-0.093600 -13.197600 5.813378
-0.046800 -13.197600 5.825634
0.000000 -13.197600 5.826976
0.046800 -13.197600 5.815062
0.093600 -13.197600 5.807409
0.140400 -13.197600 5.798577
0.187200 -13.197600 5.778985
0.234000 -13.197600 5.775649
0.280800 -13.197600 5.767264
0.327600 -13.197600 5.767264
0.374400 -13.197600 5.775970
0.421200 -13.197600 5.792762
0.468000 -13.197600 5.799308
0.514800 -13.197600 5.827014
0.561600 -13.197600 5.833373
0.608400 -13.197600 5.836456
0.655200 -13.197600 5.827014
0.702000 -13.197600 5.804992
0.748800 -13.197600 5.780714
0.795600 -13.197600 5.780714
0.842400 -13.197600 5.780714
0.889200 -13.197600 5.780714
0.936000 -13.197600 5.800977
0.982800 -13.197600 5.800977
1.029600 -13.197600 5.819995
1.076400 -13.197600 5.809040
1.123200 -13.197600 5.806906
1.170000 -13.197600 5.796094
1.216800 -13.197600 5.796094
1.263600 -13.197600 5.794012
1.310400 -13.197600 5.806906
1.357200 -13.197600 5.805913
1.404000 -13.197600 5.809547
1.450800 -13.197600 5.794438
1.497600 -13.197600 5.805913
1.544400 -13.197600 5.805913
1.591200 -13.197600 5.805747
1.638000 -13.197600 5.799739
1.684800 -13.197600 5.788178
1.731600 -13.197600 5.811453
1.778400 -13.197600 5.818302
1.825200 -13.197600 5.827390
1.872000 -13.197600 5.818302
1.918800 -13.197600 5.823316
1.965600 -13.197600 5.819177
2.012400 -13.197600 5.837360
2.059200 -13.197600 5.849997
2.106000 -13.197600 5.862333
2.152800 -13.197600 5.866740
2.199600 -13.197600 5.877770
2.246400 -13.197600 5.893904
2.293200 -13.197600 5.902913
2.340000 -13.197600 5.907616
2.386800 -13.197600 5.907616
2.433600 -13.197600 5.896960
2.480400 -13.197600 5.896960
2.527200 -13.197600 5.896960
2.574000 -13.197600 5.911241
2.620800 -13.197600 5.921917
2.667600 -13.197600 5.911241
2.714400 -13.197600 5.920129
2.761200 -13.197600 5.935381
2.808000 -13.197600 5.938028
2.854800 -13.197600 5.948763
2.901600 -13.197600 5.973618
2.948400 -13.197600 5.973618
2.995200 -13.197600 5.984755
3.042000 -13.197600 5.994864
3.088800 -13.197600 5.994864
3.135600 -13.197600 5.996279
3.182400 -13.197600 6.002040
3.229200 -13.197600 6.031888
3.276000 -13.197600 6.045814
3.322800 -13.197600 6.054094
3.369600 -13.197600 6.066260
3.416400 -13.197600 6.088291
3.463200 -13.197600 6.090057
3.510000 -13.197600 6.090057
3.556800 -13.197600 6.091471
3.603600 -13.197600 6.094386
3.650400 -13.197600 6.109361
3.697200 -13.197600 6.111827
3.744000 -13.197600 6.113706
3.790800 -13.197600 6.126802
3.837600 -13.197600 6.133983
3.884400 -13.197600 6.139620
3.931200 -13.197600 6.139620
3.978000 -13.197600 6.140339
4.024800 -13.197600 6.161787
4.071600 -13.197600 6.167059
4.118400 -13.197600 6.175138
4.165200 -13.197600 6.197540
4.212000 -13.197600 6.207554
4.258800 -13.197600 6.217556
4.305600 -13.197600 6.217904
4.352400 -13.197600 6.221174
4.399200 -13.197600 6.221174
4.446000 -13.197600 6.231536
4.492800 -13.197600 6.227109
4.539600 -13.197600 6.256739
4.586400 -13.197600 6.282904
4.633200 -13.197600 6.299475
4.680000 -13.197600 6.332778
4.726800 -13.197600 6.368751
4.773600 -13.197600 6.380845
4.820400 -13.197600 6.393460
4.867200 -13.197600 6.393460
4.914000 -13.197600 6.406319
4.960800 -13.197600 6.419566
5.007600 -13.197600 6.423089
5.054400 -13.197600 6.440294
5.101200 -13.197600 6.449326
5.148000 -13.197600 6.459480
5.194800 -13.197600 6.471144
5.241600 -13.197600 6.472275
5.288400 -13.197600 6.478001
5.335200 -13.197600 6.488980
5.382000 -13.197600 6.506462
5.428800 -13.197600 6.516793
5.475600 -13.197600 6.538788
5.522400 -13.197600 6.543216
5.569200 -13.197600 6.553483
5.616000 -13.197600 6.554727
5.662800 -13.197600 6.582392
5.709600 -13.197600 6.613385
5.756400 -13.197600 6.633568
5.803200 -13.197600 6.650844
5.850000 -13.197600 6.661106
5.896800 -13.197600 6.676462
5.943600 -13.197600 6.684310
5.990400 -13.197600 6.716797
6.037200 -13.197600 6.733849
6.084000 -13.197600 6.733361
6.130800 -13.197600 6.748047
6.177600 -13.197600 6.757233
6.224400 -13.197600 6.779047
6.271200 -13.197600 6.812330
6.318000 -13.197600 6.818002
6.364800 -13.197600 6.836118
6.411600 -13.197600 6.850486
6.458400 -13.197600 6.852404
6.505200 -13.197600 6.859208
6.552000 -13.197600 6.882607
6.598800 -13.197600 6.907300
6.645600 -13.197600 6.947396
6.692400 -13.197600 6.965223
6.739200 -13.197600 6.969817
6.786000 -13.197600 7.005637
6.832800 -13.197600 7.023206
6.879600 -13.197600 7.036239
6.926400 -13.197600 7.068143
6.973200 -13.197600 7.107612
7.020000 -13.197600 7.133774
7.066800 -13.197600 7.144407
7.113600 -13.197600 7.160003
7.160400 -13.197600 7.186081
7.207200 -13.197600 7.220682
7.254000 -13.197600 7.223266
7.300800 -13.197600 7.229981
7.347600 -13.197600 7.243383
7.394400 -13.197600 7.263845
7.441200 -13.197600 7.278688
7.488000 -13.197600 7.292410
7.534800 -13.197600 7.295248
7.581600 -13.197600 7.306230
7.628400 -13.197600 7.357896
7.675200 -13.197600 7.373316
7.722000 -13.197600 7.430124
7.768800 -13.197600 7.454087
7.815600 -13.197600 7.493603
7.862400 -13.197600 7.531239
7.909200 -13.197600 7.533234
7.956000 -13.197600 7.539076
8.002800 -13.197600 7.557069
8.049600 -13.197600 7.563731
8.096400 -13.197600 7.583805
8.143200 -13.197600 7.610208
8.190000 -13.197600 7.680482
8.236800 -13.197600 7.723091
8.283600 -13.197600 7.805775
8.330400 -13.197600 7.824271
8.377200 -13.197600 7.845154
8.424000 -13.197600 7.865899
8.470800 -13.197600 7.867910
8.517600 -13.197600 7.927144
8.564400 -13.197600 7.950037
8.611200 -13.197600 8.015440
8.658000 -13.197600 8.025004
8.704800 -13.197600 8.050797
8.751600 -13.197600 8.088457
8.798400 -13.197600 8.143022
8.845200 -13.197600 8.177045
8.892000 -13.197600 8.201861
8.938800 -13.197600 8.242096
8.985600 -13.197600 8.248755
9.032400 -13.197600 8.296639
9.079200 -13.197600 8.341935
9.126000 -13.197600 8.446052
9.172800 -13.197600 8.727347
13.057200 -13.197600 7.582196
13.104000 -13.197600 7.608657
13.572000 -13.197600 7.615346
13.899600 -13.197600 7.631019
13.946400 -13.197600 7.631019
14.320800 -13.197600 7.663112
14.367600 -13.197600 7.663112
14.414400 -13.197600 7.663155
14.461200 -13.197600 7.685794
14.601600 -13.197600 7.719327
14.648400 -13.197600 7.729442
14.695200 -13.197600 7.726843
14.742000 -13.197600 7.743861
14.788800 -13.197600 7.719397
14.835600 -13.197600 7.713503
14.882400 -13.197600 7.714994
16.426800 -13.197600 6.384399
16.473600 -13.197600 6.409760
16.520400 -13.197600 6.368302
16.894800 -13.197600 4.291712
16.988400 -13.197600 4.040045
17.035200 -13.197600 3.790717
17.082000 -13.197600 3.713226
17.128800 -13.197600 3.432928
17.175600 -13.197600 3.240267
17.222400 -13.197600 3.043401
17.316000 -13.197600 2.639635
17.362800 -13.197600 2.502596
18.298800 -13.197600 -2.608381
-18.720000 -13.150800 0.000000
-18.673200 -13.150800 0.000000
-18.626400 -13.150800 0.000000
-18.579600 -13.150800 -14.896104
-18.532800 -13.150800 -14.881103
-18.486000 -13.150800 -14.859189
-18.439200 -13.150800 -14.794532
-18.392400 -13.150800 -14.789063
-18.345600 -13.150800 -14.732003
-18.298800 -13.150800 -14.722971
-18.252000 -13.150800 -14.722971
-18.205200 -13.150800 -14.730453
-18.158400 -13.150800 -14.714080
-18.111600 -13.150800 -14.714080
-18.064800 -13.150800 -14.703429
-18.018000 -13.150800 -14.680192
-17.971200 -13.150800 -14.674376
-17.924400 -13.150800 -14.662868
-17.877600 -13.150800 -14.655795
-17.830800 -13.150800 -14.645556
-17.784000 -13.150800 -14.601041
-17.737200 -13.150800 -14.576877
-17.690400 -13.150800 -14.573817
-17.643600 -13.150800 -14.571061
-17.596800 -13.150800 -14.553135
-17.550000 -13.150800 -14.506235
-17.503200 -13.150800 -14.507453
-17.456400 -13.150800 -14.480724
-17.409600 -13.150800 -14.457432
-17.362800 -13.150800 -14.421964
-17.316000 -13.150800 -14.421964
-17.269200 -13.150800 -14.424859
-17.222400 -13.150800 -14.421964
-17.175600 -13.150800 -14.396815
-17.128800 -13.150800 -14.354204
-17.082000 -13.150800 -14.319667
-17.035200 -13.150800 -14.299444
-16.988400 -13.150800 -14.290526
-16.941600 -13.150800 -14.291726
-16.894800 -13.150800 -14.290526
-16.848000 -13.150800 -14.290526
-16.801200 -13.150800 -14.275738
-16.754400 -13.150800 -14.275738
-16.707600 -13.150800 -14.239313
-16.660800 -13.150800 -14.175369
-16.614000 -13.150800 -14.103848
-16.567200 -13.150800 -14.047234
-16.520400 -13.150800 -14.040652
-16.473600 -13.150800 -13.996760
-16.426800 -13.150800 -13.966168
-16.380000 -13.150800 -13.943525
-16.333200 -13.150800 -13.850379
-15.912000 -13.150800 -11.484230
-15.865200 -13.150800 -11.212432
-14.929200 -13.150800 5.127356
-14.882400 -13.150800 5.175424
-14.835600 -13.150800 5.207545
-14.788800 -13.150800 5.236566
-14.742000 -13.150800 5.255681
-14.695200 -13.150800 5.293568
-14.648400 -13.150800 5.313878
-14.601600 -13.150800 5.337914
-14.554800 -13.150800 5.350155
-14.508000 -13.150800 5.370405
-14.461200 -13.150800 5.380789
-14.414400 -13.150800 5.400528
-14.367600 -13.150800 5.409006
-14.320800 -13.150800 5.413546
-14.274000 -13.150800 5.425410
-14.227200 -13.150800 5.436173
-14.180400 -13.150800 5.439249
-14.133600 -13.150800 5.445003
-14.086800 -13.150800 5.460026
-14.040000 -13.150800 5.463826
-13.993200 -13.150800 5.466743
-13.946400 -13.150800 5.481144
-13.899600 -13.150800 5.487051
-13.852800 -13.150800 5.494790
-13.806000 -13.150800 5.506230
-13.759200 -13.150800 5.509270
-13.712400 -13.150800 5.514500
-13.665600 -13.150800 5.536003
-13.618800 -13.150800 5.553240
-13.572000 -13.150800 5.582809
-4.305600 -13.150800 23.190752
-4.258800 -13.150800 23.182347
-4.212000 -13.150800 23.181441
-4.165200 -13.150800 7.718213
-4.118400 -13.150800 7.461331
-4.071600 -13.150800 7.318673
-4.024800 -13.150800 7.242645
-3.978000 -13.150800 7.253912
-3.931200 -13.150800 7.231306
-3.884400 -13.150800 7.187796
-3.837600 -13.150800 7.134356
-3.790800 -13.150800 7.060883
-3.744000 -13.150800 7.012988
-3.697200 -13.150800 6.989403
-3.650400 -13.150800 6.957333
-3.603600 -13.150800 6.894011
-3.556800 -13.150800 6.866238
-3.510000 -13.150800 6.808234
-3.463200 -13.150800 6.808234
-3.416400 -13.150800 6.770454
-3.369600 -13.150800 6.732752
-3.322800 -13.150800 6.701206
-3.276000 -13.150800 6.659911
-3.229200 -13.150800 6.652134
-3.182400 -13.150800 6.642482
-3.135600 -13.150800 6.617476
-3.088800 -13.150800 6.592563
-3.042000 -13.150800 6.564395
-2.995200 -13.150800 6.543284
-2.948400 -13.150800 6.534740
-2.901600 -13.150800 6.514568
-2.854800 -13.150800 6.462959
-2.808000 -13.150800 6.416767
-2.761200 -13.150800 6.407967
-2.714400 -13.150800 6.395076
-2.667600 -13.150800 6.334795
-2.620800 -13.150800 6.304504
-2.574000 -13.150800 6.271913
-2.527200 -13.150800 6.269750
-2.480400 -13.150800 6.252760
-2.433600 -13.150800 6.232973
-2.386800 -13.150800 6.230540
-2.340000 -13.150800 6.209800
-2.293200 -13.150800 6.186407
-2.246400 -13.150800 6.182108
-2.199600 -13.150800 6.173636
-2.152800 -13.150800 6.173636
-2.106000 -13.150800 6.156037
-2.059200 -13.150800 6.128362
-2.012400 -13.150800 6.110256
-1.965600 -13.150800 6.101284
-1.918800 -13.150800 6.060332
-1.872000 -13.150800 6.034973
-1.825200 -13.150800 6.014575
-1.778400 -13.150800 6.010222
-1.731600 -13.150800 6.013000
-1.684800 -13.150800 6.010222
-1.638000 -13.150800 6.014053
-1.591200 -13.150800 6.014575
-1.544400 -13.150800 6.016135
-1.497600 -13.150800 6.018373
-1.450800 -13.150800 6.016135
-1.404000 -13.150800 5.987081
-1.357200 -13.150800 5.970548
-1.310400 -13.150800 5.944229
-1.263600 -13.150800 5.931177
-1.216800 -13.150800 5.931063
-1.170000 -13.150800 5.917984
-1.123200 -13.150800 5.911512
-1.076400 -13.150800 5.897238
-1.029600 -13.150800 5.884322
-0.982800 -13.150800 5.884322
-0.936000 -13.150800 5.885845
-0.889200 -13.150800 5.885845
-0.842400 -13.150800 5.885845
-0.795600 -13.150800 5.880116
-0.748800 -13.150800 5.876979
-0.702000 -13.150800 5.878517
-0.655200 -13.150800 5.869280
-0.608400 -13.150800 5.865800
-0.561600 -13.150800 5.855436
-0.514800 -13.150800 5.832515
-0.468000 -13.150800 5.828339
-0.421200 -13.150800 5.817782
-0.374400 -13.150800 5.813378
-0.327600 -13.150800 5.801010
-0.280800 -13.150800 5.779780
-0.234000 -13.150800 5.779780
-0.187200 -13.150800 5.779731
-0.140400 -13.150800 5.797827
-0.093600 -13.150800 5.800415
-0.046800 -13.150800 5.798577
0.000000 -13.150800 5.808154
0.046800 -13.150800 5.806092
0.093600 -13.150800 5.800415
0.140400 -13.150800 5.787598
0.187200 -13.150800 5.775649
0.234000 -13.150800 5.775649
0.280800 -13.150800 5.767264
0.327600 -13.150800 5.767264
0.374400 -13.150800 5.775970
0.421200 -13.150800 5.778985
0.468000 -13.150800 5.794526
0.514800 -13.150800 5.826454
0.561600 -13.150800 5.827014
0.608400 -13.150800 5.827014
0.655200 -13.150800 5.813835
0.702000 -13.150800 5.781993
0.748800 -13.150800 5.780714
0.795600 -13.150800 5.797835
0.842400 -13.150800 5.797835
0.889200 -13.150800 5.797835
0.936000 -13.150800 5.819995
0.982800 -13.150800 5.819995
1.029600 -13.150800 5.820848
1.076400 -13.150800 5.813219
1.123200 -13.150800 5.806906
1.170000 -13.150800 5.796094
1.216800 -13.150800 5.794012
1.263600 -13.150800 5.789172
1.310400 -13.150800 5.805913
1.357200 -13.150800 5.805747
1.404000 -13.150800 5.805747
1.450800 -13.150800 5.794012
1.497600 -13.150800 5.794438
1.544400 -13.150800 5.799739
1.591200 -13.150800 5.790138
1.638000 -13.150800 5.788178
1.684800 -13.150800 5.780864
1.731600 -13.150800 5.795198
1.778400 -13.150800 5.812644
1.825200 -13.150800 5.816882
1.872000 -13.150800 5.816265
1.918800 -13.150800 5.819177
1.965600 -13.150800 5.818302
2.012400 -13.150800 5.841037
2.059200 -13.150800 5.849997
2.106000 -13.150800 5.866740
2.152800 -13.150800 5.866740
2.199600 -13.150800 5.875114
2.246400 -13.150800 5.890688
2.293200 -13.150800 5.890688
2.340000 -13.150800 5.892373
2.386800 -13.150800 5.883184
2.433600 -13.150800 5.869367
2.480400 -13.150800 5.883184
2.527200 -13.150800 5.883184
2.574000 -13.150800 5.908100
2.620800 -13.150800 5.908792
2.667600 -13.150800 5.908537
2.714400 -13.150800 5.908792
2.761200 -13.150800 5.926834
2.808000 -13.150800 5.939272
2.854800 -13.150800 5.969095
2.901600 -13.150800 5.984755
2.948400 -13.150800 5.984755
2.995200 -13.150800 5.983640
3.042000 -13.150800 5.984755
3.088800 -13.150800 5.987208
3.135600 -13.150800 5.994864
3.182400 -13.150800 6.001070
3.229200 -13.150800 6.024684
3.276000 -13.150800 6.045814
3.322800 -13.150800 6.054094
3.369600 -13.150800 6.065226
3.416400 -13.150800 6.083009
3.463200 -13.150800 6.085142
3.510000 -13.150800 6.088291
3.556800 -13.150800 6.088291
3.603600 -13.150800 6.088291
3.650400 -13.150800 6.104867
3.697200 -13.150800 6.110821
3.744000 -13.150800 6.111827
3.790800 -13.150800 6.126802
3.837600 -13.150800 6.139620
3.884400 -13.150800 6.140090
3.931200 -13.150800 6.139620
3.978000 -13.150800 6.140090
4.024800 -13.150800 6.154467
4.071600 -13.150800 6.163511
4.118400 -13.150800 6.167059
4.165200 -13.150800 6.189235
4.212000 -13.150800 6.199403
4.258800 -13.150800 6.215710
4.305600 -13.150800 6.217568
4.352400 -13.150800 6.217568
4.399200 -13.150800 6.217568
4.446000 -13.150800 6.221174
4.492800 -13.150800 6.222441
4.539600 -13.150800 6.249204
4.586400 -13.150800 6.271061
4.633200 -13.150800 6.285727
4.680000 -13.150800 6.320413
4.726800 -13.150800 6.363322
4.773600 -13.150800 6.379681
4.820400 -13.150800 6.384275
4.867200 -13.150800 6.393460
4.914000 -13.150800 6.398738
4.960800 -13.150800 6.419566
5.007600 -13.150800 6.426911
5.054400 -13.150800 6.438356
5.101200 -13.150800 6.447599
5.148000 -13.150800 6.456041
5.194800 -13.150800 6.459769
5.241600 -13.150800 6.459769
5.288400 -13.150800 6.475946
5.335200 -13.150800 6.478001
5.382000 -13.150800 6.483513
5.428800 -13.150800 6.516185
5.475600 -13.150800 6.533419
5.522400 -13.150800 6.543216
5.569200 -13.150800 6.554553
5.616000 -13.150800 6.564175
5.662800 -13.150800 6.586405
5.709600 -13.150800 6.607145
5.756400 -13.150800 6.633568
5.803200 -13.150800 6.650385
5.850000 -13.150800 6.656763
5.896800 -13.150800 6.671762
5.943600 -13.150800 6.683014
5.990400 -13.150800 6.706144
6.037200 -13.150800 6.716797
6.084000 -13.150800 6.721298
6.130800 -13.150800 6.736649
6.177600 -13.150800 6.748047
6.224400 -13.150800 6.777538
6.271200 -13.150800 6.788752
6.318000 -13.150800 6.808556
6.364800 -13.150800 6.833427
6.411600 -13.150800 6.842891
6.458400 -13.150800 6.849108
6.505200 -13.150800 6.852404
6.552000 -13.150800 6.877246
6.598800 -13.150800 6.887728
6.645600 -13.150800 6.943414
6.692400 -13.150800 6.964830
6.739200 -13.150800 6.973776
6.786000 -13.150800 7.012267
6.832800 -13.150800 7.023206
6.879600 -13.150800 7.036239
6.926400 -13.150800 7.051802
6.973200 -13.150800 7.093800
7.020000 -13.150800 7.128268
7.066800 -13.150800 7.133774
7.113600 -13.150800 7.160297
7.160400 -13.150800 7.202861
7.207200 -13.150800 7.222442
7.254000 -13.150800 7.223337
7.300800 -13.150800 7.229981
7.347600 -13.150800 7.251367
7.394400 -13.150800 7.272155
7.441200 -13.150800 7.280635
7.488000 -13.150800 7.295248
7.534800 -13.150800 7.295416
7.581600 -13.150800 7.318951
7.628400 -13.150800 7.369353
7.675200 -13.150800 7.382105
7.722000 -13.150800 7.417439
7.768800 -13.150800 7.436644
7.815600 -13.150800 7.504325
7.862400 -13.150800 7.533222
7.909200 -13.150800 7.557069
7.956000 -13.150800 7.578338
8.002800 -13.150800 7.595177
8.049600 -13.150800 7.595490
8.096400 -13.150800 7.610208
8.143200 -13.150800 7.632900
8.190000 -13.150800 7.701344
8.236800 -13.150800 7.754490
8.283600 -13.150800 7.805775
8.330400 -13.150800 7.838409
8.377200 -13.150800 7.861522
8.424000 -13.150800 7.894787
8.470800 -13.150800 7.909578
8.517600 -13.150800 7.935643
8.564400 -13.150800 7.968541
8.611200 -13.150800 8.024522
8.658000 -13.150800 8.037940
8.704800 -13.150800 8.073268
8.751600 -13.150800 8.088457
8.798400 -13.150800 8.129512
8.845200 -13.150800 8.177045
8.892000 -13.150800 8.201861
8.938800 -13.150800 8.245402
8.985600 -13.150800 8.254781
9.032400 -13.150800 8.304762
9.079200 -13.150800 8.403633
9.126000 -13.150800 8.479025
9.172800 -13.150800 8.727347
13.806000 -13.150800 7.645486
13.852800 -13.150800 7.646277
13.899600 -13.150800 7.631837
14.274000 -13.150800 7.662380
14.320800 -13.150800 7.663112
14.367600 -13.150800 7.663112
14.414400 -13.150800 7.670195
14.461200 -13.150800 7.696171
16.426800 -13.150800 6.409760
16.473600 -13.150800 6.430486
16.988400 -13.150800 4.148034
17.035200 -13.150800 4.007597
17.082000 -13.150800 3.779859
17.362800 -13.150800 2.560670
18.345600 -13.150800 -2.705920
18.392400 -13.150800 -2.819742
-18.720000 -13.104000 0.000000
-18.673200 -13.104000 0.000000
-18.626400 -13.104000 0.000000
-18.579600 -13.104000 -14.977757
-18.532800 -13.104000 -14.930276
-18.486000 -13.104000 -14.890933
-18.439200 -13.104000 -14.879340
-18.392400 -13.104000 -14.857271
-18.345600 -13.104000 -14.794532
-18.298800 -13.104000 -14.782223
-18.252000 -13.104000 -14.768913
-18.205200 -13.104000 -14.768913
-18.158400 -13.104000 -14.757473
-18.111600 -13.104000 -14.748498
-18.064800 -13.104000 -14.703538
-18.018000 -13.104000 -14.684771
-17.971200 -13.104000 -14.678870
-17.924400 -13.104000 -14.662868
-17.877600 -13.104000 -14.655795
-17.830800 -13.104000 -14.641196
-17.784000 -13.104000 -14.601041
-17.737200 -13.104000 -14.583332
-17.690400 -13.104000 -14.576877
-17.643600 -13.104000 -14.573817
-17.596800 -13.104000 -14.553135
-17.550000 -13.104000 -14.506235
-17.503200 -13.104000 -14.506235
-17.456400 -13.104000 -14.486046
-17.409600 -13.104000 -14.472613
-17.362800 -13.104000 -14.427341
-17.316000 -13.104000 -14.427341
-17.269200 -13.104000 -14.427341
-17.222400 -13.104000 -14.421964
-17.175600 -13.104000 -14.386652
-17.128800 -13.104000 -14.351714
-17.082000 -13.104000 -14.319667
-17.035200 -13.104000 -14.285158
-16.988400 -13.104000 -14.277639
-16.941600 -13.104000 -14.274236
-16.894800 -13.104000 -14.272725
-16.848000 -13.104000 -14.246575
-16.801200 -13.104000 -14.246207
-16.754400 -13.104000 -14.246207
-16.707600 -13.104000 -14.216751
-16.660800 -13.104000 -14.175369
-16.614000 -13.104000 -14.091782
-16.567200 -13.104000 -14.058349
-16.520400 -13.104000 -14.040652
-16.473600 -13.104000 -13.988028
-16.426800 -13.104000 -13.943525
-16.380000 -13.104000 -13.907033
-16.333200 -13.104000 -13.748620
-15.912000 -13.104000 -11.436792
-15.069600 -13.104000 5.063057
-15.022800 -13.104000 5.114892
-14.976000 -13.104000 5.149091
-14.929200 -13.104000 5.175424
-14.882400 -13.104000 5.201000
-14.835600 -13.104000 5.236566
-14.788800 -13.104000 5.252715
-14.742000 -13.104000 5.269655
-14.695200 -13.104000 5.309040
-14.648400 -13.104000 5.336932
-14.601600 -13.104000 5.351191
-14.554800 -13.104000 5.359822
-14.508000 -13.104000 5.380662
-14.461200 -13.104000 5.400528
-14.414400 -13.104000 5.401958
-14.367600 -13.104000 5.413546
-14.320800 -13.104000 5.426927
-14.274000 -13.104000 5.436588
-14.227200 -13.104000 5.443528
-14.180400 -13.104000 5.450658
-14.133600 -13.104000 5.456021
-14.086800 -13.104000 5.470862
-14.040000 -13.104000 5.476587
-13.993200 -13.104000 5.482721
-13.946400 -13.104000 5.487051
-13.899600 -13.104000 5.493242
-13.852800 -13.104000 5.499925
-13.806000 -13.104000 5.507845
-13.759200 -13.104000 5.509996
-13.712400 -13.104000 5.532178
-13.665600 -13.104000 5.542816
-13.618800 -13.104000 5.582809
-13.572000 -13.104000 5.632492
-4.305600 -13.104000 23.195154
-4.258800 -13.104000 23.190752
-4.212000 -13.104000 23.182227
-4.165200 -13.104000 7.697734
-4.118400 -13.104000 7.422298
-4.071600 -13.104000 7.340857
-4.024800 -13.104000 7.248382
-3.978000 -13.104000 7.257923
-3.931200 -13.104000 7.242645
-3.884400 -13.104000 7.172536
-3.837600 -13.104000 7.126065
-3.790800 -13.104000 7.060883
-3.744000 -13.104000 7.012988
-3.697200 -13.104000 6.989403
-3.650400 -13.104000 6.944740
-3.603600 -13.104000 6.900888
-3.556800 -13.104000 6.889909
-3.510000 -13.104000 6.815380
-3.463200 -13.104000 6.830749
-3.416400 -13.104000 6.770719
-3.369600 -13.104000 6.740275
-3.322800 -13.104000 6.707866
-3.276000 -13.104000 6.671594
-3.229200 -13.104000 6.656977
-3.182400 -13.104000 6.640732
-3.135600 -13.104000 6.617476
-3.088800 -13.104000 6.595028
-3.042000 -13.104000 6.567553
-2.995200 -13.104000 6.547672
-2.948400 -13.104000 6.534740
-2.901600 -13.104000 6.513220
-2.854800 -13.104000 6.462959
-2.808000 -13.104000 6.437529
-2.761200 -13.104000 6.406238
-2.714400 -13.104000 6.396351
-2.667600 -13.104000 6.342571
-2.620800 -13.104000 6.304504
-2.574000 -13.104000 6.285571
-2.527200 -13.104000 6.269750
-2.480400 -13.104000 6.256909
-2.433600 -13.104000 6.252760
-2.386800 -13.104000 6.232973
-2.340000 -13.104000 6.225298
-2.293200 -13.104000 6.192091
-2.246400 -13.104000 6.191214
-2.199600 -13.104000 6.190565
-2.152800 -13.104000 6.185089
-2.106000 -13.104000 6.163512
-2.059200 -13.104000 6.150386
-2.012400 -13.104000 6.116994
-1.965600 -13.104000 6.110256
-1.918800 -13.104000 6.060332
-1.872000 -13.104000 6.034973
-1.825200 -13.104000 6.019404
-1.778400 -13.104000 6.013000
-1.731600 -13.104000 6.013000
-1.684800 -13.104000 6.005176
-1.638000 -13.104000 6.013462
-1.591200 -13.104000 6.014575
-1.544400 -13.104000 6.014575
-1.497600 -13.104000 6.016135
-1.450800 -13.104000 6.006072
-1.404000 -13.104000 5.973196
-1.357200 -13.104000 5.944623
-1.310400 -13.104000 5.931177
-1.263600 -13.104000 5.917602
-1.216800 -13.104000 5.911512
-1.170000 -13.104000 5.900152
-1.123200 -13.104000 5.895342
-1.076400 -13.104000 5.889698
-1.029600 -13.104000 5.882269
-0.982800 -13.104000 5.882269
-0.936000 -13.104000 5.882464
-0.889200 -13.104000 5.882707
-0.842400 -13.104000 5.882707
-0.795600 -13.104000 5.879665
-0.748800 -13.104000 5.878517
-0.702000 -13.104000 5.879937
-0.655200 -13.104000 5.878517
-0.608400 -13.104000 5.878517
-0.561600 -13.104000 5.859998
-0.514800 -13.104000 5.849997
-0.468000 -13.104000 5.838871
-0.421200 -13.104000 5.817782
-0.374400 -13.104000 5.803521
-0.327600 -13.104000 5.785835
-0.280800 -13.104000 5.768991
-0.234000 -13.104000 5.768991
-0.187200 -13.104000 5.768991
-0.140400 -13.104000 5.776715
-0.093600 -13.104000 5.773954
-0.046800 -13.104000 5.773954
0.000000 -13.104000 5.797562
0.046800 -13.104000 5.797562
0.093600 -13.104000 5.797562
0.140400 -13.104000 5.787598
0.187200 -13.104000 5.775649
0.234000 -13.104000 5.775649
0.280800 -13.104000 5.767264
0.327600 -13.104000 5.766320
0.374400 -13.104000 5.780829
0.421200 -13.104000 5.790546
0.468000 -13.104000 5.794526
0.514800 -13.104000 5.826454
0.561600 -13.104000 5.826454
0.608400 -13.104000 5.825540
0.655200 -13.104000 5.805957
0.702000 -13.104000 5.781993
0.748800 -13.104000 5.780714
0.795600 -13.104000 5.800977
0.842400 -13.104000 5.803128
0.889200 -13.104000 5.805550
0.936000 -13.104000 5.820848
0.982800 -13.104000 5.824908
1.029600 -13.104000 5.824908
1.076400 -13.104000 5.817876
1.123200 -13.104000 5.809040
1.170000 -13.104000 5.796094
1.216800 -13.104000 5.790940
1.263600 -13.104000 5.781370
1.310400 -13.104000 5.794012
1.357200 -13.104000 5.794438
1.404000 -13.104000 5.794438
1.450800 -13.104000 5.790940
1.497600 -13.104000 5.794012
1.544400 -13.104000 5.794438
1.591200 -13.104000 5.790138
1.638000 -13.104000 5.780864
1.684800 -13.104000 5.767684
1.731600 -13.104000 5.775719
1.778400 -13.104000 5.795372
1.825200 -13.104000 5.805363
1.872000 -13.104000 5.811453
1.918800 -13.104000 5.815303
1.965600 -13.104000 5.815303
2.012400 -13.104000 5.837360
2.059200 -13.104000 5.846806
2.106000 -13.104000 5.870161
2.152800 -13.104000 5.877770
2.199600 -13.104000 5.892373
2.246400 -13.104000 5.902913
2.293200 -13.104000 5.902913
2.340000 -13.104000 5.902913
2.386800 -13.104000 5.892373
2.433600 -13.104000 5.873226
2.480400 -13.104000 5.883184
2.527200 -13.104000 5.885983
2.574000 -13.104000 5.908792
2.620800 -13.104000 5.908792
2.667600 -13.104000 5.911527
2.714400 -13.104000 5.913702
2.761200 -13.104000 5.938028
2.808000 -13.104000 5.951088
2.854800 -13.104000 5.973618
2.901600 -13.104000 5.994864
2.948400 -13.104000 5.987208
2.995200 -13.104000 5.983640
3.042000 -13.104000 5.983640
3.088800 -13.104000 5.983640
3.135600 -13.104000 5.987208
3.182400 -13.104000 6.001070
3.229200 -13.104000 6.009057
3.276000 -13.104000 6.045814
3.322800 -13.104000 6.066260
3.369600 -13.104000 6.083009
3.416400 -13.104000 6.091471
3.463200 -13.104000 6.091934
3.510000 -13.104000 6.091934
3.556800 -13.104000 6.091934
3.603600 -13.104000 6.094386
3.650400 -13.104000 6.101511
3.697200 -13.104000 6.110439
3.744000 -13.104000 6.111827
3.790800 -13.104000 6.115614
3.837600 -13.104000 6.126802
3.884400 -13.104000 6.126802
3.931200 -13.104000 6.126802
3.978000 -13.104000 6.133899
4.024800 -13.104000 6.149953
4.071600 -13.104000 6.165150
4.118400 -13.104000 6.175138
4.165200 -13.104000 6.183537
4.212000 -13.104000 6.199403
4.258800 -13.104000 6.215710
4.305600 -13.104000 6.217934
4.352400 -13.104000 6.221174
4.399200 -13.104000 6.226299
4.446000 -13.104000 6.231574
4.492800 -13.104000 6.235750
4.539600 -13.104000 6.252395
4.586400 -13.104000 6.279879
4.633200 -13.104000 6.285727
4.680000 -13.104000 6.327887
4.726800 -13.104000 6.360160
4.773600 -13.104000 6.368751
4.820400 -13.104000 6.380845
4.867200 -13.104000 6.380845
4.914000 -13.104000 6.397061
4.960800 -13.104000 6.403278
5.007600 -13.104000 6.426911
5.054400 -13.104000 6.438356
5.101200 -13.104000 6.446158
5.148000 -13.104000 6.456041
5.194800 -13.104000 6.459480
5.241600 -13.104000 6.456041
5.288400 -13.104000 6.459769
5.335200 -13.104000 6.475946
5.382000 -13.104000 6.478511
5.428800 -13.104000 6.506462
5.475600 -13.104000 6.518574
5.522400 -13.104000 6.539952
5.569200 -13.104000 6.551411
5.616000 -13.104000 6.559493
5.662800 -13.104000 6.585157
5.709600 -13.104000 6.606943
5.756400 -13.104000 6.620154
5.803200 -13.104000 6.645016
5.850000 -13.104000 6.651835
5.896800 -13.104000 6.656677
5.943600 -13.104000 6.671762
5.990400 -13.104000 6.687370
6.037200 -13.104000 6.701664
6.084000 -13.104000 6.710945
6.130800 -13.104000 6.727989
6.177600 -13.104000 6.740830
6.224400 -13.104000 6.763943
6.271200 -13.104000 6.784484
6.318000 -13.104000 6.788752
6.364800 -13.104000 6.825729
6.411600 -13.104000 6.841875
6.458400 -13.104000 6.850486
6.505200 -13.104000 6.864509
6.552000 -13.104000 6.878223
6.598800 -13.104000 6.887728
6.645600 -13.104000 6.931086
6.692400 -13.104000 6.963500
6.739200 -13.104000 6.973776
6.786000 -13.104000 7.011793
6.832800 -13.104000 7.014873
6.879600 -13.104000 7.025649
6.926400 -13.104000 7.041323
6.973200 -13.104000 7.092493
7.020000 -13.104000 7.117854
7.066800 -13.104000 7.120504
7.113600 -13.104000 7.155864
7.160400 -13.104000 7.196704
7.207200 -13.104000 7.228517
7.254000 -13.104000 7.241793
7.300800 -13.104000 7.251367
7.347600 -13.104000 7.264503
7.394400 -13.104000 7.280366
7.441200 -13.104000 7.289525
7.488000 -13.104000 7.298788
7.534800 -13.104000 7.298788
7.581600 -13.104000 7.320204
7.628400 -13.104000 7.369353
7.675200 -13.104000 7.382105
7.722000 -13.104000 7.422122
7.768800 -13.104000 7.439026
7.815600 -13.104000 7.455716
7.862400 -13.104000 7.531239
7.909200 -13.104000 7.557069
7.956000 -13.104000 7.578338
8.002800 -13.104000 7.595962
8.049600 -13.104000 7.601672
8.096400 -13.104000 7.634242
8.143200 -13.104000 7.693657
8.190000 -13.104000 7.729823
8.236800 -13.104000 7.778523
8.283600 -13.104000 7.805775
8.330400 -13.104000 7.860538
8.377200 -13.104000 7.886855
8.424000 -13.104000 7.909578
8.470800 -13.104000 7.928206
8.517600 -13.104000 7.946184
8.564400 -13.104000 8.015255
8.611200 -13.104000 8.029604
8.658000 -13.104000 8.047633
8.704800 -13.104000 8.079363
8.751600 -13.104000 8.088457
8.798400 -13.104000 8.129512
8.845200 -13.104000 8.181432
8.892000 -13.104000 8.207947
8.938800 -13.104000 8.247338
8.985600 -13.104000 8.256707
9.032400 -13.104000 8.334000
9.079200 -13.104000 8.442460
9.126000 -13.104000 8.512892
9.172800 -13.104000 8.727347
13.244400 -13.104000 7.623077
13.712400 -13.104000 7.649441
13.759200 -13.104000 7.646277
13.806000 -13.104000 7.646277
13.852800 -13.104000 7.649441
14.227200 -13.104000 7.647246
14.274000 -13.104000 7.647422
14.320800 -13.104000 7.662380
16.146000 -13.104000 6.404822
17.035200 -13.104000 4.137963
17.082000 -13.104000 3.975814
17.128800 -13.104000 3.749954
18.345600 -13.104000 -2.584858
18.392400 -13.104000 -2.798096
18.439200 -13.104000 -2.844265
-18.720000 -13.057200 0.000000
-18.673200 -13.057200 0.000000
-18.626400 -13.057200 0.000000
-18.579600 -13.057200 -14.990503
-18.532800 -13.057200 -14.958998
-18.486000 -13.057200 -14.925012
-18.439200 -13.057200 -14.900721
-18.392400 -13.057200 -14.892648
-18.345600 -13.057200 -14.881103
-18.298800 -13.057200 -14.875749
-18.252000 -13.057200 -14.852171
-18.205200 -13.057200 -14.852171
-18.158400 -13.057200 -14.799602
-18.111600 -13.057200 -14.788326
-18.064800 -13.057200 -14.748498
-18.018000 -13.057200 -14.703538
-17.971200 -13.057200 -14.694511
-17.924400 -13.057200 -14.678870
-17.877600 -13.057200 -14.659658
-17.830800 -13.057200 -14.645556
-17.784000 -13.057200 -14.630951
-17.737200 -13.057200 -14.601041
-17.690400 -13.057200 -14.599904
-17.643600 -13.057200 -14.583332
-17.596800 -13.057200 -14.553135
-17.550000 -13.057200 -14.506235
-17.503200 -13.057200 -14.506235
-17.456400 -13.057200 -14.489992
-17.409600 -13.057200 -14.481874
-17.362800 -13.057200 -14.472613
-17.316000 -13.057200 -14.468986
-17.269200 -13.057200 -14.457173
-17.222400 -13.057200 -14.449326
-17.175600 -13.057200 -14.407105
-17.128800 -13.057200 -14.386443
-17.082000 -13.057200 -14.321863
-17.035200 -13.057200 -14.280478
-16.988400 -13.057200 -14.272725
-16.941600 -13.057200 -14.250244
-16.894800 -13.057200 -14.245703
-16.848000 -13.057200 -14.217678
-16.801200 -13.057200 -14.217678
-16.754400 -13.057200 -14.242955
-16.707600 -13.057200 -14.216751
-16.660800 -13.057200 -14.175369
-16.614000 -13.057200 -14.122641
-16.567200 -13.057200 -14.084804
-16.520400 -13.057200 -14.044215
-16.473600 -13.057200 -13.988882
-16.426800 -13.057200 -13.943039
-16.380000 -13.057200 -13.850379
-16.333200 -13.057200 -13.748620
-15.069600 -13.057200 5.114892
-15.022800 -13.057200 5.136215
-14.976000 -13.057200 5.182487
-14.929200 -13.057200 5.198443
-14.882400 -13.057200 5.223813
-14.835600 -13.057200 5.252715
-14.788800 -13.057200 5.269655
-14.742000 -13.057200 5.311541
-14.695200 -13.057200 5.333449
-14.648400 -13.057200 5.348813
-14.601600 -13.057200 5.359822
-14.554800 -13.057200 5.377010
-14.508000 -13.057200 5.390847
-14.461200 -13.057200 5.401958
-14.414400 -13.057200 5.412889
-14.367600 -13.057200 5.424309
-14.320800 -13.057200 5.436369
-14.274000 -13.057200 5.440421
-14.227200 -13.057200 5.445003
-14.180400 -13.057200 5.455679
-14.133600 -13.057200 5.463826
-14.086800 -13.057200 5.471649
-14.040000 -13.057200 5.478340
-13.993200 -13.057200 5.482721
-13.946400 -13.057200 5.489421
-13.899600 -13.057200 5.496629
-13.852800 -13.057200 5.501374
-13.806000 -13.057200 5.510452
-13.759200 -13.057200 5.526053
-13.712400 -13.057200 5.540279
-13.665600 -13.057200 5.553619
-13.618800 -13.057200 5.623685
-4.305600 -13.057200 23.201850
-4.258800 -13.057200 23.190840
-4.212000 -13.057200 23.182347
-4.165200 -13.057200 9.968555
-4.118400 -13.057200 7.406339
-4.071600 -13.057200 7.321547
-4.024800 -13.057200 7.257923
-3.978000 -13.057200 7.263671
-3.931200 -13.057200 7.263671
-3.884400 -13.057200 7.172536
-3.837600 -13.057200 7.126065
-3.790800 -13.057200 7.073619
-3.744000 -13.057200 7.027292
-3.697200 -13.057200 7.001864
-3.650400 -13.057200 6.954338
-3.603600 -13.057200 6.911466
-3.556800 -13.057200 6.889909
-3.510000 -13.057200 6.818636
-3.463200 -13.057200 6.830749
-3.416400 -13.057200 6.810512
-3.369600 -13.057200 6.764326
-3.322800 -13.057200 6.721361
-3.276000 -13.057200 6.693558
-3.229200 -13.057200 6.659911
-3.182400 -13.057200 6.646544
-3.135600 -13.057200 6.621931
-3.088800 -13.057200 6.595028
-3.042000 -13.057200 6.564395
-2.995200 -13.057200 6.537906
-2.948400 -13.057200 6.527329
-2.901600 -13.057200 6.499614
-2.854800 -13.057200 6.462959
-2.808000 -13.057200 6.449500
-2.761200 -13.057200 6.406225
-2.714400 -13.057200 6.377821
-2.667600 -13.057200 6.342571
-2.620800 -13.057200 6.311447
-2.574000 -13.057200 6.287854
-2.527200 -13.057200 6.258243
-2.480400 -13.057200 6.252984
-2.433600 -13.057200 6.252760
-2.386800 -13.057200 6.236297
-2.340000 -13.057200 6.228849
-2.293200 -13.057200 6.219410
-2.246400 -13.057200 6.201354
-2.199600 -13.057200 6.191727
-2.152800 -13.057200 6.191214
-2.106000 -13.057200 6.173673
-2.059200 -13.057200 6.157787
-2.012400 -13.057200 6.126491
-1.965600 -13.057200 6.116994
-1.918800 -13.057200 6.079883
-1.872000 -13.057200 6.060332
-1.825200 -13.057200 6.039899
-1.778400 -13.057200 6.019404
-1.731600 -13.057200 6.014053
-1.684800 -13.057200 6.006720
-1.638000 -13.057200 6.013462
-1.591200 -13.057200 6.013462
-1.544400 -13.057200 6.005176
-1.497600 -13.057200 6.001659
-1.450800 -13.057200 5.970548
-1.404000 -13.057200 5.948325
-1.357200 -13.057200 5.933156
-1.310400 -13.057200 5.911512
-1.263600 -13.057200 5.894369
-1.216800 -13.057200 5.889698
-1.170000 -13.057200 5.882269
-1.123200 -13.057200 5.882464
-1.076400 -13.057200 5.882269
-1.029600 -13.057200 5.872077
-0.982800 -13.057200 5.882269
-0.936000 -13.057200 5.882464
-0.889200 -13.057200 5.882464
-0.842400 -13.057200 5.882464
-0.795600 -13.057200 5.878517
-0.748800 -13.057200 5.876979
-0.702000 -13.057200 5.878517
-0.655200 -13.057200 5.876979
-0.608400 -13.057200 5.870716
-0.561600 -13.057200 5.869280
-0.514800 -13.057200 5.841873
-0.468000 -13.057200 5.826176
-0.421200 -13.057200 5.817782
-0.374400 -13.057200 5.798396
-0.327600 -13.057200 5.775905
-0.280800 -13.057200 5.765558
-0.234000 -13.057200 5.765558
-0.187200 -13.057200 5.758632
-0.140400 -13.057200 5.768991
-0.093600 -13.057200 5.758632
-0.046800 -13.057200 5.758632
0.000000 -13.057200 5.779731
0.046800 -13.057200 5.774268
0.093600 -13.057200 5.775649
0.140400 -13.057200 5.775649
0.187200 -13.057200 5.770781
0.234000 -13.057200 5.774268
0.280800 -13.057200 5.762178
0.327600 -13.057200 5.759150
0.374400 -13.057200 5.767264
0.421200 -13.057200 5.778093
0.468000 -13.057200 5.793638
0.514800 -13.057200 5.825540
0.561600 -13.057200 5.810872
0.608400 -13.057200 5.805957
0.655200 -13.057200 5.804992
0.702000 -13.057200 5.769883
0.748800 -13.057200 5.766094
0.795600 -13.057200 5.792974
0.842400 -13.057200 5.800977
0.889200 -13.057200 5.805957
0.936000 -13.057200 5.834861
0.982800 -13.057200 5.842129
1.029600 -13.057200 5.842129
1.076400 -13.057200 5.830299
1.123200 -13.057200 5.813219
1.170000 -13.057200 5.796094
1.216800 -13.057200 5.789172
1.263600 -13.057200 5.774796
1.310400 -13.057200 5.781370
1.357200 -13.057200 5.794012
1.404000 -13.057200 5.794012
1.450800 -13.057200 5.790138
1.497600 -13.057200 5.790138
1.544400 -13.057200 5.788178
1.591200 -13.057200 5.790138
1.638000 -13.057200 5.782734
1.684800 -13.057200 5.769791
1.731600 -13.057200 5.780864
1.778400 -13.057200 5.799739
1.825200 -13.057200 5.809844
1.872000 -13.057200 5.816265
1.918800 -13.057200 5.816659
1.965600 -13.057200 5.816659
2.012400 -13.057200 5.837360
2.059200 -13.057200 5.846806
2.106000 -13.057200 5.870161
2.152800 -13.057200 5.890688
2.199600 -13.057200 5.893904
2.246400 -13.057200 5.906971
2.293200 -13.057200 5.907425
2.340000 -13.057200 5.907425
2.386800 -13.057200 5.902913
2.433600 -13.057200 5.883184
2.480400 -13.057200 5.889283
2.527200 -13.057200 5.908792
2.574000 -13.057200 5.913702
2.620800 -13.057200 5.913702
2.667600 -13.057200 5.922000
2.714400 -13.057200 5.935688
2.761200 -13.057200 5.951088
2.808000 -13.057200 5.978953
2.854800 -13.057200 6.001311
2.901600 -13.057200 6.010220
2.948400 -13.057200 6.005696
2.995200 -13.057200 5.987208
3.042000 -13.057200 5.984755
3.088800 -13.057200 5.983640
3.135600 -13.057200 5.984755
3.182400 -13.057200 6.005696
3.229200 -13.057200 6.024684
3.276000 -13.057200 6.046309
3.322800 -13.057200 6.066260
3.369600 -13.057200 6.083061
3.416400 -13.057200 6.091934
3.463200 -13.057200 6.094230
3.510000 -13.057200 6.091934
3.556800 -13.057200 6.104867
3.603600 -13.057200 6.104867
3.650400 -13.057200 6.110821
3.697200 -13.057200 6.110821
3.744000 -13.057200 6.111827
3.790800 -13.057200 6.111827
3.837600 -13.057200 6.111827
3.884400 -13.057200 6.113706
3.931200 -13.057200 6.122146
3.978000 -13.057200 6.122146
4.024800 -13.057200 6.133899
4.071600 -13.057200 6.154542
4.118400 -13.057200 6.159863
4.165200 -13.057200 6.162873
4.212000 -13.057200 6.193317
4.258800 -13.057200 6.207554
4.305600 -13.057200 6.216308
4.352400 -13.057200 6.217568
4.399200 -13.057200 6.226299
4.446000 -13.057200 6.239085
4.492800 -13.057200 6.247922
4.539600 -13.057200 6.256739
4.586400 -13.057200 6.279879
4.633200 -13.057200 6.284330
4.680000 -13.057200 6.320456
4.726800 -13.057200 6.332778
4.773600 -13.057200 6.368751
4.820400 -13.057200 6.381889
4.867200 -13.057200 6.380845
4.914000 -13.057200 6.397061
4.960800 -13.057200 6.419566
5.007600 -13.057200 6.406365
5.054400 -13.057200 6.406365
5.101200 -13.057200 6.441460
5.148000 -13.057200 6.455036
5.194800 -13.057200 6.456041
5.241600 -13.057200 6.456041
5.288400 -13.057200 6.456041
5.335200 -13.057200 6.456041
5.382000 -13.057200 6.478001
5.428800 -13.057200 6.496757
5.475600 -13.057200 6.516793
5.522400 -13.057200 6.538788
5.569200 -13.057200 6.551411
5.616000 -13.057200 6.564175
5.662800 -13.057200 6.586405
5.709600 -13.057200 6.597822
5.756400 -13.057200 6.616154
5.803200 -13.057200 6.637391
5.850000 -13.057200 6.650385
5.896800 -13.057200 6.651835
5.943600 -13.057200 6.671762
5.990400 -13.057200 6.691517
6.037200 -13.057200 6.710945
6.084000 -13.057200 6.720128
6.130800 -13.057200 6.733361
6.177600 -13.057200 6.745112
6.224400 -13.057200 6.754933
6.271200 -13.057200 6.780030
6.318000 -13.057200 6.787967
6.364800 -13.057200 6.804880
6.411600 -13.057200 6.826238
6.458400 -13.057200 6.842891
6.505200 -13.057200 6.861558
6.552000 -13.057200 6.880952
6.598800 -13.057200 6.886010
6.645600 -13.057200 6.927713
6.692400 -13.057200 6.947755
6.739200 -13.057200 6.965841
6.786000 -13.057200 7.011793
6.832800 -13.057200 7.012267
6.879600 -13.057200 7.023206
6.926400 -13.057200 7.036357
6.973200 -13.057200 7.051802
7.020000 -13.057200 7.102675
7.066800 -13.057200 7.117854
7.113600 -13.057200 7.160003
7.160400 -13.057200 7.202861
7.207200 -13.057200 7.228517
7.254000 -13.057200 7.242562
7.300800 -13.057200 7.251367
7.347600 -13.057200 7.264503
7.394400 -13.057200 7.277910
7.441200 -13.057200 7.280635
7.488000 -13.057200 7.302778
7.534800 -13.057200 7.302778
7.581600 -13.057200 7.320204
7.628400 -13.057200 7.369466
7.675200 -13.057200 7.386166
7.722000 -13.057200 7.409852
7.768800 -13.057200 7.436644
7.815600 -13.057200 7.454087
7.862400 -13.057200 7.519663
7.909200 -13.057200 7.563731
7.956000 -13.057200 7.584766
8.002800 -13.057200 7.619784
8.049600 -13.057200 7.620100
8.096400 -13.057200 7.634242
8.143200 -13.057200 7.673495
8.190000 -13.057200 7.729823
8.236800 -13.057200 7.789383
8.283600 -13.057200 7.819449
8.330400 -13.057200 7.867910
8.377200 -13.057200 7.893215
8.424000 -13.057200 7.912607
8.470800 -13.057200 7.933072
8.517600 -13.057200 7.968541
8.564400 -13.057200 8.020189
8.611200 -13.057200 8.047633
8.658000 -13.057200 8.075310
8.704800 -13.057200 8.109241
8.751600 -13.057200 8.129512
8.798400 -13.057200 8.163969
8.845200 -13.057200 8.203286
8.892000 -13.057200 8.236213
8.938800 -13.057200 8.261320
8.985600 -13.057200 8.304762
9.032400 -13.057200 8.371312
9.079200 -13.057200 8.450160
9.126000 -13.057200 8.570025
9.172800 -13.057200 8.741384
13.712400 -13.057200 7.667053
13.759200 -13.057200 7.654910
13.806000 -13.057200 7.654910
13.852800 -13.057200 7.654910
14.040000 -13.057200 7.631587
14.180400 -13.057200 7.634280
14.227200 -13.057200 7.663112
14.274000 -13.057200 7.662380
14.882400 -13.057200 7.747245
14.976000 -13.057200 7.750347
16.099200 -13.057200 6.404822
16.146000 -13.057200 6.368712
16.192800 -13.057200 6.406554
18.392400 -13.057200 -2.674899
18.439200 -13.057200 -2.819742
18.486000 -13.057200 -2.844265
-18.720000 -13.010400 0.000000
-18.673200 -13.010400 0.000000
-18.626400 -13.010400 0.000000
-18.579600 -13.010400 -14.990503
-18.532800 -13.010400 -14.971406
-18.486000 -13.010400 -14.958454
-18.439200 -13.010400 -14.930276
-18.392400 -13.010400 -14.930276
-18.345600 -13.010400 -14.924795
-18.298800 -13.010400 -14.924795
-18.252000 -13.010400 -14.914969
-18.205200 -13.010400 -14.918715
-18.158400 -13.010400 -14.900721
-18.111600 -13.010400 -14.852171
-18.064800 -13.010400 -14.799602
-18.018000 -13.010400 -14.748498
-17.971200 -13.010400 -14.745403
-17.924400 -13.010400 -14.715880
-17.877600 -13.010400 -14.684771
-17.830800 -13.010400 -14.663642
-17.784000 -13.010400 -14.641196
-17.737200 -13.010400 -14.608643
-17.690400 -13.010400 -14.606512
-17.643600 -13.010400 -14.601041
-17.596800 -13.010400 -14.600077
-17.550000 -13.010400 -14.576877
-17.503200 -13.010400 -14.573817
-17.456400 -13.010400 -14.507453
-17.409600 -13.010400 -14.491835
-17.362800 -13.010400 -14.485670
-17.316000 -13.010400 -14.485670
-17.269200 -13.010400 -14.472613
-17.222400 -13.010400 -14.455565
-17.175600 -13.010400 -14.408997
-17.128800 -13.010400 -14.386443
-17.082000 -13.010400 -14.319898
-17.035200 -13.010400 -14.301080
-16.988400 -13.010400 -14.272725
-16.941600 -13.010400 -14.272725
-16.894800 -13.010400 -14.258037
-16.848000 -13.010400 -14.250244
-16.801200 -13.010400 -14.250244
-16.754400 -13.010400 -14.250244
-16.707600 -13.010400 -14.239313
-16.660800 -13.010400 -14.181257
-16.614000 -13.010400 -14.137390
-16.567200 -13.010400 -14.103848
-16.520400 -13.010400 -14.048056
-16.473600 -13.010400 -13.996760
-16.426800 -13.010400 -13.943039
-16.380000 -13.010400 -13.833678
-15.116400 -13.010400 5.127356
-15.069600 -13.010400 5.142805
-15.022800 -13.010400 5.165660
-14.976000 -13.010400 5.198443
-14.929200 -13.010400 5.207545
-14.882400 -13.010400 5.251610
-14.835600 -13.010400 5.269387
-14.788800 -13.010400 5.311541
-14.742000 -13.010400 5.333449
-14.695200 -13.010400 5.343636
-14.648400 -13.010400 5.357584
-14.601600 -13.010400 5.381865
-14.554800 -13.010400 5.389868
-14.508000 -13.010400 5.401842
-14.461200 -13.010400 5.411277
-14.414400 -13.010400 5.417872
-14.367600 -13.010400 5.428452
-14.320800 -13.010400 5.439249
-14.274000 -13.010400 5.443528
-14.227200 -13.010400 5.448204
-14.180400 -13.010400 5.455939
-14.133600 -13.010400 5.461904
-14.086800 -13.010400 5.471305
-14.040000 -13.010400 5.476886
-13.993200 -13.010400 5.481144
-13.946400 -13.010400 5.491068
-13.899600 -13.010400 5.498659
-13.852800 -13.010400 5.503599
-13.806000 -13.010400 5.514500
-13.759200 -13.010400 5.536003
-13.712400 -13.010400 5.542954
-13.665600 -13.010400 5.579102
-4.305600 -13.010400 23.207174
-4.258800 -13.010400 23.196729
-4.212000 -13.010400 23.190840
-4.165200 -13.010400 7.507941
-4.118400 -13.010400 7.406339
-4.071600 -13.010400 7.327673
-4.024800 -13.010400 7.281111
-3.978000 -13.010400 7.269287
-3.931200 -13.010400 7.266786
-3.884400 -13.010400 7.191256
-3.837600 -13.010400 7.125055
-3.790800 -13.010400 7.073619
-3.744000 -13.010400 7.035247
-3.697200 -13.010400 7.001864
-3.650400 -13.010400 6.954338
-3.603600 -13.010400 6.917885
-3.556800 -13.010400 6.900888
-3.510000 -13.010400 6.879359
-3.463200 -13.010400 6.832084
-3.416400 -13.010400 6.813903
-3.369600 -13.010400 6.764326
-3.322800 -13.010400 6.727164
-3.276000 -13.010400 6.694272
-3.229200 -13.010400 6.670874
-3.182400 -13.010400 6.646544
-3.135600 -13.010400 6.621931
-3.088800 -13.010400 6.595028
-3.042000 -13.010400 6.564395
-2.995200 -13.010400 6.534740
-2.948400 -13.010400 6.517647
-2.901600 -13.010400 6.497431
-2.854800 -13.010400 6.458398
-2.808000 -13.010400 6.424341
-2.761200 -13.010400 6.402067
-2.714400 -13.010400 6.353975
-2.667600 -13.010400 6.342571
-2.620800 -13.010400 6.312216
-2.574000 -13.010400 6.304504
-2.527200 -13.010400 6.287854
-2.480400 -13.010400 6.271913
-2.433600 -13.010400 6.271913
-2.386800 -13.010400 6.273282
-2.340000 -13.010400 6.264583
-2.293200 -13.010400 6.225298
-2.246400 -13.010400 6.192091
-2.199600 -13.010400 6.191573
-2.152800 -13.010400 6.190565
-2.106000 -13.010400 6.173673
-2.059200 -13.010400 6.160141
-2.012400 -13.010400 6.126491
-1.965600 -13.010400 6.117847
-1.918800 -13.010400 6.090673
-1.872000 -13.010400 6.077920
-1.825200 -13.010400 6.060332
-1.778400 -13.010400 6.039899
-1.731600 -13.010400 6.020671
-1.684800 -13.010400 6.006720
-1.638000 -13.010400 5.998112
-1.591200 -13.010400 5.996860
-1.544400 -13.010400 5.976304
-1.497600 -13.010400 5.973196
-1.450800 -13.010400 5.949871
-1.404000 -13.010400 5.944229
-1.357200 -13.010400 5.931063
-1.310400 -13.010400 5.894369
-1.263600 -13.010400 5.877164
-1.216800 -13.010400 5.859083
-1.170000 -13.010400 5.865486
-1.123200 -13.010400 5.865486
-1.076400 -13.010400 5.866076
-1.029600 -13.010400 5.865486
-0.982800 -13.010400 5.869014
-0.936000 -13.010400 5.881118
-0.889200 -13.010400 5.882707
-0.842400 -13.010400 5.882707
-0.795600 -13.010400 5.878517
-0.748800 -13.010400 5.876979
-0.702000 -13.010400 5.872026
-0.655200 -13.010400 5.869280
-0.608400 -13.010400 5.869280
-0.561600 -13.010400 5.866324
-0.514800 -13.010400 5.839072
-0.468000 -13.010400 5.826719
-0.421200 -13.010400 5.807287
-0.374400 -13.010400 5.790992
-0.327600 -13.010400 5.765993
-0.280800 -13.010400 5.753409
-0.234000 -13.010400 5.749999
-0.187200 -13.010400 5.746305
-0.140400 -13.010400 5.755761
-0.093600 -13.010400 5.754724
-0.046800 -13.010400 5.755761
0.000000 -13.010400 5.773954
0.046800 -13.010400 5.770781
0.093600 -13.010400 5.770781
0.140400 -13.010400 5.770781
0.187200 -13.010400 5.767264
0.234000 -13.010400 5.767264
0.280800 -13.010400 5.757521
0.327600 -13.010400 5.749935
0.374400 -13.010400 5.767264
0.421200 -13.010400 5.778093
0.468000 -13.010400 5.793638
0.514800 -13.010400 5.810872
0.561600 -13.010400 5.810872
0.608400 -13.010400 5.806524
0.655200 -13.010400 5.805957
0.702000 -13.010400 5.769883
0.748800 -13.010400 5.758711
0.795600 -13.010400 5.780714
0.842400 -13.010400 5.794250
0.889200 -13.010400 5.803128
0.936000 -13.010400 5.820848
0.982800 -13.010400 5.837960
1.029600 -13.010400 5.837960
1.076400 -13.010400 5.817876
1.123200 -13.010400 5.806906
1.170000 -13.010400 5.789172
1.216800 -13.010400 5.774796
1.263600 -13.010400 5.762742
1.310400 -13.010400 5.765501
1.357200 -13.010400 5.781370
1.404000 -13.010400 5.774796
1.450800 -13.010400 5.769791
1.497600 -13.010400 5.767684
1.544400 -13.010400 5.767684
1.591200 -13.010400 5.769791
1.638000 -13.010400 5.769791
1.684800 -13.010400 5.767684
1.731600 -13.010400 5.769791
1.778400 -13.010400 5.795372
1.825200 -13.010400 5.809844
1.872000 -13.010400 5.815303
1.918800 -13.010400 5.816659
1.965600 -13.010400 5.818302
2.012400 -13.010400 5.832441
2.059200 -13.010400 5.844745
2.106000 -13.010400 5.870161
2.152800 -13.010400 5.893904
2.199600 -13.010400 5.902913
2.246400 -13.010400 5.907425
2.293200 -13.010400 5.907616
2.340000 -13.010400 5.907728
2.386800 -13.010400 5.902913
2.433600 -13.010400 5.888224
2.480400 -13.010400 5.889283
2.527200 -13.010400 5.912390
2.574000 -13.010400 5.916756
2.620800 -13.010400 5.916756
2.667600 -13.010400 5.928681
2.714400 -13.010400 5.940962
2.761200 -13.010400 5.971064
2.808000 -13.010400 6.000678
2.854800 -13.010400 6.010220
2.901600 -13.010400 6.011748
2.948400 -13.010400 6.010220
2.995200 -13.010400 6.002040
3.042000 -13.010400 5.984755
3.088800 -13.010400 5.983640
3.135600 -13.010400 5.983640
3.182400 -13.010400 5.987208
3.229200 -13.010400 6.008424
3.276000 -13.010400 6.033678
3.322800 -13.010400 6.065819
3.369600 -13.010400 6.085142
3.416400 -13.010400 6.092704
3.463200 -13.010400 6.104867
3.510000 -13.010400 6.109850
3.556800 -13.010400 6.109850
3.603600 -13.010400 6.101511
3.650400 -13.010400 6.104867
3.697200 -13.010400 6.110097
3.744000 -13.010400 6.110097
3.790800 -13.010400 6.110097
3.837600 -13.010400 6.110097
3.884400 -13.010400 6.113706
3.931200 -13.010400 6.126802
3.978000 -13.010400 6.130012
4.024800 -13.010400 6.142071
4.071600 -13.010400 6.162840
4.118400 -13.010400 6.162873
4.165200 -13.010400 6.166030
4.212000 -13.010400 6.196282
4.258800 -13.010400 6.205843
4.305600 -13.010400 6.215580
4.352400 -13.010400 6.215580
4.399200 -13.010400 6.217568
4.446000 -13.010400 6.231574
4.492800 -13.010400 6.235879
4.539600 -13.010400 6.249935
4.586400 -13.010400 6.266003
4.633200 -13.010400 6.273315
4.680000 -13.010400 6.283825
4.726800 -13.010400 6.320456
4.773600 -13.010400 6.327928
4.820400 -13.010400 6.351717
4.867200 -13.010400 6.369435
4.914000 -13.010400 6.373882
4.960800 -13.010400 6.397061
5.007600 -13.010400 6.398385
5.054400 -13.010400 6.403996
5.101200 -13.010400 6.426911
5.148000 -13.010400 6.459480
5.194800 -13.010400 6.475946
5.241600 -13.010400 6.476544
5.288400 -13.010400 6.476544
5.335200 -13.010400 6.475946
5.382000 -13.010400 6.477068
5.428800 -13.010400 6.489977
5.475600 -13.010400 6.506462
5.522400 -13.010400 6.535405
5.569200 -13.010400 6.551411
5.616000 -13.010400 6.554553
5.662800 -13.010400 6.587085
5.709600 -13.010400 6.597978
5.756400 -13.010400 6.614776
5.803200 -13.010400 6.616321
5.850000 -13.010400 6.636690
5.896800 -13.010400 6.651835
5.943600 -13.010400 6.665313
5.990400 -13.010400 6.687370
6.037200 -13.010400 6.693280
6.084000 -13.010400 6.710945
6.130800 -13.010400 6.720128
6.177600 -13.010400 6.733361
6.224400 -13.010400 6.749990
6.271200 -13.010400 6.777538
6.318000 -13.010400 6.787967
6.364800 -13.010400 6.804880
6.411600 -13.010400 6.825647
6.458400 -13.010400 6.841875
6.505200 -13.010400 6.861558
6.552000 -13.010400 6.880952
6.598800 -13.010400 6.890091
6.645600 -13.010400 6.931086
6.692400 -13.010400 6.950681
6.739200 -13.010400 6.980039
6.786000 -13.010400 7.003692
6.832800 -13.010400 7.011793
6.879600 -13.010400 7.025649
6.926400 -13.010400 7.038251
6.973200 -13.010400 7.051802
7.020000 -13.010400 7.103620
7.066800 -13.010400 7.117854
7.113600 -13.010400 7.137056
7.160400 -13.010400 7.196704
7.207200 -13.010400 7.228517
7.254000 -13.010400 7.251367
7.300800 -13.010400 7.253118
7.347600 -13.010400 7.267076
7.394400 -13.010400 7.277910
7.441200 -13.010400 7.280635
7.488000 -13.010400 7.299982
7.534800 -13.010400 7.302778
7.581600 -13.010400 7.320204
7.628400 -13.010400 7.369924
7.675200 -13.010400 7.386166
7.722000 -13.010400 7.409852
7.768800 -13.010400 7.436644
7.815600 -13.010400 7.444007
7.862400 -13.010400 7.502498
7.909200 -13.010400 7.519074
7.956000 -13.010400 7.563731
8.002800 -13.010400 7.619435
8.049600 -13.010400 7.613658
8.096400 -13.010400 7.632900
8.143200 -13.010400 7.667042
8.190000 -13.010400 7.729823
8.236800 -13.010400 7.786076
8.283600 -13.010400 7.819449
8.330400 -13.010400 7.860538
8.377200 -13.010400 7.893304
8.424000 -13.010400 7.928206
8.470800 -13.010400 7.957400
8.517600 -13.010400 7.980136
8.564400 -13.010400 8.027818
8.611200 -13.010400 8.062993
8.658000 -13.010400 8.105841
8.704800 -13.010400 8.141922
8.751600 -13.010400 8.173196
8.798400 -13.010400 8.194798
8.845200 -13.010400 8.212875
8.892000 -13.010400 8.256707
8.938800 -13.010400 8.313819
8.985600 -13.010400 8.341783
9.032400 -13.010400 8.422864
9.079200 -13.010400 8.502238
9.126000 -13.010400 8.617482
9.172800 -13.010400 8.786842
13.244400 -13.010400 7.624286
13.291200 -13.010400 7.623459
13.338000 -13.010400 7.623077
13.712400 -13.010400 7.674442
13.806000 -13.010400 7.654910
13.852800 -13.010400 7.654910
13.899600 -13.010400 7.650262
13.946400 -13.010400 7.680582
13.993200 -13.010400 7.646277
14.040000 -13.010400 7.636667
14.086800 -13.010400 7.645212
14.133600 -13.010400 7.636531
14.180400 -13.010400 7.636667
14.227200 -13.010400 7.673964
14.274000 -13.010400 7.663112
14.601600 -13.010400 7.705030
14.929200 -13.010400 7.751562
14.976000 -13.010400 7.755364
17.035200 -13.010400 4.390234
17.082000 -13.010400 4.197925
17.456400 -13.010400 2.560670
17.784000 -13.010400 0.850837
18.439200 -13.010400 -2.682285
-18.720000 -12.963600 0.000000
-18.673200 -12.963600 0.000000
-18.626400 -12.963600 0.000000
-18.579600 -12.963600 -15.020420
-18.532800 -12.963600 -15.018888
-18.486000 -12.963600 -14.990503
-18.439200 -12.963600 -14.960148
-18.392400 -12.963600 -14.954707
-18.345600 -12.963600 -14.945342
-18.298800 -12.963600 -14.945342
-18.252000 -12.963600 -14.940453
-18.205200 -12.963600 -14.940453
-18.158400 -12.963600 -14.939608
-18.111600 -12.963600 -14.923470
-18.064800 -12.963600 -14.870565
-18.018000 -12.963600 -14.825485
-17.971200 -12.963600 -14.799602
-17.924400 -12.963600 -14.766944
-17.877600 -12.963600 -14.745403
-17.830800 -12.963600 -14.700791
-17.784000 -12.963600 -14.678870
-17.737200 -12.963600 -14.645556
-17.690400 -12.963600 -14.663642
-17.643600 -12.963600 -14.630951
-17.596800 -12.963600 -14.624526
-17.550000 -12.963600 -14.605665
-17.503200 -12.963600 -14.605592
-17.456400 -12.963600 -14.576877
-17.409600 -12.963600 -14.522995
-17.362800 -12.963600 -14.506500
-17.316000 -12.963600 -14.495951
-17.269200 -12.963600 -14.485670
-17.222400 -12.963600 -14.479089
-17.175600 -12.963600 -14.427341
-17.128800 -12.963600 -14.386443
-17.082000 -12.963600 -14.354204
-17.035200 -12.963600 -14.319898
-16.988400 -12.963600 -14.317121
-16.941600 -12.963600 -14.317121
-16.894800 -12.963600 -14.294993
-16.848000 -12.963600 -14.272725
-16.801200 -12.963600 -14.272725
-16.754400 -12.963600 -14.258037
-16.707600 -12.963600 -14.242007
-16.660800 -12.963600 -14.199969
-16.614000 -12.963600 -14.173228
-16.567200 -12.963600 -14.134367
-16.520400 -12.963600 -14.118275
-16.473600 -12.963600 -14.048056
-16.426800 -12.963600 -13.966168
-15.116400 -12.963600 5.132403
-15.069600 -12.963600 5.149091
-15.022800 -12.963600 5.176068
-14.976000 -12.963600 5.203375
-14.929200 -12.963600 5.236566
-14.882400 -12.963600 5.267679
-14.835600 -12.963600 5.311541
-14.788800 -12.963600 5.331457
-14.742000 -12.963600 5.343636
-14.695200 -12.963600 5.356367
-14.648400 -12.963600 5.378302
-14.601600 -12.963600 5.397130
-14.554800 -12.963600 5.401277
-14.508000 -12.963600 5.413862
-14.461200 -12.963600 5.417872
-14.414400 -12.963600 5.425354
-14.367600 -12.963600 5.431033
-14.320800 -12.963600 5.438023
-14.274000 -12.963600 5.441679
-14.227200 -12.963600 5.448163
-14.180400 -12.963600 5.451946
-14.133600 -12.963600 5.460012
-14.086800 -12.963600 5.464455
-14.040000 -12.963600 5.471305
-13.993200 -12.963600 5.476587
-13.946400 -12.963600 5.491068
-13.899600 -12.963600 5.498659
-13.852800 -12.963600 5.503599
-13.806000 -12.963600 5.526661
-13.759200 -12.963600 5.556496
-13.712400 -12.963600 5.579102
-13.665600 -12.963600 5.660886
-4.305600 -12.963600 23.206957
-4.258800 -12.963600 23.196729
-4.212000 -12.963600 23.195154
-4.165200 -12.963600 7.527165
-4.118400 -12.963600 7.406339
-4.071600 -12.963600 7.355945
-4.024800 -12.963600 7.281111
-3.978000 -12.963600 7.269287
-3.931200 -12.963600 7.263671
-3.884400 -12.963600 7.172536
-3.837600 -12.963600 7.126065
-3.790800 -12.963600 7.074510
-3.744000 -12.963600 7.027292
-3.697200 -12.963600 6.992643
-3.650400 -12.963600 6.954338
-3.603600 -12.963600 6.932331
-3.556800 -12.963600 6.915414
-3.510000 -12.963600 6.900541
-3.463200 -12.963600 6.832084
-3.416400 -12.963600 6.818636
-3.369600 -12.963600 6.770454
-3.322800 -12.963600 6.727164
-3.276000 -12.963600 6.707866
-3.229200 -12.963600 6.675001
-3.182400 -12.963600 6.652134
-3.135600 -12.963600 6.621585
-3.088800 -12.963600 6.592563
-3.042000 -12.963600 6.549841
-2.995200 -12.963600 6.517647
-2.948400 -12.963600 6.499614
-2.901600 -12.963600 6.479693
-2.854800 -12.963600 6.458398
-2.808000 -12.963600 6.437529
-2.761200 -12.963600 6.406238
-2.714400 -12.963600 6.365799
-2.667600 -12.963600 6.342571
-2.620800 -12.963600 6.311974
-2.574000 -12.963600 6.298116
-2.527200 -12.963600 6.281059
-2.480400 -12.963600 6.264583
-2.433600 -12.963600 6.264583
-2.386800 -12.963600 6.271913
-2.340000 -12.963600 6.264583
-2.293200 -12.963600 6.227735
-2.246400 -12.963600 6.208612
-2.199600 -12.963600 6.191727
-2.152800 -12.963600 6.190565
-2.106000 -12.963600 6.178091
-2.059200 -12.963600 6.157787
-2.012400 -12.963600 6.124224
-1.965600 -12.963600 6.117847
-1.918800 -12.963600 6.097625
-1.872000 -12.963600 6.087447
-1.825200 -12.963600 6.065786
-1.778400 -12.963600 6.049959
-1.731600 -12.963600 6.045909
-1.684800 -12.963600 5.999818
-1.638000 -12.963600 5.984137
-1.591200 -12.963600 5.976304
-1.544400 -12.963600 5.970548
-1.497600 -12.963600 5.969914
-1.450800 -12.963600 5.947942
-1.404000 -12.963600 5.938828
-1.357200 -12.963600 5.923311
-1.310400 -12.963600 5.895164
-1.263600 -12.963600 5.886814
-1.216800 -12.963600 5.869014
-1.170000 -12.963600 5.865486
-1.123200 -12.963600 5.865486
-1.076400 -12.963600 5.865486
-1.029600 -12.963600 5.865486
-0.982800 -12.963600 5.869014
-0.936000 -12.963600 5.882707
-0.889200 -12.963600 5.884322
-0.842400 -12.963600 5.885845
-0.795600 -12.963600 5.884322
-0.748800 -12.963600 5.884322
-0.702000 -12.963600 5.876979
-0.655200 -12.963600 5.870716
-0.608400 -12.963600 5.859998
-0.561600 -12.963600 5.859786
-0.514800 -12.963600 5.839223
-0.468000 -12.963600 5.838871
-0.421200 -12.963600 5.826719
-0.374400 -12.963600 5.785835
-0.327600 -12.963600 5.765993
-0.280800 -12.963600 5.754724
-0.234000 -12.963600 5.754724
-0.187200 -12.963600 5.754724
-0.140400 -12.963600 5.758632
-0.093600 -12.963600 5.758632
-0.046800 -12.963600 5.765904
0.000000 -12.963600 5.773954
0.046800 -12.963600 5.769518
0.093600 -12.963600 5.767914
0.140400 -12.963600 5.765904
0.187200 -12.963600 5.767264
0.234000 -12.963600 5.767264
0.280800 -12.963600 5.757521
0.327600 -12.963600 5.755274
0.374400 -12.963600 5.771188
0.421200 -12.963600 5.787728
0.468000 -12.963600 5.800143
0.514800 -12.963600 5.809589
0.561600 -12.963600 5.806524
0.608400 -12.963600 5.805550
0.655200 -12.963600 5.792974
0.702000 -12.963600 5.758711
0.748800 -12.963600 5.744429
0.795600 -12.963600 5.754576
0.842400 -12.963600 5.769883
0.889200 -12.963600 5.792974
0.936000 -12.963600 5.803128
0.982800 -12.963600 5.797835
1.029600 -12.963600 5.797835
1.076400 -12.963600 5.796094
1.123200 -12.963600 5.787322
1.170000 -12.963600 5.779218
1.216800 -12.963600 5.762742
1.263600 -12.963600 5.737280
1.310400 -12.963600 5.762742
1.357200 -12.963600 5.773684
1.404000 -12.963600 5.773684
1.450800 -12.963600 5.769791
1.497600 -12.963600 5.767684
1.544400 -12.963600 5.766884
1.591200 -12.963600 5.773684
1.638000 -12.963600 5.773684
1.684800 -12.963600 5.769791
1.731600 -12.963600 5.795198
1.778400 -12.963600 5.809916
1.825200 -12.963600 5.811453
1.872000 -12.963600 5.816882
1.918800 -12.963600 5.831893
1.965600 -12.963600 5.832441
2.012400 -12.963600 5.844103
2.059200 -12.963600 5.853687
2.106000 -12.963600 5.862333
2.152800 -12.963600 5.906112
2.199600 -12.963600 5.906971
2.246400 -12.963600 5.907425
2.293200 -12.963600 5.907425
2.340000 -12.963600 5.907425
2.386800 -12.963600 5.889283
2.433600 -12.963600 5.877913
2.480400 -12.963600 5.877913
2.527200 -12.963600 5.908100
2.574000 -12.963600 5.912390
2.620800 -12.963600 5.911527
2.667600 -12.963600 5.922000
2.714400 -12.963600 5.938028
2.761200 -12.963600 5.962018
2.808000 -12.963600 5.981368
2.854800 -12.963600 6.027234
2.901600 -12.963600 6.030471
2.948400 -12.963600 6.027234
2.995200 -12.963600 6.005696
3.042000 -12.963600 5.994864
3.088800 -12.963600 5.987208
3.135600 -12.963600 5.987208
3.182400 -12.963600 6.002040
3.229200 -12.963600 6.009057
3.276000 -12.963600 6.046309
3.322800 -12.963600 6.083061
3.369600 -12.963600 6.094972
3.416400 -12.963600 6.095531
3.463200 -12.963600 6.101002
3.510000 -12.963600 6.101002
3.556800 -12.963600 6.104867
3.603600 -12.963600 6.101002
3.650400 -12.963600 6.101472
3.697200 -12.963600 6.101511
3.744000 -12.963600 6.104867
3.790800 -12.963600 6.105939
3.837600 -12.963600 6.106373
3.884400 -12.963600 6.124327
3.931200 -12.963600 6.133899
3.978000 -12.963600 6.136962
4.024800 -12.963600 6.149953
4.071600 -12.963600 6.162840
4.118400 -12.963600 6.166030
4.165200 -12.963600 6.162873
4.212000 -12.963600 6.197292
4.258800 -12.963600 6.205843
4.305600 -12.963600 6.215710
4.352400 -12.963600 6.216308
4.399200 -12.963600 6.217568
4.446000 -12.963600 6.235750
4.492800 -12.963600 6.243084
4.539600 -12.963600 6.252343
4.586400 -12.963600 6.256087
4.633200 -12.963600 6.271840
4.680000 -12.963600 6.271840
4.726800 -12.963600 6.273315
4.773600 -12.963600 6.322863
4.820400 -12.963600 6.327887
4.867200 -12.963600 6.327928
4.914000 -12.963600 6.339541
4.960800 -12.963600 6.377158
5.007600 -12.963600 6.377158
5.054400 -12.963600 6.391777
5.101200 -12.963600 6.402093
5.148000 -12.963600 6.436273
5.194800 -12.963600 6.453539
5.241600 -12.963600 6.473789
5.288400 -12.963600 6.459480
5.335200 -12.963600 6.473789
5.382000 -12.963600 6.477068
5.428800 -12.963600 6.488980
5.475600 -12.963600 6.496757
5.522400 -12.963600 6.534672
5.569200 -12.963600 6.549921
5.616000 -12.963600 6.582029
5.662800 -12.963600 6.597822
5.709600 -12.963600 6.607895
5.756400 -12.963600 6.636690
5.803200 -12.963600 6.645016
5.850000 -12.963600 6.651835
5.896800 -12.963600 6.664033
5.943600 -12.963600 6.668954
5.990400 -12.963600 6.691517
6.037200 -12.963600 6.694974
6.084000 -12.963600 6.701664
6.130800 -12.963600 6.701664
6.177600 -12.963600 6.703657
6.224400 -12.963600 6.736649
6.271200 -12.963600 6.752483
6.318000 -12.963600 6.782595
6.364800 -12.963600 6.793252
6.411600 -12.963600 6.814778
6.458400 -12.963600 6.831971
6.505200 -12.963600 6.861558
6.552000 -12.963600 6.877246
6.598800 -12.963600 6.890091
6.645600 -12.963600 6.907300
6.692400 -12.963600 6.947755
6.739200 -12.963600 6.968100
6.786000 -12.963600 6.985406
6.832800 -12.963600 7.003692
6.879600 -12.963600 7.016858
6.926400 -12.963600 7.036357
6.973200 -12.963600 7.051802
7.020000 -12.963600 7.092493
7.066800 -12.963600 7.107409
7.113600 -12.963600 7.122889
7.160400 -12.963600 7.183959
7.207200 -12.963600 7.215216
7.254000 -12.963600 7.242562
7.300800 -12.963600 7.242562
7.347600 -12.963600 7.257698
7.394400 -12.963600 7.277910
7.441200 -12.963600 7.280635
7.488000 -12.963600 7.295416
7.534800 -12.963600 7.299982
7.581600 -12.963600 7.320204
7.628400 -12.963600 7.372115
7.675200 -12.963600 7.397202
7.722000 -12.963600 7.430281
7.768800 -12.963600 7.441411
7.815600 -12.963600 7.445643
7.862400 -12.963600 7.504325
7.909200 -12.963600 7.519663
7.956000 -12.963600 7.570278
8.002800 -12.963600 7.613658
8.049600 -12.963600 7.617357
8.096400 -12.963600 7.632900
8.143200 -12.963600 7.646761
8.190000 -12.963600 7.701357
8.236800 -12.963600 7.778523
8.283600 -12.963600 7.818133
8.330400 -12.963600 7.860538
8.377200 -12.963600 7.909578
8.424000 -12.963600 7.939683
8.470800 -12.963600 7.972451
8.517600 -12.963600 8.003790
8.564400 -12.963600 8.029604
8.611200 -12.963600 8.080229
8.658000 -12.963600 8.129512
8.704800 -12.963600 8.171196
8.751600 -12.963600 8.205282
8.798400 -12.963600 8.209185
8.845200 -12.963600 8.254781
8.892000 -12.963600 8.312448
8.938800 -12.963600 8.341783
8.985600 -12.963600 8.422864
9.032400 -12.963600 8.430959
9.079200 -12.963600 8.520919
9.126000 -12.963600 8.617482
9.172800 -12.963600 8.786842
13.291200 -12.963600 7.624286
13.852800 -12.963600 7.675678
13.899600 -12.963600 7.682576
14.040000 -12.963600 7.645212
14.086800 -12.963600 7.650262
14.133600 -12.963600 7.636667
14.180400 -12.963600 7.643795
14.227200 -12.963600 7.670195
14.274000 -12.963600 7.670195
14.320800 -12.963600 7.676902
14.601600 -12.963600 7.721595
14.648400 -12.963600 7.733946
14.695200 -12.963600 7.760145
14.742000 -12.963600 7.750347
17.035200 -12.963600 4.493340
17.082000 -12.963600 4.350997
17.409600 -12.963600 2.846918
17.456400 -12.963600 2.644049
17.503200 -12.963600 2.479846
17.737200 -12.963600 1.353550
17.784000 -12.963600 0.987555
-18.720000 -12.916800 0.000000
-18.673200 -12.916800 0.000000
-18.626400 -12.916800 0.000000
-18.579600 -12.916800 -15.041185
-18.532800 -12.916800 -15.037422
-18.486000 -12.916800 -15.030469
-18.439200 -12.916800 -15.004834
-18.392400 -12.916800 -15.004658
-18.345600 -12.916800 -14.960148
-18.298800 -12.916800 -14.979254
-18.252000 -12.916800 -14.964941
-18.205200 -12.916800 -14.964941
-18.158400 -12.916800 -14.953351
-18.111600 -12.916800 -14.944966
-18.064800 -12.916800 -14.924795
-18.018000 -12.916800 -14.896516
-17.971200 -12.916800 -14.827667
-17.924400 -12.916800 -14.821702
-17.877600 -12.916800 -14.798154
-17.830800 -12.916800 -14.751409
-17.784000 -12.916800 -14.730553
-17.737200 -12.916800 -14.667730
-17.690400 -12.916800 -14.667730
-17.643600 -12.916800 -14.630951
-17.596800 -12.916800 -14.624526
-17.550000 -12.916800 -14.608643
-17.503200 -12.916800 -14.608643
-17.456400 -12.916800 -14.605301
-17.409600 -12.916800 -14.578220
-17.362800 -12.916800 -14.534631
-17.316000 -12.916800 -14.521746
-17.269200 -12.916800 -14.491835
-17.222400 -12.916800 -14.480003
-17.175600 -12.916800 -14.427341
-17.128800 -12.916800 -14.386443
-17.082000 -12.916800 -14.386652
-17.035200 -12.916800 -14.344078
-16.988400 -12.916800 -14.327908
-16.941600 -12.916800 -14.327908
-16.894800 -12.916800 -14.319667
-16.848000 -12.916800 -14.299218
-16.801200 -12.916800 -14.285802
-16.754400 -12.916800 -14.258037
-16.707600 -12.916800 -14.239313
-16.660800 -12.916800 -14.181257
-16.614000 -12.916800 -14.171574
-16.567200 -12.916800 -14.124800
-16.520400 -12.916800 -14.118275
-16.473600 -12.916800 -14.048056
-16.426800 -12.916800 -13.966168
-15.210000 -12.916800 5.091449
-15.163200 -12.916800 5.114892
-15.116400 -12.916800 5.149091
-15.069600 -12.916800 5.168596
-15.022800 -12.916800 5.198443
-14.976000 -12.916800 5.233838
-14.929200 -12.916800 5.252715
-14.882400 -12.916800 5.311541
-14.835600 -12.916800 5.332169
-14.788800 -12.916800 5.348813
-14.742000 -12.916800 5.359599
-14.695200 -12.916800 5.396546
-14.648400 -12.916800 5.409900
-14.601600 -12.916800 5.412543
-14.554800 -12.916800 5.416301
-14.508000 -12.916800 5.423630
-14.461200 -12.916800 5.423655
-14.414400 -12.916800 5.425354
-14.367600 -12.916800 5.430379
-14.320800 -12.916800 5.437123
-14.274000 -12.916800 5.441679
-14.227200 -12.916800 5.450658
-14.180400 -12.916800 5.455356
-14.133600 -12.916800 5.460012
-14.086800 -12.916800 5.464455
-14.040000 -12.916800 5.471649
-13.993200 -12.916800 5.476886
-13.946400 -12.916800 5.491917
-13.899600 -12.916800 5.499220
-13.852800 -12.916800 5.521412
-13.806000 -12.916800 5.542954
-13.759200 -12.916800 5.583831
-13.712400 -12.916800 5.630181
-4.305600 -12.916800 23.207174
-4.258800 -12.916800 23.196729
-4.212000 -12.916800 23.196729
-4.165200 -12.916800 23.190752
-4.118400 -12.916800 7.422298
-4.071600 -12.916800 7.360200
-4.024800 -12.916800 7.313577
-3.978000 -12.916800 7.294179
-3.931200 -12.916800 7.287864
-3.884400 -12.916800 7.234554
-3.837600 -12.916800 7.157205
-3.790800 -12.916800 7.096638
-3.744000 -12.916800 7.037379
-3.697200 -12.916800 7.011115
-3.650400 -12.916800 6.962879
-3.603600 -12.916800 6.944740
-3.556800 -12.916800 6.929458
-3.510000 -12.916800 6.911466
-3.463200 -12.916800 6.832084
-3.416400 -12.916800 6.818636
-3.369600 -12.916800 6.778456
-3.322800 -12.916800 6.731908
-3.276000 -12.916800 6.709743
-3.229200 -12.916800 6.675001
-3.182400 -12.916800 6.652134
-3.135600 -12.916800 6.616321
-3.088800 -12.916800 6.567553
-3.042000 -12.916800 6.536074
-2.995200 -12.916800 6.508778
-2.948400 -12.916800 6.493968
-2.901600 -12.916800 6.469007
-2.854800 -12.916800 6.457440
-2.808000 -12.916800 6.428078
-2.761200 -12.916800 6.408985
-2.714400 -12.916800 6.377821
-2.667600 -12.916800 6.345779
-2.620800 -12.916800 6.312216
-2.574000 -12.916800 6.311447
-2.527200 -12.916800 6.281059
-2.480400 -12.916800 6.257084
-2.433600 -12.916800 6.255513
-2.386800 -12.916800 6.249604
-2.340000 -12.916800 6.243855
-2.293200 -12.916800 6.227857
-2.246400 -12.916800 6.225124
-2.199600 -12.916800 6.208612
-2.152800 -12.916800 6.191573
-2.106000 -12.916800 6.179916
-2.059200 -12.916800 6.162600
-2.012400 -12.916800 6.128362
-1.965600 -12.916800 6.117847
-1.918800 -12.916800 6.087447
-1.872000 -12.916800 6.077920
-1.825200 -12.916800 6.065786
-1.778400 -12.916800 6.048194
-1.731600 -12.916800 6.020671
-1.684800 -12.916800 5.988282
-1.638000 -12.916800 5.973196
-1.591200 -12.916800 5.969914
-1.544400 -12.916800 5.961721
-1.497600 -12.916800 5.949871
-1.450800 -12.916800 5.938828
-1.404000 -12.916800 5.923311
-1.357200 -12.916800 5.896365
-1.310400 -12.916800 5.893113
-1.263600 -12.916800 5.870324
-1.216800 -12.916800 5.853537
-1.170000 -12.916800 5.855578
-1.123200 -12.916800 5.855578
-1.076400 -12.916800 5.853537
-1.029600 -12.916800 5.855578
-0.982800 -12.916800 5.856607
-0.936000 -12.916800 5.865486
-0.889200 -12.916800 5.872077
-0.842400 -12.916800 5.866324
-0.795600 -12.916800 5.838389
-0.748800 -12.916800 5.859786
-0.702000 -12.916800 5.837994
-0.655200 -12.916800 5.837994
-0.608400 -12.916800 5.826719
-0.561600 -12.916800 5.826719
-0.514800 -12.916800 5.824210
-0.468000 -12.916800 5.807287
-0.421200 -12.916800 5.802417
-0.374400 -12.916800 5.776749
-0.327600 -12.916800 5.749999
-0.280800 -12.916800 5.746305
-0.234000 -12.916800 5.743611
-0.187200 -12.916800 5.738378
-0.140400 -12.916800 5.738378
-0.093600 -12.916800 5.738378
-0.046800 -12.916800 5.743940
0.000000 -12.916800 5.758632
0.046800 -12.916800 5.755274
0.093600 -12.916800 5.743940
0.140400 -12.916800 5.743522
0.187200 -12.916800 5.743522
0.234000 -12.916800 5.743522
0.280800 -12.916800 5.738882
0.327600 -12.916800 5.734839
0.374400 -12.916800 5.749935
0.421200 -12.916800 5.771188
0.468000 -12.916800 5.779597
0.514800 -12.916800 5.778093
0.561600 -12.916800 5.754576
0.608400 -12.916800 5.775150
0.655200 -12.916800 5.754576
0.702000 -12.916800 5.732920
0.748800 -12.916800 5.709018
0.795600 -12.916800 5.713656
0.842400 -12.916800 5.744429
0.889200 -12.916800 5.769883
0.936000 -12.916800 5.787322
0.982800 -12.916800 5.789172
1.029600 -12.916800 5.789172
1.076400 -12.916800 5.787322
1.123200 -12.916800 5.768616
1.170000 -12.916800 5.758476
1.216800 -12.916800 5.737280
1.263600 -12.916800 5.731603
1.310400 -12.916800 5.735459
1.357200 -12.916800 5.739810
1.404000 -12.916800 5.754963
1.450800 -12.916800 5.754963
1.497600 -12.916800 5.754963
1.544400 -12.916800 5.754963
1.591200 -12.916800 5.768147
1.638000 -12.916800 5.768147
1.684800 -12.916800 5.769791
1.731600 -12.916800 5.782027
1.778400 -12.916800 5.804681
1.825200 -12.916800 5.806301
1.872000 -12.916800 5.816882
1.918800 -12.916800 5.830313
1.965600 -12.916800 5.831893
2.012400 -12.916800 5.841775
2.059200 -12.916800 5.844745
2.106000 -12.916800 5.858460
2.152800 -12.916800 5.896840
2.199600 -12.916800 5.902913
2.246400 -12.916800 5.906971
2.293200 -12.916800 5.902913
2.340000 -12.916800 5.889283
2.386800 -12.916800 5.889283
2.433600 -12.916800 5.877913
2.480400 -12.916800 5.876758
2.527200 -12.916800 5.908100
2.574000 -12.916800 5.911527
2.620800 -12.916800 5.911527
2.667600 -12.916800 5.918437
2.714400 -12.916800 5.935688
2.761200 -12.916800 5.950437
2.808000 -12.916800 5.973864
2.854800 -12.916800 6.000678
2.901600 -12.916800 6.004025
2.948400 -12.916800 6.004025
2.995200 -12.916800 6.003364
3.042000 -12.916800 5.987208
3.088800 -12.916800 5.978953
3.135600 -12.916800 5.983640
3.182400 -12.916800 5.998979
3.229200 -12.916800 6.011530
3.276000 -12.916800 6.025481
3.322800 -12.916800 6.049521
3.369600 -12.916800 6.085142
3.416400 -12.916800 6.085142
3.463200 -12.916800 6.083061
3.510000 -12.916800 6.085142
3.556800 -12.916800 6.089067
3.603600 -12.916800 6.094038
3.650400 -12.916800 6.101472
3.697200 -12.916800 6.104867
3.744000 -12.916800 6.110097
3.790800 -12.916800 6.126814
3.837600 -12.916800 6.126814
3.884400 -12.916800 6.135432
3.931200 -12.916800 6.142071
3.978000 -12.916800 6.142413
4.024800 -12.916800 6.159863
4.071600 -12.916800 6.171234
4.118400 -12.916800 6.196282
4.165200 -12.916800 6.183537
4.212000 -12.916800 6.197292
4.258800 -12.916800 6.204160
4.305600 -12.916800 6.213527
4.352400 -12.916800 6.214900
4.399200 -12.916800 6.217568
4.446000 -12.916800 6.235750
4.492800 -12.916800 6.243084
4.539600 -12.916800 6.252342
4.586400 -12.916800 6.256087
4.633200 -12.916800 6.271840
4.680000 -12.916800 6.271840
4.726800 -12.916800 6.281291
4.773600 -12.916800 6.321535
4.820400 -12.916800 6.320456
4.867200 -12.916800 6.322863
4.914000 -12.916800 6.327887
4.960800 -12.916800 6.351717
5.007600 -12.916800 6.357639
5.054400 -12.916800 6.366589
5.101200 -12.916800 6.377158
5.148000 -12.916800 6.405288
5.194800 -12.916800 6.436273
5.241600 -12.916800 6.452191
5.288400 -12.916800 6.445316
5.335200 -12.916800 6.450234
5.382000 -12.916800 6.462210
5.428800 -12.916800 6.477068
5.475600 -12.916800 6.478511
5.522400 -12.916800 6.518574
5.569200 -12.916800 6.549921
5.616000 -12.916800 6.569634
5.662800 -12.916800 6.587085
5.709600 -12.916800 6.607895
5.756400 -12.916800 6.623896
5.803200 -12.916800 6.634494
5.850000 -12.916800 6.651633
5.896800 -12.916800 6.666233
5.943600 -12.916800 6.684054
5.990400 -12.916800 6.691517
6.037200 -12.916800 6.693280
6.084000 -12.916800 6.701664
6.130800 -12.916800 6.698127
6.177600 -12.916800 6.701664
6.224400 -12.916800 6.729661
6.271200 -12.916800 6.752765
6.318000 -12.916800 6.784484
6.364800 -12.916800 6.804880
6.411600 -12.916800 6.811555
6.458400 -12.916800 6.826238
6.505200 -12.916800 6.854966
6.552000 -12.916800 6.876852
6.598800 -12.916800 6.886010
6.645600 -12.916800 6.894080
6.692400 -12.916800 6.945851
6.739200 -12.916800 6.950681
6.786000 -12.916800 6.980039
6.832800 -12.916800 6.995592
6.879600 -12.916800 7.016858
6.926400 -12.916800 7.036239
6.973200 -12.916800 7.051802
7.020000 -12.916800 7.086399
7.066800 -12.916800 7.107409
7.113600 -12.916800 7.122889
7.160400 -12.916800 7.150172
7.207200 -12.916800 7.200106
7.254000 -12.916800 7.220036
7.300800 -12.916800 7.228517
7.347600 -12.916800 7.246664
7.394400 -12.916800 7.270976
7.441200 -12.916800 7.280366
7.488000 -12.916800 7.291544
7.534800 -12.916800 7.302778
7.581600 -12.916800 7.347020
7.628400 -12.916800 7.373022
7.675200 -12.916800 7.401457
7.722000 -12.916800 7.433448
7.768800 -12.916800 7.443638
7.815600 -12.916800 7.480761
7.862400 -12.916800 7.504325
7.909200 -12.916800 7.519074
7.956000 -12.916800 7.570278
8.002800 -12.916800 7.595962
8.049600 -12.916800 7.606061
8.096400 -12.916800 7.617357
8.143200 -12.916800 7.645473
8.190000 -12.916800 7.698831
8.236800 -12.916800 7.763017
8.283600 -12.916800 7.786076
8.330400 -12.916800 7.852221
8.377200 -12.916800 7.884529
8.424000 -12.916800 7.928206
8.470800 -12.916800 7.972451
8.517600 -12.916800 8.003086
8.564400 -12.916800 8.027818
8.611200 -12.916800 8.105841
8.658000 -12.916800 8.129512
8.704800 -12.916800 8.173196
8.751600 -12.916800 8.203286
8.798400 -12.916800 8.214839
8.845200 -12.916800 8.300894
8.892000 -12.916800 8.365254
8.938800 -12.916800 8.422864
8.985600 -12.916800 8.461394
9.032400 -12.916800 8.502238
9.079200 -12.916800 8.539886
9.126000 -12.916800 8.659369
9.172800 -12.916800 9.011300
13.712400 -12.916800 7.687771
14.040000 -12.916800 7.636667
14.086800 -12.916800 7.645212
14.133600 -12.916800 7.636531
14.180400 -12.916800 7.643795
14.227200 -12.916800 7.676902
14.274000 -12.916800 7.676902
14.320800 -12.916800 7.677246
14.695200 -12.916800 7.762629
14.742000 -12.916800 7.751562
17.082000 -12.916800 4.465390
17.362800 -12.916800 3.291328
17.409600 -12.916800 3.092190
17.456400 -12.916800 2.753389
-18.720000 -12.870000 0.000000
-18.673200 -12.870000 0.000000
-18.626400 -12.870000 0.000000
-18.579600 -12.870000 -15.072836
-18.532800 -12.870000 -15.072836
-18.486000 -12.870000 -15.048946
-18.439200 -12.870000 -15.032756
-18.392400 -12.870000 -15.030469
-18.345600 -12.870000 -15.018189
-18.298800 -12.870000 -15.018888
-18.252000 -12.870000 -15.004834
-18.205200 -12.870000 -14.982598
-18.158400 -12.870000 -14.967736
-18.111600 -12.870000 -14.940453
-18.064800 -12.870000 -14.928358
-18.018000 -12.870000 -14.918364
-17.971200 -12.870000 -14.858453
-17.924400 -12.870000 -14.827667
-17.877600 -12.870000 -14.821569
-17.830800 -12.870000 -14.821569
-17.784000 -12.870000 -14.767914
-17.737200 -12.870000 -14.691842
-17.690400 -12.870000 -14.691189
-17.643600 -12.870000 -14.635970
-17.596800 -12.870000 -14.624526
-17.550000 -12.870000 -14.615674
-17.503200 -12.870000 -14.605665
-17.456400 -12.870000 -14.578220
-17.409600 -12.870000 -14.563758
-17.362800 -12.870000 -14.534631
-17.316000 -12.870000 -14.534631
-17.269200 -12.870000 -14.495951
-17.222400 -12.870000 -14.485670
-17.175600 -12.870000 -14.455565
-17.128800 -12.870000 -14.427341
-17.082000 -12.870000 -14.434727
-17.035200 -12.870000 -14.386652
-16.988400 -12.870000 -14.357102
-16.941600 -12.870000 -14.374627
-16.894800 -12.870000 -14.349400
-16.848000 -12.870000 -14.317121
-16.801200 -12.870000 -14.307321
-16.754400 -12.870000 -14.258037
-16.707600 -12.870000 -14.237240
-16.660800 -12.870000 -14.180614
-16.614000 -12.870000 -14.169757
-16.567200 -12.870000 -14.124800
-16.520400 -12.870000 -14.103989
-16.473600 -12.870000 -14.038574
-16.426800 -12.870000 -13.920070
-15.256800 -12.870000 5.052858
-15.210000 -12.870000 5.105013
-15.163200 -12.870000 5.123005
-15.116400 -12.870000 5.157247
-15.069600 -12.870000 5.195745
-15.022800 -12.870000 5.228648
-14.976000 -12.870000 5.252715
-14.929200 -12.870000 5.269480
-14.882400 -12.870000 5.315310
-14.835600 -12.870000 5.344254
-14.788800 -12.870000 5.359599
-14.742000 -12.870000 5.373175
-14.695200 -12.870000 5.396546
-14.648400 -12.870000 5.409900
-14.601600 -12.870000 5.413691
-14.554800 -12.870000 5.417578
-14.508000 -12.870000 5.423630
-14.461200 -12.870000 5.423630
-14.414400 -12.870000 5.424151
-14.367600 -12.870000 5.429461
-14.320800 -12.870000 5.436369
-14.274000 -12.870000 5.441679
-14.227200 -12.870000 5.451703
-14.180400 -12.870000 5.456537
-14.133600 -12.870000 5.461904
-14.086800 -12.870000 5.468279
-14.040000 -12.870000 5.480747
-13.993200 -12.870000 5.489421
-13.946400 -12.870000 5.499220
-13.899600 -12.870000 5.513265
-13.852800 -12.870000 5.536003
-13.806000 -12.870000 5.556614
-13.759200 -12.870000 5.630181
-4.305600 -12.870000 23.209511
-4.258800 -12.870000 23.205866
-4.212000 -12.870000 23.205866
-4.165200 -12.870000 23.196729
-4.118400 -12.870000 7.459986
-4.071600 -12.870000 7.383850
-4.024800 -12.870000 7.339186
-3.978000 -12.870000 7.313362
-3.931200 -12.870000 7.312573
-3.884400 -12.870000 7.246633
-3.837600 -12.870000 7.172536
-3.790800 -12.870000 7.126065
-3.744000 -12.870000 7.037379
-3.697200 -12.870000 7.013172
-3.650400 -12.870000 6.992643
-3.603600 -12.870000 6.961154
-3.556800 -12.870000 6.944740
-3.510000 -12.870000 6.926602
-3.463200 -12.870000 6.856815
-3.416400 -12.870000 6.820985
-3.369600 -12.870000 6.778882
-3.322800 -12.870000 6.740275
-3.276000 -12.870000 6.710938
-3.229200 -12.870000 6.675001
-3.182400 -12.870000 6.645968
-3.135600 -12.870000 6.595028
-3.088800 -12.870000 6.565828
-3.042000 -12.870000 6.536074
-2.995200 -12.870000 6.505728
-2.948400 -12.870000 6.492258
-2.901600 -12.870000 6.468747
-2.854800 -12.870000 6.457440
-2.808000 -12.870000 6.425641
-2.761200 -12.870000 6.413122
-2.714400 -12.870000 6.377821
-2.667600 -12.870000 6.346937
-2.620800 -12.870000 6.311447
-2.574000 -12.870000 6.310918
-2.527200 -12.870000 6.258243
-2.480400 -12.870000 6.255602
-2.433600 -12.870000 6.253175
-2.386800 -12.870000 6.244366
-2.340000 -12.870000 6.244162
-2.293200 -12.870000 6.243855
-2.246400 -12.870000 6.227735
-2.199600 -12.870000 6.225271
-2.152800 -12.870000 6.190565
-2.106000 -12.870000 6.179916
-2.059200 -12.870000 6.162600
-2.012400 -12.870000 6.122459
-1.965600 -12.870000 6.095454
-1.918800 -12.870000 6.076580
-1.872000 -12.870000 6.064929
-1.825200 -12.870000 6.063298
-1.778400 -12.870000 6.047359
-1.731600 -12.870000 6.006027
-1.684800 -12.870000 5.970950
-1.638000 -12.870000 5.968474
-1.591200 -12.870000 5.966347
-1.544400 -12.870000 5.950064
-1.497600 -12.870000 5.943655
-1.450800 -12.870000 5.923915
-1.404000 -12.870000 5.896365
-1.357200 -12.870000 5.894842
-1.310400 -12.870000 5.877041
-1.263600 -12.870000 5.857073
-1.216800 -12.870000 5.850968
-1.170000 -12.870000 5.850968
-1.123200 -12.870000 5.849353
-1.076400 -12.870000 5.843355
-1.029600 -12.870000 5.843355
-0.982800 -12.870000 5.845172
-0.936000 -12.870000 5.855578
-0.889200 -12.870000 5.855817
-0.842400 -12.870000 5.845172
-0.795600 -12.870000 5.833950
-0.748800 -12.870000 5.845172
-0.702000 -12.870000 5.833950
-0.655200 -12.870000 5.832146
-0.608400 -12.870000 5.815950
-0.561600 -12.870000 5.808991
-0.514800 -12.870000 5.807287
-0.468000 -12.870000 5.807287
-0.421200 -12.870000 5.803074
-0.374400 -12.870000 5.783863
-0.327600 -12.870000 5.743611
-0.280800 -12.870000 5.738378
-0.234000 -12.870000 5.734432
-0.187200 -12.870000 5.734432
-0.140400 -12.870000 5.735031
-0.093600 -12.870000 5.735031
-0.046800 -12.870000 5.743940
0.000000 -12.870000 5.754350
0.046800 -12.870000 5.750926
0.093600 -12.870000 5.743940
0.140400 -12.870000 5.742117
0.187200 -12.870000 5.738882
0.234000 -12.870000 5.734839
0.280800 -12.870000 5.709495
0.327600 -12.870000 5.711781
0.374400 -12.870000 5.720885
0.421200 -12.870000 5.735626
0.468000 -12.870000 5.749935
0.514800 -12.870000 5.734967
0.561600 -12.870000 5.716369
0.608400 -12.870000 5.732920
0.655200 -12.870000 5.713656
0.702000 -12.870000 5.696571
0.748800 -12.870000 5.687198
0.795600 -12.870000 5.696571
0.842400 -12.870000 5.704940
0.889200 -12.870000 5.714737
0.936000 -12.870000 5.744429
0.982800 -12.870000 5.755807
1.029600 -12.870000 5.768616
1.076400 -12.870000 5.779974
1.123200 -12.870000 5.755807
1.170000 -12.870000 5.738407
1.216800 -12.870000 5.725264
1.263600 -12.870000 5.725264
1.310400 -12.870000 5.728681
1.357200 -12.870000 5.731603
1.404000 -12.870000 5.735459
1.450800 -12.870000 5.742680
1.497600 -12.870000 5.744155
1.544400 -12.870000 5.744484
1.591200 -12.870000 5.757741
1.638000 -12.870000 5.757741
1.684800 -12.870000 5.757741
1.731600 -12.870000 5.766884
1.778400 -12.870000 5.776274
1.825200 -12.870000 5.794637
1.872000 -12.870000 5.809844
1.918800 -12.870000 5.816659
1.965600 -12.870000 5.831893
2.012400 -12.870000 5.841775
2.059200 -12.870000 5.844103
2.106000 -12.870000 5.845295
2.152800 -12.870000 5.858460
2.199600 -12.870000 5.877913
2.246400 -12.870000 5.881294
2.293200 -12.870000 5.877913
2.340000 -12.870000 5.876758
2.386800 -12.870000 5.874684
2.433600 -12.870000 5.873226
2.480400 -12.870000 5.872366
2.527200 -12.870000 5.874684
2.574000 -12.870000 5.889283
2.620800 -12.870000 5.889283
2.667600 -12.870000 5.908100
2.714400 -12.870000 5.911527
2.761200 -12.870000 5.922000
2.808000 -12.870000 5.944785
2.854800 -12.870000 5.996057
2.901600 -12.870000 6.000678
2.948400 -12.870000 6.001311
2.995200 -12.870000 5.996057
3.042000 -12.870000 5.973591
3.088800 -12.870000 5.963475
3.135600 -12.870000 5.963475
3.182400 -12.870000 5.978692
3.229200 -12.870000 6.008424
3.276000 -12.870000 6.025481
3.322800 -12.870000 6.071474
3.369600 -12.870000 6.095531
3.416400 -12.870000 6.093166
3.463200 -12.870000 6.085142
3.510000 -12.870000 6.089067
3.556800 -12.870000 6.089067
3.603600 -12.870000 6.101002
3.650400 -12.870000 6.101511
3.697200 -12.870000 6.110097
3.744000 -12.870000 6.126790
3.790800 -12.870000 6.126814
3.837600 -12.870000 6.136962
3.884400 -12.870000 6.136962
3.931200 -12.870000 6.142413
3.978000 -12.870000 6.142071
4.024800 -12.870000 6.155334
4.071600 -12.870000 6.171234
4.118400 -12.870000 6.199632
4.165200 -12.870000 6.196282
4.212000 -12.870000 6.200100
4.258800 -12.870000 6.204160
4.305600 -12.870000 6.212609
4.352400 -12.870000 6.214900
4.399200 -12.870000 6.218364
4.446000 -12.870000 6.235750
4.492800 -12.870000 6.245705
4.539600 -12.870000 6.252342
4.586400 -12.870000 6.262541
4.633200 -12.870000 6.272583
4.680000 -12.870000 6.281291
4.726800 -12.870000 6.321535
4.773600 -12.870000 6.327880
4.820400 -12.870000 6.321535
4.867200 -12.870000 6.322863
4.914000 -12.870000 6.322863
4.960800 -12.870000 6.327928
5.007600 -12.870000 6.331000
5.054400 -12.870000 6.351717
5.101200 -12.870000 6.366589
5.148000 -12.870000 6.403996
5.194800 -12.870000 6.416967
5.241600 -12.870000 6.452191
5.288400 -12.870000 6.452191
5.335200 -12.870000 6.450234
5.382000 -12.870000 6.462210
5.428800 -12.870000 6.476544
5.475600 -12.870000 6.478511
5.522400 -12.870000 6.518574
5.569200 -12.870000 6.538628
5.616000 -12.870000 6.551515
5.662800 -12.870000 6.583126
5.709600 -12.870000 6.592746
5.756400 -12.870000 6.607895
5.803200 -12.870000 6.623896
5.850000 -12.870000 6.651633
5.896800 -12.870000 6.665313
5.943600 -12.870000 6.688981
5.990400 -12.870000 6.694974
6.037200 -12.870000 6.701477
6.084000 -12.870000 6.716985
6.130800 -12.870000 6.710945
6.177600 -12.870000 6.716985
6.224400 -12.870000 6.729661
6.271200 -12.870000 6.754933
6.318000 -12.870000 6.784484
6.364800 -12.870000 6.806616
6.411600 -12.870000 6.811555
6.458400 -12.870000 6.823280
6.505200 -12.870000 6.837991
6.552000 -12.870000 6.865573
6.598800 -12.870000 6.886010
6.645600 -12.870000 6.894080
6.692400 -12.870000 6.940134
6.739200 -12.870000 6.950265
6.786000 -12.870000 6.980039
6.832800 -12.870000 6.992430
6.879600 -12.870000 7.004051
6.926400 -12.870000 7.032135
6.973200 -12.870000 7.041323
7.020000 -12.870000 7.075231
7.066800 -12.870000 7.103620
7.113600 -12.870000 7.114316
7.160400 -12.870000 7.147364
7.207200 -12.870000 7.162800
7.254000 -12.870000 7.200106
7.300800 -12.870000 7.220036
7.347600 -12.870000 7.246664
7.394400 -12.870000 7.268303
7.441200 -12.870000 7.277910
7.488000 -12.870000 7.291544
7.534800 -12.870000 7.299982
7.581600 -12.870000 7.320204
7.628400 -12.870000 7.372115
7.675200 -12.870000 7.405577
7.722000 -12.870000 7.441069
7.768800 -12.870000 7.445478
7.815600 -12.870000 7.492524
7.862400 -12.870000 7.505245
7.909200 -12.870000 7.534862
7.956000 -12.870000 7.577117
8.002800 -12.870000 7.606061
8.049600 -12.870000 7.611907
8.096400 -12.870000 7.625368
8.143200 -12.870000 7.651297
8.190000 -12.870000 7.692353
8.236800 -12.870000 7.732382
8.283600 -12.870000 7.784448
8.330400 -12.870000 7.852221
8.377200 -12.870000 7.880420
8.424000 -12.870000 7.922193
8.470800 -12.870000 7.977490
8.517600 -12.870000 8.003790
8.564400 -12.870000 8.035795
8.611200 -12.870000 8.109241
8.658000 -12.870000 8.132651
8.704800 -12.870000 8.173196
8.751600 -12.870000 8.205282
8.798400 -12.870000 8.229785
8.845200 -12.870000 8.341783
8.892000 -12.870000 8.422864
8.938800 -12.870000 8.461394
8.985600 -12.870000 8.507892
9.032400 -12.870000 8.526290
9.079200 -12.870000 8.574397
9.126000 -12.870000 8.670025
9.172800 -12.870000 9.030460
13.993200 -12.870000 7.687707
14.040000 -12.870000 7.675044
14.086800 -12.870000 7.681082
14.133600 -12.870000 7.680499
14.180400 -12.870000 7.677246
14.227200 -12.870000 7.681082
14.274000 -12.870000 7.681082
14.695200 -12.870000 7.760145
14.742000 -12.870000 7.747245
14.882400 -12.870000 7.747245
15.069600 -12.870000 7.741314
15.116400 -12.870000 7.762156
16.099200 -12.870000 6.431654
17.784000 -12.870000 1.432814
-18.720000 -12.823200 0.000000
-18.673200 -12.823200 0.000000
-18.626400 -12.823200 0.000000
-18.579600 -12.823200 -15.083823
-18.532800 -12.823200 -15.100296
-18.486000 -12.823200 -15.083823
-18.439200 -12.823200 -15.032756
-18.392400 -12.823200 -15.018888
-18.345600 -12.823200 -15.018189
-18.298800 -12.823200 -15.022018
-18.252000 -12.823200 -15.014376
-18.205200 -12.823200 -15.004658
-18.158400 -12.823200 -14.979254
-18.111600 -12.823200 -14.967736
-18.064800 -12.823200 -14.939608
-18.018000 -12.823200 -14.918364
-17.971200 -12.823200 -14.885624
-17.924400 -12.823200 -14.858453
-17.877600 -12.823200 -14.827667
-17.830800 -12.823200 -14.828577
-17.784000 -12.823200 -14.821702
-17.737200 -12.823200 -14.751409
-17.690400 -12.823200 -14.711832
-17.643600 -12.823200 -14.691842
-17.596800 -12.823200 -14.667486
-17.550000 -12.823200 -14.624526
-17.503200 -12.823200 -14.615674
-17.456400 -12.823200 -14.579839
-17.409600 -12.823200 -14.539527
-17.362800 -12.823200 -14.534631
-17.316000 -12.823200 -14.534631
-17.269200 -12.823200 -14.521746
-17.222400 -12.823200 -14.491835
-17.175600 -12.823200 -14.480003
-17.128800 -12.823200 -14.460923
-17.082000 -12.823200 -14.463501
-17.035200 -12.823200 -14.417079
-16.988400 -12.823200 -14.390972
-16.941600 -12.823200 -14.390972
-16.894800 -12.823200 -14.386652
-16.848000 -12.823200 -14.329795
-16.801200 -12.823200 -14.285802
-16.754400 -12.823200 -14.244224
-16.707600 -12.823200 -14.208575
-16.660800 -12.823200 -14.175720
-16.614000 -12.823200 -14.124800
-16.567200 -12.823200 -14.094331
-16.520400 -12.823200 -14.060581
-16.473600 -12.823200 -14.024655
-15.256800 -12.823200 5.091449
-15.210000 -12.823200 5.115963
-15.163200 -12.823200 5.157409
-15.116400 -12.823200 5.189022
-15.069600 -12.823200 5.210970
-15.022800 -12.823200 5.246944
-14.976000 -12.823200 5.267679
-14.929200 -12.823200 5.311541
-14.882400 -12.823200 5.331457
-14.835600 -12.823200 5.356054
-14.788800 -12.823200 5.362523
-14.742000 -12.823200 5.387574
-14.695200 -12.823200 5.402933
-14.648400 -12.823200 5.413691
-14.601600 -12.823200 5.417578
-14.554800 -12.823200 5.422665
-14.508000 -12.823200 5.424151
-14.461200 -12.823200 5.424893
-14.414400 -12.823200 5.425581
-14.367600 -12.823200 5.430379
-14.320800 -12.823200 5.438023
-14.274000 -12.823200 5.447263
-14.227200 -12.823200 5.456537
-14.180400 -12.823200 5.464440
-14.133600 -12.823200 5.471998
-14.086800 -12.823200 5.478340
-14.040000 -12.823200 5.489111
-13.993200 -12.823200 5.494406
-13.946400 -12.823200 5.500871
-13.899600 -12.823200 5.513107
-13.852800 -12.823200 5.530681
-13.806000 -12.823200 5.556614
-13.759200 -12.823200 5.638348
-4.258800 -12.823200 23.207174
-4.212000 -12.823200 23.207174
-4.165200 -12.823200 23.205866
-4.118400 -12.823200 7.495035
-4.071600 -12.823200 7.422298
-4.024800 -12.823200 7.360200
-3.978000 -12.823200 7.313577
-3.931200 -12.823200 7.313362
-3.884400 -12.823200 7.254383
-3.837600 -12.823200 7.198214
-3.790800 -12.823200 7.157588
-3.744000 -12.823200 7.074510
-3.697200 -12.823200 7.026636
-3.650400 -12.823200 6.995442
-3.603600 -12.823200 6.980765
-3.556800 -12.823200 6.961154
-3.510000 -12.823200 6.929458
-3.463200 -12.823200 6.890775
-3.416400 -12.823200 6.820985
-3.369600 -12.823200 6.788847
-3.322800 -12.823200 6.740275
-3.276000 -12.823200 6.710938
-3.229200 -12.823200 6.690556
-3.182400 -12.823200 6.645968
-3.135600 -12.823200 6.595028
-3.088800 -12.823200 6.568827
-3.042000 -12.823200 6.536074
-2.995200 -12.823200 6.505728
-2.948400 -12.823200 6.487784
-2.901600 -12.823200 6.466821
-2.854800 -12.823200 6.452376
-2.808000 -12.823200 6.424341
-2.761200 -12.823200 6.413122
-2.714400 -12.823200 6.365799
-2.667600 -12.823200 6.345779
-2.620800 -12.823200 6.310918
-2.574000 -12.823200 6.288555
-2.527200 -12.823200 6.255602
-2.480400 -12.823200 6.250186
-2.433600 -12.823200 6.244366
-2.386800 -12.823200 6.231194
-2.340000 -12.823200 6.227857
-2.293200 -12.823200 6.226567
-2.246400 -12.823200 6.221298
-2.199600 -12.823200 6.217434
-2.152800 -12.823200 6.190565
-2.106000 -12.823200 6.170557
-2.059200 -12.823200 6.160141
-2.012400 -12.823200 6.120569
-1.965600 -12.823200 6.089718
-1.918800 -12.823200 6.077920
-1.872000 -12.823200 6.065786
-1.825200 -12.823200 6.063298
-1.778400 -12.823200 6.022974
-1.731600 -12.823200 6.006027
-1.684800 -12.823200 5.970950
-1.638000 -12.823200 5.966347
-1.591200 -12.823200 5.963840
-1.544400 -12.823200 5.947942
-1.497600 -12.823200 5.938828
-1.450800 -12.823200 5.923311
-1.404000 -12.823200 5.895164
-1.357200 -12.823200 5.889640
-1.310400 -12.823200 5.872487
-1.263600 -12.823200 5.853537
-1.216800 -12.823200 5.844756
-1.170000 -12.823200 5.840343
-1.123200 -12.823200 5.840163
-1.076400 -12.823200 5.836550
-1.029600 -12.823200 5.836550
-0.982800 -12.823200 5.836550
-0.936000 -12.823200 5.836258
-0.889200 -12.823200 5.836258
-0.842400 -12.823200 5.833950
-0.795600 -12.823200 5.815950
-0.748800 -12.823200 5.832146
-0.702000 -12.823200 5.822030
-0.655200 -12.823200 5.822030
-0.608400 -12.823200 5.805879
-0.561600 -12.823200 5.805514
-0.514800 -12.823200 5.803074
-0.468000 -12.823200 5.805514
-0.421200 -12.823200 5.802417
-0.374400 -12.823200 5.767814
-0.327600 -12.823200 5.735031
-0.280800 -12.823200 5.735031
-0.234000 -12.823200 5.733131
-0.187200 -12.823200 5.734432
-0.140400 -12.823200 5.735031
-0.093600 -12.823200 5.735031
-0.046800 -12.823200 5.754350
0.000000 -12.823200 5.754724
0.046800 -12.823200 5.750926
0.093600 -12.823200 5.742117
0.140400 -12.823200 5.736353
0.187200 -12.823200 5.709495
0.234000 -12.823200 5.709495
0.280800 -12.823200 5.704513
0.327600 -12.823200 5.704992
0.374400 -12.823200 5.716369
0.421200 -12.823200 5.735626
0.468000 -12.823200 5.735626
0.514800 -12.823200 5.730527
0.561600 -12.823200 5.713656
0.608400 -12.823200 5.704940
0.655200 -12.823200 5.696571
0.702000 -12.823200 5.668058
0.748800 -12.823200 5.669297
0.795600 -12.823200 5.684300
0.842400 -12.823200 5.686180
0.889200 -12.823200 5.693232
0.936000 -12.823200 5.709018
0.982800 -12.823200 5.712650
1.029600 -12.823200 5.712650
1.076400 -12.823200 5.743456
1.123200 -12.823200 5.739810
1.170000 -12.823200 5.715657
1.216800 -12.823200 5.712650
1.263600 -12.823200 5.712650
1.310400 -12.823200 5.715886
1.357200 -12.823200 5.725192
1.404000 -12.823200 5.725264
1.450800 -12.823200 5.728681
1.497600 -12.823200 5.740599
1.544400 -12.823200 5.740599
1.591200 -12.823200 5.747965
1.638000 -12.823200 5.751907
1.684800 -12.823200 5.754963
1.731600 -12.823200 5.760263
1.778400 -12.823200 5.772702
1.825200 -12.823200 5.776274
1.872000 -12.823200 5.794523
1.918800 -12.823200 5.806301
1.965600 -12.823200 5.813144
2.012400 -12.823200 5.830313
2.059200 -12.823200 5.841775
2.106000 -12.823200 5.842424
2.152800 -12.823200 5.845295
2.199600 -12.823200 5.858460
2.246400 -12.823200 5.875180
2.293200 -12.823200 5.876758
2.340000 -12.823200 5.875180
2.386800 -12.823200 5.872366
2.433600 -12.823200 5.863136
2.480400 -12.823200 5.861762
2.527200 -12.823200 5.873966
2.574000 -12.823200 5.875921
2.620800 -12.823200 5.875921
2.667600 -12.823200 5.889477
2.714400 -12.823200 5.912422
2.761200 -12.823200 5.922000
2.808000 -12.823200 5.944785
2.854800 -12.823200 5.973864
2.901600 -12.823200 5.996057
2.948400 -12.823200 5.978953
2.995200 -12.823200 5.973864
3.042000 -12.823200 5.947027
3.088800 -12.823200 5.945773
3.135600 -12.823200 5.941627
3.182400 -12.823200 5.959064
3.229200 -12.823200 5.978692
3.276000 -12.823200 6.016494
3.322800 -12.823200 6.051095
3.369600 -12.823200 6.095759
3.416400 -12.823200 6.093166
3.463200 -12.823200 6.083061
3.510000 -12.823200 6.089067
3.556800 -12.823200 6.080437
3.603600 -12.823200 6.089067
3.650400 -12.823200 6.101002
3.697200 -12.823200 6.110097
3.744000 -12.823200 6.117134
3.790800 -12.823200 6.117134
3.837600 -12.823200 6.126790
3.884400 -12.823200 6.136962
3.931200 -12.823200 6.142413
3.978000 -12.823200 6.142413
4.024800 -12.823200 6.154542
4.071600 -12.823200 6.166030
4.118400 -12.823200 6.196282
4.165200 -12.823200 6.171495
4.212000 -12.823200 6.199632
4.258800 -12.823200 6.200100
4.305600 -12.823200 6.213527
4.352400 -12.823200 6.216308
4.399200 -12.823200 6.226299
4.446000 -12.823200 6.243047
4.492800 -12.823200 6.256087
4.539600 -12.823200 6.252343
4.586400 -12.823200 6.266003
4.633200 -12.823200 6.272583
4.680000 -12.823200 6.281291
4.726800 -12.823200 6.291718
4.773600 -12.823200 6.322863
4.820400 -12.823200 6.291164
4.867200 -12.823200 6.321535
4.914000 -12.823200 6.321535
4.960800 -12.823200 6.327774
5.007600 -12.823200 6.331000
5.054400 -12.823200 6.351717
5.101200 -12.823200 6.363136
5.148000 -12.823200 6.403996
5.194800 -12.823200 6.415884
5.241600 -12.823200 6.445316
5.288400 -12.823200 6.453539
5.335200 -12.823200 6.453539
5.382000 -12.823200 6.462480
5.428800 -12.823200 6.476544
5.475600 -12.823200 6.482463
5.522400 -12.823200 6.502642
5.569200 -12.823200 6.534306
5.616000 -12.823200 6.536730
5.662800 -12.823200 6.551515
5.709600 -12.823200 6.582425
5.756400 -12.823200 6.592733
5.803200 -12.823200 6.598609
5.850000 -12.823200 6.623896
5.896800 -12.823200 6.664033
5.943600 -12.823200 6.666233
5.990400 -12.823200 6.691517
6.037200 -12.823200 6.698127
6.084000 -12.823200 6.720128
6.130800 -12.823200 6.720128
6.177600 -12.823200 6.749990
6.224400 -12.823200 6.754933
6.271200 -12.823200 6.761897
6.318000 -12.823200 6.798868
6.364800 -12.823200 6.806616
6.411600 -12.823200 6.811555
6.458400 -12.823200 6.821278
6.505200 -12.823200 6.828577
6.552000 -12.823200 6.876852
6.598800 -12.823200 6.894011
6.645600 -12.823200 6.903154
6.692400 -12.823200 6.940134
6.739200 -12.823200 6.950265
6.786000 -12.823200 6.951913
6.832800 -12.823200 6.981079
6.879600 -12.823200 6.996560
6.926400 -12.823200 7.020180
6.973200 -12.823200 7.032135
7.020000 -12.823200 7.059805
7.066800 -12.823200 7.086399
7.113600 -12.823200 7.095706
7.160400 -12.823200 7.137056
7.207200 -12.823200 7.147364
7.254000 -12.823200 7.162800
7.300800 -12.823200 7.208142
7.347600 -12.823200 7.241075
7.394400 -12.823200 7.265610
7.441200 -12.823200 7.277596
7.488000 -12.823200 7.291544
7.534800 -12.823200 7.302778
7.581600 -12.823200 7.335771
7.628400 -12.823200 7.366621
7.675200 -12.823200 7.433448
7.722000 -12.823200 7.443638
7.768800 -12.823200 7.445478
7.815600 -12.823200 7.480761
7.862400 -12.823200 7.492920
7.909200 -12.823200 7.512376
7.956000 -12.823200 7.570278
8.002800 -12.823200 7.602776
8.049600 -12.823200 7.611052
8.096400 -12.823200 7.625368
8.143200 -12.823200 7.646867
8.190000 -12.823200 7.689524
8.236800 -12.823200 7.708130
8.283600 -12.823200 7.784448
8.330400 -12.823200 7.836658
8.377200 -12.823200 7.873411
8.424000 -12.823200 7.914023
8.470800 -12.823200 7.977490
8.517600 -12.823200 8.003790
8.564400 -12.823200 8.029604
8.611200 -12.823200 8.105841
8.658000 -12.823200 8.132651
8.704800 -12.823200 8.171196
8.751600 -12.823200 8.205282
8.798400 -12.823200 8.215303
8.845200 -12.823200 8.365254
8.892000 -12.823200 8.429233
8.938800 -12.823200 8.500169
8.985600 -12.823200 8.511682
9.032400 -12.823200 8.531240
9.079200 -12.823200 8.614120
9.126000 -12.823200 8.700862
9.172800 -12.823200 9.114897
13.899600 -12.823200 7.690973
14.040000 -12.823200 7.687087
14.086800 -12.823200 7.687707
14.133600 -12.823200 7.681082
14.320800 -12.823200 7.701805
14.367600 -12.823200 7.696332
14.414400 -12.823200 7.718186
14.461200 -12.823200 7.735456
14.648400 -12.823200 7.733996
14.695200 -12.823200 7.769442
14.742000 -12.823200 7.772765
14.788800 -12.823200 7.747119
15.022800 -12.823200 7.760786
15.069600 -12.823200 7.760786
15.163200 -12.823200 7.774741
16.052400 -12.823200 6.436640
17.362800 -12.823200 3.496805
17.690400 -12.823200 1.901716
17.737200 -12.823200 1.678217
17.784000 -12.823200 1.525186
-18.720000 -12.776400 0.000000
-18.673200 -12.776400 0.000000
-18.626400 -12.776400 0.000000
-18.579600 -12.776400 -15.100296
-18.532800 -12.776400 -15.102557
-18.486000 -12.776400 -15.102557
-18.439200 -12.776400 -15.083823
-18.392400 -12.776400 -15.032756
-18.345600 -12.776400 -15.033943
-18.298800 -12.776400 -15.033943
-18.252000 -12.776400 -15.017359
-18.205200 -12.776400 -15.004834
-18.158400 -12.776400 -14.979840
-18.111600 -12.776400 -14.967736
-18.064800 -12.776400 -14.939608
-18.018000 -12.776400 -14.907741
-17.971200 -12.776400 -14.885624
-17.924400 -12.776400 -14.862783
-17.877600 -12.776400 -14.854054
-17.830800 -12.776400 -14.862783
-17.784000 -12.776400 -14.828577
-17.737200 -12.776400 -14.821569
-17.690400 -12.776400 -14.767914
-17.643600 -12.776400 -14.711832
-17.596800 -12.776400 -14.692621
-17.550000 -12.776400 -14.684608
-17.503200 -12.776400 -14.677122
-17.456400 -12.776400 -14.624526
-17.409600 -12.776400 -14.605665
-17.362800 -12.776400 -14.579839
-17.316000 -12.776400 -14.563758
-17.269200 -12.776400 -14.534793
-17.222400 -12.776400 -14.530444
-17.175600 -12.776400 -14.530444
-17.128800 -12.776400 -14.497566
-17.082000 -12.776400 -14.490791
-17.035200 -12.776400 -14.460923
-16.988400 -12.776400 -14.399314
-16.941600 -12.776400 -14.390972
-16.894800 -12.776400 -14.384559
-16.848000 -12.776400 -14.337902
-16.801200 -12.776400 -14.313297
-16.754400 -12.776400 -14.285786
-16.707600 -12.776400 -14.237240
-16.660800 -12.776400 -14.173228
-16.614000 -12.776400 -14.103989
-16.567200 -12.776400 -14.038574
-16.520400 -12.776400 -14.031857
-15.303600 -12.776400 5.054456
-15.256800 -12.776400 5.110504
-15.210000 -12.776400 5.132403
-15.163200 -12.776400 5.189022
-15.116400 -12.776400 5.207198
-15.069600 -12.776400 5.233838
-15.022800 -12.776400 5.264133
-14.976000 -12.776400 5.308879
-14.929200 -12.776400 5.328415
-14.882400 -12.776400 5.344254
-14.835600 -12.776400 5.362523
-14.788800 -12.776400 5.377692
-14.742000 -12.776400 5.396546
-14.695200 -12.776400 5.409900
-14.648400 -12.776400 5.417376
-14.601600 -12.776400 5.422665
-14.554800 -12.776400 5.423649
-14.508000 -12.776400 5.425354
-14.461200 -12.776400 5.425354
-14.414400 -12.776400 5.425581
-14.367600 -12.776400 5.430379
-14.320800 -12.776400 5.438023
-14.274000 -12.776400 5.449575
-14.227200 -12.776400 5.456734
-14.180400 -12.776400 5.461904
-14.133600 -12.776400 5.471998
-14.086800 -12.776400 5.474816
-14.040000 -12.776400 5.489111
-13.993200 -12.776400 5.494702
-13.946400 -12.776400 5.513107
-13.899600 -12.776400 5.523234
-13.852800 -12.776400 5.548950
-4.305600 -12.776400 23.213341
-4.258800 -12.776400 23.209511
-4.212000 -12.776400 23.209511
-4.165200 -12.776400 23.207174
-4.118400 -12.776400 7.560048
-4.071600 -12.776400 7.463765
-4.024800 -12.776400 7.367483
-3.978000 -12.776400 7.314118
-3.931200 -12.776400 7.313577
-3.884400 -12.776400 7.287013
-3.837600 -12.776400 7.233889
-3.790800 -12.776400 7.164216
-3.744000 -12.776400 7.096638
-3.697200 -12.776400 7.035309
-3.650400 -12.776400 6.994855
-3.603600 -12.776400 6.962879
-3.556800 -12.776400 6.954338
-3.510000 -12.776400 6.928217
-3.463200 -12.776400 6.879504
-3.416400 -12.776400 6.831058
-3.369600 -12.776400 6.820985
-3.322800 -12.776400 6.758079
-3.276000 -12.776400 6.712024
-3.229200 -12.776400 6.693558
-3.182400 -12.776400 6.645968
-3.135600 -12.776400 6.594032
-3.088800 -12.776400 6.565828
-3.042000 -12.776400 6.533690
-2.995200 -12.776400 6.504669
-2.948400 -12.776400 6.479693
-2.901600 -12.776400 6.461221
-2.854800 -12.776400 6.435118
-2.808000 -12.776400 6.422748
-2.761200 -12.776400 6.408653
-2.714400 -12.776400 6.345779
-2.667600 -12.776400 6.316367
-2.620800 -12.776400 6.310896
-2.574000 -12.776400 6.279530
-2.527200 -12.776400 6.253175
-2.480400 -12.776400 6.244366
-2.433600 -12.776400 6.242005
-2.386800 -12.776400 6.228483
-2.340000 -12.776400 6.227857
-2.293200 -12.776400 6.226567
-2.246400 -12.776400 6.194279
-2.199600 -12.776400 6.194279
-2.152800 -12.776400 6.177985
-2.106000 -12.776400 6.162600
-2.059200 -12.776400 6.128634
-2.012400 -12.776400 6.119620
-1.965600 -12.776400 6.089458
-1.918800 -12.776400 6.065786
-1.872000 -12.776400 6.061767
-1.825200 -12.776400 6.048194
-1.778400 -12.776400 6.007330
-1.731600 -12.776400 5.999818
-1.684800 -12.776400 5.981715
-1.638000 -12.776400 5.966347
-1.591200 -12.776400 5.953485
-1.544400 -12.776400 5.943655
-1.497600 -12.776400 5.937296
-1.450800 -12.776400 5.904919
-1.404000 -12.776400 5.894842
-1.357200 -12.776400 5.870755
-1.310400 -12.776400 5.859221
-1.263600 -12.776400 5.844756
-1.216800 -12.776400 5.840163
-1.170000 -12.776400 5.840135
-1.123200 -12.776400 5.838919
-1.076400 -12.776400 5.836258
-1.029600 -12.776400 5.836550
-0.982800 -12.776400 5.836550
-0.936000 -12.776400 5.836258
-0.889200 -12.776400 5.836258
-0.842400 -12.776400 5.834684
-0.795600 -12.776400 5.809023
-0.748800 -12.776400 5.815950
-0.702000 -12.776400 5.803829
-0.655200 -12.776400 5.805879
-0.608400 -12.776400 5.803269
-0.561600 -12.776400 5.803074
-0.514800 -12.776400 5.793025
-0.468000 -12.776400 5.803074
-0.421200 -12.776400 5.793025
-0.374400 -12.776400 5.744893
-0.327600 -12.776400 5.732823
-0.280800 -12.776400 5.732823
-0.234000 -12.776400 5.732823
-0.187200 -12.776400 5.734432
-0.140400 -12.776400 5.732823
-0.093600 -12.776400 5.734432
-0.046800 -12.776400 5.754350
0.000000 -12.776400 5.754350
0.046800 -12.776400 5.743522
0.093600 -12.776400 5.738882
0.140400 -12.776400 5.728012
0.187200 -12.776400 5.704992
0.234000 -12.776400 5.704992
0.280800 -12.776400 5.685788
0.327600 -12.776400 5.702485
0.374400 -12.776400 5.702485
0.421200 -12.776400 5.709495
0.468000 -12.776400 5.702485
0.514800 -12.776400 5.696571
0.561600 -12.776400 5.690167
0.608400 -12.776400 5.693232
0.655200 -12.776400 5.686407
0.702000 -12.776400 5.660980
0.748800 -12.776400 5.660980
0.795600 -12.776400 5.668058
0.842400 -12.776400 5.677953
0.889200 -12.776400 5.682763
0.936000 -12.776400 5.683661
0.982800 -12.776400 5.705543
1.029600 -12.776400 5.709018
1.076400 -12.776400 5.739810
1.123200 -12.776400 5.715327
1.170000 -12.776400 5.712650
1.216800 -12.776400 5.712394
1.263600 -12.776400 5.712394
1.310400 -12.776400 5.715327
1.357200 -12.776400 5.716399
1.404000 -12.776400 5.721265
1.450800 -12.776400 5.725192
1.497600 -12.776400 5.728681
1.544400 -12.776400 5.728681
1.591200 -12.776400 5.747235
1.638000 -12.776400 5.747965
1.684800 -12.776400 5.751907
1.731600 -12.776400 5.760263
1.778400 -12.776400 5.776274
1.825200 -12.776400 5.786825
1.872000 -12.776400 5.804681
1.918800 -12.776400 5.806301
1.965600 -12.776400 5.811497
2.012400 -12.776400 5.816802
2.059200 -12.776400 5.839140
2.106000 -12.776400 5.842238
2.152800 -12.776400 5.842424
2.199600 -12.776400 5.842424
2.246400 -12.776400 5.858460
2.293200 -12.776400 5.874684
2.340000 -12.776400 5.873966
2.386800 -12.776400 5.863136
2.433600 -12.776400 5.856578
2.480400 -12.776400 5.856578
2.527200 -12.776400 5.866946
2.574000 -12.776400 5.872366
2.620800 -12.776400 5.861762
2.667600 -12.776400 5.870977
2.714400 -12.776400 5.884508
2.761200 -12.776400 5.916966
2.808000 -12.776400 5.942505
2.854800 -12.776400 5.947027
2.901600 -12.776400 5.973864
2.948400 -12.776400 5.963475
2.995200 -12.776400 5.955430
3.042000 -12.776400 5.945773
3.088800 -12.776400 5.941627
3.135600 -12.776400 5.941061
3.182400 -12.776400 5.955430
3.229200 -12.776400 5.973922
3.276000 -12.776400 6.011530
3.322800 -12.776400 6.025481
3.369600 -12.776400 6.065819
3.416400 -12.776400 6.065819
3.463200 -12.776400 6.071474
3.510000 -12.776400 6.072006
3.556800 -12.776400 6.072006
3.603600 -12.776400 6.079156
3.650400 -12.776400 6.094038
3.697200 -12.776400 6.099097
3.744000 -12.776400 6.110097
3.790800 -12.776400 6.117134
3.837600 -12.776400 6.126790
3.884400 -12.776400 6.135432
3.931200 -12.776400 6.142071
3.978000 -12.776400 6.136962
4.024800 -12.776400 6.146902
4.071600 -12.776400 6.158687
4.118400 -12.776400 6.171234
4.165200 -12.776400 6.166030
4.212000 -12.776400 6.190273
4.258800 -12.776400 6.190273
4.305600 -12.776400 6.200100
4.352400 -12.776400 6.209469
4.399200 -12.776400 6.214900
4.446000 -12.776400 6.241053
4.492800 -12.776400 6.252342
4.539600 -12.776400 6.252342
4.586400 -12.776400 6.262541
4.633200 -12.776400 6.272583
4.680000 -12.776400 6.281291
4.726800 -12.776400 6.291718
4.773600 -12.776400 6.327880
4.820400 -12.776400 6.321535
4.867200 -12.776400 6.327928
4.914000 -12.776400 6.344621
4.960800 -12.776400 6.356075
5.007600 -12.776400 6.363136
5.054400 -12.776400 6.363355
5.101200 -12.776400 6.378524
5.148000 -12.776400 6.403996
5.194800 -12.776400 6.426328
5.241600 -12.776400 6.448003
5.288400 -12.776400 6.453539
5.335200 -12.776400 6.453539
5.382000 -12.776400 6.462480
5.428800 -12.776400 6.470953
5.475600 -12.776400 6.477736
5.522400 -12.776400 6.501065
5.569200 -12.776400 6.526934
5.616000 -12.776400 6.538628
5.662800 -12.776400 6.551129
5.709600 -12.776400 6.576393
5.756400 -12.776400 6.592592
5.803200 -12.776400 6.597978
5.850000 -12.776400 6.606144
5.896800 -12.776400 6.651633
5.943600 -12.776400 6.664033
5.990400 -12.776400 6.688981
6.037200 -12.776400 6.700235
6.084000 -12.776400 6.721977
6.130800 -12.776400 6.729661
6.177600 -12.776400 6.752765
6.224400 -12.776400 6.754111
6.271200 -12.776400 6.768568
6.318000 -12.776400 6.806090
6.364800 -12.776400 6.813981
6.411600 -12.776400 6.814778
6.458400 -12.776400 6.825647
6.505200 -12.776400 6.846364
6.552000 -12.776400 6.857917
6.598800 -12.776400 6.890091
6.645600 -12.776400 6.894080
6.692400 -12.776400 6.940134
6.739200 -12.776400 6.951555
6.786000 -12.776400 6.975143
6.832800 -12.776400 6.985406
6.879600 -12.776400 6.996560
6.926400 -12.776400 7.011745
6.973200 -12.776400 7.029916
7.020000 -12.776400 7.054148
7.066800 -12.776400 7.067140
7.113600 -12.776400 7.086399
7.160400 -12.776400 7.107409
7.207200 -12.776400 7.145467
7.254000 -12.776400 7.162800
7.300800 -12.776400 7.200106
7.347600 -12.776400 7.226975
7.394400 -12.776400 7.246664
7.441200 -12.776400 7.267076
7.488000 -12.776400 7.280377
7.534800 -12.776400 7.302778
7.581600 -12.776400 7.337120
7.628400 -12.776400 7.366621
7.675200 -12.776400 7.443333
7.722000 -12.776400 7.444771
7.768800 -12.776400 7.446282
7.815600 -12.776400 7.492524
7.862400 -12.776400 7.502498
7.909200 -12.776400 7.519074
7.956000 -12.776400 7.560324
8.002800 -12.776400 7.584766
8.049600 -12.776400 7.602776
8.096400 -12.776400 7.616369
8.143200 -12.776400 7.645473
8.190000 -12.776400 7.669031
8.236800 -12.776400 7.692353
8.283600 -12.776400 7.702205
8.330400 -12.776400 7.805325
8.377200 -12.776400 7.863424
8.424000 -12.776400 7.921953
8.470800 -12.776400 7.977490
8.517600 -12.776400 8.003790
8.564400 -12.776400 8.035795
8.611200 -12.776400 8.105841
8.658000 -12.776400 8.128955
8.704800 -12.776400 8.166734
8.751600 -12.776400 8.197194
8.798400 -12.776400 8.215303
8.845200 -12.776400 8.339911
8.892000 -12.776400 8.427990
8.938800 -12.776400 8.493427
8.985600 -12.776400 8.511682
9.032400 -12.776400 8.539886
9.079200 -12.776400 8.617482
9.126000 -12.776400 8.759724
9.172800 -12.776400 9.114897
13.806000 -12.776400 7.690214
13.852800 -12.776400 7.679491
13.993200 -12.776400 7.690479
14.040000 -12.776400 7.689119
14.086800 -12.776400 7.690214
14.133600 -12.776400 7.689119
14.180400 -12.776400 7.705804
14.274000 -12.776400 7.735456
14.320800 -12.776400 7.721595
14.367600 -12.776400 7.721595
14.414400 -12.776400 7.736713
14.461200 -12.776400 7.745737
14.648400 -12.776400 7.747119
14.976000 -12.776400 7.786162
15.022800 -12.776400 7.774741
15.069600 -12.776400 7.762156
15.116400 -12.776400 7.783915
15.163200 -12.776400 7.774741
17.128800 -12.776400 4.657015
17.690400 -12.776400 2.012234
17.737200 -12.776400 1.846445
18.532800 -12.776400 -2.519907
18.579600 -12.776400 0.000000
18.626400 -12.776400 0.000000
-18.720000 -12.729600 0.000000
-18.673200 -12.729600 0.000000
-18.626400 -12.729600 0.000000
-18.579600 -12.729600 -15.102557
-18.532800 -12.729600 -15.109470
-18.486000 -12.729600 -15.109470
-18.439200 -12.729600 -15.083823
-18.392400 -12.729600 -15.033943
-18.345600 -12.729600 -15.023663
-18.298800 -12.729600 -15.022018
-18.252000 -12.729600 -15.014376
-18.205200 -12.729600 -14.999050
-18.158400 -12.729600 -14.979840
-18.111600 -12.729600 -14.967736
-18.064800 -12.729600 -14.939608
-18.018000 -12.729600 -14.907741
-17.971200 -12.729600 -14.885624
-17.924400 -12.729600 -14.862783
-17.877600 -12.729600 -14.858453
-17.830800 -12.729600 -14.882015
-17.784000 -12.729600 -14.854054
-17.737200 -12.729600 -14.827633
-17.690400 -12.729600 -14.786057
-17.643600 -12.729600 -14.727365
-17.596800 -12.729600 -14.711832
-17.550000 -12.729600 -14.691189
-17.503200 -12.729600 -14.677122
-17.456400 -12.729600 -14.635970
-17.409600 -12.729600 -14.605665
-17.362800 -12.729600 -14.575251
-17.316000 -12.729600 -14.539527
-17.269200 -12.729600 -14.534793
-17.222400 -12.729600 -14.530444
-17.175600 -12.729600 -14.530444
-17.128800 -12.729600 -14.497566
-17.082000 -12.729600 -14.490791
-17.035200 -12.729600 -14.463501
-16.988400 -12.729600 -14.420664
-16.941600 -12.729600 -14.414360
-16.894800 -12.729600 -14.399314
-16.848000 -12.729600 -14.370030
-16.801200 -12.729600 -14.317121
-16.754400 -12.729600 -14.285802
-16.707600 -12.729600 -14.208575
-16.660800 -12.729600 -14.169757
-16.614000 -12.729600 -14.063465
-16.567200 -12.729600 -14.036714
-16.520400 -12.729600 -14.024655
-15.350400 -12.729600 5.060045
-15.303600 -12.729600 5.106706
-15.256800 -12.729600 5.152239
-15.210000 -12.729600 5.182240
-15.163200 -12.729600 5.207198
-15.116400 -12.729600 5.228648
-15.069600 -12.729600 5.256499
-15.022800 -12.729600 5.291469
-14.976000 -12.729600 5.327652
-14.929200 -12.729600 5.333444
-14.882400 -12.729600 5.362120
-14.835600 -12.729600 5.377682
-14.788800 -12.729600 5.396546
-14.742000 -12.729600 5.402576
-14.695200 -12.729600 5.415007
-14.648400 -12.729600 5.422096
-14.601600 -12.729600 5.423649
-14.554800 -12.729600 5.425581
-14.508000 -12.729600 5.429718
-14.461200 -12.729600 5.430379
-14.414400 -12.729600 5.431033
-14.367600 -12.729600 5.434425
-14.320800 -12.729600 5.446914
-14.274000 -12.729600 5.451946
-14.227200 -12.729600 5.460012
-14.180400 -12.729600 5.465010
-14.133600 -12.729600 5.474555
-14.086800 -12.729600 5.478888
-14.040000 -12.729600 5.494406
-13.993200 -12.729600 5.510967
-13.946400 -12.729600 5.526661
-13.899600 -12.729600 5.529341
-13.852800 -12.729600 5.556496
-4.305600 -12.729600 23.215587
-4.258800 -12.729600 23.212815
-4.212000 -12.729600 23.212815
-4.165200 -12.729600 23.209511
-4.118400 -12.729600 7.626074
-4.071600 -12.729600 7.527165
-4.024800 -12.729600 7.422728
-3.978000 -12.729600 7.349433
-3.931200 -12.729600 7.340952
-3.884400 -12.729600 7.287864
-3.837600 -12.729600 7.234554
-3.790800 -12.729600 7.169043
-3.744000 -12.729600 7.119596
-3.697200 -12.729600 7.067276
-3.650400 -12.729600 7.013172
-3.603600 -12.729600 6.980765
-3.556800 -12.729600 6.962112
-3.510000 -12.729600 6.936262
-3.463200 -12.729600 6.890775
-3.416400 -12.729600 6.832084
-3.369600 -12.729600 6.821422
-3.322800 -12.729600 6.746096
-3.276000 -12.729600 6.712024
-3.229200 -12.729600 6.676230
-3.182400 -12.729600 6.637829
-3.135600 -12.729600 6.593329
-3.088800 -12.729600 6.561118
-3.042000 -12.729600 6.533690
-2.995200 -12.729600 6.505728
-2.948400 -12.729600 6.470864
-2.901600 -12.729600 6.440814
-2.854800 -12.729600 6.424341
-2.808000 -12.729600 6.416713
-2.761200 -12.729600 6.403881
-2.714400 -12.729600 6.339823
-2.667600 -12.729600 6.314990
-2.620800 -12.729600 6.308850
-2.574000 -12.729600 6.280160
-2.527200 -12.729600 6.255602
-2.480400 -12.729600 6.249604
-2.433600 -12.729600 6.242005
-2.386800 -12.729600 6.227857
-2.340000 -12.729600 6.227857
-2.293200 -12.729600 6.221298
-2.246400 -12.729600 6.190853
-2.199600 -12.729600 6.179916
-2.152800 -12.729600 6.157523
-2.106000 -12.729600 6.151424
-2.059200 -12.729600 6.125983
-2.012400 -12.729600 6.112277
-1.965600 -12.729600 6.077920
-1.918800 -12.729600 6.048194
-1.872000 -12.729600 6.041231
-1.825200 -12.729600 6.007330
-1.778400 -12.729600 5.982670
-1.731600 -12.729600 5.981715
-1.684800 -12.729600 5.970950
-1.638000 -12.729600 5.963840
-1.591200 -12.729600 5.952550
-1.544400 -12.729600 5.939451
-1.497600 -12.729600 5.937296
-1.450800 -12.729600 5.904919
-1.404000 -12.729600 5.894842
-1.357200 -12.729600 5.870755
-1.310400 -12.729600 5.860950
-1.263600 -12.729600 5.853537
-1.216800 -12.729600 5.850968
-1.170000 -12.729600 5.840135
-1.123200 -12.729600 5.838919
-1.076400 -12.729600 5.835650
-1.029600 -12.729600 5.835650
-0.982800 -12.729600 5.835650
-0.936000 -12.729600 5.835385
-0.889200 -12.729600 5.835650
-0.842400 -12.729600 5.832893
-0.795600 -12.729600 5.809023
-0.748800 -12.729600 5.812049
-0.702000 -12.729600 5.803829
-0.655200 -12.729600 5.803829
-0.608400 -12.729600 5.803074
-0.561600 -12.729600 5.796402
-0.514800 -12.729600 5.789670
-0.468000 -12.729600 5.802417
-0.421200 -12.729600 5.771584
-0.374400 -12.729600 5.735927
-0.327600 -12.729600 5.726335
-0.280800 -12.729600 5.726335
-0.234000 -12.729600 5.727747
-0.187200 -12.729600 5.732823
-0.140400 -12.729600 5.730550
-0.093600 -12.729600 5.734432
-0.046800 -12.729600 5.756122
0.000000 -12.729600 5.754350
0.046800 -12.729600 5.748773
0.093600 -12.729600 5.741385
0.140400 -12.729600 5.729917
0.187200 -12.729600 5.720885
0.234000 -12.729600 5.709495
0.280800 -12.729600 5.702485
0.327600 -12.729600 5.704513
0.374400 -12.729600 5.704513
0.421200 -12.729600 5.711781
0.468000 -12.729600 5.704191
0.514800 -12.729600 5.704191
0.561600 -12.729600 5.690167
0.608400 -12.729600 5.693640
0.655200 -12.729600 5.693232
0.702000 -12.729600 5.668058
0.748800 -12.729600 5.661341
0.795600 -12.729600 5.672120
0.842400 -12.729600 5.680472
0.889200 -12.729600 5.685534
0.936000 -12.729600 5.684300
0.982800 -12.729600 5.705543
1.029600 -12.729600 5.710471
1.076400 -12.729600 5.739810
1.123200 -12.729600 5.717206
1.170000 -12.729600 5.715327
1.216800 -12.729600 5.712394
1.263600 -12.729600 5.715327
1.310400 -12.729600 5.715886
1.357200 -12.729600 5.725192
1.404000 -12.729600 5.725259
1.450800 -12.729600 5.725259
1.497600 -12.729600 5.725259
1.544400 -12.729600 5.725259
1.591200 -12.729600 5.744484
1.638000 -12.729600 5.747235
1.684800 -12.729600 5.747965
1.731600 -12.729600 5.757741
1.778400 -12.729600 5.772702
1.825200 -12.729600 5.778303
1.872000 -12.729600 5.788230
1.918800 -12.729600 5.790320
1.965600 -12.729600 5.790320
2.012400 -12.729600 5.810139
2.059200 -12.729600 5.816802
2.106000 -12.729600 5.842424
2.152800 -12.729600 5.842424
2.199600 -12.729600 5.842424
2.246400 -12.729600 5.843904
2.293200 -12.729600 5.871939
2.340000 -12.729600 5.869494
2.386800 -12.729600 5.853504
2.433600 -12.729600 5.846045
2.480400 -12.729600 5.849761
2.527200 -12.729600 5.853504
2.574000 -12.729600 5.856578
2.620800 -12.729600 5.849888
2.667600 -12.729600 5.858558
2.714400 -12.729600 5.866946
2.761200 -12.729600 5.889037
2.808000 -12.729600 5.921315
2.854800 -12.729600 5.927208
2.901600 -12.729600 5.955430
2.948400 -12.729600 5.943701
2.995200 -12.729600 5.945773
3.042000 -12.729600 5.942909
3.088800 -12.729600 5.941627
3.135600 -12.729600 5.938596
3.182400 -12.729600 5.948428
3.229200 -12.729600 5.972562
3.276000 -12.729600 5.991981
3.322800 -12.729600 6.011530
3.369600 -12.729600 6.026358
3.416400 -12.729600 6.030283
3.463200 -12.729600 6.042798
3.510000 -12.729600 6.051095
3.556800 -12.729600 6.051095
3.603600 -12.729600 6.056735
3.650400 -12.729600 6.080437
3.697200 -12.729600 6.099097
3.744000 -12.729600 6.117134
3.790800 -12.729600 6.135100
3.837600 -12.729600 6.139112
3.884400 -12.729600 6.142071
3.931200 -12.729600 6.155334
3.978000 -12.729600 6.142071
4.024800 -12.729600 6.146902
4.071600 -12.729600 6.162840
4.118400 -12.729600 6.187426
4.165200 -12.729600 6.187426
4.212000 -12.729600 6.200100
4.258800 -12.729600 6.204160
4.305600 -12.729600 6.214900
4.352400 -12.729600 6.223869
4.399200 -12.729600 6.241073
4.446000 -12.729600 6.247565
4.492800 -12.729600 6.268904
4.539600 -12.729600 6.268904
4.586400 -12.729600 6.272583
4.633200 -12.729600 6.292719
4.680000 -12.729600 6.308419
4.726800 -12.729600 6.321535
4.773600 -12.729600 6.327880
4.820400 -12.729600 6.313692
4.867200 -12.729600 6.329947
4.914000 -12.729600 6.351717
4.960800 -12.729600 6.356075
5.007600 -12.729600 6.366589
5.054400 -12.729600 6.366589
5.101200 -12.729600 6.392607
5.148000 -12.729600 6.405511
5.194800 -12.729600 6.416967
5.241600 -12.729600 6.437741
5.288400 -12.729600 6.457546
5.335200 -12.729600 6.453066
5.382000 -12.729600 6.462210
5.428800 -12.729600 6.469934
5.475600 -12.729600 6.475855
5.522400 -12.729600 6.492784
5.569200 -12.729600 6.522537
5.616000 -12.729600 6.536730
5.662800 -12.729600 6.537920
5.709600 -12.729600 6.551515
5.756400 -12.729600 6.582029
5.803200 -12.729600 6.592746
5.850000 -12.729600 6.606144
5.896800 -12.729600 6.639150
5.943600 -12.729600 6.657182
5.990400 -12.729600 6.671614
6.037200 -12.729600 6.698127
6.084000 -12.729600 6.716985
6.130800 -12.729600 6.716985
6.177600 -12.729600 6.744968
6.224400 -12.729600 6.752765
6.271200 -12.729600 6.761897
6.318000 -12.729600 6.805860
6.364800 -12.729600 6.813981
6.411600 -12.729600 6.814778
6.458400 -12.729600 6.825647
6.505200 -12.729600 6.850452
6.552000 -12.729600 6.857917
6.598800 -12.729600 6.876852
6.645600 -12.729600 6.894080
6.692400 -12.729600 6.937085
6.739200 -12.729600 6.951913
6.786000 -12.729600 6.975143
6.832800 -12.729600 6.986001
6.879600 -12.729600 6.996560
6.926400 -12.729600 7.009190
6.973200 -12.729600 7.029916
7.020000 -12.729600 7.054148
7.066800 -12.729600 7.067140
7.113600 -12.729600 7.086399
7.160400 -12.729600 7.114316
7.207200 -12.729600 7.144450
7.254000 -12.729600 7.161764
7.300800 -12.729600 7.200106
7.347600 -12.729600 7.218229
7.394400 -12.729600 7.240127
7.441200 -12.729600 7.265610
7.488000 -12.729600 7.277596
7.534800 -12.729600 7.299982
7.581600 -12.729600 7.337120
7.628400 -12.729600 7.366621
7.675200 -12.729600 7.444771
7.722000 -12.729600 7.446282
7.768800 -12.729600 7.481038
7.815600 -12.729600 7.492524
7.862400 -12.729600 7.505245
7.909200 -12.729600 7.518007
7.956000 -12.729600 7.539485
8.002800 -12.729600 7.579503
8.049600 -12.729600 7.600162
8.096400 -12.729600 7.613658
8.143200 -12.729600 7.646867
8.190000 -12.729600 7.686826
8.236800 -12.729600 7.692353
8.283600 -12.729600 7.704394
8.330400 -12.729600 7.794593
8.377200 -12.729600 7.862593
8.424000 -12.729600 7.914023
8.470800 -12.729600 7.973573
8.517600 -12.729600 8.012228
8.564400 -12.729600 8.049301
8.611200 -12.729600 8.062660
8.658000 -12.729600 8.095999
8.704800 -12.729600 8.128955
8.751600 -12.729600 8.197194
8.798400 -12.729600 8.214839
8.845200 -12.729600 8.322041
8.892000 -12.729600 8.377221
8.938800 -12.729600 8.454109
8.985600 -12.729600 8.501754
9.032400 -12.729600 8.539886
9.079200 -12.729600 8.617482
9.126000 -12.729600 8.843331
9.172800 -12.729600 9.157273
13.946400 -12.729600 7.697348
13.993200 -12.729600 7.697348
14.040000 -12.729600 7.690214
14.086800 -12.729600 7.690479
14.133600 -12.729600 7.689119
14.180400 -12.729600 7.690479
14.882400 -12.729600 7.783915
14.929200 -12.729600 7.786162
14.976000 -12.729600 7.792819
15.022800 -12.729600 7.792819
15.069600 -12.729600 7.790023
15.116400 -12.729600 7.792819
15.163200 -12.729600 7.780723
16.099200 -12.729600 6.446276
17.128800 -12.729600 4.703090
17.175600 -12.729600 4.509289
17.222400 -12.729600 4.401310
18.532800 -12.729600 -2.508833
18.579600 -12.729600 0.000000
18.626400 -12.729600 0.000000
-18.720000 -12.682800 0.000000
-18.673200 -12.682800 0.000000
-18.626400 -12.682800 0.000000
-18.579600 -12.682800 -15.125633
-18.532800 -12.682800 -15.125633
-18.486000 -12.682800 -15.109470
-18.439200 -12.682800 -15.083823
-18.392400 -12.682800 -15.033943
-18.345600 -12.682800 -15.023663
-18.298800 -12.682800 -15.023663
-18.252000 -12.682800 -15.017359
-18.205200 -12.682800 -14.999050
-18.158400 -12.682800 -14.981699
-18.111600 -12.682800 -14.970481
-18.064800 -12.682800 -14.944966
-18.018000 -12.682800 -14.906794
-17.971200 -12.682800 -14.892836
-17.924400 -12.682800 -14.882015
-17.877600 -12.682800 -14.876221
-17.830800 -12.682800 -14.882015
-17.784000 -12.682800 -14.859715
-17.737200 -12.682800 -14.828577
-17.690400 -12.682800 -14.821569
-17.643600 -12.682800 -14.781779
-17.596800 -12.682800 -14.729073
-17.550000 -12.682800 -14.705785
-17.503200 -12.682800 -14.677732
-17.456400 -12.682800 -14.635970
-17.409600 -12.682800 -14.563758
-17.362800 -12.682800 -14.534631
-17.316000 -12.682800 -14.530444
-17.269200 -12.682800 -14.534793
-17.222400 -12.682800 -14.534793
-17.175600 -12.682800 -14.534793
-17.128800 -12.682800 -14.523384
-17.082000 -12.682800 -14.522943
-17.035200 -12.682800 -14.497566
-16.988400 -12.682800 -14.489152
-16.941600 -12.682800 -14.419618
-16.894800 -12.682800 -14.399314
-16.848000 -12.682800 -14.370030
-16.801200 -12.682800 -14.317027
-16.754400 -12.682800 -14.285786
-16.707600 -12.682800 -14.208575
-16.660800 -12.682800 -14.169757
-16.614000 -12.682800 -14.063465
-16.567200 -12.682800 -13.994107
-15.350400 -12.682800 5.109753
-15.303600 -12.682800 5.115963
-15.256800 -12.682800 5.183858
-15.210000 -12.682800 5.207198
-15.163200 -12.682800 5.228648
-15.116400 -12.682800 5.246944
-15.069600 -12.682800 5.275594
-15.022800 -12.682800 5.308879
-14.976000 -12.682800 5.328415
-14.929200 -12.682800 5.344254
-14.882400 -12.682800 5.362882
-14.835600 -12.682800 5.387574
-14.788800 -12.682800 5.397825
-14.742000 -12.682800 5.403157
-14.695200 -12.682800 5.416301
-14.648400 -12.682800 5.425581
-14.601600 -12.682800 5.425581
-14.554800 -12.682800 5.429718
-14.508000 -12.682800 5.430286
-14.461200 -12.682800 5.434206
-14.414400 -12.682800 5.434206
-14.367600 -12.682800 5.438023
-14.320800 -12.682800 5.446970
-14.274000 -12.682800 5.451946
-14.227200 -12.682800 5.469169
-14.180400 -12.682800 5.474816
-14.133600 -12.682800 5.486150
-14.086800 -12.682800 5.494406
-14.040000 -12.682800 5.503039
-13.993200 -12.682800 5.520426
-13.946400 -12.682800 5.530681
-13.899600 -12.682800 5.556614
-4.305600 -12.682800 23.218409
-4.258800 -12.682800 23.213341
-4.212000 -12.682800 23.213341
-4.165200 -12.682800 23.212815
-4.118400 -12.682800 7.685545
-4.071600 -12.682800 7.538012
-4.024800 -12.682800 7.455718
-3.978000 -12.682800 7.362054
-3.931200 -12.682800 7.362054
-3.884400 -12.682800 7.294795
-3.837600 -12.682800 7.242009
-3.790800 -12.682800 7.198214
-3.744000 -12.682800 7.157205
-3.697200 -12.682800 7.092716
-3.650400 -12.682800 7.016930
-3.603600 -12.682800 6.992115
-3.556800 -12.682800 6.962112
-3.510000 -12.682800 6.946903
-3.463200 -12.682800 6.890775
-3.416400 -12.682800 6.826724
-3.369600 -12.682800 6.805716
-3.322800 -12.682800 6.737912
-3.276000 -12.682800 6.710938
-3.229200 -12.682800 6.657725
-3.182400 -12.682800 6.606165
-3.135600 -12.682800 6.593329
-3.088800 -12.682800 6.561118
-3.042000 -12.682800 6.533690
-2.995200 -12.682800 6.505728
-2.948400 -12.682800 6.470864
-2.901600 -12.682800 6.440814
-2.854800 -12.682800 6.422748
-2.808000 -12.682800 6.416713
-2.761200 -12.682800 6.403881
-2.714400 -12.682800 6.352205
-2.667600 -12.682800 6.316367
-2.620800 -12.682800 6.308850
-2.574000 -12.682800 6.280160
-2.527200 -12.682800 6.255513
-2.480400 -12.682800 6.244162
-2.433600 -12.682800 6.231194
-2.386800 -12.682800 6.215537
-2.340000 -12.682800 6.215537
-2.293200 -12.682800 6.197149
-2.246400 -12.682800 6.157523
-2.199600 -12.682800 6.151721
-2.152800 -12.682800 6.128634
-2.106000 -12.682800 6.122459
-2.059200 -12.682800 6.116298
-2.012400 -12.682800 6.094113
-1.965600 -12.682800 6.068467
-1.918800 -12.682800 6.027300
-1.872000 -12.682800 6.014933
-1.825200 -12.682800 5.991849
-1.778400 -12.682800 5.970950
-1.731600 -12.682800 5.970950
-1.684800 -12.682800 5.970087
-1.638000 -12.682800 5.962762
-1.591200 -12.682800 5.949594
-1.544400 -12.682800 5.933532
-1.497600 -12.682800 5.925975
-1.450800 -12.682800 5.894842
-1.404000 -12.682800 5.889640
-1.357200 -12.682800 5.879351
-1.310400 -12.682800 5.870324
-1.263600 -12.682800 5.850968
-1.216800 -12.682800 5.850968
-1.170000 -12.682800 5.850968
-1.123200 -12.682800 5.841989
-1.076400 -12.682800 5.836550
-1.029600 -12.682800 5.836550
-0.982800 -12.682800 5.839643
-0.936000 -12.682800 5.841989
-0.889200 -12.682800 5.843186
-0.842400 -12.682800 5.836550
-0.795600 -12.682800 5.815950
-0.748800 -12.682800 5.815950
-0.702000 -12.682800 5.810434
-0.655200 -12.682800 5.803829
-0.608400 -12.682800 5.803074
-0.561600 -12.682800 5.799800
-0.514800 -12.682800 5.790327
-0.468000 -12.682800 5.799800
-0.421200 -12.682800 5.787347
-0.374400 -12.682800 5.742849
-0.327600 -12.682800 5.728312
-0.280800 -12.682800 5.728312
-0.234000 -12.682800 5.732823
-0.187200 -12.682800 5.743611
-0.140400 -12.682800 5.743611
-0.093600 -12.682800 5.748773
-0.046800 -12.682800 5.756516
0.000000 -12.682800 5.754350
0.046800 -12.682800 5.742117
0.093600 -12.682800 5.738882
0.140400 -12.682800 5.729917
0.187200 -12.682800 5.725003
0.234000 -12.682800 5.720885
0.280800 -12.682800 5.702485
0.327600 -12.682800 5.711781
0.374400 -12.682800 5.719744
0.421200 -12.682800 5.720885
0.468000 -12.682800 5.725264
0.514800 -12.682800 5.725264
0.561600 -12.682800 5.717062
0.608400 -12.682800 5.713656
0.655200 -12.682800 5.693232
0.702000 -12.682800 5.676321
0.748800 -12.682800 5.669297
0.795600 -12.682800 5.679478
0.842400 -12.682800 5.682763
0.889200 -12.682800 5.687516
0.936000 -12.682800 5.687516
0.982800 -12.682800 5.709018
1.029600 -12.682800 5.712650
1.076400 -12.682800 5.721540
1.123200 -12.682800 5.721540
1.170000 -12.682800 5.745474
1.216800 -12.682800 5.739810
1.263600 -12.682800 5.740599
1.310400 -12.682800 5.742680
1.357200 -12.682800 5.740599
1.404000 -12.682800 5.746638
1.450800 -12.682800 5.740599
1.497600 -12.682800 5.728681
1.544400 -12.682800 5.726158
1.591200 -12.682800 5.746602
1.638000 -12.682800 5.750698
1.684800 -12.682800 5.751907
1.731600 -12.682800 5.759090
1.778400 -12.682800 5.773215
1.825200 -12.682800 5.782273
1.872000 -12.682800 5.788230
1.918800 -12.682800 5.788230
1.965600 -12.682800 5.788230
2.012400 -12.682800 5.813144
2.059200 -12.682800 5.816802
2.106000 -12.682800 5.842238
2.152800 -12.682800 5.842238
2.199600 -12.682800 5.842238
2.246400 -12.682800 5.842424
2.293200 -12.682800 5.863136
2.340000 -12.682800 5.863136
2.386800 -12.682800 5.849888
2.433600 -12.682800 5.843904
2.480400 -12.682800 5.849761
2.527200 -12.682800 5.849888
2.574000 -12.682800 5.855835
2.620800 -12.682800 5.855835
2.667600 -12.682800 5.858558
2.714400 -12.682800 5.866946
2.761200 -12.682800 5.881494
2.808000 -12.682800 5.919610
2.854800 -12.682800 5.927208
2.901600 -12.682800 5.942909
2.948400 -12.682800 5.941627
2.995200 -12.682800 5.942505
3.042000 -12.682800 5.941627
3.088800 -12.682800 5.938596
3.135600 -12.682800 5.938596
3.182400 -12.682800 5.948428
3.229200 -12.682800 5.973591
3.276000 -12.682800 6.009390
3.322800 -12.682800 6.014922
3.369600 -12.682800 6.037913
3.416400 -12.682800 6.042798
3.463200 -12.682800 6.044606
3.510000 -12.682800 6.042798
3.556800 -12.682800 6.041295
3.603600 -12.682800 6.045916
3.650400 -12.682800 6.072006
3.697200 -12.682800 6.081622
3.744000 -12.682800 6.117134
3.790800 -12.682800 6.135100
3.837600 -12.682800 6.138907
3.884400 -12.682800 6.138907
3.931200 -12.682800 6.142665
3.978000 -12.682800 6.135432
4.024800 -12.682800 6.138907
4.071600 -12.682800 6.146902
4.118400 -12.682800 6.165077
4.165200 -12.682800 6.165077
4.212000 -12.682800 6.191942
4.258800 -12.682800 6.199632
4.305600 -12.682800 6.221242
4.352400 -12.682800 6.241073
4.399200 -12.682800 6.264353
4.446000 -12.682800 6.268193
4.492800 -12.682800 6.278567
4.539600 -12.682800 6.278567
4.586400 -12.682800 6.281291
4.633200 -12.682800 6.308419
4.680000 -12.682800 6.321535
4.726800 -12.682800 6.321553
4.773600 -12.682800 6.329947
4.820400 -12.682800 6.321553
4.867200 -12.682800 6.356075
4.914000 -12.682800 6.356075
4.960800 -12.682800 6.357639
5.007600 -12.682800 6.367122
5.054400 -12.682800 6.378524
5.101200 -12.682800 6.402093
5.148000 -12.682800 6.412796
5.194800 -12.682800 6.427268
5.241600 -12.682800 6.448003
5.288400 -12.682800 6.457954
5.335200 -12.682800 6.457954
5.382000 -12.682800 6.462480
5.428800 -12.682800 6.469419
5.475600 -12.682800 6.473789
5.522400 -12.682800 6.483672
5.569200 -12.682800 6.522537
5.616000 -12.682800 6.536730
5.662800 -12.682800 6.537920
5.709600 -12.682800 6.538628
5.756400 -12.682800 6.555729
5.803200 -12.682800 6.591115
5.850000 -12.682800 6.611732
5.896800 -12.682800 6.639160
5.943600 -12.682800 6.653002
5.990400 -12.682800 6.671614
6.037200 -12.682800 6.700235
6.084000 -12.682800 6.721977
6.130800 -12.682800 6.729661
6.177600 -12.682800 6.744968
6.224400 -12.682800 6.754111
6.271200 -12.682800 6.769994
6.318000 -12.682800 6.798868
6.364800 -12.682800 6.806090
6.411600 -12.682800 6.810887
6.458400 -12.682800 6.814778
6.505200 -12.682800 6.846364
6.552000 -12.682800 6.857628
6.598800 -12.682800 6.858083
6.645600 -12.682800 6.893443
6.692400 -12.682800 6.925258
6.739200 -12.682800 6.944147
6.786000 -12.682800 6.950265
6.832800 -12.682800 6.975143
6.879600 -12.682800 6.995592
6.926400 -12.682800 7.009190
6.973200 -12.682800 7.029916
7.020000 -12.682800 7.034051
7.066800 -12.682800 7.063867
7.113600 -12.682800 7.067698
7.160400 -12.682800 7.095706
7.207200 -12.682800 7.142415
7.254000 -12.682800 7.161764
7.300800 -12.682800 7.200106
7.347600 -12.682800 7.218229
7.394400 -12.682800 7.234919
7.441200 -12.682800 7.241075
7.488000 -12.682800 7.274851
7.534800 -12.682800 7.292442
7.581600 -12.682800 7.337120
7.628400 -12.682800 7.373584
7.675200 -12.682800 7.446282
7.722000 -12.682800 7.481038
7.768800 -12.682800 7.494831
7.815600 -12.682800 7.505685
7.862400 -12.682800 7.521146
7.909200 -12.682800 7.539485
7.956000 -12.682800 7.548716
8.002800 -12.682800 7.579503
8.049600 -12.682800 7.602776
8.096400 -12.682800 7.616369
8.143200 -12.682800 7.647677
8.190000 -12.682800 7.689524
8.236800 -12.682800 7.692353
8.283600 -12.682800 7.704394
8.330400 -12.682800 7.763103
8.377200 -12.682800 7.837875
8.424000 -12.682800 7.905279
8.470800 -12.682800 7.977490
8.517600 -12.682800 8.003790
8.564400 -12.682800 8.049301
8.611200 -12.682800 8.062660
8.658000 -12.682800 8.095999
8.704800 -12.682800 8.109351
8.751600 -12.682800 8.189083
8.798400 -12.682800 8.197194
8.845200 -12.682800 8.331644
8.892000 -12.682800 8.402503
8.938800 -12.682800 8.481389
8.985600 -12.682800 8.503389
9.032400 -12.682800 8.584332
9.079200 -12.682800 8.660263
9.126000 -12.682800 8.959240
13.946400 -12.682800 7.690214
14.040000 -12.682800 7.690214
14.086800 -12.682800 7.690214
14.929200 -12.682800 7.790023
14.976000 -12.682800 7.807605
15.022800 -12.682800 7.807605
15.116400 -12.682800 7.812427
15.163200 -12.682800 7.792819
15.210000 -12.682800 7.803018
17.128800 -12.682800 4.864155
17.175600 -12.682800 4.621358
17.222400 -12.682800 4.427734
-18.720000 -12.636000 0.000000
-18.673200 -12.636000 0.000000
-18.626400 -12.636000 0.000000
-18.579600 -12.636000 -15.109470
-18.532800 -12.636000 -15.102557
-18.486000 -12.636000 -15.098705
-18.439200 -12.636000 -15.056263
-18.392400 -12.636000 -15.020801
-18.345600 -12.636000 -15.018189
-18.298800 -12.636000 -15.023663
-18.252000 -12.636000 -14.999050
-18.205200 -12.636000 -14.982598
-18.158400 -12.636000 -14.947092
-18.111600 -12.636000 -14.944966
-18.064800 -12.636000 -14.928358
-18.018000 -12.636000 -14.895697
-17.971200 -12.636000 -14.884062
-17.924400 -12.636000 -14.862783
-17.877600 -12.636000 -14.862783
-17.830800 -12.636000 -14.876221
-17.784000 -12.636000 -14.859715
-17.737200 -12.636000 -14.827633
-17.690400 -12.636000 -14.798277
-17.643600 -12.636000 -14.781779
-17.596800 -12.636000 -14.729073
-17.550000 -12.636000 -14.711832
-17.503200 -12.636000 -14.677732
-17.456400 -12.636000 -14.635970
-17.409600 -12.636000 -14.575251
-17.362800 -12.636000 -14.559427
-17.316000 -12.636000 -14.530444
-17.269200 -12.636000 -14.534793
-17.222400 -12.636000 -14.559427
-17.175600 -12.636000 -14.549220
-17.128800 -12.636000 -14.534793
-17.082000 -12.636000 -14.525466
-17.035200 -12.636000 -14.518646
-16.988400 -12.636000 -14.504603
-16.941600 -12.636000 -14.434727
-16.894800 -12.636000 -14.399314
-16.848000 -12.636000 -14.352081
-16.801200 -12.636000 -14.311707
-16.754400 -12.636000 -14.242836
-16.707600 -12.636000 -14.208575
-16.660800 -12.636000 -14.124800
-16.614000 -12.636000 -13.994107
-16.567200 -12.636000 -13.972331
-15.397200 -12.636000 5.109753
-15.350400 -12.636000 5.114302
-15.303600 -12.636000 5.183858
-15.256800 -12.636000 5.207198
-15.210000 -12.636000 5.237161
-15.163200 -12.636000 5.246944
-15.116400 -12.636000 5.265242
-15.069600 -12.636000 5.298186
-15.022800 -12.636000 5.321077
-14.976000 -12.636000 5.332666
-14.929200 -12.636000 5.349400
-14.882400 -12.636000 5.370135
-14.835600 -12.636000 5.389256
-14.788800 -12.636000 5.399914
-14.742000 -12.636000 5.411120
-14.695200 -12.636000 5.416301
-14.648400 -12.636000 5.424418
-14.601600 -12.636000 5.424418
-14.554800 -12.636000 5.429718
-14.508000 -12.636000 5.430286
-14.461200 -12.636000 5.433453
-14.414400 -12.636000 5.433453
-14.367600 -12.636000 5.437290
-14.320800 -12.636000 5.446970
-14.274000 -12.636000 5.452046
-14.227200 -12.636000 5.471998
-14.180400 -12.636000 5.479145
-14.133600 -12.636000 5.494702
-14.086800 -12.636000 5.503039
-14.040000 -12.636000 5.522969
-13.993200 -12.636000 5.529341
-13.946400 -12.636000 5.556349
-4.258800 -12.636000 23.218409
-4.212000 -12.636000 23.215587
-4.165200 -12.636000 23.213341
-4.118400 -12.636000 7.816177
-4.071600 -12.636000 7.600660
-4.024800 -12.636000 7.524170
-3.978000 -12.636000 7.378081
-3.931200 -12.636000 7.378081
-3.884400 -12.636000 7.313577
-3.837600 -12.636000 7.253349
-3.790800 -12.636000 7.224693
-3.744000 -12.636000 7.162098
-3.697200 -12.636000 7.102209
-3.650400 -12.636000 7.048339
-3.603600 -12.636000 6.992115
-3.556800 -12.636000 6.958143
-3.510000 -12.636000 6.925289
-3.463200 -12.636000 6.879504
-3.416400 -12.636000 6.821422
-3.369600 -12.636000 6.784787
-3.322800 -12.636000 6.737912
-3.276000 -12.636000 6.706672
-3.229200 -12.636000 6.654836
-3.182400 -12.636000 6.602208
-3.135600 -12.636000 6.574829
-3.088800 -12.636000 6.559254
-3.042000 -12.636000 6.534367
-2.995200 -12.636000 6.514737
-2.948400 -12.636000 6.466821
-2.901600 -12.636000 6.425817
-2.854800 -12.636000 6.414666
-2.808000 -12.636000 6.408653
-2.761200 -12.636000 6.374569
-2.714400 -12.636000 6.352205
-2.667600 -12.636000 6.326630
-2.620800 -12.636000 6.310918
-2.574000 -12.636000 6.307054
-2.527200 -12.636000 6.256321
-2.480400 -12.636000 6.249604
-2.433600 -12.636000 6.240707
-2.386800 -12.636000 6.206764
-2.340000 -12.636000 6.197149
-2.293200 -12.636000 6.183198
-2.246400 -12.636000 6.157523
-2.199600 -12.636000 6.151721
-2.152800 -12.636000 6.130884
-2.106000 -12.636000 6.119620
-2.059200 -12.636000 6.107431
-2.012400 -12.636000 6.094113
-1.965600 -12.636000 6.068467
-1.918800 -12.636000 6.019892
-1.872000 -12.636000 6.007330
-1.825200 -12.636000 5.974987
-1.778400 -12.636000 5.968474
-1.731600 -12.636000 5.968675
-1.684800 -12.636000 5.968474
-1.638000 -12.636000 5.950064
-1.591200 -12.636000 5.949594
-1.544400 -12.636000 5.939451
-1.497600 -12.636000 5.925975
-1.450800 -12.636000 5.897061
-1.404000 -12.636000 5.889640
-1.357200 -12.636000 5.879351
-1.310400 -12.636000 5.870324
-1.263600 -12.636000 5.849086
-1.216800 -12.636000 5.849086
-1.170000 -12.636000 5.850968
-1.123200 -12.636000 5.848686
-1.076400 -12.636000 5.839643
-1.029600 -12.636000 5.839643
-0.982800 -12.636000 5.843186
-0.936000 -12.636000 5.846381
-0.889200 -12.636000 5.861591
-0.842400 -12.636000 5.843186
-0.795600 -12.636000 5.838898
-0.748800 -12.636000 5.823293
-0.702000 -12.636000 5.810434
-0.655200 -12.636000 5.799800
-0.608400 -12.636000 5.799800
-0.561600 -12.636000 5.790327
-0.514800 -12.636000 5.781259
-0.468000 -12.636000 5.781259
-0.421200 -12.636000 5.762418
-0.374400 -12.636000 5.732823
-0.327600 -12.636000 5.723498
-0.280800 -12.636000 5.723498
-0.234000 -12.636000 5.727747
-0.187200 -12.636000 5.727747
-0.140400 -12.636000 5.725090
-0.093600 -12.636000 5.725090
-0.046800 -12.636000 5.732301
0.000000 -12.636000 5.730550
0.046800 -12.636000 5.730550
0.093600 -12.636000 5.730550
0.140400 -12.636000 5.729917
0.187200 -12.636000 5.725003
0.234000 -12.636000 5.720885
0.280800 -12.636000 5.704992
0.327600 -12.636000 5.720885
0.374400 -12.636000 5.720885
0.421200 -12.636000 5.720885
0.468000 -12.636000 5.719744
0.514800 -12.636000 5.725264
0.561600 -12.636000 5.717062
0.608400 -12.636000 5.707413
0.655200 -12.636000 5.699942
0.702000 -12.636000 5.677109
0.748800 -12.636000 5.672120
0.795600 -12.636000 5.680472
0.842400 -12.636000 5.682763
0.889200 -12.636000 5.693863
0.936000 -12.636000 5.698547
0.982800 -12.636000 5.712722
1.029600 -12.636000 5.717206
1.076400 -12.636000 5.745474
1.123200 -12.636000 5.743180
1.170000 -12.636000 5.745474
1.216800 -12.636000 5.742680
1.263600 -12.636000 5.740599
1.310400 -12.636000 5.740599
1.357200 -12.636000 5.725259
1.404000 -12.636000 5.740599
1.450800 -12.636000 5.725259
1.497600 -12.636000 5.726158
1.544400 -12.636000 5.725259
1.591200 -12.636000 5.744484
1.638000 -12.636000 5.747965
1.684800 -12.636000 5.747965
1.731600 -12.636000 5.753132
1.778400 -12.636000 5.762214
1.825200 -12.636000 5.772702
1.872000 -12.636000 5.778303
1.918800 -12.636000 5.782273
1.965600 -12.636000 5.782843
2.012400 -12.636000 5.810139
2.059200 -12.636000 5.811497
2.106000 -12.636000 5.832774
2.152800 -12.636000 5.824626
2.199600 -12.636000 5.824626
2.246400 -12.636000 5.839140
2.293200 -12.636000 5.842424
2.340000 -12.636000 5.847315
2.386800 -12.636000 5.842424
2.433600 -12.636000 5.830803
2.480400 -12.636000 5.847315
2.527200 -12.636000 5.847315
2.574000 -12.636000 5.847315
2.620800 -12.636000 5.849761
2.667600 -12.636000 5.855835
2.714400 -12.636000 5.867775
2.761200 -12.636000 5.889037
2.808000 -12.636000 5.920896
2.854800 -12.636000 5.936895
2.901600 -12.636000 5.942909
2.948400 -12.636000 5.941627
2.995200 -12.636000 5.942505
3.042000 -12.636000 5.941627
3.088800 -12.636000 5.941627
3.135600 -12.636000 5.941061
3.182400 -12.636000 5.959064
3.229200 -12.636000 5.973922
3.276000 -12.636000 5.991981
3.322800 -12.636000 6.014922
3.369600 -12.636000 6.034175
3.416400 -12.636000 6.044606
3.463200 -12.636000 6.044606
3.510000 -12.636000 6.041295
3.556800 -12.636000 6.041295
3.603600 -12.636000 6.046378
3.650400 -12.636000 6.069535
3.697200 -12.636000 6.080437
3.744000 -12.636000 6.109459
3.790800 -12.636000 6.135100
3.837600 -12.636000 6.138907
3.884400 -12.636000 6.139112
3.931200 -12.636000 6.146902
3.978000 -12.636000 6.138907
4.024800 -12.636000 6.139112
4.071600 -12.636000 6.146902
4.118400 -12.636000 6.165077
4.165200 -12.636000 6.171234
4.212000 -12.636000 6.191942
4.258800 -12.636000 6.199632
4.305600 -12.636000 6.223190
4.352400 -12.636000 6.238959
4.399200 -12.636000 6.264353
4.446000 -12.636000 6.268904
4.492800 -12.636000 6.285158
4.539600 -12.636000 6.291718
4.586400 -12.636000 6.292719
4.633200 -12.636000 6.319017
4.680000 -12.636000 6.323106
4.726800 -12.636000 6.329947
4.773600 -12.636000 6.344621
4.820400 -12.636000 6.329947
4.867200 -12.636000 6.357639
4.914000 -12.636000 6.362869
4.960800 -12.636000 6.374782
5.007600 -12.636000 6.383253
5.054400 -12.636000 6.392607
5.101200 -12.636000 6.426328
5.148000 -12.636000 6.448003
5.194800 -12.636000 6.461684
5.241600 -12.636000 6.461684
5.288400 -12.636000 6.461684
5.335200 -12.636000 6.462210
5.382000 -12.636000 6.464017
5.428800 -12.636000 6.467495
5.475600 -12.636000 6.470953
5.522400 -12.636000 6.492981
5.569200 -12.636000 6.520738
5.616000 -12.636000 6.534306
5.662800 -12.636000 6.536600
5.709600 -12.636000 6.530919
5.756400 -12.636000 6.552313
5.803200 -12.636000 6.576154
5.850000 -12.636000 6.603061
5.896800 -12.636000 6.625704
5.943600 -12.636000 6.636312
5.990400 -12.636000 6.661476
6.037200 -12.636000 6.700235
6.084000 -12.636000 6.721977
6.130800 -12.636000 6.737206
6.177600 -12.636000 6.752765
6.224400 -12.636000 6.760734
6.271200 -12.636000 6.769994
6.318000 -12.636000 6.798868
6.364800 -12.636000 6.806090
6.411600 -12.636000 6.806090
6.458400 -12.636000 6.810887
6.505200 -12.636000 6.823280
6.552000 -12.636000 6.850452
6.598800 -12.636000 6.857917
6.645600 -12.636000 6.889758
6.692400 -12.636000 6.928860
6.739200 -12.636000 6.944147
6.786000 -12.636000 6.950265
6.832800 -12.636000 6.962879
6.879600 -12.636000 6.994524
6.926400 -12.636000 7.009190
6.973200 -12.636000 7.029916
7.020000 -12.636000 7.032505
7.066800 -12.636000 7.061344
7.113600 -12.636000 7.067698
7.160400 -12.636000 7.095706
7.207200 -12.636000 7.142415
7.254000 -12.636000 7.164085
7.300800 -12.636000 7.206780
7.347600 -12.636000 7.217318
7.394400 -12.636000 7.230761
7.441200 -12.636000 7.240127
7.488000 -12.636000 7.262190
7.534800 -12.636000 7.277596
7.581600 -12.636000 7.337120
7.628400 -12.636000 7.373584
7.675200 -12.636000 7.446282
7.722000 -12.636000 7.489570
7.768800 -12.636000 7.495721
7.815600 -12.636000 7.505598
7.862400 -12.636000 7.508619
7.909200 -12.636000 7.527915
7.956000 -12.636000 7.544164
8.002800 -12.636000 7.579503
8.049600 -12.636000 7.600162
8.096400 -12.636000 7.611920
8.143200 -12.636000 7.651297
8.190000 -12.636000 7.690553
8.236800 -12.636000 7.702205
8.283600 -12.636000 7.728585
8.330400 -12.636000 7.763103
8.377200 -12.636000 7.805325
8.424000 -12.636000 7.861657
8.470800 -12.636000 7.921953
8.517600 -12.636000 8.000776
8.564400 -12.636000 8.037384
8.611200 -12.636000 8.059542
8.658000 -12.636000 8.095558
8.704800 -12.636000 8.109351
8.751600 -12.636000 8.190564
8.798400 -12.636000 8.197194
8.845200 -12.636000 8.305453
8.892000 -12.636000 8.402503
8.938800 -12.636000 8.493427
8.985600 -12.636000 8.511682
9.032400 -12.636000 8.614120
9.079200 -12.636000 8.843331
9.126000 -12.636000 8.998276
9.172800 -12.636000 9.329650
13.852800 -12.636000 7.679344
13.899600 -12.636000 7.682963
13.946400 -12.636000 7.689119
13.993200 -12.636000 7.689119
14.040000 -12.636000 7.690214
14.086800 -12.636000 7.690479
14.929200 -12.636000 7.790023
14.976000 -12.636000 7.804340
15.022800 -12.636000 7.812357
15.069600 -12.636000 7.807605
15.116400 -12.636000 7.812427
15.163200 -12.636000 7.790023
15.210000 -12.636000 7.803018
17.175600 -12.636000 4.703090
18.064800 -12.636000 0.534224
18.111600 -12.636000 0.361702
18.579600 -12.636000 0.000000
-18.720000 -12.589200 0.000000
-18.673200 -12.589200 0.000000
-18.626400 -12.589200 0.000000
-18.579600 -12.589200 -15.102557
-18.532800 -12.589200 -15.100296
-18.486000 -12.589200 -15.083823
-18.439200 -12.589200 -15.056263
-18.392400 -12.589200 -15.020801
-18.345600 -12.589200 -15.023663
-18.298800 -12.589200 -15.048946
-18.252000 -12.589200 -14.997986
-18.205200 -12.589200 -14.962277
-18.158400 -12.589200 -14.930849
-18.111600 -12.589200 -14.930849
-18.064800 -12.589200 -14.928358
-18.018000 -12.589200 -14.895697
-17.971200 -12.589200 -14.884062
-17.924400 -12.589200 -14.854054
-17.877600 -12.589200 -14.854054
-17.830800 -12.589200 -14.869543
-17.784000 -12.589200 -14.859715
-17.737200 -12.589200 -14.827633
-17.690400 -12.589200 -14.798277
-17.643600 -12.589200 -14.786057
-17.596800 -12.589200 -14.781779
-17.550000 -12.589200 -14.729073
-17.503200 -12.589200 -14.705604
-17.456400 -12.589200 -14.650429
-17.409600 -12.589200 -14.579839
-17.362800 -12.589200 -14.563758
-17.316000 -12.589200 -14.525466
-17.269200 -12.589200 -14.530444
-17.222400 -12.589200 -14.534793
-17.175600 -12.589200 -14.534793
-17.128800 -12.589200 -14.523384
-17.082000 -12.589200 -14.518646
-17.035200 -12.589200 -14.469193
-16.988400 -12.589200 -14.451260
-16.941600 -12.589200 -14.405458
-16.894800 -12.589200 -14.370309
-16.848000 -12.589200 -14.337902
-16.801200 -12.589200 -14.309059
-16.754400 -12.589200 -14.224045
-16.707600 -12.589200 -14.169872
-16.660800 -12.589200 -14.113589
-16.614000 -12.589200 -13.993941
-16.286400 -12.589200 -11.609521
-15.444000 -12.589200 5.095457
-15.397200 -12.589200 5.131612
-15.350400 -12.589200 5.182131
-15.303600 -12.589200 5.206936
-15.256800 -12.589200 5.224663
-15.210000 -12.589200 5.262247
-15.163200 -12.589200 5.278365
-15.116400 -12.589200 5.298186
-15.069600 -12.589200 5.308879
-15.022800 -12.589200 5.330578
-14.976000 -12.589200 5.333837
-14.929200 -12.589200 5.362523
-14.882400 -12.589200 5.379465
-14.835600 -12.589200 5.391353
-14.788800 -12.589200 5.403157
-14.742000 -12.589200 5.415007
-14.695200 -12.589200 5.426875
-14.648400 -12.589200 5.429718
-14.601600 -12.589200 5.433453
-14.554800 -12.589200 5.437666
-14.508000 -12.589200 5.439143
-14.461200 -12.589200 5.440486
-14.414400 -12.589200 5.440486
-14.367600 -12.589200 5.446976
-14.320800 -12.589200 5.450165
-14.274000 -12.589200 5.459800
-14.227200 -12.589200 5.472503
-14.180400 -12.589200 5.486150
-14.133600 -12.589200 5.501979
-14.086800 -12.589200 5.520746
-14.040000 -12.589200 5.529341
-13.993200 -12.589200 5.532092
-13.946400 -12.589200 5.557811
-4.258800 -12.589200 23.226953
-4.212000 -12.589200 23.218906
-4.165200 -12.589200 23.215587
-4.118400 -12.589200 7.822780
-4.071600 -12.589200 7.618233
-4.024800 -12.589200 7.538012
-3.978000 -12.589200 7.433485
-3.931200 -12.589200 7.433485
-3.884400 -12.589200 7.362054
-3.837600 -12.589200 7.251597
-3.790800 -12.589200 7.205405
-3.744000 -12.589200 7.153119
-3.697200 -12.589200 7.102209
-3.650400 -12.589200 7.061951
-3.603600 -12.589200 6.984265
-3.556800 -12.589200 6.958143
-3.510000 -12.589200 6.919747
-3.463200 -12.589200 6.877990
-3.416400 -12.589200 6.821422
-3.369600 -12.589200 6.780292
-3.322800 -12.589200 6.736527
-3.276000 -12.589200 6.700188
-3.229200 -12.589200 6.641319
-3.182400 -12.589200 6.602804
-3.135600 -12.589200 6.593071
-3.088800 -12.589200 6.571484
-3.042000 -12.589200 6.551666
-2.995200 -12.589200 6.523467
-2.948400 -12.589200 6.461868
-2.901600 -12.589200 6.422748
-2.854800 -12.589200 6.404243
-2.808000 -12.589200 6.399790
-2.761200 -12.589200 6.367929
-2.714400 -12.589200 6.345342
-2.667600 -12.589200 6.326630
-2.620800 -12.589200 6.310896
-2.574000 -12.589200 6.299215
-2.527200 -12.589200 6.266377
-2.480400 -12.589200 6.255602
-2.433600 -12.589200 6.240707
-2.386800 -12.589200 6.215537
-2.340000 -12.589200 6.206764
-2.293200 -12.589200 6.180434
-2.246400 -12.589200 6.151424
-2.199600 -12.589200 6.144771
-2.152800 -12.589200 6.130884
-2.106000 -12.589200 6.116782
-2.059200 -12.589200 6.104886
-2.012400 -12.589200 6.096104
-1.965600 -12.589200 6.061767
-1.918800 -12.589200 6.022243
-1.872000 -12.589200 6.007236
-1.825200 -12.589200 5.970851
-1.778400 -12.589200 5.967415
-1.731600 -12.589200 5.968474
-1.684800 -12.589200 5.968474
-1.638000 -12.589200 5.953284
-1.591200 -12.589200 5.950064
-1.544400 -12.589200 5.941680
-1.497600 -12.589200 5.934820
-1.450800 -12.589200 5.907846
-1.404000 -12.589200 5.900909
-1.357200 -12.589200 5.890789
-1.310400 -12.589200 5.887972
-1.263600 -12.589200 5.859221
-1.216800 -12.589200 5.856847
-1.170000 -12.589200 5.848686
-1.123200 -12.589200 5.841989
-1.076400 -12.589200 5.838919
-1.029600 -12.589200 5.841989
-0.982800 -12.589200 5.844580
-0.936000 -12.589200 5.844580
-0.889200 -12.589200 5.855817
-0.842400 -12.589200 5.844580
-0.795600 -12.589200 5.839423
-0.748800 -12.589200 5.832869
-0.702000 -12.589200 5.799682
-0.655200 -12.589200 5.793771
-0.608400 -12.589200 5.793771
-0.561600 -12.589200 5.781259
-0.514800 -12.589200 5.762953
-0.468000 -12.589200 5.748365
-0.421200 -12.589200 5.742849
-0.374400 -12.589200 5.732562
-0.327600 -12.589200 5.728312
-0.280800 -12.589200 5.727747
-0.234000 -12.589200 5.732823
-0.187200 -12.589200 5.748498
-0.140400 -12.589200 5.748773
-0.093600 -12.589200 5.748773
-0.046800 -12.589200 5.754306
0.000000 -12.589200 5.750926
0.046800 -12.589200 5.748773
0.093600 -12.589200 5.741298
0.140400 -12.589200 5.741298
0.187200 -12.589200 5.729917
0.234000 -12.589200 5.728663
0.280800 -12.589200 5.719744
0.327600 -12.589200 5.729917
0.374400 -12.589200 5.729917
0.421200 -12.589200 5.729917
0.468000 -12.589200 5.719744
0.514800 -12.589200 5.719744
0.561600 -12.589200 5.717062
0.608400 -12.589200 5.707413
0.655200 -12.589200 5.699942
0.702000 -12.589200 5.681009
0.748800 -12.589200 5.680472
0.795600 -12.589200 5.682763
0.842400 -12.589200 5.687516
0.889200 -12.589200 5.704908
0.936000 -12.589200 5.717206
0.982800 -12.589200 5.726469
1.029600 -12.589200 5.726633
1.076400 -12.589200 5.753944
1.123200 -12.589200 5.745474
1.170000 -12.589200 5.746638
1.216800 -12.589200 5.742680
1.263600 -12.589200 5.728376
1.310400 -12.589200 5.728376
1.357200 -12.589200 5.725259
1.404000 -12.589200 5.725259
1.450800 -12.589200 5.712394
1.497600 -12.589200 5.722579
1.544400 -12.589200 5.712523
1.591200 -12.589200 5.725259
1.638000 -12.589200 5.727560
1.684800 -12.589200 5.742412
1.731600 -12.589200 5.752365
1.778400 -12.589200 5.760263
1.825200 -12.589200 5.766971
1.872000 -12.589200 5.779930
1.918800 -12.589200 5.782843
1.965600 -12.589200 5.788230
2.012400 -12.589200 5.811497
2.059200 -12.589200 5.816626
2.106000 -12.589200 5.830655
2.152800 -12.589200 5.830655
2.199600 -12.589200 5.825998
2.246400 -12.589200 5.830655
2.293200 -12.589200 5.816802
2.340000 -12.589200 5.842424
2.386800 -12.589200 5.830655
2.433600 -12.589200 5.830655
2.480400 -12.589200 5.846045
2.527200 -12.589200 5.845314
2.574000 -12.589200 5.844391
2.620800 -12.589200 5.846045
2.667600 -12.589200 5.845314
2.714400 -12.589200 5.861762
2.761200 -12.589200 5.881494
2.808000 -12.589200 5.920896
2.854800 -12.589200 5.936895
2.901600 -12.589200 5.942505
2.948400 -12.589200 5.941627
2.995200 -12.589200 5.942909
3.042000 -12.589200 5.941627
3.088800 -12.589200 5.941627
3.135600 -12.589200 5.931327
3.182400 -12.589200 5.948428
3.229200 -12.589200 5.973922
3.276000 -12.589200 6.009390
3.322800 -12.589200 6.030283
3.369600 -12.589200 6.058253
3.416400 -12.589200 6.061055
3.463200 -12.589200 6.069535
3.510000 -12.589200 6.056735
3.556800 -12.589200 6.051095
3.603600 -12.589200 6.051095
3.650400 -12.589200 6.069535
3.697200 -12.589200 6.067015
3.744000 -12.589200 6.086657
3.790800 -12.589200 6.109459
3.837600 -12.589200 6.113219
3.884400 -12.589200 6.119600
3.931200 -12.589200 6.131839
3.978000 -12.589200 6.114504
4.024800 -12.589200 6.131839
4.071600 -12.589200 6.138314
4.118400 -12.589200 6.154807
4.165200 -12.589200 6.165077
4.212000 -12.589200 6.187426
4.258800 -12.589200 6.188877
4.305600 -12.589200 6.223190
4.352400 -12.589200 6.234837
4.399200 -12.589200 6.241073
4.446000 -12.589200 6.268665
4.492800 -12.589200 6.282693
4.539600 -12.589200 6.291718
4.586400 -12.589200 6.292719
4.633200 -12.589200 6.319017
4.680000 -12.589200 6.323106
4.726800 -12.589200 6.329947
4.773600 -12.589200 6.351560
4.820400 -12.589200 6.351560
4.867200 -12.589200 6.357282
4.914000 -12.589200 6.362869
4.960800 -12.589200 6.374782
5.007600 -12.589200 6.383253
5.054400 -12.589200 6.399335
5.101200 -12.589200 6.461079
5.148000 -12.589200 6.462624
5.194800 -12.589200 6.468871
5.241600 -12.589200 6.467495
5.288400 -12.589200 6.467495
5.335200 -12.589200 6.467495
5.382000 -12.589200 6.469419
5.428800 -12.589200 6.469419
5.475600 -12.589200 6.470953
5.522400 -12.589200 6.492981
5.569200 -12.589200 6.522537
5.616000 -12.589200 6.534306
5.662800 -12.589200 6.537920
5.709600 -12.589200 6.538628
5.756400 -12.589200 6.552754
5.803200 -12.589200 6.576154
5.850000 -12.589200 6.603061
5.896800 -12.589200 6.625704
5.943600 -12.589200 6.632104
5.990400 -12.589200 6.656638
6.037200 -12.589200 6.674529
6.084000 -12.589200 6.706734
6.130800 -12.589200 6.716985
6.177600 -12.589200 6.744968
6.224400 -12.589200 6.754111
6.271200 -12.589200 6.763554
6.318000 -12.589200 6.786492
6.364800 -12.589200 6.798753
6.411600 -12.589200 6.805553
6.458400 -12.589200 6.806090
6.505200 -12.589200 6.823280
6.552000 -12.589200 6.830710
6.598800 -12.589200 6.850452
6.645600 -12.589200 6.859485
6.692400 -12.589200 6.894011
6.739200 -12.589200 6.933587
6.786000 -12.589200 6.940134
6.832800 -12.589200 6.961540
6.879600 -12.589200 6.994524
6.926400 -12.589200 7.011745
6.973200 -12.589200 7.032263
7.020000 -12.589200 7.032505
7.066800 -12.589200 7.059805
7.113600 -12.589200 7.066721
7.160400 -12.589200 7.076194
7.207200 -12.589200 7.101084
7.254000 -12.589200 7.160585
7.300800 -12.589200 7.170452
7.347600 -12.589200 7.210275
7.394400 -12.589200 7.223010
7.441200 -12.589200 7.231267
7.488000 -12.589200 7.262190
7.534800 -12.589200 7.276928
7.581600 -12.589200 7.324315
7.628400 -12.589200 7.377248
7.675200 -12.589200 7.443802
7.722000 -12.589200 7.489570
7.768800 -12.589200 7.505685
7.815600 -12.589200 7.514725
7.862400 -12.589200 7.521775
7.909200 -12.589200 7.544164
7.956000 -12.589200 7.560324
8.002800 -12.589200 7.579587
8.049600 -12.589200 7.600162
8.096400 -12.589200 7.611920
8.143200 -12.589200 7.647677
8.190000 -12.589200 7.690553
8.236800 -12.589200 7.702205
8.283600 -12.589200 7.748910
8.330400 -12.589200 7.782878
8.377200 -12.589200 7.805325
8.424000 -12.589200 7.823190
8.470800 -12.589200 7.921953
8.517600 -12.589200 7.973573
8.564400 -12.589200 8.033474
8.611200 -12.589200 8.059542
8.658000 -12.589200 8.095558
8.704800 -12.589200 8.103417
8.751600 -12.589200 8.189083
8.798400 -12.589200 8.190564
8.845200 -12.589200 8.290419
8.892000 -12.589200 8.331857
8.938800 -12.589200 8.446767
8.985600 -12.589200 8.493427
9.032400 -12.589200 8.584332
9.079200 -12.589200 8.867578
9.126000 -12.589200 9.114897
13.899600 -12.589200 7.689119
13.993200 -12.589200 7.696629
14.180400 -12.589200 7.718899
14.320800 -12.589200 7.718186
14.367600 -12.589200 7.718186
14.929200 -12.589200 7.807605
14.976000 -12.589200 7.812427
15.022800 -12.589200 7.819922
15.116400 -12.589200 7.834583
15.256800 -12.589200 7.817877
16.192800 -12.589200 6.442122
-18.720000 -12.542400 0.000000
-18.673200 -12.542400 0.000000
-18.626400 -12.542400 0.000000
-18.579600 -12.542400 -15.098705
-18.532800 -12.542400 -15.083823
-18.486000 -12.542400 -15.072717
-18.439200 -12.542400 -15.056263
-18.392400 -12.542400 -14.999050
-18.345600 -12.542400 -14.999050
-18.298800 -12.542400 -14.999050
-18.252000 -12.542400 -14.981699
-18.205200 -12.542400 -14.947092
-18.158400 -12.542400 -14.935518
-18.111600 -12.542400 -14.935518
-18.064800 -12.542400 -14.928718
-18.018000 -12.542400 -14.892836
-17.971200 -12.542400 -14.882015
-17.924400 -12.542400 -14.850868
-17.877600 -12.542400 -14.854054
-17.830800 -12.542400 -14.862783
-17.784000 -12.542400 -14.854054
-17.737200 -12.542400 -14.810190
-17.690400 -12.542400 -14.786057
-17.643600 -12.542400 -14.781779
-17.596800 -12.542400 -14.781779
-17.550000 -12.542400 -14.737532
-17.503200 -12.542400 -14.716647
-17.456400 -12.542400 -14.682814
-17.409600 -12.542400 -14.575251
-17.362800 -12.542400 -14.530444
-17.316000 -12.542400 -14.520167
-17.269200 -12.542400 -14.522736
-17.222400 -12.542400 -14.520167
-17.175600 -12.542400 -14.520167
-17.128800 -12.542400 -14.497566
-17.082000 -12.542400 -14.489152
-17.035200 -12.542400 -14.421254
-16.988400 -12.542400 -14.419618
-16.941600 -12.542400 -14.384559
-16.894800 -12.542400 -14.370030
-16.848000 -12.542400 -14.317027
-16.801200 -12.542400 -14.285786
-16.754400 -12.542400 -14.218007
-16.707600 -12.542400 -14.166786
-16.660800 -12.542400 -14.040372
-16.286400 -12.542400 -11.872535
-15.490800 -12.542400 5.023244
-15.444000 -12.542400 5.131612
-15.397200 -12.542400 5.183858
-15.350400 -12.542400 5.201054
-15.303600 -12.542400 5.217993
-15.256800 -12.542400 5.237190
-15.210000 -12.542400 5.278365
-15.163200 -12.542400 5.295149
-15.116400 -12.542400 5.307794
-15.069600 -12.542400 5.330578
-15.022800 -12.542400 5.348220
-14.976000 -12.542400 5.351896
-14.929200 -12.542400 5.377485
-14.882400 -12.542400 5.389256
-14.835600 -12.542400 5.398737
-14.788800 -12.542400 5.414545
-14.742000 -12.542400 5.426875
-14.695200 -12.542400 5.433593
-14.648400 -12.542400 5.439868
-14.601600 -12.542400 5.445462
-14.554800 -12.542400 5.447819
-14.508000 -12.542400 5.447990
-14.461200 -12.542400 5.449575
-14.414400 -12.542400 5.451048
-14.367600 -12.542400 5.453217
-14.320800 -12.542400 5.465010
-14.274000 -12.542400 5.472150
-14.227200 -12.542400 5.480152
-14.180400 -12.542400 5.501633
-14.133600 -12.542400 5.508866
-14.086800 -12.542400 5.526312
-14.040000 -12.542400 5.531537
-13.993200 -12.542400 5.557811
-4.258800 -12.542400 23.234062
-4.212000 -12.542400 23.226525
-4.165200 -12.542400 23.218906
-4.118400 -12.542400 7.846538
-4.071600 -12.542400 7.630696
-4.024800 -12.542400 7.581384
-3.978000 -12.542400 7.486937
-3.931200 -12.542400 7.486937
-3.884400 -12.542400 7.374125
-3.837600 -12.542400 7.253349
-3.790800 -12.542400 7.200776
-3.744000 -12.542400 7.152025
-3.697200 -12.542400 7.102209
-3.650400 -12.542400 7.061951
-3.603600 -12.542400 6.984265
-3.556800 -12.542400 6.958143
-3.510000 -12.542400 6.919747
-3.463200 -12.542400 6.877990
-3.416400 -12.542400 6.805716
-3.369600 -12.542400 6.766474
-3.322800 -12.542400 6.729075
-3.276000 -12.542400 6.700188
-3.229200 -12.542400 6.670504
-3.182400 -12.542400 6.612539
-3.135600 -12.542400 6.598562
-3.088800 -12.542400 6.573978
-3.042000 -12.542400 6.552224
-2.995200 -12.542400 6.523467
-2.948400 -12.542400 6.461868
-2.901600 -12.542400 6.408653
-2.854800 -12.542400 6.398744
-2.808000 -12.542400 6.387967
-2.761200 -12.542400 6.364259
-2.714400 -12.542400 6.337262
-2.667600 -12.542400 6.325448
-2.620800 -12.542400 6.307054
-2.574000 -12.542400 6.288853
-2.527200 -12.542400 6.263116
-2.480400 -12.542400 6.231955
-2.433600 -12.542400 6.224144
-2.386800 -12.542400 6.215537
-2.340000 -12.542400 6.190853
-2.293200 -12.542400 6.171690
-2.246400 -12.542400 6.137010
-2.199600 -12.542400 6.131670
-2.152800 -12.542400 6.125983
-2.106000 -12.542400 6.113446
-2.059200 -12.542400 6.104874
-2.012400 -12.542400 6.099389
-1.965600 -12.542400 6.086193
-1.918800 -12.542400 6.026362
-1.872000 -12.542400 6.007236
-1.825200 -12.542400 5.982468
-1.778400 -12.542400 5.969624
-1.731600 -12.542400 5.969624
-1.684800 -12.542400 5.969624
-1.638000 -12.542400 5.960683
-1.591200 -12.542400 5.953284
-1.544400 -12.542400 5.942283
-1.497600 -12.542400 5.939451
-1.450800 -12.542400 5.921724
-1.404000 -12.542400 5.900918
-1.357200 -12.542400 5.898274
-1.310400 -12.542400 5.889640
-1.263600 -12.542400 5.860950
-1.216800 -12.542400 5.856847
-1.170000 -12.542400 5.848686
-1.123200 -12.542400 5.841989
-1.076400 -12.542400 5.835650
-1.029600 -12.542400 5.838919
-0.982800 -12.542400 5.843186
-0.936000 -12.542400 5.841989
-0.889200 -12.542400 5.844580
-0.842400 -12.542400 5.841989
-0.795600 -12.542400 5.833106
-0.748800 -12.542400 5.823293
-0.702000 -12.542400 5.799682
-0.655200 -12.542400 5.792374
-0.608400 -12.542400 5.790327
-0.561600 -12.542400 5.774535
-0.514800 -12.542400 5.763302
-0.468000 -12.542400 5.760725
-0.421200 -12.542400 5.746400
-0.374400 -12.542400 5.732562
-0.327600 -12.542400 5.732562
-0.280800 -12.542400 5.723672
-0.234000 -12.542400 5.735927
-0.187200 -12.542400 5.735927
-0.140400 -12.542400 5.731433
-0.093600 -12.542400 5.732301
-0.046800 -12.542400 5.748498
0.000000 -12.542400 5.731433
0.046800 -12.542400 5.731433
0.093600 -12.542400 5.731433
0.140400 -12.542400 5.741298
0.187200 -12.542400 5.732301
0.234000 -12.542400 5.741298
0.280800 -12.542400 5.741385
0.327600 -12.542400 5.746521
0.374400 -12.542400 5.748553
0.421200 -12.542400 5.748553
0.468000 -12.542400 5.748553
0.514800 -12.542400 5.737976
0.561600 -12.542400 5.719744
0.608400 -12.542400 5.707413
0.655200 -12.542400 5.699942
0.702000 -12.542400 5.685534
0.748800 -12.542400 5.685534
0.795600 -12.542400 5.687516
0.842400 -12.542400 5.704908
0.889200 -12.542400 5.717206
0.936000 -12.542400 5.721540
0.982800 -12.542400 5.726633
1.029600 -12.542400 5.745474
1.076400 -12.542400 5.753944
1.123200 -12.542400 5.745474
1.170000 -12.542400 5.745474
1.216800 -12.542400 5.716638
1.263600 -12.542400 5.716638
1.310400 -12.542400 5.715327
1.357200 -12.542400 5.715327
1.404000 -12.542400 5.712394
1.450800 -12.542400 5.704532
1.497600 -12.542400 5.708952
1.544400 -12.542400 5.708952
1.591200 -12.542400 5.722579
1.638000 -12.542400 5.727560
1.684800 -12.542400 5.742412
1.731600 -12.542400 5.759090
1.778400 -12.542400 5.773215
1.825200 -12.542400 5.779929
1.872000 -12.542400 5.786408
1.918800 -12.542400 5.788230
1.965600 -12.542400 5.788230
2.012400 -12.542400 5.812632
2.059200 -12.542400 5.824626
2.106000 -12.542400 5.832774
2.152800 -12.542400 5.832763
2.199600 -12.542400 5.832763
2.246400 -12.542400 5.832763
2.293200 -12.542400 5.830655
2.340000 -12.542400 5.831005
2.386800 -12.542400 5.825536
2.433600 -12.542400 5.825084
2.480400 -12.542400 5.831688
2.527200 -12.542400 5.831688
2.574000 -12.542400 5.831688
2.620800 -12.542400 5.847315
2.667600 -12.542400 5.845314
2.714400 -12.542400 5.867775
2.761200 -12.542400 5.894850
2.808000 -12.542400 5.927483
2.854800 -12.542400 5.942909
2.901600 -12.542400 5.945215
2.948400 -12.542400 5.942505
2.995200 -12.542400 5.942909
3.042000 -12.542400 5.942909
3.088800 -12.542400 5.942909
3.135600 -12.542400 5.941061
3.182400 -12.542400 5.960034
3.229200 -12.542400 5.985108
3.276000 -12.542400 6.009390
3.322800 -12.542400 6.029288
3.369600 -12.542400 6.048866
3.416400 -12.542400 6.058253
3.463200 -12.542400 6.063859
3.510000 -12.542400 6.055077
3.556800 -12.542400 6.055077
3.603600 -12.542400 6.055077
3.650400 -12.542400 6.070062
3.697200 -12.542400 6.076396
3.744000 -12.542400 6.086657
3.790800 -12.542400 6.112821
3.837600 -12.542400 6.113219
3.884400 -12.542400 6.119600
3.931200 -12.542400 6.128283
3.978000 -12.542400 6.122716
4.024800 -12.542400 6.132316
4.071600 -12.542400 6.138314
4.118400 -12.542400 6.145385
4.165200 -12.542400 6.146902
4.212000 -12.542400 6.159645
4.258800 -12.542400 6.171495
4.305600 -12.542400 6.206450
4.352400 -12.542400 6.221242
4.399200 -12.542400 6.231083
4.446000 -12.542400 6.268665
4.492800 -12.542400 6.280708
4.539600 -12.542400 6.280708
4.586400 -12.542400 6.291916
4.633200 -12.542400 6.308419
4.680000 -12.542400 6.319017
4.726800 -12.542400 6.323335
4.773600 -12.542400 6.336405
4.820400 -12.542400 6.351560
4.867200 -12.542400 6.358743
4.914000 -12.542400 6.367122
4.960800 -12.542400 6.373448
5.007600 -12.542400 6.383253
5.054400 -12.542400 6.399335
5.101200 -12.542400 6.461079
5.148000 -12.542400 6.468871
5.194800 -12.542400 6.471769
5.241600 -12.542400 6.471769
5.288400 -12.542400 6.469419
5.335200 -12.542400 6.470953
5.382000 -12.542400 6.471769
5.428800 -12.542400 6.470953
5.475600 -12.542400 6.471769
5.522400 -12.542400 6.501065
5.569200 -12.542400 6.517302
5.616000 -12.542400 6.536600
5.662800 -12.542400 6.545559
5.709600 -12.542400 6.550118
5.756400 -12.542400 6.552313
5.803200 -12.542400 6.576154
5.850000 -12.542400 6.591115
5.896800 -12.542400 6.614087
5.943600 -12.542400 6.626200
5.990400 -12.542400 6.636312
6.037200 -12.542400 6.658351
6.084000 -12.542400 6.682664
6.130800 -12.542400 6.695152
6.177600 -12.542400 6.744571
6.224400 -12.542400 6.754111
6.271200 -12.542400 6.763155
6.318000 -12.542400 6.786492
6.364800 -12.542400 6.797867
6.411600 -12.542400 6.799766
6.458400 -12.542400 6.806090
6.505200 -12.542400 6.824438
6.552000 -12.542400 6.830710
6.598800 -12.542400 6.850452
6.645600 -12.542400 6.859331
6.692400 -12.542400 6.882219
6.739200 -12.542400 6.918344
6.786000 -12.542400 6.925258
6.832800 -12.542400 6.951913
6.879600 -12.542400 6.986001
6.926400 -12.542400 7.009190
6.973200 -12.542400 7.020180
7.020000 -12.542400 7.032263
7.066800 -12.542400 7.049897
7.113600 -12.542400 7.067698
7.160400 -12.542400 7.091821
7.207200 -12.542400 7.135454
7.254000 -12.542400 7.162566
7.300800 -12.542400 7.170452
7.347600 -12.542400 7.208142
7.394400 -12.542400 7.218229
7.441200 -12.542400 7.227874
7.488000 -12.542400 7.252066
7.534800 -12.542400 7.267025
7.581600 -12.542400 7.305602
7.628400 -12.542400 7.356613
7.675200 -12.542400 7.404397
7.722000 -12.542400 7.443802
7.768800 -12.542400 7.503037
7.815600 -12.542400 7.514725
7.862400 -12.542400 7.522345
7.909200 -12.542400 7.533874
7.956000 -12.542400 7.544848
8.002800 -12.542400 7.579587
8.049600 -12.542400 7.600162
8.096400 -12.542400 7.611006
8.143200 -12.542400 7.646867
8.190000 -12.542400 7.686826
8.236800 -12.542400 7.708365
8.283600 -12.542400 7.748910
8.330400 -12.542400 7.782878
8.377200 -12.542400 7.805325
8.424000 -12.542400 7.823190
8.470800 -12.542400 7.921953
8.517600 -12.542400 7.951058
8.564400 -12.542400 8.033474
8.611200 -12.542400 8.062660
8.658000 -12.542400 8.074501
8.704800 -12.542400 8.099003
8.751600 -12.542400 8.190564
8.798400 -12.542400 8.217782
8.845200 -12.542400 8.305453
8.892000 -12.542400 8.331644
8.938800 -12.542400 8.425862
8.985600 -12.542400 8.461439
9.032400 -12.542400 8.614120
9.079200 -12.542400 8.944246
9.126000 -12.542400 9.005355
13.712400 -12.542400 7.670139
13.759200 -12.542400 7.678329
13.806000 -12.542400 7.679517
14.227200 -12.542400 7.718899
14.320800 -12.542400 7.718186
14.367600 -12.542400 7.717515
14.976000 -12.542400 7.812427
15.022800 -12.542400 7.821563
15.069600 -12.542400 7.819922
15.210000 -12.542400 7.812427
15.256800 -12.542400 7.817568
15.303600 -12.542400 7.817568
17.035200 -12.542400 6.394297
17.737200 -12.542400 2.567280
17.784000 -12.542400 2.344431
18.579600 -12.542400 0.000000
18.626400 -12.542400 0.000000
-18.720000 -12.495600 0.000000
-18.673200 -12.495600 0.000000
-18.626400 -12.495600 0.000000
-18.579600 -12.495600 -15.076126
-18.532800 -12.495600 -15.076126
-18.486000 -12.495600 -15.072717
-18.439200 -12.495600 -15.062656
-18.392400 -12.495600 -15.020801
-18.345600 -12.495600 -15.025042
-18.298800 -12.495600 -15.023663
-18.252000 -12.495600 -14.996303
-18.205200 -12.495600 -14.965792
-18.158400 -12.495600 -14.965792
-18.111600 -12.495600 -14.962277
-18.064800 -12.495600 -14.935678
-18.018000 -12.495600 -14.903239
-17.971200 -12.495600 -14.885597
-17.924400 -12.495600 -14.847659
-17.877600 -12.495600 -14.847659
-17.830800 -12.495600 -14.833032
-17.784000 -12.495600 -14.786713
-17.737200 -12.495600 -14.782369
-17.690400 -12.495600 -14.737441
-17.643600 -12.495600 -14.737441
-17.596800 -12.495600 -14.737532
-17.550000 -12.495600 -14.722362
-17.503200 -12.495600 -14.705604
-17.456400 -12.495600 -14.677122
-17.409600 -12.495600 -14.614363
-17.362800 -12.495600 -14.559427
-17.316000 -12.495600 -14.523384
-17.269200 -12.495600 -14.522943
-17.222400 -12.495600 -14.516027
-17.175600 -12.495600 -14.497307
-17.128800 -12.495600 -14.489152
-17.082000 -12.495600 -14.459395
-17.035200 -12.495600 -14.420664
-16.988400 -12.495600 -14.405458
-16.941600 -12.495600 -14.378880
-16.894800 -12.495600 -14.349118
-16.848000 -12.495600 -14.313297
-16.801200 -12.495600 -14.296945
-16.754400 -12.495600 -14.224045
-16.707600 -12.495600 -14.166786
-16.660800 -12.495600 -14.006327
-15.537600 -12.495600 5.026347
-15.490800 -12.495600 5.109753
-15.444000 -12.495600 5.181319
-15.397200 -12.495600 5.201054
-15.350400 -12.495600 5.219067
-15.303600 -12.495600 5.237161
-15.256800 -12.495600 5.278365
-15.210000 -12.495600 5.295149
-15.163200 -12.495600 5.307794
-15.116400 -12.495600 5.330578
-15.069600 -12.495600 5.348220
-15.022800 -12.495600 5.370135
-14.976000 -12.495600 5.377485
-14.929200 -12.495600 5.388077
-14.882400 -12.495600 5.398737
-14.835600 -12.495600 5.409553
-14.788800 -12.495600 5.420780
-14.742000 -12.495600 5.429722
-14.695200 -12.495600 5.444767
-14.648400 -12.495600 5.447990
-14.601600 -12.495600 5.449249
-14.554800 -12.495600 5.451048
-14.508000 -12.495600 5.456734
-14.461200 -12.495600 5.463919
-14.414400 -12.495600 5.469169
-14.367600 -12.495600 5.468018
-14.320800 -12.495600 5.469169
-14.274000 -12.495600 5.474816
-14.227200 -12.495600 5.486150
-14.180400 -12.495600 5.501633
-14.133600 -12.495600 5.508866
-14.086800 -12.495600 5.530705
-14.040000 -12.495600 5.544758
-4.258800 -12.495600 23.234062
-4.212000 -12.495600 23.226525
-4.165200 -12.495600 23.226525
-4.118400 -12.495600 7.962279
-4.071600 -12.495600 7.700793
-4.024800 -12.495600 7.600660
-3.978000 -12.495600 7.529798
-3.931200 -12.495600 7.529798
-3.884400 -12.495600 7.378081
-3.837600 -12.495600 7.266389
-3.790800 -12.495600 7.200776
-3.744000 -12.495600 7.149654
-3.697200 -12.495600 7.094649
-3.650400 -12.495600 7.023232
-3.603600 -12.495600 6.970173
-3.556800 -12.495600 6.946903
-3.510000 -12.495600 6.898653
-3.463200 -12.495600 6.847781
-3.416400 -12.495600 6.789458
-3.369600 -12.495600 6.750949
-3.322800 -12.495600 6.705542
-3.276000 -12.495600 6.683415
-3.229200 -12.495600 6.660506
-3.182400 -12.495600 6.630294
-3.135600 -12.495600 6.600695
-3.088800 -12.495600 6.573978
-3.042000 -12.495600 6.549947
-2.995200 -12.495600 6.515342
-2.948400 -12.495600 6.443352
-2.901600 -12.495600 6.408653
-2.854800 -12.495600 6.398744
-2.808000 -12.495600 6.382153
-2.761200 -12.495600 6.364259
-2.714400 -12.495600 6.337262
-2.667600 -12.495600 6.317200
-2.620800 -12.495600 6.307054
-2.574000 -12.495600 6.280160
-2.527200 -12.495600 6.266377
-2.480400 -12.495600 6.242005
-2.433600 -12.495600 6.235095
-2.386800 -12.495600 6.224144
-2.340000 -12.495600 6.197149
-2.293200 -12.495600 6.176130
-2.246400 -12.495600 6.137682
-2.199600 -12.495600 6.137682
-2.152800 -12.495600 6.126410
-2.106000 -12.495600 6.107431
-2.059200 -12.495600 6.096104
-2.012400 -12.495600 6.096104
-1.965600 -12.495600 6.068467
-1.918800 -12.495600 6.024880
-1.872000 -12.495600 5.993311
-1.825200 -12.495600 5.982468
-1.778400 -12.495600 5.972539
-1.731600 -12.495600 5.969624
-1.684800 -12.495600 5.969624
-1.638000 -12.495600 5.961087
-1.591200 -12.495600 5.958032
-1.544400 -12.495600 5.953284
-1.497600 -12.495600 5.939451
-1.450800 -12.495600 5.933532
-1.404000 -12.495600 5.920563
-1.357200 -12.495600 5.906822
-1.310400 -12.495600 5.898564
-1.263600 -12.495600 5.887972
-1.216800 -12.495600 5.861356
-1.170000 -12.495600 5.861356
-1.123200 -12.495600 5.847084
-1.076400 -12.495600 5.843186
-1.029600 -12.495600 5.844580
-0.982800 -12.495600 5.848686
-0.936000 -12.495600 5.861591
-0.889200 -12.495600 5.870944
-0.842400 -12.495600 5.846381
-0.795600 -12.495600 5.839423
-0.748800 -12.495600 5.833106
-0.702000 -12.495600 5.818194
-0.655200 -12.495600 5.781259
-0.608400 -12.495600 5.775690
-0.561600 -12.495600 5.771584
-0.514800 -12.495600 5.763302
-0.468000 -12.495600 5.754824
-0.421200 -12.495600 5.742849
-0.374400 -12.495600 5.728312
-0.327600 -12.495600 5.732562
-0.280800 -12.495600 5.728312
-0.234000 -12.495600 5.736993
-0.187200 -12.495600 5.731433
-0.140400 -12.495600 5.730550
-0.093600 -12.495600 5.731433
-0.046800 -12.495600 5.732301
0.000000 -12.495600 5.730550
0.046800 -12.495600 5.730550
0.093600 -12.495600 5.730550
0.140400 -12.495600 5.741298
0.187200 -12.495600 5.741385
0.234000 -12.495600 5.746521
0.280800 -12.495600 5.748121
0.327600 -12.495600 5.751758
0.374400 -12.495600 5.751758
0.421200 -12.495600 5.750005
0.468000 -12.495600 5.751758
0.514800 -12.495600 5.747636
0.561600 -12.495600 5.737976
0.608400 -12.495600 5.712449
0.655200 -12.495600 5.699942
0.702000 -12.495600 5.688642
0.748800 -12.495600 5.688642
0.795600 -12.495600 5.698246
0.842400 -12.495600 5.717206
0.889200 -12.495600 5.721540
0.936000 -12.495600 5.734997
0.982800 -12.495600 5.745002
1.029600 -12.495600 5.745474
1.076400 -12.495600 5.750341
1.123200 -12.495600 5.734997
1.170000 -12.495600 5.736406
1.216800 -12.495600 5.728376
1.263600 -12.495600 5.728376
1.310400 -12.495600 5.729680
1.357200 -12.495600 5.729680
1.404000 -12.495600 5.729680
1.450800 -12.495600 5.725259
1.497600 -12.495600 5.712394
1.544400 -12.495600 5.708952
1.591200 -12.495600 5.722579
1.638000 -12.495600 5.723058
1.684800 -12.495600 5.742412
1.731600 -12.495600 5.757118
1.778400 -12.495600 5.777717
1.825200 -12.495600 5.779929
1.872000 -12.495600 5.788230
1.918800 -12.495600 5.788230
1.965600 -12.495600 5.800361
2.012400 -12.495600 5.810458
2.059200 -12.495600 5.816626
2.106000 -12.495600 5.827211
2.152800 -12.495600 5.830655
2.199600 -12.495600 5.830655
2.246400 -12.495600 5.830655
2.293200 -12.495600 5.830655
2.340000 -12.495600 5.831005
2.386800 -12.495600 5.825536
2.433600 -12.495600 5.825536
2.480400 -12.495600 5.837977
2.527200 -12.495600 5.831688
2.574000 -12.495600 5.831005
2.620800 -12.495600 5.844391
2.667600 -12.495600 5.844391
2.714400 -12.495600 5.859343
2.761200 -12.495600 5.894850
2.808000 -12.495600 5.920896
2.854800 -12.495600 5.940135
2.901600 -12.495600 5.942909
2.948400 -12.495600 5.942909
2.995200 -12.495600 5.942909
3.042000 -12.495600 5.945215
3.088800 -12.495600 5.945215
3.135600 -12.495600 5.950455
3.182400 -12.495600 5.971107
3.229200 -12.495600 5.988102
3.276000 -12.495600 6.009704
3.322800 -12.495600 6.029288
3.369600 -12.495600 6.058253
3.416400 -12.495600 6.063859
3.463200 -12.495600 6.068535
3.510000 -12.495600 6.063859
3.556800 -12.495600 6.066160
3.603600 -12.495600 6.066160
3.650400 -12.495600 6.070865
3.697200 -12.495600 6.076396
3.744000 -12.495600 6.086657
3.790800 -12.495600 6.104694
3.837600 -12.495600 6.112821
3.884400 -12.495600 6.119600
3.931200 -12.495600 6.128283
3.978000 -12.495600 6.122716
4.024800 -12.495600 6.131839
4.071600 -12.495600 6.132316
4.118400 -12.495600 6.142916
4.165200 -12.495600 6.147443
4.212000 -12.495600 6.152793
4.258800 -12.495600 6.165077
4.305600 -12.495600 6.188487
4.352400 -12.495600 6.191994
[truncated: 5,898,456 more chars]
