# Supplementary material for: Case study of 3D fingerprints applications
Source: PLoS One. 2017 Apr 11;12(4):e0175261. doi: 10.1371/journal.pone.0175261 (PMC5388323; doi:10.1371/journal.pone.0175261)
Supplement: S1 Database — (ZIP) [file pone.0175261.s001.zip › S1_Database/S1_Database_Session2-3D finger point cloud data/cjr_l3_g_2.txt]

-18.720000 -14.040000 0.000000
-18.673200 -14.040000 0.000000
-18.626400 -14.040000 0.000000
-18.579600 -14.040000 0.000000
-18.532800 -14.040000 0.000000
-18.486000 -14.040000 0.000000
-18.439200 -14.040000 0.000000
-18.392400 -14.040000 0.000000
-18.345600 -14.040000 0.000000
-18.298800 -14.040000 0.000000
-18.252000 -14.040000 0.000000
-18.205200 -14.040000 0.000000
-18.158400 -14.040000 0.000000
-18.111600 -14.040000 0.000000
-18.064800 -14.040000 0.000000
-18.018000 -14.040000 0.000000
-17.971200 -14.040000 0.000000
-17.924400 -14.040000 0.000000
-17.877600 -14.040000 0.000000
-17.830800 -14.040000 0.000000
-17.784000 -14.040000 0.000000
-17.737200 -14.040000 0.000000
-17.690400 -14.040000 0.000000
-17.643600 -14.040000 0.000000
-17.596800 -14.040000 0.000000
-17.550000 -14.040000 0.000000
-17.503200 -14.040000 0.000000
-17.456400 -14.040000 0.000000
-17.409600 -14.040000 0.000000
-17.362800 -14.040000 0.000000
-17.316000 -14.040000 0.000000
-17.269200 -14.040000 0.000000
-17.222400 -14.040000 0.000000
-17.175600 -14.040000 0.000000
-17.128800 -14.040000 0.000000
-17.082000 -14.040000 0.000000
-17.035200 -14.040000 0.000000
-16.988400 -14.040000 0.000000
-16.941600 -14.040000 0.000000
-16.894800 -14.040000 0.000000
-16.848000 -14.040000 0.000000
-16.801200 -14.040000 0.000000
-16.754400 -14.040000 0.000000
-16.707600 -14.040000 0.000000
-16.660800 -14.040000 0.000000
-16.614000 -14.040000 0.000000
-16.567200 -14.040000 0.000000
-16.520400 -14.040000 0.000000
-16.473600 -14.040000 0.000000
-16.426800 -14.040000 0.000000
-16.380000 -14.040000 0.000000
-16.333200 -14.040000 0.000000
-16.286400 -14.040000 0.000000
-16.239600 -14.040000 0.000000
-16.192800 -14.040000 0.000000
-16.146000 -14.040000 0.000000
-16.099200 -14.040000 0.000000
-16.052400 -14.040000 0.000000
-16.005600 -14.040000 0.000000
-15.958800 -14.040000 0.000000
-15.912000 -14.040000 0.000000
-15.865200 -14.040000 0.000000
-15.818400 -14.040000 0.000000
-15.771600 -14.040000 0.000000
-14.274000 -14.040000 0.000000
-14.227200 -14.040000 0.000000
-14.133600 -14.040000 0.000000
-14.086800 -14.040000 0.000000
-14.040000 -14.040000 0.000000
-13.993200 -14.040000 0.000000
-13.946400 -14.040000 0.000000
-13.899600 -14.040000 0.000000
-13.852800 -14.040000 0.000000
-13.806000 -14.040000 0.000000
-13.759200 -14.040000 0.000000
-13.712400 -14.040000 0.000000
-13.665600 -14.040000 0.000000
-13.618800 -14.040000 0.000000
-13.572000 -14.040000 0.000000
-13.525200 -14.040000 0.000000
-13.478400 -14.040000 0.000000
-13.431600 -14.040000 0.000000
-13.384800 -14.040000 0.000000
-13.338000 -14.040000 0.000000
-13.291200 -14.040000 0.000000
-13.244400 -14.040000 0.000000
-13.197600 -14.040000 0.000000
-13.150800 -14.040000 0.000000
-13.104000 -14.040000 0.000000
-13.057200 -14.040000 0.000000
-13.010400 -14.040000 0.000000
-12.963600 -14.040000 0.000000
-12.916800 -14.040000 0.000000
-12.870000 -14.040000 0.000000
-12.823200 -14.040000 0.000000
-5.335200 -14.040000 0.000000
-5.288400 -14.040000 0.000000
-5.241600 -14.040000 0.000000
-5.194800 -14.040000 0.000000
-5.148000 -14.040000 0.000000
-5.101200 -14.040000 0.000000
-5.054400 -14.040000 0.000000
-5.007600 -14.040000 0.000000
-4.960800 -14.040000 0.000000
-4.914000 -14.040000 0.000000
-4.867200 -14.040000 0.000000
-4.820400 -14.040000 0.000000
-4.773600 -14.040000 0.000000
-4.726800 -14.040000 0.000000
-4.680000 -14.040000 0.000000
-4.633200 -14.040000 0.000000
-4.586400 -14.040000 0.000000
-4.539600 -14.040000 0.000000
-4.492800 -14.040000 0.000000
-4.446000 -14.040000 0.000000
-4.399200 -14.040000 0.000000
-4.352400 -14.040000 0.000000
-4.305600 -14.040000 0.000000
-4.258800 -14.040000 0.000000
-4.212000 -14.040000 0.000000
-4.165200 -14.040000 0.000000
-4.118400 -14.040000 0.000000
-4.071600 -14.040000 0.000000
-4.024800 -14.040000 0.000000
-3.978000 -14.040000 0.000000
-3.931200 -14.040000 0.000000
-3.884400 -14.040000 0.000000
-3.837600 -14.040000 0.000000
-3.790800 -14.040000 0.000000
-3.744000 -14.040000 0.000000
-3.697200 -14.040000 0.000000
-3.650400 -14.040000 0.000000
-3.603600 -14.040000 0.000000
-3.556800 -14.040000 0.000000
-3.510000 -14.040000 0.000000
-3.463200 -14.040000 0.000000
-3.416400 -14.040000 0.000000
-3.369600 -14.040000 0.000000
-3.322800 -14.040000 0.000000
-3.276000 -14.040000 0.000000
-3.229200 -14.040000 0.000000
-3.182400 -14.040000 0.000000
-3.135600 -14.040000 0.000000
-3.088800 -14.040000 0.000000
-3.042000 -14.040000 0.000000
-2.995200 -14.040000 0.000000
-2.948400 -14.040000 0.000000
-2.901600 -14.040000 0.000000
-2.854800 -14.040000 0.000000
-2.808000 -14.040000 0.000000
-2.761200 -14.040000 0.000000
-2.714400 -14.040000 0.000000
-2.667600 -14.040000 0.000000
-2.620800 -14.040000 0.000000
-2.574000 -14.040000 0.000000
-2.527200 -14.040000 0.000000
-2.480400 -14.040000 0.000000
-2.433600 -14.040000 0.000000
-2.386800 -14.040000 0.000000
-2.340000 -14.040000 0.000000
-2.293200 -14.040000 0.000000
-2.246400 -14.040000 0.000000
-2.199600 -14.040000 0.000000
-2.152800 -14.040000 0.000000
-2.106000 -14.040000 0.000000
-2.059200 -14.040000 0.000000
-2.012400 -14.040000 0.000000
-1.965600 -14.040000 0.000000
-1.918800 -14.040000 0.000000
-1.872000 -14.040000 0.000000
-1.825200 -14.040000 0.000000
-1.778400 -14.040000 0.000000
-1.731600 -14.040000 0.000000
-1.684800 -14.040000 0.000000
-1.638000 -14.040000 0.000000
-1.591200 -14.040000 0.000000
-1.544400 -14.040000 0.000000
-1.497600 -14.040000 0.000000
-1.450800 -14.040000 0.000000
-1.404000 -14.040000 0.000000
-1.357200 -14.040000 0.000000
-1.310400 -14.040000 0.000000
-1.263600 -14.040000 0.000000
-1.216800 -14.040000 0.000000
-1.170000 -14.040000 0.000000
-1.123200 -14.040000 0.000000
-1.076400 -14.040000 0.000000
-1.029600 -14.040000 0.000000
-0.982800 -14.040000 0.000000
-0.936000 -14.040000 0.000000
-0.889200 -14.040000 0.000000
-0.842400 -14.040000 0.000000
-0.795600 -14.040000 0.000000
-0.748800 -14.040000 0.000000
-0.702000 -14.040000 0.000000
-0.655200 -14.040000 0.000000
-0.608400 -14.040000 0.000000
-0.561600 -14.040000 0.000000
-0.514800 -14.040000 0.000000
-0.468000 -14.040000 0.000000
-0.421200 -14.040000 0.000000
-0.374400 -14.040000 0.000000
-0.327600 -14.040000 0.000000
-0.280800 -14.040000 0.000000
-0.234000 -14.040000 0.000000
-0.187200 -14.040000 0.000000
-0.140400 -14.040000 0.000000
-0.093600 -14.040000 0.000000
-0.046800 -14.040000 0.000000
0.000000 -14.040000 0.000000
0.046800 -14.040000 0.000000
0.093600 -14.040000 0.000000
0.140400 -14.040000 0.000000
0.187200 -14.040000 0.000000
0.234000 -14.040000 0.000000
0.280800 -14.040000 0.000000
0.327600 -14.040000 0.000000
0.374400 -14.040000 0.000000
0.421200 -14.040000 0.000000
0.468000 -14.040000 0.000000
0.514800 -14.040000 0.000000
0.561600 -14.040000 0.000000
0.608400 -14.040000 0.000000
0.655200 -14.040000 0.000000
0.702000 -14.040000 0.000000
0.748800 -14.040000 0.000000
0.795600 -14.040000 0.000000
0.842400 -14.040000 0.000000
0.889200 -14.040000 0.000000
0.936000 -14.040000 0.000000
0.982800 -14.040000 0.000000
1.029600 -14.040000 0.000000
1.076400 -14.040000 0.000000
1.123200 -14.040000 0.000000
1.170000 -14.040000 0.000000
1.216800 -14.040000 0.000000
1.263600 -14.040000 0.000000
1.310400 -14.040000 0.000000
1.357200 -14.040000 0.000000
1.404000 -14.040000 0.000000
1.450800 -14.040000 0.000000
1.497600 -14.040000 0.000000
1.544400 -14.040000 0.000000
1.591200 -14.040000 0.000000
1.638000 -14.040000 0.000000
1.684800 -14.040000 0.000000
1.731600 -14.040000 0.000000
1.778400 -14.040000 0.000000
1.825200 -14.040000 0.000000
1.872000 -14.040000 0.000000
1.918800 -14.040000 0.000000
1.965600 -14.040000 0.000000
2.012400 -14.040000 0.000000
2.059200 -14.040000 0.000000
2.106000 -14.040000 0.000000
2.152800 -14.040000 0.000000
2.199600 -14.040000 0.000000
2.246400 -14.040000 0.000000
2.293200 -14.040000 0.000000
2.340000 -14.040000 0.000000
2.386800 -14.040000 0.000000
2.433600 -14.040000 0.000000
2.480400 -14.040000 0.000000
2.527200 -14.040000 0.000000
2.574000 -14.040000 0.000000
2.620800 -14.040000 0.000000
2.667600 -14.040000 0.000000
2.714400 -14.040000 0.000000
2.761200 -14.040000 0.000000
2.808000 -14.040000 0.000000
2.854800 -14.040000 0.000000
2.901600 -14.040000 0.000000
2.948400 -14.040000 0.000000
2.995200 -14.040000 0.000000
3.042000 -14.040000 0.000000
3.088800 -14.040000 0.000000
3.135600 -14.040000 0.000000
3.182400 -14.040000 0.000000
3.229200 -14.040000 0.000000
3.276000 -14.040000 0.000000
3.322800 -14.040000 0.000000
3.369600 -14.040000 0.000000
3.416400 -14.040000 0.000000
3.463200 -14.040000 0.000000
3.510000 -14.040000 0.000000
3.556800 -14.040000 0.000000
3.603600 -14.040000 0.000000
3.650400 -14.040000 0.000000
3.697200 -14.040000 0.000000
3.744000 -14.040000 0.000000
3.790800 -14.040000 0.000000
3.837600 -14.040000 0.000000
3.884400 -14.040000 0.000000
3.931200 -14.040000 0.000000
3.978000 -14.040000 0.000000
4.024800 -14.040000 0.000000
4.071600 -14.040000 0.000000
4.118400 -14.040000 0.000000
4.165200 -14.040000 0.000000
4.212000 -14.040000 0.000000
4.258800 -14.040000 0.000000
4.305600 -14.040000 0.000000
4.352400 -14.040000 0.000000
4.399200 -14.040000 0.000000
4.446000 -14.040000 0.000000
4.492800 -14.040000 0.000000
4.539600 -14.040000 0.000000
4.586400 -14.040000 0.000000
4.633200 -14.040000 0.000000
4.680000 -14.040000 0.000000
4.726800 -14.040000 0.000000
4.773600 -14.040000 0.000000
4.820400 -14.040000 0.000000
4.867200 -14.040000 0.000000
4.914000 -14.040000 0.000000
4.960800 -14.040000 0.000000
5.007600 -14.040000 0.000000
5.054400 -14.040000 0.000000
5.101200 -14.040000 0.000000
5.148000 -14.040000 0.000000
5.194800 -14.040000 0.000000
5.241600 -14.040000 0.000000
5.288400 -14.040000 0.000000
5.335200 -14.040000 0.000000
5.382000 -14.040000 0.000000
5.428800 -14.040000 0.000000
5.475600 -14.040000 0.000000
5.522400 -14.040000 0.000000
5.569200 -14.040000 0.000000
5.616000 -14.040000 0.000000
5.662800 -14.040000 0.000000
5.709600 -14.040000 0.000000
5.756400 -14.040000 0.000000
5.803200 -14.040000 0.000000
5.850000 -14.040000 0.000000
5.896800 -14.040000 0.000000
5.943600 -14.040000 0.000000
5.990400 -14.040000 0.000000
6.037200 -14.040000 0.000000
6.084000 -14.040000 0.000000
6.130800 -14.040000 0.000000
6.177600 -14.040000 0.000000
6.224400 -14.040000 0.000000
6.271200 -14.040000 0.000000
6.318000 -14.040000 0.000000
6.364800 -14.040000 0.000000
6.411600 -14.040000 0.000000
6.458400 -14.040000 0.000000
6.505200 -14.040000 0.000000
6.552000 -14.040000 0.000000
6.598800 -14.040000 0.000000
6.645600 -14.040000 0.000000
6.692400 -14.040000 0.000000
6.739200 -14.040000 0.000000
6.786000 -14.040000 0.000000
6.832800 -14.040000 0.000000
6.879600 -14.040000 0.000000
6.926400 -14.040000 0.000000
6.973200 -14.040000 0.000000
7.020000 -14.040000 0.000000
7.066800 -14.040000 0.000000
7.113600 -14.040000 0.000000
7.160400 -14.040000 0.000000
7.207200 -14.040000 0.000000
7.254000 -14.040000 0.000000
7.300800 -14.040000 0.000000
7.347600 -14.040000 0.000000
7.394400 -14.040000 0.000000
7.441200 -14.040000 0.000000
7.488000 -14.040000 0.000000
7.534800 -14.040000 0.000000
7.581600 -14.040000 0.000000
7.628400 -14.040000 0.000000
7.675200 -14.040000 0.000000
7.722000 -14.040000 0.000000
7.768800 -14.040000 0.000000
7.815600 -14.040000 0.000000
7.862400 -14.040000 0.000000
7.909200 -14.040000 0.000000
7.956000 -14.040000 0.000000
8.002800 -14.040000 0.000000
8.049600 -14.040000 0.000000
8.096400 -14.040000 0.000000
8.143200 -14.040000 0.000000
8.190000 -14.040000 0.000000
8.236800 -14.040000 0.000000
8.283600 -14.040000 0.000000
8.330400 -14.040000 0.000000
8.377200 -14.040000 0.000000
8.424000 -14.040000 0.000000
8.470800 -14.040000 0.000000
8.517600 -14.040000 0.000000
8.564400 -14.040000 0.000000
8.611200 -14.040000 0.000000
8.658000 -14.040000 0.000000
8.704800 -14.040000 0.000000
8.751600 -14.040000 0.000000
8.798400 -14.040000 0.000000
8.845200 -14.040000 0.000000
8.892000 -14.040000 0.000000
12.542400 -14.040000 0.000000
12.589200 -14.040000 0.000000
12.636000 -14.040000 0.000000
12.682800 -14.040000 0.000000
12.729600 -14.040000 0.000000
12.823200 -14.040000 0.000000
12.870000 -14.040000 0.000000
12.916800 -14.040000 0.000000
12.963600 -14.040000 0.000000
13.150800 -14.040000 0.000000
13.197600 -14.040000 0.000000
13.244400 -14.040000 0.000000
13.338000 -14.040000 0.000000
13.384800 -14.040000 0.000000
13.431600 -14.040000 0.000000
13.478400 -14.040000 0.000000
13.665600 -14.040000 0.000000
13.712400 -14.040000 0.000000
13.759200 -14.040000 0.000000
14.040000 -14.040000 0.000000
14.086800 -14.040000 0.000000
14.133600 -14.040000 0.000000
14.180400 -14.040000 0.000000
14.227200 -14.040000 0.000000
16.380000 -14.040000 0.000000
16.426800 -14.040000 0.000000
16.894800 -14.040000 0.000000
16.941600 -14.040000 0.000000
16.988400 -14.040000 0.000000
17.222400 -14.040000 0.000000
17.269200 -14.040000 0.000000
17.316000 -14.040000 0.000000
17.784000 -14.040000 0.000000
18.486000 -14.040000 0.000000
18.532800 -14.040000 0.000000
18.579600 -14.040000 0.000000
18.626400 -14.040000 0.000000
18.673200 -14.040000 0.000000
-18.720000 -13.993200 0.000000
-18.673200 -13.993200 0.000000
-18.626400 -13.993200 0.000000
-18.579600 -13.993200 0.000000
-18.532800 -13.993200 0.000000
-18.486000 -13.993200 0.000000
-18.439200 -13.993200 0.000000
-18.392400 -13.993200 0.000000
-18.345600 -13.993200 0.000000
-18.298800 -13.993200 0.000000
-18.252000 -13.993200 0.000000
-18.205200 -13.993200 0.000000
-18.158400 -13.993200 0.000000
-18.111600 -13.993200 0.000000
-18.064800 -13.993200 0.000000
-18.018000 -13.993200 0.000000
-17.971200 -13.993200 0.000000
-17.924400 -13.993200 0.000000
-17.877600 -13.993200 0.000000
-17.830800 -13.993200 0.000000
-17.784000 -13.993200 0.000000
-17.737200 -13.993200 0.000000
-17.690400 -13.993200 0.000000
-17.643600 -13.993200 0.000000
-17.596800 -13.993200 0.000000
-17.550000 -13.993200 0.000000
-17.503200 -13.993200 0.000000
-17.456400 -13.993200 0.000000
-17.409600 -13.993200 0.000000
-17.362800 -13.993200 0.000000
-17.316000 -13.993200 0.000000
-17.269200 -13.993200 0.000000
-17.222400 -13.993200 0.000000
-17.175600 -13.993200 0.000000
-17.128800 -13.993200 0.000000
-17.082000 -13.993200 0.000000
-17.035200 -13.993200 0.000000
-16.988400 -13.993200 0.000000
-16.941600 -13.993200 0.000000
-16.894800 -13.993200 0.000000
-16.848000 -13.993200 0.000000
-16.801200 -13.993200 0.000000
-16.754400 -13.993200 0.000000
-16.707600 -13.993200 0.000000
-16.660800 -13.993200 0.000000
-16.614000 -13.993200 0.000000
-16.567200 -13.993200 0.000000
-16.520400 -13.993200 0.000000
-16.473600 -13.993200 0.000000
-16.426800 -13.993200 0.000000
-16.380000 -13.993200 0.000000
-16.333200 -13.993200 0.000000
-16.286400 -13.993200 0.000000
-16.239600 -13.993200 0.000000
-16.192800 -13.993200 0.000000
-16.146000 -13.993200 0.000000
-16.099200 -13.993200 0.000000
-16.052400 -13.993200 0.000000
-16.005600 -13.993200 0.000000
-15.958800 -13.993200 0.000000
-15.912000 -13.993200 0.000000
-15.865200 -13.993200 0.000000
-15.818400 -13.993200 0.000000
-14.320800 -13.993200 0.000000
-14.274000 -13.993200 0.000000
-14.227200 -13.993200 0.000000
-14.180400 -13.993200 0.000000
-14.133600 -13.993200 0.000000
-14.086800 -13.993200 0.000000
-14.040000 -13.993200 0.000000
-13.993200 -13.993200 0.000000
-13.946400 -13.993200 0.000000
-13.899600 -13.993200 0.000000
-13.852800 -13.993200 0.000000
-13.806000 -13.993200 0.000000
-13.759200 -13.993200 0.000000
-13.712400 -13.993200 0.000000
-13.665600 -13.993200 0.000000
-13.618800 -13.993200 0.000000
-13.572000 -13.993200 0.000000
-13.525200 -13.993200 0.000000
-13.478400 -13.993200 0.000000
-13.431600 -13.993200 0.000000
-13.384800 -13.993200 0.000000
-13.338000 -13.993200 0.000000
-13.291200 -13.993200 0.000000
-13.244400 -13.993200 0.000000
-13.197600 -13.993200 0.000000
-13.150800 -13.993200 0.000000
-13.104000 -13.993200 0.000000
-13.057200 -13.993200 0.000000
-13.010400 -13.993200 0.000000
-12.963600 -13.993200 0.000000
-12.916800 -13.993200 0.000000
-12.870000 -13.993200 0.000000
-5.382000 -13.993200 0.000000
-5.335200 -13.993200 0.000000
-5.288400 -13.993200 0.000000
-5.241600 -13.993200 0.000000
-5.194800 -13.993200 0.000000
-5.148000 -13.993200 0.000000
-5.101200 -13.993200 0.000000
-5.054400 -13.993200 0.000000
-5.007600 -13.993200 0.000000
-4.960800 -13.993200 0.000000
-4.914000 -13.993200 0.000000
-4.867200 -13.993200 0.000000
-4.820400 -13.993200 0.000000
-4.773600 -13.993200 0.000000
-4.726800 -13.993200 0.000000
-4.680000 -13.993200 0.000000
-4.633200 -13.993200 0.000000
-4.586400 -13.993200 0.000000
-4.539600 -13.993200 0.000000
-4.492800 -13.993200 0.000000
-4.446000 -13.993200 0.000000
-4.399200 -13.993200 0.000000
-4.352400 -13.993200 0.000000
-4.305600 -13.993200 0.000000
-4.258800 -13.993200 0.000000
-4.212000 -13.993200 0.000000
-4.165200 -13.993200 0.000000
-4.118400 -13.993200 0.000000
-4.071600 -13.993200 0.000000
-4.024800 -13.993200 0.000000
-3.978000 -13.993200 0.000000
-3.931200 -13.993200 0.000000
-3.884400 -13.993200 0.000000
-3.837600 -13.993200 0.000000
-3.790800 -13.993200 0.000000
-3.744000 -13.993200 0.000000
-3.697200 -13.993200 0.000000
-3.650400 -13.993200 0.000000
-3.603600 -13.993200 0.000000
-3.556800 -13.993200 0.000000
-3.510000 -13.993200 0.000000
-3.463200 -13.993200 0.000000
-3.416400 -13.993200 0.000000
-3.369600 -13.993200 0.000000
-3.322800 -13.993200 0.000000
-3.276000 -13.993200 0.000000
-3.229200 -13.993200 0.000000
-3.182400 -13.993200 0.000000
-3.135600 -13.993200 0.000000
-3.088800 -13.993200 0.000000
-3.042000 -13.993200 0.000000
-2.995200 -13.993200 0.000000
-2.948400 -13.993200 0.000000
-2.901600 -13.993200 0.000000
-2.854800 -13.993200 0.000000
-2.808000 -13.993200 0.000000
-2.761200 -13.993200 0.000000
-2.714400 -13.993200 0.000000
-2.667600 -13.993200 0.000000
-2.620800 -13.993200 0.000000
-2.574000 -13.993200 0.000000
-2.527200 -13.993200 0.000000
-2.480400 -13.993200 0.000000
-2.433600 -13.993200 0.000000
-2.386800 -13.993200 0.000000
-2.340000 -13.993200 0.000000
-2.293200 -13.993200 0.000000
-2.246400 -13.993200 0.000000
-2.199600 -13.993200 0.000000
-2.152800 -13.993200 0.000000
-2.106000 -13.993200 0.000000
-2.059200 -13.993200 0.000000
-2.012400 -13.993200 0.000000
-1.965600 -13.993200 0.000000
-1.918800 -13.993200 0.000000
-1.872000 -13.993200 0.000000
-1.825200 -13.993200 0.000000
-1.778400 -13.993200 0.000000
-1.731600 -13.993200 0.000000
-1.684800 -13.993200 0.000000
-1.638000 -13.993200 0.000000
-1.591200 -13.993200 0.000000
-1.544400 -13.993200 0.000000
-1.497600 -13.993200 0.000000
-1.450800 -13.993200 0.000000
-1.404000 -13.993200 0.000000
-1.357200 -13.993200 0.000000
-1.310400 -13.993200 0.000000
-1.263600 -13.993200 0.000000
-1.216800 -13.993200 0.000000
-1.170000 -13.993200 0.000000
-1.123200 -13.993200 0.000000
-1.076400 -13.993200 0.000000
-1.029600 -13.993200 0.000000
-0.982800 -13.993200 0.000000
-0.936000 -13.993200 0.000000
-0.889200 -13.993200 0.000000
-0.842400 -13.993200 0.000000
-0.795600 -13.993200 0.000000
-0.748800 -13.993200 0.000000
-0.702000 -13.993200 0.000000
-0.655200 -13.993200 0.000000
-0.608400 -13.993200 0.000000
-0.561600 -13.993200 0.000000
-0.514800 -13.993200 0.000000
-0.468000 -13.993200 0.000000
-0.421200 -13.993200 0.000000
-0.374400 -13.993200 0.000000
-0.327600 -13.993200 0.000000
-0.280800 -13.993200 0.000000
-0.234000 -13.993200 0.000000
-0.187200 -13.993200 0.000000
-0.140400 -13.993200 0.000000
-0.093600 -13.993200 0.000000
-0.046800 -13.993200 0.000000
0.000000 -13.993200 0.000000
0.046800 -13.993200 0.000000
0.093600 -13.993200 0.000000
0.140400 -13.993200 0.000000
0.187200 -13.993200 0.000000
0.234000 -13.993200 0.000000
0.280800 -13.993200 0.000000
0.327600 -13.993200 0.000000
0.374400 -13.993200 0.000000
0.421200 -13.993200 0.000000
0.468000 -13.993200 0.000000
0.514800 -13.993200 0.000000
0.561600 -13.993200 0.000000
0.608400 -13.993200 0.000000
0.655200 -13.993200 0.000000
0.702000 -13.993200 0.000000
0.748800 -13.993200 0.000000
0.795600 -13.993200 0.000000
0.842400 -13.993200 0.000000
0.889200 -13.993200 0.000000
0.936000 -13.993200 0.000000
0.982800 -13.993200 0.000000
1.029600 -13.993200 0.000000
1.076400 -13.993200 0.000000
1.123200 -13.993200 0.000000
1.170000 -13.993200 0.000000
1.216800 -13.993200 0.000000
1.263600 -13.993200 0.000000
1.310400 -13.993200 0.000000
1.357200 -13.993200 0.000000
1.404000 -13.993200 0.000000
1.450800 -13.993200 0.000000
1.497600 -13.993200 0.000000
1.544400 -13.993200 0.000000
1.591200 -13.993200 0.000000
1.638000 -13.993200 0.000000
1.684800 -13.993200 0.000000
1.731600 -13.993200 0.000000
1.778400 -13.993200 0.000000
1.825200 -13.993200 0.000000
1.872000 -13.993200 0.000000
1.918800 -13.993200 0.000000
1.965600 -13.993200 0.000000
2.012400 -13.993200 0.000000
2.059200 -13.993200 0.000000
2.106000 -13.993200 0.000000
2.152800 -13.993200 0.000000
2.199600 -13.993200 0.000000
2.246400 -13.993200 0.000000
2.293200 -13.993200 0.000000
2.340000 -13.993200 0.000000
2.386800 -13.993200 0.000000
2.433600 -13.993200 0.000000
2.480400 -13.993200 0.000000
2.527200 -13.993200 0.000000
2.574000 -13.993200 0.000000
2.620800 -13.993200 0.000000
2.667600 -13.993200 0.000000
2.714400 -13.993200 0.000000
2.761200 -13.993200 0.000000
2.808000 -13.993200 0.000000
2.854800 -13.993200 0.000000
2.901600 -13.993200 0.000000
2.948400 -13.993200 0.000000
2.995200 -13.993200 0.000000
3.042000 -13.993200 0.000000
3.088800 -13.993200 0.000000
3.135600 -13.993200 0.000000
3.182400 -13.993200 0.000000
3.229200 -13.993200 0.000000
3.276000 -13.993200 0.000000
3.322800 -13.993200 0.000000
3.369600 -13.993200 0.000000
3.416400 -13.993200 0.000000
3.463200 -13.993200 0.000000
3.510000 -13.993200 0.000000
3.556800 -13.993200 0.000000
3.603600 -13.993200 0.000000
3.650400 -13.993200 0.000000
3.697200 -13.993200 0.000000
3.744000 -13.993200 0.000000
3.790800 -13.993200 0.000000
3.837600 -13.993200 0.000000
3.884400 -13.993200 0.000000
3.931200 -13.993200 0.000000
3.978000 -13.993200 0.000000
4.024800 -13.993200 0.000000
4.071600 -13.993200 0.000000
4.118400 -13.993200 0.000000
4.165200 -13.993200 0.000000
4.212000 -13.993200 0.000000
4.258800 -13.993200 0.000000
4.305600 -13.993200 0.000000
4.352400 -13.993200 0.000000
4.399200 -13.993200 0.000000
4.446000 -13.993200 0.000000
4.492800 -13.993200 0.000000
4.539600 -13.993200 0.000000
4.586400 -13.993200 0.000000
4.633200 -13.993200 0.000000
4.680000 -13.993200 0.000000
4.726800 -13.993200 0.000000
4.773600 -13.993200 0.000000
4.820400 -13.993200 0.000000
4.867200 -13.993200 0.000000
4.914000 -13.993200 0.000000
4.960800 -13.993200 0.000000
5.007600 -13.993200 0.000000
5.054400 -13.993200 0.000000
5.101200 -13.993200 0.000000
5.148000 -13.993200 0.000000
5.194800 -13.993200 0.000000
5.241600 -13.993200 0.000000
5.288400 -13.993200 0.000000
5.335200 -13.993200 0.000000
5.382000 -13.993200 0.000000
5.428800 -13.993200 0.000000
5.475600 -13.993200 0.000000
5.522400 -13.993200 0.000000
5.569200 -13.993200 0.000000
5.616000 -13.993200 0.000000
5.662800 -13.993200 0.000000
5.709600 -13.993200 0.000000
5.756400 -13.993200 0.000000
5.803200 -13.993200 0.000000
5.850000 -13.993200 0.000000
5.896800 -13.993200 0.000000
5.943600 -13.993200 0.000000
5.990400 -13.993200 0.000000
6.037200 -13.993200 0.000000
6.084000 -13.993200 0.000000
6.130800 -13.993200 0.000000
6.177600 -13.993200 0.000000
6.224400 -13.993200 0.000000
6.271200 -13.993200 0.000000
6.318000 -13.993200 0.000000
6.364800 -13.993200 0.000000
6.411600 -13.993200 0.000000
6.458400 -13.993200 0.000000
6.505200 -13.993200 0.000000
6.552000 -13.993200 0.000000
6.598800 -13.993200 0.000000
6.645600 -13.993200 0.000000
6.692400 -13.993200 0.000000
6.739200 -13.993200 0.000000
6.786000 -13.993200 0.000000
6.832800 -13.993200 0.000000
6.879600 -13.993200 0.000000
6.926400 -13.993200 0.000000
6.973200 -13.993200 0.000000
7.020000 -13.993200 0.000000
7.066800 -13.993200 0.000000
7.113600 -13.993200 0.000000
7.160400 -13.993200 0.000000
7.207200 -13.993200 0.000000
7.254000 -13.993200 0.000000
7.300800 -13.993200 0.000000
7.347600 -13.993200 0.000000
7.394400 -13.993200 0.000000
7.441200 -13.993200 0.000000
7.488000 -13.993200 0.000000
7.534800 -13.993200 0.000000
7.581600 -13.993200 0.000000
7.628400 -13.993200 0.000000
7.675200 -13.993200 0.000000
7.722000 -13.993200 0.000000
7.768800 -13.993200 0.000000
7.815600 -13.993200 0.000000
7.862400 -13.993200 0.000000
7.909200 -13.993200 0.000000
7.956000 -13.993200 0.000000
8.002800 -13.993200 0.000000
8.049600 -13.993200 0.000000
8.096400 -13.993200 0.000000
8.143200 -13.993200 0.000000
8.190000 -13.993200 0.000000
8.236800 -13.993200 0.000000
8.283600 -13.993200 0.000000
8.330400 -13.993200 0.000000
8.377200 -13.993200 0.000000
8.424000 -13.993200 0.000000
8.470800 -13.993200 0.000000
8.517600 -13.993200 0.000000
8.564400 -13.993200 0.000000
8.611200 -13.993200 0.000000
8.658000 -13.993200 0.000000
8.704800 -13.993200 0.000000
8.751600 -13.993200 0.000000
8.798400 -13.993200 0.000000
8.845200 -13.993200 0.000000
12.495600 -13.993200 0.000000
12.542400 -13.993200 0.000000
12.589200 -13.993200 0.000000
12.636000 -13.993200 0.000000
12.682800 -13.993200 0.000000
12.729600 -13.993200 0.000000
12.823200 -13.993200 0.000000
12.870000 -13.993200 0.000000
13.010400 -13.993200 0.000000
13.057200 -13.993200 0.000000
13.150800 -13.993200 0.000000
13.197600 -13.993200 0.000000
13.244400 -13.993200 0.000000
13.291200 -13.993200 0.000000
13.338000 -13.993200 0.000000
13.384800 -13.993200 0.000000
13.431600 -13.993200 0.000000
13.618800 -13.993200 0.000000
13.665600 -13.993200 0.000000
13.712400 -13.993200 0.000000
14.227200 -13.993200 0.000000
14.320800 -13.993200 0.000000
15.678000 -13.993200 0.000000
15.958800 -13.993200 0.000000
16.660800 -13.993200 0.000000
16.894800 -13.993200 0.000000
18.579600 -13.993200 0.000000
18.626400 -13.993200 0.000000
18.673200 -13.993200 0.000000
-18.720000 -13.946400 0.000000
-18.673200 -13.946400 0.000000
-18.626400 -13.946400 0.000000
-18.579600 -13.946400 0.000000
-18.532800 -13.946400 0.000000
-18.486000 -13.946400 0.000000
-18.439200 -13.946400 0.000000
-18.392400 -13.946400 0.000000
-18.345600 -13.946400 0.000000
-18.298800 -13.946400 0.000000
-18.252000 -13.946400 0.000000
-18.205200 -13.946400 0.000000
-18.158400 -13.946400 0.000000
-18.111600 -13.946400 0.000000
-18.064800 -13.946400 0.000000
-18.018000 -13.946400 0.000000
-17.971200 -13.946400 0.000000
-17.924400 -13.946400 0.000000
-17.877600 -13.946400 0.000000
-17.830800 -13.946400 0.000000
-17.784000 -13.946400 0.000000
-17.737200 -13.946400 0.000000
-17.690400 -13.946400 0.000000
-17.643600 -13.946400 0.000000
-17.596800 -13.946400 0.000000
-17.550000 -13.946400 0.000000
-17.503200 -13.946400 0.000000
-17.456400 -13.946400 0.000000
-17.409600 -13.946400 0.000000
-17.362800 -13.946400 0.000000
-17.316000 -13.946400 0.000000
-17.269200 -13.946400 0.000000
-17.222400 -13.946400 0.000000
-17.175600 -13.946400 0.000000
-17.128800 -13.946400 0.000000
-17.082000 -13.946400 0.000000
-17.035200 -13.946400 0.000000
-16.988400 -13.946400 0.000000
-16.941600 -13.946400 0.000000
-16.894800 -13.946400 0.000000
-16.848000 -13.946400 0.000000
-16.801200 -13.946400 0.000000
-16.754400 -13.946400 0.000000
-16.707600 -13.946400 0.000000
-16.660800 -13.946400 0.000000
-16.614000 -13.946400 0.000000
-16.567200 -13.946400 0.000000
-16.520400 -13.946400 0.000000
-16.473600 -13.946400 0.000000
-16.426800 -13.946400 0.000000
-16.380000 -13.946400 0.000000
-16.333200 -13.946400 0.000000
-16.286400 -13.946400 0.000000
-16.239600 -13.946400 0.000000
-16.192800 -13.946400 0.000000
-16.146000 -13.946400 0.000000
-16.099200 -13.946400 0.000000
-16.052400 -13.946400 0.000000
-16.005600 -13.946400 0.000000
-15.958800 -13.946400 0.000000
-15.912000 -13.946400 0.000000
-15.865200 -13.946400 0.000000
-15.818400 -13.946400 0.000000
-15.771600 -13.946400 0.000000
-14.320800 -13.946400 0.000000
-14.274000 -13.946400 0.000000
-14.227200 -13.946400 0.000000
-14.180400 -13.946400 0.000000
-14.133600 -13.946400 0.000000
-14.086800 -13.946400 0.000000
-14.040000 -13.946400 0.000000
-13.993200 -13.946400 0.000000
-13.946400 -13.946400 0.000000
-13.899600 -13.946400 0.000000
-13.852800 -13.946400 0.000000
-13.806000 -13.946400 0.000000
-13.759200 -13.946400 0.000000
-13.712400 -13.946400 0.000000
-13.665600 -13.946400 0.000000
-13.618800 -13.946400 0.000000
-13.572000 -13.946400 0.000000
-13.525200 -13.946400 0.000000
-13.478400 -13.946400 0.000000
-13.431600 -13.946400 0.000000
-13.384800 -13.946400 0.000000
-13.338000 -13.946400 0.000000
-13.291200 -13.946400 0.000000
-13.244400 -13.946400 0.000000
-13.197600 -13.946400 0.000000
-13.150800 -13.946400 0.000000
-13.104000 -13.946400 0.000000
-13.057200 -13.946400 0.000000
-13.010400 -13.946400 0.000000
-12.963600 -13.946400 0.000000
-12.916800 -13.946400 0.000000
-5.382000 -13.946400 0.000000
-5.335200 -13.946400 0.000000
-5.288400 -13.946400 0.000000
-5.241600 -13.946400 0.000000
-5.194800 -13.946400 0.000000
-5.148000 -13.946400 0.000000
-5.101200 -13.946400 0.000000
-5.054400 -13.946400 0.000000
-5.007600 -13.946400 0.000000
-4.960800 -13.946400 0.000000
-4.914000 -13.946400 0.000000
-4.867200 -13.946400 0.000000
-4.820400 -13.946400 0.000000
-4.773600 -13.946400 0.000000
-4.726800 -13.946400 0.000000
-4.680000 -13.946400 0.000000
-4.633200 -13.946400 0.000000
-4.586400 -13.946400 0.000000
-4.539600 -13.946400 0.000000
-4.492800 -13.946400 0.000000
-4.446000 -13.946400 0.000000
-4.399200 -13.946400 0.000000
-4.352400 -13.946400 0.000000
-4.305600 -13.946400 0.000000
-4.258800 -13.946400 0.000000
-4.212000 -13.946400 0.000000
-4.165200 -13.946400 0.000000
-4.118400 -13.946400 0.000000
-4.071600 -13.946400 0.000000
-4.024800 -13.946400 0.000000
-3.978000 -13.946400 0.000000
-3.931200 -13.946400 0.000000
-3.884400 -13.946400 0.000000
-3.837600 -13.946400 0.000000
-3.790800 -13.946400 0.000000
-3.744000 -13.946400 0.000000
-3.697200 -13.946400 0.000000
-3.650400 -13.946400 0.000000
-3.603600 -13.946400 0.000000
-3.556800 -13.946400 0.000000
-3.510000 -13.946400 0.000000
-3.463200 -13.946400 0.000000
-3.416400 -13.946400 0.000000
-3.369600 -13.946400 0.000000
-3.322800 -13.946400 0.000000
-3.276000 -13.946400 0.000000
-3.229200 -13.946400 0.000000
-3.182400 -13.946400 0.000000
-3.135600 -13.946400 0.000000
-3.088800 -13.946400 0.000000
-3.042000 -13.946400 0.000000
-2.995200 -13.946400 0.000000
-2.948400 -13.946400 0.000000
-2.901600 -13.946400 0.000000
-2.854800 -13.946400 0.000000
-2.808000 -13.946400 0.000000
-2.761200 -13.946400 0.000000
-2.714400 -13.946400 0.000000
-2.667600 -13.946400 0.000000
-2.620800 -13.946400 0.000000
-2.574000 -13.946400 0.000000
-2.527200 -13.946400 0.000000
-2.480400 -13.946400 0.000000
-2.433600 -13.946400 0.000000
-2.386800 -13.946400 0.000000
-2.340000 -13.946400 0.000000
-2.293200 -13.946400 0.000000
-2.246400 -13.946400 0.000000
-2.199600 -13.946400 0.000000
-2.152800 -13.946400 0.000000
-2.106000 -13.946400 0.000000
-2.059200 -13.946400 0.000000
-2.012400 -13.946400 0.000000
-1.965600 -13.946400 0.000000
-1.918800 -13.946400 0.000000
-1.872000 -13.946400 0.000000
-1.825200 -13.946400 0.000000
-1.778400 -13.946400 0.000000
-1.731600 -13.946400 0.000000
-1.684800 -13.946400 0.000000
-1.638000 -13.946400 0.000000
-1.591200 -13.946400 0.000000
-1.544400 -13.946400 0.000000
-1.497600 -13.946400 0.000000
-1.450800 -13.946400 0.000000
-1.404000 -13.946400 0.000000
-1.357200 -13.946400 0.000000
-1.310400 -13.946400 0.000000
-1.263600 -13.946400 0.000000
-1.216800 -13.946400 0.000000
-1.170000 -13.946400 0.000000
-1.123200 -13.946400 0.000000
-1.076400 -13.946400 0.000000
-1.029600 -13.946400 0.000000
-0.982800 -13.946400 0.000000
-0.936000 -13.946400 0.000000
-0.889200 -13.946400 0.000000
-0.842400 -13.946400 0.000000
-0.795600 -13.946400 0.000000
-0.748800 -13.946400 0.000000
-0.702000 -13.946400 0.000000
-0.655200 -13.946400 0.000000
-0.608400 -13.946400 0.000000
-0.561600 -13.946400 0.000000
-0.514800 -13.946400 0.000000
-0.468000 -13.946400 0.000000
-0.421200 -13.946400 0.000000
-0.374400 -13.946400 0.000000
-0.327600 -13.946400 0.000000
-0.280800 -13.946400 0.000000
-0.234000 -13.946400 0.000000
-0.187200 -13.946400 0.000000
-0.140400 -13.946400 0.000000
-0.093600 -13.946400 0.000000
-0.046800 -13.946400 0.000000
0.000000 -13.946400 0.000000
0.046800 -13.946400 0.000000
0.093600 -13.946400 0.000000
0.140400 -13.946400 0.000000
0.187200 -13.946400 0.000000
0.234000 -13.946400 0.000000
0.280800 -13.946400 0.000000
0.327600 -13.946400 0.000000
0.374400 -13.946400 0.000000
0.421200 -13.946400 0.000000
0.468000 -13.946400 0.000000
0.514800 -13.946400 0.000000
0.561600 -13.946400 0.000000
0.608400 -13.946400 0.000000
0.655200 -13.946400 0.000000
0.702000 -13.946400 0.000000
0.748800 -13.946400 0.000000
0.795600 -13.946400 0.000000
0.842400 -13.946400 0.000000
0.889200 -13.946400 0.000000
0.936000 -13.946400 0.000000
0.982800 -13.946400 0.000000
1.029600 -13.946400 0.000000
1.076400 -13.946400 0.000000
1.123200 -13.946400 0.000000
1.170000 -13.946400 0.000000
1.216800 -13.946400 0.000000
1.263600 -13.946400 0.000000
1.310400 -13.946400 0.000000
1.357200 -13.946400 0.000000
1.404000 -13.946400 0.000000
1.450800 -13.946400 0.000000
1.497600 -13.946400 0.000000
1.544400 -13.946400 0.000000
1.591200 -13.946400 0.000000
1.638000 -13.946400 0.000000
1.684800 -13.946400 0.000000
1.731600 -13.946400 0.000000
1.778400 -13.946400 0.000000
1.825200 -13.946400 0.000000
1.872000 -13.946400 0.000000
1.918800 -13.946400 0.000000
1.965600 -13.946400 0.000000
2.012400 -13.946400 0.000000
2.059200 -13.946400 0.000000
2.106000 -13.946400 0.000000
2.152800 -13.946400 0.000000
2.199600 -13.946400 0.000000
2.246400 -13.946400 0.000000
2.293200 -13.946400 0.000000
2.340000 -13.946400 0.000000
2.386800 -13.946400 0.000000
2.433600 -13.946400 0.000000
2.480400 -13.946400 0.000000
2.527200 -13.946400 0.000000
2.574000 -13.946400 0.000000
2.620800 -13.946400 0.000000
2.667600 -13.946400 0.000000
2.714400 -13.946400 0.000000
2.761200 -13.946400 0.000000
2.808000 -13.946400 0.000000
2.854800 -13.946400 0.000000
2.901600 -13.946400 0.000000
2.948400 -13.946400 0.000000
2.995200 -13.946400 0.000000
3.042000 -13.946400 0.000000
3.088800 -13.946400 0.000000
3.135600 -13.946400 0.000000
3.182400 -13.946400 0.000000
3.229200 -13.946400 0.000000
3.276000 -13.946400 0.000000
3.322800 -13.946400 0.000000
3.369600 -13.946400 0.000000
3.416400 -13.946400 0.000000
3.463200 -13.946400 0.000000
3.510000 -13.946400 0.000000
3.556800 -13.946400 0.000000
3.603600 -13.946400 0.000000
3.650400 -13.946400 0.000000
3.697200 -13.946400 0.000000
3.744000 -13.946400 0.000000
3.790800 -13.946400 0.000000
3.837600 -13.946400 0.000000
3.884400 -13.946400 0.000000
3.931200 -13.946400 0.000000
3.978000 -13.946400 0.000000
4.024800 -13.946400 0.000000
4.071600 -13.946400 0.000000
4.118400 -13.946400 0.000000
4.165200 -13.946400 0.000000
4.212000 -13.946400 0.000000
4.258800 -13.946400 0.000000
4.305600 -13.946400 0.000000
4.352400 -13.946400 0.000000
4.399200 -13.946400 0.000000
4.446000 -13.946400 0.000000
4.492800 -13.946400 0.000000
4.539600 -13.946400 0.000000
4.586400 -13.946400 0.000000
4.633200 -13.946400 0.000000
4.680000 -13.946400 0.000000
4.726800 -13.946400 0.000000
4.773600 -13.946400 0.000000
4.820400 -13.946400 0.000000
4.867200 -13.946400 0.000000
4.914000 -13.946400 0.000000
4.960800 -13.946400 0.000000
5.007600 -13.946400 0.000000
5.054400 -13.946400 0.000000
5.101200 -13.946400 0.000000
5.148000 -13.946400 0.000000
5.194800 -13.946400 0.000000
5.241600 -13.946400 0.000000
5.288400 -13.946400 0.000000
5.335200 -13.946400 0.000000
5.382000 -13.946400 0.000000
5.428800 -13.946400 0.000000
5.475600 -13.946400 0.000000
5.522400 -13.946400 0.000000
5.569200 -13.946400 0.000000
5.616000 -13.946400 0.000000
5.662800 -13.946400 0.000000
5.709600 -13.946400 0.000000
5.756400 -13.946400 0.000000
5.803200 -13.946400 0.000000
5.850000 -13.946400 0.000000
5.896800 -13.946400 0.000000
5.943600 -13.946400 0.000000
5.990400 -13.946400 0.000000
6.037200 -13.946400 0.000000
6.084000 -13.946400 0.000000
6.130800 -13.946400 0.000000
6.177600 -13.946400 0.000000
6.224400 -13.946400 0.000000
6.271200 -13.946400 0.000000
6.318000 -13.946400 0.000000
6.364800 -13.946400 0.000000
6.411600 -13.946400 0.000000
6.458400 -13.946400 0.000000
6.505200 -13.946400 0.000000
6.552000 -13.946400 0.000000
6.598800 -13.946400 0.000000
6.645600 -13.946400 0.000000
6.692400 -13.946400 0.000000
6.739200 -13.946400 0.000000
6.786000 -13.946400 0.000000
6.832800 -13.946400 0.000000
6.879600 -13.946400 0.000000
6.926400 -13.946400 0.000000
6.973200 -13.946400 0.000000
7.020000 -13.946400 0.000000
7.066800 -13.946400 0.000000
7.113600 -13.946400 0.000000
7.160400 -13.946400 0.000000
7.207200 -13.946400 0.000000
7.254000 -13.946400 0.000000
7.300800 -13.946400 0.000000
7.347600 -13.946400 0.000000
7.394400 -13.946400 0.000000
7.441200 -13.946400 0.000000
7.488000 -13.946400 0.000000
7.534800 -13.946400 0.000000
7.581600 -13.946400 0.000000
7.628400 -13.946400 0.000000
7.675200 -13.946400 0.000000
7.722000 -13.946400 0.000000
7.768800 -13.946400 0.000000
7.815600 -13.946400 0.000000
7.862400 -13.946400 0.000000
7.909200 -13.946400 0.000000
7.956000 -13.946400 0.000000
8.002800 -13.946400 0.000000
8.049600 -13.946400 0.000000
8.096400 -13.946400 0.000000
8.143200 -13.946400 0.000000
8.190000 -13.946400 0.000000
8.236800 -13.946400 0.000000
8.283600 -13.946400 0.000000
8.330400 -13.946400 0.000000
8.377200 -13.946400 0.000000
8.424000 -13.946400 0.000000
8.470800 -13.946400 0.000000
8.517600 -13.946400 0.000000
8.564400 -13.946400 0.000000
8.611200 -13.946400 0.000000
8.658000 -13.946400 0.000000
8.704800 -13.946400 0.000000
8.751600 -13.946400 0.000000
8.798400 -13.946400 0.000000
8.845200 -13.946400 0.000000
12.448800 -13.946400 0.000000
12.495600 -13.946400 0.000000
12.542400 -13.946400 0.000000
12.963600 -13.946400 0.000000
13.010400 -13.946400 0.000000
13.150800 -13.946400 0.000000
13.197600 -13.946400 0.000000
13.244400 -13.946400 0.000000
13.291200 -13.946400 0.000000
13.338000 -13.946400 0.000000
13.384800 -13.946400 0.000000
13.431600 -13.946400 0.000000
13.618800 -13.946400 0.000000
14.180400 -13.946400 0.000000
14.227200 -13.946400 0.000000
14.320800 -13.946400 0.000000
15.303600 -13.946400 0.000000
16.614000 -13.946400 0.000000
17.175600 -13.946400 0.000000
18.532800 -13.946400 0.000000
18.579600 -13.946400 0.000000
18.626400 -13.946400 0.000000
18.673200 -13.946400 0.000000
-18.720000 -13.899600 0.000000
-18.673200 -13.899600 0.000000
-18.626400 -13.899600 0.000000
-18.579600 -13.899600 -14.702672
-18.532800 -13.899600 -14.678580
-18.486000 -13.899600 -14.678580
-18.439200 -13.899600 -14.665384
-18.392400 -13.899600 -14.652238
-18.345600 -13.899600 -14.622975
-18.298800 -13.899600 -14.598794
-18.252000 -13.899600 -14.605566
-18.205200 -13.899600 -14.604205
-18.158400 -13.899600 -14.570740
-18.111600 -13.899600 -14.556974
-18.064800 -13.899600 -14.519500
-18.018000 -13.899600 -14.482750
-17.971200 -13.899600 -14.401847
-17.924400 -13.899600 -14.397918
-17.877600 -13.899600 -14.379388
-17.830800 -13.899600 -14.379388
-17.784000 -13.899600 -14.361164
-17.737200 -13.899600 -14.336765
-17.690400 -13.899600 -14.335696
-17.643600 -13.899600 -14.323229
-17.596800 -13.899600 -14.297793
-17.550000 -13.899600 -14.286342
-17.503200 -13.899600 -14.242733
-17.456400 -13.899600 -14.213274
-17.409600 -13.899600 -14.206276
-17.362800 -13.899600 -14.174996
-17.316000 -13.899600 -14.147327
-17.269200 -13.899600 -14.126106
-17.222400 -13.899600 -14.124500
-17.175600 -13.899600 -14.121551
-17.128800 -13.899600 -14.113648
-17.082000 -13.899600 -14.091970
-17.035200 -13.899600 -14.087906
-16.988400 -13.899600 -14.087906
-16.941600 -13.899600 -14.087180
-16.894800 -13.899600 -14.079595
-16.848000 -13.899600 -14.070349
-16.801200 -13.899600 -14.070349
-16.754400 -13.899600 -14.012121
-16.707600 -13.899600 -13.949579
-16.660800 -13.899600 -13.947661
-16.614000 -13.899600 -13.940389
-16.567200 -13.899600 -13.940315
-16.520400 -13.899600 -13.881797
-16.473600 -13.899600 -13.873917
-16.426800 -13.899600 -13.834262
-16.380000 -13.899600 -13.814389
-16.333200 -13.899600 -13.807415
-16.286400 -13.899600 -13.801466
-16.239600 -13.899600 -13.792083
-16.192800 -13.899600 -13.765378
-16.146000 -13.899600 -13.753868
-16.099200 -13.899600 -13.731030
-16.052400 -13.899600 -13.731030
-16.005600 -13.899600 -13.686750
-15.958800 -13.899600 -13.671279
-15.912000 -13.899600 -13.648912
-15.865200 -13.899600 -13.506944
-15.818400 -13.899600 -13.426377
-15.537600 -13.899600 -11.102675
-14.414400 -13.899600 5.032225
-14.367600 -13.899600 5.070328
-14.320800 -13.899600 5.095312
-14.274000 -13.899600 5.143203
-14.227200 -13.899600 5.147616
-14.180400 -13.899600 5.213608
-14.133600 -13.899600 5.240741
-14.086800 -13.899600 5.275728
-14.040000 -13.899600 5.299577
-13.993200 -13.899600 5.323210
-13.946400 -13.899600 5.344433
-13.899600 -13.899600 5.356868
-13.852800 -13.899600 5.362858
-13.806000 -13.899600 5.382618
-13.759200 -13.899600 5.406599
-13.712400 -13.899600 5.415871
-13.665600 -13.899600 5.419370
-13.618800 -13.899600 5.421385
-13.572000 -13.899600 5.427744
-13.525200 -13.899600 5.430955
-13.478400 -13.899600 5.431720
-13.431600 -13.899600 5.434000
-13.384800 -13.899600 5.438140
-13.338000 -13.899600 5.439210
-13.291200 -13.899600 5.440104
-13.244400 -13.899600 5.446794
-13.197600 -13.899600 5.449249
-13.150800 -13.899600 5.460879
-13.104000 -13.899600 5.485309
-13.057200 -13.899600 5.507390
-13.010400 -13.899600 5.560815
-12.963600 -13.899600 5.645125
-12.916800 -13.899600 5.710684
-5.382000 -13.899600 7.445189
-5.335200 -13.899600 7.413706
-5.288400 -13.899600 7.383107
-5.241600 -13.899600 7.332946
-5.194800 -13.899600 7.256409
-5.148000 -13.899600 7.216501
-5.101200 -13.899600 7.153024
-5.054400 -13.899600 7.125447
-5.007600 -13.899600 7.092651
-4.960800 -13.899600 7.042261
-4.914000 -13.899600 6.992588
-4.867200 -13.899600 6.966926
-4.820400 -13.899600 6.907194
-4.773600 -13.899600 6.802173
-4.726800 -13.899600 6.781751
-4.680000 -13.899600 6.758915
-4.633200 -13.899600 6.741233
-4.586400 -13.899600 6.699244
-4.539600 -13.899600 6.672386
-4.492800 -13.899600 6.644196
-4.446000 -13.899600 6.594735
-4.399200 -13.899600 6.583881
-4.352400 -13.899600 6.515059
-4.305600 -13.899600 6.491156
-4.258800 -13.899600 6.465420
-4.212000 -13.899600 6.425747
-4.165200 -13.899600 6.410742
-4.118400 -13.899600 6.389034
-4.071600 -13.899600 6.358914
-4.024800 -13.899600 6.354708
-3.978000 -13.899600 6.257107
-3.931200 -13.899600 6.214224
-3.884400 -13.899600 6.197886
-3.837600 -13.899600 6.183927
-3.790800 -13.899600 6.174312
-3.744000 -13.899600 6.160910
-3.697200 -13.899600 6.135918
-3.650400 -13.899600 6.124040
-3.603600 -13.899600 6.100574
-3.556800 -13.899600 6.073398
-3.510000 -13.899600 6.051691
-3.463200 -13.899600 6.012631
-3.416400 -13.899600 5.977922
-3.369600 -13.899600 5.967906
-3.322800 -13.899600 5.955678
-3.276000 -13.899600 5.951301
-3.229200 -13.899600 5.926785
-3.182400 -13.899600 5.908379
-3.135600 -13.899600 5.891344
-3.088800 -13.899600 5.874825
-3.042000 -13.899600 5.853549
-2.995200 -13.899600 5.818375
-2.948400 -13.899600 5.792485
-2.901600 -13.899600 5.773103
-2.854800 -13.899600 5.758367
-2.808000 -13.899600 5.754513
-2.761200 -13.899600 5.735206
-2.714400 -13.899600 5.726488
-2.667600 -13.899600 5.724765
-2.620800 -13.899600 5.719743
-2.574000 -13.899600 5.709384
-2.527200 -13.899600 5.704696
-2.480400 -13.899600 5.685426
-2.433600 -13.899600 5.672108
-2.386800 -13.899600 5.649567
-2.340000 -13.899600 5.637445
-2.293200 -13.899600 5.624249
-2.246400 -13.899600 5.604968
-2.199600 -13.899600 5.591622
-2.152800 -13.899600 5.585236
-2.106000 -13.899600 5.579620
-2.059200 -13.899600 5.567601
-2.012400 -13.899600 5.571653
-1.965600 -13.899600 5.567601
-1.918800 -13.899600 5.567601
-1.872000 -13.899600 5.564008
-1.825200 -13.899600 5.564008
-1.778400 -13.899600 5.552103
-1.731600 -13.899600 5.550519
-1.684800 -13.899600 5.544933
-1.638000 -13.899600 5.534353
-1.591200 -13.899600 5.534353
-1.544400 -13.899600 5.521263
-1.497600 -13.899600 5.509722
-1.450800 -13.899600 5.486398
-1.404000 -13.899600 5.477505
-1.357200 -13.899600 5.467425
-1.310400 -13.899600 5.449809
-1.263600 -13.899600 5.449809
-1.216800 -13.899600 5.455976
-1.170000 -13.899600 5.458621
-1.123200 -13.899600 5.462220
-1.076400 -13.899600 5.462220
-1.029600 -13.899600 5.462553
-0.982800 -13.899600 5.465021
-0.936000 -13.899600 5.465021
-0.889200 -13.899600 5.447635
-0.842400 -13.899600 5.433868
-0.795600 -13.899600 5.405198
-0.748800 -13.899600 5.396372
-0.702000 -13.899600 5.378649
-0.655200 -13.899600 5.388754
-0.608400 -13.899600 5.373087
-0.561600 -13.899600 5.386881
-0.514800 -13.899600 5.373087
-0.468000 -13.899600 5.373087
-0.421200 -13.899600 5.376692
-0.374400 -13.899600 5.382953
-0.327600 -13.899600 5.389693
-0.280800 -13.899600 5.396179
-0.234000 -13.899600 5.401221
-0.187200 -13.899600 5.410120
-0.140400 -13.899600 5.410120
-0.093600 -13.899600 5.397489
-0.046800 -13.899600 5.397489
0.000000 -13.899600 5.393846
0.046800 -13.899600 5.390492
0.093600 -13.899600 5.380376
0.140400 -13.899600 5.393846
0.187200 -13.899600 5.400815
0.234000 -13.899600 5.414684
0.280800 -13.899600 5.414684
0.327600 -13.899600 5.419626
0.374400 -13.899600 5.419626
0.421200 -13.899600 5.413898
0.468000 -13.899600 5.403890
0.514800 -13.899600 5.409660
0.561600 -13.899600 5.405299
0.608400 -13.899600 5.415281
0.655200 -13.899600 5.415281
0.702000 -13.899600 5.417994
0.748800 -13.899600 5.419505
0.795600 -13.899600 5.421566
0.842400 -13.899600 5.422926
0.889200 -13.899600 5.422926
0.936000 -13.899600 5.434218
0.982800 -13.899600 5.437602
1.029600 -13.899600 5.422926
1.076400 -13.899600 5.422926
1.123200 -13.899600 5.422860
1.170000 -13.899600 5.422860
1.216800 -13.899600 5.434218
1.263600 -13.899600 5.443280
1.310400 -13.899600 5.436428
1.357200 -13.899600 5.439738
1.404000 -13.899600 5.445339
1.450800 -13.899600 5.449286
1.497600 -13.899600 5.439738
1.544400 -13.899600 5.439291
1.591200 -13.899600 5.447639
1.638000 -13.899600 5.485064
1.684800 -13.899600 5.522456
1.731600 -13.899600 5.536980
1.778400 -13.899600 5.545715
1.825200 -13.899600 5.570737
1.872000 -13.899600 5.575792
1.918800 -13.899600 5.575792
1.965600 -13.899600 5.586171
2.012400 -13.899600 5.586171
2.059200 -13.899600 5.593477
2.106000 -13.899600 5.598107
2.152800 -13.899600 5.598107
2.199600 -13.899600 5.600684
2.246400 -13.899600 5.605713
2.293200 -13.899600 5.616961
2.340000 -13.899600 5.621103
2.386800 -13.899600 5.618564
2.433600 -13.899600 5.610764
2.480400 -13.899600 5.618564
2.527200 -13.899600 5.622056
2.574000 -13.899600 5.625838
2.620800 -13.899600 5.625838
2.667600 -13.899600 5.622056
2.714400 -13.899600 5.650502
2.761200 -13.899600 5.687317
2.808000 -13.899600 5.713284
2.854800 -13.899600 5.713284
2.901600 -13.899600 5.723830
2.948400 -13.899600 5.734815
2.995200 -13.899600 5.741471
3.042000 -13.899600 5.738875
3.088800 -13.899600 5.751105
3.135600 -13.899600 5.763496
3.182400 -13.899600 5.806469
3.229200 -13.899600 5.817426
3.276000 -13.899600 5.828171
3.322800 -13.899600 5.832592
3.369600 -13.899600 5.832592
3.416400 -13.899600 5.835665
3.463200 -13.899600 5.832592
3.510000 -13.899600 5.837598
3.556800 -13.899600 5.840757
3.603600 -13.899600 5.876018
3.650400 -13.899600 5.883992
3.697200 -13.899600 5.886039
3.744000 -13.899600 5.910627
3.790800 -13.899600 5.930585
3.837600 -13.899600 5.936260
3.884400 -13.899600 5.947213
3.931200 -13.899600 5.947829
3.978000 -13.899600 5.965045
4.024800 -13.899600 5.966121
4.071600 -13.899600 5.970512
4.118400 -13.899600 5.981753
4.165200 -13.899600 5.987661
4.212000 -13.899600 6.004197
4.258800 -13.899600 6.025169
4.305600 -13.899600 6.063268
4.352400 -13.899600 6.071297
4.399200 -13.899600 6.075459
4.446000 -13.899600 6.103430
4.492800 -13.899600 6.111471
4.539600 -13.899600 6.118874
4.586400 -13.899600 6.118874
4.633200 -13.899600 6.123922
4.680000 -13.899600 6.139997
4.726800 -13.899600 6.179017
4.773600 -13.899600 6.179486
4.820400 -13.899600 6.187292
4.867200 -13.899600 6.216014
4.914000 -13.899600 6.246258
4.960800 -13.899600 6.260014
5.007600 -13.899600 6.262102
5.054400 -13.899600 6.271989
5.101200 -13.899600 6.287433
5.148000 -13.899600 6.287545
5.194800 -13.899600 6.288945
5.241600 -13.899600 6.297829
5.288400 -13.899600 6.308969
5.335200 -13.899600 6.337050
5.382000 -13.899600 6.345703
5.428800 -13.899600 6.378769
5.475600 -13.899600 6.391943
5.522400 -13.899600 6.425575
5.569200 -13.899600 6.452892
5.616000 -13.899600 6.463326
5.662800 -13.899600 6.472126
5.709600 -13.899600 6.490320
5.756400 -13.899600 6.516702
5.803200 -13.899600 6.518017
5.850000 -13.899600 6.528947
5.896800 -13.899600 6.549598
5.943600 -13.899600 6.563390
5.990400 -13.899600 6.567922
6.037200 -13.899600 6.567922
6.084000 -13.899600 6.585230
6.130800 -13.899600 6.608672
6.177600 -13.899600 6.637606
6.224400 -13.899600 6.641442
6.271200 -13.899600 6.667316
6.318000 -13.899600 6.670288
6.364800 -13.899600 6.678384
6.411600 -13.899600 6.700515
6.458400 -13.899600 6.702454
6.505200 -13.899600 6.706653
6.552000 -13.899600 6.721985
6.598800 -13.899600 6.739669
6.645600 -13.899600 6.773283
6.692400 -13.899600 6.838287
6.739200 -13.899600 6.845631
6.786000 -13.899600 6.864317
6.832800 -13.899600 6.874323
6.879600 -13.899600 6.896126
6.926400 -13.899600 6.923473
6.973200 -13.899600 6.930506
7.020000 -13.899600 6.970427
7.066800 -13.899600 6.990013
7.113600 -13.899600 6.996551
7.160400 -13.899600 7.025706
7.207200 -13.899600 7.041161
7.254000 -13.899600 7.060877
7.300800 -13.899600 7.083372
7.347600 -13.899600 7.140727
7.394400 -13.899600 7.171151
7.441200 -13.899600 7.230484
7.488000 -13.899600 7.272059
7.534800 -13.899600 7.319703
7.581600 -13.899600 7.336553
7.628400 -13.899600 7.349323
7.675200 -13.899600 7.363760
7.722000 -13.899600 7.391746
7.768800 -13.899600 7.412185
7.815600 -13.899600 7.436493
7.862400 -13.899600 7.449019
7.909200 -13.899600 7.506103
7.956000 -13.899600 7.543916
8.002800 -13.899600 7.584172
8.049600 -13.899600 7.600314
8.096400 -13.899600 7.643402
8.143200 -13.899600 7.695915
8.190000 -13.899600 7.715529
8.236800 -13.899600 7.736040
8.283600 -13.899600 7.808994
8.330400 -13.899600 7.848395
8.377200 -13.899600 7.930974
8.424000 -13.899600 7.959192
8.470800 -13.899600 8.016700
8.517600 -13.899600 8.064281
8.564400 -13.899600 8.113941
8.611200 -13.899600 8.156099
8.658000 -13.899600 8.279905
8.704800 -13.899600 8.378884
8.751600 -13.899600 8.530748
8.798400 -13.899600 8.785614
8.845200 -13.899600 10.390373
12.916800 -13.899600 7.477901
12.963600 -13.899600 7.486274
13.010400 -13.899600 7.504309
13.057200 -13.899600 7.492434
13.104000 -13.899600 7.492434
13.150800 -13.899600 7.505085
13.197600 -13.899600 7.514093
13.244400 -13.899600 7.526088
13.291200 -13.899600 7.529924
13.338000 -13.899600 7.542303
13.384800 -13.899600 7.542303
13.431600 -13.899600 7.544837
13.525200 -13.899600 7.554329
13.572000 -13.899600 7.552312
13.618800 -13.899600 7.552312
13.899600 -13.899600 7.600242
14.086800 -13.899600 7.643698
14.133600 -13.899600 7.638838
14.180400 -13.899600 7.624526
14.227200 -13.899600 7.620102
14.274000 -13.899600 7.612400
14.320800 -13.899600 7.598455
14.367600 -13.899600 7.606499
15.958800 -13.899600 6.308246
16.005600 -13.899600 6.293630
16.614000 -13.899600 3.702457
17.082000 -13.899600 1.611493
17.128800 -13.899600 1.364056
18.486000 -13.899600 -4.010651
18.532800 -13.899600 -4.011498
-18.720000 -13.852800 0.000000
-18.673200 -13.852800 0.000000
-18.626400 -13.852800 0.000000
-18.579600 -13.852800 -14.702672
-18.532800 -13.852800 -14.678580
-18.486000 -13.852800 -14.678800
-18.439200 -13.852800 -14.667232
-18.392400 -13.852800 -14.665300
-18.345600 -13.852800 -14.621684
-18.298800 -13.852800 -14.592993
-18.252000 -13.852800 -14.605566
-18.205200 -13.852800 -14.592993
-18.158400 -13.852800 -14.535290
-18.111600 -13.852800 -14.522030
-18.064800 -13.852800 -14.517911
-18.018000 -13.852800 -14.450144
-17.971200 -13.852800 -14.411122
-17.924400 -13.852800 -14.401847
-17.877600 -13.852800 -14.397918
-17.830800 -13.852800 -14.389876
-17.784000 -13.852800 -14.361164
-17.737200 -13.852800 -14.346208
-17.690400 -13.852800 -14.323229
-17.643600 -13.852800 -14.318807
-17.596800 -13.852800 -14.297793
-17.550000 -13.852800 -14.286471
-17.503200 -13.852800 -14.270461
-17.456400 -13.852800 -14.242300
-17.409600 -13.852800 -14.228378
-17.362800 -13.852800 -14.213274
-17.316000 -13.852800 -14.157649
-17.269200 -13.852800 -14.154093
-17.222400 -13.852800 -14.147327
-17.175600 -13.852800 -14.140458
-17.128800 -13.852800 -14.134697
-17.082000 -13.852800 -14.121551
-17.035200 -13.852800 -14.121551
-16.988400 -13.852800 -14.108987
-16.941600 -13.852800 -14.087180
-16.894800 -13.852800 -14.079595
-16.848000 -13.852800 -14.048536
-16.801200 -13.852800 -14.048536
-16.754400 -13.852800 -14.012121
-16.707600 -13.852800 -13.960285
-16.660800 -13.852800 -13.960285
-16.614000 -13.852800 -13.949579
-16.567200 -13.852800 -13.949171
-16.520400 -13.852800 -13.944314
-16.473600 -13.852800 -13.940315
-16.426800 -13.852800 -13.903861
-16.380000 -13.852800 -13.896499
-16.333200 -13.852800 -13.852555
-16.286400 -13.852800 -13.818244
-16.239600 -13.852800 -13.814389
-16.192800 -13.852800 -13.784748
-16.146000 -13.852800 -13.753868
-16.099200 -13.852800 -13.731030
-16.052400 -13.852800 -13.728804
-16.005600 -13.852800 -13.694523
-15.958800 -13.852800 -13.684517
-15.912000 -13.852800 -13.636892
-15.865200 -13.852800 -13.441996
-14.461200 -13.852800 5.016074
-14.414400 -13.852800 5.049955
-14.367600 -13.852800 5.095312
-14.320800 -13.852800 5.108686
-14.274000 -13.852800 5.147616
-14.227200 -13.852800 5.210153
-14.180400 -13.852800 5.240741
-14.133600 -13.852800 5.270789
-14.086800 -13.852800 5.299577
-14.040000 -13.852800 5.311193
-13.993200 -13.852800 5.328518
-13.946400 -13.852800 5.356868
-13.899600 -13.852800 5.362858
-13.852800 -13.852800 5.385225
-13.806000 -13.852800 5.411525
-13.759200 -13.852800 5.418977
-13.712400 -13.852800 5.421385
-13.665600 -13.852800 5.428858
-13.618800 -13.852800 5.430791
-13.572000 -13.852800 5.431720
-13.525200 -13.852800 5.434582
-13.478400 -13.852800 5.437037
-13.431600 -13.852800 5.434789
-13.384800 -13.852800 5.438140
-13.338000 -13.852800 5.439210
-13.291200 -13.852800 5.443246
-13.244400 -13.852800 5.450649
-13.197600 -13.852800 5.469419
-13.150800 -13.852800 5.487128
-13.104000 -13.852800 5.531339
-13.057200 -13.852800 5.553740
-13.010400 -13.852800 5.604788
-12.963600 -13.852800 5.709290
-5.382000 -13.852800 7.513210
-5.335200 -13.852800 7.459994
-5.288400 -13.852800 7.432971
-5.241600 -13.852800 7.383107
-5.194800 -13.852800 7.311636
-5.148000 -13.852800 7.256236
-5.101200 -13.852800 7.180814
-5.054400 -13.852800 7.125447
-5.007600 -13.852800 7.104788
-4.960800 -13.852800 7.064491
-4.914000 -13.852800 7.014997
-4.867200 -13.852800 6.979807
-4.820400 -13.852800 6.916477
-4.773600 -13.852800 6.822651
-4.726800 -13.852800 6.786657
-4.680000 -13.852800 6.762792
-4.633200 -13.852800 6.744155
-4.586400 -13.852800 6.706264
-4.539600 -13.852800 6.675868
-4.492800 -13.852800 6.655387
-4.446000 -13.852800 6.625718
-4.399200 -13.852800 6.590995
-4.352400 -13.852800 6.535992
-4.305600 -13.852800 6.491156
-4.258800 -13.852800 6.473000
-4.212000 -13.852800 6.422113
-4.165200 -13.852800 6.406321
-4.118400 -13.852800 6.372071
-4.071600 -13.852800 6.356167
-4.024800 -13.852800 6.327437
-3.978000 -13.852800 6.257107
-3.931200 -13.852800 6.201527
-3.884400 -13.852800 6.196654
-3.837600 -13.852800 6.182657
-3.790800 -13.852800 6.173598
-3.744000 -13.852800 6.154049
-3.697200 -13.852800 6.134277
-3.650400 -13.852800 6.112984
-3.603600 -13.852800 6.106417
-3.556800 -13.852800 6.073398
-3.510000 -13.852800 6.044573
-3.463200 -13.852800 6.017787
-3.416400 -13.852800 5.980499
-3.369600 -13.852800 5.956090
-3.322800 -13.852800 5.953390
-3.276000 -13.852800 5.926849
-3.229200 -13.852800 5.899586
-3.182400 -13.852800 5.890858
-3.135600 -13.852800 5.874825
-3.088800 -13.852800 5.848872
-3.042000 -13.852800 5.845218
-2.995200 -13.852800 5.807228
-2.948400 -13.852800 5.791239
-2.901600 -13.852800 5.767828
-2.854800 -13.852800 5.748475
-2.808000 -13.852800 5.744299
-2.761200 -13.852800 5.726488
-2.714400 -13.852800 5.726229
-2.667600 -13.852800 5.706968
-2.620800 -13.852800 5.706968
-2.574000 -13.852800 5.701732
-2.527200 -13.852800 5.682853
-2.480400 -13.852800 5.672108
-2.433600 -13.852800 5.651984
-2.386800 -13.852800 5.636429
-2.340000 -13.852800 5.624441
-2.293200 -13.852800 5.607581
-2.246400 -13.852800 5.593127
-2.199600 -13.852800 5.591229
-2.152800 -13.852800 5.579620
-2.106000 -13.852800 5.577347
-2.059200 -13.852800 5.567601
-2.012400 -13.852800 5.567601
-1.965600 -13.852800 5.567601
-1.918800 -13.852800 5.564008
-1.872000 -13.852800 5.553569
-1.825200 -13.852800 5.549947
-1.778400 -13.852800 5.544933
-1.731600 -13.852800 5.537562
-1.684800 -13.852800 5.534353
-1.638000 -13.852800 5.533045
-1.591200 -13.852800 5.532671
-1.544400 -13.852800 5.516065
-1.497600 -13.852800 5.474973
-1.450800 -13.852800 5.455976
-1.404000 -13.852800 5.438627
-1.357200 -13.852800 5.429187
-1.310400 -13.852800 5.424749
-1.263600 -13.852800 5.425341
-1.216800 -13.852800 5.434329
-1.170000 -13.852800 5.441003
-1.123200 -13.852800 5.449809
-1.076400 -13.852800 5.449809
-1.029600 -13.852800 5.449809
-0.982800 -13.852800 5.446333
-0.936000 -13.852800 5.435455
-0.889200 -13.852800 5.433868
-0.842400 -13.852800 5.396652
-0.795600 -13.852800 5.388754
-0.748800 -13.852800 5.372733
-0.702000 -13.852800 5.359610
-0.655200 -13.852800 5.368873
-0.608400 -13.852800 5.362471
-0.561600 -13.852800 5.368873
-0.514800 -13.852800 5.362471
-0.468000 -13.852800 5.362471
-0.421200 -13.852800 5.375013
-0.374400 -13.852800 5.382953
-0.327600 -13.852800 5.389693
-0.280800 -13.852800 5.392841
-0.234000 -13.852800 5.401221
-0.187200 -13.852800 5.409656
-0.140400 -13.852800 5.409656
-0.093600 -13.852800 5.396179
-0.046800 -13.852800 5.396179
0.000000 -13.852800 5.392841
0.046800 -13.852800 5.390492
0.093600 -13.852800 5.380376
0.140400 -13.852800 5.390492
0.187200 -13.852800 5.403890
0.234000 -13.852800 5.412806
0.280800 -13.852800 5.412806
0.327600 -13.852800 5.412806
0.374400 -13.852800 5.412806
0.421200 -13.852800 5.412806
0.468000 -13.852800 5.408811
0.514800 -13.852800 5.409660
0.561600 -13.852800 5.391009
0.608400 -13.852800 5.411158
0.655200 -13.852800 5.412161
0.702000 -13.852800 5.417994
0.748800 -13.852800 5.419172
0.795600 -13.852800 5.421566
0.842400 -13.852800 5.421566
0.889200 -13.852800 5.422926
0.936000 -13.852800 5.432413
0.982800 -13.852800 5.432413
1.029600 -13.852800 5.416890
1.076400 -13.852800 5.410037
1.123200 -13.852800 5.409761
1.170000 -13.852800 5.410037
1.216800 -13.852800 5.421286
1.263600 -13.852800 5.423178
1.310400 -13.852800 5.434075
1.357200 -13.852800 5.436428
1.404000 -13.852800 5.439738
1.450800 -13.852800 5.449286
1.497600 -13.852800 5.439738
1.544400 -13.852800 5.439738
1.591200 -13.852800 5.449286
1.638000 -13.852800 5.485107
1.684800 -13.852800 5.508494
1.731600 -13.852800 5.536980
1.778400 -13.852800 5.550335
1.825200 -13.852800 5.575792
1.872000 -13.852800 5.598107
1.918800 -13.852800 5.598107
1.965600 -13.852800 5.598107
2.012400 -13.852800 5.598838
2.059200 -13.852800 5.599958
2.106000 -13.852800 5.600684
2.152800 -13.852800 5.598107
2.199600 -13.852800 5.596485
2.246400 -13.852800 5.607204
2.293200 -13.852800 5.616961
2.340000 -13.852800 5.620497
2.386800 -13.852800 5.618564
2.433600 -13.852800 5.618564
2.480400 -13.852800 5.620330
2.527200 -13.852800 5.625838
2.574000 -13.852800 5.630905
2.620800 -13.852800 5.622056
2.667600 -13.852800 5.618564
2.714400 -13.852800 5.644351
2.761200 -13.852800 5.676672
2.808000 -13.852800 5.719866
2.854800 -13.852800 5.711123
2.901600 -13.852800 5.712334
2.948400 -13.852800 5.727062
2.995200 -13.852800 5.738182
3.042000 -13.852800 5.738182
3.088800 -13.852800 5.738875
3.135600 -13.852800 5.761183
3.182400 -13.852800 5.800680
3.229200 -13.852800 5.825019
3.276000 -13.852800 5.829115
3.322800 -13.852800 5.842898
3.369600 -13.852800 5.865189
3.416400 -13.852800 5.873734
3.463200 -13.852800 5.854236
3.510000 -13.852800 5.871686
3.556800 -13.852800 5.867791
3.603600 -13.852800 5.881424
3.650400 -13.852800 5.885778
3.697200 -13.852800 5.903931
3.744000 -13.852800 5.910627
3.790800 -13.852800 5.927279
3.837600 -13.852800 5.936260
3.884400 -13.852800 5.947339
3.931200 -13.852800 5.949352
3.978000 -13.852800 5.966121
4.024800 -13.852800 5.970512
4.071600 -13.852800 5.981753
4.118400 -13.852800 5.987661
4.165200 -13.852800 5.996096
4.212000 -13.852800 6.025169
4.258800 -13.852800 6.046698
4.305600 -13.852800 6.068196
4.352400 -13.852800 6.071297
4.399200 -13.852800 6.078831
4.446000 -13.852800 6.108521
4.492800 -13.852800 6.114952
4.539600 -13.852800 6.118874
4.586400 -13.852800 6.122135
4.633200 -13.852800 6.131521
4.680000 -13.852800 6.163567
4.726800 -13.852800 6.183289
4.773600 -13.852800 6.183289
4.820400 -13.852800 6.203874
4.867200 -13.852800 6.216014
4.914000 -13.852800 6.252404
4.960800 -13.852800 6.260767
5.007600 -13.852800 6.262311
5.054400 -13.852800 6.271989
5.101200 -13.852800 6.278758
5.148000 -13.852800 6.279549
5.194800 -13.852800 6.287433
5.241600 -13.852800 6.293414
5.288400 -13.852800 6.308969
5.335200 -13.852800 6.337050
5.382000 -13.852800 6.345703
5.428800 -13.852800 6.379493
5.475600 -13.852800 6.401552
5.522400 -13.852800 6.431562
5.569200 -13.852800 6.457029
5.616000 -13.852800 6.465939
5.662800 -13.852800 6.472126
5.709600 -13.852800 6.496352
5.756400 -13.852800 6.518017
5.803200 -13.852800 6.520242
5.850000 -13.852800 6.531378
5.896800 -13.852800 6.549598
5.943600 -13.852800 6.563390
5.990400 -13.852800 6.574565
6.037200 -13.852800 6.574565
6.084000 -13.852800 6.592803
6.130800 -13.852800 6.618201
6.177600 -13.852800 6.652101
6.224400 -13.852800 6.654325
6.271200 -13.852800 6.670288
6.318000 -13.852800 6.682043
6.364800 -13.852800 6.686138
6.411600 -13.852800 6.706758
6.458400 -13.852800 6.706653
6.505200 -13.852800 6.709507
6.552000 -13.852800 6.721985
6.598800 -13.852800 6.739280
6.645600 -13.852800 6.766872
6.692400 -13.852800 6.827687
6.739200 -13.852800 6.838287
6.786000 -13.852800 6.864000
6.832800 -13.852800 6.874246
6.879600 -13.852800 6.895148
6.926400 -13.852800 6.923473
6.973200 -13.852800 6.936683
7.020000 -13.852800 6.989528
7.066800 -13.852800 7.007431
7.113600 -13.852800 7.005378
7.160400 -13.852800 7.025706
7.207200 -13.852800 7.038219
7.254000 -13.852800 7.046098
7.300800 -13.852800 7.072893
7.347600 -13.852800 7.139627
7.394400 -13.852800 7.157854
7.441200 -13.852800 7.215565
7.488000 -13.852800 7.265120
7.534800 -13.852800 7.319336
7.581600 -13.852800 7.336819
7.628400 -13.852800 7.354179
7.675200 -13.852800 7.372226
7.722000 -13.852800 7.391746
7.768800 -13.852800 7.412185
7.815600 -13.852800 7.436493
7.862400 -13.852800 7.455760
7.909200 -13.852800 7.526625
7.956000 -13.852800 7.564798
8.002800 -13.852800 7.595273
8.049600 -13.852800 7.623301
8.096400 -13.852800 7.669955
8.143200 -13.852800 7.726911
8.190000 -13.852800 7.734806
8.236800 -13.852800 7.781689
8.283600 -13.852800 7.808994
8.330400 -13.852800 7.848113
8.377200 -13.852800 7.935022
8.424000 -13.852800 7.976286
8.470800 -13.852800 8.034088
8.517600 -13.852800 8.064563
8.564400 -13.852800 8.130438
8.611200 -13.852800 8.156099
8.658000 -13.852800 8.348316
8.704800 -13.852800 8.416211
8.751600 -13.852800 8.553831
8.798400 -13.852800 8.749663
8.845200 -13.852800 10.901468
12.916800 -13.852800 7.488229
12.963600 -13.852800 7.496993
13.010400 -13.852800 7.500045
13.057200 -13.852800 7.501158
13.104000 -13.852800 7.501158
13.150800 -13.852800 7.508683
13.197600 -13.852800 7.514093
13.244400 -13.852800 7.526088
13.291200 -13.852800 7.536865
13.338000 -13.852800 7.547906
13.759200 -13.852800 7.564798
13.806000 -13.852800 7.570978
13.852800 -13.852800 7.576977
13.899600 -13.852800 7.587240
14.086800 -13.852800 7.640436
14.320800 -13.852800 7.617011
14.414400 -13.852800 7.611039
14.461200 -13.852800 7.598455
15.584400 -13.852800 6.267304
16.614000 -13.852800 3.869255
17.082000 -13.852800 1.725812
17.128800 -13.852800 1.537937
18.439200 -13.852800 -4.000320
18.486000 -13.852800 -4.011498
18.532800 -13.852800 -4.011498
-18.720000 -13.806000 0.000000
-18.673200 -13.806000 0.000000
-18.626400 -13.806000 0.000000
-18.579600 -13.806000 -14.722465
-18.532800 -13.806000 -14.672061
-18.486000 -13.806000 -14.678800
-18.439200 -13.806000 -14.667232
-18.392400 -13.806000 -14.665300
-18.345600 -13.806000 -14.613981
-18.298800 -13.806000 -14.592993
-18.252000 -13.806000 -14.605566
-18.205200 -13.806000 -14.604205
-18.158400 -13.806000 -14.556974
-18.111600 -13.806000 -14.535290
-18.064800 -13.806000 -14.517911
-18.018000 -13.806000 -14.413762
-17.971200 -13.806000 -14.401847
-17.924400 -13.806000 -14.383551
-17.877600 -13.806000 -14.365532
-17.830800 -13.806000 -14.365532
-17.784000 -13.806000 -14.336765
-17.737200 -13.806000 -14.336216
-17.690400 -13.806000 -14.319284
-17.643600 -13.806000 -14.315505
-17.596800 -13.806000 -14.286947
-17.550000 -13.806000 -14.286342
-17.503200 -13.806000 -14.270637
-17.456400 -13.806000 -14.245061
-17.409600 -13.806000 -14.242300
-17.362800 -13.806000 -14.233300
-17.316000 -13.806000 -14.193581
-17.269200 -13.806000 -14.193581
-17.222400 -13.806000 -14.154093
-17.175600 -13.806000 -14.150888
-17.128800 -13.806000 -14.142844
-17.082000 -13.806000 -14.134697
-17.035200 -13.806000 -14.134697
-16.988400 -13.806000 -14.131901
-16.941600 -13.806000 -14.110945
-16.894800 -13.806000 -14.091970
-16.848000 -13.806000 -14.046978
-16.801200 -13.806000 -14.043736
-16.754400 -13.806000 -14.012121
-16.707600 -13.806000 -13.967163
-16.660800 -13.806000 -13.967163
-16.614000 -13.806000 -13.967163
-16.567200 -13.806000 -13.949171
-16.520400 -13.806000 -13.944314
-16.473600 -13.806000 -13.940315
-16.426800 -13.806000 -13.919858
-16.380000 -13.806000 -13.919858
-16.333200 -13.806000 -13.869694
-16.286400 -13.806000 -13.852555
-16.239600 -13.806000 -13.848696
-16.192800 -13.806000 -13.792083
-16.146000 -13.806000 -13.757296
-16.099200 -13.806000 -13.731840
-16.052400 -13.806000 -13.731030
-16.005600 -13.806000 -13.694523
-15.958800 -13.806000 -13.692040
-15.912000 -13.806000 -13.636892
-14.461200 -13.806000 5.024353
-14.414400 -13.806000 5.102621
-14.367600 -13.806000 5.115481
-14.320800 -13.806000 5.162275
-14.274000 -13.806000 5.203096
-14.227200 -13.806000 5.236533
-14.180400 -13.806000 5.275728
-14.133600 -13.806000 5.293841
-14.086800 -13.806000 5.320827
-14.040000 -13.806000 5.328719
-13.993200 -13.806000 5.353337
-13.946400 -13.806000 5.370091
-13.899600 -13.806000 5.385225
-13.852800 -13.806000 5.411525
-13.806000 -13.806000 5.419370
-13.759200 -13.806000 5.423795
-13.712400 -13.806000 5.428214
-13.665600 -13.806000 5.432992
-13.618800 -13.806000 5.434840
-13.572000 -13.806000 5.434840
-13.525200 -13.806000 5.437452
-13.478400 -13.806000 5.437452
-13.431600 -13.806000 5.438140
-13.384800 -13.806000 5.446015
-13.338000 -13.806000 5.446015
-13.291200 -13.806000 5.447535
-13.244400 -13.806000 5.464079
-13.197600 -13.806000 5.497941
-13.150800 -13.806000 5.531230
-13.104000 -13.806000 5.600238
-13.057200 -13.806000 5.615486
-5.382000 -13.806000 7.560055
-5.335200 -13.806000 7.552941
-5.288400 -13.806000 7.453006
-5.241600 -13.806000 7.413706
-5.194800 -13.806000 7.362799
-5.148000 -13.806000 7.267127
-5.101200 -13.806000 7.214341
-5.054400 -13.806000 7.149882
-5.007600 -13.806000 7.108932
-4.960800 -13.806000 7.056515
-4.914000 -13.806000 6.992588
-4.867200 -13.806000 6.979807
-4.820400 -13.806000 6.916477
-4.773600 -13.806000 6.832026
-4.726800 -13.806000 6.791136
-4.680000 -13.806000 6.771392
-4.633200 -13.806000 6.744155
-4.586400 -13.806000 6.695389
-4.539600 -13.806000 6.675417
-4.492800 -13.806000 6.655387
-4.446000 -13.806000 6.625718
-4.399200 -13.806000 6.590995
-4.352400 -13.806000 6.546474
-4.305600 -13.806000 6.496084
-4.258800 -13.806000 6.473000
-4.212000 -13.806000 6.422113
-4.165200 -13.806000 6.404439
-4.118400 -13.806000 6.366582
-4.071600 -13.806000 6.355219
-4.024800 -13.806000 6.327437
-3.978000 -13.806000 6.257107
-3.931200 -13.806000 6.214224
-3.884400 -13.806000 6.201527
-3.837600 -13.806000 6.183927
-3.790800 -13.806000 6.174312
-3.744000 -13.806000 6.160910
-3.697200 -13.806000 6.134277
-3.650400 -13.806000 6.112869
-3.603600 -13.806000 6.103340
-3.556800 -13.806000 6.069951
-3.510000 -13.806000 6.036534
-3.463200 -13.806000 6.017787
-3.416400 -13.806000 5.974860
-3.369600 -13.806000 5.955296
-3.322800 -13.806000 5.926849
-3.276000 -13.806000 5.915138
-3.229200 -13.806000 5.891587
-3.182400 -13.806000 5.884036
-3.135600 -13.806000 5.861458
-3.088800 -13.806000 5.837487
-3.042000 -13.806000 5.831570
-2.995200 -13.806000 5.792485
-2.948400 -13.806000 5.767593
-2.901600 -13.806000 5.754513
-2.854800 -13.806000 5.737484
-2.808000 -13.806000 5.734726
-2.761200 -13.806000 5.726488
-2.714400 -13.806000 5.725379
-2.667600 -13.806000 5.706968
-2.620800 -13.806000 5.706968
-2.574000 -13.806000 5.701732
-2.527200 -13.806000 5.693106
-2.480400 -13.806000 5.673508
-2.433600 -13.806000 5.649567
-2.386800 -13.806000 5.635870
-2.340000 -13.806000 5.624249
-2.293200 -13.806000 5.608633
-2.246400 -13.806000 5.594750
-2.199600 -13.806000 5.591229
-2.152800 -13.806000 5.591002
-2.106000 -13.806000 5.581288
-2.059200 -13.806000 5.571661
-2.012400 -13.806000 5.568335
-1.965600 -13.806000 5.567601
-1.918800 -13.806000 5.552275
-1.872000 -13.806000 5.541316
-1.825200 -13.806000 5.534193
-1.778400 -13.806000 5.534353
-1.731600 -13.806000 5.534353
-1.684800 -13.806000 5.532682
-1.638000 -13.806000 5.532671
-1.591200 -13.806000 5.518914
-1.544400 -13.806000 5.502414
-1.497600 -13.806000 5.478891
-1.450800 -13.806000 5.455976
-1.404000 -13.806000 5.435527
-1.357200 -13.806000 5.429187
-1.310400 -13.806000 5.424749
-1.263600 -13.806000 5.424317
-1.216800 -13.806000 5.425341
-1.170000 -13.806000 5.425341
-1.123200 -13.806000 5.449809
-1.076400 -13.806000 5.449809
-1.029600 -13.806000 5.449809
-0.982800 -13.806000 5.446333
-0.936000 -13.806000 5.446333
-0.889200 -13.806000 5.406357
-0.842400 -13.806000 5.388754
-0.795600 -13.806000 5.374808
-0.748800 -13.806000 5.359610
-0.702000 -13.806000 5.349119
-0.655200 -13.806000 5.354410
-0.608400 -13.806000 5.350884
-0.561600 -13.806000 5.350884
-0.514800 -13.806000 5.350884
-0.468000 -13.806000 5.330726
-0.421200 -13.806000 5.361094
-0.374400 -13.806000 5.363922
-0.327600 -13.806000 5.370714
-0.280800 -13.806000 5.375013
-0.234000 -13.806000 5.390585
-0.187200 -13.806000 5.405174
-0.140400 -13.806000 5.410120
-0.093600 -13.806000 5.409656
-0.046800 -13.806000 5.410120
0.000000 -13.806000 5.397489
0.046800 -13.806000 5.404739
0.093600 -13.806000 5.404739
0.140400 -13.806000 5.410202
0.187200 -13.806000 5.411841
0.234000 -13.806000 5.416214
0.280800 -13.806000 5.416214
0.327600 -13.806000 5.419626
0.374400 -13.806000 5.419036
0.421200 -13.806000 5.412806
0.468000 -13.806000 5.383445
0.514800 -13.806000 5.383445
0.561600 -13.806000 5.378186
0.608400 -13.806000 5.386029
0.655200 -13.806000 5.405299
0.702000 -13.806000 5.415281
0.748800 -13.806000 5.415281
0.795600 -13.806000 5.421245
0.842400 -13.806000 5.421245
0.889200 -13.806000 5.422926
0.936000 -13.806000 5.423010
0.982800 -13.806000 5.418273
1.029600 -13.806000 5.405481
1.076400 -13.806000 5.405481
1.123200 -13.806000 5.409761
1.170000 -13.806000 5.410037
1.216800 -13.806000 5.421286
1.263600 -13.806000 5.432103
1.310400 -13.806000 5.435493
1.357200 -13.806000 5.439738
1.404000 -13.806000 5.439738
1.450800 -13.806000 5.439738
1.497600 -13.806000 5.435493
1.544400 -13.806000 5.436428
1.591200 -13.806000 5.439738
1.638000 -13.806000 5.485064
1.684800 -13.806000 5.505866
1.731600 -13.806000 5.525972
1.778400 -13.806000 5.545715
1.825200 -13.806000 5.575792
1.872000 -13.806000 5.598107
1.918800 -13.806000 5.598107
1.965600 -13.806000 5.599958
2.012400 -13.806000 5.599958
2.059200 -13.806000 5.599958
2.106000 -13.806000 5.600684
2.152800 -13.806000 5.598107
2.199600 -13.806000 5.600684
2.246400 -13.806000 5.610764
2.293200 -13.806000 5.614156
2.340000 -13.806000 5.620330
2.386800 -13.806000 5.620330
2.433600 -13.806000 5.620330
2.480400 -13.806000 5.621103
2.527200 -13.806000 5.625838
2.574000 -13.806000 5.625838
2.620800 -13.806000 5.625838
2.667600 -13.806000 5.625838
2.714400 -13.806000 5.644351
2.761200 -13.806000 5.669892
2.808000 -13.806000 5.712079
2.854800 -13.806000 5.711123
2.901600 -13.806000 5.712079
2.948400 -13.806000 5.726336
2.995200 -13.806000 5.738875
3.042000 -13.806000 5.741471
3.088800 -13.806000 5.751105
3.135600 -13.806000 5.776921
3.182400 -13.806000 5.800680
3.229200 -13.806000 5.827330
3.276000 -13.806000 5.832592
3.322800 -13.806000 5.842898
3.369600 -13.806000 5.865189
3.416400 -13.806000 5.873734
3.463200 -13.806000 5.848805
3.510000 -13.806000 5.867791
3.556800 -13.806000 5.871686
3.603600 -13.806000 5.881305
3.650400 -13.806000 5.885778
3.697200 -13.806000 5.903931
3.744000 -13.806000 5.903959
3.790800 -13.806000 5.915568
3.837600 -13.806000 5.930585
3.884400 -13.806000 5.947213
3.931200 -13.806000 5.950339
3.978000 -13.806000 5.970686
4.024800 -13.806000 5.970512
4.071600 -13.806000 5.970686
4.118400 -13.806000 5.987661
4.165200 -13.806000 5.996096
4.212000 -13.806000 6.020522
4.258800 -13.806000 6.067929
4.305600 -13.806000 6.097241
4.352400 -13.806000 6.097241
4.399200 -13.806000 6.104469
4.446000 -13.806000 6.118628
4.492800 -13.806000 6.118628
4.539600 -13.806000 6.122135
4.586400 -13.806000 6.125240
4.633200 -13.806000 6.139997
4.680000 -13.806000 6.203772
4.726800 -13.806000 6.207635
4.773600 -13.806000 6.213671
4.820400 -13.806000 6.215129
4.867200 -13.806000 6.228345
4.914000 -13.806000 6.256152
4.960800 -13.806000 6.262311
5.007600 -13.806000 6.266625
5.054400 -13.806000 6.271989
5.101200 -13.806000 6.278758
5.148000 -13.806000 6.284212
5.194800 -13.806000 6.288507
5.241600 -13.806000 6.301369
5.288400 -13.806000 6.315410
5.335200 -13.806000 6.342174
5.382000 -13.806000 6.357001
5.428800 -13.806000 6.388354
5.475600 -13.806000 6.396402
5.522400 -13.806000 6.439591
5.569200 -13.806000 6.457029
5.616000 -13.806000 6.471173
5.662800 -13.806000 6.475773
5.709600 -13.806000 6.488883
5.756400 -13.806000 6.517647
5.803200 -13.806000 6.522835
5.850000 -13.806000 6.542685
5.896800 -13.806000 6.556399
5.943600 -13.806000 6.567922
5.990400 -13.806000 6.584203
6.037200 -13.806000 6.575646
6.084000 -13.806000 6.605156
6.130800 -13.806000 6.637606
6.177600 -13.806000 6.654325
6.224400 -13.806000 6.667316
6.271200 -13.806000 6.682439
6.318000 -13.806000 6.700515
6.364800 -13.806000 6.706653
6.411600 -13.806000 6.715792
6.458400 -13.806000 6.715792
6.505200 -13.806000 6.721904
6.552000 -13.806000 6.739280
6.598800 -13.806000 6.746975
6.645600 -13.806000 6.797592
6.692400 -13.806000 6.832000
6.739200 -13.806000 6.832000
6.786000 -13.806000 6.849972
6.832800 -13.806000 6.874323
6.879600 -13.806000 6.896126
6.926400 -13.806000 6.923473
6.973200 -13.806000 6.936683
7.020000 -13.806000 6.970427
7.066800 -13.806000 6.990013
7.113600 -13.806000 6.996551
7.160400 -13.806000 7.012125
7.207200 -13.806000 7.025968
7.254000 -13.806000 7.045829
7.300800 -13.806000 7.076983
7.347600 -13.806000 7.113854
7.394400 -13.806000 7.153763
7.441200 -13.806000 7.209255
7.488000 -13.806000 7.248896
7.534800 -13.806000 7.319315
7.581600 -13.806000 7.336819
7.628400 -13.806000 7.361575
7.675200 -13.806000 7.371497
7.722000 -13.806000 7.391746
7.768800 -13.806000 7.412185
7.815600 -13.806000 7.436493
7.862400 -13.806000 7.455760
7.909200 -13.806000 7.528485
7.956000 -13.806000 7.581636
8.002800 -13.806000 7.601518
8.049600 -13.806000 7.643402
8.096400 -13.806000 7.695915
8.143200 -13.806000 7.726911
8.190000 -13.806000 7.735556
8.236800 -13.806000 7.763086
8.283600 -13.806000 7.808994
8.330400 -13.806000 7.845159
8.377200 -13.806000 7.935022
8.424000 -13.806000 7.959192
8.470800 -13.806000 8.016700
8.517600 -13.806000 8.053167
8.564400 -13.806000 8.130438
8.611200 -13.806000 8.224282
8.658000 -13.806000 8.359974
8.704800 -13.806000 8.456102
8.751600 -13.806000 8.553831
8.798400 -13.806000 8.749663
8.845200 -13.806000 10.901468
12.776400 -13.806000 7.498498
12.823200 -13.806000 7.509634
12.916800 -13.806000 7.500045
12.963600 -13.806000 7.508683
13.010400 -13.806000 7.508683
13.057200 -13.806000 7.510222
13.104000 -13.806000 7.510222
13.150800 -13.806000 7.520447
13.197600 -13.806000 7.526088
13.244400 -13.806000 7.536118
13.291200 -13.806000 7.545227
13.338000 -13.806000 7.561766
13.525200 -13.806000 7.561268
13.618800 -13.806000 7.554329
13.665600 -13.806000 7.554329
13.712400 -13.806000 7.556931
13.759200 -13.806000 7.564798
13.806000 -13.806000 7.573998
13.852800 -13.806000 7.578819
13.946400 -13.806000 7.587240
13.993200 -13.806000 7.622472
14.086800 -13.806000 7.643698
14.227200 -13.806000 7.646419
14.274000 -13.806000 7.645212
14.367600 -13.806000 7.617011
14.414400 -13.806000 7.617011
14.461200 -13.806000 7.598455
14.508000 -13.806000 7.570856
16.520400 -13.806000 4.274859
17.409600 -13.806000 0.251197
17.456400 -13.806000 0.128837
-18.720000 -13.759200 0.000000
-18.673200 -13.759200 0.000000
-18.626400 -13.759200 0.000000
-18.579600 -13.759200 -14.763509
-18.532800 -13.759200 -14.722465
-18.486000 -13.759200 -14.694749
-18.439200 -13.759200 -14.679330
-18.392400 -13.759200 -14.667232
-18.345600 -13.759200 -14.622975
-18.298800 -13.759200 -14.592993
-18.252000 -13.759200 -14.593213
-18.205200 -13.759200 -14.570740
-18.158400 -13.759200 -14.535290
-18.111600 -13.759200 -14.522030
-18.064800 -13.759200 -14.482750
-18.018000 -13.759200 -14.413762
-17.971200 -13.759200 -14.401847
-17.924400 -13.759200 -14.383551
-17.877600 -13.759200 -14.360754
-17.830800 -13.759200 -14.360754
-17.784000 -13.759200 -14.348553
-17.737200 -13.759200 -14.346208
-17.690400 -13.759200 -14.336216
-17.643600 -13.759200 -14.335696
-17.596800 -13.759200 -14.315505
-17.550000 -13.759200 -14.309694
-17.503200 -13.759200 -14.286947
-17.456400 -13.759200 -14.270637
-17.409600 -13.759200 -14.234979
-17.362800 -13.759200 -14.214378
-17.316000 -13.759200 -14.157719
-17.269200 -13.759200 -14.186494
-17.222400 -13.759200 -14.157719
-17.175600 -13.759200 -14.150888
-17.128800 -13.759200 -14.143910
-17.082000 -13.759200 -14.134917
-17.035200 -13.759200 -14.134917
-16.988400 -13.759200 -14.134697
-16.941600 -13.759200 -14.119780
-16.894800 -13.759200 -14.108987
-16.848000 -13.759200 -14.048536
-16.801200 -13.759200 -14.041978
-16.754400 -13.759200 -14.012121
-16.707600 -13.759200 -13.971717
-16.660800 -13.759200 -13.978766
-16.614000 -13.759200 -13.971717
-16.567200 -13.759200 -13.949579
-16.520400 -13.759200 -13.940315
-16.473600 -13.759200 -13.937180
-16.426800 -13.759200 -13.919858
-16.380000 -13.759200 -13.917016
-16.333200 -13.759200 -13.878653
-16.286400 -13.759200 -13.848696
-16.239600 -13.759200 -13.832304
-16.192800 -13.759200 -13.807415
-16.146000 -13.759200 -13.784748
-16.099200 -13.759200 -13.731840
-16.052400 -13.759200 -13.707747
-16.005600 -13.759200 -13.684517
-15.958800 -13.759200 -13.649891
-14.461200 -13.759200 5.094714
-14.414400 -13.759200 5.118674
-14.367600 -13.759200 5.151584
-14.320800 -13.759200 5.203096
-14.274000 -13.759200 5.237740
-14.227200 -13.759200 5.270789
-14.180400 -13.759200 5.299577
-14.133600 -13.759200 5.315693
-14.086800 -13.759200 5.328518
-14.040000 -13.759200 5.348508
-13.993200 -13.759200 5.365276
-13.946400 -13.759200 5.386434
-13.899600 -13.759200 5.404223
-13.852800 -13.759200 5.418977
-13.806000 -13.759200 5.427324
-13.759200 -13.759200 5.432992
-13.712400 -13.759200 5.434840
-13.665600 -13.759200 5.438205
-13.618800 -13.759200 5.445674
-13.572000 -13.759200 5.443158
-13.525200 -13.759200 5.446054
-13.478400 -13.759200 5.443158
-13.431600 -13.759200 5.446015
-13.384800 -13.759200 5.450649
-13.338000 -13.759200 5.463119
-13.291200 -13.759200 5.465221
-13.244400 -13.759200 5.488030
-13.197600 -13.759200 5.531230
-13.150800 -13.759200 5.600238
-13.104000 -13.759200 5.645125
-5.382000 -13.759200 7.560055
-5.335200 -13.759200 7.560055
-5.288400 -13.759200 7.513210
-5.241600 -13.759200 7.420752
-5.194800 -13.759200 7.335844
-5.148000 -13.759200 7.268783
-5.101200 -13.759200 7.221207
-5.054400 -13.759200 7.126202
-5.007600 -13.759200 7.104788
-4.960800 -13.759200 7.066944
-4.914000 -13.759200 6.996499
-4.867200 -13.759200 6.974172
-4.820400 -13.759200 6.916477
-4.773600 -13.759200 6.852881
-4.726800 -13.759200 6.781751
-4.680000 -13.759200 6.751731
-4.633200 -13.759200 6.730848
-4.586400 -13.759200 6.689206
-4.539600 -13.759200 6.675141
-4.492800 -13.759200 6.651164
-4.446000 -13.759200 6.592755
-4.399200 -13.759200 6.581071
-4.352400 -13.759200 6.532542
-4.305600 -13.759200 6.491156
-4.258800 -13.759200 6.465420
-4.212000 -13.759200 6.421425
-4.165200 -13.759200 6.372071
-4.118400 -13.759200 6.355446
-4.071600 -13.759200 6.346690
-4.024800 -13.759200 6.310418
-3.978000 -13.759200 6.268847
-3.931200 -13.759200 6.226716
-3.884400 -13.759200 6.201527
-3.837600 -13.759200 6.183927
-3.790800 -13.759200 6.173598
-3.744000 -13.759200 6.154049
-3.697200 -13.759200 6.126909
-3.650400 -13.759200 6.110617
-3.603600 -13.759200 6.100605
-3.556800 -13.759200 6.058104
-3.510000 -13.759200 6.024918
-3.463200 -13.759200 6.006287
-3.416400 -13.759200 5.974860
-3.369600 -13.759200 5.955296
-3.322800 -13.759200 5.926785
-3.276000 -13.759200 5.919232
-3.229200 -13.759200 5.887693
-3.182400 -13.759200 5.866825
-3.135600 -13.759200 5.845814
-3.088800 -13.759200 5.825510
-3.042000 -13.759200 5.812506
-2.995200 -13.759200 5.779264
-2.948400 -13.759200 5.756287
-2.901600 -13.759200 5.748475
-2.854800 -13.759200 5.735818
-2.808000 -13.759200 5.734726
-2.761200 -13.759200 5.726229
-2.714400 -13.759200 5.715823
-2.667600 -13.759200 5.706726
-2.620800 -13.759200 5.706448
-2.574000 -13.759200 5.701015
-2.527200 -13.759200 5.681664
-2.480400 -13.759200 5.670754
-2.433600 -13.759200 5.636429
-2.386800 -13.759200 5.624441
-2.340000 -13.759200 5.619750
-2.293200 -13.759200 5.595951
-2.246400 -13.759200 5.594296
-2.199600 -13.759200 5.591229
-2.152800 -13.759200 5.591229
-2.106000 -13.759200 5.579620
-2.059200 -13.759200 5.568335
-2.012400 -13.759200 5.568335
-1.965600 -13.759200 5.566300
-1.918800 -13.759200 5.541316
-1.872000 -13.759200 5.529286
-1.825200 -13.759200 5.520530
-1.778400 -13.759200 5.521037
-1.731600 -13.759200 5.521037
-1.684800 -13.759200 5.504533
-1.638000 -13.759200 5.509722
-1.591200 -13.759200 5.504533
-1.544400 -13.759200 5.500175
-1.497600 -13.759200 5.474973
-1.450800 -13.759200 5.438627
-1.404000 -13.759200 5.429187
-1.357200 -13.759200 5.425341
-1.310400 -13.759200 5.424282
-1.263600 -13.759200 5.424282
-1.216800 -13.759200 5.424317
-1.170000 -13.759200 5.420067
-1.123200 -13.759200 5.424317
-1.076400 -13.759200 5.427639
-1.029600 -13.759200 5.427639
-0.982800 -13.759200 5.406357
-0.936000 -13.759200 5.398470
-0.889200 -13.759200 5.391217
-0.842400 -13.759200 5.359610
-0.795600 -13.759200 5.353876
-0.748800 -13.759200 5.335702
-0.702000 -13.759200 5.331256
-0.655200 -13.759200 5.342495
-0.608400 -13.759200 5.342495
-0.561600 -13.759200 5.335702
-0.514800 -13.759200 5.342495
-0.468000 -13.759200 5.330726
-0.421200 -13.759200 5.360848
-0.374400 -13.759200 5.361094
-0.327600 -13.759200 5.367152
-0.280800 -13.759200 5.367445
-0.234000 -13.759200 5.382953
-0.187200 -13.759200 5.392841
-0.140400 -13.759200 5.385640
-0.093600 -13.759200 5.382953
-0.046800 -13.759200 5.393846
0.000000 -13.759200 5.379867
0.046800 -13.759200 5.383944
0.093600 -13.759200 5.379867
0.140400 -13.759200 5.389531
0.187200 -13.759200 5.404739
0.234000 -13.759200 5.410202
0.280800 -13.759200 5.406957
0.327600 -13.759200 5.404739
0.374400 -13.759200 5.389531
0.421200 -13.759200 5.381696
0.468000 -13.759200 5.378186
0.514800 -13.759200 5.374388
0.561600 -13.759200 5.374388
0.608400 -13.759200 5.378882
0.655200 -13.759200 5.391009
0.702000 -13.759200 5.405679
0.748800 -13.759200 5.405679
0.795600 -13.759200 5.413684
0.842400 -13.759200 5.413684
0.889200 -13.759200 5.421245
0.936000 -13.759200 5.413684
0.982800 -13.759200 5.405481
1.029600 -13.759200 5.399429
1.076400 -13.759200 5.399429
1.123200 -13.759200 5.396741
1.170000 -13.759200 5.406433
1.216800 -13.759200 5.406433
1.263600 -13.759200 5.424602
1.310400 -13.759200 5.432103
1.357200 -13.759200 5.436428
1.404000 -13.759200 5.439738
1.450800 -13.759200 5.448365
1.497600 -13.759200 5.439738
1.544400 -13.759200 5.449286
1.591200 -13.759200 5.449286
1.638000 -13.759200 5.485107
1.684800 -13.759200 5.505866
1.731600 -13.759200 5.519447
1.778400 -13.759200 5.536980
1.825200 -13.759200 5.560343
1.872000 -13.759200 5.584820
1.918800 -13.759200 5.575792
1.965600 -13.759200 5.593477
2.012400 -13.759200 5.593477
2.059200 -13.759200 5.596485
2.106000 -13.759200 5.596485
2.152800 -13.759200 5.590088
2.199600 -13.759200 5.594646
2.246400 -13.759200 5.607038
2.293200 -13.759200 5.614156
2.340000 -13.759200 5.621103
2.386800 -13.759200 5.621103
2.433600 -13.759200 5.622056
2.480400 -13.759200 5.626267
2.527200 -13.759200 5.625838
2.574000 -13.759200 5.625838
2.620800 -13.759200 5.622056
2.667600 -13.759200 5.625838
2.714400 -13.759200 5.626267
2.761200 -13.759200 5.665096
2.808000 -13.759200 5.708431
2.854800 -13.759200 5.711123
2.901600 -13.759200 5.712079
2.948400 -13.759200 5.726336
2.995200 -13.759200 5.734815
3.042000 -13.759200 5.738875
3.088800 -13.759200 5.741471
3.135600 -13.759200 5.770497
3.182400 -13.759200 5.800680
3.229200 -13.759200 5.829115
3.276000 -13.759200 5.837598
3.322800 -13.759200 5.842898
3.369600 -13.759200 5.848805
3.416400 -13.759200 5.848805
3.463200 -13.759200 5.834725
3.510000 -13.759200 5.848093
3.556800 -13.759200 5.850183
3.603600 -13.759200 5.873734
3.650400 -13.759200 5.881305
3.697200 -13.759200 5.886039
3.744000 -13.759200 5.911234
3.790800 -13.759200 5.918479
3.837600 -13.759200 5.939094
3.884400 -13.759200 5.948845
3.931200 -13.759200 5.970686
3.978000 -13.759200 5.981439
4.024800 -13.759200 5.980227
4.071600 -13.759200 5.980227
4.118400 -13.759200 5.989831
4.165200 -13.759200 6.003686
4.212000 -13.759200 6.017706
4.258800 -13.759200 6.046698
4.305600 -13.759200 6.097241
4.352400 -13.759200 6.098219
4.399200 -13.759200 6.104469
4.446000 -13.759200 6.115058
4.492800 -13.759200 6.118628
4.539600 -13.759200 6.131521
4.586400 -13.759200 6.139759
4.633200 -13.759200 6.140245
4.680000 -13.759200 6.203772
4.726800 -13.759200 6.213671
4.773600 -13.759200 6.215469
4.820400 -13.759200 6.216014
4.867200 -13.759200 6.229799
4.914000 -13.759200 6.256152
4.960800 -13.759200 6.260767
5.007600 -13.759200 6.262311
5.054400 -13.759200 6.266625
5.101200 -13.759200 6.273315
5.148000 -13.759200 6.273315
5.194800 -13.759200 6.279549
5.241600 -13.759200 6.293414
5.288400 -13.759200 6.315410
5.335200 -13.759200 6.333316
5.382000 -13.759200 6.357001
5.428800 -13.759200 6.391943
5.475600 -13.759200 6.401552
5.522400 -13.759200 6.440649
5.569200 -13.759200 6.463326
5.616000 -13.759200 6.471173
5.662800 -13.759200 6.478707
5.709600 -13.759200 6.488883
5.756400 -13.759200 6.516702
5.803200 -13.759200 6.518017
5.850000 -13.759200 6.542685
5.896800 -13.759200 6.563390
5.943600 -13.759200 6.596105
5.990400 -13.759200 6.610497
6.037200 -13.759200 6.610497
6.084000 -13.759200 6.626680
6.130800 -13.759200 6.641935
6.177600 -13.759200 6.654325
6.224400 -13.759200 6.670024
6.271200 -13.759200 6.700515
6.318000 -13.759200 6.702449
6.364800 -13.759200 6.708687
6.411600 -13.759200 6.716995
6.458400 -13.759200 6.723873
6.505200 -13.759200 6.732192
6.552000 -13.759200 6.751632
6.598800 -13.759200 6.762380
6.645600 -13.759200 6.806121
6.692400 -13.759200 6.832000
6.739200 -13.759200 6.838287
6.786000 -13.759200 6.867434
6.832800 -13.759200 6.896126
6.879600 -13.759200 6.908277
6.926400 -13.759200 6.923473
6.973200 -13.759200 6.950780
7.020000 -13.759200 6.987428
7.066800 -13.759200 7.012125
7.113600 -13.759200 7.038093
7.160400 -13.759200 7.041161
7.207200 -13.759200 7.046098
7.254000 -13.759200 7.062658
7.300800 -13.759200 7.095263
7.347600 -13.759200 7.135024
7.394400 -13.759200 7.157854
7.441200 -13.759200 7.209255
7.488000 -13.759200 7.241139
7.534800 -13.759200 7.303062
7.581600 -13.759200 7.336819
7.628400 -13.759200 7.349323
7.675200 -13.759200 7.363760
7.722000 -13.759200 7.394950
7.768800 -13.759200 7.414864
7.815600 -13.759200 7.437558
7.862400 -13.759200 7.496677
7.909200 -13.759200 7.526625
7.956000 -13.759200 7.581636
8.002800 -13.759200 7.601518
8.049600 -13.759200 7.646806
8.096400 -13.759200 7.673980
8.143200 -13.759200 7.711565
8.190000 -13.759200 7.736040
8.236800 -13.759200 7.781689
8.283600 -13.759200 7.802600
8.330400 -13.759200 7.836383
8.377200 -13.759200 7.848395
8.424000 -13.759200 7.938476
8.470800 -13.759200 7.976286
8.517600 -13.759200 8.064281
8.564400 -13.759200 8.145308
8.611200 -13.759200 8.224282
8.658000 -13.759200 8.348316
8.704800 -13.759200 8.416211
8.751600 -13.759200 8.529139
8.798400 -13.759200 8.745213
12.729600 -13.759200 7.522432
12.776400 -13.759200 7.509634
12.823200 -13.759200 7.514476
12.963600 -13.759200 7.508683
13.010400 -13.759200 7.503370
13.057200 -13.759200 7.510222
13.104000 -13.759200 7.514093
13.150800 -13.759200 7.520447
13.197600 -13.759200 7.526088
13.244400 -13.759200 7.536865
13.291200 -13.759200 7.549305
13.338000 -13.759200 7.565553
13.665600 -13.759200 7.561268
13.712400 -13.759200 7.564798
13.806000 -13.759200 7.580667
13.899600 -13.759200 7.587240
13.946400 -13.759200 7.587240
14.040000 -13.759200 7.622472
14.227200 -13.759200 7.650352
14.274000 -13.759200 7.651211
14.367600 -13.759200 7.645212
14.414400 -13.759200 7.636531
14.461200 -13.759200 7.627074
14.508000 -13.759200 7.609797
14.554800 -13.759200 7.590221
15.537600 -13.759200 6.274491
17.362800 -13.759200 0.738331
18.626400 -13.759200 0.000000
-18.720000 -13.712400 0.000000
-18.673200 -13.712400 0.000000
-18.626400 -13.712400 0.000000
-18.579600 -13.712400 -14.764627
-18.532800 -13.712400 -14.759335
-18.486000 -13.712400 -14.736325
-18.439200 -13.712400 -14.694749
-18.392400 -13.712400 -14.679330
-18.345600 -13.712400 -14.630219
-18.298800 -13.712400 -14.592993
-18.252000 -13.712400 -14.591062
-18.205200 -13.712400 -14.564617
-18.158400 -13.712400 -14.556677
-18.111600 -13.712400 -14.556974
-18.064800 -13.712400 -14.521924
-18.018000 -13.712400 -14.465041
-17.971200 -13.712400 -14.443490
-17.924400 -13.712400 -14.411122
-17.877600 -13.712400 -14.383551
-17.830800 -13.712400 -14.372830
-17.784000 -13.712400 -14.361164
-17.737200 -13.712400 -14.361164
-17.690400 -13.712400 -14.361164
-17.643600 -13.712400 -14.361164
-17.596800 -13.712400 -14.323229
-17.550000 -13.712400 -14.340383
-17.503200 -13.712400 -14.323229
-17.456400 -13.712400 -14.272574
-17.409600 -13.712400 -14.234979
-17.362800 -13.712400 -14.214378
-17.316000 -13.712400 -14.157719
-17.269200 -13.712400 -14.157719
-17.222400 -13.712400 -14.164859
-17.175600 -13.712400 -14.154093
-17.128800 -13.712400 -14.152490
-17.082000 -13.712400 -14.135788
-17.035200 -13.712400 -14.135788
-16.988400 -13.712400 -14.119780
-16.941600 -13.712400 -14.110037
-16.894800 -13.712400 -14.082939
-16.848000 -13.712400 -14.048536
-16.801200 -13.712400 -14.041978
-16.754400 -13.712400 -13.978766
-16.707600 -13.712400 -13.971717
-16.660800 -13.712400 -13.978766
-16.614000 -13.712400 -13.978766
-16.567200 -13.712400 -13.953517
-16.520400 -13.712400 -13.937180
-16.473600 -13.712400 -13.937075
-16.426800 -13.712400 -13.919858
-16.380000 -13.712400 -13.909957
-16.333200 -13.712400 -13.878653
-16.286400 -13.712400 -13.821516
-16.239600 -13.712400 -13.821516
-16.192800 -13.712400 -13.809990
-16.146000 -13.712400 -13.753868
-16.099200 -13.712400 -13.707747
-16.052400 -13.712400 -13.673592
-16.005600 -13.712400 -13.574009
-15.958800 -13.712400 -13.574009
-14.508000 -13.712400 5.093389
-14.461200 -13.712400 5.108686
-14.414400 -13.712400 5.147616
-14.367600 -13.712400 5.194384
-14.320800 -13.712400 5.232486
-14.274000 -13.712400 5.260797
-14.227200 -13.712400 5.301778
-14.180400 -13.712400 5.317240
-14.133600 -13.712400 5.328518
-14.086800 -13.712400 5.348508
-14.040000 -13.712400 5.366706
-13.993200 -13.712400 5.386434
-13.946400 -13.712400 5.404223
-13.899600 -13.712400 5.414393
-13.852800 -13.712400 5.423535
-13.806000 -13.712400 5.434697
-13.759200 -13.712400 5.436193
-13.712400 -13.712400 5.436193
-13.665600 -13.712400 5.443158
-13.618800 -13.712400 5.447169
-13.572000 -13.712400 5.447169
-13.525200 -13.712400 5.451217
-13.478400 -13.712400 5.450649
-13.431600 -13.712400 5.450649
-13.384800 -13.712400 5.463119
-13.338000 -13.712400 5.471215
-13.291200 -13.712400 5.493520
-13.244400 -13.712400 5.524283
-13.197600 -13.712400 5.588686
-13.150800 -13.712400 5.617231
-13.104000 -13.712400 5.710684
-5.382000 -13.712400 7.583822
-5.335200 -13.712400 7.576198
-5.288400 -13.712400 7.520572
-5.241600 -13.712400 7.432971
-5.194800 -13.712400 7.397980
-5.148000 -13.712400 7.275923
-5.101200 -13.712400 7.248528
-5.054400 -13.712400 7.149882
-5.007600 -13.712400 7.082356
-4.960800 -13.712400 7.025881
-4.914000 -13.712400 6.989304
-4.867200 -13.712400 6.966926
-4.820400 -13.712400 6.919518
-4.773600 -13.712400 6.852881
-4.726800 -13.712400 6.774381
-4.680000 -13.712400 6.750181
-4.633200 -13.712400 6.718265
-4.586400 -13.712400 6.686164
-4.539600 -13.712400 6.670682
-4.492800 -13.712400 6.627401
-4.446000 -13.712400 6.585214
-4.399200 -13.712400 6.553835
-4.352400 -13.712400 6.515059
-4.305600 -13.712400 6.488606
-4.258800 -13.712400 6.450819
-4.212000 -13.712400 6.420690
-4.165200 -13.712400 6.366224
-4.118400 -13.712400 6.355219
-4.071600 -13.712400 6.341290
-4.024800 -13.712400 6.310418
-3.978000 -13.712400 6.274173
-3.931200 -13.712400 6.237403
-3.884400 -13.712400 6.204967
-3.837600 -13.712400 6.183927
-3.790800 -13.712400 6.171175
-3.744000 -13.712400 6.160910
-3.697200 -13.712400 6.112869
-3.650400 -13.712400 6.100605
-3.603600 -13.712400 6.073398
-3.556800 -13.712400 6.028495
-3.510000 -13.712400 6.003898
-3.463200 -13.712400 5.991004
-3.416400 -13.712400 5.973949
-3.369600 -13.712400 5.953718
-3.322800 -13.712400 5.926785
-3.276000 -13.712400 5.926785
-3.229200 -13.712400 5.877168
-3.182400 -13.712400 5.861458
-3.135600 -13.712400 5.836996
-3.088800 -13.712400 5.818007
-3.042000 -13.712400 5.803371
-2.995200 -13.712400 5.779216
-2.948400 -13.712400 5.760377
-2.901600 -13.712400 5.760335
-2.854800 -13.712400 5.744299
-2.808000 -13.712400 5.737484
-2.761200 -13.712400 5.734223
-2.714400 -13.712400 5.726229
-2.667600 -13.712400 5.706726
-2.620800 -13.712400 5.704227
-2.574000 -13.712400 5.682853
-2.527200 -13.712400 5.679350
-2.480400 -13.712400 5.660475
-2.433600 -13.712400 5.632886
-2.386800 -13.712400 5.624441
-2.340000 -13.712400 5.619750
-2.293200 -13.712400 5.594875
-2.246400 -13.712400 5.582288
-2.199600 -13.712400 5.577347
-2.152800 -13.712400 5.579620
-2.106000 -13.712400 5.566300
-2.059200 -13.712400 5.557521
-2.012400 -13.712400 5.557521
-1.965600 -13.712400 5.541316
-1.918800 -13.712400 5.521037
-1.872000 -13.712400 5.516071
-1.825200 -13.712400 5.515075
-1.778400 -13.712400 5.515075
-1.731600 -13.712400 5.501550
-1.684800 -13.712400 5.494800
-1.638000 -13.712400 5.487523
-1.591200 -13.712400 5.487523
-1.544400 -13.712400 5.430249
-1.497600 -13.712400 5.429187
-1.450800 -13.712400 5.424282
-1.404000 -13.712400 5.401014
-1.357200 -13.712400 5.410911
-1.310400 -13.712400 5.410911
-1.263600 -13.712400 5.413894
-1.216800 -13.712400 5.424282
-1.170000 -13.712400 5.420067
-1.123200 -13.712400 5.424317
-1.076400 -13.712400 5.420067
-1.029600 -13.712400 5.406357
-0.982800 -13.712400 5.391217
-0.936000 -13.712400 5.365870
-0.889200 -13.712400 5.353876
-0.842400 -13.712400 5.335702
-0.795600 -13.712400 5.335635
-0.748800 -13.712400 5.330879
-0.702000 -13.712400 5.323770
-0.655200 -13.712400 5.326859
-0.608400 -13.712400 5.323556
-0.561600 -13.712400 5.321377
-0.514800 -13.712400 5.321377
-0.468000 -13.712400 5.322160
-0.421200 -13.712400 5.346718
-0.374400 -13.712400 5.361094
-0.327600 -13.712400 5.364178
-0.280800 -13.712400 5.368304
-0.234000 -13.712400 5.382953
-0.187200 -13.712400 5.397489
-0.140400 -13.712400 5.392841
-0.093600 -13.712400 5.382953
-0.046800 -13.712400 5.385640
0.000000 -13.712400 5.368751
0.046800 -13.712400 5.379867
0.093600 -13.712400 5.367129
0.140400 -13.712400 5.371211
0.187200 -13.712400 5.383944
0.234000 -13.712400 5.393846
0.280800 -13.712400 5.380286
0.327600 -13.712400 5.374388
0.374400 -13.712400 5.377250
0.421200 -13.712400 5.374388
0.468000 -13.712400 5.363707
0.514800 -13.712400 5.351439
0.561600 -13.712400 5.361769
0.608400 -13.712400 5.366811
0.655200 -13.712400 5.378882
0.702000 -13.712400 5.391009
0.748800 -13.712400 5.391009
0.795600 -13.712400 5.405299
0.842400 -13.712400 5.405299
0.889200 -13.712400 5.417277
0.936000 -13.712400 5.409761
0.982800 -13.712400 5.396741
1.029600 -13.712400 5.385670
1.076400 -13.712400 5.385670
1.123200 -13.712400 5.384704
1.170000 -13.712400 5.389137
1.216800 -13.712400 5.394386
1.263600 -13.712400 5.424602
1.310400 -13.712400 5.434075
1.357200 -13.712400 5.436428
1.404000 -13.712400 5.448365
1.450800 -13.712400 5.448365
1.497600 -13.712400 5.448365
1.544400 -13.712400 5.449286
1.591200 -13.712400 5.449286
1.638000 -13.712400 5.480956
1.684800 -13.712400 5.484215
1.731600 -13.712400 5.508494
1.778400 -13.712400 5.526865
1.825200 -13.712400 5.560343
1.872000 -13.712400 5.586439
1.918800 -13.712400 5.591673
1.965600 -13.712400 5.591673
2.012400 -13.712400 5.593477
2.059200 -13.712400 5.593477
2.106000 -13.712400 5.593477
2.152800 -13.712400 5.587139
2.199600 -13.712400 5.590088
2.246400 -13.712400 5.596485
2.293200 -13.712400 5.614156
2.340000 -13.712400 5.626992
2.386800 -13.712400 5.633591
2.433600 -13.712400 5.630905
2.480400 -13.712400 5.633591
2.527200 -13.712400 5.626992
2.574000 -13.712400 5.630905
2.620800 -13.712400 5.625838
2.667600 -13.712400 5.625838
2.714400 -13.712400 5.625838
2.761200 -13.712400 5.641820
2.808000 -13.712400 5.665607
2.854800 -13.712400 5.699686
2.901600 -13.712400 5.700858
2.948400 -13.712400 5.710382
2.995200 -13.712400 5.712079
3.042000 -13.712400 5.731151
3.088800 -13.712400 5.734939
3.135600 -13.712400 5.770204
3.182400 -13.712400 5.786466
3.229200 -13.712400 5.816606
3.276000 -13.712400 5.829115
3.322800 -13.712400 5.831513
3.369600 -13.712400 5.842898
3.416400 -13.712400 5.831513
3.463200 -13.712400 5.827971
3.510000 -13.712400 5.829115
3.556800 -13.712400 5.834725
3.603600 -13.712400 5.849007
3.650400 -13.712400 5.873734
3.697200 -13.712400 5.885778
3.744000 -13.712400 5.911234
3.790800 -13.712400 5.925613
3.837600 -13.712400 5.925970
3.884400 -13.712400 5.943410
3.931200 -13.712400 5.958034
3.978000 -13.712400 5.980227
4.024800 -13.712400 5.973294
4.071600 -13.712400 5.980227
4.118400 -13.712400 5.996096
4.165200 -13.712400 6.018400
4.212000 -13.712400 6.033956
4.258800 -13.712400 6.066381
4.305600 -13.712400 6.077172
4.352400 -13.712400 6.095155
4.399200 -13.712400 6.098219
4.446000 -13.712400 6.105012
4.492800 -13.712400 6.104469
4.539600 -13.712400 6.118874
4.586400 -13.712400 6.122135
4.633200 -13.712400 6.125240
4.680000 -13.712400 6.192280
4.726800 -13.712400 6.213671
4.773600 -13.712400 6.216701
4.820400 -13.712400 6.222160
4.867200 -13.712400 6.235371
4.914000 -13.712400 6.256315
4.960800 -13.712400 6.260767
5.007600 -13.712400 6.262311
5.054400 -13.712400 6.260014
5.101200 -13.712400 6.271399
5.148000 -13.712400 6.271548
5.194800 -13.712400 6.273315
5.241600 -13.712400 6.288507
5.288400 -13.712400 6.315410
5.335200 -13.712400 6.333316
5.382000 -13.712400 6.348434
5.428800 -13.712400 6.384376
5.475600 -13.712400 6.396402
5.522400 -13.712400 6.439591
5.569200 -13.712400 6.463326
5.616000 -13.712400 6.463326
5.662800 -13.712400 6.468130
5.709600 -13.712400 6.482531
5.756400 -13.712400 6.507754
5.803200 -13.712400 6.513018
5.850000 -13.712400 6.528947
5.896800 -13.712400 6.556399
5.943600 -13.712400 6.602926
5.990400 -13.712400 6.612628
6.037200 -13.712400 6.612628
6.084000 -13.712400 6.626680
6.130800 -13.712400 6.641935
6.177600 -13.712400 6.654325
6.224400 -13.712400 6.671562
6.271200 -13.712400 6.702350
6.318000 -13.712400 6.702350
6.364800 -13.712400 6.708687
6.411600 -13.712400 6.723873
6.458400 -13.712400 6.732192
6.505200 -13.712400 6.744333
6.552000 -13.712400 6.765062
6.598800 -13.712400 6.765062
6.645600 -13.712400 6.807509
6.692400 -13.712400 6.829858
6.739200 -13.712400 6.840743
6.786000 -13.712400 6.874323
6.832800 -13.712400 6.907661
6.879600 -13.712400 6.910266
6.926400 -13.712400 6.950780
6.973200 -13.712400 6.986686
7.020000 -13.712400 6.996551
7.066800 -13.712400 7.037620
7.113600 -13.712400 7.040685
7.160400 -13.712400 7.045386
7.207200 -13.712400 7.045386
7.254000 -13.712400 7.060877
7.300800 -13.712400 7.101573
7.347600 -13.712400 7.115450
7.394400 -13.712400 7.156701
7.441200 -13.712400 7.207402
7.488000 -13.712400 7.241139
7.534800 -13.712400 7.303062
7.581600 -13.712400 7.333961
7.628400 -13.712400 7.359751
7.675200 -13.712400 7.363760
7.722000 -13.712400 7.389756
7.768800 -13.712400 7.403085
7.815600 -13.712400 7.436493
7.862400 -13.712400 7.471957
7.909200 -13.712400 7.523716
7.956000 -13.712400 7.573511
8.002800 -13.712400 7.605101
8.049600 -13.712400 7.655036
8.096400 -13.712400 7.695915
8.143200 -13.712400 7.715529
8.190000 -13.712400 7.748025
8.236800 -13.712400 7.795618
8.283600 -13.712400 7.802600
8.330400 -13.712400 7.836661
8.377200 -13.712400 7.916987
8.424000 -13.712400 7.953218
8.470800 -13.712400 8.009460
8.517600 -13.712400 8.083814
8.564400 -13.712400 8.153257
8.611200 -13.712400 8.257129
8.658000 -13.712400 8.348644
8.704800 -13.712400 8.417031
8.751600 -13.712400 8.481756
8.798400 -13.712400 8.744962
12.916800 -13.712400 7.522432
12.963600 -13.712400 7.517486
13.010400 -13.712400 7.517486
13.057200 -13.712400 7.520447
13.150800 -13.712400 7.534873
13.197600 -13.712400 7.534378
13.244400 -13.712400 7.545227
13.338000 -13.712400 7.565553
13.384800 -13.712400 7.564224
13.478400 -13.712400 7.561842
13.618800 -13.712400 7.564796
13.665600 -13.712400 7.567950
13.993200 -13.712400 7.600242
14.133600 -13.712400 7.643698
14.180400 -13.712400 7.643698
14.414400 -13.712400 7.636531
14.461200 -13.712400 7.631179
14.508000 -13.712400 7.621683
14.554800 -13.712400 7.621683
15.490800 -13.712400 6.300027
15.537600 -13.712400 6.279585
18.626400 -13.712400 0.000000
-18.720000 -13.665600 0.000000
-18.673200 -13.665600 0.000000
-18.626400 -13.665600 0.000000
-18.579600 -13.665600 -14.771730
-18.532800 -13.665600 -14.767348
-18.486000 -13.665600 -14.760765
-18.439200 -13.665600 -14.729007
-18.392400 -13.665600 -14.721708
-18.345600 -13.665600 -14.678800
-18.298800 -13.665600 -14.640173
-18.252000 -13.665600 -14.630219
-18.205200 -13.665600 -14.592993
-18.158400 -13.665600 -14.564617
-18.111600 -13.665600 -14.564617
-18.064800 -13.665600 -14.547391
-18.018000 -13.665600 -14.521924
-17.971200 -13.665600 -14.465041
-17.924400 -13.665600 -14.416948
-17.877600 -13.665600 -14.385944
-17.830800 -13.665600 -14.383551
-17.784000 -13.665600 -14.365532
-17.737200 -13.665600 -14.365532
-17.690400 -13.665600 -14.360754
-17.643600 -13.665600 -14.349946
-17.596800 -13.665600 -14.318208
-17.550000 -13.665600 -14.340383
-17.503200 -13.665600 -14.323229
-17.456400 -13.665600 -14.272574
-17.409600 -13.665600 -14.228378
-17.362800 -13.665600 -14.214378
-17.316000 -13.665600 -14.193581
-17.269200 -13.665600 -14.186494
-17.222400 -13.665600 -14.186494
-17.175600 -13.665600 -14.157719
-17.128800 -13.665600 -14.152490
-17.082000 -13.665600 -14.139820
-17.035200 -13.665600 -14.139820
-16.988400 -13.665600 -14.119780
-16.941600 -13.665600 -14.110037
-16.894800 -13.665600 -14.085016
-16.848000 -13.665600 -14.064942
-16.801200 -13.665600 -14.042966
-16.754400 -13.665600 -14.012121
-16.707600 -13.665600 -13.999622
-16.660800 -13.665600 -14.001233
-16.614000 -13.665600 -13.999581
-16.567200 -13.665600 -13.953517
-16.520400 -13.665600 -13.937075
-16.473600 -13.665600 -13.922831
-16.426800 -13.665600 -13.917388
-16.380000 -13.665600 -13.909957
-16.333200 -13.665600 -13.866050
-16.286400 -13.665600 -13.821516
-16.239600 -13.665600 -13.814389
-16.192800 -13.665600 -13.756070
-16.146000 -13.665600 -13.694523
-16.099200 -13.665600 -13.595784
-16.052400 -13.665600 -13.531103
-16.005600 -13.665600 -13.409547
-15.958800 -13.665600 -13.407216
-15.631200 -13.665600 -11.399090
-14.554800 -13.665600 5.040500
-14.508000 -13.665600 5.121580
-14.461200 -13.665600 5.140271
-14.414400 -13.665600 5.176987
-14.367600 -13.665600 5.222199
-14.320800 -13.665600 5.252087
-14.274000 -13.665600 5.287111
-14.227200 -13.665600 5.317240
-14.180400 -13.665600 5.330001
-14.133600 -13.665600 5.348508
-14.086800 -13.665600 5.366706
-14.040000 -13.665600 5.385027
-13.993200 -13.665600 5.398319
-13.946400 -13.665600 5.408171
-13.899600 -13.665600 5.417534
-13.852800 -13.665600 5.427324
-13.806000 -13.665600 5.436106
-13.759200 -13.665600 5.445674
-13.712400 -13.665600 5.443158
-13.665600 -13.665600 5.447169
-13.618800 -13.665600 5.452009
-13.572000 -13.665600 5.452009
-13.525200 -13.665600 5.456431
-13.478400 -13.665600 5.463119
-13.431600 -13.665600 5.463254
-13.384800 -13.665600 5.467727
-13.338000 -13.665600 5.493520
-13.291200 -13.665600 5.514424
-13.244400 -13.665600 5.568895
-13.197600 -13.665600 5.607086
-13.150800 -13.665600 5.651742
-5.335200 -13.665600 7.576198
-5.288400 -13.665600 7.551371
-5.241600 -13.665600 7.520572
-5.194800 -13.665600 7.423600
-5.148000 -13.665600 7.332179
-5.101200 -13.665600 7.248528
-5.054400 -13.665600 7.149882
-5.007600 -13.665600 7.079475
-4.960800 -13.665600 7.024089
-4.914000 -13.665600 6.982400
-4.867200 -13.665600 6.961001
-4.820400 -13.665600 6.919518
-4.773600 -13.665600 6.883734
-4.726800 -13.665600 6.797850
-4.680000 -13.665600 6.751731
-4.633200 -13.665600 6.710210
-4.586400 -13.665600 6.678667
-4.539600 -13.665600 6.660429
-4.492800 -13.665600 6.617151
-4.446000 -13.665600 6.581071
-4.399200 -13.665600 6.534557
-4.352400 -13.665600 6.490615
-4.305600 -13.665600 6.457029
-4.258800 -13.665600 6.421425
-4.212000 -13.665600 6.389444
-4.165200 -13.665600 6.367919
-4.118400 -13.665600 6.351825
-4.071600 -13.665600 6.340123
-4.024800 -13.665600 6.300252
-3.978000 -13.665600 6.272535
-3.931200 -13.665600 6.232060
-3.884400 -13.665600 6.204967
-3.837600 -13.665600 6.182657
-3.790800 -13.665600 6.168980
-3.744000 -13.665600 6.132213
-3.697200 -13.665600 6.109389
-3.650400 -13.665600 6.089763
-3.603600 -13.665600 6.058104
-3.556800 -13.665600 6.005297
-3.510000 -13.665600 5.991004
-3.463200 -13.665600 5.975739
-3.416400 -13.665600 5.968736
-3.369600 -13.665600 5.949415
-3.322800 -13.665600 5.915138
-3.276000 -13.665600 5.911326
-3.229200 -13.665600 5.868659
-3.182400 -13.665600 5.841895
-3.135600 -13.665600 5.831570
-3.088800 -13.665600 5.812885
-3.042000 -13.665600 5.797672
-2.995200 -13.665600 5.771342
-2.948400 -13.665600 5.760335
-2.901600 -13.665600 5.760335
-2.854800 -13.665600 5.748475
-2.808000 -13.665600 5.747203
-2.761200 -13.665600 5.735206
-2.714400 -13.665600 5.724765
-2.667600 -13.665600 5.704227
-2.620800 -13.665600 5.701015
-2.574000 -13.665600 5.681385
-2.527200 -13.665600 5.670754
-2.480400 -13.665600 5.633026
-2.433600 -13.665600 5.624249
-2.386800 -13.665600 5.619750
-2.340000 -13.665600 5.602207
-2.293200 -13.665600 5.591002
-2.246400 -13.665600 5.575709
-2.199600 -13.665600 5.568335
-2.152800 -13.665600 5.575709
-2.106000 -13.665600 5.555846
-2.059200 -13.665600 5.554016
-2.012400 -13.665600 5.541316
-1.965600 -13.665600 5.534619
-1.918800 -13.665600 5.515075
-1.872000 -13.665600 5.504464
-1.825200 -13.665600 5.501715
-1.778400 -13.665600 5.500175
-1.731600 -13.665600 5.500175
-1.684800 -13.665600 5.487523
-1.638000 -13.665600 5.478891
-1.591200 -13.665600 5.478891
-1.544400 -13.665600 5.418244
-1.497600 -13.665600 5.414137
-1.450800 -13.665600 5.402983
-1.404000 -13.665600 5.393728
-1.357200 -13.665600 5.393728
-1.310400 -13.665600 5.397602
-1.263600 -13.665600 5.402983
-1.216800 -13.665600 5.419005
-1.170000 -13.665600 5.419005
-1.123200 -13.665600 5.419005
-1.076400 -13.665600 5.399524
-1.029600 -13.665600 5.393188
-0.982800 -13.665600 5.374808
-0.936000 -13.665600 5.335159
-0.889200 -13.665600 5.333691
-0.842400 -13.665600 5.330879
-0.795600 -13.665600 5.330879
-0.748800 -13.665600 5.323770
-0.702000 -13.665600 5.321377
-0.655200 -13.665600 5.321643
-0.608400 -13.665600 5.321643
-0.561600 -13.665600 5.321377
-0.514800 -13.665600 5.322160
-0.468000 -13.665600 5.322160
-0.421200 -13.665600 5.342495
-0.374400 -13.665600 5.346718
-0.327600 -13.665600 5.361094
-0.280800 -13.665600 5.363922
-0.234000 -13.665600 5.368304
-0.187200 -13.665600 5.371297
-0.140400 -13.665600 5.371297
-0.093600 -13.665600 5.368751
-0.046800 -13.665600 5.379867
0.000000 -13.665600 5.360605
0.046800 -13.665600 5.360605
0.093600 -13.665600 5.354644
0.140400 -13.665600 5.359978
0.187200 -13.665600 5.367129
0.234000 -13.665600 5.357343
0.280800 -13.665600 5.352211
0.327600 -13.665600 5.351944
0.374400 -13.665600 5.356007
0.421200 -13.665600 5.357343
0.468000 -13.665600 5.348591
0.514800 -13.665600 5.346278
0.561600 -13.665600 5.351439
0.608400 -13.665600 5.366811
0.655200 -13.665600 5.371340
0.702000 -13.665600 5.378882
0.748800 -13.665600 5.379255
0.795600 -13.665600 5.391009
0.842400 -13.665600 5.396007
0.889200 -13.665600 5.399429
0.936000 -13.665600 5.382818
0.982800 -13.665600 5.382818
1.029600 -13.665600 5.382760
1.076400 -13.665600 5.382818
1.123200 -13.665600 5.382760
1.170000 -13.665600 5.376761
1.216800 -13.665600 5.376761
1.263600 -13.665600 5.421286
1.310400 -13.665600 5.424602
1.357200 -13.665600 5.427515
1.404000 -13.665600 5.431138
1.450800 -13.665600 5.427515
1.497600 -13.665600 5.435493
1.544400 -13.665600 5.451179
1.591200 -13.665600 5.451179
1.638000 -13.665600 5.482249
1.684800 -13.665600 5.485064
1.731600 -13.665600 5.506242
1.778400 -13.665600 5.525972
1.825200 -13.665600 5.526865
1.872000 -13.665600 5.548448
1.918800 -13.665600 5.567772
1.965600 -13.665600 5.584820
2.012400 -13.665600 5.586439
2.059200 -13.665600 5.584519
2.106000 -13.665600 5.584519
2.152800 -13.665600 5.585551
2.199600 -13.665600 5.587139
2.246400 -13.665600 5.587139
2.293200 -13.665600 5.603078
2.340000 -13.665600 5.609449
2.386800 -13.665600 5.617659
2.433600 -13.665600 5.622056
2.480400 -13.665600 5.626267
2.527200 -13.665600 5.622795
2.574000 -13.665600 5.626267
2.620800 -13.665600 5.622795
2.667600 -13.665600 5.622056
2.714400 -13.665600 5.622795
2.761200 -13.665600 5.628732
2.808000 -13.665600 5.665096
2.854800 -13.665600 5.700858
2.901600 -13.665600 5.700858
2.948400 -13.665600 5.700858
2.995200 -13.665600 5.710382
3.042000 -13.665600 5.723849
3.088800 -13.665600 5.734815
3.135600 -13.665600 5.770204
3.182400 -13.665600 5.782472
3.229200 -13.665600 5.802815
3.276000 -13.665600 5.816606
3.322800 -13.665600 5.818097
3.369600 -13.665600 5.817066
3.416400 -13.665600 5.817066
3.463200 -13.665600 5.803958
3.510000 -13.665600 5.803958
3.556800 -13.665600 5.817066
3.603600 -13.665600 5.834725
3.650400 -13.665600 5.850372
3.697200 -13.665600 5.881453
3.744000 -13.665600 5.914738
3.790800 -13.665600 5.925613
3.837600 -13.665600 5.925970
3.884400 -13.665600 5.943119
3.931200 -13.665600 5.950618
3.978000 -13.665600 5.973294
4.024800 -13.665600 5.970686
4.071600 -13.665600 5.973294
4.118400 -13.665600 5.996096
4.165200 -13.665600 6.033870
4.212000 -13.665600 6.039859
4.258800 -13.665600 6.053853
4.305600 -13.665600 6.070827
4.352400 -13.665600 6.075459
4.399200 -13.665600 6.097241
4.446000 -13.665600 6.104469
4.492800 -13.665600 6.103430
4.539600 -13.665600 6.118628
4.586400 -13.665600 6.122135
4.633200 -13.665600 6.140245
4.680000 -13.665600 6.201394
4.726800 -13.665600 6.203874
4.773600 -13.665600 6.216014
4.820400 -13.665600 6.217226
4.867200 -13.665600 6.228003
4.914000 -13.665600 6.244331
4.960800 -13.665600 6.256152
5.007600 -13.665600 6.256152
5.054400 -13.665600 6.256152
5.101200 -13.665600 6.262311
5.148000 -13.665600 6.271989
5.194800 -13.665600 6.277750
5.241600 -13.665600 6.284212
5.288400 -13.665600 6.306290
5.335200 -13.665600 6.327456
5.382000 -13.665600 6.345607
5.428800 -13.665600 6.382155
5.475600 -13.665600 6.396402
5.522400 -13.665600 6.427462
5.569200 -13.665600 6.458093
5.616000 -13.665600 6.458093
5.662800 -13.665600 6.472170
5.709600 -13.665600 6.486402
5.756400 -13.665600 6.507754
5.803200 -13.665600 6.513018
5.850000 -13.665600 6.528947
5.896800 -13.665600 6.563390
5.943600 -13.665600 6.608835
5.990400 -13.665600 6.612628
6.037200 -13.665600 6.612628
6.084000 -13.665600 6.623805
6.130800 -13.665600 6.645726
6.177600 -13.665600 6.656818
6.224400 -13.665600 6.676333
6.271200 -13.665600 6.703695
6.318000 -13.665600 6.703695
6.364800 -13.665600 6.715792
6.411600 -13.665600 6.725767
6.458400 -13.665600 6.740097
6.505200 -13.665600 6.751632
6.552000 -13.665600 6.789613
6.598800 -13.665600 6.797592
6.645600 -13.665600 6.818744
6.692400 -13.665600 6.842873
6.739200 -13.665600 6.864000
6.786000 -13.665600 6.896126
6.832800 -13.665600 6.908277
6.879600 -13.665600 6.921478
6.926400 -13.665600 6.929809
6.973200 -13.665600 6.986686
7.020000 -13.665600 6.996551
7.066800 -13.665600 7.037620
7.113600 -13.665600 7.038093
7.160400 -13.665600 7.041161
7.207200 -13.665600 7.045386
7.254000 -13.665600 7.062658
7.300800 -13.665600 7.104044
7.347600 -13.665600 7.115450
7.394400 -13.665600 7.146481
7.441200 -13.665600 7.207402
7.488000 -13.665600 7.240774
7.534800 -13.665600 7.303062
7.581600 -13.665600 7.333961
7.628400 -13.665600 7.359751
7.675200 -13.665600 7.371497
7.722000 -13.665600 7.391746
7.768800 -13.665600 7.412801
7.815600 -13.665600 7.438043
7.862400 -13.665600 7.471957
7.909200 -13.665600 7.523716
7.956000 -13.665600 7.543916
8.002800 -13.665600 7.587815
8.049600 -13.665600 7.647366
8.096400 -13.665600 7.696491
8.143200 -13.665600 7.726911
8.190000 -13.665600 7.763086
8.236800 -13.665600 7.781689
8.283600 -13.665600 7.797187
8.330400 -13.665600 7.820557
8.377200 -13.665600 7.904065
8.424000 -13.665600 7.917147
8.470800 -13.665600 8.001485
8.517600 -13.665600 8.016383
8.564400 -13.665600 8.154128
8.611200 -13.665600 8.257129
8.658000 -13.665600 8.359974
8.704800 -13.665600 8.456102
8.751600 -13.665600 8.583247
8.798400 -13.665600 8.864035
13.010400 -13.665600 7.534873
13.291200 -13.665600 7.549305
13.338000 -13.665600 7.561842
13.384800 -13.665600 7.561842
13.431600 -13.665600 7.561268
13.478400 -13.665600 7.544837
13.572000 -13.665600 7.564798
13.618800 -13.665600 7.564796
14.040000 -13.665600 7.642905
14.086800 -13.665600 7.640436
14.133600 -13.665600 7.645212
14.180400 -13.665600 7.645212
14.367600 -13.665600 7.646419
14.461200 -13.665600 7.636531
14.508000 -13.665600 7.628964
14.554800 -13.665600 7.628964
15.490800 -13.665600 6.338752
15.584400 -13.665600 6.286379
15.631200 -13.665600 6.286379
16.146000 -13.665600 6.327709
17.269200 -13.665600 1.579909
-18.720000 -13.618800 0.000000
-18.673200 -13.618800 0.000000
-18.626400 -13.618800 0.000000
-18.579600 -13.618800 -14.839147
-18.532800 -13.618800 -14.794354
-18.486000 -13.618800 -14.771512
-18.439200 -13.618800 -14.746910
-18.392400 -13.618800 -14.729007
-18.345600 -13.618800 -14.694749
-18.298800 -13.618800 -14.668612
-18.252000 -13.618800 -14.645312
-18.205200 -13.618800 -14.630219
-18.158400 -13.618800 -14.568609
-18.111600 -13.618800 -14.564617
-18.064800 -13.618800 -14.556677
-18.018000 -13.618800 -14.547391
-17.971200 -13.618800 -14.528334
-17.924400 -13.618800 -14.453370
-17.877600 -13.618800 -14.416948
-17.830800 -13.618800 -14.416948
-17.784000 -13.618800 -14.385944
-17.737200 -13.618800 -14.383551
-17.690400 -13.618800 -14.376211
-17.643600 -13.618800 -14.371223
-17.596800 -13.618800 -14.349946
-17.550000 -13.618800 -14.349946
-17.503200 -13.618800 -14.338767
-17.456400 -13.618800 -14.315512
-17.409600 -13.618800 -14.234979
-17.362800 -13.618800 -14.216764
-17.316000 -13.618800 -14.202204
-17.269200 -13.618800 -14.202204
-17.222400 -13.618800 -14.199468
-17.175600 -13.618800 -14.158492
-17.128800 -13.618800 -14.154093
-17.082000 -13.618800 -14.150888
-17.035200 -13.618800 -14.150888
-16.988400 -13.618800 -14.143910
-16.941600 -13.618800 -14.139820
-16.894800 -13.618800 -14.119780
-16.848000 -13.618800 -14.065953
-16.801200 -13.618800 -14.062032
-16.754400 -13.618800 -14.042966
-16.707600 -13.618800 -14.008277
-16.660800 -13.618800 -14.003509
-16.614000 -13.618800 -13.978766
-16.567200 -13.618800 -13.949579
-16.520400 -13.618800 -13.918381
-16.473600 -13.618800 -13.917388
-16.426800 -13.618800 -13.911643
-16.380000 -13.618800 -13.903861
-16.333200 -13.618800 -13.866050
-16.286400 -13.618800 -13.821516
-16.239600 -13.618800 -13.809990
-16.192800 -13.618800 -13.745487
-16.146000 -13.618800 -13.684517
-16.099200 -13.618800 -13.564897
-16.052400 -13.618800 -13.440893
-16.005600 -13.618800 -13.396289
-15.631200 -13.618800 -11.131592
-15.584400 -13.618800 -11.028136
-14.601600 -13.618800 5.019005
-14.554800 -13.618800 5.103364
-14.508000 -13.618800 5.136866
-14.461200 -13.618800 5.187071
-14.414400 -13.618800 5.213921
-14.367600 -13.618800 5.245723
-14.320800 -13.618800 5.262903
-14.274000 -13.618800 5.312837
-14.227200 -13.618800 5.326389
-14.180400 -13.618800 5.347353
-14.133600 -13.618800 5.366706
-14.086800 -13.618800 5.378322
-14.040000 -13.618800 5.391090
-13.993200 -13.618800 5.401994
-13.946400 -13.618800 5.408236
-13.899600 -13.618800 5.417534
-13.852800 -13.618800 5.423867
-13.806000 -13.618800 5.434840
-13.759200 -13.618800 5.437184
-13.712400 -13.618800 5.438205
-13.665600 -13.618800 5.446054
-13.618800 -13.618800 5.450866
-13.572000 -13.618800 5.453920
-13.525200 -13.618800 5.463254
-13.478400 -13.618800 5.465840
-13.431600 -13.618800 5.470821
-13.384800 -13.618800 5.487128
-13.338000 -13.618800 5.509193
-13.291200 -13.618800 5.553530
-13.244400 -13.618800 5.594364
-13.197600 -13.618800 5.618214
-13.150800 -13.618800 5.717997
-5.382000 -13.618800 7.662676
-5.335200 -13.618800 7.624951
-5.288400 -13.618800 7.574157
-5.241600 -13.618800 7.531075
-5.194800 -13.618800 7.432971
-5.148000 -13.618800 7.326499
-5.101200 -13.618800 7.248528
-5.054400 -13.618800 7.171888
-5.007600 -13.618800 7.082356
-4.960800 -13.618800 7.012512
-4.914000 -13.618800 6.982400
-4.867200 -13.618800 6.944713
-4.820400 -13.618800 6.916477
-4.773600 -13.618800 6.884591
-4.726800 -13.618800 6.791875
-4.680000 -13.618800 6.743462
-4.633200 -13.618800 6.710210
-4.586400 -13.618800 6.675868
-4.539600 -13.618800 6.660429
-4.492800 -13.618800 6.613710
-4.446000 -13.618800 6.563390
-4.399200 -13.618800 6.506294
-4.352400 -13.618800 6.488606
-4.305600 -13.618800 6.441827
-4.258800 -13.618800 6.406321
-4.212000 -13.618800 6.374569
-4.165200 -13.618800 6.366224
-4.118400 -13.618800 6.351825
-4.071600 -13.618800 6.340123
-4.024800 -13.618800 6.310418
-3.978000 -13.618800 6.274173
-3.931200 -13.618800 6.242263
-3.884400 -13.618800 6.213823
-3.837600 -13.618800 6.185313
-3.790800 -13.618800 6.167285
-3.744000 -13.618800 6.109389
-3.697200 -13.618800 6.096777
-3.650400 -13.618800 6.079230
-3.603600 -13.618800 6.051147
-3.556800 -13.618800 6.017142
-3.510000 -13.618800 5.987508
-3.463200 -13.618800 5.976463
-3.416400 -13.618800 5.968736
-3.369600 -13.618800 5.939151
-3.322800 -13.618800 5.914149
-3.276000 -13.618800 5.887214
-3.229200 -13.618800 5.868659
-3.182400 -13.618800 5.843356
-3.135600 -13.618800 5.831570
-3.088800 -13.618800 5.816314
-3.042000 -13.618800 5.797672
-2.995200 -13.618800 5.766243
-2.948400 -13.618800 5.760335
-2.901600 -13.618800 5.754513
-2.854800 -13.618800 5.748475
-2.808000 -13.618800 5.740594
-2.761200 -13.618800 5.733489
-2.714400 -13.618800 5.715314
-2.667600 -13.618800 5.704227
-2.620800 -13.618800 5.698912
-2.574000 -13.618800 5.674480
-2.527200 -13.618800 5.661917
-2.480400 -13.618800 5.623401
-2.433600 -13.618800 5.617183
-2.386800 -13.618800 5.599581
-2.340000 -13.618800 5.594750
-2.293200 -13.618800 5.560048
-2.246400 -13.618800 5.558070
-2.199600 -13.618800 5.555179
-2.152800 -13.618800 5.554016
-2.106000 -13.618800 5.539327
-2.059200 -13.618800 5.536199
-2.012400 -13.618800 5.534619
-1.965600 -13.618800 5.518276
-1.918800 -13.618800 5.508867
-1.872000 -13.618800 5.497767
-1.825200 -13.618800 5.501715
-1.778400 -13.618800 5.501550
-1.731600 -13.618800 5.500175
-1.684800 -13.618800 5.494800
-1.638000 -13.618800 5.478891
-1.591200 -13.618800 5.478891
-1.544400 -13.618800 5.424887
-1.497600 -13.618800 5.412370
-1.450800 -13.618800 5.401014
-1.404000 -13.618800 5.378773
-1.357200 -13.618800 5.377985
-1.310400 -13.618800 5.390330
-1.263600 -13.618800 5.386381
-1.216800 -13.618800 5.410911
-1.170000 -13.618800 5.410911
-1.123200 -13.618800 5.402875
-1.076400 -13.618800 5.398470
-1.029600 -13.618800 5.390330
-0.982800 -13.618800 5.354942
-0.936000 -13.618800 5.335159
-0.889200 -13.618800 5.332800
-0.842400 -13.618800 5.323770
-0.795600 -13.618800 5.323770
-0.748800 -13.618800 5.321377
-0.702000 -13.618800 5.313665
-0.655200 -13.618800 5.313665
-0.608400 -13.618800 5.321377
-0.561600 -13.618800 5.313665
-0.514800 -13.618800 5.321377
-0.468000 -13.618800 5.322160
-0.421200 -13.618800 5.341570
-0.374400 -13.618800 5.346003
-0.327600 -13.618800 5.350242
-0.280800 -13.618800 5.360848
-0.234000 -13.618800 5.365357
-0.187200 -13.618800 5.371297
-0.140400 -13.618800 5.368751
-0.093600 -13.618800 5.365357
-0.046800 -13.618800 5.365357
0.000000 -13.618800 5.349131
0.046800 -13.618800 5.349131
0.093600 -13.618800 5.349131
0.140400 -13.618800 5.352211
0.187200 -13.618800 5.352211
0.234000 -13.618800 5.340380
0.280800 -13.618800 5.327226
0.327600 -13.618800 5.327226
0.374400 -13.618800 5.346278
0.421200 -13.618800 5.346278
0.468000 -13.618800 5.339023
0.514800 -13.618800 5.333141
0.561600 -13.618800 5.343361
0.608400 -13.618800 5.348693
0.655200 -13.618800 5.366811
0.702000 -13.618800 5.373807
0.748800 -13.618800 5.378882
0.795600 -13.618800 5.383790
0.842400 -13.618800 5.391009
0.889200 -13.618800 5.400528
0.936000 -13.618800 5.376881
0.982800 -13.618800 5.376881
1.029600 -13.618800 5.363960
1.076400 -13.618800 5.376881
1.123200 -13.618800 5.379173
1.170000 -13.618800 5.379173
1.216800 -13.618800 5.379173
1.263600 -13.618800 5.396741
1.310400 -13.618800 5.421286
1.357200 -13.618800 5.423178
1.404000 -13.618800 5.431138
1.450800 -13.618800 5.424602
1.497600 -13.618800 5.448365
1.544400 -13.618800 5.454270
1.591200 -13.618800 5.455930
1.638000 -13.618800 5.484215
1.684800 -13.618800 5.502770
1.731600 -13.618800 5.506242
1.778400 -13.618800 5.522456
1.825200 -13.618800 5.519447
1.872000 -13.618800 5.525972
1.918800 -13.618800 5.546884
1.965600 -13.618800 5.560343
2.012400 -13.618800 5.560343
2.059200 -13.618800 5.560343
2.106000 -13.618800 5.567772
2.152800 -13.618800 5.573259
2.199600 -13.618800 5.578481
2.246400 -13.618800 5.583113
2.293200 -13.618800 5.584519
2.340000 -13.618800 5.595633
2.386800 -13.618800 5.607038
2.433600 -13.618800 5.613337
2.480400 -13.618800 5.621103
2.527200 -13.618800 5.613337
2.574000 -13.618800 5.626267
2.620800 -13.618800 5.622795
2.667600 -13.618800 5.622795
2.714400 -13.618800 5.626267
2.761200 -13.618800 5.629633
2.808000 -13.618800 5.669936
2.854800 -13.618800 5.699686
2.901600 -13.618800 5.686856
2.948400 -13.618800 5.687198
2.995200 -13.618800 5.687680
3.042000 -13.618800 5.710382
3.088800 -13.618800 5.717881
3.135600 -13.618800 5.723849
3.182400 -13.618800 5.770204
3.229200 -13.618800 5.786466
3.276000 -13.618800 5.802815
3.322800 -13.618800 5.817066
3.369600 -13.618800 5.817066
3.416400 -13.618800 5.817066
3.463200 -13.618800 5.803958
3.510000 -13.618800 5.803958
3.556800 -13.618800 5.815032
3.603600 -13.618800 5.829006
3.650400 -13.618800 5.850183
3.697200 -13.618800 5.871686
3.744000 -13.618800 5.903931
3.790800 -13.618800 5.914738
3.837600 -13.618800 5.925970
3.884400 -13.618800 5.943410
3.931200 -13.618800 5.958034
3.978000 -13.618800 5.968033
4.024800 -13.618800 5.968033
4.071600 -13.618800 5.973294
4.118400 -13.618800 5.996096
4.165200 -13.618800 6.018400
4.212000 -13.618800 6.033956
4.258800 -13.618800 6.041144
4.305600 -13.618800 6.066381
4.352400 -13.618800 6.070158
4.399200 -13.618800 6.077172
4.446000 -13.618800 6.092124
4.492800 -13.618800 6.095155
4.539600 -13.618800 6.112068
4.586400 -13.618800 6.120533
4.633200 -13.618800 6.177581
4.680000 -13.618800 6.201394
4.726800 -13.618800 6.201394
4.773600 -13.618800 6.216701
4.820400 -13.618800 6.222160
4.867200 -13.618800 6.225622
4.914000 -13.618800 6.241901
4.960800 -13.618800 6.250108
5.007600 -13.618800 6.256152
5.054400 -13.618800 6.256152
5.101200 -13.618800 6.262311
5.148000 -13.618800 6.271548
5.194800 -13.618800 6.277750
5.241600 -13.618800 6.284212
5.288400 -13.618800 6.308850
5.335200 -13.618800 6.333316
5.382000 -13.618800 6.348434
5.428800 -13.618800 6.388354
5.475600 -13.618800 6.402866
5.522400 -13.618800 6.443388
5.569200 -13.618800 6.472281
5.616000 -13.618800 6.472170
5.662800 -13.618800 6.475890
5.709600 -13.618800 6.484903
5.756400 -13.618800 6.500181
5.803200 -13.618800 6.500939
5.850000 -13.618800 6.513018
5.896800 -13.618800 6.531378
5.943600 -13.618800 6.595936
5.990400 -13.618800 6.612628
6.037200 -13.618800 6.612628
6.084000 -13.618800 6.626680
6.130800 -13.618800 6.641935
6.177600 -13.618800 6.656818
6.224400 -13.618800 6.676333
6.271200 -13.618800 6.702350
6.318000 -13.618800 6.703695
6.364800 -13.618800 6.719764
6.411600 -13.618800 6.725767
6.458400 -13.618800 6.744333
6.505200 -13.618800 6.751632
6.552000 -13.618800 6.790366
6.598800 -13.618800 6.797592
6.645600 -13.618800 6.818744
6.692400 -13.618800 6.839681
6.739200 -13.618800 6.849457
6.786000 -13.618800 6.895146
6.832800 -13.618800 6.909325
6.879600 -13.618800 6.921478
6.926400 -13.618800 6.933586
6.973200 -13.618800 6.986686
7.020000 -13.618800 6.989175
7.066800 -13.618800 7.025311
7.113600 -13.618800 7.037620
7.160400 -13.618800 7.045386
7.207200 -13.618800 7.048358
7.254000 -13.618800 7.076983
7.300800 -13.618800 7.107859
7.347600 -13.618800 7.123953
7.394400 -13.618800 7.146481
7.441200 -13.618800 7.199532
7.488000 -13.618800 7.240774
7.534800 -13.618800 7.303062
7.581600 -13.618800 7.333961
7.628400 -13.618800 7.359751
7.675200 -13.618800 7.377870
7.722000 -13.618800 7.399771
7.768800 -13.618800 7.419980
7.815600 -13.618800 7.450564
7.862400 -13.618800 7.496677
7.909200 -13.618800 7.528485
7.956000 -13.618800 7.566807
8.002800 -13.618800 7.611785
8.049600 -13.618800 7.669955
8.096400 -13.618800 7.706164
8.143200 -13.618800 7.723382
8.190000 -13.618800 7.778907
8.236800 -13.618800 7.780510
8.283600 -13.618800 7.793216
8.330400 -13.618800 7.812030
8.377200 -13.618800 7.912407
8.424000 -13.618800 7.934134
8.470800 -13.618800 8.009460
8.517600 -13.618800 8.106409
8.564400 -13.618800 8.215444
8.611200 -13.618800 8.294130
8.658000 -13.618800 8.372176
8.704800 -13.618800 8.455226
8.751600 -13.618800 8.581675
8.798400 -13.618800 8.749663
12.870000 -13.618800 7.550837
12.963600 -13.618800 7.540066
13.010400 -13.618800 7.537402
13.057200 -13.618800 7.537402
13.244400 -13.618800 7.534873
14.040000 -13.618800 7.643590
14.086800 -13.618800 7.633358
14.133600 -13.618800 7.650352
14.180400 -13.618800 7.650352
14.227200 -13.618800 7.643698
14.461200 -13.618800 7.662523
14.508000 -13.618800 7.634554
14.554800 -13.618800 7.634554
14.601600 -13.618800 7.636531
15.537600 -13.618800 6.338752
15.584400 -13.618800 6.327521
16.192800 -13.618800 6.310696
17.222400 -13.618800 1.882273
17.269200 -13.618800 1.741904
-18.720000 -13.572000 0.000000
-18.673200 -13.572000 0.000000
-18.626400 -13.572000 0.000000
-18.579600 -13.572000 -14.867599
-18.532800 -13.572000 -14.839147
-18.486000 -13.572000 -14.810292
-18.439200 -13.572000 -14.794354
-18.392400 -13.572000 -14.767348
-18.345600 -13.572000 -14.729007
-18.298800 -13.572000 -14.679330
-18.252000 -13.572000 -14.676751
-18.205200 -13.572000 -14.644372
-18.158400 -13.572000 -14.634283
-18.111600 -13.572000 -14.634283
-18.064800 -13.572000 -14.582493
-18.018000 -13.572000 -14.572750
-17.971200 -13.572000 -14.568609
-17.924400 -13.572000 -14.528334
-17.877600 -13.572000 -14.469169
-17.830800 -13.572000 -14.453370
-17.784000 -13.572000 -14.443490
-17.737200 -13.572000 -14.435578
-17.690400 -13.572000 -14.435578
-17.643600 -13.572000 -14.434838
-17.596800 -13.572000 -14.412032
-17.550000 -13.572000 -14.412032
-17.503200 -13.572000 -14.369798
-17.456400 -13.572000 -14.338767
-17.409600 -13.572000 -14.309694
-17.362800 -13.572000 -14.303636
-17.316000 -13.572000 -14.234979
-17.269200 -13.572000 -14.230897
-17.222400 -13.572000 -14.225698
-17.175600 -13.572000 -14.202425
-17.128800 -13.572000 -14.186494
-17.082000 -13.572000 -14.164859
-17.035200 -13.572000 -14.186494
-16.988400 -13.572000 -14.186494
-16.941600 -13.572000 -14.164859
-16.894800 -13.572000 -14.158492
-16.848000 -13.572000 -14.131901
-16.801200 -13.572000 -14.108899
-16.754400 -13.572000 -14.062234
-16.707600 -13.572000 -14.041978
-16.660800 -13.572000 -14.008277
-16.614000 -13.572000 -13.999581
-16.567200 -13.572000 -13.959769
-16.520400 -13.572000 -13.919858
-16.473600 -13.572000 -13.919858
-16.426800 -13.572000 -13.917388
-16.380000 -13.572000 -13.917016
-16.333200 -13.572000 -13.866050
-16.286400 -13.572000 -13.832523
-16.239600 -13.572000 -13.792317
-16.192800 -13.572000 -13.756070
-16.146000 -13.572000 -13.712060
-16.099200 -13.572000 -13.564897
-16.052400 -13.572000 -13.407216
-16.005600 -13.572000 -13.365250
-14.695200 -13.572000 5.020556
-14.648400 -13.572000 5.032583
-14.601600 -13.572000 5.055783
-14.554800 -13.572000 5.121580
-14.508000 -13.572000 5.162566
-14.461200 -13.572000 5.203096
-14.414400 -13.572000 5.235381
-14.367600 -13.572000 5.257725
-14.320800 -13.572000 5.301778
-14.274000 -13.572000 5.320680
-14.227200 -13.572000 5.331786
-14.180400 -13.572000 5.356645
-14.133600 -13.572000 5.370100
-14.086800 -13.572000 5.391090
-14.040000 -13.572000 5.401665
-13.993200 -13.572000 5.408920
-13.946400 -13.572000 5.409902
-13.899600 -13.572000 5.420169
-13.852800 -13.572000 5.427391
-13.806000 -13.572000 5.434840
-13.759200 -13.572000 5.436193
-13.712400 -13.572000 5.437184
-13.665600 -13.572000 5.439676
-13.618800 -13.572000 5.450866
-13.572000 -13.572000 5.454325
-13.525200 -13.572000 5.465281
-13.478400 -13.572000 5.467727
-13.431600 -13.572000 5.484042
-13.384800 -13.572000 5.500665
-13.338000 -13.572000 5.531230
-13.291200 -13.572000 5.560769
-13.244400 -13.572000 5.602297
-13.197600 -13.572000 5.651742
-5.382000 -13.572000 7.662676
-5.335200 -13.572000 7.616180
-5.288400 -13.572000 7.551371
-5.241600 -13.572000 7.523129
-5.194800 -13.572000 7.423600
-5.148000 -13.572000 7.332179
-5.101200 -13.572000 7.267127
-5.054400 -13.572000 7.195869
-5.007600 -13.572000 7.094917
-4.960800 -13.572000 7.027426
-4.914000 -13.572000 6.987077
-4.867200 -13.572000 6.944713
-4.820400 -13.572000 6.909045
-4.773600 -13.572000 6.883734
-4.726800 -13.572000 6.806452
-4.680000 -13.572000 6.753508
-4.633200 -13.572000 6.694445
-4.586400 -13.572000 6.675141
-4.539600 -13.572000 6.642820
-4.492800 -13.572000 6.577142
-4.446000 -13.572000 6.534557
-4.399200 -13.572000 6.488606
-4.352400 -13.572000 6.457029
-4.305600 -13.572000 6.427861
-4.258800 -13.572000 6.391009
-4.212000 -13.572000 6.385596
-4.165200 -13.572000 6.367919
-4.118400 -13.572000 6.352650
-4.071600 -13.572000 6.341290
-4.024800 -13.572000 6.312483
-3.978000 -13.572000 6.283443
-3.931200 -13.572000 6.232060
-3.884400 -13.572000 6.204967
-3.837600 -13.572000 6.168980
-3.790800 -13.572000 6.156961
-3.744000 -13.572000 6.109389
-3.697200 -13.572000 6.091120
-3.650400 -13.572000 6.079230
-3.603600 -13.572000 6.044762
-3.556800 -13.572000 6.028495
-3.510000 -13.572000 6.003258
-3.463200 -13.572000 5.986610
-3.416400 -13.572000 5.974767
-3.369600 -13.572000 5.949138
-3.322800 -13.572000 5.891587
-3.276000 -13.572000 5.886352
-3.229200 -13.572000 5.867056
-3.182400 -13.572000 5.841895
-3.135600 -13.572000 5.831570
-3.088800 -13.572000 5.812885
-3.042000 -13.572000 5.785210
-2.995200 -13.572000 5.760335
-2.948400 -13.572000 5.747207
-2.901600 -13.572000 5.743949
-2.854800 -13.572000 5.740594
-2.808000 -13.572000 5.725379
-2.761200 -13.572000 5.713740
-2.714400 -13.572000 5.682853
-2.667600 -13.572000 5.681385
-2.620800 -13.572000 5.670398
-2.574000 -13.572000 5.655393
-2.527200 -13.572000 5.623401
-2.480400 -13.572000 5.599581
-2.433600 -13.572000 5.595951
-2.386800 -13.572000 5.589550
-2.340000 -13.572000 5.560048
-2.293200 -13.572000 5.551364
-2.246400 -13.572000 5.551364
-2.199600 -13.572000 5.551364
-2.152800 -13.572000 5.539327
-2.106000 -13.572000 5.534619
-2.059200 -13.572000 5.519484
-2.012400 -13.572000 5.515075
-1.965600 -13.572000 5.508867
-1.918800 -13.572000 5.501715
-1.872000 -13.572000 5.497168
-1.825200 -13.572000 5.497767
-1.778400 -13.572000 5.497767
-1.731600 -13.572000 5.497767
-1.684800 -13.572000 5.487523
-1.638000 -13.572000 5.471301
-1.591200 -13.572000 5.471301
-1.544400 -13.572000 5.418244
-1.497600 -13.572000 5.410678
-1.450800 -13.572000 5.401014
-1.404000 -13.572000 5.378773
-1.357200 -13.572000 5.375012
-1.310400 -13.572000 5.381878
-1.263600 -13.572000 5.386381
-1.216800 -13.572000 5.410911
-1.170000 -13.572000 5.418410
-1.123200 -13.572000 5.410911
-1.076400 -13.572000 5.400234
-1.029600 -13.572000 5.390330
-0.982800 -13.572000 5.354942
-0.936000 -13.572000 5.344226
-0.889200 -13.572000 5.333073
-0.842400 -13.572000 5.323770
-0.795600 -13.572000 5.330095
-0.748800 -13.572000 5.323556
-0.702000 -13.572000 5.321377
-0.655200 -13.572000 5.321377
-0.608400 -13.572000 5.313665
-0.561600 -13.572000 5.313665
-0.514800 -13.572000 5.322160
-0.468000 -13.572000 5.321377
-0.421200 -13.572000 5.328273
-0.374400 -13.572000 5.344759
-0.327600 -13.572000 5.346718
-0.280800 -13.572000 5.350242
-0.234000 -13.572000 5.365357
-0.187200 -13.572000 5.365357
-0.140400 -13.572000 5.359978
-0.093600 -13.572000 5.359978
-0.046800 -13.572000 5.354644
0.000000 -13.572000 5.327444
0.046800 -13.572000 5.326363
0.093600 -13.572000 5.326363
0.140400 -13.572000 5.327226
0.187200 -13.572000 5.313197
0.234000 -13.572000 5.299103
0.280800 -13.572000 5.309746
0.327600 -13.572000 5.297629
0.374400 -13.572000 5.327226
0.421200 -13.572000 5.333141
0.468000 -13.572000 5.323130
0.514800 -13.572000 5.316071
0.561600 -13.572000 5.335047
0.608400 -13.572000 5.345031
0.655200 -13.572000 5.353998
0.702000 -13.572000 5.366811
0.748800 -13.572000 5.349701
0.795600 -13.572000 5.376881
0.842400 -13.572000 5.378882
0.889200 -13.572000 5.382760
0.936000 -13.572000 5.345977
0.982800 -13.572000 5.349701
1.029600 -13.572000 5.345191
1.076400 -13.572000 5.361318
1.123200 -13.572000 5.363960
1.170000 -13.572000 5.373919
1.216800 -13.572000 5.376761
1.263600 -13.572000 5.389137
1.310400 -13.572000 5.397066
1.357200 -13.572000 5.400573
1.404000 -13.572000 5.423178
1.450800 -13.572000 5.418021
1.497600 -13.572000 5.424602
1.544400 -13.572000 5.451179
1.591200 -13.572000 5.451623
1.638000 -13.572000 5.482249
1.684800 -13.572000 5.484215
1.731600 -13.572000 5.506062
1.778400 -13.572000 5.519447
1.825200 -13.572000 5.525972
1.872000 -13.572000 5.525972
1.918800 -13.572000 5.534248
1.965600 -13.572000 5.534248
2.012400 -13.572000 5.525972
2.059200 -13.572000 5.534248
2.106000 -13.572000 5.544880
2.152800 -13.572000 5.558573
2.199600 -13.572000 5.558573
2.246400 -13.572000 5.578481
2.293200 -13.572000 5.583113
2.340000 -13.572000 5.584363
2.386800 -13.572000 5.585551
2.433600 -13.572000 5.603078
2.480400 -13.572000 5.596829
2.527200 -13.572000 5.595633
2.574000 -13.572000 5.603376
2.620800 -13.572000 5.608261
2.667600 -13.572000 5.608261
2.714400 -13.572000 5.613337
2.761200 -13.572000 5.622795
2.808000 -13.572000 5.658155
2.854800 -13.572000 5.687198
2.901600 -13.572000 5.665096
2.948400 -13.572000 5.677366
2.995200 -13.572000 5.678866
3.042000 -13.572000 5.687680
3.088800 -13.572000 5.711475
3.135600 -13.572000 5.711475
3.182400 -13.572000 5.743797
3.229200 -13.572000 5.775696
3.276000 -13.572000 5.792647
3.322800 -13.572000 5.811733
3.369600 -13.572000 5.818097
3.416400 -13.572000 5.817066
3.463200 -13.572000 5.803958
3.510000 -13.572000 5.802849
3.556800 -13.572000 5.802849
3.603600 -13.572000 5.826665
3.650400 -13.572000 5.849007
3.697200 -13.572000 5.850183
3.744000 -13.572000 5.873744
3.790800 -13.572000 5.896269
3.837600 -13.572000 5.914738
3.884400 -13.572000 5.915173
3.931200 -13.572000 5.926764
3.978000 -13.572000 5.926764
4.024800 -13.572000 5.950339
4.071600 -13.572000 5.967935
4.118400 -13.572000 5.973294
4.165200 -13.572000 6.011183
4.212000 -13.572000 6.020522
4.258800 -13.572000 6.035107
4.305600 -13.572000 6.041549
4.352400 -13.572000 6.053853
4.399200 -13.572000 6.059792
4.446000 -13.572000 6.070158
4.492800 -13.572000 6.077701
4.539600 -13.572000 6.104469
4.586400 -13.572000 6.118628
4.633200 -13.572000 6.163931
4.680000 -13.572000 6.194928
4.726800 -13.572000 6.194928
4.773600 -13.572000 6.215469
4.820400 -13.572000 6.216701
4.867200 -13.572000 6.218953
4.914000 -13.572000 6.228345
4.960800 -13.572000 6.244251
5.007600 -13.572000 6.250108
5.054400 -13.572000 6.250108
5.101200 -13.572000 6.262311
5.148000 -13.572000 6.270880
5.194800 -13.572000 6.274002
5.241600 -13.572000 6.281507
5.288400 -13.572000 6.306290
5.335200 -13.572000 6.333239
5.382000 -13.572000 6.362944
5.428800 -13.572000 6.400123
5.475600 -13.572000 6.440649
5.522400 -13.572000 6.454584
5.569200 -13.572000 6.472281
5.616000 -13.572000 6.472281
5.662800 -13.572000 6.478707
5.709600 -13.572000 6.486402
5.756400 -13.572000 6.500939
5.803200 -13.572000 6.502260
5.850000 -13.572000 6.525557
5.896800 -13.572000 6.556399
5.943600 -13.572000 6.589892
5.990400 -13.572000 6.611462
6.037200 -13.572000 6.609639
6.084000 -13.572000 6.611462
6.130800 -13.572000 6.623805
6.177600 -13.572000 6.645726
6.224400 -13.572000 6.671562
6.271200 -13.572000 6.683582
6.318000 -13.572000 6.700181
6.364800 -13.572000 6.716995
6.411600 -13.572000 6.740097
6.458400 -13.572000 6.749059
6.505200 -13.572000 6.782785
6.552000 -13.572000 6.797592
6.598800 -13.572000 6.803201
6.645600 -13.572000 6.818744
6.692400 -13.572000 6.849457
6.739200 -13.572000 6.881984
6.786000 -13.572000 6.908277
6.832800 -13.572000 6.921478
6.879600 -13.572000 6.927098
6.926400 -13.572000 6.959258
6.973200 -13.572000 6.986686
7.020000 -13.572000 6.986686
7.066800 -13.572000 7.025311
7.113600 -13.572000 7.037620
7.160400 -13.572000 7.045386
7.207200 -13.572000 7.048078
7.254000 -13.572000 7.097490
7.300800 -13.572000 7.115450
7.347600 -13.572000 7.135024
7.394400 -13.572000 7.153763
7.441200 -13.572000 7.209255
7.488000 -13.572000 7.249863
7.534800 -13.572000 7.303634
7.581600 -13.572000 7.342008
7.628400 -13.572000 7.366248
7.675200 -13.572000 7.377870
7.722000 -13.572000 7.399771
7.768800 -13.572000 7.430307
7.815600 -13.572000 7.450564
7.862400 -13.572000 7.478777
7.909200 -13.572000 7.526625
7.956000 -13.572000 7.566807
8.002800 -13.572000 7.611785
8.049600 -13.572000 7.681118
8.096400 -13.572000 7.711565
8.143200 -13.572000 7.729310
8.190000 -13.572000 7.773343
8.236800 -13.572000 7.780184
8.283600 -13.572000 7.781689
8.330400 -13.572000 7.802897
8.377200 -13.572000 7.836383
8.424000 -13.572000 7.913108
8.470800 -13.572000 7.993916
8.517600 -13.572000 8.106409
8.564400 -13.572000 8.145308
8.611200 -13.572000 8.263593
8.658000 -13.572000 8.359974
8.704800 -13.572000 8.455226
8.751600 -13.572000 8.583247
8.798400 -13.572000 9.028277
12.870000 -13.572000 7.581255
12.916800 -13.572000 7.566967
12.963600 -13.572000 7.546794
13.010400 -13.572000 7.540066
13.057200 -13.572000 7.538330
13.104000 -13.572000 7.540860
13.150800 -13.572000 7.540860
13.197600 -13.572000 7.548352
13.244400 -13.572000 7.538330
14.086800 -13.572000 7.625730
14.133600 -13.572000 7.633358
14.180400 -13.572000 7.645212
14.461200 -13.572000 7.681020
14.508000 -13.572000 7.659792
14.554800 -13.572000 7.662523
14.601600 -13.572000 7.659792
14.648400 -13.572000 7.636531
16.614000 -13.572000 4.489751
16.660800 -13.572000 4.315829
16.707600 -13.572000 4.159756
16.848000 -13.572000 3.670729
17.550000 -13.572000 0.351319
-18.720000 -13.525200 0.000000
-18.673200 -13.525200 0.000000
-18.626400 -13.525200 0.000000
-18.579600 -13.525200 -14.919183
-18.532800 -13.525200 -14.893725
-18.486000 -13.525200 -14.838394
-18.439200 -13.525200 -14.804931
-18.392400 -13.525200 -14.794354
-18.345600 -13.525200 -14.750989
-18.298800 -13.525200 -14.689725
-18.252000 -13.525200 -14.676728
-18.205200 -13.525200 -14.645312
-18.158400 -13.525200 -14.643529
-18.111600 -13.525200 -14.643529
-18.064800 -13.525200 -14.620372
-18.018000 -13.525200 -14.585820
-17.971200 -13.525200 -14.585820
-17.924400 -13.525200 -14.562340
-17.877600 -13.525200 -14.531000
-17.830800 -13.525200 -14.489277
-17.784000 -13.525200 -14.469169
-17.737200 -13.525200 -14.472651
-17.690400 -13.525200 -14.472651
-17.643600 -13.525200 -14.478279
-17.596800 -13.525200 -14.483479
-17.550000 -13.525200 -14.478400
-17.503200 -13.525200 -14.468302
-17.456400 -13.525200 -14.363364
-17.409600 -13.525200 -14.342458
-17.362800 -13.525200 -14.329870
-17.316000 -13.525200 -14.303636
-17.269200 -13.525200 -14.233300
-17.222400 -13.525200 -14.230897
-17.175600 -13.525200 -14.215030
-17.128800 -13.525200 -14.225698
-17.082000 -13.525200 -14.193271
-17.035200 -13.525200 -14.211311
-16.988400 -13.525200 -14.220690
-16.941600 -13.525200 -14.243360
-16.894800 -13.525200 -14.220690
-16.848000 -13.525200 -14.193271
-16.801200 -13.525200 -14.175654
-16.754400 -13.525200 -14.154191
-16.707600 -13.525200 -14.062234
-16.660800 -13.525200 -14.041978
-16.614000 -13.525200 -14.008277
-16.567200 -13.525200 -13.971717
-16.520400 -13.525200 -13.937075
-16.473600 -13.525200 -13.922831
-16.426800 -13.525200 -13.919858
-16.380000 -13.525200 -13.917016
-16.333200 -13.525200 -13.885536
-16.286400 -13.525200 -13.834807
-16.239600 -13.525200 -13.821516
-16.192800 -13.525200 -13.792317
-16.146000 -13.525200 -13.745487
-16.099200 -13.525200 -13.556504
-14.742000 -13.525200 5.012527
-14.695200 -13.525200 5.055783
-14.648400 -13.525200 5.061394
-14.601600 -13.525200 5.118674
-14.554800 -13.525200 5.162566
-14.508000 -13.525200 5.207251
-14.461200 -13.525200 5.235381
-14.414400 -13.525200 5.252242
-14.367600 -13.525200 5.272265
-14.320800 -13.525200 5.316503
-14.274000 -13.525200 5.326616
-14.227200 -13.525200 5.338355
-14.180400 -13.525200 5.360275
-14.133600 -13.525200 5.381424
-14.086800 -13.525200 5.400171
-14.040000 -13.525200 5.408002
-13.993200 -13.525200 5.409902
-13.946400 -13.525200 5.412750
-13.899600 -13.525200 5.420169
-13.852800 -13.525200 5.427391
-13.806000 -13.525200 5.435045
-13.759200 -13.525200 5.440951
-13.712400 -13.525200 5.445674
-13.665600 -13.525200 5.453920
-13.618800 -13.525200 5.463254
-13.572000 -13.525200 5.465840
-13.525200 -13.525200 5.470821
-13.478400 -13.525200 5.482347
-13.431600 -13.525200 5.495131
-13.384800 -13.525200 5.529581
-13.338000 -13.525200 5.560404
-13.291200 -13.525200 5.582268
-13.244400 -13.525200 5.615486
-5.382000 -13.525200 7.709182
-5.335200 -13.525200 7.624951
-5.288400 -13.525200 7.581656
-5.241600 -13.525200 7.530600
-5.194800 -13.525200 7.423600
-5.148000 -13.525200 7.332179
-5.101200 -13.525200 7.268783
-5.054400 -13.525200 7.195869
-5.007600 -13.525200 7.123276
-4.960800 -13.525200 7.027426
-4.914000 -13.525200 6.982400
-4.867200 -13.525200 6.942166
-4.820400 -13.525200 6.892577
-4.773600 -13.525200 6.865787
-4.726800 -13.525200 6.779675
-4.680000 -13.525200 6.729680
-4.633200 -13.525200 6.694112
-4.586400 -13.525200 6.673232
-4.539600 -13.525200 6.613710
-4.492800 -13.525200 6.563390
-4.446000 -13.525200 6.532542
-4.399200 -13.525200 6.490615
-4.352400 -13.525200 6.457029
-4.305600 -13.525200 6.424793
-4.258800 -13.525200 6.391009
-4.212000 -13.525200 6.391009
-4.165200 -13.525200 6.372298
-4.118400 -13.525200 6.352650
-4.071600 -13.525200 6.340123
-4.024800 -13.525200 6.302123
-3.978000 -13.525200 6.272536
-3.931200 -13.525200 6.229526
-3.884400 -13.525200 6.183950
-3.837600 -13.525200 6.165368
-3.790800 -13.525200 6.120160
-3.744000 -13.525200 6.091120
-3.697200 -13.525200 6.079230
-3.650400 -13.525200 6.058104
-3.603600 -13.525200 6.042775
-3.556800 -13.525200 6.024918
-3.510000 -13.525200 5.998791
-3.463200 -13.525200 5.981771
-3.416400 -13.525200 5.971342
-3.369600 -13.525200 5.949138
-3.322800 -13.525200 5.887214
-3.276000 -13.525200 5.886352
-3.229200 -13.525200 5.877168
-3.182400 -13.525200 5.843356
-3.135600 -13.525200 5.833215
-3.088800 -13.525200 5.812885
-3.042000 -13.525200 5.767275
-2.995200 -13.525200 5.760335
-2.948400 -13.525200 5.747203
-2.901600 -13.525200 5.737557
-2.854800 -13.525200 5.737484
-2.808000 -13.525200 5.715823
-2.761200 -13.525200 5.710090
-2.714400 -13.525200 5.682528
-2.667600 -13.525200 5.666290
-2.620800 -13.525200 5.633026
-2.574000 -13.525200 5.616629
-2.527200 -13.525200 5.605420
-2.480400 -13.525200 5.594360
-2.433600 -13.525200 5.590177
-2.386800 -13.525200 5.575709
-2.340000 -13.525200 5.552553
-2.293200 -13.525200 5.536400
-2.246400 -13.525200 5.533819
-2.199600 -13.525200 5.529324
-2.152800 -13.525200 5.514795
-2.106000 -13.525200 5.514175
-2.059200 -13.525200 5.508867
-2.012400 -13.525200 5.507171
-1.965600 -13.525200 5.501715
-1.918800 -13.525200 5.494361
-1.872000 -13.525200 5.487523
-1.825200 -13.525200 5.494908
-1.778400 -13.525200 5.487523
-1.731600 -13.525200 5.491826
-1.684800 -13.525200 5.478891
-1.638000 -13.525200 5.446661
-1.591200 -13.525200 5.471301
-1.544400 -13.525200 5.418244
-1.497600 -13.525200 5.401014
-1.450800 -13.525200 5.394099
-1.404000 -13.525200 5.375012
-1.357200 -13.525200 5.375012
-1.310400 -13.525200 5.390330
-1.263600 -13.525200 5.390330
-1.216800 -13.525200 5.402743
-1.170000 -13.525200 5.410911
-1.123200 -13.525200 5.402875
-1.076400 -13.525200 5.399524
-1.029600 -13.525200 5.381636
-0.982800 -13.525200 5.365080
-0.936000 -13.525200 5.344226
-0.889200 -13.525200 5.333073
-0.842400 -13.525200 5.323770
-0.795600 -13.525200 5.333691
-0.748800 -13.525200 5.323556
-0.702000 -13.525200 5.323556
-0.655200 -13.525200 5.335702
-0.608400 -13.525200 5.330095
-0.561600 -13.525200 5.323556
-0.514800 -13.525200 5.328273
-0.468000 -13.525200 5.313665
-0.421200 -13.525200 5.328107
-0.374400 -13.525200 5.339183
-0.327600 -13.525200 5.343553
-0.280800 -13.525200 5.341044
-0.234000 -13.525200 5.346003
-0.187200 -13.525200 5.343687
-0.140400 -13.525200 5.343687
-0.093600 -13.525200 5.343687
-0.046800 -13.525200 5.327444
0.000000 -13.525200 5.296839
0.046800 -13.525200 5.299103
0.093600 -13.525200 5.308843
0.140400 -13.525200 5.308843
0.187200 -13.525200 5.296839
0.234000 -13.525200 5.294694
0.280800 -13.525200 5.294694
0.327600 -13.525200 5.291778
0.374400 -13.525200 5.303461
0.421200 -13.525200 5.312760
0.468000 -13.525200 5.312760
0.514800 -13.525200 5.312760
0.561600 -13.525200 5.333120
0.608400 -13.525200 5.338283
0.655200 -13.525200 5.345287
0.702000 -13.525200 5.345287
0.748800 -13.525200 5.345191
0.795600 -13.525200 5.345977
0.842400 -13.525200 5.349701
0.889200 -13.525200 5.349701
0.936000 -13.525200 5.337502
0.982800 -13.525200 5.337570
1.029600 -13.525200 5.333888
1.076400 -13.525200 5.344000
1.123200 -13.525200 5.344000
1.170000 -13.525200 5.376761
1.216800 -13.525200 5.379173
1.263600 -13.525200 5.394953
1.310400 -13.525200 5.400573
1.357200 -13.525200 5.397066
1.404000 -13.525200 5.421285
1.450800 -13.525200 5.400573
1.497600 -13.525200 5.418021
1.544400 -13.525200 5.421698
1.591200 -13.525200 5.421698
1.638000 -13.525200 5.455930
1.684800 -13.525200 5.464598
1.731600 -13.525200 5.480956
1.778400 -13.525200 5.506242
1.825200 -13.525200 5.512399
1.872000 -13.525200 5.512399
1.918800 -13.525200 5.525656
1.965600 -13.525200 5.518452
2.012400 -13.525200 5.514877
2.059200 -13.525200 5.512399
2.106000 -13.525200 5.518452
2.152800 -13.525200 5.525661
2.199600 -13.525200 5.525661
2.246400 -13.525200 5.573259
2.293200 -13.525200 5.578150
2.340000 -13.525200 5.578481
2.386800 -13.525200 5.578481
2.433600 -13.525200 5.579620
2.480400 -13.525200 5.579620
2.527200 -13.525200 5.582815
2.574000 -13.525200 5.595633
2.620800 -13.525200 5.601828
2.667600 -13.525200 5.603376
2.714400 -13.525200 5.613337
2.761200 -13.525200 5.626593
2.808000 -13.525200 5.646697
2.854800 -13.525200 5.686856
2.901600 -13.525200 5.656063
2.948400 -13.525200 5.658074
2.995200 -13.525200 5.661353
3.042000 -13.525200 5.678866
3.088800 -13.525200 5.711475
3.135600 -13.525200 5.718262
3.182400 -13.525200 5.718262
3.229200 -13.525200 5.770204
3.276000 -13.525200 5.775696
3.322800 -13.525200 5.775696
3.369600 -13.525200 5.792647
3.416400 -13.525200 5.775591
3.463200 -13.525200 5.775696
3.510000 -13.525200 5.772334
3.556800 -13.525200 5.782451
3.603600 -13.525200 5.803958
3.650400 -13.525200 5.835887
3.697200 -13.525200 5.838129
3.744000 -13.525200 5.863340
3.790800 -13.525200 5.885755
3.837600 -13.525200 5.899968
3.884400 -13.525200 5.905271
3.931200 -13.525200 5.925840
3.978000 -13.525200 5.920545
4.024800 -13.525200 5.921713
4.071600 -13.525200 5.934566
4.118400 -13.525200 5.967935
4.165200 -13.525200 6.000092
4.212000 -13.525200 6.011183
4.258800 -13.525200 6.020522
4.305600 -13.525200 6.035107
4.352400 -13.525200 6.041549
4.399200 -13.525200 6.053853
4.446000 -13.525200 6.061589
4.492800 -13.525200 6.065879
4.539600 -13.525200 6.077701
4.586400 -13.525200 6.088237
4.633200 -13.525200 6.105012
4.680000 -13.525200 6.179256
4.726800 -13.525200 6.181519
4.773600 -13.525200 6.194477
4.820400 -13.525200 6.201394
4.867200 -13.525200 6.214633
4.914000 -13.525200 6.225622
4.960800 -13.525200 6.228003
5.007600 -13.525200 6.244251
5.054400 -13.525200 6.241901
5.101200 -13.525200 6.256315
5.148000 -13.525200 6.271548
5.194800 -13.525200 6.283001
5.241600 -13.525200 6.284212
5.288400 -13.525200 6.317578
5.335200 -13.525200 6.341673
5.382000 -13.525200 6.381556
5.428800 -13.525200 6.402307
5.475600 -13.525200 6.440649
5.522400 -13.525200 6.451910
5.569200 -13.525200 6.468130
5.616000 -13.525200 6.465505
5.662800 -13.525200 6.472281
5.709600 -13.525200 6.484903
5.756400 -13.525200 6.500181
5.803200 -13.525200 6.502260
5.850000 -13.525200 6.518938
5.896800 -13.525200 6.545601
5.943600 -13.525200 6.564057
5.990400 -13.525200 6.595936
6.037200 -13.525200 6.596105
6.084000 -13.525200 6.604157
6.130800 -13.525200 6.613223
6.177600 -13.525200 6.643127
6.224400 -13.525200 6.666041
6.271200 -13.525200 6.676333
6.318000 -13.525200 6.686978
6.364800 -13.525200 6.702350
6.411600 -13.525200 6.715792
6.458400 -13.525200 6.742674
6.505200 -13.525200 6.748727
6.552000 -13.525200 6.786046
6.598800 -13.525200 6.797592
6.645600 -13.525200 6.813088
6.692400 -13.525200 6.859824
6.739200 -13.525200 6.887116
6.786000 -13.525200 6.910266
6.832800 -13.525200 6.921893
6.879600 -13.525200 6.927098
6.926400 -13.525200 6.959258
6.973200 -13.525200 6.975698
7.020000 -13.525200 6.971901
7.066800 -13.525200 6.989894
7.113600 -13.525200 7.020982
7.160400 -13.525200 7.048358
7.207200 -13.525200 7.062658
7.254000 -13.525200 7.104840
7.300800 -13.525200 7.123953
7.347600 -13.525200 7.141423
7.394400 -13.525200 7.188574
7.441200 -13.525200 7.240774
7.488000 -13.525200 7.284767
7.534800 -13.525200 7.309639
7.581600 -13.525200 7.342537
7.628400 -13.525200 7.363760
7.675200 -13.525200 7.371497
7.722000 -13.525200 7.412801
7.768800 -13.525200 7.437441
7.815600 -13.525200 7.452510
7.862400 -13.525200 7.484489
7.909200 -13.525200 7.528978
7.956000 -13.525200 7.572993
8.002800 -13.525200 7.587815
8.049600 -13.525200 7.673980
8.096400 -13.525200 7.703031
8.143200 -13.525200 7.711565
8.190000 -13.525200 7.735935
8.236800 -13.525200 7.755882
8.283600 -13.525200 7.780510
8.330400 -13.525200 7.812030
8.377200 -13.525200 7.826926
8.424000 -13.525200 7.912407
8.470800 -13.525200 8.001485
8.517600 -13.525200 8.019120
8.564400 -13.525200 8.135195
8.611200 -13.525200 8.217739
8.658000 -13.525200 8.278819
8.704800 -13.525200 8.417031
8.751600 -13.525200 8.480432
8.798400 -13.525200 9.028277
12.916800 -13.525200 7.576770
12.963600 -13.525200 7.559115
13.010400 -13.525200 7.548948
13.057200 -13.525200 7.540860
13.104000 -13.525200 7.546794
13.384800 -13.525200 7.564529
13.431600 -13.525200 7.564529
14.086800 -13.525200 7.645212
14.461200 -13.525200 7.698811
14.508000 -13.525200 7.693155
14.554800 -13.525200 7.693155
14.601600 -13.525200 7.681689
14.648400 -13.525200 7.665339
16.801200 -13.525200 3.929586
16.848000 -13.525200 3.797646
17.456400 -13.525200 0.936324
17.503200 -13.525200 0.745637
17.550000 -13.525200 0.432759
-18.720000 -13.478400 0.000000
-18.673200 -13.478400 0.000000
-18.626400 -13.478400 0.000000
-18.579600 -13.478400 -14.921230
-18.532800 -13.478400 -14.911026
-18.486000 -13.478400 -14.838394
-18.439200 -13.478400 -14.804931
-18.392400 -13.478400 -14.793949
-18.345600 -13.478400 -14.757360
-18.298800 -13.478400 -14.721708
-18.252000 -13.478400 -14.679039
-18.205200 -13.478400 -14.650492
-18.158400 -13.478400 -14.644126
-18.111600 -13.478400 -14.645312
-18.064800 -13.478400 -14.637967
-18.018000 -13.478400 -14.598641
-17.971200 -13.478400 -14.598622
-17.924400 -13.478400 -14.582493
-17.877600 -13.478400 -14.575754
-17.830800 -13.478400 -14.572750
-17.784000 -13.478400 -14.489277
-17.737200 -13.478400 -14.489277
-17.690400 -13.478400 -14.484041
-17.643600 -13.478400 -14.490050
-17.596800 -13.478400 -14.492734
-17.550000 -13.478400 -14.490050
-17.503200 -13.478400 -14.478400
-17.456400 -13.478400 -14.453508
-17.409600 -13.478400 -14.381296
-17.362800 -13.478400 -14.366048
-17.316000 -13.478400 -14.320457
-17.269200 -13.478400 -14.303636
-17.222400 -13.478400 -14.247511
-17.175600 -13.478400 -14.225698
-17.128800 -13.478400 -14.230897
-17.082000 -13.478400 -14.211311
-17.035200 -13.478400 -14.225698
-16.988400 -13.478400 -14.243360
-16.941600 -13.478400 -14.264036
-16.894800 -13.478400 -14.290765
-16.848000 -13.478400 -14.263056
-16.801200 -13.478400 -14.212819
-16.754400 -13.478400 -14.175654
-16.707600 -13.478400 -14.108899
-16.660800 -13.478400 -14.054339
-16.614000 -13.478400 -14.041978
-16.567200 -13.478400 -13.979568
-16.520400 -13.478400 -13.959769
-16.473600 -13.478400 -13.937075
-16.426800 -13.478400 -13.922831
-16.380000 -13.478400 -13.917016
-16.333200 -13.478400 -13.885536
-16.286400 -13.478400 -13.807275
-16.239600 -13.478400 -13.768211
-16.192800 -13.478400 -13.751843
-16.146000 -13.478400 -13.629442
-16.099200 -13.478400 -13.494572
-14.742000 -13.478400 5.020556
-14.695200 -13.478400 5.061246
-14.648400 -13.478400 5.115963
-14.601600 -13.478400 5.136866
-14.554800 -13.478400 5.201595
-14.508000 -13.478400 5.231165
-14.461200 -13.478400 5.243922
-14.414400 -13.478400 5.262903
-14.367600 -13.478400 5.316180
-14.320800 -13.478400 5.326616
-14.274000 -13.478400 5.335635
-14.227200 -13.478400 5.359238
-14.180400 -13.478400 5.372859
-14.133600 -13.478400 5.394748
-14.086800 -13.478400 5.402344
-14.040000 -13.478400 5.408236
-13.993200 -13.478400 5.410430
-13.946400 -13.478400 5.413090
-13.899600 -13.478400 5.420169
-13.852800 -13.478400 5.427394
-13.806000 -13.478400 5.436106
-13.759200 -13.478400 5.445674
-13.712400 -13.478400 5.450400
-13.665600 -13.478400 5.456431
-13.618800 -13.478400 5.467005
-13.572000 -13.478400 5.469328
-13.525200 -13.478400 5.482347
-13.478400 -13.478400 5.493520
-13.431600 -13.478400 5.521809
-13.384800 -13.478400 5.560404
-13.338000 -13.478400 5.593732
-13.291200 -13.478400 5.595921
-5.382000 -13.478400 7.744304
-5.335200 -13.478400 7.636733
-5.288400 -13.478400 7.581656
-5.241600 -13.478400 7.523129
-5.194800 -13.478400 7.335038
-5.148000 -13.478400 7.310149
-5.101200 -13.478400 7.214607
-5.054400 -13.478400 7.189655
-5.007600 -13.478400 7.094917
-4.960800 -13.478400 6.989728
-4.914000 -13.478400 6.974172
-4.867200 -13.478400 6.930813
-4.820400 -13.478400 6.891294
-4.773600 -13.478400 6.848401
-4.726800 -13.478400 6.770241
-4.680000 -13.478400 6.720128
-4.633200 -13.478400 6.688898
-4.586400 -13.478400 6.662148
-4.539600 -13.478400 6.604219
-4.492800 -13.478400 6.563390
-4.446000 -13.478400 6.530233
-4.399200 -13.478400 6.490898
-4.352400 -13.478400 6.457029
-4.305600 -13.478400 6.424148
-4.258800 -13.478400 6.388895
-4.212000 -13.478400 6.389444
-4.165200 -13.478400 6.367919
-4.118400 -13.478400 6.346696
-4.071600 -13.478400 6.332937
-4.024800 -13.478400 6.299836
-3.978000 -13.478400 6.270150
-3.931200 -13.478400 6.220322
-3.884400 -13.478400 6.181731
-3.837600 -13.478400 6.157847
-3.790800 -13.478400 6.117312
-3.744000 -13.478400 6.079601
-3.697200 -13.478400 6.058566
-3.650400 -13.478400 6.049860
-3.603600 -13.478400 6.040015
-3.556800 -13.478400 6.017142
-3.510000 -13.478400 5.995396
-3.463200 -13.478400 5.981771
-3.416400 -13.478400 5.959505
-3.369600 -13.478400 5.933813
-3.322800 -13.478400 5.880291
-3.276000 -13.478400 5.880291
-3.229200 -13.478400 5.867056
-3.182400 -13.478400 5.843356
-3.135600 -13.478400 5.818007
-3.088800 -13.478400 5.797672
-3.042000 -13.478400 5.767275
-2.995200 -13.478400 5.756287
-2.948400 -13.478400 5.743949
-2.901600 -13.478400 5.730820
-2.854800 -13.478400 5.729831
-2.808000 -13.478400 5.704227
-2.761200 -13.478400 5.668308
-2.714400 -13.478400 5.655393
-2.667600 -13.478400 5.616113
-2.620800 -13.478400 5.605420
-2.574000 -13.478400 5.593028
-2.527200 -13.478400 5.589002
-2.480400 -13.478400 5.572543
-2.433600 -13.478400 5.575709
-2.386800 -13.478400 5.568555
-2.340000 -13.478400 5.547411
-2.293200 -13.478400 5.529324
-2.246400 -13.478400 5.526877
-2.199600 -13.478400 5.518563
-2.152800 -13.478400 5.507116
-2.106000 -13.478400 5.497168
-2.059200 -13.478400 5.485556
-2.012400 -13.478400 5.494361
-1.965600 -13.478400 5.477046
-1.918800 -13.478400 5.465754
-1.872000 -13.478400 5.465754
-1.825200 -13.478400 5.477046
-1.778400 -13.478400 5.465754
-1.731600 -13.478400 5.476313
-1.684800 -13.478400 5.465754
-1.638000 -13.478400 5.437477
-1.591200 -13.478400 5.441470
-1.544400 -13.478400 5.410350
-1.497600 -13.478400 5.395645
-1.450800 -13.478400 5.374392
-1.404000 -13.478400 5.364655
-1.357200 -13.478400 5.364655
-1.310400 -13.478400 5.375012
-1.263600 -13.478400 5.378773
-1.216800 -13.478400 5.399524
-1.170000 -13.478400 5.402875
-1.123200 -13.478400 5.402875
-1.076400 -13.478400 5.400234
-1.029600 -13.478400 5.390330
-0.982800 -13.478400 5.354942
-0.936000 -13.478400 5.339682
-0.889200 -13.478400 5.322434
-0.842400 -13.478400 5.320758
-0.795600 -13.478400 5.320758
-0.748800 -13.478400 5.306841
-0.702000 -13.478400 5.308447
-0.655200 -13.478400 5.310158
-0.608400 -13.478400 5.310158
-0.561600 -13.478400 5.306005
-0.514800 -13.478400 5.308447
-0.468000 -13.478400 5.306005
-0.421200 -13.478400 5.310495
-0.374400 -13.478400 5.328273
-0.327600 -13.478400 5.336561
-0.280800 -13.478400 5.328273
-0.234000 -13.478400 5.337728
-0.187200 -13.478400 5.336561
-0.140400 -13.478400 5.318425
-0.093600 -13.478400 5.302797
-0.046800 -13.478400 5.291888
0.000000 -13.478400 5.274753
0.046800 -13.478400 5.274753
0.093600 -13.478400 5.280298
0.140400 -13.478400 5.281591
0.187200 -13.478400 5.267732
0.234000 -13.478400 5.274629
0.280800 -13.478400 5.274629
0.327600 -13.478400 5.275763
0.374400 -13.478400 5.294694
0.421200 -13.478400 5.297629
0.468000 -13.478400 5.298462
0.514800 -13.478400 5.299065
0.561600 -13.478400 5.323130
0.608400 -13.478400 5.338283
0.655200 -13.478400 5.345287
0.702000 -13.478400 5.345031
0.748800 -13.478400 5.345031
0.795600 -13.478400 5.345287
0.842400 -13.478400 5.345287
0.889200 -13.478400 5.345191
0.936000 -13.478400 5.332304
0.982800 -13.478400 5.321992
1.029600 -13.478400 5.307617
1.076400 -13.478400 5.315545
1.123200 -13.478400 5.314824
1.170000 -13.478400 5.337921
1.216800 -13.478400 5.361318
1.263600 -13.478400 5.376851
1.310400 -13.478400 5.376761
1.357200 -13.478400 5.378768
1.404000 -13.478400 5.388476
1.450800 -13.478400 5.380351
1.497600 -13.478400 5.380533
1.544400 -13.478400 5.392571
1.591200 -13.478400 5.409415
1.638000 -13.478400 5.445882
1.684800 -13.478400 5.451179
1.731600 -13.478400 5.463768
1.778400 -13.478400 5.480956
1.825200 -13.478400 5.480956
1.872000 -13.478400 5.491891
1.918800 -13.478400 5.506919
1.965600 -13.478400 5.491891
2.012400 -13.478400 5.505743
2.059200 -13.478400 5.491891
2.106000 -13.478400 5.506919
2.152800 -13.478400 5.509505
2.199600 -13.478400 5.514877
2.246400 -13.478400 5.542466
2.293200 -13.478400 5.563499
2.340000 -13.478400 5.564796
2.386800 -13.478400 5.564796
2.433600 -13.478400 5.563499
2.480400 -13.478400 5.562872
2.527200 -13.478400 5.577771
2.574000 -13.478400 5.577771
2.620800 -13.478400 5.582815
2.667600 -13.478400 5.587634
2.714400 -13.478400 5.603376
2.761200 -13.478400 5.611505
2.808000 -13.478400 5.641820
2.854800 -13.478400 5.650454
2.901600 -13.478400 5.646697
2.948400 -13.478400 5.646697
2.995200 -13.478400 5.650454
3.042000 -13.478400 5.657010
3.088800 -13.478400 5.675107
3.135600 -13.478400 5.684925
3.182400 -13.478400 5.691881
3.229200 -13.478400 5.744194
3.276000 -13.478400 5.767587
3.322800 -13.478400 5.770204
3.369600 -13.478400 5.775696
3.416400 -13.478400 5.770204
3.463200 -13.478400 5.772334
3.510000 -13.478400 5.764359
3.556800 -13.478400 5.772334
3.603600 -13.478400 5.795273
3.650400 -13.478400 5.815252
3.697200 -13.478400 5.833391
3.744000 -13.478400 5.862480
3.790800 -13.478400 5.871046
3.837600 -13.478400 5.874836
3.884400 -13.478400 5.885755
3.931200 -13.478400 5.905271
3.978000 -13.478400 5.908880
4.024800 -13.478400 5.915173
4.071600 -13.478400 5.921713
4.118400 -13.478400 5.933211
4.165200 -13.478400 5.998592
4.212000 -13.478400 6.003686
4.258800 -13.478400 6.017706
4.305600 -13.478400 6.033078
4.352400 -13.478400 6.035107
4.399200 -13.478400 6.041549
4.446000 -13.478400 6.053853
4.492800 -13.478400 6.053853
4.539600 -13.478400 6.067297
4.586400 -13.478400 6.075962
4.633200 -13.478400 6.080784
4.680000 -13.478400 6.104469
4.726800 -13.478400 6.163931
4.773600 -13.478400 6.181519
4.820400 -13.478400 6.194928
4.867200 -13.478400 6.199994
4.914000 -13.478400 6.218953
4.960800 -13.478400 6.222160
5.007600 -13.478400 6.236719
5.054400 -13.478400 6.233116
5.101200 -13.478400 6.256315
5.148000 -13.478400 6.271548
5.194800 -13.478400 6.283001
5.241600 -13.478400 6.285323
5.288400 -13.478400 6.317526
5.335200 -13.478400 6.340289
5.382000 -13.478400 6.367153
5.428800 -13.478400 6.402866
5.475600 -13.478400 6.439866
5.522400 -13.478400 6.451910
5.569200 -13.478400 6.465505
5.616000 -13.478400 6.459206
5.662800 -13.478400 6.472170
5.709600 -13.478400 6.484903
5.756400 -13.478400 6.493748
5.803200 -13.478400 6.500939
5.850000 -13.478400 6.513018
5.896800 -13.478400 6.528218
5.943600 -13.478400 6.562505
5.990400 -13.478400 6.588268
6.037200 -13.478400 6.595936
6.084000 -13.478400 6.604157
6.130800 -13.478400 6.613223
6.177600 -13.478400 6.633249
6.224400 -13.478400 6.642399
6.271200 -13.478400 6.666041
6.318000 -13.478400 6.676333
6.364800 -13.478400 6.696513
6.411600 -13.478400 6.702350
6.458400 -13.478400 6.727203
6.505200 -13.478400 6.742674
6.552000 -13.478400 6.749059
6.598800 -13.478400 6.789613
6.645600 -13.478400 6.810738
6.692400 -13.478400 6.849457
6.739200 -13.478400 6.886097
6.786000 -13.478400 6.910266
6.832800 -13.478400 6.921893
6.879600 -13.478400 6.927098
6.926400 -13.478400 6.959258
6.973200 -13.478400 6.989175
7.020000 -13.478400 6.989175
7.066800 -13.478400 7.020982
7.113600 -13.478400 7.028802
7.160400 -13.478400 7.062658
7.207200 -13.478400 7.097490
7.254000 -13.478400 7.116718
7.300800 -13.478400 7.134057
7.347600 -13.478400 7.145327
7.394400 -13.478400 7.199532
7.441200 -13.478400 7.249863
7.488000 -13.478400 7.295236
7.534800 -13.478400 7.316443
7.581600 -13.478400 7.353980
7.628400 -13.478400 7.369266
7.675200 -13.478400 7.385954
7.722000 -13.478400 7.430307
7.768800 -13.478400 7.446590
7.815600 -13.478400 7.465711
7.862400 -13.478400 7.484489
7.909200 -13.478400 7.533444
7.956000 -13.478400 7.566807
8.002800 -13.478400 7.572993
8.049600 -13.478400 7.624810
8.096400 -13.478400 7.696491
8.143200 -13.478400 7.703031
8.190000 -13.478400 7.723382
8.236800 -13.478400 7.743618
8.283600 -13.478400 7.780184
8.330400 -13.478400 7.802897
8.377200 -13.478400 7.831555
8.424000 -13.478400 7.917147
8.470800 -13.478400 8.006359
8.517600 -13.478400 8.071005
8.564400 -13.478400 8.136172
8.611200 -13.478400 8.207733
8.658000 -13.478400 8.278819
8.704800 -13.478400 8.409582
8.751600 -13.478400 8.583247
8.798400 -13.478400 9.028277
13.057200 -13.478400 7.540860
13.244400 -13.478400 7.534873
13.338000 -13.478400 7.546716
13.384800 -13.478400 7.561251
13.431600 -13.478400 7.561842
13.478400 -13.478400 7.561251
13.712400 -13.478400 7.578114
13.946400 -13.478400 7.639255
13.993200 -13.478400 7.625730
14.040000 -13.478400 7.653248
14.086800 -13.478400 7.653248
14.554800 -13.478400 7.696400
14.601600 -13.478400 7.689600
16.005600 -13.478400 6.385012
16.052400 -13.478400 6.355268
16.801200 -13.478400 3.985890
16.848000 -13.478400 3.906577
16.894800 -13.478400 3.760649
17.456400 -13.478400 1.192729
17.503200 -13.478400 0.895222
-18.720000 -13.431600 0.000000
-18.673200 -13.431600 0.000000
-18.626400 -13.431600 0.000000
-18.579600 -13.431600 -14.911026
-18.532800 -13.431600 -14.893725
-18.486000 -13.431600 -14.835003
-18.439200 -13.431600 -14.793949
-18.392400 -13.431600 -14.767348
-18.345600 -13.431600 -14.750989
-18.298800 -13.431600 -14.721708
-18.252000 -13.431600 -14.689725
-18.205200 -13.431600 -14.666069
-18.158400 -13.431600 -14.666069
-18.111600 -13.431600 -14.679039
-18.064800 -13.431600 -14.666069
-18.018000 -13.431600 -14.644126
-17.971200 -13.431600 -14.637967
-17.924400 -13.431600 -14.598641
-17.877600 -13.431600 -14.593214
-17.830800 -13.431600 -14.580574
-17.784000 -13.431600 -14.575754
-17.737200 -13.431600 -14.516775
-17.690400 -13.431600 -14.516775
-17.643600 -13.431600 -14.493379
-17.596800 -13.431600 -14.502159
-17.550000 -13.431600 -14.493379
-17.503200 -13.431600 -14.490050
-17.456400 -13.431600 -14.478279
-17.409600 -13.431600 -14.409977
-17.362800 -13.431600 -14.391938
-17.316000 -13.431600 -14.379793
-17.269200 -13.431600 -14.368937
-17.222400 -13.431600 -14.362969
-17.175600 -13.431600 -14.362969
-17.128800 -13.431600 -14.366048
-17.082000 -13.431600 -14.358335
-17.035200 -13.431600 -14.342236
-16.988400 -13.431600 -14.324251
-16.941600 -13.431600 -14.324251
-16.894800 -13.431600 -14.326689
-16.848000 -13.431600 -14.293823
-16.801200 -13.431600 -14.290581
-16.754400 -13.431600 -14.265391
-16.707600 -13.431600 -14.175654
-16.660800 -13.431600 -14.078028
-16.614000 -13.431600 -14.042966
-16.567200 -13.431600 -13.986226
-16.520400 -13.431600 -13.970613
-16.473600 -13.431600 -13.951479
-16.426800 -13.431600 -13.934668
-16.380000 -13.431600 -13.917388
-16.333200 -13.431600 -13.848325
-16.286400 -13.431600 -13.792317
-16.239600 -13.431600 -13.756070
-16.192800 -13.431600 -13.684185
-16.146000 -13.431600 -13.556504
-14.788800 -13.431600 5.004212
-14.742000 -13.431600 5.036167
-14.695200 -13.431600 5.113643
-14.648400 -13.431600 5.152617
-14.601600 -13.431600 5.187071
-14.554800 -13.431600 5.225879
-14.508000 -13.431600 5.243922
-14.461200 -13.431600 5.262903
-14.414400 -13.431600 5.310963
-14.367600 -13.431600 5.328133
-14.320800 -13.431600 5.334316
-14.274000 -13.431600 5.359238
-14.227200 -13.431600 5.373181
-14.180400 -13.431600 5.386761
-14.133600 -13.431600 5.396251
-14.086800 -13.431600 5.406573
-14.040000 -13.431600 5.409813
-13.993200 -13.431600 5.410430
-13.946400 -13.431600 5.414393
-13.899600 -13.431600 5.420169
-13.852800 -13.431600 5.427391
-13.806000 -13.431600 5.434094
-13.759200 -13.431600 5.440951
-13.712400 -13.431600 5.450866
-13.665600 -13.431600 5.461664
-13.618800 -13.431600 5.471385
-13.572000 -13.431600 5.479267
-13.525200 -13.431600 5.497032
-13.478400 -13.431600 5.511856
-13.431600 -13.431600 5.557494
-13.384800 -13.431600 5.582215
-13.338000 -13.431600 5.607086
-5.382000 -13.431600 7.870903
-5.335200 -13.431600 7.650392
-5.288400 -13.431600 7.562571
-5.241600 -13.431600 7.475359
-5.194800 -13.431600 7.333725
-5.148000 -13.431600 7.288702
-5.101200 -13.431600 7.212029
-5.054400 -13.431600 7.189655
-5.007600 -13.431600 7.114940
-4.960800 -13.431600 6.989622
-4.914000 -13.431600 6.961001
-4.867200 -13.431600 6.919518
-4.820400 -13.431600 6.872370
-4.773600 -13.431600 6.806452
-4.726800 -13.431600 6.743462
-4.680000 -13.431600 6.721826
-4.633200 -13.431600 6.688898
-4.586400 -13.431600 6.673232
-4.539600 -13.431600 6.604249
-4.492800 -13.431600 6.563390
-4.446000 -13.431600 6.530233
-4.399200 -13.431600 6.488606
-4.352400 -13.431600 6.462287
-4.305600 -13.431600 6.424148
-4.258800 -13.431600 6.389444
-4.212000 -13.431600 6.401780
-4.165200 -13.431600 6.374569
-4.118400 -13.431600 6.353190
-4.071600 -13.431600 6.332937
-4.024800 -13.431600 6.297552
-3.978000 -13.431600 6.240565
-3.931200 -13.431600 6.207553
-3.884400 -13.431600 6.168980
-3.837600 -13.431600 6.147929
-3.790800 -13.431600 6.100167
-3.744000 -13.431600 6.079255
-3.697200 -13.431600 6.058566
-3.650400 -13.431600 6.044762
-3.603600 -13.431600 6.040015
-3.556800 -13.431600 6.013041
-3.510000 -13.431600 5.987508
-3.463200 -13.431600 5.976463
-3.416400 -13.431600 5.947976
-3.369600 -13.431600 5.920825
-3.322800 -13.431600 5.877364
-3.276000 -13.431600 5.877168
-3.229200 -13.431600 5.863489
-3.182400 -13.431600 5.844062
-3.135600 -13.431600 5.835757
-3.088800 -13.431600 5.797672
-3.042000 -13.431600 5.771342
-2.995200 -13.431600 5.760377
-2.948400 -13.431600 5.743949
-2.901600 -13.431600 5.729831
-2.854800 -13.431600 5.713740
-2.808000 -13.431600 5.665462
-2.761200 -13.431600 5.640652
-2.714400 -13.431600 5.628310
-2.667600 -13.431600 5.608846
-2.620800 -13.431600 5.594360
-2.574000 -13.431600 5.589550
-2.527200 -13.431600 5.589002
-2.480400 -13.431600 5.570888
-2.433600 -13.431600 5.572543
-2.386800 -13.431600 5.558350
-2.340000 -13.431600 5.537901
-2.293200 -13.431600 5.529324
-2.246400 -13.431600 5.518563
-2.199600 -13.431600 5.515095
-2.152800 -13.431600 5.506246
-2.106000 -13.431600 5.485556
-2.059200 -13.431600 5.471263
-2.012400 -13.431600 5.471263
-1.965600 -13.431600 5.463783
-1.918800 -13.431600 5.438627
-1.872000 -13.431600 5.452085
-1.825200 -13.431600 5.463783
-1.778400 -13.431600 5.452085
-1.731600 -13.431600 5.464662
-1.684800 -13.431600 5.464662
-1.638000 -13.431600 5.437477
-1.591200 -13.431600 5.441470
-1.544400 -13.431600 5.418027
-1.497600 -13.431600 5.394099
-1.450800 -13.431600 5.370411
-1.404000 -13.431600 5.360833
-1.357200 -13.431600 5.356961
-1.310400 -13.431600 5.360833
-1.263600 -13.431600 5.363956
-1.216800 -13.431600 5.373149
-1.170000 -13.431600 5.398587
-1.123200 -13.431600 5.398587
-1.076400 -13.431600 5.398288
-1.029600 -13.431600 5.365356
-0.982800 -13.431600 5.353873
-0.936000 -13.431600 5.333073
-0.889200 -13.431600 5.319247
-0.842400 -13.431600 5.306841
-0.795600 -13.431600 5.306841
-0.748800 -13.431600 5.298665
-0.702000 -13.431600 5.301235
-0.655200 -13.431600 5.303756
-0.608400 -13.431600 5.303756
-0.561600 -13.431600 5.304800
-0.514800 -13.431600 5.304996
-0.468000 -13.431600 5.303756
-0.421200 -13.431600 5.304996
-0.374400 -13.431600 5.310495
-0.327600 -13.431600 5.320691
-0.280800 -13.431600 5.321652
-0.234000 -13.431600 5.328273
-0.187200 -13.431600 5.318425
-0.140400 -13.431600 5.310495
-0.093600 -13.431600 5.292153
-0.046800 -13.431600 5.281591
0.000000 -13.431600 5.260992
0.046800 -13.431600 5.248670
0.093600 -13.431600 5.248670
0.140400 -13.431600 5.248670
0.187200 -13.431600 5.246949
0.234000 -13.431600 5.248670
0.280800 -13.431600 5.250829
0.327600 -13.431600 5.265480
0.374400 -13.431600 5.281481
0.421200 -13.431600 5.284588
0.468000 -13.431600 5.291778
0.514800 -13.431600 5.292686
0.561600 -13.431600 5.300587
0.608400 -13.431600 5.313025
0.655200 -13.431600 5.334514
0.702000 -13.431600 5.333120
0.748800 -13.431600 5.332304
0.795600 -13.431600 5.335635
0.842400 -13.431600 5.335635
0.889200 -13.431600 5.332304
0.936000 -13.431600 5.315545
0.982800 -13.431600 5.312515
1.029600 -13.431600 5.302888
1.076400 -13.431600 5.304500
1.123200 -13.431600 5.304500
1.170000 -13.431600 5.328373
1.216800 -13.431600 5.350234
1.263600 -13.431600 5.364618
1.310400 -13.431600 5.364618
1.357200 -13.431600 5.376761
1.404000 -13.431600 5.380533
1.450800 -13.431600 5.376851
1.497600 -13.431600 5.376060
1.544400 -13.431600 5.380324
1.591200 -13.431600 5.381912
1.638000 -13.431600 5.412750
1.684800 -13.431600 5.412750
1.731600 -13.431600 5.428895
1.778400 -13.431600 5.463768
1.825200 -13.431600 5.465626
1.872000 -13.431600 5.471780
1.918800 -13.431600 5.471780
1.965600 -13.431600 5.465626
2.012400 -13.431600 5.476319
2.059200 -13.431600 5.476319
2.106000 -13.431600 5.477932
2.152800 -13.431600 5.477932
2.199600 -13.431600 5.488647
2.246400 -13.431600 5.512568
2.293200 -13.431600 5.525661
2.340000 -13.431600 5.554744
2.386800 -13.431600 5.554744
2.433600 -13.431600 5.544731
2.480400 -13.431600 5.544324
2.527200 -13.431600 5.562872
2.574000 -13.431600 5.562872
2.620800 -13.431600 5.568378
2.667600 -13.431600 5.577771
2.714400 -13.431600 5.587634
2.761200 -13.431600 5.601828
2.808000 -13.431600 5.626593
2.854800 -13.431600 5.642121
2.901600 -13.431600 5.643844
2.948400 -13.431600 5.643844
2.995200 -13.431600 5.650264
3.042000 -13.431600 5.654573
3.088800 -13.431600 5.667834
3.135600 -13.431600 5.684925
3.182400 -13.431600 5.688479
3.229200 -13.431600 5.718262
3.276000 -13.431600 5.766021
3.322800 -13.431600 5.769841
3.369600 -13.431600 5.775591
3.416400 -13.431600 5.769841
3.463200 -13.431600 5.769149
3.510000 -13.431600 5.764359
3.556800 -13.431600 5.769841
3.603600 -13.431600 5.782451
3.650400 -13.431600 5.803958
3.697200 -13.431600 5.832411
3.744000 -13.431600 5.838523
3.790800 -13.431600 5.862480
3.837600 -13.431600 5.871046
3.884400 -13.431600 5.871842
3.931200 -13.431600 5.900699
3.978000 -13.431600 5.905068
4.024800 -13.431600 5.905271
4.071600 -13.431600 5.917875
4.118400 -13.431600 5.925840
4.165200 -13.431600 5.993245
4.212000 -13.431600 5.998592
4.258800 -13.431600 6.011183
4.305600 -13.431600 6.023367
4.352400 -13.431600 6.033956
4.399200 -13.431600 6.023367
4.446000 -13.431600 6.035107
4.492800 -13.431600 6.035107
4.539600 -13.431600 6.053992
4.586400 -13.431600 6.057348
4.633200 -13.431600 6.061589
4.680000 -13.431600 6.084795
4.726800 -13.431600 6.125036
4.773600 -13.431600 6.163931
4.820400 -13.431600 6.193591
4.867200 -13.431600 6.199227
4.914000 -13.431600 6.218953
4.960800 -13.431600 6.222160
5.007600 -13.431600 6.236719
5.054400 -13.431600 6.233116
5.101200 -13.431600 6.264234
5.148000 -13.431600 6.276017
5.194800 -13.431600 6.283001
5.241600 -13.431600 6.283001
5.288400 -13.431600 6.306290
5.335200 -13.431600 6.340289
5.382000 -13.431600 6.367153
5.428800 -13.431600 6.402866
5.475600 -13.431600 6.417900
5.522400 -13.431600 6.451281
5.569200 -13.431600 6.457911
5.616000 -13.431600 6.458093
5.662800 -13.431600 6.468130
5.709600 -13.431600 6.493748
5.756400 -13.431600 6.500939
5.803200 -13.431600 6.502260
5.850000 -13.431600 6.518938
5.896800 -13.431600 6.544926
5.943600 -13.431600 6.557197
5.990400 -13.431600 6.564057
6.037200 -13.431600 6.570111
6.084000 -13.431600 6.587465
6.130800 -13.431600 6.604157
6.177600 -13.431600 6.619416
6.224400 -13.431600 6.642399
6.271200 -13.431600 6.671546
6.318000 -13.431600 6.683582
6.364800 -13.431600 6.700181
6.411600 -13.431600 6.706666
6.458400 -13.431600 6.723150
6.505200 -13.431600 6.732417
6.552000 -13.431600 6.749059
6.598800 -13.431600 6.790240
6.645600 -13.431600 6.810738
6.692400 -13.431600 6.849457
6.739200 -13.431600 6.884713
6.786000 -13.431600 6.902958
6.832800 -13.431600 6.917945
6.879600 -13.431600 6.922470
6.926400 -13.431600 6.959258
6.973200 -13.431600 6.989175
7.020000 -13.431600 6.989175
7.066800 -13.431600 7.011771
7.113600 -13.431600 7.028802
7.160400 -13.431600 7.048078
7.207200 -13.431600 7.068912
7.254000 -13.431600 7.106427
7.300800 -13.431600 7.130957
7.347600 -13.431600 7.144897
7.394400 -13.431600 7.199532
7.441200 -13.431600 7.267478
7.488000 -13.431600 7.306616
7.534800 -13.431600 7.329857
7.581600 -13.431600 7.366248
7.628400 -13.431600 7.385954
7.675200 -13.431600 7.407399
7.722000 -13.431600 7.438043
7.768800 -13.431600 7.447462
7.815600 -13.431600 7.478777
7.862400 -13.431600 7.490243
7.909200 -13.431600 7.533912
7.956000 -13.431600 7.566807
8.002800 -13.431600 7.573511
8.049600 -13.431600 7.624810
8.096400 -13.431600 7.698166
8.143200 -13.431600 7.703031
8.190000 -13.431600 7.723382
8.236800 -13.431600 7.729310
8.283600 -13.431600 7.773343
8.330400 -13.431600 7.820557
8.377200 -13.431600 7.890470
8.424000 -13.431600 7.961925
8.470800 -13.431600 8.006359
8.517600 -13.431600 8.070255
8.564400 -13.431600 8.111001
8.611200 -13.431600 8.154128
8.658000 -13.431600 8.294130
8.704800 -13.431600 8.422135
8.751600 -13.431600 8.620465
8.798400 -13.431600 9.028277
13.057200 -13.431600 7.546794
13.244400 -13.431600 7.534873
13.291200 -13.431600 7.541207
13.338000 -13.431600 7.541825
13.384800 -13.431600 7.552602
13.431600 -13.431600 7.561251
13.712400 -13.431600 7.564796
13.946400 -13.431600 7.621679
13.993200 -13.431600 7.625730
14.040000 -13.431600 7.653851
14.554800 -13.431600 7.698619
14.601600 -13.431600 7.692949
14.648400 -13.431600 7.689439
14.695200 -13.431600 7.685551
15.958800 -13.431600 6.360325
16.005600 -13.431600 6.368759
-18.720000 -13.384800 0.000000
-18.673200 -13.384800 0.000000
-18.626400 -13.384800 0.000000
-18.579600 -13.384800 -14.893063
-18.532800 -13.384800 -14.864278
-18.486000 -13.384800 -14.804931
-18.439200 -13.384800 -14.771512
-18.392400 -13.384800 -14.729007
-18.345600 -13.384800 -14.724601
-18.298800 -13.384800 -14.704501
-18.252000 -13.384800 -14.687728
-18.205200 -13.384800 -14.666069
-18.158400 -13.384800 -14.665127
-18.111600 -13.384800 -14.679039
-18.064800 -13.384800 -14.682747
-18.018000 -13.384800 -14.665127
-17.971200 -13.384800 -14.662201
-17.924400 -13.384800 -14.607501
-17.877600 -13.384800 -14.598622
-17.830800 -13.384800 -14.585820
-17.784000 -13.384800 -14.579516
-17.737200 -13.384800 -14.547661
-17.690400 -13.384800 -14.547661
-17.643600 -13.384800 -14.502159
-17.596800 -13.384800 -14.523395
-17.550000 -13.384800 -14.502159
-17.503200 -13.384800 -14.492734
-17.456400 -13.384800 -14.465098
-17.409600 -13.384800 -14.409977
-17.362800 -13.384800 -14.391938
-17.316000 -13.384800 -14.388795
-17.269200 -13.384800 -14.379793
-17.222400 -13.384800 -14.342236
-17.175600 -13.384800 -14.358335
-17.128800 -13.384800 -14.362969
-17.082000 -13.384800 -14.358335
-17.035200 -13.384800 -14.317372
-16.988400 -13.384800 -14.324251
-16.941600 -13.384800 -14.324251
-16.894800 -13.384800 -14.326689
-16.848000 -13.384800 -14.317372
-16.801200 -13.384800 -14.290581
-16.754400 -13.384800 -14.265391
-16.707600 -13.384800 -14.212819
-16.660800 -13.384800 -14.108192
-16.614000 -13.384800 -14.064201
-16.567200 -13.384800 -14.008277
-16.520400 -13.384800 -13.986226
-16.473600 -13.384800 -13.970613
-16.426800 -13.384800 -13.934668
-16.380000 -13.384800 -13.934668
-16.333200 -13.384800 -13.848325
-16.286400 -13.384800 -13.792317
-16.239600 -13.384800 -13.751843
-16.192800 -13.384800 -13.645183
-15.724800 -13.384800 -11.450112
-14.788800 -13.384800 5.020556
-14.742000 -13.384800 5.061246
-14.695200 -13.384800 5.144423
-14.648400 -13.384800 5.180034
-14.601600 -13.384800 5.209300
-14.554800 -13.384800 5.243922
-14.508000 -13.384800 5.272265
-14.461200 -13.384800 5.310723
-14.414400 -13.384800 5.326520
-14.367600 -13.384800 5.334186
-14.320800 -13.384800 5.353723
-14.274000 -13.384800 5.376363
-14.227200 -13.384800 5.386761
-14.180400 -13.384800 5.394748
-14.133600 -13.384800 5.400171
-14.086800 -13.384800 5.407087
-14.040000 -13.384800 5.409813
-13.993200 -13.384800 5.409902
-13.946400 -13.384800 5.416037
-13.899600 -13.384800 5.427394
-13.852800 -13.384800 5.439524
-13.806000 -13.384800 5.450866
-13.759200 -13.384800 5.452044
-13.712400 -13.384800 5.461224
-13.665600 -13.384800 5.469328
-13.618800 -13.384800 5.486884
-13.572000 -13.384800 5.494504
-13.525200 -13.384800 5.511856
-13.478400 -13.384800 5.529600
-13.431600 -13.384800 5.571614
-13.384800 -13.384800 5.593732
-5.382000 -13.384800 7.870903
-5.335200 -13.384800 7.650392
-5.288400 -13.384800 7.540171
-5.241600 -13.384800 7.434212
-5.194800 -13.384800 7.316249
-5.148000 -13.384800 7.274780
-5.101200 -13.384800 7.201230
-5.054400 -13.384800 7.147535
-5.007600 -13.384800 7.100665
-4.960800 -13.384800 7.012512
-4.914000 -13.384800 6.942476
-4.867200 -13.384800 6.891294
-4.820400 -13.384800 6.842781
-4.773600 -13.384800 6.799569
-4.726800 -13.384800 6.732813
-4.680000 -13.384800 6.710210
-4.633200 -13.384800 6.685913
-4.586400 -13.384800 6.662148
-4.539600 -13.384800 6.604219
-4.492800 -13.384800 6.563390
-4.446000 -13.384800 6.521139
-4.399200 -13.384800 6.485907
-4.352400 -13.384800 6.458620
-4.305600 -13.384800 6.412376
-4.258800 -13.384800 6.388895
-4.212000 -13.384800 6.391009
-4.165200 -13.384800 6.369706
-4.118400 -13.384800 6.346101
-4.071600 -13.384800 6.302123
-4.024800 -13.384800 6.265914
-3.978000 -13.384800 6.220069
-3.931200 -13.384800 6.183950
-3.884400 -13.384800 6.156961
-3.837600 -13.384800 6.128145
-3.790800 -13.384800 6.091120
-3.744000 -13.384800 6.071804
-3.697200 -13.384800 6.058566
-3.650400 -13.384800 6.044762
-3.603600 -13.384800 6.040015
-3.556800 -13.384800 6.021624
-3.510000 -13.384800 5.987508
-3.463200 -13.384800 5.960243
-3.416400 -13.384800 5.934890
-3.369600 -13.384800 5.897959
-3.322800 -13.384800 5.877364
-3.276000 -13.384800 5.877364
-3.229200 -13.384800 5.863489
-3.182400 -13.384800 5.844062
-3.135600 -13.384800 5.835757
-3.088800 -13.384800 5.794250
-3.042000 -13.384800 5.767126
-2.995200 -13.384800 5.747207
-2.948400 -13.384800 5.728650
-2.901600 -13.384800 5.710090
-2.854800 -13.384800 5.668754
-2.808000 -13.384800 5.641727
-2.761200 -13.384800 5.629489
-2.714400 -13.384800 5.628310
-2.667600 -13.384800 5.597968
-2.620800 -13.384800 5.589871
-2.574000 -13.384800 5.578198
-2.527200 -13.384800 5.571810
-2.480400 -13.384800 5.562073
-2.433600 -13.384800 5.560048
-2.386800 -13.384800 5.537901
-2.340000 -13.384800 5.530974
-2.293200 -13.384800 5.518563
-2.246400 -13.384800 5.507466
-2.199600 -13.384800 5.506246
-2.152800 -13.384800 5.476154
-2.106000 -13.384800 5.456507
-2.059200 -13.384800 5.438627
-2.012400 -13.384800 5.433500
-1.965600 -13.384800 5.433500
-1.918800 -13.384800 5.431422
-1.872000 -13.384800 5.435635
-1.825200 -13.384800 5.452085
-1.778400 -13.384800 5.448240
-1.731600 -13.384800 5.459422
-1.684800 -13.384800 5.464662
-1.638000 -13.384800 5.441470
-1.591200 -13.384800 5.445721
-1.544400 -13.384800 5.418110
-1.497600 -13.384800 5.394099
-1.450800 -13.384800 5.371771
-1.404000 -13.384800 5.364267
-1.357200 -13.384800 5.364267
-1.310400 -13.384800 5.360833
-1.263600 -13.384800 5.360833
-1.216800 -13.384800 5.366393
-1.170000 -13.384800 5.374460
-1.123200 -13.384800 5.374460
-1.076400 -13.384800 5.374460
-1.029600 -13.384800 5.365080
-0.982800 -13.384800 5.344226
-0.936000 -13.384800 5.322434
-0.889200 -13.384800 5.306458
-0.842400 -13.384800 5.300595
-0.795600 -13.384800 5.300595
-0.748800 -13.384800 5.278505
-0.702000 -13.384800 5.295299
-0.655200 -13.384800 5.298665
-0.608400 -13.384800 5.301024
-0.561600 -13.384800 5.301024
-0.514800 -13.384800 5.304800
-0.468000 -13.384800 5.301024
-0.421200 -13.384800 5.301042
-0.374400 -13.384800 5.304800
-0.327600 -13.384800 5.306005
-0.280800 -13.384800 5.310495
-0.234000 -13.384800 5.318425
-0.187200 -13.384800 5.300739
-0.140400 -13.384800 5.300739
-0.093600 -13.384800 5.291888
-0.046800 -13.384800 5.274994
0.000000 -13.384800 5.251092
0.046800 -13.384800 5.238963
0.093600 -13.384800 5.238963
0.140400 -13.384800 5.238963
0.187200 -13.384800 5.238963
0.234000 -13.384800 5.244942
0.280800 -13.384800 5.252607
0.327600 -13.384800 5.262704
0.374400 -13.384800 5.276715
0.421200 -13.384800 5.284588
0.468000 -13.384800 5.286139
0.514800 -13.384800 5.289488
0.561600 -13.384800 5.298462
0.608400 -13.384800 5.299065
0.655200 -13.384800 5.327660
0.702000 -13.384800 5.327660
0.748800 -13.384800 5.321992
0.795600 -13.384800 5.328467
0.842400 -13.384800 5.328467
0.889200 -13.384800 5.315545
0.936000 -13.384800 5.306876
0.982800 -13.384800 5.295434
1.029600 -13.384800 5.275488
1.076400 -13.384800 5.290546
1.123200 -13.384800 5.293424
1.170000 -13.384800 5.301799
1.216800 -13.384800 5.329850
1.263600 -13.384800 5.361318
1.310400 -13.384800 5.361842
1.357200 -13.384800 5.376060
1.404000 -13.384800 5.377046
1.450800 -13.384800 5.376761
1.497600 -13.384800 5.372061
1.544400 -13.384800 5.376060
1.591200 -13.384800 5.380447
1.638000 -13.384800 5.412750
1.684800 -13.384800 5.412484
1.731600 -13.384800 5.412750
1.778400 -13.384800 5.447759
1.825200 -13.384800 5.463768
1.872000 -13.384800 5.465626
1.918800 -13.384800 5.465626
1.965600 -13.384800 5.463768
2.012400 -13.384800 5.465626
2.059200 -13.384800 5.465626
2.106000 -13.384800 5.465626
2.152800 -13.384800 5.469706
2.199600 -13.384800 5.474248
2.246400 -13.384800 5.498346
2.293200 -13.384800 5.513685
2.340000 -13.384800 5.518798
2.386800 -13.384800 5.518798
2.433600 -13.384800 5.513685
2.480400 -13.384800 5.513685
2.527200 -13.384800 5.527996
2.574000 -13.384800 5.530260
2.620800 -13.384800 5.530260
2.667600 -13.384800 5.537617
2.714400 -13.384800 5.560078
2.761200 -13.384800 5.581629
2.808000 -13.384800 5.619161
2.854800 -13.384800 5.643976
2.901600 -13.384800 5.643976
2.948400 -13.384800 5.643976
2.995200 -13.384800 5.650264
3.042000 -13.384800 5.654573
3.088800 -13.384800 5.663039
3.135600 -13.384800 5.675107
3.182400 -13.384800 5.675107
3.229200 -13.384800 5.678866
3.276000 -13.384800 5.744194
3.322800 -13.384800 5.766021
3.369600 -13.384800 5.769841
3.416400 -13.384800 5.757998
3.463200 -13.384800 5.749717
3.510000 -13.384800 5.749717
3.556800 -13.384800 5.769149
3.603600 -13.384800 5.772334
3.650400 -13.384800 5.792997
3.697200 -13.384800 5.802417
3.744000 -13.384800 5.829006
3.790800 -13.384800 5.833070
3.837600 -13.384800 5.840591
3.884400 -13.384800 5.840591
3.931200 -13.384800 5.863340
3.978000 -13.384800 5.874836
4.024800 -13.384800 5.890603
4.071600 -13.384800 5.911589
4.118400 -13.384800 5.921713
4.165200 -13.384800 5.934566
4.212000 -13.384800 5.952865
4.258800 -13.384800 5.998592
4.305600 -13.384800 6.011183
4.352400 -13.384800 6.021106
4.399200 -13.384800 6.021106
4.446000 -13.384800 6.023333
4.492800 -13.384800 6.023333
4.539600 -13.384800 6.046654
4.586400 -13.384800 6.053992
4.633200 -13.384800 6.057348
4.680000 -13.384800 6.073389
4.726800 -13.384800 6.084795
4.773600 -13.384800 6.088237
4.820400 -13.384800 6.155990
4.867200 -13.384800 6.173461
4.914000 -13.384800 6.198080
4.960800 -13.384800 6.212756
5.007600 -13.384800 6.222354
5.054400 -13.384800 6.225622
5.101200 -13.384800 6.243961
5.148000 -13.384800 6.274002
5.194800 -13.384800 6.276017
5.241600 -13.384800 6.281507
5.288400 -13.384800 6.306290
5.335200 -13.384800 6.344489
5.382000 -13.384800 6.381345
5.428800 -13.384800 6.407397
5.475600 -13.384800 6.430462
5.522400 -13.384800 6.451281
5.569200 -13.384800 6.456457
5.616000 -13.384800 6.457911
5.662800 -13.384800 6.472281
5.709600 -13.384800 6.493748
5.756400 -13.384800 6.500181
5.803200 -13.384800 6.502260
5.850000 -13.384800 6.513018
5.896800 -13.384800 6.528218
5.943600 -13.384800 6.545259
5.990400 -13.384800 6.557197
6.037200 -13.384800 6.561441
6.084000 -13.384800 6.587465
6.130800 -13.384800 6.604157
6.177600 -13.384800 6.617000
6.224400 -13.384800 6.639841
6.271200 -13.384800 6.651338
6.318000 -13.384800 6.674538
6.364800 -13.384800 6.700181
6.411600 -13.384800 6.702266
6.458400 -13.384800 6.715575
6.505200 -13.384800 6.727203
6.552000 -13.384800 6.742674
6.598800 -13.384800 6.774853
6.645600 -13.384800 6.806800
6.692400 -13.384800 6.849457
6.739200 -13.384800 6.884713
6.786000 -13.384800 6.891105
6.832800 -13.384800 6.907290
6.879600 -13.384800 6.927098
6.926400 -13.384800 6.961026
6.973200 -13.384800 6.993012
7.020000 -13.384800 6.996320
7.066800 -13.384800 7.011771
7.113600 -13.384800 7.033707
7.160400 -13.384800 7.068912
7.207200 -13.384800 7.097490
7.254000 -13.384800 7.117812
7.300800 -13.384800 7.142677
7.347600 -13.384800 7.157854
7.394400 -13.384800 7.198680
7.441200 -13.384800 7.249863
7.488000 -13.384800 7.302521
7.534800 -13.384800 7.316443
7.581600 -13.384800 7.359155
7.628400 -13.384800 7.372599
7.675200 -13.384800 7.412801
7.722000 -13.384800 7.447462
7.768800 -13.384800 7.461346
7.815600 -13.384800 7.490243
7.862400 -13.384800 7.495947
7.909200 -13.384800 7.534153
7.956000 -13.384800 7.566807
8.002800 -13.384800 7.577065
8.049600 -13.384800 7.624016
8.096400 -13.384800 7.682487
8.143200 -13.384800 7.698166
8.190000 -13.384800 7.714811
8.236800 -13.384800 7.743618
8.283600 -13.384800 7.780184
8.330400 -13.384800 7.820557
8.377200 -13.384800 7.872725
8.424000 -13.384800 7.961925
8.470800 -13.384800 8.009052
8.517600 -13.384800 8.070255
8.564400 -13.384800 8.111001
8.611200 -13.384800 8.154128
8.658000 -13.384800 8.294130
8.704800 -13.384800 8.422135
8.751600 -13.384800 8.620465
13.197600 -13.384800 7.556449
13.338000 -13.384800 7.541825
13.946400 -13.384800 7.625730
13.993200 -13.384800 7.625730
14.274000 -13.384800 7.640884
14.554800 -13.384800 7.696400
14.601600 -13.384800 7.691809
14.648400 -13.384800 7.689439
14.695200 -13.384800 7.685551
14.742000 -13.384800 7.678751
14.788800 -13.384800 7.666104
16.801200 -13.384800 4.222474
-18.720000 -13.338000 0.000000
-18.673200 -13.338000 0.000000
-18.626400 -13.338000 0.000000
-18.579600 -13.338000 -14.893725
-18.532800 -13.338000 -14.883478
-18.486000 -13.338000 -14.822841
-18.439200 -13.338000 -14.757360
-18.392400 -13.338000 -14.711113
-18.345600 -13.338000 -14.705621
-18.298800 -13.338000 -14.687728
-18.252000 -13.338000 -14.687728
-18.205200 -13.338000 -14.666069
-18.158400 -13.338000 -14.679039
-18.111600 -13.338000 -14.702024
-18.064800 -13.338000 -14.698863
-18.018000 -13.338000 -14.665127
-17.971200 -13.338000 -14.662805
-17.924400 -13.338000 -14.614828
-17.877600 -13.338000 -14.598622
-17.830800 -13.338000 -14.579516
-17.784000 -13.338000 -14.575754
-17.737200 -13.338000 -14.550599
-17.690400 -13.338000 -14.547661
-17.643600 -13.338000 -14.493379
-17.596800 -13.338000 -14.523395
-17.550000 -13.338000 -14.493379
-17.503200 -13.338000 -14.492734
-17.456400 -13.338000 -14.475081
-17.409600 -13.338000 -14.445858
-17.362800 -13.338000 -14.409977
-17.316000 -13.338000 -14.391938
-17.269200 -13.338000 -14.381296
-17.222400 -13.338000 -14.362969
-17.175600 -13.338000 -14.358335
-17.128800 -13.338000 -14.362969
-17.082000 -13.338000 -14.358335
-17.035200 -13.338000 -14.325747
-16.988400 -13.338000 -14.324251
-16.941600 -13.338000 -14.324251
-16.894800 -13.338000 -14.326689
-16.848000 -13.338000 -14.317372
-16.801200 -13.338000 -14.290765
-16.754400 -13.338000 -14.275257
-16.707600 -13.338000 -14.235989
-16.660800 -13.338000 -14.108899
-16.614000 -13.338000 -14.098478
-16.567200 -13.338000 -14.008446
-16.520400 -13.338000 -14.010482
-16.473600 -13.338000 -14.005053
-16.426800 -13.338000 -13.986226
-16.380000 -13.338000 -13.979568
-16.333200 -13.338000 -13.956324
-16.286400 -13.338000 -13.844941
-16.239600 -13.338000 -13.751843
-16.192800 -13.338000 -13.629442
-14.835600 -13.338000 5.025251
-14.788800 -13.338000 5.078020
-14.742000 -13.338000 5.123767
-14.695200 -13.338000 5.188830
-14.648400 -13.338000 5.209300
-14.601600 -13.338000 5.252242
-14.554800 -13.338000 5.280698
-14.508000 -13.338000 5.310723
-14.461200 -13.338000 5.316503
-14.414400 -13.338000 5.334186
-14.367600 -13.338000 5.353025
-14.320800 -13.338000 5.363229
-14.274000 -13.338000 5.385929
-14.227200 -13.338000 5.394748
-14.180400 -13.338000 5.396251
-14.133600 -13.338000 5.407087
-14.086800 -13.338000 5.414884
-14.040000 -13.338000 5.417067
-13.993200 -13.338000 5.422755
-13.946400 -13.338000 5.429376
-13.899600 -13.338000 5.439676
-13.852800 -13.338000 5.454912
-13.806000 -13.338000 5.455548
-13.759200 -13.338000 5.461395
-13.712400 -13.338000 5.471385
-13.665600 -13.338000 5.486495
-13.618800 -13.338000 5.497032
-13.572000 -13.338000 5.511856
-13.525200 -13.338000 5.536694
-13.478400 -13.338000 5.560769
-13.431600 -13.338000 5.611142
-5.335200 -13.338000 7.592508
-5.288400 -13.338000 7.442492
-5.241600 -13.338000 7.326499
-5.194800 -13.338000 7.288702
-5.148000 -13.338000 7.274415
-5.101200 -13.338000 7.189655
-5.054400 -13.338000 7.126613
-5.007600 -13.338000 7.097911
-4.960800 -13.338000 6.989622
-4.914000 -13.338000 6.932478
-4.867200 -13.338000 6.872370
-4.820400 -13.338000 6.842154
-4.773600 -13.338000 6.766141
-4.726800 -13.338000 6.715074
-4.680000 -13.338000 6.694112
-4.633200 -13.338000 6.677273
-4.586400 -13.338000 6.660848
-4.539600 -13.338000 6.611554
-4.492800 -13.338000 6.565264
-4.446000 -13.338000 6.530233
-4.399200 -13.338000 6.485907
-4.352400 -13.338000 6.462287
-4.305600 -13.338000 6.427861
-4.258800 -13.338000 6.391009
-4.212000 -13.338000 6.391009
-4.165200 -13.338000 6.353190
-4.118400 -13.338000 6.307870
-4.071600 -13.338000 6.272536
-4.024800 -13.338000 6.229526
-3.978000 -13.338000 6.206018
-3.931200 -13.338000 6.181301
-3.884400 -13.338000 6.146749
-3.837600 -13.338000 6.125907
-3.790800 -13.338000 6.091120
-3.744000 -13.338000 6.063326
-3.697200 -13.338000 6.059153
-3.650400 -13.338000 6.051147
-3.603600 -13.338000 6.040015
-3.556800 -13.338000 6.013041
-3.510000 -13.338000 5.984108
-3.463200 -13.338000 5.947976
-3.416400 -13.338000 5.920047
-3.369600 -13.338000 5.886084
-3.322800 -13.338000 5.880291
-3.276000 -13.338000 5.880291
-3.229200 -13.338000 5.867056
-3.182400 -13.338000 5.857452
-3.135600 -13.338000 5.835757
-3.088800 -13.338000 5.790825
-3.042000 -13.338000 5.767126
-2.995200 -13.338000 5.747692
-2.948400 -13.338000 5.721121
-2.901600 -13.338000 5.682528
-2.854800 -13.338000 5.665259
-2.808000 -13.338000 5.640652
-2.761200 -13.338000 5.628310
-2.714400 -13.338000 5.616007
-2.667600 -13.338000 5.597968
-2.620800 -13.338000 5.592986
-2.574000 -13.338000 5.578198
-2.527200 -13.338000 5.576004
-2.480400 -13.338000 5.564372
-2.433600 -13.338000 5.562073
-2.386800 -13.338000 5.548537
-2.340000 -13.338000 5.536400
-2.293200 -13.338000 5.514175
-2.246400 -13.338000 5.485556
-2.199600 -13.338000 5.484327
-2.152800 -13.338000 5.466125
-2.106000 -13.338000 5.441283
-2.059200 -13.338000 5.435635
-2.012400 -13.338000 5.425057
-1.965600 -13.338000 5.428303
-1.918800 -13.338000 5.431422
-1.872000 -13.338000 5.435635
-1.825200 -13.338000 5.438041
-1.778400 -13.338000 5.431275
-1.731600 -13.338000 5.431275
-1.684800 -13.338000 5.441470
-1.638000 -13.338000 5.419187
-1.591200 -13.338000 5.418110
-1.544400 -13.338000 5.407656
-1.497600 -13.338000 5.383188
-1.450800 -13.338000 5.364764
-1.404000 -13.338000 5.360581
-1.357200 -13.338000 5.356961
-1.310400 -13.338000 5.354442
-1.263600 -13.338000 5.354442
-1.216800 -13.338000 5.364655
-1.170000 -13.338000 5.373149
-1.123200 -13.338000 5.373149
-1.076400 -13.338000 5.374460
-1.029600 -13.338000 5.365356
-0.982800 -13.338000 5.354942
-0.936000 -13.338000 5.325669
-0.889200 -13.338000 5.307000
-0.842400 -13.338000 5.305569
-0.795600 -13.338000 5.301235
-0.748800 -13.338000 5.293867
-0.702000 -13.338000 5.295299
-0.655200 -13.338000 5.295299
-0.608400 -13.338000 5.279733
-0.561600 -13.338000 5.279733
-0.514800 -13.338000 5.293867
-0.468000 -13.338000 5.283906
-0.421200 -13.338000 5.300739
-0.374400 -13.338000 5.300739
-0.327600 -13.338000 5.300739
-0.280800 -13.338000 5.306005
-0.234000 -13.338000 5.318425
-0.187200 -13.338000 5.300739
-0.140400 -13.338000 5.291888
-0.093600 -13.338000 5.274753
-0.046800 -13.338000 5.260992
0.000000 -13.338000 5.248670
0.046800 -13.338000 5.237766
0.093600 -13.338000 5.237304
0.140400 -13.338000 5.237766
0.187200 -13.338000 5.238963
0.234000 -13.338000 5.240403
0.280800 -13.338000 5.252607
0.327600 -13.338000 5.253118
0.374400 -13.338000 5.268226
0.421200 -13.338000 5.275763
0.468000 -13.338000 5.276715
0.514800 -13.338000 5.281481
0.561600 -13.338000 5.286184
0.608400 -13.338000 5.286184
0.655200 -13.338000 5.299065
0.702000 -13.338000 5.310804
0.748800 -13.338000 5.310804
0.795600 -13.338000 5.327660
0.842400 -13.338000 5.327660
0.889200 -13.338000 5.315545
0.936000 -13.338000 5.310804
0.982800 -13.338000 5.290546
1.029600 -13.338000 5.270082
1.076400 -13.338000 5.270082
1.123200 -13.338000 5.272131
1.170000 -13.338000 5.293424
1.216800 -13.338000 5.329850
1.263600 -13.338000 5.337834
1.310400 -13.338000 5.341169
1.357200 -13.338000 5.371759
1.404000 -13.338000 5.376060
1.450800 -13.338000 5.376060
1.497600 -13.338000 5.369790
1.544400 -13.338000 5.371759
1.591200 -13.338000 5.380324
1.638000 -13.338000 5.397346
1.684800 -13.338000 5.397346
1.731600 -13.338000 5.397346
1.778400 -13.338000 5.412750
1.825200 -13.338000 5.424154
1.872000 -13.338000 5.435375
1.918800 -13.338000 5.461279
1.965600 -13.338000 5.459836
2.012400 -13.338000 5.461279
2.059200 -13.338000 5.459836
2.106000 -13.338000 5.461781
2.152800 -13.338000 5.464302
2.199600 -13.338000 5.469706
2.246400 -13.338000 5.494488
2.293200 -13.338000 5.507471
2.340000 -13.338000 5.513685
2.386800 -13.338000 5.515034
2.433600 -13.338000 5.513685
2.480400 -13.338000 5.515034
2.527200 -13.338000 5.519299
2.574000 -13.338000 5.527996
2.620800 -13.338000 5.519299
2.667600 -13.338000 5.527996
2.714400 -13.338000 5.537617
2.761200 -13.338000 5.578325
2.808000 -13.338000 5.610037
2.854800 -13.338000 5.626593
2.901600 -13.338000 5.641162
2.948400 -13.338000 5.643874
2.995200 -13.338000 5.646697
3.042000 -13.338000 5.650454
3.088800 -13.338000 5.659161
3.135600 -13.338000 5.659161
3.182400 -13.338000 5.675107
3.229200 -13.338000 5.668349
3.276000 -13.338000 5.718262
3.322800 -13.338000 5.749717
3.369600 -13.338000 5.736984
3.416400 -13.338000 5.734593
3.463200 -13.338000 5.734280
3.510000 -13.338000 5.732666
3.556800 -13.338000 5.737976
3.603600 -13.338000 5.749717
3.650400 -13.338000 5.766186
3.697200 -13.338000 5.795273
3.744000 -13.338000 5.826665
3.790800 -13.338000 5.832411
3.837600 -13.338000 5.838523
3.884400 -13.338000 5.833391
3.931200 -13.338000 5.848953
3.978000 -13.338000 5.863340
4.024800 -13.338000 5.871842
4.071600 -13.338000 5.908416
4.118400 -13.338000 5.917875
4.165200 -13.338000 5.926651
4.212000 -13.338000 5.936530
4.258800 -13.338000 5.993245
4.305600 -13.338000 6.006093
4.352400 -13.338000 6.011183
4.399200 -13.338000 6.011183
4.446000 -13.338000 6.021106
4.492800 -13.338000 6.021106
4.539600 -13.338000 6.023367
4.586400 -13.338000 6.046654
4.633200 -13.338000 6.057348
4.680000 -13.338000 6.063796
4.726800 -13.338000 6.070581
4.773600 -13.338000 6.075962
4.820400 -13.338000 6.092063
4.867200 -13.338000 6.155990
4.914000 -13.338000 6.181519
4.960800 -13.338000 6.199994
5.007600 -13.338000 6.222246
5.054400 -13.338000 6.225622
5.101200 -13.338000 6.233116
5.148000 -13.338000 6.265331
5.194800 -13.338000 6.270880
5.241600 -13.338000 6.274887
5.288400 -13.338000 6.305985
5.335200 -13.338000 6.344489
5.382000 -13.338000 6.379970
5.428800 -13.338000 6.407397
5.475600 -13.338000 6.418499
5.522400 -13.338000 6.445493
5.569200 -13.338000 6.451910
5.616000 -13.338000 6.456457
5.662800 -13.338000 6.465505
5.709600 -13.338000 6.492206
5.756400 -13.338000 6.492206
5.803200 -13.338000 6.500181
5.850000 -13.338000 6.507813
5.896800 -13.338000 6.519271
5.943600 -13.338000 6.519271
5.990400 -13.338000 6.545601
6.037200 -13.338000 6.545601
6.084000 -13.338000 6.564057
6.130800 -13.338000 6.595533
6.177600 -13.338000 6.619416
6.224400 -13.338000 6.639841
6.271200 -13.338000 6.655584
6.318000 -13.338000 6.685270
6.364800 -13.338000 6.700181
6.411600 -13.338000 6.706666
6.458400 -13.338000 6.719764
6.505200 -13.338000 6.729358
6.552000 -13.338000 6.742674
6.598800 -13.338000 6.774853
6.645600 -13.338000 6.810738
6.692400 -13.338000 6.838287
6.739200 -13.338000 6.871458
6.786000 -13.338000 6.888068
6.832800 -13.338000 6.894604
6.879600 -13.338000 6.922470
6.926400 -13.338000 6.961026
6.973200 -13.338000 6.993012
7.020000 -13.338000 7.000916
7.066800 -13.338000 7.031544
7.113600 -13.338000 7.047695
7.160400 -13.338000 7.083229
7.207200 -13.338000 7.097490
7.254000 -13.338000 7.117812
7.300800 -13.338000 7.141423
7.347600 -13.338000 7.157854
7.394400 -13.338000 7.216422
7.441200 -13.338000 7.244333
7.488000 -13.338000 7.302521
7.534800 -13.338000 7.328386
7.581600 -13.338000 7.359155
7.628400 -13.338000 7.372445
7.675200 -13.338000 7.396765
7.722000 -13.338000 7.451055
7.768800 -13.338000 7.485440
7.815600 -13.338000 7.495947
7.862400 -13.338000 7.531452
7.909200 -13.338000 7.553405
7.956000 -13.338000 7.580426
8.002800 -13.338000 7.611785
8.049600 -13.338000 7.637780
8.096400 -13.338000 7.682487
8.143200 -13.338000 7.698166
8.190000 -13.338000 7.729310
8.236800 -13.338000 7.755882
8.283600 -13.338000 7.795665
8.330400 -13.338000 7.862593
8.377200 -13.338000 7.890470
8.424000 -13.338000 7.986053
8.470800 -13.338000 8.006359
8.517600 -13.338000 8.071005
8.564400 -13.338000 8.111001
8.611200 -13.338000 8.177744
8.658000 -13.338000 8.317850
8.704800 -13.338000 8.409582
8.751600 -13.338000 8.620465
13.150800 -13.338000 7.566120
14.554800 -13.338000 7.694140
14.601600 -13.338000 7.691809
14.648400 -13.338000 7.691809
14.695200 -13.338000 7.694140
14.742000 -13.338000 7.689412
14.788800 -13.338000 7.687087
16.801200 -13.338000 4.425381
-18.720000 -13.291200 0.000000
-18.673200 -13.291200 0.000000
-18.626400 -13.291200 0.000000
-18.579600 -13.291200 -14.893725
-18.532800 -13.291200 -14.883478
-18.486000 -13.291200 -14.818864
-18.439200 -13.291200 -14.790181
-18.392400 -13.291200 -14.752379
-18.345600 -13.291200 -14.752379
-18.298800 -13.291200 -14.724601
-18.252000 -13.291200 -14.705621
-18.205200 -13.291200 -14.702024
-18.158400 -13.291200 -14.705621
-18.111600 -13.291200 -14.717926
-18.064800 -13.291200 -14.705621
-18.018000 -13.291200 -14.666069
-17.971200 -13.291200 -14.666069
-17.924400 -13.291200 -14.637967
-17.877600 -13.291200 -14.598622
-17.830800 -13.291200 -14.580574
-17.784000 -13.291200 -14.575754
-17.737200 -13.291200 -14.561259
-17.690400 -13.291200 -14.550599
-17.643600 -13.291200 -14.493379
-17.596800 -13.291200 -14.523395
-17.550000 -13.291200 -14.492734
-17.503200 -13.291200 -14.484096
-17.456400 -13.291200 -14.465098
-17.409600 -13.291200 -14.457979
-17.362800 -13.291200 -14.445534
-17.316000 -13.291200 -14.409977
-17.269200 -13.291200 -14.391938
-17.222400 -13.291200 -14.349852
-17.175600 -13.291200 -14.342236
-17.128800 -13.291200 -14.358335
-17.082000 -13.291200 -14.342236
-17.035200 -13.291200 -14.325747
-16.988400 -13.291200 -14.324251
-16.941600 -13.291200 -14.317372
-16.894800 -13.291200 -14.325564
-16.848000 -13.291200 -14.313317
-16.801200 -13.291200 -14.290581
-16.754400 -13.291200 -14.265391
-16.707600 -13.291200 -14.229835
-16.660800 -13.291200 -14.120401
-16.614000 -13.291200 -14.103768
-16.567200 -13.291200 -14.048569
-16.520400 -13.291200 -14.043468
-16.473600 -13.291200 -14.010482
-16.426800 -13.291200 -14.008446
-16.380000 -13.291200 -14.010482
-16.333200 -13.291200 -14.008446
-16.286400 -13.291200 -13.885536
-16.239600 -13.291200 -13.761365
-15.818400 -13.291200 -11.482004
-14.835600 -13.291200 5.088856
-14.788800 -13.291200 5.118768
-14.742000 -13.291200 5.180034
-14.695200 -13.291200 5.209300
-14.648400 -13.291200 5.238666
-14.601600 -13.291200 5.282091
-14.554800 -13.291200 5.303826
-14.508000 -13.291200 5.316180
-14.461200 -13.291200 5.333266
-14.414400 -13.291200 5.347399
-14.367600 -13.291200 5.364537
-14.320800 -13.291200 5.376363
-14.274000 -13.291200 5.396207
-14.227200 -13.291200 5.402171
-14.180400 -13.291200 5.407799
-14.133600 -13.291200 5.414884
-14.086800 -13.291200 5.420327
-14.040000 -13.291200 5.429376
-13.993200 -13.291200 5.439524
-13.946400 -13.291200 5.453674
-13.899600 -13.291200 5.455548
-13.852800 -13.291200 5.461664
-13.806000 -13.291200 5.465274
-13.759200 -13.291200 5.469500
-13.712400 -13.291200 5.477682
-13.665600 -13.291200 5.488956
-13.618800 -13.291200 5.502571
-13.572000 -13.291200 5.511856
-13.525200 -13.291200 5.542100
-13.478400 -13.291200 5.585081
-13.431600 -13.291200 5.634600
-5.382000 -13.291200 7.869676
-5.335200 -13.291200 7.557710
-5.288400 -13.291200 7.442492
-5.241600 -13.291200 7.318950
-5.194800 -13.291200 7.288702
-5.148000 -13.291200 7.274780
-5.101200 -13.291200 7.189655
-5.054400 -13.291200 7.123276
-5.007600 -13.291200 7.097911
-4.960800 -13.291200 6.981975
-4.914000 -13.291200 6.900660
-4.867200 -13.291200 6.842781
-4.820400 -13.291200 6.817143
-4.773600 -13.291200 6.766141
-4.726800 -13.291200 6.715074
-4.680000 -13.291200 6.694445
-4.633200 -13.291200 6.677273
-4.586400 -13.291200 6.655142
-4.539600 -13.291200 6.618552
-4.492800 -13.291200 6.576982
-4.446000 -13.291200 6.521139
-4.399200 -13.291200 6.486716
-4.352400 -13.291200 6.462287
-4.305600 -13.291200 6.438533
-4.258800 -13.291200 6.391009
-4.212000 -13.291200 6.385596
-4.165200 -13.291200 6.345169
-4.118400 -13.291200 6.292996
-4.071600 -13.291200 6.253421
-4.024800 -13.291200 6.220069
-3.978000 -13.291200 6.195570
-3.931200 -13.291200 6.157847
-3.884400 -13.291200 6.128145
-3.837600 -13.291200 6.110013
-3.790800 -13.291200 6.060578
-3.744000 -13.291200 6.058566
-3.697200 -13.291200 6.052626
-3.650400 -13.291200 6.042448
-3.603600 -13.291200 6.028732
-3.556800 -13.291200 5.990147
-3.510000 -13.291200 5.960243
-3.463200 -13.291200 5.946386
-3.416400 -13.291200 5.925930
-3.369600 -13.291200 5.900485
-3.322800 -13.291200 5.897959
-3.276000 -13.291200 5.883510
-3.229200 -13.291200 5.863737
-3.182400 -13.291200 5.844062
-3.135600 -13.291200 5.834583
-3.088800 -13.291200 5.790825
-3.042000 -13.291200 5.767126
-2.995200 -13.291200 5.731481
-2.948400 -13.291200 5.721121
-2.901600 -13.291200 5.682528
-2.854800 -13.291200 5.655393
-2.808000 -13.291200 5.640652
-2.761200 -13.291200 5.637650
-2.714400 -13.291200 5.629489
-2.667600 -13.291200 5.603240
-2.620800 -13.291200 5.594360
-2.574000 -13.291200 5.589550
-2.527200 -13.291200 5.589002
-2.480400 -13.291200 5.576004
-2.433600 -13.291200 5.564372
-2.386800 -13.291200 5.548245
-2.340000 -13.291200 5.533819
-2.293200 -13.291200 5.514175
-2.246400 -13.291200 5.484327
-2.199600 -13.291200 5.482883
-2.152800 -13.291200 5.455243
-2.106000 -13.291200 5.441283
-2.059200 -13.291200 5.435635
-2.012400 -13.291200 5.425057
-1.965600 -13.291200 5.425057
-1.918800 -13.291200 5.428303
-1.872000 -13.291200 5.428303
-1.825200 -13.291200 5.431014
-1.778400 -13.291200 5.419559
-1.731600 -13.291200 5.419559
-1.684800 -13.291200 5.431422
-1.638000 -13.291200 5.418110
-1.591200 -13.291200 5.410350
-1.544400 -13.291200 5.406947
-1.497600 -13.291200 5.383079
-1.450800 -13.291200 5.354442
-1.404000 -13.291200 5.325487
-1.357200 -13.291200 5.323711
-1.310400 -13.291200 5.327273
-1.263600 -13.291200 5.343736
-1.216800 -13.291200 5.364655
-1.170000 -13.291200 5.373149
-1.123200 -13.291200 5.374460
-1.076400 -13.291200 5.374460
-1.029600 -13.291200 5.365356
-0.982800 -13.291200 5.344226
-0.936000 -13.291200 5.322305
-0.889200 -13.291200 5.305569
-0.842400 -13.291200 5.300165
-0.795600 -13.291200 5.298665
-0.748800 -13.291200 5.270043
-0.702000 -13.291200 5.264573
-0.655200 -13.291200 5.266397
-0.608400 -13.291200 5.266397
-0.561600 -13.291200 5.270120
-0.514800 -13.291200 5.279733
-0.468000 -13.291200 5.279733
-0.421200 -13.291200 5.283018
-0.374400 -13.291200 5.283018
-0.327600 -13.291200 5.283906
-0.280800 -13.291200 5.300739
-0.234000 -13.291200 5.300739
-0.187200 -13.291200 5.287418
-0.140400 -13.291200 5.274753
-0.093600 -13.291200 5.260198
-0.046800 -13.291200 5.248670
0.000000 -13.291200 5.244942
0.046800 -13.291200 5.237766
0.093600 -13.291200 5.237304
0.140400 -13.291200 5.237304
0.187200 -13.291200 5.237766
0.234000 -13.291200 5.238963
0.280800 -13.291200 5.253118
0.327600 -13.291200 5.253118
0.374400 -13.291200 5.265480
0.421200 -13.291200 5.274629
0.468000 -13.291200 5.274629
0.514800 -13.291200 5.274629
0.561600 -13.291200 5.277888
0.608400 -13.291200 5.265480
0.655200 -13.291200 5.287695
0.702000 -13.291200 5.296984
0.748800 -13.291200 5.310804
0.795600 -13.291200 5.318864
0.842400 -13.291200 5.321992
0.889200 -13.291200 5.312515
0.936000 -13.291200 5.310804
0.982800 -13.291200 5.290546
1.029600 -13.291200 5.272131
1.076400 -13.291200 5.272131
1.123200 -13.291200 5.275488
1.170000 -13.291200 5.286231
1.216800 -13.291200 5.306620
1.263600 -13.291200 5.329850
1.310400 -13.291200 5.336120
1.357200 -13.291200 5.364618
1.404000 -13.291200 5.369790
1.450800 -13.291200 5.369790
1.497600 -13.291200 5.363505
1.544400 -13.291200 5.364618
1.591200 -13.291200 5.372061
1.638000 -13.291200 5.382138
1.684800 -13.291200 5.392702
1.731600 -13.291200 5.397346
1.778400 -13.291200 5.411420
1.825200 -13.291200 5.426747
1.872000 -13.291200 5.447759
1.918800 -13.291200 5.461279
1.965600 -13.291200 5.461279
2.012400 -13.291200 5.461781
2.059200 -13.291200 5.461279
2.106000 -13.291200 5.463789
2.152800 -13.291200 5.464302
2.199600 -13.291200 5.464302
2.246400 -13.291200 5.474824
2.293200 -13.291200 5.505743
2.340000 -13.291200 5.508440
2.386800 -13.291200 5.513685
2.433600 -13.291200 5.512568
2.480400 -13.291200 5.515034
2.527200 -13.291200 5.517842
2.574000 -13.291200 5.517842
2.620800 -13.291200 5.514442
2.667600 -13.291200 5.517842
2.714400 -13.291200 5.519299
2.761200 -13.291200 5.540436
2.808000 -13.291200 5.580261
2.854800 -13.291200 5.610037
2.901600 -13.291200 5.634279
2.948400 -13.291200 5.641040
2.995200 -13.291200 5.638296
3.042000 -13.291200 5.643874
3.088800 -13.291200 5.657010
3.135600 -13.291200 5.659161
3.182400 -13.291200 5.675107
3.229200 -13.291200 5.661165
3.276000 -13.291200 5.702151
3.322800 -13.291200 5.744194
3.369600 -13.291200 5.736984
3.416400 -13.291200 5.736984
3.463200 -13.291200 5.736984
3.510000 -13.291200 5.736984
3.556800 -13.291200 5.749717
3.603600 -13.291200 5.757998
3.650400 -13.291200 5.769149
3.697200 -13.291200 5.787717
3.744000 -13.291200 5.804278
3.790800 -13.291200 5.812410
3.837600 -13.291200 5.820190
3.884400 -13.291200 5.820190
3.931200 -13.291200 5.832181
3.978000 -13.291200 5.835061
4.024800 -13.291200 5.862480
4.071600 -13.291200 5.879189
4.118400 -13.291200 5.911589
4.165200 -13.291200 5.921713
4.212000 -13.291200 5.936530
4.258800 -13.291200 5.989544
4.305600 -13.291200 6.000254
4.352400 -13.291200 6.006093
4.399200 -13.291200 6.014800
4.446000 -13.291200 6.021476
4.492800 -13.291200 6.021106
4.539600 -13.291200 6.021476
4.586400 -13.291200 6.029267
4.633200 -13.291200 6.056042
4.680000 -13.291200 6.058428
4.726800 -13.291200 6.058428
4.773600 -13.291200 6.060662
4.820400 -13.291200 6.078272
4.867200 -13.291200 6.138914
4.914000 -13.291200 6.167772
4.960800 -13.291200 6.193591
5.007600 -13.291200 6.199994
5.054400 -13.291200 6.217105
5.101200 -13.291200 6.231050
5.148000 -13.291200 6.242605
5.194800 -13.291200 6.264234
5.241600 -13.291200 6.265331
5.288400 -13.291200 6.276017
5.335200 -13.291200 6.317526
5.382000 -13.291200 6.344489
5.428800 -13.291200 6.381345
5.475600 -13.291200 6.407397
5.522400 -13.291200 6.430462
5.569200 -13.291200 6.451281
5.616000 -13.291200 6.454490
5.662800 -13.291200 6.464341
5.709600 -13.291200 6.492206
5.756400 -13.291200 6.492206
5.803200 -13.291200 6.504913
5.850000 -13.291200 6.505728
5.896800 -13.291200 6.521225
5.943600 -13.291200 6.518938
5.990400 -13.291200 6.524479
6.037200 -13.291200 6.538554
6.084000 -13.291200 6.557197
6.130800 -13.291200 6.584742
6.177600 -13.291200 6.595533
6.224400 -13.291200 6.633914
6.271200 -13.291200 6.649198
6.318000 -13.291200 6.685270
6.364800 -13.291200 6.701814
6.411600 -13.291200 6.709902
6.458400 -13.291200 6.715575
6.505200 -13.291200 6.727203
6.552000 -13.291200 6.734848
6.598800 -13.291200 6.790240
6.645600 -13.291200 6.817288
6.692400 -13.291200 6.855592
6.739200 -13.291200 6.876889
6.786000 -13.291200 6.891105
6.832800 -13.291200 6.902958
6.879600 -13.291200 6.947170
6.926400 -13.291200 6.973643
6.973200 -13.291200 6.993012
7.020000 -13.291200 7.002180
7.066800 -13.291200 7.033707
7.113600 -13.291200 7.065055
7.160400 -13.291200 7.079475
7.207200 -13.291200 7.096333
7.254000 -13.291200 7.122448
7.300800 -13.291200 7.144897
7.347600 -13.291200 7.161498
7.394400 -13.291200 7.205618
7.441200 -13.291200 7.244333
7.488000 -13.291200 7.302521
7.534800 -13.291200 7.329857
7.581600 -13.291200 7.366248
7.628400 -13.291200 7.373793
7.675200 -13.291200 7.391724
7.722000 -13.291200 7.452510
7.768800 -13.291200 7.490243
7.815600 -13.291200 7.502091
7.862400 -13.291200 7.534102
7.909200 -13.291200 7.558165
7.956000 -13.291200 7.583933
8.002800 -13.291200 7.629242
8.049600 -13.291200 7.659354
8.096400 -13.291200 7.693200
8.143200 -13.291200 7.713288
8.190000 -13.291200 7.743618
8.236800 -13.291200 7.795665
8.283600 -13.291200 7.831555
8.330400 -13.291200 7.872725
8.377200 -13.291200 7.913108
8.424000 -13.291200 7.988044
8.470800 -13.291200 8.033022
8.517600 -13.291200 8.083775
8.564400 -13.291200 8.132092
8.611200 -13.291200 8.191823
8.658000 -13.291200 8.317850
8.704800 -13.291200 8.409582
8.751600 -13.291200 8.682221
13.852800 -13.291200 7.576953
14.461200 -13.291200 7.682161
14.508000 -13.291200 7.689600
14.554800 -13.291200 7.695287
14.601600 -13.291200 7.694140
14.648400 -13.291200 7.694140
14.695200 -13.291200 7.695287
14.742000 -13.291200 7.689439
14.788800 -13.291200 7.689439
14.882400 -13.291200 7.661155
15.771600 -13.291200 6.376627
16.988400 -13.291200 3.797872
17.035200 -13.291200 3.688949
17.596800 -13.291200 1.040135
17.643600 -13.291200 0.755965
17.737200 -13.291200 0.336789
17.877600 -13.291200 -0.457286
17.924400 -13.291200 -0.690771
18.064800 -13.291200 -1.772292
-18.720000 -13.244400 0.000000
-18.673200 -13.244400 0.000000
-18.626400 -13.244400 0.000000
-18.579600 -13.244400 -14.893725
-18.532800 -13.244400 -14.883478
-18.486000 -13.244400 -14.835003
-18.439200 -13.244400 -14.795724
-18.392400 -13.244400 -14.777217
-18.345600 -13.244400 -14.761407
-18.298800 -13.244400 -14.752379
-18.252000 -13.244400 -14.724601
-18.205200 -13.244400 -14.715922
-18.158400 -13.244400 -14.737615
-18.111600 -13.244400 -14.761407
-18.064800 -13.244400 -14.717926
-18.018000 -13.244400 -14.698863
-17.971200 -13.244400 -14.666069
-17.924400 -13.244400 -14.628519
-17.877600 -13.244400 -14.614828
-17.830800 -13.244400 -14.580574
-17.784000 -13.244400 -14.576341
-17.737200 -13.244400 -14.571061
-17.690400 -13.244400 -14.569427
-17.643600 -13.244400 -14.550599
-17.596800 -13.244400 -14.529232
-17.550000 -13.244400 -14.523395
-17.503200 -13.244400 -14.523395
-17.456400 -13.244400 -14.475081
-17.409600 -13.244400 -14.465098
-17.362800 -13.244400 -14.445534
-17.316000 -13.244400 -14.422545
-17.269200 -13.244400 -14.417844
-17.222400 -13.244400 -14.375590
-17.175600 -13.244400 -14.358335
-17.128800 -13.244400 -14.358335
-17.082000 -13.244400 -14.342236
-17.035200 -13.244400 -14.317372
-16.988400 -13.244400 -14.317372
-16.941600 -13.244400 -14.313317
-16.894800 -13.244400 -14.326689
-16.848000 -13.244400 -14.298352
-16.801200 -13.244400 -14.290581
-16.754400 -13.244400 -14.289652
-16.707600 -13.244400 -14.265391
-16.660800 -13.244400 -14.161491
-16.614000 -13.244400 -14.120401
-16.567200 -13.244400 -14.098478
-16.520400 -13.244400 -14.080157
-16.473600 -13.244400 -14.048569
-16.426800 -13.244400 -14.023196
-16.380000 -13.244400 -14.017649
-16.333200 -13.244400 -14.011896
-16.286400 -13.244400 -13.933595
-16.239600 -13.244400 -13.761365
-15.865200 -13.244400 -11.482004
-15.818400 -13.244400 -11.424739
-14.929200 -13.244400 5.007474
-14.882400 -13.244400 5.092195
-14.835600 -13.244400 5.118768
-14.788800 -13.244400 5.144423
-14.742000 -13.244400 5.196967
-14.695200 -13.244400 5.244683
-14.648400 -13.244400 5.273621
-14.601600 -13.244400 5.288273
-14.554800 -13.244400 5.310963
-14.508000 -13.244400 5.330550
-14.461200 -13.244400 5.346823
-14.414400 -13.244400 5.363229
-14.367600 -13.244400 5.372242
-14.320800 -13.244400 5.380315
-14.274000 -13.244400 5.396679
-14.227200 -13.244400 5.406573
-14.180400 -13.244400 5.410572
-14.133600 -13.244400 5.416014
-14.086800 -13.244400 5.429376
-14.040000 -13.244400 5.440951
-13.993200 -13.244400 5.447225
-13.946400 -13.244400 5.455548
-13.899600 -13.244400 5.461395
-13.852800 -13.244400 5.464126
-13.806000 -13.244400 5.471130
-13.759200 -13.244400 5.475126
-13.712400 -13.244400 5.486495
-13.665600 -13.244400 5.497032
-13.618800 -13.244400 5.511365
-13.572000 -13.244400 5.531997
-13.525200 -13.244400 5.576018
-13.478400 -13.244400 5.620400
-5.335200 -13.244400 7.540853
-5.288400 -13.244400 7.393420
-5.241600 -13.244400 7.310149
-5.194800 -13.244400 7.277090
-5.148000 -13.244400 7.228417
-5.101200 -13.244400 7.172060
-5.054400 -13.244400 7.119347
-5.007600 -13.244400 7.041162
-4.960800 -13.244400 6.934677
-4.914000 -13.244400 6.888253
-4.867200 -13.244400 6.826250
-4.820400 -13.244400 6.794977
-4.773600 -13.244400 6.766141
-4.726800 -13.244400 6.718576
-4.680000 -13.244400 6.699879
-4.633200 -13.244400 6.683938
-4.586400 -13.244400 6.660848
-4.539600 -13.244400 6.619562
-4.492800 -13.244400 6.561525
-4.446000 -13.244400 6.517774
-4.399200 -13.244400 6.485907
-4.352400 -13.244400 6.459958
-4.305600 -13.244400 6.435421
-4.258800 -13.244400 6.384399
-4.212000 -13.244400 6.336473
-4.165200 -13.244400 6.307607
-4.118400 -13.244400 6.271549
-4.071600 -13.244400 6.229526
-4.024800 -13.244400 6.196475
-3.978000 -13.244400 6.181731
-3.931200 -13.244400 6.147929
-3.884400 -13.244400 6.110256
-3.837600 -13.244400 6.100167
-3.790800 -13.244400 6.059153
-3.744000 -13.244400 6.052457
-3.697200 -13.244400 6.040015
-3.650400 -13.244400 6.034653
-3.603600 -13.244400 6.013041
-3.556800 -13.244400 5.973285
-3.510000 -13.244400 5.950092
-3.463200 -13.244400 5.937899
-3.416400 -13.244400 5.920047
-3.369600 -13.244400 5.886084
-3.322800 -13.244400 5.886084
-3.276000 -13.244400 5.875613
-3.229200 -13.244400 5.862195
-3.182400 -13.244400 5.835757
-3.135600 -13.244400 5.824511
-3.088800 -13.244400 5.790825
-3.042000 -13.244400 5.767126
-2.995200 -13.244400 5.731481
-2.948400 -13.244400 5.721121
-2.901600 -13.244400 5.691788
-2.854800 -13.244400 5.642347
-2.808000 -13.244400 5.637650
-2.761200 -13.244400 5.634741
-2.714400 -13.244400 5.630869
-2.667600 -13.244400 5.607323
-2.620800 -13.244400 5.595710
-2.574000 -13.244400 5.589017
-2.527200 -13.244400 5.589017
-2.480400 -13.244400 5.582825
-2.433600 -13.244400 5.568203
-2.386800 -13.244400 5.558350
-2.340000 -13.244400 5.537901
-2.293200 -13.244400 5.509768
-2.246400 -13.244400 5.465679
-2.199600 -13.244400 5.457544
-2.152800 -13.244400 5.450003
-2.106000 -13.244400 5.438627
-2.059200 -13.244400 5.428303
-2.012400 -13.244400 5.419559
-1.965600 -13.244400 5.419103
-1.918800 -13.244400 5.419559
-1.872000 -13.244400 5.421232
-1.825200 -13.244400 5.421232
-1.778400 -13.244400 5.419103
-1.731600 -13.244400 5.419559
-1.684800 -13.244400 5.425622
-1.638000 -13.244400 5.407656
-1.591200 -13.244400 5.402012
-1.544400 -13.244400 5.394459
-1.497600 -13.244400 5.364764
-1.450800 -13.244400 5.335280
-1.404000 -13.244400 5.323711
-1.357200 -13.244400 5.317690
-1.310400 -13.244400 5.325487
-1.263600 -13.244400 5.335280
-1.216800 -13.244400 5.363956
-1.170000 -13.244400 5.371771
-1.123200 -13.244400 5.373149
-1.076400 -13.244400 5.373149
-1.029600 -13.244400 5.365356
-0.982800 -13.244400 5.340936
-0.936000 -13.244400 5.307000
-0.889200 -13.244400 5.300573
-0.842400 -13.244400 5.300138
-0.795600 -13.244400 5.298665
-0.748800 -13.244400 5.270788
-0.702000 -13.244400 5.266397
-0.655200 -13.244400 5.264573
-0.608400 -13.244400 5.255825
-0.561600 -13.244400 5.266397
-0.514800 -13.244400 5.277821
-0.468000 -13.244400 5.279733
-0.421200 -13.244400 5.283018
-0.374400 -13.244400 5.283018
-0.327600 -13.244400 5.283906
-0.280800 -13.244400 5.302797
-0.234000 -13.244400 5.300739
-0.187200 -13.244400 5.287418
-0.140400 -13.244400 5.274753
-0.093600 -13.244400 5.261413
-0.046800 -13.244400 5.251092
0.000000 -13.244400 5.248670
0.046800 -13.244400 5.236896
0.093600 -13.244400 5.236120
0.140400 -13.244400 5.236120
0.187200 -13.244400 5.235839
0.234000 -13.244400 5.237766
0.280800 -13.244400 5.253118
0.327600 -13.244400 5.253118
0.374400 -13.244400 5.268226
0.421200 -13.244400 5.276715
0.468000 -13.244400 5.274629
0.514800 -13.244400 5.263545
0.561600 -13.244400 5.263545
0.608400 -13.244400 5.262704
0.655200 -13.244400 5.275018
0.702000 -13.244400 5.287695
0.748800 -13.244400 5.287695
0.795600 -13.244400 5.297507
0.842400 -13.244400 5.315255
0.889200 -13.244400 5.295434
0.936000 -13.244400 5.294486
0.982800 -13.244400 5.290546
1.029600 -13.244400 5.263357
1.076400 -13.244400 5.275488
1.123200 -13.244400 5.277173
1.170000 -13.244400 5.286231
1.216800 -13.244400 5.306620
1.263600 -13.244400 5.331457
1.310400 -13.244400 5.337921
1.357200 -13.244400 5.351344
1.404000 -13.244400 5.364618
1.450800 -13.244400 5.372061
1.497600 -13.244400 5.363505
1.544400 -13.244400 5.363505
1.591200 -13.244400 5.372061
1.638000 -13.244400 5.382138
1.684800 -13.244400 5.397346
1.731600 -13.244400 5.397586
1.778400 -13.244400 5.410371
1.825200 -13.244400 5.426747
1.872000 -13.244400 5.447759
1.918800 -13.244400 5.457582
1.965600 -13.244400 5.457481
2.012400 -13.244400 5.461781
2.059200 -13.244400 5.461781
2.106000 -13.244400 5.464302
2.152800 -13.244400 5.464302
2.199600 -13.244400 5.461781
2.246400 -13.244400 5.463789
2.293200 -13.244400 5.469706
2.340000 -13.244400 5.494587
2.386800 -13.244400 5.504772
2.433600 -13.244400 5.498346
2.480400 -13.244400 5.506698
2.527200 -13.244400 5.507471
2.574000 -13.244400 5.507471
2.620800 -13.244400 5.512272
2.667600 -13.244400 5.513066
2.714400 -13.244400 5.514442
2.761200 -13.244400 5.531513
2.808000 -13.244400 5.557531
2.854800 -13.244400 5.578325
2.901600 -13.244400 5.603919
2.948400 -13.244400 5.623864
2.995200 -13.244400 5.623864
3.042000 -13.244400 5.638296
3.088800 -13.244400 5.646697
3.135600 -13.244400 5.659161
3.182400 -13.244400 5.690597
3.229200 -13.244400 5.690597
3.276000 -13.244400 5.702151
3.322800 -13.244400 5.702151
3.369600 -13.244400 5.734280
3.416400 -13.244400 5.734280
3.463200 -13.244400 5.736313
3.510000 -13.244400 5.736984
3.556800 -13.244400 5.746525
3.603600 -13.244400 5.757998
3.650400 -13.244400 5.787382
3.697200 -13.244400 5.795273
3.744000 -13.244400 5.804278
3.790800 -13.244400 5.812410
3.837600 -13.244400 5.810018
3.884400 -13.244400 5.818269
3.931200 -13.244400 5.828671
3.978000 -13.244400 5.831892
4.024800 -13.244400 5.839230
4.071600 -13.244400 5.874836
4.118400 -13.244400 5.914656
4.165200 -13.244400 5.921713
4.212000 -13.244400 5.936530
4.258800 -13.244400 5.959409
4.305600 -13.244400 5.993245
4.352400 -13.244400 6.005528
4.399200 -13.244400 6.005877
4.446000 -13.244400 6.015228
4.492800 -13.244400 6.006093
4.539600 -13.244400 6.021476
4.586400 -13.244400 6.031155
4.633200 -13.244400 6.056042
4.680000 -13.244400 6.058428
4.726800 -13.244400 6.060662
4.773600 -13.244400 6.061133
4.820400 -13.244400 6.084795
4.867200 -13.244400 6.126031
4.914000 -13.244400 6.154575
4.960800 -13.244400 6.181519
5.007600 -13.244400 6.193591
5.054400 -13.244400 6.199994
5.101200 -13.244400 6.227109
5.148000 -13.244400 6.237253
5.194800 -13.244400 6.264234
5.241600 -13.244400 6.269291
5.288400 -13.244400 6.282134
5.335200 -13.244400 6.310181
5.382000 -13.244400 6.344489
5.428800 -13.244400 6.364585
5.475600 -13.244400 6.396433
5.522400 -13.244400 6.413995
5.569200 -13.244400 6.427689
5.616000 -13.244400 6.450994
5.662800 -13.244400 6.457911
5.709600 -13.244400 6.465481
5.756400 -13.244400 6.465505
5.803200 -13.244400 6.479709
5.850000 -13.244400 6.490714
5.896800 -13.244400 6.509207
5.943600 -13.244400 6.509207
5.990400 -13.244400 6.518539
6.037200 -13.244400 6.518539
6.084000 -13.244400 6.539939
6.130800 -13.244400 6.561936
6.177600 -13.244400 6.595533
6.224400 -13.244400 6.633914
6.271200 -13.244400 6.649198
6.318000 -13.244400 6.685270
6.364800 -13.244400 6.701741
6.411600 -13.244400 6.706666
6.458400 -13.244400 6.709902
6.505200 -13.244400 6.729422
6.552000 -13.244400 6.748394
6.598800 -13.244400 6.804108
6.645600 -13.244400 6.843334
6.692400 -13.244400 6.855592
6.739200 -13.244400 6.876889
6.786000 -13.244400 6.890941
6.832800 -13.244400 6.902958
6.879600 -13.244400 6.961026
6.926400 -13.244400 6.987766
6.973200 -13.244400 6.997717
7.020000 -13.244400 7.024295
7.066800 -13.244400 7.033948
7.113600 -13.244400 7.065055
7.160400 -13.244400 7.083229
7.207200 -13.244400 7.106027
7.254000 -13.244400 7.122448
7.300800 -13.244400 7.144897
7.347600 -13.244400 7.161498
7.394400 -13.244400 7.198680
7.441200 -13.244400 7.242816
7.488000 -13.244400 7.300979
7.534800 -13.244400 7.320952
7.581600 -13.244400 7.339328
7.628400 -13.244400 7.372294
7.675200 -13.244400 7.375508
7.722000 -13.244400 7.452510
7.768800 -13.244400 7.495324
7.815600 -13.244400 7.521099
7.862400 -13.244400 7.534153
7.909200 -13.244400 7.559515
7.956000 -13.244400 7.624016
8.002800 -13.244400 7.634893
8.049600 -13.244400 7.661715
8.096400 -13.244400 7.679199
8.143200 -13.244400 7.704805
8.190000 -13.244400 7.743183
8.236800 -13.244400 7.795665
8.283600 -13.244400 7.831555
8.330400 -13.244400 7.876075
8.377200 -13.244400 7.940993
8.424000 -13.244400 7.988044
8.470800 -13.244400 8.033022
8.517600 -13.244400 8.070255
8.564400 -13.244400 8.132349
8.611200 -13.244400 8.191823
8.658000 -13.244400 8.341065
8.704800 -13.244400 8.379977
8.751600 -13.244400 8.620465
14.227200 -13.244400 7.663112
14.414400 -13.244400 7.685348
14.461200 -13.244400 7.685794
14.508000 -13.244400 7.691809
14.601600 -13.244400 7.697058
14.648400 -13.244400 7.697058
14.742000 -13.244400 7.698895
14.788800 -13.244400 7.696381
14.835600 -13.244400 7.689439
14.882400 -13.244400 7.685551
15.958800 -13.244400 6.393412
16.988400 -13.244400 3.993306
17.035200 -13.244400 3.781648
17.082000 -13.244400 3.508976
17.128800 -13.244400 3.322728
17.175600 -13.244400 3.158732
17.222400 -13.244400 2.970249
17.830800 -13.244400 0.017343
17.877600 -13.244400 -0.430547
18.252000 -13.244400 -2.688750
18.298800 -13.244400 -2.755472
-18.720000 -13.197600 0.000000
-18.673200 -13.197600 0.000000
-18.626400 -13.197600 0.000000
-18.579600 -13.197600 -14.911759
-18.532800 -13.197600 -14.883478
-18.486000 -13.197600 -14.819360
-18.439200 -13.197600 -14.795724
-18.392400 -13.197600 -14.790181
-18.345600 -13.197600 -14.762011
-18.298800 -13.197600 -14.761407
-18.252000 -13.197600 -14.752379
-18.205200 -13.197600 -14.752379
-18.158400 -13.197600 -14.753448
-18.111600 -13.197600 -14.761407
-18.064800 -13.197600 -14.737615
-18.018000 -13.197600 -14.702024
-17.971200 -13.197600 -14.692529
-17.924400 -13.197600 -14.662805
-17.877600 -13.197600 -14.628519
-17.830800 -13.197600 -14.598622
-17.784000 -13.197600 -14.580574
-17.737200 -13.197600 -14.576341
-17.690400 -13.197600 -14.571061
-17.643600 -13.197600 -14.565367
-17.596800 -13.197600 -14.550599
-17.550000 -13.197600 -14.517903
-17.503200 -13.197600 -14.521407
-17.456400 -13.197600 -14.475081
-17.409600 -13.197600 -14.457979
-17.362800 -13.197600 -14.445313
-17.316000 -13.197600 -14.413380
-17.269200 -13.197600 -14.413380
-17.222400 -13.197600 -14.362969
-17.175600 -13.197600 -14.352896
-17.128800 -13.197600 -14.352896
-17.082000 -13.197600 -14.317372
-17.035200 -13.197600 -14.291229
-16.988400 -13.197600 -14.304052
-16.941600 -13.197600 -14.290765
-16.894800 -13.197600 -14.313317
-16.848000 -13.197600 -14.290581
-16.801200 -13.197600 -14.289523
-16.754400 -13.197600 -14.289652
-16.707600 -13.197600 -14.275257
-16.660800 -13.197600 -14.161491
-16.614000 -13.197600 -14.120401
-16.567200 -13.197600 -14.103260
-16.520400 -13.197600 -14.094920
-16.473600 -13.197600 -14.048569
-16.426800 -13.197600 -14.017649
-16.380000 -13.197600 -14.011896
-16.333200 -13.197600 -13.956324
-16.286400 -13.197600 -13.857337
-15.865200 -13.197600 -11.476644
-15.818400 -13.197600 -11.222227
-14.929200 -13.197600 5.093155
-14.882400 -13.197600 5.121677
-14.835600 -13.197600 5.160961
-14.788800 -13.197600 5.182073
-14.742000 -13.197600 5.238027
-14.695200 -13.197600 5.273621
-14.648400 -13.197600 5.282507
-14.601600 -13.197600 5.303912
-14.554800 -13.197600 5.315681
-14.508000 -13.197600 5.346823
-14.461200 -13.197600 5.362587
-14.414400 -13.197600 5.369956
-14.367600 -13.197600 5.380315
-14.320800 -13.197600 5.396207
-14.274000 -13.197600 5.402171
-14.227200 -13.197600 5.410572
-14.180400 -13.197600 5.414884
-14.133600 -13.197600 5.425483
-14.086800 -13.197600 5.439524
-14.040000 -13.197600 5.447225
-13.993200 -13.197600 5.455211
-13.946400 -13.197600 5.461506
-13.899600 -13.197600 5.464126
-13.852800 -13.197600 5.471130
-13.806000 -13.197600 5.477682
-13.759200 -13.197600 5.488280
-13.712400 -13.197600 5.496914
-13.665600 -13.197600 5.503394
-13.618800 -13.197600 5.537853
-13.572000 -13.197600 5.553689
-13.525200 -13.197600 5.593732
-5.382000 -13.197600 7.562571
-5.335200 -13.197600 7.442492
-5.288400 -13.197600 7.319308
-5.241600 -13.197600 7.274780
-5.194800 -13.197600 7.274780
-5.148000 -13.197600 7.228417
-5.101200 -13.197600 7.152635
-5.054400 -13.197600 7.114150
-5.007600 -13.197600 7.012890
-4.960800 -13.197600 6.930392
-4.914000 -13.197600 6.872039
-4.867200 -13.197600 6.817143
-4.820400 -13.197600 6.799834
-4.773600 -13.197600 6.766141
-4.726800 -13.197600 6.720128
-4.680000 -13.197600 6.703605
-4.633200 -13.197600 6.685913
-4.586400 -13.197600 6.662148
-4.539600 -13.197600 6.619562
-4.492800 -13.197600 6.568433
-4.446000 -13.197600 6.517774
-4.399200 -13.197600 6.473000
-4.352400 -13.197600 6.458620
-4.305600 -13.197600 6.419295
-4.258800 -13.197600 6.369706
-4.212000 -13.197600 6.311712
-4.165200 -13.197600 6.298936
-4.118400 -13.197600 6.252988
-4.071600 -13.197600 6.208423
-4.024800 -13.197600 6.193524
-3.978000 -13.197600 6.162734
-3.931200 -13.197600 6.125907
-3.884400 -13.197600 6.109787
-3.837600 -13.197600 6.089965
-3.790800 -13.197600 6.059153
-3.744000 -13.197600 6.051467
-3.697200 -13.197600 6.035245
-3.650400 -13.197600 6.014739
-3.603600 -13.197600 5.990147
-3.556800 -13.197600 5.960243
-3.510000 -13.197600 5.946279
-3.463200 -13.197600 5.934344
-3.416400 -13.197600 5.900609
-3.369600 -13.197600 5.870210
-3.322800 -13.197600 5.870210
-3.276000 -13.197600 5.863737
-3.229200 -13.197600 5.834583
-3.182400 -13.197600 5.824511
-3.135600 -13.197600 5.804439
-3.088800 -13.197600 5.790825
-3.042000 -13.197600 5.767126
-2.995200 -13.197600 5.728650
-2.948400 -13.197600 5.699590
-2.901600 -13.197600 5.665259
-2.854800 -13.197600 5.640652
-2.808000 -13.197600 5.634741
-2.761200 -13.197600 5.633015
-2.714400 -13.197600 5.629489
-2.667600 -13.197600 5.597666
-2.620800 -13.197600 5.589871
-2.574000 -13.197600 5.583231
-2.527200 -13.197600 5.588686
-2.480400 -13.197600 5.570888
-2.433600 -13.197600 5.558350
-2.386800 -13.197600 5.540727
-2.340000 -13.197600 5.518563
-2.293200 -13.197600 5.492480
-2.246400 -13.197600 5.460260
-2.199600 -13.197600 5.456660
-2.152800 -13.197600 5.450003
-2.106000 -13.197600 5.438627
-2.059200 -13.197600 5.432667
-2.012400 -13.197600 5.419559
-1.965600 -13.197600 5.419103
-1.918800 -13.197600 5.419559
-1.872000 -13.197600 5.419559
-1.825200 -13.197600 5.419559
-1.778400 -13.197600 5.417423
-1.731600 -13.197600 5.417423
-1.684800 -13.197600 5.422877
-1.638000 -13.197600 5.402012
-1.591200 -13.197600 5.391777
-1.544400 -13.197600 5.386881
-1.497600 -13.197600 5.345208
-1.450800 -13.197600 5.335280
-1.404000 -13.197600 5.325487
-1.357200 -13.197600 5.317690
-1.310400 -13.197600 5.325487
-1.263600 -13.197600 5.335280
-1.216800 -13.197600 5.343736
-1.170000 -13.197600 5.368460
-1.123200 -13.197600 5.363956
-1.076400 -13.197600 5.368460
-1.029600 -13.197600 5.354866
-0.982800 -13.197600 5.331902
-0.936000 -13.197600 5.306458
-0.889200 -13.197600 5.300138
-0.842400 -13.197600 5.296387
-0.795600 -13.197600 5.280673
-0.748800 -13.197600 5.270043
-0.702000 -13.197600 5.261935
-0.655200 -13.197600 5.249950
-0.608400 -13.197600 5.249950
-0.561600 -13.197600 5.255825
-0.514800 -13.197600 5.272604
-0.468000 -13.197600 5.277821
-0.421200 -13.197600 5.279733
-0.374400 -13.197600 5.298747
-0.327600 -13.197600 5.300739
-0.280800 -13.197600 5.306005
-0.234000 -13.197600 5.302797
-0.187200 -13.197600 5.289634
-0.140400 -13.197600 5.287418
-0.093600 -13.197600 5.266659
-0.046800 -13.197600 5.261413
0.000000 -13.197600 5.256099
0.046800 -13.197600 5.236896
0.093600 -13.197600 5.236120
0.140400 -13.197600 5.235839
0.187200 -13.197600 5.234806
0.234000 -13.197600 5.235839
0.280800 -13.197600 5.237766
0.327600 -13.197600 5.246177
0.374400 -13.197600 5.253118
0.421200 -13.197600 5.262704
0.468000 -13.197600 5.253118
0.514800 -13.197600 5.253118
0.561600 -13.197600 5.253118
0.608400 -13.197600 5.252382
0.655200 -13.197600 5.256221
0.702000 -13.197600 5.273294
0.748800 -13.197600 5.275018
0.795600 -13.197600 5.289409
0.842400 -13.197600 5.311160
0.889200 -13.197600 5.294486
0.936000 -13.197600 5.289409
0.982800 -13.197600 5.286231
1.029600 -13.197600 5.257162
1.076400 -13.197600 5.257162
1.123200 -13.197600 5.260983
1.170000 -13.197600 5.267225
1.216800 -13.197600 5.302476
1.263600 -13.197600 5.325336
1.310400 -13.197600 5.336120
1.357200 -13.197600 5.351344
1.404000 -13.197600 5.364618
1.450800 -13.197600 5.372061
1.497600 -13.197600 5.365113
1.544400 -13.197600 5.365113
1.591200 -13.197600 5.374401
1.638000 -13.197600 5.380351
1.684800 -13.197600 5.380447
1.731600 -13.197600 5.392702
1.778400 -13.197600 5.397586
1.825200 -13.197600 5.428895
1.872000 -13.197600 5.447759
1.918800 -13.197600 5.457481
1.965600 -13.197600 5.457481
2.012400 -13.197600 5.459096
2.059200 -13.197600 5.461781
2.106000 -13.197600 5.464302
2.152800 -13.197600 5.463789
2.199600 -13.197600 5.457480
2.246400 -13.197600 5.457480
2.293200 -13.197600 5.464640
2.340000 -13.197600 5.469706
2.386800 -13.197600 5.507471
2.433600 -13.197600 5.508079
2.480400 -13.197600 5.508079
2.527200 -13.197600 5.508079
2.574000 -13.197600 5.508395
2.620800 -13.197600 5.513066
2.667600 -13.197600 5.513066
2.714400 -13.197600 5.513066
2.761200 -13.197600 5.530260
2.808000 -13.197600 5.541806
2.854800 -13.197600 5.557531
2.901600 -13.197600 5.582268
2.948400 -13.197600 5.603919
2.995200 -13.197600 5.610037
3.042000 -13.197600 5.634279
3.088800 -13.197600 5.643874
3.135600 -13.197600 5.659161
3.182400 -13.197600 5.675898
3.229200 -13.197600 5.661165
3.276000 -13.197600 5.678899
3.322800 -13.197600 5.696344
3.369600 -13.197600 5.699244
3.416400 -13.197600 5.718575
3.463200 -13.197600 5.734280
3.510000 -13.197600 5.734280
3.556800 -13.197600 5.737976
3.603600 -13.197600 5.764369
3.650400 -13.197600 5.787717
3.697200 -13.197600 5.795273
3.744000 -13.197600 5.798200
3.790800 -13.197600 5.799855
3.837600 -13.197600 5.804278
3.884400 -13.197600 5.806563
3.931200 -13.197600 5.818269
3.978000 -13.197600 5.824231
4.024800 -13.197600 5.831892
4.071600 -13.197600 5.864105
4.118400 -13.197600 5.906526
4.165200 -13.197600 5.914745
4.212000 -13.197600 5.920198
4.258800 -13.197600 5.959409
4.305600 -13.197600 5.991737
4.352400 -13.197600 5.993245
4.399200 -13.197600 6.000994
4.446000 -13.197600 6.005877
4.492800 -13.197600 6.006093
4.539600 -13.197600 6.021476
4.586400 -13.197600 6.031155
4.633200 -13.197600 6.056109
4.680000 -13.197600 6.060662
4.726800 -13.197600 6.063533
4.773600 -13.197600 6.070581
4.820400 -13.197600 6.095186
4.867200 -13.197600 6.126031
4.914000 -13.197600 6.148234
4.960800 -13.197600 6.164986
5.007600 -13.197600 6.186586
5.054400 -13.197600 6.198405
5.101200 -13.197600 6.222246
5.148000 -13.197600 6.233112
5.194800 -13.197600 6.239066
5.241600 -13.197600 6.265331
5.288400 -13.197600 6.275483
5.335200 -13.197600 6.285323
5.382000 -13.197600 6.311189
5.428800 -13.197600 6.338721
5.475600 -13.197600 6.357485
5.522400 -13.197600 6.396433
5.569200 -13.197600 6.417471
5.616000 -13.197600 6.426596
5.662800 -13.197600 6.450994
5.709600 -13.197600 6.464341
5.756400 -13.197600 6.465481
5.803200 -13.197600 6.471691
5.850000 -13.197600 6.479709
5.896800 -13.197600 6.502127
5.943600 -13.197600 6.504913
5.990400 -13.197600 6.511694
6.037200 -13.197600 6.514221
6.084000 -13.197600 6.539939
6.130800 -13.197600 6.553454
6.177600 -13.197600 6.591864
6.224400 -13.197600 6.619416
6.271200 -13.197600 6.651338
6.318000 -13.197600 6.685068
6.364800 -13.197600 6.701741
6.411600 -13.197600 6.717280
6.458400 -13.197600 6.721372
6.505200 -13.197600 6.753199
6.552000 -13.197600 6.781745
6.598800 -13.197600 6.812702
6.645600 -13.197600 6.855592
6.692400 -13.197600 6.871458
6.739200 -13.197600 6.880286
6.786000 -13.197600 6.891105
6.832800 -13.197600 6.896793
6.879600 -13.197600 6.937940
6.926400 -13.197600 6.967754
6.973200 -13.197600 6.996577
7.020000 -13.197600 7.023733
7.066800 -13.197600 7.033948
7.113600 -13.197600 7.054388
7.160400 -13.197600 7.072482
7.207200 -13.197600 7.091368
7.254000 -13.197600 7.119437
7.300800 -13.197600 7.144897
7.347600 -13.197600 7.161498
7.394400 -13.197600 7.195218
7.441200 -13.197600 7.242816
7.488000 -13.197600 7.300979
7.534800 -13.197600 7.328386
7.581600 -13.197600 7.372294
7.628400 -13.197600 7.375508
7.675200 -13.197600 7.385954
7.722000 -13.197600 7.459185
7.768800 -13.197600 7.495947
7.815600 -13.197600 7.522297
7.862400 -13.197600 7.539759
7.909200 -13.197600 7.559515
7.956000 -13.197600 7.624016
8.002800 -13.197600 7.634893
8.049600 -13.197600 7.659354
8.096400 -13.197600 7.676718
8.143200 -13.197600 7.733989
8.190000 -13.197600 7.755421
8.236800 -13.197600 7.801908
8.283600 -13.197600 7.862593
8.330400 -13.197600 7.890470
8.377200 -13.197600 7.956164
8.424000 -13.197600 8.009052
8.470800 -13.197600 8.067750
8.517600 -13.197600 8.113693
8.564400 -13.197600 8.136746
8.611200 -13.197600 8.218517
8.658000 -13.197600 8.353088
8.704800 -13.197600 8.459447
8.751600 -13.197600 8.682221
13.899600 -13.197600 7.625770
13.946400 -13.197600 7.635177
14.320800 -13.197600 7.638826
14.367600 -13.197600 7.640307
14.414400 -13.197600 7.673888
14.461200 -13.197600 7.674304
14.601600 -13.197600 7.697058
14.648400 -13.197600 7.699023
14.788800 -13.197600 7.706611
14.835600 -13.197600 7.699703
14.882400 -13.197600 7.698895
16.473600 -13.197600 6.381389
16.520400 -13.197600 6.404873
16.988400 -13.197600 4.076708
17.035200 -13.197600 3.902095
17.082000 -13.197600 3.749954
17.128800 -13.197600 3.482183
17.175600 -13.197600 3.290542
17.222400 -13.197600 3.075653
17.269200 -13.197600 2.872795
17.316000 -13.197600 2.711640
18.252000 -13.197600 -2.541919
-18.720000 -13.150800 0.000000
-18.673200 -13.150800 0.000000
-18.626400 -13.150800 0.000000
-18.579600 -13.150800 -14.944228
-18.532800 -13.150800 -14.893063
-18.486000 -13.150800 -14.839274
-18.439200 -13.150800 -14.818864
-18.392400 -13.150800 -14.795724
-18.345600 -13.150800 -14.778066
-18.298800 -13.150800 -14.779834
-18.252000 -13.150800 -14.761407
-18.205200 -13.150800 -14.752379
-18.158400 -13.150800 -14.761407
-18.111600 -13.150800 -14.761407
-18.064800 -13.150800 -14.737615
-18.018000 -13.150800 -14.702024
-17.971200 -13.150800 -14.688724
-17.924400 -13.150800 -14.663770
-17.877600 -13.150800 -14.647840
-17.830800 -13.150800 -14.584742
-17.784000 -13.150800 -14.579516
-17.737200 -13.150800 -14.576341
-17.690400 -13.150800 -14.571061
-17.643600 -13.150800 -14.569427
-17.596800 -13.150800 -14.561259
-17.550000 -13.150800 -14.543325
-17.503200 -13.150800 -14.550599
-17.456400 -13.150800 -14.475081
-17.409600 -13.150800 -14.445858
-17.362800 -13.150800 -14.422545
-17.316000 -13.150800 -14.389103
-17.269200 -13.150800 -14.391938
-17.222400 -13.150800 -14.362969
-17.175600 -13.150800 -14.342236
-17.128800 -13.150800 -14.342236
-17.082000 -13.150800 -14.304052
-17.035200 -13.150800 -14.291229
-16.988400 -13.150800 -14.313317
-16.941600 -13.150800 -14.304052
-16.894800 -13.150800 -14.317372
-16.848000 -13.150800 -14.312271
-16.801200 -13.150800 -14.289523
-16.754400 -13.150800 -14.289523
-16.707600 -13.150800 -14.265391
-16.660800 -13.150800 -14.161491
-16.614000 -13.150800 -14.116971
-16.567200 -13.150800 -14.098478
-16.520400 -13.150800 -14.064201
-16.473600 -13.150800 -14.038881
-16.426800 -13.150800 -14.016242
-16.380000 -13.150800 -14.008446
-16.333200 -13.150800 -13.941511
-15.912000 -13.150800 -11.482004
-15.865200 -13.150800 -11.503752
-14.929200 -13.150800 5.128035
-14.882400 -13.150800 5.160961
-14.835600 -13.150800 5.193038
-14.788800 -13.150800 5.238027
-14.742000 -13.150800 5.271990
-14.695200 -13.150800 5.282507
-14.648400 -13.150800 5.303826
-14.601600 -13.150800 5.315127
-14.554800 -13.150800 5.346359
-14.508000 -13.150800 5.354067
-14.461200 -13.150800 5.369640
-14.414400 -13.150800 5.376397
-14.367600 -13.150800 5.399135
-14.320800 -13.150800 5.407799
-14.274000 -13.150800 5.415490
-14.227200 -13.150800 5.420327
-14.180400 -13.150800 5.430275
-14.133600 -13.150800 5.442828
-14.086800 -13.150800 5.447479
-14.040000 -13.150800 5.453674
-13.993200 -13.150800 5.460013
-13.946400 -13.150800 5.468517
-13.899600 -13.150800 5.472221
-13.852800 -13.150800 5.483270
-13.806000 -13.150800 5.494504
-13.759200 -13.150800 5.498757
-13.712400 -13.150800 5.506588
-13.665600 -13.150800 5.537853
-13.618800 -13.150800 5.556910
-13.572000 -13.150800 5.576018
-5.335200 -13.150800 7.391273
-5.288400 -13.150800 7.313418
-5.241600 -13.150800 7.274780
-5.194800 -13.150800 7.276148
-5.148000 -13.150800 7.274415
-5.101200 -13.150800 7.161398
-5.054400 -13.150800 7.114150
-5.007600 -13.150800 7.012890
-4.960800 -13.150800 6.921394
-4.914000 -13.150800 6.857867
-4.867200 -13.150800 6.811012
-4.820400 -13.150800 6.785866
-4.773600 -13.150800 6.766141
-4.726800 -13.150800 6.728152
-4.680000 -13.150800 6.703605
-4.633200 -13.150800 6.677273
-4.586400 -13.150800 6.649497
-4.539600 -13.150800 6.611554
-4.492800 -13.150800 6.556524
-4.446000 -13.150800 6.488794
-4.399200 -13.150800 6.469467
-4.352400 -13.150800 6.449370
-4.305600 -13.150800 6.403394
-4.258800 -13.150800 6.346101
-4.212000 -13.150800 6.307870
-4.165200 -13.150800 6.292996
-4.118400 -13.150800 6.242198
-4.071600 -13.150800 6.196415
-4.024800 -13.150800 6.180111
-3.978000 -13.150800 6.147929
-3.931200 -13.150800 6.110256
-3.884400 -13.150800 6.097866
-3.837600 -13.150800 6.071694
-3.790800 -13.150800 6.052626
-3.744000 -13.150800 6.040283
-3.697200 -13.150800 6.021624
-3.650400 -13.150800 6.000457
-3.603600 -13.150800 5.968482
-3.556800 -13.150800 5.955102
-3.510000 -13.150800 5.938727
-3.463200 -13.150800 5.934890
-3.416400 -13.150800 5.900609
-3.369600 -13.150800 5.868875
-3.322800 -13.150800 5.869000
-3.276000 -13.150800 5.856483
-3.229200 -13.150800 5.819849
-3.182400 -13.150800 5.819739
-3.135600 -13.150800 5.802722
-3.088800 -13.150800 5.781487
-3.042000 -13.150800 5.755329
-2.995200 -13.150800 5.717916
-2.948400 -13.150800 5.695021
-2.901600 -13.150800 5.656771
-2.854800 -13.150800 5.637715
-2.808000 -13.150800 5.633015
-2.761200 -13.150800 5.633015
-2.714400 -13.150800 5.629489
-2.667600 -13.150800 5.608774
-2.620800 -13.150800 5.597666
-2.574000 -13.150800 5.589871
-2.527200 -13.150800 5.589871
-2.480400 -13.150800 5.576004
-2.433600 -13.150800 5.548537
-2.386800 -13.150800 5.530974
-2.340000 -13.150800 5.498286
-2.293200 -13.150800 5.469256
-2.246400 -13.150800 5.460260
-2.199600 -13.150800 5.455243
-2.152800 -13.150800 5.443552
-2.106000 -13.150800 5.439229
-2.059200 -13.150800 5.421232
-2.012400 -13.150800 5.411525
-1.965600 -13.150800 5.411525
-1.918800 -13.150800 5.411919
-1.872000 -13.150800 5.417416
-1.825200 -13.150800 5.417416
-1.778400 -13.150800 5.411919
-1.731600 -13.150800 5.409651
-1.684800 -13.150800 5.409651
-1.638000 -13.150800 5.391777
-1.591200 -13.150800 5.383079
-1.544400 -13.150800 5.352022
-1.497600 -13.150800 5.332138
-1.450800 -13.150800 5.321001
-1.404000 -13.150800 5.317690
-1.357200 -13.150800 5.301258
-1.310400 -13.150800 5.320020
-1.263600 -13.150800 5.325487
-1.216800 -13.150800 5.336266
-1.170000 -13.150800 5.363099
-1.123200 -13.150800 5.338331
-1.076400 -13.150800 5.343147
-1.029600 -13.150800 5.337637
-0.982800 -13.150800 5.308529
-0.936000 -13.150800 5.300595
-0.889200 -13.150800 5.296387
-0.842400 -13.150800 5.291635
-0.795600 -13.150800 5.287507
-0.748800 -13.150800 5.276204
-0.702000 -13.150800 5.266397
-0.655200 -13.150800 5.255160
-0.608400 -13.150800 5.245522
-0.561600 -13.150800 5.266397
-0.514800 -13.150800 5.272604
-0.468000 -13.150800 5.272604
-0.421200 -13.150800 5.273517
-0.374400 -13.150800 5.273517
-0.327600 -13.150800 5.278057
-0.280800 -13.150800 5.287418
-0.234000 -13.150800 5.278057
-0.187200 -13.150800 5.278057
-0.140400 -13.150800 5.261413
-0.093600 -13.150800 5.264846
-0.046800 -13.150800 5.264846
0.000000 -13.150800 5.266659
0.046800 -13.150800 5.244371
0.093600 -13.150800 5.236896
0.140400 -13.150800 5.236120
0.187200 -13.150800 5.238963
0.234000 -13.150800 5.238963
0.280800 -13.150800 5.252607
0.327600 -13.150800 5.253118
0.374400 -13.150800 5.253118
0.421200 -13.150800 5.262704
0.468000 -13.150800 5.252607
0.514800 -13.150800 5.252382
0.561600 -13.150800 5.246638
0.608400 -13.150800 5.249681
0.655200 -13.150800 5.246638
0.702000 -13.150800 5.251722
0.748800 -13.150800 5.263545
0.795600 -13.150800 5.284268
0.842400 -13.150800 5.294977
0.889200 -13.150800 5.294977
0.936000 -13.150800 5.286231
0.982800 -13.150800 5.286231
1.029600 -13.150800 5.256267
1.076400 -13.150800 5.256267
1.123200 -13.150800 5.257162
1.170000 -13.150800 5.267225
1.216800 -13.150800 5.289102
1.263600 -13.150800 5.306620
1.310400 -13.150800 5.328823
1.357200 -13.150800 5.339770
1.404000 -13.150800 5.339770
1.450800 -13.150800 5.346981
1.497600 -13.150800 5.346981
1.544400 -13.150800 5.350538
1.591200 -13.150800 5.362063
1.638000 -13.150800 5.379205
1.684800 -13.150800 5.392702
1.731600 -13.150800 5.397586
1.778400 -13.150800 5.404347
1.825200 -13.150800 5.424154
1.872000 -13.150800 5.439049
1.918800 -13.150800 5.439049
1.965600 -13.150800 5.439049
2.012400 -13.150800 5.437830
2.059200 -13.150800 5.445664
2.106000 -13.150800 5.457480
2.152800 -13.150800 5.457480
2.199600 -13.150800 5.444675
2.246400 -13.150800 5.444675
2.293200 -13.150800 5.449249
2.340000 -13.150800 5.463789
2.386800 -13.150800 5.497293
2.433600 -13.150800 5.506698
2.480400 -13.150800 5.506698
2.527200 -13.150800 5.506698
2.574000 -13.150800 5.511643
2.620800 -13.150800 5.513066
2.667600 -13.150800 5.513420
2.714400 -13.150800 5.513066
2.761200 -13.150800 5.537617
2.808000 -13.150800 5.543014
2.854800 -13.150800 5.557531
2.901600 -13.150800 5.582268
2.948400 -13.150800 5.603919
2.995200 -13.150800 5.603919
3.042000 -13.150800 5.629630
3.088800 -13.150800 5.638296
3.135600 -13.150800 5.667853
3.182400 -13.150800 5.678899
3.229200 -13.150800 5.675898
3.276000 -13.150800 5.678899
3.322800 -13.150800 5.682806
3.369600 -13.150800 5.689996
3.416400 -13.150800 5.696344
3.463200 -13.150800 5.699244
3.510000 -13.150800 5.716326
3.556800 -13.150800 5.716326
3.603600 -13.150800 5.721332
3.650400 -13.150800 5.764369
3.697200 -13.150800 5.769149
3.744000 -13.150800 5.797532
3.790800 -13.150800 5.799855
3.837600 -13.150800 5.804278
3.884400 -13.150800 5.810018
3.931200 -13.150800 5.818269
3.978000 -13.150800 5.824231
4.024800 -13.150800 5.827971
4.071600 -13.150800 5.836593
4.118400 -13.150800 5.865832
4.165200 -13.150800 5.906526
4.212000 -13.150800 5.914745
4.258800 -13.150800 5.951717
4.305600 -13.150800 5.958152
4.352400 -13.150800 5.976719
4.399200 -13.150800 5.991737
4.446000 -13.150800 6.000994
4.492800 -13.150800 6.005877
4.539600 -13.150800 6.017847
4.586400 -13.150800 6.056109
4.633200 -13.150800 6.060662
4.680000 -13.150800 6.063533
4.726800 -13.150800 6.070581
4.773600 -13.150800 6.079736
4.820400 -13.150800 6.095186
4.867200 -13.150800 6.117287
4.914000 -13.150800 6.138914
4.960800 -13.150800 6.154575
5.007600 -13.150800 6.170275
5.054400 -13.150800 6.172482
5.101200 -13.150800 6.198405
5.148000 -13.150800 6.225979
5.194800 -13.150800 6.233112
5.241600 -13.150800 6.236793
5.288400 -13.150800 6.269291
5.335200 -13.150800 6.282134
5.382000 -13.150800 6.306163
5.428800 -13.150800 6.336571
5.475600 -13.150800 6.357284
5.522400 -13.150800 6.357485
5.569200 -13.150800 6.398052
5.616000 -13.150800 6.413995
5.662800 -13.150800 6.427689
5.709600 -13.150800 6.460455
5.756400 -13.150800 6.464341
5.803200 -13.150800 6.464341
5.850000 -13.150800 6.476818
5.896800 -13.150800 6.501989
5.943600 -13.150800 6.501989
5.990400 -13.150800 6.510515
6.037200 -13.150800 6.514221
6.084000 -13.150800 6.536694
6.130800 -13.150800 6.552343
6.177600 -13.150800 6.584742
6.224400 -13.150800 6.629492
6.271200 -13.150800 6.655584
6.318000 -13.150800 6.685068
6.364800 -13.150800 6.693556
6.411600 -13.150800 6.717280
6.458400 -13.150800 6.717280
6.505200 -13.150800 6.769717
6.552000 -13.150800 6.782444
6.598800 -13.150800 6.812702
6.645600 -13.150800 6.851282
6.692400 -13.150800 6.876889
6.739200 -13.150800 6.882893
6.786000 -13.150800 6.894488
6.832800 -13.150800 6.898085
6.879600 -13.150800 6.947170
6.926400 -13.150800 6.973643
6.973200 -13.150800 6.997717
7.020000 -13.150800 7.023733
7.066800 -13.150800 7.033707
7.113600 -13.150800 7.054388
7.160400 -13.150800 7.072482
7.207200 -13.150800 7.086721
7.254000 -13.150800 7.096333
7.300800 -13.150800 7.144897
7.347600 -13.150800 7.160096
7.394400 -13.150800 7.195218
7.441200 -13.150800 7.234933
7.488000 -13.150800 7.300157
7.534800 -13.150800 7.320952
7.581600 -13.150800 7.372294
7.628400 -13.150800 7.384562
7.675200 -13.150800 7.407399
7.722000 -13.150800 7.471017
7.768800 -13.150800 7.500367
7.815600 -13.150800 7.522297
7.862400 -13.150800 7.553405
7.909200 -13.150800 7.564671
7.956000 -13.150800 7.629242
8.002800 -13.150800 7.659354
8.049600 -13.150800 7.668936
8.096400 -13.150800 7.702087
8.143200 -13.150800 7.737099
8.190000 -13.150800 7.770263
8.236800 -13.150800 7.827958
8.283600 -13.150800 7.863129
8.330400 -13.150800 7.903693
8.377200 -13.150800 7.985053
8.424000 -13.150800 8.032017
8.470800 -13.150800 8.067750
8.517600 -13.150800 8.132747
8.564400 -13.150800 8.186301
8.611200 -13.150800 8.238372
8.658000 -13.150800 8.353088
8.704800 -13.150800 8.478777
8.751600 -13.150800 8.610674
13.712400 -13.150800 7.632074
13.759200 -13.150800 7.642475
13.806000 -13.150800 7.654764
13.852800 -13.150800 7.635177
13.899600 -13.150800 7.626250
14.274000 -13.150800 7.634860
14.320800 -13.150800 7.635617
14.367600 -13.150800 7.638826
14.414400 -13.150800 7.638826
14.742000 -13.150800 7.706611
14.882400 -13.150800 7.715262
16.426800 -13.150800 6.390554
16.473600 -13.150800 6.404873
16.988400 -13.150800 4.291371
17.035200 -13.150800 4.041294
17.082000 -13.150800 3.871109
17.269200 -13.150800 2.997941
18.345600 -13.150800 -2.715695
18.392400 -13.150800 -2.813195
-18.720000 -13.104000 0.000000
-18.673200 -13.104000 0.000000
-18.626400 -13.104000 0.000000
-18.579600 -13.104000 -14.960728
-18.532800 -13.104000 -14.920999
-18.486000 -13.104000 -14.859503
-18.439200 -13.104000 -14.850544
-18.392400 -13.104000 -14.846148
-18.345600 -13.104000 -14.819360
-18.298800 -13.104000 -14.819360
-18.252000 -13.104000 -14.801581
-18.205200 -13.104000 -14.779834
-18.158400 -13.104000 -14.779834
-18.111600 -13.104000 -14.777353
-18.064800 -13.104000 -14.739513
-18.018000 -13.104000 -14.694765
-17.971200 -13.104000 -14.688724
-17.924400 -13.104000 -14.663770
-17.877600 -13.104000 -14.662102
-17.830800 -13.104000 -14.636584
-17.784000 -13.104000 -14.611576
-17.737200 -13.104000 -14.584742
-17.690400 -13.104000 -14.598309
-17.643600 -13.104000 -14.571061
-17.596800 -13.104000 -14.556007
-17.550000 -13.104000 -14.543325
-17.503200 -13.104000 -14.517903
-17.456400 -13.104000 -14.458991
-17.409600 -13.104000 -14.444491
-17.362800 -13.104000 -14.422545
-17.316000 -13.104000 -14.389103
-17.269200 -13.104000 -14.379549
-17.222400 -13.104000 -14.352896
-17.175600 -13.104000 -14.304052
-17.128800 -13.104000 -14.304052
-17.082000 -13.104000 -14.285580
-17.035200 -13.104000 -14.266977
-16.988400 -13.104000 -14.288054
-16.941600 -13.104000 -14.269723
-16.894800 -13.104000 -14.266977
-16.848000 -13.104000 -14.266977
-16.801200 -13.104000 -14.250417
-16.754400 -13.104000 -14.238797
-16.707600 -13.104000 -14.229835
-16.660800 -13.104000 -14.141656
-16.614000 -13.104000 -14.108192
-16.567200 -13.104000 -14.078422
-16.520400 -13.104000 -14.058883
-16.473600 -13.104000 -14.020191
-16.426800 -13.104000 -13.984434
-16.380000 -13.104000 -13.912739
-16.333200 -13.104000 -13.741911
-15.912000 -13.104000 -11.318978
-15.022800 -13.104000 5.093155
-14.976000 -13.104000 5.120843
-14.929200 -13.104000 5.155116
-14.882400 -13.104000 5.183881
-14.835600 -13.104000 5.208777
-14.788800 -13.104000 5.253607
-14.742000 -13.104000 5.280654
-14.695200 -13.104000 5.303826
-14.648400 -13.104000 5.315681
-14.601600 -13.104000 5.346823
-14.554800 -13.104000 5.356762
-14.508000 -13.104000 5.369640
-14.461200 -13.104000 5.375129
-14.414400 -13.104000 5.385929
-14.367600 -13.104000 5.407684
-14.320800 -13.104000 5.420327
-14.274000 -13.104000 5.430620
-14.227200 -13.104000 5.443426
-14.180400 -13.104000 5.445264
-14.133600 -13.104000 5.453674
-14.086800 -13.104000 5.460013
-14.040000 -13.104000 5.467208
-13.993200 -13.104000 5.468683
-13.946400 -13.104000 5.472221
-13.899600 -13.104000 5.478637
-13.852800 -13.104000 5.488280
-13.806000 -13.104000 5.498757
-13.759200 -13.104000 5.502915
-13.712400 -13.104000 5.513049
-13.665600 -13.104000 5.552322
-13.618800 -13.104000 5.565264
-13.572000 -13.104000 5.611142
-5.335200 -13.104000 7.313418
-5.288400 -13.104000 7.274415
-5.241600 -13.104000 7.185264
-5.194800 -13.104000 7.197734
-5.148000 -13.104000 7.185995
-5.101200 -13.104000 7.150551
-5.054400 -13.104000 7.071556
-5.007600 -13.104000 6.941752
-4.960800 -13.104000 6.900660
-4.914000 -13.104000 6.859121
-4.867200 -13.104000 6.811012
-4.820400 -13.104000 6.780632
-4.773600 -13.104000 6.761298
-4.726800 -13.104000 6.715911
-4.680000 -13.104000 6.667286
-4.633200 -13.104000 6.649497
-4.586400 -13.104000 6.621056
-4.539600 -13.104000 6.592334
-4.492800 -13.104000 6.535429
-4.446000 -13.104000 6.482012
-4.399200 -13.104000 6.458620
-4.352400 -13.104000 6.435421
-4.305600 -13.104000 6.385150
-4.258800 -13.104000 6.312656
-4.212000 -13.104000 6.307339
-4.165200 -13.104000 6.261609
-4.118400 -13.104000 6.208851
-4.071600 -13.104000 6.191246
-4.024800 -13.104000 6.164824
-3.978000 -13.104000 6.128495
-3.931200 -13.104000 6.110256
-3.884400 -13.104000 6.090405
-3.837600 -13.104000 6.063326
-3.790800 -13.104000 6.051467
-3.744000 -13.104000 6.039845
-3.697200 -13.104000 6.008608
-3.650400 -13.104000 5.984730
-3.603600 -13.104000 5.961871
-3.556800 -13.104000 5.950092
-3.510000 -13.104000 5.937899
-3.463200 -13.104000 5.922193
-3.416400 -13.104000 5.896272
-3.369600 -13.104000 5.860156
-3.322800 -13.104000 5.860156
-3.276000 -13.104000 5.832782
-3.229200 -13.104000 5.817483
-3.182400 -13.104000 5.811382
-3.135600 -13.104000 5.799596
-3.088800 -13.104000 5.767325
-3.042000 -13.104000 5.726988
-2.995200 -13.104000 5.699590
-2.948400 -13.104000 5.695043
-2.901600 -13.104000 5.680144
-2.854800 -13.104000 5.642347
-2.808000 -13.104000 5.634741
-2.761200 -13.104000 5.634741
-2.714400 -13.104000 5.629489
-2.667600 -13.104000 5.608774
-2.620800 -13.104000 5.597666
-2.574000 -13.104000 5.593365
-2.527200 -13.104000 5.588686
-2.480400 -13.104000 5.564372
-2.433600 -13.104000 5.538835
-2.386800 -13.104000 5.505933
-2.340000 -13.104000 5.485553
-2.293200 -13.104000 5.465800
-2.246400 -13.104000 5.463376
-2.199600 -13.104000 5.456660
-2.152800 -13.104000 5.445120
-2.106000 -13.104000 5.441283
-2.059200 -13.104000 5.436726
-2.012400 -13.104000 5.411525
-1.965600 -13.104000 5.411525
-1.918800 -13.104000 5.411525
-1.872000 -13.104000 5.411919
-1.825200 -13.104000 5.411919
-1.778400 -13.104000 5.411919
-1.731600 -13.104000 5.403576
-1.684800 -13.104000 5.403143
-1.638000 -13.104000 5.373716
-1.591200 -13.104000 5.361894
-1.544400 -13.104000 5.335280
-1.497600 -13.104000 5.319659
-1.450800 -13.104000 5.317690
-1.404000 -13.104000 5.317690
-1.357200 -13.104000 5.316250
-1.310400 -13.104000 5.321001
-1.263600 -13.104000 5.325487
-1.216800 -13.104000 5.336266
-1.170000 -13.104000 5.343147
-1.123200 -13.104000 5.337637
-1.076400 -13.104000 5.327273
-1.029600 -13.104000 5.325669
-0.982800 -13.104000 5.306458
-0.936000 -13.104000 5.300165
-0.889200 -13.104000 5.296387
-0.842400 -13.104000 5.283100
-0.795600 -13.104000 5.280673
-0.748800 -13.104000 5.266397
-0.702000 -13.104000 5.264573
-0.655200 -13.104000 5.256584
-0.608400 -13.104000 5.247727
-0.561600 -13.104000 5.255160
-0.514800 -13.104000 5.260519
-0.468000 -13.104000 5.272604
-0.421200 -13.104000 5.272604
-0.374400 -13.104000 5.265804
-0.327600 -13.104000 5.278057
-0.280800 -13.104000 5.286108
-0.234000 -13.104000 5.278057
-0.187200 -13.104000 5.287418
-0.140400 -13.104000 5.264846
-0.093600 -13.104000 5.275578
-0.046800 -13.104000 5.287418
0.000000 -13.104000 5.289135
0.046800 -13.104000 5.287634
0.093600 -13.104000 5.284009
0.140400 -13.104000 5.266659
0.187200 -13.104000 5.266659
0.234000 -13.104000 5.253674
0.280800 -13.104000 5.253674
0.327600 -13.104000 5.253674
0.374400 -13.104000 5.253118
0.421200 -13.104000 5.253118
0.468000 -13.104000 5.245142
0.514800 -13.104000 5.246638
0.561600 -13.104000 5.245142
0.608400 -13.104000 5.246638
0.655200 -13.104000 5.238475
0.702000 -13.104000 5.249681
0.748800 -13.104000 5.256221
0.795600 -13.104000 5.284268
0.842400 -13.104000 5.297507
0.889200 -13.104000 5.297507
0.936000 -13.104000 5.289409
0.982800 -13.104000 5.294486
1.029600 -13.104000 5.257162
1.076400 -13.104000 5.256267
1.123200 -13.104000 5.257162
1.170000 -13.104000 5.266046
1.216800 -13.104000 5.289102
1.263600 -13.104000 5.306620
1.310400 -13.104000 5.330535
1.357200 -13.104000 5.338979
1.404000 -13.104000 5.338979
1.450800 -13.104000 5.338979
1.497600 -13.104000 5.346981
1.544400 -13.104000 5.346981
1.591200 -13.104000 5.358677
1.638000 -13.104000 5.365113
1.684800 -13.104000 5.379205
1.731600 -13.104000 5.382138
1.778400 -13.104000 5.397586
1.825200 -13.104000 5.410371
1.872000 -13.104000 5.436268
1.918800 -13.104000 5.437185
1.965600 -13.104000 5.442296
2.012400 -13.104000 5.437830
2.059200 -13.104000 5.449249
2.106000 -13.104000 5.459408
2.152800 -13.104000 5.463789
2.199600 -13.104000 5.449249
2.246400 -13.104000 5.445664
2.293200 -13.104000 5.449249
2.340000 -13.104000 5.463789
2.386800 -13.104000 5.498346
2.433600 -13.104000 5.508395
2.480400 -13.104000 5.508395
2.527200 -13.104000 5.508395
2.574000 -13.104000 5.515173
2.620800 -13.104000 5.515173
2.667600 -13.104000 5.540306
2.714400 -13.104000 5.537617
2.761200 -13.104000 5.544511
2.808000 -13.104000 5.553563
2.854800 -13.104000 5.564035
2.901600 -13.104000 5.582268
2.948400 -13.104000 5.610037
2.995200 -13.104000 5.610037
3.042000 -13.104000 5.630444
3.088800 -13.104000 5.643874
3.135600 -13.104000 5.667193
3.182400 -13.104000 5.678899
3.229200 -13.104000 5.682806
3.276000 -13.104000 5.682806
3.322800 -13.104000 5.682806
3.369600 -13.104000 5.682806
3.416400 -13.104000 5.689996
3.463200 -13.104000 5.699244
3.510000 -13.104000 5.716326
3.556800 -13.104000 5.716110
3.603600 -13.104000 5.718701
3.650400 -13.104000 5.759858
3.697200 -13.104000 5.781950
3.744000 -13.104000 5.797532
3.790800 -13.104000 5.800312
3.837600 -13.104000 5.804278
3.884400 -13.104000 5.810096
3.931200 -13.104000 5.811917
3.978000 -13.104000 5.824047
4.024800 -13.104000 5.827828
4.071600 -13.104000 5.835061
4.118400 -13.104000 5.836593
4.165200 -13.104000 5.897019
4.212000 -13.104000 5.914656
4.258800 -13.104000 5.920198
4.305600 -13.104000 5.956210
4.352400 -13.104000 5.973662
4.399200 -13.104000 5.979482
4.446000 -13.104000 5.991737
4.492800 -13.104000 6.005528
4.539600 -13.104000 6.015228
4.586400 -13.104000 6.058804
4.633200 -13.104000 6.063533
4.680000 -13.104000 6.063796
4.726800 -13.104000 6.070683
4.773600 -13.104000 6.089094
4.820400 -13.104000 6.097601
4.867200 -13.104000 6.119770
4.914000 -13.104000 6.137598
4.960800 -13.104000 6.148234
5.007600 -13.104000 6.155990
5.054400 -13.104000 6.170275
5.101200 -13.104000 6.186586
5.148000 -13.104000 6.198405
5.194800 -13.104000 6.225979
5.241600 -13.104000 6.226672
5.288400 -13.104000 6.264223
5.335200 -13.104000 6.282134
5.382000 -13.104000 6.299221
5.428800 -13.104000 6.311189
5.475600 -13.104000 6.338721
5.522400 -13.104000 6.357284
5.569200 -13.104000 6.396433
5.616000 -13.104000 6.398896
5.662800 -13.104000 6.413995
5.709600 -13.104000 6.422569
5.756400 -13.104000 6.453067
5.803200 -13.104000 6.460455
5.850000 -13.104000 6.464341
5.896800 -13.104000 6.496944
5.943600 -13.104000 6.500593
5.990400 -13.104000 6.507856
6.037200 -13.104000 6.510515
6.084000 -13.104000 6.528243
6.130800 -13.104000 6.546512
6.177600 -13.104000 6.569671
6.224400 -13.104000 6.610301
6.271200 -13.104000 6.637330
6.318000 -13.104000 6.667077
6.364800 -13.104000 6.681633
6.411600 -13.104000 6.701741
6.458400 -13.104000 6.701814
6.505200 -13.104000 6.753199
6.552000 -13.104000 6.781745
6.598800 -13.104000 6.817288
6.645600 -13.104000 6.851282
6.692400 -13.104000 6.882357
6.739200 -13.104000 6.890030
6.786000 -13.104000 6.896793
6.832800 -13.104000 6.905888
6.879600 -13.104000 6.947170
6.926400 -13.104000 6.979784
6.973200 -13.104000 6.997717
7.020000 -13.104000 7.024295
7.066800 -13.104000 7.033948
7.113600 -13.104000 7.065055
7.160400 -13.104000 7.075453
7.207200 -13.104000 7.091368
7.254000 -13.104000 7.119437
7.300800 -13.104000 7.146539
7.347600 -13.104000 7.161498
7.394400 -13.104000 7.195218
7.441200 -13.104000 7.242816
7.488000 -13.104000 7.300157
7.534800 -13.104000 7.320952
7.581600 -13.104000 7.372294
7.628400 -13.104000 7.384562
7.675200 -13.104000 7.416964
7.722000 -13.104000 7.459185
7.768800 -13.104000 7.502091
7.815600 -13.104000 7.534153
7.862400 -13.104000 7.556389
7.909200 -13.104000 7.572295
7.956000 -13.104000 7.628410
8.002800 -13.104000 7.655805
8.049600 -13.104000 7.676718
8.096400 -13.104000 7.720929
8.143200 -13.104000 7.743183
8.190000 -13.104000 7.786349
8.236800 -13.104000 7.855944
8.283600 -13.104000 7.895593
8.330400 -13.104000 7.940993
8.377200 -13.104000 7.986053
8.424000 -13.104000 8.033022
8.470800 -13.104000 8.091977
8.517600 -13.104000 8.186301
8.564400 -13.104000 8.205348
8.611200 -13.104000 8.289808
8.658000 -13.104000 8.369779
8.704800 -13.104000 8.500354
8.751600 -13.104000 8.674715
13.244400 -13.104000 7.625558
13.291200 -13.104000 7.621683
13.712400 -13.104000 7.640414
13.759200 -13.104000 7.670246
13.806000 -13.104000 7.670246
13.852800 -13.104000 7.654764
13.899600 -13.104000 7.653885
14.227200 -13.104000 7.624306
14.274000 -13.104000 7.634860
14.367600 -13.104000 7.640307
17.035200 -13.104000 4.164181
17.082000 -13.104000 3.922760
17.643600 -13.104000 1.421948
18.345600 -13.104000 -2.589768
18.392400 -13.104000 -2.715695
18.439200 -13.104000 -2.805349
-18.720000 -13.057200 0.000000
-18.673200 -13.057200 0.000000
-18.626400 -13.057200 0.000000
-18.579600 -13.057200 -14.965790
-18.532800 -13.057200 -14.959562
-18.486000 -13.057200 -14.920999
-18.439200 -13.057200 -14.909002
-18.392400 -13.057200 -14.909002
-18.345600 -13.057200 -14.860014
-18.298800 -13.057200 -14.860014
-18.252000 -13.057200 -14.848727
-18.205200 -13.057200 -14.848727
-18.158400 -13.057200 -14.836427
-18.111600 -13.057200 -14.816587
-18.064800 -13.057200 -14.774540
-18.018000 -13.057200 -14.722469
-17.971200 -13.057200 -14.715206
-17.924400 -13.057200 -14.694765
-17.877600 -13.057200 -14.678112
-17.830800 -13.057200 -14.658619
-17.784000 -13.057200 -14.636584
-17.737200 -13.057200 -14.628519
-17.690400 -13.057200 -14.628519
-17.643600 -13.057200 -14.609283
-17.596800 -13.057200 -14.586769
-17.550000 -13.057200 -14.556007
-17.503200 -13.057200 -14.556007
-17.456400 -13.057200 -14.478857
-17.409600 -13.057200 -14.445534
-17.362800 -13.057200 -14.440907
-17.316000 -13.057200 -14.400306
-17.269200 -13.057200 -14.390324
-17.222400 -13.057200 -14.375590
-17.175600 -13.057200 -14.327556
-17.128800 -13.057200 -14.325747
-17.082000 -13.057200 -14.278666
-17.035200 -13.057200 -14.269723
-16.988400 -13.057200 -14.269723
-16.941600 -13.057200 -14.266977
-16.894800 -13.057200 -14.249731
-16.848000 -13.057200 -14.238797
-16.801200 -13.057200 -14.238797
-16.754400 -13.057200 -14.238797
-16.707600 -13.057200 -14.229515
-16.660800 -13.057200 -14.141656
-16.614000 -13.057200 -14.103768
-16.567200 -13.057200 -14.071511
-16.520400 -13.057200 -14.038881
-16.473600 -13.057200 -14.010482
-16.426800 -13.057200 -13.941511
-16.380000 -13.057200 -13.843680
-16.333200 -13.057200 -13.556084
-15.069600 -13.057200 5.093155
-15.022800 -13.057200 5.107890
-14.976000 -13.057200 5.147317
-14.929200 -13.057200 5.189691
-14.882400 -13.057200 5.208777
-14.835600 -13.057200 5.249330
-14.788800 -13.057200 5.279055
-14.742000 -13.057200 5.288273
-14.695200 -13.057200 5.328295
-14.648400 -13.057200 5.351489
-14.601600 -13.057200 5.362168
-14.554800 -13.057200 5.366095
-14.508000 -13.057200 5.375129
-14.461200 -13.057200 5.385929
-14.414400 -13.057200 5.402260
-14.367600 -13.057200 5.430275
-14.320800 -13.057200 5.436179
-14.274000 -13.057200 5.447479
-14.227200 -13.057200 5.454055
-14.180400 -13.057200 5.454217
-14.133600 -13.057200 5.461275
-14.086800 -13.057200 5.467208
-14.040000 -13.057200 5.469402
-13.993200 -13.057200 5.471789
-13.946400 -13.057200 5.475351
-13.899600 -13.057200 5.486495
-13.852800 -13.057200 5.502128
-13.806000 -13.057200 5.506588
-13.759200 -13.057200 5.511365
-13.712400 -13.057200 5.546321
-13.665600 -13.057200 5.565264
-13.618800 -13.057200 5.610419
-5.382000 -13.057200 7.276148
-5.335200 -13.057200 7.274415
-5.288400 -13.057200 7.197734
-5.241600 -13.057200 7.185995
-5.194800 -13.057200 7.274415
-5.148000 -13.057200 7.205913
-5.101200 -13.057200 7.164057
-5.054400 -13.057200 7.097911
-5.007600 -13.057200 6.942992
-4.960800 -13.057200 6.906018
-4.914000 -13.057200 6.859121
-4.867200 -13.057200 6.813349
-4.820400 -13.057200 6.796025
-4.773600 -13.057200 6.766141
-4.726800 -13.057200 6.718576
-4.680000 -13.057200 6.687057
-4.633200 -13.057200 6.649497
-4.586400 -13.057200 6.618552
-4.539600 -13.057200 6.576756
-4.492800 -13.057200 6.535429
-4.446000 -13.057200 6.493655
-4.399200 -13.057200 6.452042
-4.352400 -13.057200 6.419295
-4.305600 -13.057200 6.365818
-4.258800 -13.057200 6.310390
-4.212000 -13.057200 6.298936
-4.165200 -13.057200 6.252988
-4.118400 -13.057200 6.210208
-4.071600 -13.057200 6.182752
-4.024800 -13.057200 6.164003
-3.978000 -13.057200 6.128495
-3.931200 -13.057200 6.110256
-3.884400 -13.057200 6.094169
-3.837600 -13.057200 6.071694
-3.790800 -13.057200 6.052626
-3.744000 -13.057200 6.039845
-3.697200 -13.057200 6.008540
-3.650400 -13.057200 5.973084
-3.603600 -13.057200 5.958006
-3.556800 -13.057200 5.946279
-3.510000 -13.057200 5.925930
-3.463200 -13.057200 5.919682
-3.416400 -13.057200 5.892413
-3.369600 -13.057200 5.868875
-3.322800 -13.057200 5.867411
-3.276000 -13.057200 5.832782
-3.229200 -13.057200 5.819739
-3.182400 -13.057200 5.817483
-3.135600 -13.057200 5.799596
-3.088800 -13.057200 5.772748
-3.042000 -13.057200 5.731481
-2.995200 -13.057200 5.710318
-2.948400 -13.057200 5.704908
-2.901600 -13.057200 5.691788
-2.854800 -13.057200 5.656771
-2.808000 -13.057200 5.637715
-2.761200 -13.057200 5.637650
-2.714400 -13.057200 5.633015
-2.667600 -13.057200 5.612256
-2.620800 -13.057200 5.607502
-2.574000 -13.057200 5.595710
-2.527200 -13.057200 5.588686
-2.480400 -13.057200 5.564372
-2.433600 -13.057200 5.541225
-2.386800 -13.057200 5.505933
-2.340000 -13.057200 5.485553
-2.293200 -13.057200 5.465800
-2.246400 -13.057200 5.465800
-2.199600 -13.057200 5.460260
-2.152800 -13.057200 5.455243
-2.106000 -13.057200 5.450003
-2.059200 -13.057200 5.443552
-2.012400 -13.057200 5.430384
-1.965600 -13.057200 5.411919
-1.918800 -13.057200 5.411919
-1.872000 -13.057200 5.411919
-1.825200 -13.057200 5.411919
-1.778400 -13.057200 5.411919
-1.731600 -13.057200 5.403143
-1.684800 -13.057200 5.401566
-1.638000 -13.057200 5.373716
-1.591200 -13.057200 5.359383
-1.544400 -13.057200 5.334895
-1.497600 -13.057200 5.314648
-1.450800 -13.057200 5.303504
-1.404000 -13.057200 5.297581
-1.357200 -13.057200 5.296855
-1.310400 -13.057200 5.316250
-1.263600 -13.057200 5.321809
-1.216800 -13.057200 5.326860
-1.170000 -13.057200 5.336266
-1.123200 -13.057200 5.326860
-1.076400 -13.057200 5.326678
-1.029600 -13.057200 5.308529
-0.982800 -13.057200 5.300573
-0.936000 -13.057200 5.294148
-0.889200 -13.057200 5.286781
-0.842400 -13.057200 5.280673
-0.795600 -13.057200 5.280673
-0.748800 -13.057200 5.258181
-0.702000 -13.057200 5.257473
-0.655200 -13.057200 5.255160
-0.608400 -13.057200 5.254885
-0.561600 -13.057200 5.256584
-0.514800 -13.057200 5.272604
-0.468000 -13.057200 5.292670
-0.421200 -13.057200 5.292670
-0.374400 -13.057200 5.286108
-0.327600 -13.057200 5.294881
-0.280800 -13.057200 5.294881
-0.234000 -13.057200 5.291905
-0.187200 -13.057200 5.289634
-0.140400 -13.057200 5.278057
-0.093600 -13.057200 5.284068
-0.046800 -13.057200 5.287634
0.000000 -13.057200 5.289634
0.046800 -13.057200 5.289135
0.093600 -13.057200 5.284068
0.140400 -13.057200 5.266659
0.187200 -13.057200 5.266494
0.234000 -13.057200 5.253674
0.280800 -13.057200 5.253118
0.327600 -13.057200 5.245498
0.374400 -13.057200 5.245142
0.421200 -13.057200 5.245498
0.468000 -13.057200 5.238475
0.514800 -13.057200 5.245142
0.561600 -13.057200 5.240870
0.608400 -13.057200 5.246638
0.655200 -13.057200 5.237626
0.702000 -13.057200 5.246638
0.748800 -13.057200 5.256221
0.795600 -13.057200 5.277401
0.842400 -13.057200 5.294977
0.889200 -13.057200 5.294977
0.936000 -13.057200 5.284268
0.982800 -13.057200 5.294486
1.029600 -13.057200 5.266046
1.076400 -13.057200 5.255288
1.123200 -13.057200 5.266046
1.170000 -13.057200 5.266046
1.216800 -13.057200 5.286231
1.263600 -13.057200 5.323382
1.310400 -13.057200 5.330535
1.357200 -13.057200 5.336120
1.404000 -13.057200 5.336120
1.450800 -13.057200 5.337834
1.497600 -13.057200 5.338247
1.544400 -13.057200 5.337834
1.591200 -13.057200 5.339770
1.638000 -13.057200 5.339770
1.684800 -13.057200 5.365113
1.731600 -13.057200 5.379205
1.778400 -13.057200 5.397346
1.825200 -13.057200 5.405922
1.872000 -13.057200 5.410371
1.918800 -13.057200 5.435244
1.965600 -13.057200 5.437185
2.012400 -13.057200 5.436268
2.059200 -13.057200 5.437830
2.106000 -13.057200 5.444675
2.152800 -13.057200 5.449249
2.199600 -13.057200 5.445664
2.246400 -13.057200 5.439138
2.293200 -13.057200 5.445664
2.340000 -13.057200 5.454245
2.386800 -13.057200 5.497293
2.433600 -13.057200 5.509021
2.480400 -13.057200 5.511643
2.527200 -13.057200 5.508395
2.574000 -13.057200 5.515173
2.620800 -13.057200 5.519299
2.667600 -13.057200 5.544511
2.714400 -13.057200 5.544511
2.761200 -13.057200 5.553147
2.808000 -13.057200 5.557531
2.854800 -13.057200 5.571855
2.901600 -13.057200 5.582268
2.948400 -13.057200 5.599020
2.995200 -13.057200 5.599020
3.042000 -13.057200 5.614658
3.088800 -13.057200 5.649425
3.135600 -13.057200 5.667853
3.182400 -13.057200 5.682806
3.229200 -13.057200 5.689996
3.276000 -13.057200 5.689996
3.322800 -13.057200 5.689996
3.369600 -13.057200 5.682806
3.416400 -13.057200 5.689996
3.463200 -13.057200 5.699244
3.510000 -13.057200 5.716326
3.556800 -13.057200 5.699244
3.603600 -13.057200 5.718701
3.650400 -13.057200 5.759858
3.697200 -13.057200 5.787717
3.744000 -13.057200 5.800312
3.790800 -13.057200 5.809833
3.837600 -13.057200 5.810096
3.884400 -13.057200 5.813703
3.931200 -13.057200 5.824047
3.978000 -13.057200 5.824231
4.024800 -13.057200 5.827971
4.071600 -13.057200 5.836593
4.118400 -13.057200 5.839230
4.165200 -13.057200 5.879680
4.212000 -13.057200 5.910153
4.258800 -13.057200 5.915653
4.305600 -13.057200 5.951717
4.352400 -13.057200 5.959409
4.399200 -13.057200 5.964068
4.446000 -13.057200 5.973662
4.492800 -13.057200 5.991737
4.539600 -13.057200 6.003320
4.586400 -13.057200 6.056109
4.633200 -13.057200 6.058804
4.680000 -13.057200 6.061133
4.726800 -13.057200 6.070581
4.773600 -13.057200 6.085307
4.820400 -13.057200 6.095963
4.867200 -13.057200 6.100052
4.914000 -13.057200 6.135767
4.960800 -13.057200 6.148122
5.007600 -13.057200 6.164986
5.054400 -13.057200 6.172482
5.101200 -13.057200 6.186586
5.148000 -13.057200 6.198405
5.194800 -13.057200 6.226672
5.241600 -13.057200 6.226672
5.288400 -13.057200 6.246472
5.335200 -13.057200 6.283498
5.382000 -13.057200 6.299221
5.428800 -13.057200 6.311189
5.475600 -13.057200 6.329710
5.522400 -13.057200 6.345248
5.569200 -13.057200 6.358466
5.616000 -13.057200 6.364446
5.662800 -13.057200 6.398186
5.709600 -13.057200 6.414664
5.756400 -13.057200 6.429322
5.803200 -13.057200 6.453359
5.850000 -13.057200 6.472932
5.896800 -13.057200 6.494345
5.943600 -13.057200 6.500593
5.990400 -13.057200 6.510515
6.037200 -13.057200 6.511694
6.084000 -13.057200 6.530441
6.130800 -13.057200 6.546512
6.177600 -13.057200 6.569671
6.224400 -13.057200 6.593861
6.271200 -13.057200 6.635219
6.318000 -13.057200 6.647709
6.364800 -13.057200 6.667077
6.411600 -13.057200 6.693556
6.458400 -13.057200 6.717280
6.505200 -13.057200 6.748581
6.552000 -13.057200 6.782444
6.598800 -13.057200 6.817288
6.645600 -13.057200 6.850291
6.692400 -13.057200 6.880286
6.739200 -13.057200 6.883458
6.786000 -13.057200 6.896793
6.832800 -13.057200 6.902480
6.879600 -13.057200 6.922649
6.926400 -13.057200 6.952497
6.973200 -13.057200 6.996577
7.020000 -13.057200 7.025966
7.066800 -13.057200 7.052724
7.113600 -13.057200 7.054388
7.160400 -13.057200 7.070979
7.207200 -13.057200 7.088155
7.254000 -13.057200 7.096301
7.300800 -13.057200 7.137124
7.347600 -13.057200 7.156889
7.394400 -13.057200 7.175272
7.441200 -13.057200 7.242816
7.488000 -13.057200 7.300979
7.534800 -13.057200 7.328386
7.581600 -13.057200 7.381145
7.628400 -13.057200 7.418441
7.675200 -13.057200 7.424915
7.722000 -13.057200 7.465586
7.768800 -13.057200 7.505142
7.815600 -13.057200 7.540316
7.862400 -13.057200 7.557752
7.909200 -13.057200 7.583045
7.956000 -13.057200 7.634242
8.002800 -13.057200 7.655805
8.049600 -13.057200 7.679199
8.096400 -13.057200 7.720929
8.143200 -13.057200 7.742242
8.190000 -13.057200 7.786349
8.236800 -13.057200 7.862593
8.283600 -13.057200 7.906619
8.330400 -13.057200 7.972064
8.377200 -13.057200 8.018557
8.424000 -13.057200 8.041407
8.470800 -13.057200 8.099403
8.517600 -13.057200 8.167404
8.564400 -13.057200 8.186301
8.611200 -13.057200 8.219298
8.658000 -13.057200 8.377982
8.704800 -13.057200 8.487727
8.751600 -13.057200 8.610674
13.712400 -13.057200 7.670246
13.759200 -13.057200 7.677036
13.806000 -13.057200 7.676024
13.852800 -13.057200 7.670246
13.899600 -13.057200 7.654764
14.040000 -13.057200 7.638965
14.180400 -13.057200 7.636531
14.227200 -13.057200 7.638965
14.274000 -13.057200 7.638965
14.929200 -13.057200 7.747245
14.976000 -13.057200 7.743729
16.099200 -13.057200 6.392099
16.146000 -13.057200 6.362789
18.439200 -13.057200 -2.730969
-18.720000 -13.010400 0.000000
-18.673200 -13.010400 0.000000
-18.626400 -13.010400 0.000000
-18.579600 -13.010400 -14.971406
-18.532800 -13.010400 -14.963907
-18.486000 -13.010400 -14.951738
-18.439200 -13.010400 -14.929562
-18.392400 -13.010400 -14.921254
-18.345600 -13.010400 -14.920999
-18.298800 -13.010400 -14.910422
-18.252000 -13.010400 -14.887240
-18.205200 -13.010400 -14.886143
-18.158400 -13.010400 -14.861469
-18.111600 -13.010400 -14.854821
-18.064800 -13.010400 -14.816587
-18.018000 -13.010400 -14.774540
-17.971200 -13.010400 -14.753448
-17.924400 -13.010400 -14.732532
-17.877600 -13.010400 -14.694765
-17.830800 -13.010400 -14.672051
-17.784000 -13.010400 -14.658619
-17.737200 -13.010400 -14.658619
-17.690400 -13.010400 -14.657616
-17.643600 -13.010400 -14.654315
-17.596800 -13.010400 -14.611576
-17.550000 -13.010400 -14.588861
-17.503200 -13.010400 -14.586769
-17.456400 -13.010400 -14.557168
-17.409600 -13.010400 -14.542660
-17.362800 -13.010400 -14.478857
-17.316000 -13.010400 -14.440907
-17.269200 -13.010400 -14.422545
-17.222400 -13.010400 -14.413380
-17.175600 -13.010400 -14.382717
-17.128800 -13.010400 -14.366278
-17.082000 -13.010400 -14.327556
-17.035200 -13.010400 -14.289652
-16.988400 -13.010400 -14.321213
-16.941600 -13.010400 -14.321213
-16.894800 -13.010400 -14.289652
-16.848000 -13.010400 -14.289652
-16.801200 -13.010400 -14.288560
-16.754400 -13.010400 -14.288560
-16.707600 -13.010400 -14.257606
-16.660800 -13.010400 -14.141735
-16.614000 -13.010400 -14.116971
-16.567200 -13.010400 -14.114157
-16.520400 -13.010400 -14.061056
-16.473600 -13.010400 -14.023196
-16.426800 -13.010400 -13.933595
-16.380000 -13.010400 -13.741911
-15.116400 -13.010400 5.103310
-15.069600 -13.010400 5.121677
-15.022800 -13.010400 5.152106
-14.976000 -13.010400 5.183881
-14.929200 -13.010400 5.208044
-14.882400 -13.010400 5.246203
-14.835600 -13.010400 5.278883
-14.788800 -13.010400 5.284357
-14.742000 -13.010400 5.328295
-14.695200 -13.010400 5.354067
-14.648400 -13.010400 5.362168
-14.601600 -13.010400 5.371919
-14.554800 -13.010400 5.375129
-14.508000 -13.010400 5.394154
-14.461200 -13.010400 5.407578
-14.414400 -13.010400 5.412216
-14.367600 -13.010400 5.435548
-14.320800 -13.010400 5.451698
-14.274000 -13.010400 5.454055
-14.227200 -13.010400 5.459478
-14.180400 -13.010400 5.459879
-14.133600 -13.010400 5.467208
-14.086800 -13.010400 5.468534
-14.040000 -13.010400 5.469402
-13.993200 -13.010400 5.471130
-13.946400 -13.010400 5.475126
-13.899600 -13.010400 5.488280
-13.852800 -13.010400 5.502828
-13.806000 -13.010400 5.508986
-13.759200 -13.010400 5.515912
-13.712400 -13.010400 5.556910
-13.665600 -13.010400 5.602143
-5.382000 -13.010400 7.195560
-5.335200 -13.010400 7.197734
-5.288400 -13.010400 7.197734
-5.241600 -13.010400 7.194265
-5.194800 -13.010400 7.201967
-5.148000 -13.010400 7.197734
-5.101200 -13.010400 7.164057
-5.054400 -13.010400 7.071556
-5.007600 -13.010400 6.976992
-4.960800 -13.010400 6.920834
-4.914000 -13.010400 6.866417
-4.867200 -13.010400 6.817143
-4.820400 -13.010400 6.801982
-4.773600 -13.010400 6.780632
-4.726800 -13.010400 6.728152
-4.680000 -13.010400 6.696311
-4.633200 -13.010400 6.629006
-4.586400 -13.010400 6.592334
-4.539600 -13.010400 6.551885
-4.492800 -13.010400 6.518791
-4.446000 -13.010400 6.467578
-4.399200 -13.010400 6.435421
-4.352400 -13.010400 6.397859
-4.305600 -13.010400 6.355497
-4.258800 -13.010400 6.310160
-4.212000 -13.010400 6.296311
-4.165200 -13.010400 6.256128
-4.118400 -13.010400 6.211925
-4.071600 -13.010400 6.191246
-4.024800 -13.010400 6.164892
-3.978000 -13.010400 6.144041
-3.931200 -13.010400 6.111445
-3.884400 -13.010400 6.094169
-3.837600 -13.010400 6.081622
-3.790800 -13.010400 6.052626
-3.744000 -13.010400 6.036246
-3.697200 -13.010400 6.005997
-3.650400 -13.010400 5.973084
-3.603600 -13.010400 5.958006
-3.556800 -13.010400 5.946279
-3.510000 -13.010400 5.930216
-3.463200 -13.010400 5.922193
-3.416400 -13.010400 5.900609
-3.369600 -13.010400 5.870210
-3.322800 -13.010400 5.863945
-3.276000 -13.010400 5.832782
-3.229200 -13.010400 5.811382
-3.182400 -13.010400 5.811382
-3.135600 -13.010400 5.800475
-3.088800 -13.010400 5.767325
-3.042000 -13.010400 5.747436
-2.995200 -13.010400 5.716704
-2.948400 -13.010400 5.715306
-2.901600 -13.010400 5.691788
-2.854800 -13.010400 5.662647
-2.808000 -13.010400 5.642347
-2.761200 -13.010400 5.635699
-2.714400 -13.010400 5.634741
-2.667600 -13.010400 5.612256
-2.620800 -13.010400 5.607502
-2.574000 -13.010400 5.599250
-2.527200 -13.010400 5.588870
-2.480400 -13.010400 5.565528
-2.433600 -13.010400 5.521037
-2.386800 -13.010400 5.498286
-2.340000 -13.010400 5.485553
-2.293200 -13.010400 5.465800
-2.246400 -13.010400 5.469056
-2.199600 -13.010400 5.465679
-2.152800 -13.010400 5.460012
-2.106000 -13.010400 5.457544
-2.059200 -13.010400 5.453765
-2.012400 -13.010400 5.443552
-1.965600 -13.010400 5.430556
-1.918800 -13.010400 5.422877
-1.872000 -13.010400 5.421628
-1.825200 -13.010400 5.421628
-1.778400 -13.010400 5.421628
-1.731600 -13.010400 5.405520
-1.684800 -13.010400 5.403576
-1.638000 -13.010400 5.398833
-1.591200 -13.010400 5.349730
-1.544400 -13.010400 5.334895
-1.497600 -13.010400 5.314648
-1.450800 -13.010400 5.314648
-1.404000 -13.010400 5.298327
-1.357200 -13.010400 5.298327
-1.310400 -13.010400 5.316250
-1.263600 -13.010400 5.321001
-1.216800 -13.010400 5.325487
-1.170000 -13.010400 5.326678
-1.123200 -13.010400 5.308529
-1.076400 -13.010400 5.298831
-1.029600 -13.010400 5.294148
-0.982800 -13.010400 5.286781
-0.936000 -13.010400 5.280673
-0.889200 -13.010400 5.267937
-0.842400 -13.010400 5.265485
-0.795600 -13.010400 5.265485
-0.748800 -13.010400 5.254623
-0.702000 -13.010400 5.256584
-0.655200 -13.010400 5.254885
-0.608400 -13.010400 5.254885
-0.561600 -13.010400 5.270200
-0.514800 -13.010400 5.292670
-0.468000 -13.010400 5.300887
-0.421200 -13.010400 5.298747
-0.374400 -13.010400 5.292670
-0.327600 -13.010400 5.298747
-0.280800 -13.010400 5.298747
-0.234000 -13.010400 5.291905
-0.187200 -13.010400 5.291905
-0.140400 -13.010400 5.287418
-0.093600 -13.010400 5.289634
-0.046800 -13.010400 5.291181
0.000000 -13.010400 5.294251
0.046800 -13.010400 5.291905
0.093600 -13.010400 5.287634
0.140400 -13.010400 5.271855
0.187200 -13.010400 5.269387
0.234000 -13.010400 5.253674
0.280800 -13.010400 5.245498
0.327600 -13.010400 5.245498
0.374400 -13.010400 5.245142
0.421200 -13.010400 5.270512
0.468000 -13.010400 5.240870
0.514800 -13.010400 5.270512
0.561600 -13.010400 5.261142
0.608400 -13.010400 5.273294
0.655200 -13.010400 5.257968
0.702000 -13.010400 5.271411
0.748800 -13.010400 5.273294
0.795600 -13.010400 5.283548
0.842400 -13.010400 5.294977
0.889200 -13.010400 5.297507
0.936000 -13.010400 5.289409
0.982800 -13.010400 5.299276
1.029600 -13.010400 5.286231
1.076400 -13.010400 5.289102
1.123200 -13.010400 5.289122
1.170000 -13.010400 5.286231
1.216800 -13.010400 5.289122
1.263600 -13.010400 5.323382
1.310400 -13.010400 5.336098
1.357200 -13.010400 5.338979
1.404000 -13.010400 5.338979
1.450800 -13.010400 5.336120
1.497600 -13.010400 5.338247
1.544400 -13.010400 5.338247
1.591200 -13.010400 5.342335
1.638000 -13.010400 5.338247
1.684800 -13.010400 5.365113
1.731600 -13.010400 5.379205
1.778400 -13.010400 5.396927
1.825200 -13.010400 5.406585
1.872000 -13.010400 5.417464
1.918800 -13.010400 5.435244
1.965600 -13.010400 5.437178
2.012400 -13.010400 5.436070
2.059200 -13.010400 5.437185
2.106000 -13.010400 5.437830
2.152800 -13.010400 5.445664
2.199600 -13.010400 5.437830
2.246400 -13.010400 5.426435
2.293200 -13.010400 5.444675
2.340000 -13.010400 5.444675
2.386800 -13.010400 5.466893
2.433600 -13.010400 5.511643
2.480400 -13.010400 5.511643
2.527200 -13.010400 5.513420
2.574000 -13.010400 5.537134
2.620800 -13.010400 5.541806
2.667600 -13.010400 5.548006
2.714400 -13.010400 5.548006
2.761200 -13.010400 5.554861
2.808000 -13.010400 5.557531
2.854800 -13.010400 5.571855
2.901600 -13.010400 5.586022
2.948400 -13.010400 5.599020
2.995200 -13.010400 5.603055
3.042000 -13.010400 5.627582
3.088800 -13.010400 5.647164
3.135600 -13.010400 5.667193
3.182400 -13.010400 5.682806
3.229200 -13.010400 5.689996
3.276000 -13.010400 5.689996
3.322800 -13.010400 5.689996
3.369600 -13.010400 5.682806
3.416400 -13.010400 5.678899
3.463200 -13.010400 5.696564
3.510000 -13.010400 5.699244
3.556800 -13.010400 5.696564
3.603600 -13.010400 5.721062
3.650400 -13.010400 5.787091
3.697200 -13.010400 5.799855
3.744000 -13.010400 5.809833
3.790800 -13.010400 5.810190
3.837600 -13.010400 5.810096
3.884400 -13.010400 5.811917
3.931200 -13.010400 5.824047
3.978000 -13.010400 5.824231
4.024800 -13.010400 5.827971
4.071600 -13.010400 5.839230
4.118400 -13.010400 5.879270
4.165200 -13.010400 5.897019
4.212000 -13.010400 5.913366
4.258800 -13.010400 5.915653
4.305600 -13.010400 5.937418
4.352400 -13.010400 5.952378
4.399200 -13.010400 5.952378
4.446000 -13.010400 5.955296
4.492800 -13.010400 5.978865
4.539600 -13.010400 5.988941
4.586400 -13.010400 6.017840
4.633200 -13.010400 6.034706
4.680000 -13.010400 6.056109
4.726800 -13.010400 6.065290
4.773600 -13.010400 6.085307
4.820400 -13.010400 6.095463
4.867200 -13.010400 6.097601
4.914000 -13.010400 6.119770
4.960800 -13.010400 6.137598
5.007600 -13.010400 6.148122
5.054400 -13.010400 6.148234
5.101200 -13.010400 6.166544
5.148000 -13.010400 6.180344
5.194800 -13.010400 6.203680
5.241600 -13.010400 6.214209
5.288400 -13.010400 6.236793
5.335200 -13.010400 6.275143
5.382000 -13.010400 6.299221
5.428800 -13.010400 6.310181
5.475600 -13.010400 6.327317
5.522400 -13.010400 6.344869
5.569200 -13.010400 6.357485
5.616000 -13.010400 6.357284
5.662800 -13.010400 6.384399
5.709600 -13.010400 6.398896
5.756400 -13.010400 6.421144
5.803200 -13.010400 6.432900
5.850000 -13.010400 6.460455
5.896800 -13.010400 6.475848
5.943600 -13.010400 6.494345
5.990400 -13.010400 6.500593
6.037200 -13.010400 6.505728
6.084000 -13.010400 6.529538
6.130800 -13.010400 6.536694
6.177600 -13.010400 6.556524
6.224400 -13.010400 6.578522
6.271200 -13.010400 6.608243
6.318000 -13.010400 6.635626
6.364800 -13.010400 6.664030
6.411600 -13.010400 6.690040
6.458400 -13.010400 6.701814
6.505200 -13.010400 6.748581
6.552000 -13.010400 6.781704
6.598800 -13.010400 6.804322
6.645600 -13.010400 6.839934
6.692400 -13.010400 6.880286
6.739200 -13.010400 6.890030
6.786000 -13.010400 6.902480
6.832800 -13.010400 6.908048
6.879600 -13.010400 6.937940
6.926400 -13.010400 6.952497
6.973200 -13.010400 6.993735
7.020000 -13.010400 7.024295
7.066800 -13.010400 7.052724
7.113600 -13.010400 7.066276
7.160400 -13.010400 7.079475
7.207200 -13.010400 7.095231
7.254000 -13.010400 7.128468
7.300800 -13.010400 7.148667
7.347600 -13.010400 7.161498
7.394400 -13.010400 7.195218
7.441200 -13.010400 7.245509
7.488000 -13.010400 7.299982
7.534800 -13.010400 7.320952
7.581600 -13.010400 7.384562
7.628400 -13.010400 7.424915
7.675200 -13.010400 7.442275
7.722000 -13.010400 7.466253
7.768800 -13.010400 7.505142
7.815600 -13.010400 7.540316
7.862400 -13.010400 7.557752
7.909200 -13.010400 7.579313
7.956000 -13.010400 7.634242
8.002800 -13.010400 7.661715
8.049600 -13.010400 7.702087
8.096400 -13.010400 7.733989
8.143200 -13.010400 7.769901
8.190000 -13.010400 7.819609
8.236800 -13.010400 7.887355
8.283600 -13.010400 7.916462
8.330400 -13.010400 7.956164
8.377200 -13.010400 8.027362
8.424000 -13.010400 8.059790
8.470800 -13.010400 8.132747
8.517600 -13.010400 8.186301
8.564400 -13.010400 8.214388
8.611200 -13.010400 8.298659
8.658000 -13.010400 8.418146
8.704800 -13.010400 8.530803
13.291200 -13.010400 7.618739
13.338000 -13.010400 7.623722
13.712400 -13.010400 7.677036
13.852800 -13.010400 7.683631
13.899600 -13.010400 7.676024
13.993200 -13.010400 7.673029
14.040000 -13.010400 7.654764
14.086800 -13.010400 7.654764
14.133600 -13.010400 7.653885
14.180400 -13.010400 7.650262
14.227200 -13.010400 7.652286
14.274000 -13.010400 7.659092
14.554800 -13.010400 7.717501
14.601600 -13.010400 7.716040
14.648400 -13.010400 7.716040
14.929200 -13.010400 7.763668
14.976000 -13.010400 7.747245
15.022800 -13.010400 7.732641
17.035200 -13.010400 4.326206
17.082000 -13.010400 4.251088
17.784000 -13.010400 1.091710
-18.720000 -12.963600 0.000000
-18.673200 -12.963600 0.000000
-18.626400 -12.963600 0.000000
-18.579600 -12.963600 -15.008485
-18.532800 -12.963600 -14.994119
-18.486000 -12.963600 -14.965292
-18.439200 -12.963600 -14.960728
-18.392400 -12.963600 -14.953604
-18.345600 -12.963600 -14.953604
-18.298800 -12.963600 -14.953604
-18.252000 -12.963600 -14.928037
-18.205200 -12.963600 -14.920056
-18.158400 -12.963600 -14.904039
-18.111600 -12.963600 -14.887240
-18.064800 -12.963600 -14.870384
-18.018000 -12.963600 -14.823823
-17.971200 -12.963600 -14.816587
-17.924400 -12.963600 -14.774540
-17.877600 -12.963600 -14.732532
-17.830800 -12.963600 -14.710312
-17.784000 -12.963600 -14.688724
-17.737200 -12.963600 -14.692842
-17.690400 -12.963600 -14.694723
-17.643600 -12.963600 -14.672051
-17.596800 -12.963600 -14.654773
-17.550000 -12.963600 -14.654315
-17.503200 -12.963600 -14.621867
-17.456400 -12.963600 -14.589166
-17.409600 -12.963600 -14.586769
-17.362800 -12.963600 -14.552289
-17.316000 -12.963600 -14.490774
-17.269200 -12.963600 -14.463910
-17.222400 -12.963600 -14.443514
-17.175600 -12.963600 -14.422545
-17.128800 -12.963600 -14.417203
-17.082000 -12.963600 -14.417203
-17.035200 -12.963600 -14.387119
-16.988400 -12.963600 -14.366278
-16.941600 -12.963600 -14.340789
-16.894800 -12.963600 -14.330300
-16.848000 -12.963600 -14.312271
-16.801200 -12.963600 -14.310965
-16.754400 -12.963600 -14.298352
-16.707600 -12.963600 -14.264217
-16.660800 -12.963600 -14.228002
-16.614000 -12.963600 -14.141656
-16.567200 -12.963600 -14.121263
-16.520400 -12.963600 -14.082708
-16.473600 -12.963600 -14.043395
-16.426800 -12.963600 -13.984434
-15.163200 -12.963600 5.107890
-15.116400 -12.963600 5.128035
-15.069600 -12.963600 5.162892
-15.022800 -12.963600 5.191412
-14.976000 -12.963600 5.205058
-14.929200 -12.963600 5.240788
-14.882400 -12.963600 5.278883
-14.835600 -12.963600 5.299684
-14.788800 -12.963600 5.328245
-14.742000 -12.963600 5.352502
-14.695200 -12.963600 5.358745
-14.648400 -12.963600 5.380595
-14.601600 -12.963600 5.388871
-14.554800 -12.963600 5.399135
-14.508000 -12.963600 5.407578
-14.461200 -12.963600 5.423101
-14.414400 -12.963600 5.425533
-14.367600 -12.963600 5.435548
-14.320800 -12.963600 5.453397
-14.274000 -12.963600 5.454259
-14.227200 -12.963600 5.459879
-14.180400 -12.963600 5.461275
-14.133600 -12.963600 5.468599
-14.086800 -12.963600 5.470695
-14.040000 -12.963600 5.472070
-13.993200 -12.963600 5.472245
-13.946400 -12.963600 5.481908
-13.899600 -12.963600 5.498757
-13.852800 -12.963600 5.505270
-13.806000 -12.963600 5.515912
-13.759200 -12.963600 5.552322
-13.712400 -12.963600 5.593025
-13.665600 -12.963600 5.667099
-5.382000 -12.963600 7.195560
-5.335200 -12.963600 7.195560
-5.288400 -12.963600 7.197734
-5.241600 -12.963600 7.197734
-5.194800 -12.963600 7.197734
-5.148000 -12.963600 7.189909
-5.101200 -12.963600 7.161951
-5.054400 -12.963600 7.084319
-5.007600 -12.963600 7.012890
-4.960800 -12.963600 6.942992
-4.914000 -12.963600 6.897513
-4.867200 -12.963600 6.844003
-4.820400 -12.963600 6.800570
-4.773600 -12.963600 6.761298
-4.726800 -12.963600 6.722148
-4.680000 -12.963600 6.696195
-4.633200 -12.963600 6.626781
-4.586400 -12.963600 6.557984
-4.539600 -12.963600 6.531875
-4.492800 -12.963600 6.494489
-4.446000 -12.963600 6.453083
-4.399200 -12.963600 6.424785
-4.352400 -12.963600 6.397859
-4.305600 -12.963600 6.355497
-4.258800 -12.963600 6.317527
-4.212000 -12.963600 6.307339
-4.165200 -12.963600 6.261016
-4.118400 -12.963600 6.225196
-4.071600 -12.963600 6.192947
-4.024800 -12.963600 6.170209
-3.978000 -12.963600 6.164824
-3.931200 -12.963600 6.128495
-3.884400 -12.963600 6.111445
-3.837600 -12.963600 6.087593
-3.790800 -12.963600 6.071694
-3.744000 -12.963600 6.046179
-3.697200 -12.963600 6.008608
-3.650400 -12.963600 5.973084
-3.603600 -12.963600 5.961373
-3.556800 -12.963600 5.950092
-3.510000 -12.963600 5.935422
-3.463200 -12.963600 5.917833
-3.416400 -12.963600 5.896935
-3.369600 -12.963600 5.870210
-3.322800 -12.963600 5.858487
-3.276000 -12.963600 5.832782
-3.229200 -12.963600 5.811382
-3.182400 -12.963600 5.804439
-3.135600 -12.963600 5.786408
-3.088800 -12.963600 5.761589
-3.042000 -12.963600 5.739574
-2.995200 -12.963600 5.716704
-2.948400 -12.963600 5.715306
-2.901600 -12.963600 5.698106
-2.854800 -12.963600 5.682894
-2.808000 -12.963600 5.646941
-2.761200 -12.963600 5.635699
-2.714400 -12.963600 5.635202
-2.667600 -12.963600 5.612256
-2.620800 -12.963600 5.602105
-2.574000 -12.963600 5.588870
-2.527200 -12.963600 5.569685
-2.480400 -12.963600 5.545908
-2.433600 -12.963600 5.520953
-2.386800 -12.963600 5.498286
-2.340000 -12.963600 5.489458
-2.293200 -12.963600 5.469056
-2.246400 -12.963600 5.470825
-2.199600 -12.963600 5.465679
-2.152800 -12.963600 5.460260
-2.106000 -12.963600 5.457544
-2.059200 -12.963600 5.451422
-2.012400 -12.963600 5.444784
-1.965600 -12.963600 5.444784
-1.918800 -12.963600 5.427676
-1.872000 -12.963600 5.427676
-1.825200 -12.963600 5.421628
-1.778400 -12.963600 5.421628
-1.731600 -12.963600 5.403576
-1.684800 -12.963600 5.401162
-1.638000 -12.963600 5.373716
-1.591200 -12.963600 5.340394
-1.544400 -12.963600 5.325638
-1.497600 -12.963600 5.311368
-1.450800 -12.963600 5.310038
-1.404000 -12.963600 5.309110
-1.357200 -12.963600 5.302043
-1.310400 -12.963600 5.311368
-1.263600 -12.963600 5.315492
-1.216800 -12.963600 5.316250
-1.170000 -12.963600 5.320020
-1.123200 -12.963600 5.294148
-1.076400 -12.963600 5.294148
-1.029600 -12.963600 5.283100
-0.982800 -12.963600 5.276204
-0.936000 -12.963600 5.279307
-0.889200 -12.963600 5.276204
-0.842400 -12.963600 5.276204
-0.795600 -12.963600 5.274871
-0.748800 -12.963600 5.265485
-0.702000 -12.963600 5.265485
-0.655200 -12.963600 5.272604
-0.608400 -12.963600 5.267937
-0.561600 -12.963600 5.285460
-0.514800 -12.963600 5.292670
-0.468000 -12.963600 5.300887
-0.421200 -12.963600 5.300887
-0.374400 -12.963600 5.298747
-0.327600 -12.963600 5.302476
-0.280800 -12.963600 5.302476
-0.234000 -12.963600 5.302476
-0.187200 -12.963600 5.292961
-0.140400 -12.963600 5.289634
-0.093600 -12.963600 5.291905
-0.046800 -12.963600 5.292961
0.000000 -12.963600 5.292961
0.046800 -12.963600 5.291181
0.093600 -12.963600 5.286717
0.140400 -12.963600 5.269387
0.187200 -12.963600 5.263074
0.234000 -12.963600 5.253674
0.280800 -12.963600 5.245498
0.327600 -12.963600 5.253674
0.374400 -12.963600 5.253674
0.421200 -12.963600 5.270512
0.468000 -12.963600 5.240870
0.514800 -12.963600 5.262324
0.561600 -12.963600 5.245142
0.608400 -12.963600 5.258499
0.655200 -12.963600 5.246638
0.702000 -12.963600 5.246764
0.748800 -12.963600 5.247241
0.795600 -12.963600 5.266782
0.842400 -12.963600 5.273437
0.889200 -12.963600 5.288467
0.936000 -12.963600 5.257968
0.982800 -12.963600 5.273437
1.029600 -12.963600 5.266046
1.076400 -12.963600 5.266046
1.123200 -12.963600 5.266046
1.170000 -12.963600 5.266046
1.216800 -12.963600 5.289122
1.263600 -12.963600 5.323382
1.310400 -12.963600 5.338979
1.357200 -12.963600 5.338979
1.404000 -12.963600 5.345357
1.450800 -12.963600 5.338979
1.497600 -12.963600 5.345357
1.544400 -12.963600 5.345357
1.591200 -12.963600 5.342335
1.638000 -12.963600 5.330645
1.684800 -12.963600 5.361833
1.731600 -12.963600 5.376829
1.778400 -12.963600 5.391819
1.825200 -12.963600 5.404347
1.872000 -12.963600 5.409145
1.918800 -12.963600 5.417464
1.965600 -12.963600 5.436268
2.012400 -12.963600 5.436070
2.059200 -12.963600 5.437178
2.106000 -12.963600 5.437830
2.152800 -12.963600 5.455862
2.199600 -12.963600 5.455862
2.246400 -12.963600 5.449249
2.293200 -12.963600 5.455862
2.340000 -12.963600 5.464640
2.386800 -12.963600 5.507087
2.433600 -12.963600 5.513915
2.480400 -12.963600 5.513915
2.527200 -12.963600 5.515173
2.574000 -12.963600 5.553147
2.620800 -12.963600 5.553147
2.667600 -12.963600 5.567191
2.714400 -12.963600 5.566408
2.761200 -12.963600 5.566408
2.808000 -12.963600 5.567191
2.854800 -12.963600 5.575256
2.901600 -12.963600 5.582268
2.948400 -12.963600 5.592222
2.995200 -12.963600 5.599020
3.042000 -12.963600 5.629630
3.088800 -12.963600 5.652209
3.135600 -12.963600 5.671682
3.182400 -12.963600 5.682806
3.229200 -12.963600 5.682806
3.276000 -12.963600 5.678899
3.322800 -12.963600 5.682806
3.369600 -12.963600 5.671682
3.416400 -12.963600 5.667853
3.463200 -12.963600 5.693510
3.510000 -12.963600 5.694730
3.556800 -12.963600 5.694730
3.603600 -12.963600 5.721062
3.650400 -12.963600 5.787091
3.697200 -12.963600 5.809833
3.744000 -12.963600 5.810190
3.790800 -12.963600 5.814277
3.837600 -12.963600 5.813703
3.884400 -12.963600 5.824047
3.931200 -12.963600 5.824231
3.978000 -12.963600 5.824231
4.024800 -12.963600 5.830921
4.071600 -12.963600 5.841150
4.118400 -12.963600 5.879680
4.165200 -12.963600 5.905815
4.212000 -12.963600 5.915653
4.258800 -12.963600 5.920198
4.305600 -12.963600 5.938353
4.352400 -12.963600 5.950618
4.399200 -12.963600 5.946151
4.446000 -12.963600 5.950618
4.492800 -12.963600 5.972398
4.539600 -12.963600 5.978865
4.586400 -12.963600 6.017840
4.633200 -12.963600 6.028153
4.680000 -12.963600 6.056109
4.726800 -12.963600 6.079527
4.773600 -12.963600 6.085307
4.820400 -12.963600 6.095463
4.867200 -12.963600 6.095963
4.914000 -12.963600 6.108401
4.960800 -12.963600 6.137598
5.007600 -12.963600 6.144375
5.054400 -12.963600 6.147150
5.101200 -12.963600 6.160040
5.148000 -12.963600 6.171175
5.194800 -12.963600 6.191174
5.241600 -12.963600 6.214209
5.288400 -12.963600 6.226075
5.335200 -12.963600 6.283498
5.382000 -12.963600 6.303562
5.428800 -12.963600 6.310181
5.475600 -12.963600 6.329531
5.522400 -12.963600 6.344635
5.569200 -12.963600 6.357284
5.616000 -12.963600 6.350864
5.662800 -12.963600 6.366730
5.709600 -12.963600 6.396433
5.756400 -12.963600 6.408422
5.803200 -12.963600 6.421144
5.850000 -12.963600 6.453359
5.896800 -12.963600 6.475848
5.943600 -12.963600 6.494345
5.990400 -12.963600 6.501989
6.037200 -12.963600 6.512609
6.084000 -12.963600 6.533694
6.130800 -12.963600 6.535405
6.177600 -12.963600 6.553035
6.224400 -12.963600 6.577201
6.271200 -12.963600 6.608243
6.318000 -12.963600 6.635219
6.364800 -12.963600 6.647709
6.411600 -12.963600 6.681633
6.458400 -12.963600 6.690588
6.505200 -12.963600 6.739034
6.552000 -12.963600 6.779228
6.598800 -12.963600 6.800278
6.645600 -12.963600 6.804322
6.692400 -12.963600 6.850291
6.739200 -12.963600 6.880286
6.786000 -12.963600 6.894488
6.832800 -12.963600 6.905386
6.879600 -12.963600 6.924686
6.926400 -12.963600 6.950943
6.973200 -12.963600 6.993735
7.020000 -12.963600 7.023733
7.066800 -12.963600 7.041744
7.113600 -12.963600 7.054388
7.160400 -12.963600 7.075453
7.207200 -12.963600 7.090870
7.254000 -12.963600 7.104805
7.300800 -12.963600 7.128468
7.347600 -12.963600 7.151656
7.394400 -12.963600 7.195218
7.441200 -12.963600 7.267407
7.488000 -12.963600 7.299982
7.534800 -12.963600 7.309007
7.581600 -12.963600 7.381145
7.628400 -12.963600 7.426952
7.675200 -12.963600 7.442275
7.722000 -12.963600 7.459185
7.768800 -12.963600 7.500367
7.815600 -12.963600 7.541167
7.862400 -12.963600 7.553906
7.909200 -12.963600 7.572295
7.956000 -12.963600 7.625970
8.002800 -12.963600 7.658047
8.049600 -12.963600 7.702087
8.096400 -12.963600 7.740888
8.143200 -12.963600 7.770263
8.190000 -12.963600 7.844912
8.236800 -12.963600 7.903693
8.283600 -12.963600 7.939497
8.330400 -12.963600 7.972064
8.377200 -12.963600 8.032017
8.424000 -12.963600 8.067750
8.470800 -12.963600 8.138601
8.517600 -12.963600 8.205348
8.564400 -12.963600 8.238372
8.611200 -12.963600 8.289808
8.658000 -12.963600 8.415156
8.704800 -12.963600 8.500354
8.751600 -12.963600 8.610674
13.291200 -12.963600 7.609353
13.478400 -12.963600 7.635930
13.806000 -12.963600 7.690686
13.852800 -12.963600 7.683631
13.899600 -12.963600 7.673029
14.040000 -12.963600 7.653885
14.086800 -12.963600 7.659092
14.133600 -12.963600 7.652286
14.180400 -12.963600 7.650262
14.227200 -12.963600 7.652286
14.274000 -12.963600 7.663884
14.320800 -12.963600 7.679588
14.648400 -12.963600 7.704843
14.742000 -12.963600 7.739100
17.035200 -12.963600 4.371041
17.175600 -12.963600 3.895259
17.409600 -12.963600 2.867440
17.456400 -12.963600 2.781535
17.503200 -12.963600 2.499957
-18.720000 -12.916800 0.000000
-18.673200 -12.916800 0.000000
-18.626400 -12.916800 0.000000
-18.579600 -12.916800 -15.024816
-18.532800 -12.916800 -15.024816
-18.486000 -12.916800 -15.023003
-18.439200 -12.916800 -15.008485
-18.392400 -12.916800 -15.002236
-18.345600 -12.916800 -14.976233
-18.298800 -12.916800 -14.976233
-18.252000 -12.916800 -14.955514
-18.205200 -12.916800 -14.955514
-18.158400 -12.916800 -14.955514
-18.111600 -12.916800 -14.952656
-18.064800 -12.916800 -14.920056
-18.018000 -12.916800 -14.882386
-17.971200 -12.916800 -14.870384
-17.924400 -12.916800 -14.860835
-17.877600 -12.916800 -14.816587
-17.830800 -12.916800 -14.792059
-17.784000 -12.916800 -14.739513
-17.737200 -12.916800 -14.710312
-17.690400 -12.916800 -14.705163
-17.643600 -12.916800 -14.694723
-17.596800 -12.916800 -14.667730
-17.550000 -12.916800 -14.658619
-17.503200 -12.916800 -14.629008
-17.456400 -12.916800 -14.598309
-17.409600 -12.916800 -14.589166
-17.362800 -12.916800 -14.586769
-17.316000 -12.916800 -14.532983
-17.269200 -12.916800 -14.526188
-17.222400 -12.916800 -14.490774
-17.175600 -12.916800 -14.449762
-17.128800 -12.916800 -14.440907
-17.082000 -12.916800 -14.443514
-17.035200 -12.916800 -14.433166
-16.988400 -12.916800 -14.406923
-16.941600 -12.916800 -14.387119
-16.894800 -12.916800 -14.340789
-16.848000 -12.916800 -14.335240
-16.801200 -12.916800 -14.311379
-16.754400 -12.916800 -14.271891
-16.707600 -12.916800 -14.258690
-16.660800 -12.916800 -14.161777
-16.614000 -12.916800 -14.124800
-16.567200 -12.916800 -14.122641
-16.520400 -12.916800 -14.116971
-16.473600 -12.916800 -14.058883
-16.426800 -12.916800 -14.019948
-15.163200 -12.916800 5.121677
-15.116400 -12.916800 5.139663
-15.069600 -12.916800 5.183881
-15.022800 -12.916800 5.209913
-14.976000 -12.916800 5.229826
-14.929200 -12.916800 5.270308
-14.882400 -12.916800 5.299684
-14.835600 -12.916800 5.318746
-14.788800 -12.916800 5.352502
-14.742000 -12.916800 5.358745
-14.695200 -12.916800 5.375129
-14.648400 -12.916800 5.387111
-14.601600 -12.916800 5.391043
-14.554800 -12.916800 5.403374
-14.508000 -12.916800 5.409491
-14.461200 -12.916800 5.423101
-14.414400 -12.916800 5.424888
-14.367600 -12.916800 5.435548
-14.320800 -12.916800 5.451698
-14.274000 -12.916800 5.455074
-14.227200 -12.916800 5.464451
-14.180400 -12.916800 5.467208
-14.133600 -12.916800 5.468683
-14.086800 -12.916800 5.472070
-14.040000 -12.916800 5.473781
-13.993200 -12.916800 5.481908
-13.946400 -12.916800 5.490947
-13.899600 -12.916800 5.505270
-13.852800 -12.916800 5.511781
-13.806000 -12.916800 5.548443
-13.759200 -12.916800 5.590488
-13.712400 -12.916800 5.619077
-5.382000 -12.916800 7.194265
-5.335200 -12.916800 7.194265
-5.288400 -12.916800 7.197734
-5.241600 -12.916800 7.201967
-5.194800 -12.916800 7.206268
-5.148000 -12.916800 7.194265
-5.101200 -12.916800 7.161951
-5.054400 -12.916800 7.080709
-5.007600 -12.916800 7.012744
-4.960800 -12.916800 6.945322
-4.914000 -12.916800 6.906018
-4.867200 -12.916800 6.844003
-4.820400 -12.916800 6.800570
-4.773600 -12.916800 6.750766
-4.726800 -12.916800 6.703605
-4.680000 -12.916800 6.649497
-4.633200 -12.916800 6.595028
-4.586400 -12.916800 6.558576
-4.539600 -12.916800 6.535429
-4.492800 -12.916800 6.494489
-4.446000 -12.916800 6.451626
-4.399200 -12.916800 6.419295
-4.352400 -12.916800 6.392492
-4.305600 -12.916800 6.346105
-4.258800 -12.916800 6.333705
-4.212000 -12.916800 6.304154
-4.165200 -12.916800 6.261016
-4.118400 -12.916800 6.242198
-4.071600 -12.916800 6.211925
-4.024800 -12.916800 6.191246
-3.978000 -12.916800 6.167592
-3.931200 -12.916800 6.148495
-3.884400 -12.916800 6.128495
-3.837600 -12.916800 6.092144
-3.790800 -12.916800 6.083105
-3.744000 -12.916800 6.055681
-3.697200 -12.916800 6.014967
-3.650400 -12.916800 5.996985
-3.603600 -12.916800 5.968482
-3.556800 -12.916800 5.955979
-3.510000 -12.916800 5.944011
-3.463200 -12.916800 5.933623
-3.416400 -12.916800 5.917833
-3.369600 -12.916800 5.890355
-3.322800 -12.916800 5.858487
-3.276000 -12.916800 5.842012
-3.229200 -12.916800 5.811382
-3.182400 -12.916800 5.802722
-3.135600 -12.916800 5.767325
-3.088800 -12.916800 5.753194
-3.042000 -12.916800 5.737916
-2.995200 -12.916800 5.715306
-2.948400 -12.916800 5.704908
-2.901600 -12.916800 5.695043
-2.854800 -12.916800 5.668133
-2.808000 -12.916800 5.646941
-2.761200 -12.916800 5.635699
-2.714400 -12.916800 5.621732
-2.667600 -12.916800 5.602105
-2.620800 -12.916800 5.588556
-2.574000 -12.916800 5.582106
-2.527200 -12.916800 5.546943
-2.480400 -12.916800 5.538835
-2.433600 -12.916800 5.505382
-2.386800 -12.916800 5.489458
-2.340000 -12.916800 5.489458
-2.293200 -12.916800 5.475510
-2.246400 -12.916800 5.477811
-2.199600 -12.916800 5.470825
-2.152800 -12.916800 5.463376
-2.106000 -12.916800 5.460260
-2.059200 -12.916800 5.451422
-2.012400 -12.916800 5.443552
-1.965600 -12.916800 5.444784
-1.918800 -12.916800 5.427676
-1.872000 -12.916800 5.425640
-1.825200 -12.916800 5.411919
-1.778400 -12.916800 5.412237
-1.731600 -12.916800 5.401566
-1.684800 -12.916800 5.398833
-1.638000 -12.916800 5.361894
-1.591200 -12.916800 5.335201
-1.544400 -12.916800 5.319659
-1.497600 -12.916800 5.310273
-1.450800 -12.916800 5.309110
-1.404000 -12.916800 5.297581
-1.357200 -12.916800 5.298831
-1.310400 -12.916800 5.298831
-1.263600 -12.916800 5.294148
-1.216800 -12.916800 5.298831
-1.170000 -12.916800 5.298831
-1.123200 -12.916800 5.291635
-1.076400 -12.916800 5.287635
-1.029600 -12.916800 5.279307
-0.982800 -12.916800 5.274871
-0.936000 -12.916800 5.274871
-0.889200 -12.916800 5.265485
-0.842400 -12.916800 5.260018
-0.795600 -12.916800 5.258181
-0.748800 -12.916800 5.256584
-0.702000 -12.916800 5.257473
-0.655200 -12.916800 5.258127
-0.608400 -12.916800 5.257473
-0.561600 -12.916800 5.270200
-0.514800 -12.916800 5.285460
-0.468000 -12.916800 5.292670
-0.421200 -12.916800 5.292670
-0.374400 -12.916800 5.288212
-0.327600 -12.916800 5.293367
-0.280800 -12.916800 5.288212
-0.234000 -12.916800 5.288212
-0.187200 -12.916800 5.288212
-0.140400 -12.916800 5.280575
-0.093600 -12.916800 5.285665
-0.046800 -12.916800 5.291905
0.000000 -12.916800 5.289634
0.046800 -12.916800 5.286717
0.093600 -12.916800 5.284695
0.140400 -12.916800 5.269387
0.187200 -12.916800 5.263074
0.234000 -12.916800 5.238226
0.280800 -12.916800 5.240870
0.327600 -12.916800 5.245498
0.374400 -12.916800 5.245142
0.421200 -12.916800 5.245498
0.468000 -12.916800 5.238475
0.514800 -12.916800 5.245763
0.561600 -12.916800 5.245142
0.608400 -12.916800 5.245763
0.655200 -12.916800 5.245142
0.702000 -12.916800 5.246638
0.748800 -12.916800 5.246638
0.795600 -12.916800 5.258499
0.842400 -12.916800 5.258499
0.889200 -12.916800 5.268234
0.936000 -12.916800 5.257968
0.982800 -12.916800 5.268234
1.029600 -12.916800 5.268234
1.076400 -12.916800 5.268234
1.123200 -12.916800 5.279919
1.170000 -12.916800 5.279919
1.216800 -12.916800 5.289122
1.263600 -12.916800 5.311205
1.310400 -12.916800 5.331226
1.357200 -12.916800 5.336098
1.404000 -12.916800 5.338412
1.450800 -12.916800 5.338247
1.497600 -12.916800 5.338247
1.544400 -12.916800 5.330645
1.591200 -12.916800 5.330645
1.638000 -12.916800 5.327878
1.684800 -12.916800 5.335491
1.731600 -12.916800 5.365113
1.778400 -12.916800 5.371871
1.825200 -12.916800 5.396769
1.872000 -12.916800 5.404347
1.918800 -12.916800 5.411909
1.965600 -12.916800 5.436070
2.012400 -12.916800 5.434397
2.059200 -12.916800 5.435465
2.106000 -12.916800 5.435465
2.152800 -12.916800 5.444675
2.199600 -12.916800 5.454245
2.246400 -12.916800 5.449249
2.293200 -12.916800 5.455862
2.340000 -12.916800 5.466736
2.386800 -12.916800 5.509021
2.433600 -12.916800 5.544847
2.480400 -12.916800 5.546617
2.527200 -12.916800 5.546236
2.574000 -12.916800 5.554961
2.620800 -12.916800 5.564035
2.667600 -12.916800 5.575381
2.714400 -12.916800 5.567191
2.761200 -12.916800 5.564035
2.808000 -12.916800 5.561863
2.854800 -12.916800 5.571855
2.901600 -12.916800 5.586022
2.948400 -12.916800 5.606865
2.995200 -12.916800 5.607685
3.042000 -12.916800 5.630468
3.088800 -12.916800 5.654276
3.135600 -12.916800 5.671682
3.182400 -12.916800 5.682806
3.229200 -12.916800 5.678899
3.276000 -12.916800 5.675898
3.322800 -12.916800 5.671682
3.369600 -12.916800 5.667051
3.416400 -12.916800 5.666084
3.463200 -12.916800 5.667051
3.510000 -12.916800 5.671551
3.556800 -12.916800 5.689948
3.603600 -12.916800 5.721062
3.650400 -12.916800 5.781950
3.697200 -12.916800 5.800312
3.744000 -12.916800 5.809833
3.790800 -12.916800 5.810190
3.837600 -12.916800 5.811367
3.884400 -12.916800 5.813703
3.931200 -12.916800 5.824231
3.978000 -12.916800 5.824231
4.024800 -12.916800 5.830921
4.071600 -12.916800 5.861356
4.118400 -12.916800 5.897019
4.165200 -12.916800 5.900804
4.212000 -12.916800 5.912639
4.258800 -12.916800 5.919592
4.305600 -12.916800 5.937418
4.352400 -12.916800 5.929949
4.399200 -12.916800 5.929949
4.446000 -12.916800 5.946151
4.492800 -12.916800 5.972398
4.539600 -12.916800 5.978865
4.586400 -12.916800 5.993765
4.633200 -12.916800 6.027870
4.680000 -12.916800 6.032461
4.726800 -12.916800 6.067449
4.773600 -12.916800 6.085307
4.820400 -12.916800 6.089094
4.867200 -12.916800 6.095463
4.914000 -12.916800 6.100052
4.960800 -12.916800 6.132205
5.007600 -12.916800 6.144375
5.054400 -12.916800 6.148122
5.101200 -12.916800 6.157538
5.148000 -12.916800 6.171175
5.194800 -12.916800 6.184124
5.241600 -12.916800 6.203680
5.288400 -12.916800 6.214209
5.335200 -12.916800 6.251000
5.382000 -12.916800 6.284415
5.428800 -12.916800 6.308567
5.475600 -12.916800 6.317757
5.522400 -12.916800 6.331874
5.569200 -12.916800 6.347520
5.616000 -12.916800 6.350864
5.662800 -12.916800 6.366730
5.709600 -12.916800 6.398896
5.756400 -12.916800 6.414664
5.803200 -12.916800 6.421144
5.850000 -12.916800 6.432900
5.896800 -12.916800 6.476818
5.943600 -12.916800 6.496944
5.990400 -12.916800 6.507856
6.037200 -12.916800 6.529538
6.084000 -12.916800 6.547492
6.130800 -12.916800 6.546512
6.177600 -12.916800 6.553062
6.224400 -12.916800 6.578522
6.271200 -12.916800 6.608243
6.318000 -12.916800 6.635219
6.364800 -12.916800 6.647709
6.411600 -12.916800 6.683979
6.458400 -12.916800 6.692271
6.505200 -12.916800 6.717645
6.552000 -12.916800 6.750561
6.598800 -12.916800 6.781745
6.645600 -12.916800 6.800400
6.692400 -12.916800 6.839934
6.739200 -12.916800 6.872170
6.786000 -12.916800 6.896793
6.832800 -12.916800 6.905386
6.879600 -12.916800 6.922649
6.926400 -12.916800 6.946668
6.973200 -12.916800 6.986453
7.020000 -12.916800 7.017010
7.066800 -12.916800 7.043620
7.113600 -12.916800 7.045691
7.160400 -12.916800 7.066276
7.207200 -12.916800 7.088155
7.254000 -12.916800 7.104805
7.300800 -12.916800 7.132430
7.347600 -12.916800 7.151656
7.394400 -12.916800 7.175272
7.441200 -12.916800 7.245041
7.488000 -12.916800 7.298156
7.534800 -12.916800 7.335306
7.581600 -12.916800 7.410527
7.628400 -12.916800 7.426952
7.675200 -12.916800 7.445478
7.722000 -12.916800 7.459185
7.768800 -12.916800 7.491959
7.815600 -12.916800 7.540316
7.862400 -12.916800 7.553274
7.909200 -12.916800 7.572295
7.956000 -12.916800 7.625970
8.002800 -12.916800 7.664058
8.049600 -12.916800 7.702087
8.096400 -12.916800 7.733989
8.143200 -12.916800 7.769183
8.190000 -12.916800 7.794356
8.236800 -12.916800 7.895249
8.283600 -12.916800 7.939497
8.330400 -12.916800 7.972064
8.377200 -12.916800 8.054678
8.424000 -12.916800 8.087475
8.470800 -12.916800 8.167404
8.517600 -12.916800 8.238372
8.564400 -12.916800 8.265537
8.611200 -12.916800 8.325261
8.658000 -12.916800 8.487727
8.704800 -12.916800 8.589898
13.712400 -12.916800 7.690686
14.040000 -12.916800 7.670933
14.086800 -12.916800 7.670933
14.133600 -12.916800 7.668490
14.180400 -12.916800 7.659092
14.227200 -12.916800 7.668490
14.274000 -12.916800 7.671106
14.320800 -12.916800 7.688343
14.695200 -12.916800 7.739100
14.742000 -12.916800 7.751562
15.069600 -12.916800 7.736837
17.082000 -12.916800 4.365218
17.362800 -12.916800 3.211666
17.409600 -12.916800 3.019450
17.456400 -12.916800 2.802791
-18.720000 -12.870000 0.000000
-18.673200 -12.870000 0.000000
-18.626400 -12.870000 0.000000
-18.579600 -12.870000 -15.060479
-18.532800 -12.870000 -15.078942
-18.486000 -12.870000 -15.085982
-18.439200 -12.870000 -15.060479
-18.392400 -12.870000 -15.023003
-18.345600 -12.870000 -15.023003
-18.298800 -12.870000 -15.023003
-18.252000 -12.870000 -14.976233
-18.205200 -12.870000 -14.955514
-18.158400 -12.870000 -14.952459
-18.111600 -12.870000 -14.952459
-18.064800 -12.870000 -14.920056
-18.018000 -12.870000 -14.905694
-17.971200 -12.870000 -14.872814
-17.924400 -12.870000 -14.863581
-17.877600 -12.870000 -14.860835
-17.830800 -12.870000 -14.860835
-17.784000 -12.870000 -14.769175
-17.737200 -12.870000 -14.720750
-17.690400 -12.870000 -14.705163
-17.643600 -12.870000 -14.692842
-17.596800 -12.870000 -14.657616
-17.550000 -12.870000 -14.654315
-17.503200 -12.870000 -14.627990
-17.456400 -12.870000 -14.589166
-17.409600 -12.870000 -14.589166
-17.362800 -12.870000 -14.588861
-17.316000 -12.870000 -14.557168
-17.269200 -12.870000 -14.547800
-17.222400 -12.870000 -14.526188
-17.175600 -12.870000 -14.478857
-17.128800 -12.870000 -14.449664
-17.082000 -12.870000 -14.449762
-17.035200 -12.870000 -14.449762
-16.988400 -12.870000 -14.446407
-16.941600 -12.870000 -14.427312
-16.894800 -12.870000 -14.406923
-16.848000 -12.870000 -14.340789
-16.801200 -12.870000 -14.310965
-16.754400 -12.870000 -14.262084
-16.707600 -12.870000 -14.227632
-16.660800 -12.870000 -14.141735
-16.614000 -12.870000 -14.102548
-16.567200 -12.870000 -14.119633
-16.520400 -12.870000 -14.065048
-16.473600 -12.870000 -14.020191
-16.426800 -12.870000 -13.861766
-15.256800 -12.870000 5.078611
-15.210000 -12.870000 5.106706
-15.163200 -12.870000 5.139663
-15.116400 -12.870000 5.175328
-15.069600 -12.870000 5.196084
-15.022800 -12.870000 5.237271
-14.976000 -12.870000 5.253824
-14.929200 -12.870000 5.278883
-14.882400 -12.870000 5.317995
-14.835600 -12.870000 5.347652
-14.788800 -12.870000 5.362168
-14.742000 -12.870000 5.380595
-14.695200 -12.870000 5.387111
-14.648400 -12.870000 5.390300
-14.601600 -12.870000 5.394154
-14.554800 -12.870000 5.403374
-14.508000 -12.870000 5.416318
-14.461200 -12.870000 5.425462
-14.414400 -12.870000 5.426561
-14.367600 -12.870000 5.435548
-14.320800 -12.870000 5.453397
-14.274000 -12.870000 5.457452
-14.227200 -12.870000 5.467208
-14.180400 -12.870000 5.468569
-14.133600 -12.870000 5.471022
-14.086800 -12.870000 5.477019
-14.040000 -12.870000 5.481504
-13.993200 -12.870000 5.489736
-13.946400 -12.870000 5.502828
-13.899600 -12.870000 5.507435
-13.852800 -12.870000 5.541767
-13.806000 -12.870000 5.556910
-13.759200 -12.870000 5.601596
-5.382000 -12.870000 7.195560
-5.335200 -12.870000 7.195560
-5.288400 -12.870000 7.211490
-5.241600 -12.870000 7.207886
-5.194800 -12.870000 7.206268
-5.148000 -12.870000 7.189909
-5.101200 -12.870000 7.100971
-5.054400 -12.870000 7.063685
-5.007600 -12.870000 7.012744
-4.960800 -12.870000 6.945322
-4.914000 -12.870000 6.897513
-4.867200 -12.870000 6.851593
-4.820400 -12.870000 6.797319
-4.773600 -12.870000 6.760876
-4.726800 -12.870000 6.692476
-4.680000 -12.870000 6.637182
-4.633200 -12.870000 6.583229
-4.586400 -12.870000 6.551885
-4.539600 -12.870000 6.518089
-4.492800 -12.870000 6.476007
-4.446000 -12.870000 6.448712
-4.399200 -12.870000 6.406378
-4.352400 -12.870000 6.391387
-4.305600 -12.870000 6.346105
-4.258800 -12.870000 6.333705
-4.212000 -12.870000 6.300741
-4.165200 -12.870000 6.261433
-4.118400 -12.870000 6.248918
-4.071600 -12.870000 6.225196
-4.024800 -12.870000 6.204399
-3.978000 -12.870000 6.191246
-3.931200 -12.870000 6.167536
-3.884400 -12.870000 6.148495
-3.837600 -12.870000 6.109184
-3.790800 -12.870000 6.090405
-3.744000 -12.870000 6.060380
-3.697200 -12.870000 6.014967
-3.650400 -12.870000 5.985737
-3.603600 -12.870000 5.971173
-3.556800 -12.870000 5.953948
-3.510000 -12.870000 5.938659
-3.463200 -12.870000 5.932942
-3.416400 -12.870000 5.917833
-3.369600 -12.870000 5.890355
-3.322800 -12.870000 5.858487
-3.276000 -12.870000 5.843869
-3.229200 -12.870000 5.811382
-3.182400 -12.870000 5.782669
-3.135600 -12.870000 5.756193
-3.088800 -12.870000 5.747436
-3.042000 -12.870000 5.723919
-2.995200 -12.870000 5.715049
-2.948400 -12.870000 5.704908
-2.901600 -12.870000 5.698106
-2.854800 -12.870000 5.683362
-2.808000 -12.870000 5.655931
-2.761200 -12.870000 5.635202
-2.714400 -12.870000 5.617536
-2.667600 -12.870000 5.601214
-2.620800 -12.870000 5.587114
-2.574000 -12.870000 5.571629
-2.527200 -12.870000 5.541992
-2.480400 -12.870000 5.519231
-2.433600 -12.870000 5.492472
-2.386800 -12.870000 5.484753
-2.340000 -12.870000 5.485553
-2.293200 -12.870000 5.475510
-2.246400 -12.870000 5.479403
-2.199600 -12.870000 5.477811
-2.152800 -12.870000 5.469056
-2.106000 -12.870000 5.463376
-2.059200 -12.870000 5.453765
-2.012400 -12.870000 5.439229
-1.965600 -12.870000 5.444784
-1.918800 -12.870000 5.425640
-1.872000 -12.870000 5.421628
-1.825200 -12.870000 5.395096
-1.778400 -12.870000 5.403143
-1.731600 -12.870000 5.394099
-1.684800 -12.870000 5.373716
-1.638000 -12.870000 5.359841
-1.591200 -12.870000 5.340394
-1.544400 -12.870000 5.310273
-1.497600 -12.870000 5.299428
-1.450800 -12.870000 5.295534
-1.404000 -12.870000 5.289718
-1.357200 -12.870000 5.286923
-1.310400 -12.870000 5.284151
-1.263600 -12.870000 5.281231
-1.216800 -12.870000 5.282089
-1.170000 -12.870000 5.282089
-1.123200 -12.870000 5.278529
-1.076400 -12.870000 5.278529
-1.029600 -12.870000 5.264327
-0.982800 -12.870000 5.254623
-0.936000 -12.870000 5.247670
-0.889200 -12.870000 5.244967
-0.842400 -12.870000 5.237076
-0.795600 -12.870000 5.244967
-0.748800 -12.870000 5.244967
-0.702000 -12.870000 5.254623
-0.655200 -12.870000 5.256584
-0.608400 -12.870000 5.254885
-0.561600 -12.870000 5.256584
-0.514800 -12.870000 5.258127
-0.468000 -12.870000 5.275554
-0.421200 -12.870000 5.275816
-0.374400 -12.870000 5.275622
-0.327600 -12.870000 5.275622
-0.280800 -12.870000 5.275622
-0.234000 -12.870000 5.275816
-0.187200 -12.870000 5.280575
-0.140400 -12.870000 5.275622
-0.093600 -12.870000 5.280575
-0.046800 -12.870000 5.283807
0.000000 -12.870000 5.279578
0.046800 -12.870000 5.283807
0.093600 -12.870000 5.268663
0.140400 -12.870000 5.263074
0.187200 -12.870000 5.240497
0.234000 -12.870000 5.235839
0.280800 -12.870000 5.238226
0.327600 -12.870000 5.240870
0.374400 -12.870000 5.238226
0.421200 -12.870000 5.240870
0.468000 -12.870000 5.236965
0.514800 -12.870000 5.246638
0.561600 -12.870000 5.240870
0.608400 -12.870000 5.237446
0.655200 -12.870000 5.237446
0.702000 -12.870000 5.245763
0.748800 -12.870000 5.245763
0.795600 -12.870000 5.256196
0.842400 -12.870000 5.256196
0.889200 -12.870000 5.257968
0.936000 -12.870000 5.248360
0.982800 -12.870000 5.248360
1.029600 -12.870000 5.261634
1.076400 -12.870000 5.261811
1.123200 -12.870000 5.261811
1.170000 -12.870000 5.266046
1.216800 -12.870000 5.289102
1.263600 -12.870000 5.305709
1.310400 -12.870000 5.336098
1.357200 -12.870000 5.336098
1.404000 -12.870000 5.338412
1.450800 -12.870000 5.338247
1.497600 -12.870000 5.330645
1.544400 -12.870000 5.327041
1.591200 -12.870000 5.327878
1.638000 -12.870000 5.323117
1.684800 -12.870000 5.330645
1.731600 -12.870000 5.342335
1.778400 -12.870000 5.365861
1.825200 -12.870000 5.396769
1.872000 -12.870000 5.403677
1.918800 -12.870000 5.411909
1.965600 -12.870000 5.435244
2.012400 -12.870000 5.419813
2.059200 -12.870000 5.419813
2.106000 -12.870000 5.435244
2.152800 -12.870000 5.437830
2.199600 -12.870000 5.454245
2.246400 -12.870000 5.437178
2.293200 -12.870000 5.454245
2.340000 -12.870000 5.463865
2.386800 -12.870000 5.509021
2.433600 -12.870000 5.543922
2.480400 -12.870000 5.546617
2.527200 -12.870000 5.546617
2.574000 -12.870000 5.554961
2.620800 -12.870000 5.553147
2.667600 -12.870000 5.575407
2.714400 -12.870000 5.567191
2.761200 -12.870000 5.561863
2.808000 -12.870000 5.561863
2.854800 -12.870000 5.576236
2.901600 -12.870000 5.591070
2.948400 -12.870000 5.605381
2.995200 -12.870000 5.607685
3.042000 -12.870000 5.630468
3.088800 -12.870000 5.654276
3.135600 -12.870000 5.667853
3.182400 -12.870000 5.694388
3.229200 -12.870000 5.694388
3.276000 -12.870000 5.689996
3.322800 -12.870000 5.689996
3.369600 -12.870000 5.667853
3.416400 -12.870000 5.667193
3.463200 -12.870000 5.681333
3.510000 -12.870000 5.681333
3.556800 -12.870000 5.693510
3.603600 -12.870000 5.741432
3.650400 -12.870000 5.775525
3.697200 -12.870000 5.784989
3.744000 -12.870000 5.809833
3.790800 -12.870000 5.810190
3.837600 -12.870000 5.811367
3.884400 -12.870000 5.813703
3.931200 -12.870000 5.827828
3.978000 -12.870000 5.829224
4.024800 -12.870000 5.841150
4.071600 -12.870000 5.841355
4.118400 -12.870000 5.879680
4.165200 -12.870000 5.900804
4.212000 -12.870000 5.919592
4.258800 -12.870000 5.923253
4.305600 -12.870000 5.937418
4.352400 -12.870000 5.925720
4.399200 -12.870000 5.927142
4.446000 -12.870000 5.942731
4.492800 -12.870000 5.955296
4.539600 -12.870000 5.972431
4.586400 -12.870000 5.978865
4.633200 -12.870000 6.017840
4.680000 -12.870000 6.027870
4.726800 -12.870000 6.057197
4.773600 -12.870000 6.083376
4.820400 -12.870000 6.083376
4.867200 -12.870000 6.083612
4.914000 -12.870000 6.100052
4.960800 -12.870000 6.123226
5.007600 -12.870000 6.137598
5.054400 -12.870000 6.144375
5.101200 -12.870000 6.146616
5.148000 -12.870000 6.160040
5.194800 -12.870000 6.181429
5.241600 -12.870000 6.191174
5.288400 -12.870000 6.193279
5.335200 -12.870000 6.246472
5.382000 -12.870000 6.284049
5.428800 -12.870000 6.308252
5.475600 -12.870000 6.322783
5.522400 -12.870000 6.335305
5.569200 -12.870000 6.347520
5.616000 -12.870000 6.355160
5.662800 -12.870000 6.373874
5.709600 -12.870000 6.405134
5.756400 -12.870000 6.414082
5.803200 -12.870000 6.421144
5.850000 -12.870000 6.432900
5.896800 -12.870000 6.469411
5.943600 -12.870000 6.494345
5.990400 -12.870000 6.501989
6.037200 -12.870000 6.512609
6.084000 -12.870000 6.533694
6.130800 -12.870000 6.533694
6.177600 -12.870000 6.542819
6.224400 -12.870000 6.562065
6.271200 -12.870000 6.597451
6.318000 -12.870000 6.610301
6.364800 -12.870000 6.635626
6.411600 -12.870000 6.677783
6.458400 -12.870000 6.690588
6.505200 -12.870000 6.699674
6.552000 -12.870000 6.737155
6.598800 -12.870000 6.754131
6.645600 -12.870000 6.781704
6.692400 -12.870000 6.822078
6.739200 -12.870000 6.850652
6.786000 -12.870000 6.890211
6.832800 -12.870000 6.905888
6.879600 -12.870000 6.926684
6.926400 -12.870000 6.950943
6.973200 -12.870000 6.986453
7.020000 -12.870000 7.017010
7.066800 -12.870000 7.043620
7.113600 -12.870000 7.045691
7.160400 -12.870000 7.064779
7.207200 -12.870000 7.090631
7.254000 -12.870000 7.128468
7.300800 -12.870000 7.148667
7.347600 -12.870000 7.159891
7.394400 -12.870000 7.183624
7.441200 -12.870000 7.217244
7.488000 -12.870000 7.292442
7.534800 -12.870000 7.307430
7.581600 -12.870000 7.360953
7.628400 -12.870000 7.418441
7.675200 -12.870000 7.445478
7.722000 -12.870000 7.466253
7.768800 -12.870000 7.499262
7.815600 -12.870000 7.540316
7.862400 -12.870000 7.553274
7.909200 -12.870000 7.577117
7.956000 -12.870000 7.617023
8.002800 -12.870000 7.664058
8.049600 -12.870000 7.700319
8.096400 -12.870000 7.732382
8.143200 -12.870000 7.769183
8.190000 -12.870000 7.844912
8.236800 -12.870000 7.895249
8.283600 -12.870000 7.942265
8.330400 -12.870000 7.972064
8.377200 -12.870000 8.028795
8.424000 -12.870000 8.087475
8.470800 -12.870000 8.173196
8.517600 -12.870000 8.258707
8.564400 -12.870000 8.287192
8.611200 -12.870000 8.399839
8.658000 -12.870000 8.514073
8.704800 -12.870000 8.636431
13.993200 -12.870000 7.673836
14.040000 -12.870000 7.672065
14.086800 -12.870000 7.673836
14.133600 -12.870000 7.679072
14.180400 -12.870000 7.673836
14.227200 -12.870000 7.673836
14.274000 -12.870000 7.680100
14.461200 -12.870000 7.718779
14.695200 -12.870000 7.730941
14.742000 -12.870000 7.739100
15.022800 -12.870000 7.750907
15.069600 -12.870000 7.743729
15.116400 -12.870000 7.732641
17.316000 -12.870000 3.489692
17.362800 -12.870000 3.295643
-18.720000 -12.823200 0.000000
-18.673200 -12.823200 0.000000
-18.626400 -12.823200 0.000000
-18.579600 -12.823200 -15.085982
-18.532800 -12.823200 -15.092040
-18.486000 -12.823200 -15.097785
-18.439200 -12.823200 -15.091674
-18.392400 -12.823200 -15.054809
-18.345600 -12.823200 -15.042439
-18.298800 -12.823200 -15.038609
-18.252000 -12.823200 -15.016975
-18.205200 -12.823200 -14.976233
-18.158400 -12.823200 -14.968144
-18.111600 -12.823200 -14.967369
-18.064800 -12.823200 -14.955514
-18.018000 -12.823200 -14.911354
-17.971200 -12.823200 -14.882386
-17.924400 -12.823200 -14.860835
-17.877600 -12.823200 -14.870384
-17.830800 -12.823200 -14.870384
-17.784000 -12.823200 -14.833465
-17.737200 -12.823200 -14.745413
-17.690400 -12.823200 -14.715473
-17.643600 -12.823200 -14.695756
-17.596800 -12.823200 -14.672051
-17.550000 -12.823200 -14.671483
-17.503200 -12.823200 -14.629465
-17.456400 -12.823200 -14.598309
-17.409600 -12.823200 -14.589166
-17.362800 -12.823200 -14.588861
-17.316000 -12.823200 -14.566342
-17.269200 -12.823200 -14.566342
-17.222400 -12.823200 -14.544635
-17.175600 -12.823200 -14.490774
-17.128800 -12.823200 -14.490774
-17.082000 -12.823200 -14.478823
-17.035200 -12.823200 -14.477954
-16.988400 -12.823200 -14.446407
-16.941600 -12.823200 -14.427312
-16.894800 -12.823200 -14.388670
-16.848000 -12.823200 -14.321213
-16.801200 -12.823200 -14.288560
-16.754400 -12.823200 -14.260454
-16.707600 -12.823200 -14.199399
-16.660800 -12.823200 -14.124800
-16.614000 -12.823200 -14.085840
-16.567200 -12.823200 -14.082708
-16.520400 -12.823200 -14.065048
-16.473600 -12.823200 -13.920276
-15.256800 -12.823200 5.106706
-15.210000 -12.823200 5.115261
-15.163200 -12.823200 5.175328
-15.116400 -12.823200 5.195582
-15.069600 -12.823200 5.237271
-15.022800 -12.823200 5.258352
-14.976000 -12.823200 5.278883
-14.929200 -12.823200 5.299684
-14.882400 -12.823200 5.328245
-14.835600 -12.823200 5.353316
-14.788800 -12.823200 5.364218
-14.742000 -12.823200 5.387111
-14.695200 -12.823200 5.388871
-14.648400 -12.823200 5.398084
-14.601600 -12.823200 5.403374
-14.554800 -12.823200 5.409491
-14.508000 -12.823200 5.416318
-14.461200 -12.823200 5.424888
-14.414400 -12.823200 5.425533
-14.367600 -12.823200 5.433780
-14.320800 -12.823200 5.453397
-14.274000 -12.823200 5.461180
-14.227200 -12.823200 5.468544
-14.180400 -12.823200 5.471022
-14.133600 -12.823200 5.473781
-14.086800 -12.823200 5.481504
-14.040000 -12.823200 5.488544
-13.993200 -12.823200 5.490947
-13.946400 -12.823200 5.506211
-13.899600 -12.823200 5.511781
-13.852800 -12.823200 5.546640
-13.806000 -12.823200 5.593025
-13.759200 -12.823200 5.667099
-5.382000 -12.823200 7.195560
-5.335200 -12.823200 7.194265
-5.288400 -12.823200 7.220137
-5.241600 -12.823200 7.207886
-5.194800 -12.823200 7.206268
-5.148000 -12.823200 7.185995
-5.101200 -12.823200 7.100971
-5.054400 -12.823200 7.071556
-5.007600 -12.823200 6.976992
-4.960800 -12.823200 6.945322
-4.914000 -12.823200 6.897513
-4.867200 -12.823200 6.859121
-4.820400 -12.823200 6.801982
-4.773600 -12.823200 6.756339
-4.726800 -12.823200 6.692476
-4.680000 -12.823200 6.637182
-4.633200 -12.823200 6.582567
-4.586400 -12.823200 6.543848
-4.539600 -12.823200 6.518089
-4.492800 -12.823200 6.476007
-4.446000 -12.823200 6.449924
-4.399200 -12.823200 6.424785
-4.352400 -12.823200 6.394686
-4.305600 -12.823200 6.355788
-4.258800 -12.823200 6.339143
-4.212000 -12.823200 6.310390
-4.165200 -12.823200 6.264937
-4.118400 -12.823200 6.261433
-4.071600 -12.823200 6.236235
-4.024800 -12.823200 6.221211
-3.978000 -12.823200 6.201681
-3.931200 -12.823200 6.182814
-3.884400 -12.823200 6.164892
-3.837600 -12.823200 6.122062
-3.790800 -12.823200 6.094169
-3.744000 -12.823200 6.061965
-3.697200 -12.823200 6.017602
-3.650400 -12.823200 6.005997
-3.603600 -12.823200 5.976200
-3.556800 -12.823200 5.953948
-3.510000 -12.823200 5.933623
-3.463200 -12.823200 5.917833
-3.416400 -12.823200 5.908350
-3.369600 -12.823200 5.865715
-3.322800 -12.823200 5.858487
-3.276000 -12.823200 5.843869
-3.229200 -12.823200 5.811382
-3.182400 -12.823200 5.780852
-3.135600 -12.823200 5.752530
-3.088800 -12.823200 5.744728
-3.042000 -12.823200 5.717409
-2.995200 -12.823200 5.710318
-2.948400 -12.823200 5.702061
-2.901600 -12.823200 5.695043
-2.854800 -12.823200 5.668133
-2.808000 -12.823200 5.655931
-2.761200 -12.823200 5.635699
-2.714400 -12.823200 5.619002
-2.667600 -12.823200 5.601214
-2.620800 -12.823200 5.577279
-2.574000 -12.823200 5.557319
-2.527200 -12.823200 5.523593
-2.480400 -12.823200 5.509426
-2.433600 -12.823200 5.489458
-2.386800 -12.823200 5.477929
-2.340000 -12.823200 5.486164
-2.293200 -12.823200 5.470825
-2.246400 -12.823200 5.477929
-2.199600 -12.823200 5.475510
-2.152800 -12.823200 5.470825
-2.106000 -12.823200 5.463015
-2.059200 -12.823200 5.453765
-2.012400 -12.823200 5.444784
-1.965600 -12.823200 5.445120
-1.918800 -12.823200 5.409507
-1.872000 -12.823200 5.405520
-1.825200 -12.823200 5.389921
-1.778400 -12.823200 5.394099
-1.731600 -12.823200 5.381931
-1.684800 -12.823200 5.363828
-1.638000 -12.823200 5.353375
-1.591200 -12.823200 5.335201
-1.544400 -12.823200 5.307970
-1.497600 -12.823200 5.297530
-1.450800 -12.823200 5.293689
-1.404000 -12.823200 5.286923
-1.357200 -12.823200 5.289718
-1.310400 -12.823200 5.294148
-1.263600 -12.823200 5.286923
-1.216800 -12.823200 5.287635
-1.170000 -12.823200 5.281231
-1.123200 -12.823200 5.278529
-1.076400 -12.823200 5.275622
-1.029600 -12.823200 5.253427
-0.982800 -12.823200 5.247670
-0.936000 -12.823200 5.237076
-0.889200 -12.823200 5.246237
-0.842400 -12.823200 5.246237
-0.795600 -12.823200 5.246237
-0.748800 -12.823200 5.247116
-0.702000 -12.823200 5.253564
-0.655200 -12.823200 5.254885
-0.608400 -12.823200 5.254885
-0.561600 -12.823200 5.254641
-0.514800 -12.823200 5.254641
-0.468000 -12.823200 5.257473
-0.421200 -12.823200 5.275554
-0.374400 -12.823200 5.270200
-0.327600 -12.823200 5.275554
-0.280800 -12.823200 5.275622
-0.234000 -12.823200 5.280575
-0.187200 -12.823200 5.280575
-0.140400 -12.823200 5.275622
-0.093600 -12.823200 5.275622
-0.046800 -12.823200 5.275622
0.000000 -12.823200 5.265346
0.046800 -12.823200 5.263176
0.093600 -12.823200 5.245564
0.140400 -12.823200 5.238226
0.187200 -12.823200 5.230340
0.234000 -12.823200 5.216834
0.280800 -12.823200 5.221307
0.327600 -12.823200 5.234113
0.374400 -12.823200 5.237446
0.421200 -12.823200 5.237446
0.468000 -12.823200 5.236938
0.514800 -12.823200 5.237446
0.561600 -12.823200 5.236965
0.608400 -12.823200 5.236965
0.655200 -12.823200 5.237446
0.702000 -12.823200 5.238017
0.748800 -12.823200 5.238017
0.795600 -12.823200 5.248349
0.842400 -12.823200 5.246764
0.889200 -12.823200 5.246764
0.936000 -12.823200 5.246764
0.982800 -12.823200 5.240530
1.029600 -12.823200 5.235135
1.076400 -12.823200 5.235135
1.123200 -12.823200 5.226242
1.170000 -12.823200 5.247789
1.216800 -12.823200 5.284237
1.263600 -12.823200 5.309250
1.310400 -12.823200 5.331226
1.357200 -12.823200 5.331226
1.404000 -12.823200 5.336098
1.450800 -12.823200 5.326439
1.497600 -12.823200 5.326439
1.544400 -12.823200 5.322102
1.591200 -12.823200 5.322102
1.638000 -12.823200 5.316195
1.684800 -12.823200 5.323117
1.731600 -12.823200 5.334846
1.778400 -12.823200 5.345205
1.825200 -12.823200 5.361833
1.872000 -12.823200 5.375851
1.918800 -12.823200 5.411909
1.965600 -12.823200 5.434397
2.012400 -12.823200 5.417464
2.059200 -12.823200 5.417464
2.106000 -12.823200 5.435465
2.152800 -12.823200 5.454245
2.199600 -12.823200 5.454245
2.246400 -12.823200 5.436922
2.293200 -12.823200 5.449711
2.340000 -12.823200 5.463865
2.386800 -12.823200 5.523512
2.433600 -12.823200 5.543922
2.480400 -12.823200 5.546617
2.527200 -12.823200 5.546617
2.574000 -12.823200 5.553248
2.620800 -12.823200 5.548006
2.667600 -12.823200 5.571397
2.714400 -12.823200 5.561863
2.761200 -12.823200 5.557038
2.808000 -12.823200 5.561863
2.854800 -12.823200 5.571397
2.901600 -12.823200 5.586022
2.948400 -12.823200 5.605381
2.995200 -12.823200 5.607685
3.042000 -12.823200 5.637606
3.088800 -12.823200 5.657206
3.135600 -12.823200 5.667193
3.182400 -12.823200 5.694388
3.229200 -12.823200 5.694388
3.276000 -12.823200 5.687520
3.322800 -12.823200 5.691446
3.369600 -12.823200 5.682596
3.416400 -12.823200 5.677257
3.463200 -12.823200 5.691446
3.510000 -12.823200 5.693510
3.556800 -12.823200 5.724091
3.603600 -12.823200 5.762822
3.650400 -12.823200 5.784669
3.697200 -12.823200 5.809833
3.744000 -12.823200 5.811367
3.790800 -12.823200 5.813703
3.837600 -12.823200 5.813023
3.884400 -12.823200 5.813703
3.931200 -12.823200 5.823622
3.978000 -12.823200 5.829224
4.024800 -12.823200 5.855072
4.071600 -12.823200 5.879270
4.118400 -12.823200 5.903704
4.165200 -12.823200 5.921060
4.212000 -12.823200 5.927142
4.258800 -12.823200 5.938353
4.305600 -12.823200 5.945236
4.352400 -12.823200 5.929949
4.399200 -12.823200 5.936286
4.446000 -12.823200 5.938353
4.492800 -12.823200 5.955780
4.539600 -12.823200 5.972431
4.586400 -12.823200 5.978865
4.633200 -12.823200 5.993765
4.680000 -12.823200 6.028153
4.726800 -12.823200 6.065290
4.773600 -12.823200 6.095062
4.820400 -12.823200 6.087029
4.867200 -12.823200 6.095963
4.914000 -12.823200 6.100052
4.960800 -12.823200 6.124501
5.007600 -12.823200 6.139082
5.054400 -12.823200 6.146616
5.101200 -12.823200 6.147150
5.148000 -12.823200 6.172741
5.194800 -12.823200 6.181124
5.241600 -12.823200 6.184124
5.288400 -12.823200 6.197327
5.335200 -12.823200 6.246472
5.382000 -12.823200 6.264369
5.428800 -12.823200 6.284415
5.475600 -12.823200 6.308567
5.522400 -12.823200 6.329710
5.569200 -12.823200 6.344869
5.616000 -12.823200 6.357597
5.662800 -12.823200 6.366730
5.709600 -12.823200 6.406232
5.756400 -12.823200 6.414664
5.803200 -12.823200 6.422569
5.850000 -12.823200 6.427893
5.896800 -12.823200 6.466967
5.943600 -12.823200 6.487311
5.990400 -12.823200 6.497797
6.037200 -12.823200 6.500593
6.084000 -12.823200 6.514139
6.130800 -12.823200 6.529538
6.177600 -12.823200 6.535454
6.224400 -12.823200 6.562065
6.271200 -12.823200 6.597451
6.318000 -12.823200 6.614519
6.364800 -12.823200 6.653446
6.411600 -12.823200 6.677783
6.458400 -12.823200 6.683979
6.505200 -12.823200 6.694834
6.552000 -12.823200 6.728954
6.598800 -12.823200 6.747602
6.645600 -12.823200 6.759377
6.692400 -12.823200 6.811869
6.739200 -12.823200 6.836027
6.786000 -12.823200 6.865447
6.832800 -12.823200 6.905188
6.879600 -12.823200 6.925632
6.926400 -12.823200 6.941309
6.973200 -12.823200 6.959654
7.020000 -12.823200 6.993205
7.066800 -12.823200 7.041744
7.113600 -12.823200 7.043620
7.160400 -12.823200 7.052859
7.207200 -12.823200 7.087338
7.254000 -12.823200 7.104805
7.300800 -12.823200 7.148667
7.347600 -12.823200 7.159891
7.394400 -12.823200 7.183624
7.441200 -12.823200 7.214857
7.488000 -12.823200 7.292442
7.534800 -12.823200 7.327735
7.581600 -12.823200 7.368339
7.628400 -12.823200 7.415626
7.675200 -12.823200 7.442275
7.722000 -12.823200 7.465586
7.768800 -12.823200 7.492789
7.815600 -12.823200 7.539522
7.862400 -12.823200 7.545697
7.909200 -12.823200 7.577117
7.956000 -12.823200 7.615708
8.002800 -12.823200 7.659106
8.049600 -12.823200 7.678765
8.096400 -12.823200 7.713657
8.143200 -12.823200 7.764595
8.190000 -12.823200 7.844912
8.236800 -12.823200 7.895249
8.283600 -12.823200 7.948680
8.330400 -12.823200 7.996976
8.377200 -12.823200 8.059790
8.424000 -12.823200 8.102522
8.470800 -12.823200 8.167404
8.517600 -12.823200 8.233535
8.564400 -12.823200 8.287192
8.611200 -12.823200 8.415156
8.658000 -12.823200 8.530803
8.704800 -12.823200 8.855702
13.852800 -12.823200 7.672065
13.899600 -12.823200 7.673029
14.040000 -12.823200 7.683133
14.086800 -12.823200 7.687087
14.133600 -12.823200 7.690449
14.180400 -12.823200 7.690449
14.320800 -12.823200 7.709892
14.367600 -12.823200 7.701805
14.414400 -12.823200 7.704843
14.461200 -12.823200 7.725172
14.648400 -12.823200 7.724251
14.695200 -12.823200 7.733996
14.742000 -12.823200 7.749468
14.788800 -12.823200 7.750907
14.835600 -12.823200 7.749468
15.022800 -12.823200 7.752361
15.069600 -12.823200 7.745311
15.163200 -12.823200 7.730713
17.316000 -12.823200 3.662803
17.409600 -12.823200 3.275017
17.737200 -12.823200 1.743438
17.784000 -12.823200 1.624406
18.532800 -12.823200 -2.542835
-18.720000 -12.776400 0.000000
-18.673200 -12.776400 0.000000
-18.626400 -12.776400 0.000000
-18.579600 -12.776400 -15.102002
-18.532800 -12.776400 -15.103836
-18.486000 -12.776400 -15.103836
-18.439200 -12.776400 -15.097785
-18.392400 -12.776400 -15.072931
-18.345600 -12.776400 -15.060479
-18.298800 -12.776400 -15.045904
-18.252000 -12.776400 -15.038609
-18.205200 -12.776400 -15.019328
-18.158400 -12.776400 -15.016975
-18.111600 -12.776400 -14.976233
-18.064800 -12.776400 -14.967369
-18.018000 -12.776400 -14.911557
-17.971200 -12.776400 -14.901660
-17.924400 -12.776400 -14.870384
-17.877600 -12.776400 -14.871392
-17.830800 -12.776400 -14.871392
-17.784000 -12.776400 -14.860835
-17.737200 -12.776400 -14.825111
-17.690400 -12.776400 -14.783801
-17.643600 -12.776400 -14.745413
-17.596800 -12.776400 -14.695756
-17.550000 -12.776400 -14.674240
-17.503200 -12.776400 -14.656082
-17.456400 -12.776400 -14.629465
-17.409600 -12.776400 -14.627990
-17.362800 -12.776400 -14.614969
-17.316000 -12.776400 -14.566602
-17.269200 -12.776400 -14.588861
-17.222400 -12.776400 -14.557168
-17.175600 -12.776400 -14.547800
-17.128800 -12.776400 -14.547800
-17.082000 -12.776400 -14.490774
-17.035200 -12.776400 -14.478823
-16.988400 -12.776400 -14.477954
-16.941600 -12.776400 -14.443514
-16.894800 -12.776400 -14.408366
-16.848000 -12.776400 -14.345633
-16.801200 -12.776400 -14.306282
-16.754400 -12.776400 -14.261396
-16.707600 -12.776400 -14.199399
-16.660800 -12.776400 -14.108874
-16.614000 -12.776400 -14.085840
-16.567200 -12.776400 -14.071511
-16.520400 -12.776400 -14.052883
-15.303600 -12.776400 5.080071
-15.256800 -12.776400 5.139663
-15.210000 -12.776400 5.169955
-15.163200 -12.776400 5.189692
-15.116400 -12.776400 5.224118
-15.069600 -12.776400 5.258352
-15.022800 -12.776400 5.286549
-14.976000 -12.776400 5.298390
-14.929200 -12.776400 5.318746
-14.882400 -12.776400 5.349080
-14.835600 -12.776400 5.353638
-14.788800 -12.776400 5.369393
-14.742000 -12.776400 5.387506
-14.695200 -12.776400 5.394154
-14.648400 -12.776400 5.406667
-14.601600 -12.776400 5.407578
-14.554800 -12.776400 5.409063
-14.508000 -12.776400 5.414506
-14.461200 -12.776400 5.421688
-14.414400 -12.776400 5.423482
-14.367600 -12.776400 5.425533
-14.320800 -12.776400 5.440090
-14.274000 -12.776400 5.459478
-14.227200 -12.776400 5.468569
-14.180400 -12.776400 5.471022
-14.133600 -12.776400 5.473781
-14.086800 -12.776400 5.479019
-14.040000 -12.776400 5.484668
-13.993200 -12.776400 5.502128
-13.946400 -12.776400 5.511781
-13.899600 -12.776400 5.546321
-13.852800 -12.776400 5.573592
-13.806000 -12.776400 5.619077
-5.382000 -12.776400 7.226053
-5.335200 -12.776400 7.226053
-5.288400 -12.776400 7.266156
-5.241600 -12.776400 7.241043
-5.194800 -12.776400 7.220137
-5.148000 -12.776400 7.194265
-5.101200 -12.776400 7.100971
-5.054400 -12.776400 7.063685
-5.007600 -12.776400 7.010579
-4.960800 -12.776400 6.957613
-4.914000 -12.776400 6.906018
-4.867200 -12.776400 6.865326
-4.820400 -12.776400 6.804940
-4.773600 -12.776400 6.760876
-4.726800 -12.776400 6.706066
-4.680000 -12.776400 6.648216
-4.633200 -12.776400 6.594997
-4.586400 -12.776400 6.558576
-4.539600 -12.776400 6.518089
-4.492800 -12.776400 6.494380
-4.446000 -12.776400 6.463358
-4.399200 -12.776400 6.449924
-4.352400 -12.776400 6.414043
-4.305600 -12.776400 6.391387
-4.258800 -12.776400 6.340663
-4.212000 -12.776400 6.323674
-4.165200 -12.776400 6.264937
-4.118400 -12.776400 6.262587
-4.071600 -12.776400 6.248918
-4.024800 -12.776400 6.224355
-3.978000 -12.776400 6.211925
-3.931200 -12.776400 6.191627
-3.884400 -12.776400 6.167592
-3.837600 -12.776400 6.109184
-3.790800 -12.776400 6.094169
-3.744000 -12.776400 6.046179
-3.697200 -12.776400 6.017915
-3.650400 -12.776400 5.996985
-3.603600 -12.776400 5.957197
-3.556800 -12.776400 5.938659
-3.510000 -12.776400 5.930216
-3.463200 -12.776400 5.911290
-3.416400 -12.776400 5.917320
-3.369600 -12.776400 5.890355
-3.322800 -12.776400 5.865715
-3.276000 -12.776400 5.843869
-3.229200 -12.776400 5.800475
-3.182400 -12.776400 5.765297
-3.135600 -12.776400 5.747436
-3.088800 -12.776400 5.735963
-3.042000 -12.776400 5.717409
-2.995200 -12.776400 5.702061
-2.948400 -12.776400 5.698618
-2.901600 -12.776400 5.687798
-2.854800 -12.776400 5.646462
-2.808000 -12.776400 5.634935
-2.761200 -12.776400 5.622491
-2.714400 -12.776400 5.602105
-2.667600 -12.776400 5.593696
-2.620800 -12.776400 5.571629
-2.574000 -12.776400 5.552303
-2.527200 -12.776400 5.520953
-2.480400 -12.776400 5.500075
-2.433600 -12.776400 5.484753
-2.386800 -12.776400 5.477929
-2.340000 -12.776400 5.477929
-2.293200 -12.776400 5.475510
-2.246400 -12.776400 5.477929
-2.199600 -12.776400 5.475510
-2.152800 -12.776400 5.470825
-2.106000 -12.776400 5.461775
-2.059200 -12.776400 5.444784
-2.012400 -12.776400 5.430384
-1.965600 -12.776400 5.395096
-1.918800 -12.776400 5.395096
-1.872000 -12.776400 5.398415
-1.825200 -12.776400 5.384154
-1.778400 -12.776400 5.384154
-1.731600 -12.776400 5.363828
-1.684800 -12.776400 5.359841
-1.638000 -12.776400 5.352465
-1.591200 -12.776400 5.320837
-1.544400 -12.776400 5.302043
-1.497600 -12.776400 5.295534
-1.450800 -12.776400 5.287195
-1.404000 -12.776400 5.278084
-1.357200 -12.776400 5.278529
-1.310400 -12.776400 5.281231
-1.263600 -12.776400 5.281231
-1.216800 -12.776400 5.280764
-1.170000 -12.776400 5.278529
-1.123200 -12.776400 5.278529
-1.076400 -12.776400 5.275622
-1.029600 -12.776400 5.260166
-0.982800 -12.776400 5.247670
-0.936000 -12.776400 5.236647
-0.889200 -12.776400 5.244967
-0.842400 -12.776400 5.236647
-0.795600 -12.776400 5.236647
-0.748800 -12.776400 5.244967
-0.702000 -12.776400 5.247116
-0.655200 -12.776400 5.253564
-0.608400 -12.776400 5.247596
-0.561600 -12.776400 5.247585
-0.514800 -12.776400 5.247585
-0.468000 -12.776400 5.247596
-0.421200 -12.776400 5.253515
-0.374400 -12.776400 5.247818
-0.327600 -12.776400 5.253515
-0.280800 -12.776400 5.255786
-0.234000 -12.776400 5.275554
-0.187200 -12.776400 5.275554
-0.140400 -12.776400 5.260921
-0.093600 -12.776400 5.260921
-0.046800 -12.776400 5.260921
0.000000 -12.776400 5.232256
0.046800 -12.776400 5.232256
0.093600 -12.776400 5.219107
0.140400 -12.776400 5.216378
0.187200 -12.776400 5.216378
0.234000 -12.776400 5.200450
0.280800 -12.776400 5.216834
0.327600 -12.776400 5.219923
0.374400 -12.776400 5.221307
0.421200 -12.776400 5.235839
0.468000 -12.776400 5.235839
0.514800 -12.776400 5.237446
0.561600 -12.776400 5.237446
0.608400 -12.776400 5.235972
0.655200 -12.776400 5.237446
0.702000 -12.776400 5.235972
0.748800 -12.776400 5.235240
0.795600 -12.776400 5.242847
0.842400 -12.776400 5.238017
0.889200 -12.776400 5.238017
0.936000 -12.776400 5.235240
0.982800 -12.776400 5.217548
1.029600 -12.776400 5.217548
1.076400 -12.776400 5.235135
1.123200 -12.776400 5.226242
1.170000 -12.776400 5.247789
1.216800 -12.776400 5.284237
1.263600 -12.776400 5.305709
1.310400 -12.776400 5.322102
1.357200 -12.776400 5.323021
1.404000 -12.776400 5.322102
1.450800 -12.776400 5.317119
1.497600 -12.776400 5.317119
1.544400 -12.776400 5.314633
1.591200 -12.776400 5.316195
1.638000 -12.776400 5.314633
1.684800 -12.776400 5.323117
1.731600 -12.776400 5.335491
1.778400 -12.776400 5.361833
1.825200 -12.776400 5.366831
1.872000 -12.776400 5.371896
1.918800 -12.776400 5.400581
1.965600 -12.776400 5.414312
2.012400 -12.776400 5.411909
2.059200 -12.776400 5.411909
2.106000 -12.776400 5.414312
2.152800 -12.776400 5.426435
2.199600 -12.776400 5.426435
2.246400 -12.776400 5.414312
2.293200 -12.776400 5.436922
2.340000 -12.776400 5.455862
2.386800 -12.776400 5.507471
2.433600 -12.776400 5.538099
2.480400 -12.776400 5.546458
2.527200 -12.776400 5.543922
2.574000 -12.776400 5.546617
2.620800 -12.776400 5.539763
2.667600 -12.776400 5.550384
2.714400 -12.776400 5.557038
2.761200 -12.776400 5.561863
2.808000 -12.776400 5.557038
2.854800 -12.776400 5.576236
2.901600 -12.776400 5.591070
2.948400 -12.776400 5.604451
2.995200 -12.776400 5.607685
3.042000 -12.776400 5.648319
3.088800 -12.776400 5.672677
3.135600 -12.776400 5.687520
3.182400 -12.776400 5.709260
3.229200 -12.776400 5.695539
3.276000 -12.776400 5.692660
3.322800 -12.776400 5.694730
3.369600 -12.776400 5.691446
3.416400 -12.776400 5.682759
3.463200 -12.776400 5.692135
3.510000 -12.776400 5.693510
3.556800 -12.776400 5.741432
3.603600 -12.776400 5.762822
3.650400 -12.776400 5.784989
3.697200 -12.776400 5.810190
3.744000 -12.776400 5.813023
3.790800 -12.776400 5.813703
3.837600 -12.776400 5.813023
3.884400 -12.776400 5.813343
3.931200 -12.776400 5.823545
3.978000 -12.776400 5.823622
4.024800 -12.776400 5.855072
4.071600 -12.776400 5.861356
4.118400 -12.776400 5.900804
4.165200 -12.776400 5.921060
4.212000 -12.776400 5.927142
4.258800 -12.776400 5.942731
4.305600 -12.776400 5.950243
4.352400 -12.776400 5.938353
4.399200 -12.776400 5.942731
4.446000 -12.776400 5.948356
4.492800 -12.776400 5.955160
4.539600 -12.776400 5.972431
4.586400 -12.776400 5.978865
4.633200 -12.776400 6.017840
4.680000 -12.776400 6.032461
4.726800 -12.776400 6.065290
4.773600 -12.776400 6.087029
4.820400 -12.776400 6.083612
4.867200 -12.776400 6.087485
4.914000 -12.776400 6.099407
4.960800 -12.776400 6.123226
5.007600 -12.776400 6.132572
5.054400 -12.776400 6.144375
5.101200 -12.776400 6.147150
5.148000 -12.776400 6.166100
5.194800 -12.776400 6.181124
5.241600 -12.776400 6.197327
5.288400 -12.776400 6.214209
5.335200 -12.776400 6.236819
5.382000 -12.776400 6.251183
5.428800 -12.776400 6.276424
5.475600 -12.776400 6.301879
5.522400 -12.776400 6.329531
5.569200 -12.776400 6.344869
5.616000 -12.776400 6.361504
5.662800 -12.776400 6.398209
5.709600 -12.776400 6.409245
5.756400 -12.776400 6.414768
5.803200 -12.776400 6.431553
5.850000 -12.776400 6.442943
5.896800 -12.776400 6.467394
5.943600 -12.776400 6.472648
5.990400 -12.776400 6.489879
6.037200 -12.776400 6.507264
6.084000 -12.776400 6.533694
6.130800 -12.776400 6.532227
6.177600 -12.776400 6.539347
6.224400 -12.776400 6.563795
6.271200 -12.776400 6.593861
6.318000 -12.776400 6.605999
6.364800 -12.776400 6.670826
6.411600 -12.776400 6.683979
6.458400 -12.776400 6.690588
6.505200 -12.776400 6.694834
6.552000 -12.776400 6.717739
6.598800 -12.776400 6.735477
6.645600 -12.776400 6.748581
6.692400 -12.776400 6.781704
6.739200 -12.776400 6.822078
6.786000 -12.776400 6.839934
6.832800 -12.776400 6.872933
6.879600 -12.776400 6.920765
6.926400 -12.776400 6.927862
6.973200 -12.776400 6.941309
7.020000 -12.776400 6.951163
7.066800 -12.776400 7.034051
7.113600 -12.776400 7.038962
7.160400 -12.776400 7.044267
7.207200 -12.776400 7.064540
7.254000 -12.776400 7.090631
7.300800 -12.776400 7.132430
7.347600 -12.776400 7.156889
7.394400 -12.776400 7.173818
7.441200 -12.776400 7.213614
7.488000 -12.776400 7.259529
7.534800 -12.776400 7.303976
7.581600 -12.776400 7.360953
7.628400 -12.776400 7.415626
7.675200 -12.776400 7.442275
7.722000 -12.776400 7.452553
7.768800 -12.776400 7.492789
7.815600 -12.776400 7.539490
7.862400 -12.776400 7.553274
7.909200 -12.776400 7.577117
7.956000 -12.776400 7.605845
8.002800 -12.776400 7.659106
8.049600 -12.776400 7.675782
8.096400 -12.776400 7.700319
8.143200 -12.776400 7.732382
8.190000 -12.776400 7.773280
8.236800 -12.776400 7.872587
8.283600 -12.776400 7.939497
8.330400 -12.776400 7.994176
8.377200 -12.776400 8.076615
8.424000 -12.776400 8.130990
8.470800 -12.776400 8.173196
8.517600 -12.776400 8.258707
8.564400 -12.776400 8.298659
8.611200 -12.776400 8.399839
8.658000 -12.776400 8.514073
8.704800 -12.776400 8.876140
13.852800 -12.776400 7.671941
13.899600 -12.776400 7.672065
13.993200 -12.776400 7.687087
14.040000 -12.776400 7.702240
14.086800 -12.776400 7.706299
14.133600 -12.776400 7.706299
14.180400 -12.776400 7.725172
14.320800 -12.776400 7.725172
14.367600 -12.776400 7.710075
14.414400 -12.776400 7.718779
14.461200 -12.776400 7.725172
14.601600 -12.776400 7.706721
14.648400 -12.776400 7.720512
14.695200 -12.776400 7.730941
14.976000 -12.776400 7.775613
15.022800 -12.776400 7.752361
15.069600 -12.776400 7.746010
15.116400 -12.776400 7.746010
15.163200 -12.776400 7.732641
17.128800 -12.776400 4.554746
17.175600 -12.776400 4.412183
17.690400 -12.776400 2.111835
17.737200 -12.776400 1.888951
18.532800 -12.776400 -2.551832
18.579600 -12.776400 0.000000
18.626400 -12.776400 0.000000
-18.720000 -12.729600 0.000000
-18.673200 -12.729600 0.000000
-18.626400 -12.729600 0.000000
-18.579600 -12.729600 -15.186893
-18.532800 -12.729600 -15.157636
-18.486000 -12.729600 -15.156106
-18.439200 -12.729600 -15.132623
-18.392400 -12.729600 -15.097785
-18.345600 -12.729600 -15.091674
-18.298800 -12.729600 -15.072579
-18.252000 -12.729600 -15.043180
-18.205200 -12.729600 -15.028216
-18.158400 -12.729600 -15.025899
-18.111600 -12.729600 -14.991245
-18.064800 -12.729600 -14.991245
-18.018000 -12.729600 -14.944691
-17.971200 -12.729600 -14.911354
-17.924400 -12.729600 -14.905385
-17.877600 -12.729600 -14.908167
-17.830800 -12.729600 -14.908167
-17.784000 -12.729600 -14.882386
-17.737200 -12.729600 -14.860835
-17.690400 -12.729600 -14.833465
-17.643600 -12.729600 -14.808754
-17.596800 -12.729600 -14.745413
-17.550000 -12.729600 -14.695756
-17.503200 -12.729600 -14.674240
-17.456400 -12.729600 -14.651417
-17.409600 -12.729600 -14.630044
-17.362800 -12.729600 -14.627990
-17.316000 -12.729600 -14.588861
-17.269200 -12.729600 -14.600486
-17.222400 -12.729600 -14.594219
-17.175600 -12.729600 -14.556009
-17.128800 -12.729600 -14.547800
-17.082000 -12.729600 -14.478823
-17.035200 -12.729600 -14.478823
-16.988400 -12.729600 -14.461710
-16.941600 -12.729600 -14.442336
-16.894800 -12.729600 -14.408366
-16.848000 -12.729600 -14.360309
-16.801200 -12.729600 -14.311379
-16.754400 -12.729600 -14.264652
-16.707600 -12.729600 -14.235401
-16.660800 -12.729600 -14.124800
-16.614000 -12.729600 -14.108874
-16.567200 -12.729600 -14.082708
-16.520400 -12.729600 -14.052883
-15.350400 -12.729600 5.084909
-15.303600 -12.729600 5.110673
-15.256800 -12.729600 5.168177
-15.210000 -12.729600 5.189692
-15.163200 -12.729600 5.232188
-15.116400 -12.729600 5.253824
-15.069600 -12.729600 5.278883
-15.022800 -12.729600 5.298390
-14.976000 -12.729600 5.317995
-14.929200 -12.729600 5.329102
-14.882400 -12.729600 5.350775
-14.835600 -12.729600 5.362867
-14.788800 -12.729600 5.382250
-14.742000 -12.729600 5.391043
-14.695200 -12.729600 5.398084
-14.648400 -12.729600 5.406667
-14.601600 -12.729600 5.406667
-14.554800 -12.729600 5.409491
-14.508000 -12.729600 5.416318
-14.461200 -12.729600 5.423101
-14.414400 -12.729600 5.423482
-14.367600 -12.729600 5.425462
-14.320800 -12.729600 5.432282
-14.274000 -12.729600 5.454259
-14.227200 -12.729600 5.464451
-14.180400 -12.729600 5.472429
-14.133600 -12.729600 5.476566
-14.086800 -12.729600 5.479568
-14.040000 -12.729600 5.488544
-13.993200 -12.729600 5.506211
-13.946400 -12.729600 5.541767
-13.899600 -12.729600 5.573915
-13.852800 -12.729600 5.601596
-5.382000 -12.729600 7.343995
-5.335200 -12.729600 7.247853
-5.288400 -12.729600 7.324241
-5.241600 -12.729600 7.244957
-5.194800 -12.729600 7.211490
-5.148000 -12.729600 7.187310
-5.101200 -12.729600 7.080709
-5.054400 -12.729600 7.063685
-5.007600 -12.729600 7.010579
-4.960800 -12.729600 6.963595
-4.914000 -12.729600 6.934491
-4.867200 -12.729600 6.876498
-4.820400 -12.729600 6.805238
-4.773600 -12.729600 6.760876
-4.726800 -12.729600 6.720806
-4.680000 -12.729600 6.696195
-4.633200 -12.729600 6.628060
-4.586400 -12.729600 6.580109
-4.539600 -12.729600 6.537026
-4.492800 -12.729600 6.499951
-4.446000 -12.729600 6.469419
-4.399200 -12.729600 6.458482
-4.352400 -12.729600 6.435880
-4.305600 -12.729600 6.391387
-4.258800 -12.729600 6.346105
-4.212000 -12.729600 6.333705
-4.165200 -12.729600 6.272191
-4.118400 -12.729600 6.272191
-4.071600 -12.729600 6.262587
-4.024800 -12.729600 6.235820
-3.978000 -12.729600 6.212357
-3.931200 -12.729600 6.191627
-3.884400 -12.729600 6.176320
-3.837600 -12.729600 6.108108
-3.790800 -12.729600 6.092144
-3.744000 -12.729600 6.044580
-3.697200 -12.729600 6.017602
-3.650400 -12.729600 5.984082
-3.603600 -12.729600 5.955702
-3.556800 -12.729600 5.930216
-3.510000 -12.729600 5.917833
-3.463200 -12.729600 5.890355
-3.416400 -12.729600 5.896935
-3.369600 -12.729600 5.861500
-3.322800 -12.729600 5.857440
-3.276000 -12.729600 5.800475
-3.229200 -12.729600 5.777115
-3.182400 -12.729600 5.750058
-3.135600 -12.729600 5.728160
-3.088800 -12.729600 5.715049
-3.042000 -12.729600 5.702061
-2.995200 -12.729600 5.699788
-2.948400 -12.729600 5.689642
-2.901600 -12.729600 5.657976
-2.854800 -12.729600 5.627973
-2.808000 -12.729600 5.622491
-2.761200 -12.729600 5.602105
-2.714400 -12.729600 5.597014
-2.667600 -12.729600 5.583791
-2.620800 -12.729600 5.568227
-2.574000 -12.729600 5.546943
-2.527200 -12.729600 5.510403
-2.480400 -12.729600 5.489458
-2.433600 -12.729600 5.478418
-2.386800 -12.729600 5.473654
-2.340000 -12.729600 5.470989
-2.293200 -12.729600 5.466388
-2.246400 -12.729600 5.465388
-2.199600 -12.729600 5.454926
-2.152800 -12.729600 5.461775
-2.106000 -12.729600 5.434681
-2.059200 -12.729600 5.409507
-2.012400 -12.729600 5.388670
-1.965600 -12.729600 5.385285
-1.918800 -12.729600 5.382440
-1.872000 -12.729600 5.370936
-1.825200 -12.729600 5.359841
-1.778400 -12.729600 5.352752
-1.731600 -12.729600 5.352465
-1.684800 -12.729600 5.347122
-1.638000 -12.729600 5.332624
-1.591200 -12.729600 5.310273
-1.544400 -12.729600 5.297530
-1.497600 -12.729600 5.293689
-1.450800 -12.729600 5.287195
-1.404000 -12.729600 5.278084
-1.357200 -12.729600 5.278529
-1.310400 -12.729600 5.281231
-1.263600 -12.729600 5.280764
-1.216800 -12.729600 5.278084
-1.170000 -12.729600 5.278084
-1.123200 -12.729600 5.278084
-1.076400 -12.729600 5.264327
-1.029600 -12.729600 5.253427
-0.982800 -12.729600 5.246237
-0.936000 -12.729600 5.236647
-0.889200 -12.729600 5.236647
-0.842400 -12.729600 5.228461
-0.795600 -12.729600 5.226787
-0.748800 -12.729600 5.234105
-0.702000 -12.729600 5.236647
-0.655200 -12.729600 5.247585
-0.608400 -12.729600 5.235696
-0.561600 -12.729600 5.229162
-0.514800 -12.729600 5.223064
-0.468000 -12.729600 5.223064
-0.421200 -12.729600 5.216783
-0.374400 -12.729600 5.216249
-0.327600 -12.729600 5.216249
-0.280800 -12.729600 5.216783
-0.234000 -12.729600 5.253515
-0.187200 -12.729600 5.253515
-0.140400 -12.729600 5.232256
-0.093600 -12.729600 5.245778
-0.046800 -12.729600 5.232256
0.000000 -12.729600 5.213491
0.046800 -12.729600 5.213491
0.093600 -12.729600 5.199874
0.140400 -12.729600 5.191213
0.187200 -12.729600 5.191213
0.234000 -12.729600 5.195015
0.280800 -12.729600 5.198880
0.327600 -12.729600 5.219923
0.374400 -12.729600 5.220587
0.421200 -12.729600 5.227983
0.468000 -12.729600 5.232927
0.514800 -12.729600 5.235972
0.561600 -12.729600 5.235221
0.608400 -12.729600 5.232927
0.655200 -12.729600 5.232927
0.702000 -12.729600 5.235221
0.748800 -12.729600 5.232927
0.795600 -12.729600 5.238017
0.842400 -12.729600 5.229135
0.889200 -12.729600 5.229066
0.936000 -12.729600 5.214469
0.982800 -12.729600 5.209969
1.029600 -12.729600 5.209969
1.076400 -12.729600 5.211859
1.123200 -12.729600 5.211859
1.170000 -12.729600 5.222817
1.216800 -12.729600 5.261811
1.263600 -12.729600 5.283642
1.310400 -12.729600 5.304455
1.357200 -12.729600 5.304455
1.404000 -12.729600 5.304455
1.450800 -12.729600 5.314633
1.497600 -12.729600 5.317119
1.544400 -12.729600 5.314633
1.591200 -12.729600 5.316195
1.638000 -12.729600 5.316195
1.684800 -12.729600 5.323117
1.731600 -12.729600 5.335491
1.778400 -12.729600 5.361833
1.825200 -12.729600 5.365861
1.872000 -12.729600 5.366831
1.918800 -12.729600 5.384036
1.965600 -12.729600 5.400826
2.012400 -12.729600 5.400826
2.059200 -12.729600 5.400581
2.106000 -12.729600 5.412503
2.152800 -12.729600 5.414312
2.199600 -12.729600 5.414312
2.246400 -12.729600 5.414312
2.293200 -12.729600 5.436922
2.340000 -12.729600 5.456640
2.386800 -12.729600 5.504084
2.433600 -12.729600 5.523512
2.480400 -12.729600 5.539763
2.527200 -12.729600 5.538099
2.574000 -12.729600 5.538099
2.620800 -12.729600 5.530658
2.667600 -12.729600 5.539763
2.714400 -12.729600 5.539763
2.761200 -12.729600 5.553479
2.808000 -12.729600 5.539014
2.854800 -12.729600 5.571397
2.901600 -12.729600 5.594113
2.948400 -12.729600 5.609326
2.995200 -12.729600 5.648319
3.042000 -12.729600 5.657206
3.088800 -12.729600 5.688532
3.135600 -12.729600 5.696499
3.182400 -12.729600 5.723129
3.229200 -12.729600 5.714820
3.276000 -12.729600 5.709260
3.322800 -12.729600 5.696499
3.369600 -12.729600 5.695539
3.416400 -12.729600 5.694730
3.463200 -12.729600 5.700406
3.510000 -12.729600 5.700406
3.556800 -12.729600 5.742500
3.603600 -12.729600 5.765649
3.650400 -12.729600 5.784989
3.697200 -12.729600 5.810190
3.744000 -12.729600 5.816287
3.790800 -12.729600 5.821459
3.837600 -12.729600 5.823545
3.884400 -12.729600 5.821459
3.931200 -12.729600 5.829224
3.978000 -12.729600 5.855072
4.024800 -12.729600 5.864867
4.071600 -12.729600 5.868986
4.118400 -12.729600 5.902866
4.165200 -12.729600 5.919477
4.212000 -12.729600 5.926547
4.258800 -12.729600 5.950243
4.305600 -12.729600 5.950243
4.352400 -12.729600 5.942731
4.399200 -12.729600 5.945236
4.446000 -12.729600 5.951535
4.492800 -12.729600 5.955751
4.539600 -12.729600 5.978137
4.586400 -12.729600 5.978865
4.633200 -12.729600 6.019884
4.680000 -12.729600 6.035856
4.726800 -12.729600 6.067449
4.773600 -12.729600 6.087485
4.820400 -12.729600 6.087029
4.867200 -12.729600 6.098469
4.914000 -12.729600 6.114055
4.960800 -12.729600 6.141352
5.007600 -12.729600 6.139082
5.054400 -12.729600 6.144375
5.101200 -12.729600 6.147150
5.148000 -12.729600 6.164246
5.194800 -12.729600 6.180063
5.241600 -12.729600 6.190791
5.288400 -12.729600 6.197327
5.335200 -12.729600 6.226075
5.382000 -12.729600 6.249525
5.428800 -12.729600 6.265304
5.475600 -12.729600 6.284285
5.522400 -12.729600 6.315868
5.569200 -12.729600 6.355160
5.616000 -12.729600 6.366730
5.662800 -12.729600 6.384399
5.709600 -12.729600 6.409245
5.756400 -12.729600 6.424648
5.803200 -12.729600 6.432900
5.850000 -12.729600 6.442943
5.896800 -12.729600 6.467394
5.943600 -12.729600 6.484398
5.990400 -12.729600 6.502034
6.037200 -12.729600 6.510979
6.084000 -12.729600 6.534156
6.130800 -12.729600 6.533694
6.177600 -12.729600 6.539347
6.224400 -12.729600 6.563795
6.271200 -12.729600 6.597451
6.318000 -12.729600 6.654787
6.364800 -12.729600 6.683979
6.411600 -12.729600 6.693536
6.458400 -12.729600 6.693536
6.505200 -12.729600 6.698007
6.552000 -12.729600 6.713135
6.598800 -12.729600 6.724688
6.645600 -12.729600 6.728510
6.692400 -12.729600 6.754131
6.739200 -12.729600 6.815934
6.786000 -12.729600 6.836027
6.832800 -12.729600 6.872170
6.879600 -12.729600 6.920058
6.926400 -12.729600 6.931587
6.973200 -12.729600 6.938736
7.020000 -12.729600 6.946668
7.066800 -12.729600 6.988012
7.113600 -12.729600 7.026249
7.160400 -12.729600 7.036366
7.207200 -12.729600 7.045691
7.254000 -12.729600 7.090631
7.300800 -12.729600 7.104805
7.347600 -12.729600 7.146362
7.394400 -12.729600 7.173818
7.441200 -12.729600 7.203070
7.488000 -12.729600 7.245041
7.534800 -12.729600 7.299982
7.581600 -12.729600 7.348615
7.628400 -12.729600 7.375794
7.675200 -12.729600 7.432153
7.722000 -12.729600 7.451947
7.768800 -12.729600 7.495104
7.815600 -12.729600 7.534832
7.862400 -12.729600 7.553274
7.909200 -12.729600 7.571617
7.956000 -12.729600 7.613623
8.002800 -12.729600 7.659106
8.049600 -12.729600 7.675782
8.096400 -12.729600 7.711625
8.143200 -12.729600 7.744776
8.190000 -12.729600 7.779041
8.236800 -12.729600 7.872587
8.283600 -12.729600 7.930592
8.330400 -12.729600 7.955707
8.377200 -12.729600 8.058161
8.424000 -12.729600 8.132221
8.470800 -12.729600 8.226721
8.517600 -12.729600 8.265537
8.564400 -12.729600 8.325261
8.611200 -12.729600 8.435270
8.658000 -12.729600 8.636431
8.704800 -12.729600 8.917075
13.993200 -12.729600 7.686627
14.040000 -12.729600 7.706299
14.086800 -12.729600 7.724771
14.133600 -12.729600 7.727811
14.180400 -12.729600 7.731497
14.367600 -12.729600 7.710075
14.976000 -12.729600 7.788364
15.022800 -12.729600 7.801356
15.069600 -12.729600 7.782235
15.116400 -12.729600 7.782235
15.163200 -12.729600 7.780723
15.210000 -12.729600 7.756166
16.099200 -12.729600 6.452532
16.146000 -12.729600 6.440029
16.192800 -12.729600 6.336058
17.082000 -12.729600 4.863648
17.128800 -12.729600 4.654058
17.175600 -12.729600 4.464982
17.222400 -12.729600 4.192131
18.579600 -12.729600 0.000000
-18.720000 -12.682800 0.000000
-18.673200 -12.682800 0.000000
-18.626400 -12.682800 0.000000
-18.579600 -12.682800 -15.190846
-18.532800 -12.682800 -15.186893
-18.486000 -12.682800 -15.163600
-18.439200 -12.682800 -15.156174
-18.392400 -12.682800 -15.103836
-18.345600 -12.682800 -15.091674
-18.298800 -12.682800 -15.083890
-18.252000 -12.682800 -15.045904
-18.205200 -12.682800 -15.038609
-18.158400 -12.682800 -15.028216
-18.111600 -12.682800 -15.028216
-18.064800 -12.682800 -15.040581
-18.018000 -12.682800 -14.991225
-17.971200 -12.682800 -14.985044
-17.924400 -12.682800 -14.944726
-17.877600 -12.682800 -14.972749
-17.830800 -12.682800 -14.944726
-17.784000 -12.682800 -14.910959
-17.737200 -12.682800 -14.882386
-17.690400 -12.682800 -14.860289
-17.643600 -12.682800 -14.823803
-17.596800 -12.682800 -14.750458
-17.550000 -12.682800 -14.718966
-17.503200 -12.682800 -14.674240
-17.456400 -12.682800 -14.648607
-17.409600 -12.682800 -14.630044
-17.362800 -12.682800 -14.629465
-17.316000 -12.682800 -14.594219
-17.269200 -12.682800 -14.610257
-17.222400 -12.682800 -14.603067
-17.175600 -12.682800 -14.600486
-17.128800 -12.682800 -14.586089
-17.082000 -12.682800 -14.550484
-17.035200 -12.682800 -14.534995
-16.988400 -12.682800 -14.495914
-16.941600 -12.682800 -14.453319
-16.894800 -12.682800 -14.441775
-16.848000 -12.682800 -14.387784
-16.801200 -12.682800 -14.326120
-16.754400 -12.682800 -14.271891
-16.707600 -12.682800 -14.200847
-16.660800 -12.682800 -14.124800
-16.614000 -12.682800 -14.089534
-16.567200 -12.682800 -13.956597
-15.350400 -12.682800 5.084909
-15.303600 -12.682800 5.115261
-15.256800 -12.682800 5.169955
-15.210000 -12.682800 5.212387
-15.163200 -12.682800 5.245481
-15.116400 -12.682800 5.258717
-15.069600 -12.682800 5.286549
-15.022800 -12.682800 5.306129
-14.976000 -12.682800 5.322234
-14.929200 -12.682800 5.331950
-14.882400 -12.682800 5.352502
-14.835600 -12.682800 5.363705
-14.788800 -12.682800 5.382250
-14.742000 -12.682800 5.392096
-14.695200 -12.682800 5.401963
-14.648400 -12.682800 5.407748
-14.601600 -12.682800 5.407748
-14.554800 -12.682800 5.409063
-14.508000 -12.682800 5.418220
-14.461200 -12.682800 5.423482
-14.414400 -12.682800 5.424561
-14.367600 -12.682800 5.425533
-14.320800 -12.682800 5.432282
-14.274000 -12.682800 5.450050
-14.227200 -12.682800 5.461652
-14.180400 -12.682800 5.468862
-14.133600 -12.682800 5.479019
-14.086800 -12.682800 5.484668
-14.040000 -12.682800 5.489872
-13.993200 -12.682800 5.511778
-13.946400 -12.682800 5.573592
-13.899600 -12.682800 5.593025
-5.382000 -12.682800 7.490450
-5.335200 -12.682800 7.359808
-5.288400 -12.682800 7.349497
-5.241600 -12.682800 7.324241
-5.194800 -12.682800 7.241043
-5.148000 -12.682800 7.187310
-5.101200 -12.682800 7.080229
-5.054400 -12.682800 7.041471
-5.007600 -12.682800 7.010579
-4.960800 -12.682800 6.945322
-4.914000 -12.682800 6.901870
-4.867200 -12.682800 6.865326
-4.820400 -12.682800 6.811412
-4.773600 -12.682800 6.773749
-4.726800 -12.682800 6.730793
-4.680000 -12.682800 6.706066
-4.633200 -12.682800 6.648216
-4.586400 -12.682800 6.598648
-4.539600 -12.682800 6.563964
-4.492800 -12.682800 6.518089
-4.446000 -12.682800 6.499951
-4.399200 -12.682800 6.476007
-4.352400 -12.682800 6.449924
-4.305600 -12.682800 6.414043
-4.258800 -12.682800 6.355788
-4.212000 -12.682800 6.337715
-4.165200 -12.682800 6.272191
-4.118400 -12.682800 6.262587
-4.071600 -12.682800 6.248918
-4.024800 -12.682800 6.233492
-3.978000 -12.682800 6.212357
-3.931200 -12.682800 6.184558
-3.884400 -12.682800 6.159051
-3.837600 -12.682800 6.098647
-3.790800 -12.682800 6.059338
-3.744000 -12.682800 6.032979
-3.697200 -12.682800 6.016586
-3.650400 -12.682800 5.976200
-3.603600 -12.682800 5.956925
-3.556800 -12.682800 5.929275
-3.510000 -12.682800 5.913390
-3.463200 -12.682800 5.876495
-3.416400 -12.682800 5.865715
-3.369600 -12.682800 5.852270
-3.322800 -12.682800 5.842012
-3.276000 -12.682800 5.791162
-3.229200 -12.682800 5.775109
-3.182400 -12.682800 5.745306
-3.135600 -12.682800 5.718156
-3.088800 -12.682800 5.699788
-3.042000 -12.682800 5.699629
-2.995200 -12.682800 5.698618
-2.948400 -12.682800 5.682283
-2.901600 -12.682800 5.659222
-2.854800 -12.682800 5.632868
-2.808000 -12.682800 5.622491
-2.761200 -12.682800 5.612287
-2.714400 -12.682800 5.593696
-2.667600 -12.682800 5.583791
-2.620800 -12.682800 5.565157
-2.574000 -12.682800 5.524016
-2.527200 -12.682800 5.508299
-2.480400 -12.682800 5.482525
-2.433600 -12.682800 5.477929
-2.386800 -12.682800 5.469842
-2.340000 -12.682800 5.466388
-2.293200 -12.682800 5.458375
-2.246400 -12.682800 5.454926
-2.199600 -12.682800 5.434681
-2.152800 -12.682800 5.422598
-2.106000 -12.682800 5.419353
-2.059200 -12.682800 5.390226
-2.012400 -12.682800 5.385238
-1.965600 -12.682800 5.379262
-1.918800 -12.682800 5.370936
-1.872000 -12.682800 5.354543
-1.825200 -12.682800 5.350119
-1.778400 -12.682800 5.344767
-1.731600 -12.682800 5.340394
-1.684800 -12.682800 5.332624
-1.638000 -12.682800 5.320837
-1.591200 -12.682800 5.302043
-1.544400 -12.682800 5.295534
-1.497600 -12.682800 5.289718
-1.450800 -12.682800 5.277401
-1.404000 -12.682800 5.265190
-1.357200 -12.682800 5.271427
-1.310400 -12.682800 5.278084
-1.263600 -12.682800 5.278529
-1.216800 -12.682800 5.278529
-1.170000 -12.682800 5.280764
-1.123200 -12.682800 5.280764
-1.076400 -12.682800 5.278529
-1.029600 -12.682800 5.253427
-0.982800 -12.682800 5.245864
-0.936000 -12.682800 5.236647
-0.889200 -12.682800 5.228461
-0.842400 -12.682800 5.223941
-0.795600 -12.682800 5.219911
-0.748800 -12.682800 5.219911
-0.702000 -12.682800 5.223064
-0.655200 -12.682800 5.230757
-0.608400 -12.682800 5.222573
-0.561600 -12.682800 5.214575
-0.514800 -12.682800 5.200528
-0.468000 -12.682800 5.199820
-0.421200 -12.682800 5.194157
-0.374400 -12.682800 5.194157
-0.327600 -12.682800 5.200528
-0.280800 -12.682800 5.206134
-0.234000 -12.682800 5.209189
-0.187200 -12.682800 5.213149
-0.140400 -12.682800 5.213491
-0.093600 -12.682800 5.216249
-0.046800 -12.682800 5.208193
0.000000 -12.682800 5.195015
0.046800 -12.682800 5.189722
0.093600 -12.682800 5.186557
0.140400 -12.682800 5.181578
0.187200 -12.682800 5.181578
0.234000 -12.682800 5.186557
0.280800 -12.682800 5.191213
0.327600 -12.682800 5.212282
0.374400 -12.682800 5.219923
0.421200 -12.682800 5.220587
0.468000 -12.682800 5.227983
0.514800 -12.682800 5.229647
0.561600 -12.682800 5.227983
0.608400 -12.682800 5.229066
0.655200 -12.682800 5.227983
0.702000 -12.682800 5.229066
0.748800 -12.682800 5.224566
0.795600 -12.682800 5.229066
0.842400 -12.682800 5.217227
0.889200 -12.682800 5.217227
0.936000 -12.682800 5.209074
0.982800 -12.682800 5.206136
1.029600 -12.682800 5.206136
1.076400 -12.682800 5.208533
1.123200 -12.682800 5.208533
1.170000 -12.682800 5.209969
1.216800 -12.682800 5.226242
1.263600 -12.682800 5.270818
1.310400 -12.682800 5.283642
1.357200 -12.682800 5.285101
1.404000 -12.682800 5.283943
1.450800 -12.682800 5.294504
1.497600 -12.682800 5.309250
1.544400 -12.682800 5.295893
1.591200 -12.682800 5.314633
1.638000 -12.682800 5.314991
1.684800 -12.682800 5.317603
1.731600 -12.682800 5.330820
1.778400 -12.682800 5.335491
1.825200 -12.682800 5.348930
1.872000 -12.682800 5.350951
1.918800 -12.682800 5.375851
1.965600 -12.682800 5.399614
2.012400 -12.682800 5.399614
2.059200 -12.682800 5.399614
2.106000 -12.682800 5.408119
2.152800 -12.682800 5.414312
2.199600 -12.682800 5.414312
2.246400 -12.682800 5.413551
2.293200 -12.682800 5.425075
2.340000 -12.682800 5.455862
2.386800 -12.682800 5.493841
2.433600 -12.682800 5.507471
2.480400 -12.682800 5.529483
2.527200 -12.682800 5.523512
2.574000 -12.682800 5.529483
2.620800 -12.682800 5.530658
2.667600 -12.682800 5.530658
2.714400 -12.682800 5.531787
2.761200 -12.682800 5.553479
2.808000 -12.682800 5.557038
2.854800 -12.682800 5.576236
2.901600 -12.682800 5.596255
2.948400 -12.682800 5.609326
2.995200 -12.682800 5.651418
3.042000 -12.682800 5.669750
3.088800 -12.682800 5.688532
3.135600 -12.682800 5.696499
3.182400 -12.682800 5.714820
3.229200 -12.682800 5.712692
3.276000 -12.682800 5.709260
3.322800 -12.682800 5.696499
3.369600 -12.682800 5.700406
3.416400 -12.682800 5.704544
3.463200 -12.682800 5.713336
3.510000 -12.682800 5.726216
3.556800 -12.682800 5.749784
3.603600 -12.682800 5.779346
3.650400 -12.682800 5.805858
3.697200 -12.682800 5.813023
3.744000 -12.682800 5.823545
3.790800 -12.682800 5.824837
3.837600 -12.682800 5.832170
3.884400 -12.682800 5.829224
3.931200 -12.682800 5.841355
3.978000 -12.682800 5.855072
4.024800 -12.682800 5.863292
4.071600 -12.682800 5.868986
4.118400 -12.682800 5.881238
4.165200 -12.682800 5.906583
4.212000 -12.682800 5.924415
4.258800 -12.682800 5.950243
4.305600 -12.682800 5.955751
4.352400 -12.682800 5.948356
4.399200 -12.682800 5.951535
4.446000 -12.682800 5.955160
4.492800 -12.682800 5.969822
4.539600 -12.682800 5.978137
4.586400 -12.682800 5.978137
4.633200 -12.682800 6.019884
4.680000 -12.682800 6.037150
4.726800 -12.682800 6.079527
4.773600 -12.682800 6.098469
4.820400 -12.682800 6.094078
4.867200 -12.682800 6.098469
4.914000 -12.682800 6.124501
4.960800 -12.682800 6.145933
5.007600 -12.682800 6.151230
5.054400 -12.682800 6.156576
5.101200 -12.682800 6.160040
5.148000 -12.682800 6.173453
5.194800 -12.682800 6.190791
5.241600 -12.682800 6.211353
5.288400 -12.682800 6.219232
5.335200 -12.682800 6.236819
5.382000 -12.682800 6.251000
5.428800 -12.682800 6.264369
5.475600 -12.682800 6.284285
5.522400 -12.682800 6.315868
5.569200 -12.682800 6.357597
5.616000 -12.682800 6.374471
5.662800 -12.682800 6.408230
5.709600 -12.682800 6.415277
5.756400 -12.682800 6.428125
5.803200 -12.682800 6.436098
5.850000 -12.682800 6.459050
5.896800 -12.682800 6.468539
5.943600 -12.682800 6.488859
5.990400 -12.682800 6.534156
6.037200 -12.682800 6.535454
6.084000 -12.682800 6.545201
6.130800 -12.682800 6.539347
6.177600 -12.682800 6.546747
6.224400 -12.682800 6.564709
6.271200 -12.682800 6.597451
6.318000 -12.682800 6.623219
6.364800 -12.682800 6.670826
6.411600 -12.682800 6.683979
6.458400 -12.682800 6.683979
6.505200 -12.682800 6.692271
6.552000 -12.682800 6.709019
6.598800 -12.682800 6.723910
6.645600 -12.682800 6.724688
6.692400 -12.682800 6.735477
6.739200 -12.682800 6.783807
6.786000 -12.682800 6.827206
6.832800 -12.682800 6.865447
6.879600 -12.682800 6.903762
6.926400 -12.682800 6.925632
6.973200 -12.682800 6.931587
7.020000 -12.682800 6.941309
7.066800 -12.682800 6.988012
7.113600 -12.682800 7.013667
7.160400 -12.682800 7.036037
7.207200 -12.682800 7.048767
7.254000 -12.682800 7.064540
7.300800 -12.682800 7.096251
7.347600 -12.682800 7.132430
7.394400 -12.682800 7.161726
7.441200 -12.682800 7.187121
7.488000 -12.682800 7.216369
7.534800 -12.682800 7.303777
7.581600 -12.682800 7.348615
7.628400 -12.682800 7.374065
7.675200 -12.682800 7.432153
7.722000 -12.682800 7.452553
7.768800 -12.682800 7.487883
7.815600 -12.682800 7.503244
7.862400 -12.682800 7.545697
7.909200 -12.682800 7.577117
7.956000 -12.682800 7.617023
8.002800 -12.682800 7.654845
8.049600 -12.682800 7.675782
8.096400 -12.682800 7.711625
8.143200 -12.682800 7.736988
8.190000 -12.682800 7.773280
8.236800 -12.682800 7.825355
8.283600 -12.682800 7.920285
8.330400 -12.682800 7.986157
8.377200 -12.682800 8.062660
8.424000 -12.682800 8.133305
8.470800 -12.682800 8.187990
8.517600 -12.682800 8.258707
8.564400 -12.682800 8.303183
8.611200 -12.682800 8.399839
8.658000 -12.682800 8.779207
8.704800 -12.682800 8.968727
13.946400 -12.682800 7.665109
13.993200 -12.682800 7.686627
14.040000 -12.682800 7.724771
14.086800 -12.682800 7.727811
14.180400 -12.682800 7.725172
14.929200 -12.682800 7.775613
14.976000 -12.682800 7.785032
15.022800 -12.682800 7.801356
15.069600 -12.682800 7.792718
15.116400 -12.682800 7.803816
15.163200 -12.682800 7.792718
15.210000 -12.682800 7.780723
17.128800 -12.682800 4.795849
17.175600 -12.682800 4.554746
17.222400 -12.682800 4.212792
18.579600 -12.682800 0.000000
-18.720000 -12.636000 0.000000
-18.673200 -12.636000 0.000000
-18.626400 -12.636000 0.000000
-18.579600 -12.636000 -15.187850
-18.532800 -12.636000 -15.186893
-18.486000 -12.636000 -15.163600
-18.439200 -12.636000 -15.143088
-18.392400 -12.636000 -15.113196
-18.345600 -12.636000 -15.092040
-18.298800 -12.636000 -15.091674
-18.252000 -12.636000 -15.060848
-18.205200 -12.636000 -15.038609
-18.158400 -12.636000 -15.025899
-18.111600 -12.636000 -15.024854
-18.064800 -12.636000 -15.024854
-18.018000 -12.636000 -14.984618
-17.971200 -12.636000 -14.933214
-17.924400 -12.636000 -14.944726
-17.877600 -12.636000 -14.972749
-17.830800 -12.636000 -14.944726
-17.784000 -12.636000 -14.926615
-17.737200 -12.636000 -14.895156
-17.690400 -12.636000 -14.876438
-17.643600 -12.636000 -14.842541
-17.596800 -12.636000 -14.792280
-17.550000 -12.636000 -14.745413
-17.503200 -12.636000 -14.684613
-17.456400 -12.636000 -14.651417
-17.409600 -12.636000 -14.640306
-17.362800 -12.636000 -14.651417
-17.316000 -12.636000 -14.660185
-17.269200 -12.636000 -14.632521
-17.222400 -12.636000 -14.632521
-17.175600 -12.636000 -14.612221
-17.128800 -12.636000 -14.612221
-17.082000 -12.636000 -14.600486
-17.035200 -12.636000 -14.537979
-16.988400 -12.636000 -14.510338
-16.941600 -12.636000 -14.477805
-16.894800 -12.636000 -14.446407
-16.848000 -12.636000 -14.388670
-16.801200 -12.636000 -14.345858
-16.754400 -12.636000 -14.306282
-16.707600 -12.636000 -14.200847
-16.660800 -12.636000 -14.120185
-16.614000 -12.636000 -14.085840
-16.567200 -12.636000 -13.919548
-15.350400 -12.636000 5.111208
-15.303600 -12.636000 5.156829
-15.256800 -12.636000 5.209913
-15.210000 -12.636000 5.232188
-15.163200 -12.636000 5.254330
-15.116400 -12.636000 5.266687
-15.069600 -12.636000 5.290052
-15.022800 -12.636000 5.311736
-14.976000 -12.636000 5.328288
-14.929200 -12.636000 5.338651
-14.882400 -12.636000 5.353652
-14.835600 -12.636000 5.365709
-14.788800 -12.636000 5.387506
-14.742000 -12.636000 5.395590
-14.695200 -12.636000 5.405140
-14.648400 -12.636000 5.408170
-14.601600 -12.636000 5.409063
-14.554800 -12.636000 5.411524
-14.508000 -12.636000 5.419100
-14.461200 -12.636000 5.423482
-14.414400 -12.636000 5.424561
-14.367600 -12.636000 5.426561
-14.320800 -12.636000 5.432282
-14.274000 -12.636000 5.450050
-14.227200 -12.636000 5.461652
-14.180400 -12.636000 5.468862
-14.133600 -12.636000 5.484188
-14.086800 -12.636000 5.488544
-14.040000 -12.636000 5.504366
-13.993200 -12.636000 5.523665
-13.946400 -12.636000 5.573915
-5.382000 -12.636000 7.537305
-5.335200 -12.636000 7.486772
-5.288400 -12.636000 7.438594
-5.241600 -12.636000 7.340435
-5.194800 -12.636000 7.247853
-5.148000 -12.636000 7.187310
-5.101200 -12.636000 7.080229
-5.054400 -12.636000 7.032502
-5.007600 -12.636000 6.997602
-4.960800 -12.636000 6.945322
-4.914000 -12.636000 6.901870
-4.867200 -12.636000 6.865326
-4.820400 -12.636000 6.811412
-4.773600 -12.636000 6.776917
-4.726800 -12.636000 6.734980
-4.680000 -12.636000 6.706997
-4.633200 -12.636000 6.660156
-4.586400 -12.636000 6.631475
-4.539600 -12.636000 6.581758
-4.492800 -12.636000 6.561889
-4.446000 -12.636000 6.507236
-4.399200 -12.636000 6.490216
-4.352400 -12.636000 6.457573
-4.305600 -12.636000 6.414043
-4.258800 -12.636000 6.355788
-4.212000 -12.636000 6.305062
-4.165200 -12.636000 6.262587
-4.118400 -12.636000 6.250711
-4.071600 -12.636000 6.240793
-4.024800 -12.636000 6.229296
-3.978000 -12.636000 6.211285
-3.931200 -12.636000 6.183880
-3.884400 -12.636000 6.123296
-3.837600 -12.636000 6.092144
-3.790800 -12.636000 6.045908
-3.744000 -12.636000 6.017602
-3.697200 -12.636000 5.984082
-3.650400 -12.636000 5.961263
-3.603600 -12.636000 5.955702
-3.556800 -12.636000 5.917873
-3.510000 -12.636000 5.876495
-3.463200 -12.636000 5.860278
-3.416400 -12.636000 5.846629
-3.369600 -12.636000 5.819801
-3.322800 -12.636000 5.807241
-3.276000 -12.636000 5.779231
-3.229200 -12.636000 5.775109
-3.182400 -12.636000 5.745306
-3.135600 -12.636000 5.717409
-3.088800 -12.636000 5.699629
-3.042000 -12.636000 5.694710
-2.995200 -12.636000 5.692993
-2.948400 -12.636000 5.650078
-2.901600 -12.636000 5.624990
-2.854800 -12.636000 5.599657
-2.808000 -12.636000 5.597014
-2.761200 -12.636000 5.583791
-2.714400 -12.636000 5.575549
-2.667600 -12.636000 5.571131
-2.620800 -12.636000 5.557319
-2.574000 -12.636000 5.519196
-2.527200 -12.636000 5.504982
-2.480400 -12.636000 5.473654
-2.433600 -12.636000 5.470989
-2.386800 -12.636000 5.466388
-2.340000 -12.636000 5.459718
-2.293200 -12.636000 5.445854
-2.246400 -12.636000 5.429201
-2.199600 -12.636000 5.412595
-2.152800 -12.636000 5.410605
-2.106000 -12.636000 5.405309
-2.059200 -12.636000 5.385285
-2.012400 -12.636000 5.370936
-1.965600 -12.636000 5.353782
-1.918800 -12.636000 5.347122
-1.872000 -12.636000 5.344767
-1.825200 -12.636000 5.325570
-1.778400 -12.636000 5.325570
-1.731600 -12.636000 5.325390
-1.684800 -12.636000 5.321679
-1.638000 -12.636000 5.309111
-1.591200 -12.636000 5.289718
-1.544400 -12.636000 5.286021
-1.497600 -12.636000 5.271427
-1.450800 -12.636000 5.259160
-1.404000 -12.636000 5.258196
-1.357200 -12.636000 5.259160
-1.310400 -12.636000 5.271427
-1.263600 -12.636000 5.278084
-1.216800 -12.636000 5.278529
-1.170000 -12.636000 5.280764
-1.123200 -12.636000 5.280764
-1.076400 -12.636000 5.275622
-1.029600 -12.636000 5.246237
-0.982800 -12.636000 5.234105
-0.936000 -12.636000 5.228461
-0.889200 -12.636000 5.219818
-0.842400 -12.636000 5.216240
-0.795600 -12.636000 5.211023
-0.748800 -12.636000 5.214532
-0.702000 -12.636000 5.219818
-0.655200 -12.636000 5.217290
-0.608400 -12.636000 5.211023
-0.561600 -12.636000 5.203223
-0.514800 -12.636000 5.194157
-0.468000 -12.636000 5.194115
-0.421200 -12.636000 5.185610
-0.374400 -12.636000 5.187296
-0.327600 -12.636000 5.194115
-0.280800 -12.636000 5.196982
-0.234000 -12.636000 5.199528
-0.187200 -12.636000 5.206068
-0.140400 -12.636000 5.206068
-0.093600 -12.636000 5.210328
-0.046800 -12.636000 5.206068
0.000000 -12.636000 5.189722
0.046800 -12.636000 5.181578
0.093600 -12.636000 5.181555
0.140400 -12.636000 5.166080
0.187200 -12.636000 5.168440
0.234000 -12.636000 5.181555
0.280800 -12.636000 5.182908
0.327600 -12.636000 5.197638
0.374400 -12.636000 5.203702
0.421200 -12.636000 5.208612
0.468000 -12.636000 5.219044
0.514800 -12.636000 5.220587
0.561600 -12.636000 5.220587
0.608400 -12.636000 5.229066
0.655200 -12.636000 5.224566
0.702000 -12.636000 5.224566
0.748800 -12.636000 5.219044
0.795600 -12.636000 5.222464
0.842400 -12.636000 5.215566
0.889200 -12.636000 5.215566
0.936000 -12.636000 5.208533
0.982800 -12.636000 5.206136
1.029600 -12.636000 5.206136
1.076400 -12.636000 5.209969
1.123200 -12.636000 5.211859
1.170000 -12.636000 5.220843
1.216800 -12.636000 5.231237
1.263600 -12.636000 5.270818
1.310400 -12.636000 5.279919
1.357200 -12.636000 5.285101
1.404000 -12.636000 5.283943
1.450800 -12.636000 5.294504
1.497600 -12.636000 5.295893
1.544400 -12.636000 5.295893
1.591200 -12.636000 5.314633
1.638000 -12.636000 5.314991
1.684800 -12.636000 5.317119
1.731600 -12.636000 5.330820
1.778400 -12.636000 5.335491
1.825200 -12.636000 5.347572
1.872000 -12.636000 5.352187
1.918800 -12.636000 5.375851
1.965600 -12.636000 5.399614
2.012400 -12.636000 5.400826
2.059200 -12.636000 5.404440
2.106000 -12.636000 5.412503
2.152800 -12.636000 5.414312
2.199600 -12.636000 5.414312
2.246400 -12.636000 5.412503
2.293200 -12.636000 5.420803
2.340000 -12.636000 5.441192
2.386800 -12.636000 5.479899
2.433600 -12.636000 5.494511
2.480400 -12.636000 5.507923
2.527200 -12.636000 5.504284
2.574000 -12.636000 5.511375
2.620800 -12.636000 5.511916
2.667600 -12.636000 5.519774
2.714400 -12.636000 5.519402
2.761200 -12.636000 5.531787
2.808000 -12.636000 5.539312
2.854800 -12.636000 5.568575
2.901600 -12.636000 5.594113
2.948400 -12.636000 5.613231
2.995200 -12.636000 5.638768
3.042000 -12.636000 5.659467
3.088800 -12.636000 5.686365
3.135600 -12.636000 5.692660
3.182400 -12.636000 5.709260
3.229200 -12.636000 5.712692
3.276000 -12.636000 5.711020
3.322800 -12.636000 5.703426
3.369600 -12.636000 5.709260
3.416400 -12.636000 5.711020
3.463200 -12.636000 5.724091
3.510000 -12.636000 5.733545
3.556800 -12.636000 5.749784
3.603600 -12.636000 5.771634
3.650400 -12.636000 5.780937
3.697200 -12.636000 5.807027
3.744000 -12.636000 5.814642
3.790800 -12.636000 5.817925
3.837600 -12.636000 5.823545
3.884400 -12.636000 5.821459
3.931200 -12.636000 5.823545
3.978000 -12.636000 5.832170
4.024800 -12.636000 5.855804
4.071600 -12.636000 5.868986
4.118400 -12.636000 5.881238
4.165200 -12.636000 5.903704
4.212000 -12.636000 5.918801
4.258800 -12.636000 5.929176
4.305600 -12.636000 5.950243
4.352400 -12.636000 5.948356
4.399200 -12.636000 5.953230
4.446000 -12.636000 5.955780
4.492800 -12.636000 5.978137
4.539600 -12.636000 6.006031
4.586400 -12.636000 5.984805
4.633200 -12.636000 6.019884
4.680000 -12.636000 6.037076
4.726800 -12.636000 6.078100
4.773600 -12.636000 6.097296
4.820400 -12.636000 6.087485
4.867200 -12.636000 6.098469
4.914000 -12.636000 6.125394
4.960800 -12.636000 6.154834
5.007600 -12.636000 6.164246
5.054400 -12.636000 6.173453
5.101200 -12.636000 6.173453
5.148000 -12.636000 6.197327
5.194800 -12.636000 6.211903
5.241600 -12.636000 6.217776
5.288400 -12.636000 6.223560
5.335200 -12.636000 6.246130
5.382000 -12.636000 6.256657
5.428800 -12.636000 6.267695
5.475600 -12.636000 6.293024
5.522400 -12.636000 6.326933
5.569200 -12.636000 6.374471
5.616000 -12.636000 6.408230
5.662800 -12.636000 6.414768
5.709600 -12.636000 6.421720
5.756400 -12.636000 6.431759
5.803200 -12.636000 6.436098
5.850000 -12.636000 6.459050
5.896800 -12.636000 6.468539
5.943600 -12.636000 6.484398
5.990400 -12.636000 6.510896
6.037200 -12.636000 6.518223
6.084000 -12.636000 6.536359
6.130800 -12.636000 6.539347
6.177600 -12.636000 6.545201
6.224400 -12.636000 6.565379
6.271200 -12.636000 6.599249
6.318000 -12.636000 6.653446
6.364800 -12.636000 6.676043
6.411600 -12.636000 6.698007
6.458400 -12.636000 6.698007
6.505200 -12.636000 6.699674
6.552000 -12.636000 6.717739
6.598800 -12.636000 6.728954
6.645600 -12.636000 6.735477
6.692400 -12.636000 6.751128
6.739200 -12.636000 6.810903
6.786000 -12.636000 6.830760
6.832800 -12.636000 6.867437
6.879600 -12.636000 6.903762
6.926400 -12.636000 6.920058
6.973200 -12.636000 6.926684
7.020000 -12.636000 6.938736
7.066800 -12.636000 6.975386
7.113600 -12.636000 7.007904
7.160400 -12.636000 7.036037
7.207200 -12.636000 7.048767
7.254000 -12.636000 7.064533
7.300800 -12.636000 7.098375
7.347600 -12.636000 7.150789
7.394400 -12.636000 7.165623
7.441200 -12.636000 7.187121
7.488000 -12.636000 7.213783
7.534800 -12.636000 7.252563
7.581600 -12.636000 7.347832
7.628400 -12.636000 7.374065
7.675200 -12.636000 7.432153
7.722000 -12.636000 7.466229
7.768800 -12.636000 7.495104
7.815600 -12.636000 7.504911
7.862400 -12.636000 7.551835
7.909200 -12.636000 7.576788
7.956000 -12.636000 7.617023
8.002800 -12.636000 7.654845
8.049600 -12.636000 7.675782
8.096400 -12.636000 7.700319
8.143200 -12.636000 7.736988
8.190000 -12.636000 7.773280
8.236800 -12.636000 7.852177
8.283600 -12.636000 7.906134
8.330400 -12.636000 7.988944
8.377200 -12.636000 8.076615
8.424000 -12.636000 8.183044
8.470800 -12.636000 8.187990
8.517600 -12.636000 8.233535
8.564400 -12.636000 8.339758
8.611200 -12.636000 8.489069
8.658000 -12.636000 8.844453
13.899600 -12.636000 7.654570
13.946400 -12.636000 7.665109
13.993200 -12.636000 7.686627
14.040000 -12.636000 7.693442
14.180400 -12.636000 7.725172
14.929200 -12.636000 7.769646
14.976000 -12.636000 7.788364
15.022800 -12.636000 7.794418
15.069600 -12.636000 7.792718
15.116400 -12.636000 7.792718
15.163200 -12.636000 7.792718
15.210000 -12.636000 7.780723
18.064800 -12.636000 0.538566
18.111600 -12.636000 0.331465
18.579600 -12.636000 0.000000
18.626400 -12.636000 0.000000
-18.720000 -12.589200 0.000000
-18.673200 -12.589200 0.000000
-18.626400 -12.589200 0.000000
-18.579600 -12.589200 -15.186893
-18.532800 -12.589200 -15.171269
-18.486000 -12.589200 -15.169218
-18.439200 -12.589200 -15.157636
-18.392400 -12.589200 -15.132623
-18.345600 -12.589200 -15.092040
-18.298800 -12.589200 -15.083890
-18.252000 -12.589200 -15.045904
-18.205200 -12.589200 -15.025899
-18.158400 -12.589200 -15.024854
-18.111600 -12.589200 -15.003353
-18.064800 -12.589200 -14.991245
-18.018000 -12.589200 -14.967369
-17.971200 -12.589200 -14.933214
-17.924400 -12.589200 -14.944726
-17.877600 -12.589200 -14.964912
-17.830800 -12.589200 -14.944726
-17.784000 -12.589200 -14.932238
-17.737200 -12.589200 -14.909969
-17.690400 -12.589200 -14.894793
-17.643600 -12.589200 -14.876438
-17.596800 -12.589200 -14.852242
-17.550000 -12.589200 -14.749565
-17.503200 -12.589200 -14.717141
-17.456400 -12.589200 -14.684613
-17.409600 -12.589200 -14.648607
-17.362800 -12.589200 -14.651417
-17.316000 -12.589200 -14.684613
-17.269200 -12.589200 -14.639987
-17.222400 -12.589200 -14.639987
-17.175600 -12.589200 -14.632521
-17.128800 -12.589200 -14.612221
-17.082000 -12.589200 -14.603067
-17.035200 -12.589200 -14.549075
-16.988400 -12.589200 -14.495914
-16.941600 -12.589200 -14.461492
-16.894800 -12.589200 -14.408366
-16.848000 -12.589200 -14.375671
-16.801200 -12.589200 -14.343998
-16.754400 -12.589200 -14.295813
-16.707600 -12.589200 -14.200847
-16.660800 -12.589200 -14.089534
-16.614000 -12.589200 -13.920276
-15.444000 -12.589200 5.045352
-15.397200 -12.589200 5.111208
-15.350400 -12.589200 5.131612
-15.303600 -12.589200 5.187954
-15.256800 -12.589200 5.212789
-15.210000 -12.589200 5.251284
-15.163200 -12.589200 5.266687
-15.116400 -12.589200 5.290052
-15.069600 -12.589200 5.304614
-15.022800 -12.589200 5.322234
-14.976000 -12.589200 5.330563
-14.929200 -12.589200 5.349531
-14.882400 -12.589200 5.361867
-14.835600 -12.589200 5.376721
-14.788800 -12.589200 5.391497
-14.742000 -12.589200 5.403884
-14.695200 -12.589200 5.409640
-14.648400 -12.589200 5.421645
-14.601600 -12.589200 5.427486
-14.554800 -12.589200 5.426571
-14.508000 -12.589200 5.427674
-14.461200 -12.589200 5.429945
-14.414400 -12.589200 5.432214
-14.367600 -12.589200 5.432282
-14.320800 -12.589200 5.438915
-14.274000 -12.589200 5.457452
-14.227200 -12.589200 5.463751
-14.180400 -12.589200 5.468862
-14.133600 -12.589200 5.489495
-14.086800 -12.589200 5.495313
-14.040000 -12.589200 5.512102
-13.993200 -12.589200 5.569726
-13.946400 -12.589200 5.653295
-5.382000 -12.589200 7.578946
-5.335200 -12.589200 7.491276
-5.288400 -12.589200 7.490133
-5.241600 -12.589200 7.359808
-5.194800 -12.589200 7.247853
-5.148000 -12.589200 7.187121
-5.101200 -12.589200 7.089251
-5.054400 -12.589200 7.041471
-5.007600 -12.589200 6.999404
-4.960800 -12.589200 6.967921
-4.914000 -12.589200 6.883608
-4.867200 -12.589200 6.858984
-4.820400 -12.589200 6.819421
-4.773600 -12.589200 6.797319
-4.726800 -12.589200 6.742930
-4.680000 -12.589200 6.727512
-4.633200 -12.589200 6.676411
-4.586400 -12.589200 6.631606
-4.539600 -12.589200 6.583229
-4.492800 -12.589200 6.563964
-4.446000 -12.589200 6.505471
-4.399200 -12.589200 6.490216
-4.352400 -12.589200 6.458482
-4.305600 -12.589200 6.425944
-4.258800 -12.589200 6.364191
-4.212000 -12.589200 6.305062
-4.165200 -12.589200 6.261433
-4.118400 -12.589200 6.242498
-4.071600 -12.589200 6.236849
-4.024800 -12.589200 6.218944
-3.978000 -12.589200 6.191627
-3.931200 -12.589200 6.159051
-3.884400 -12.589200 6.101304
-3.837600 -12.589200 6.066918
-3.790800 -12.589200 6.030652
-3.744000 -12.589200 5.984082
-3.697200 -12.589200 5.976200
-3.650400 -12.589200 5.944723
-3.603600 -12.589200 5.920890
-3.556800 -12.589200 5.875704
-3.510000 -12.589200 5.861500
-3.463200 -12.589200 5.846629
-3.416400 -12.589200 5.830423
-3.369600 -12.589200 5.797913
-3.322800 -12.589200 5.790123
-3.276000 -12.589200 5.774016
-3.229200 -12.589200 5.745306
-3.182400 -12.589200 5.718156
-3.135600 -12.589200 5.699629
-3.088800 -12.589200 5.692993
-3.042000 -12.589200 5.682483
-2.995200 -12.589200 5.682283
-2.948400 -12.589200 5.649395
-2.901600 -12.589200 5.615752
-2.854800 -12.589200 5.599657
-2.808000 -12.589200 5.593696
-2.761200 -12.589200 5.575549
-2.714400 -12.589200 5.563438
-2.667600 -12.589200 5.557319
-2.620800 -12.589200 5.539384
-2.574000 -12.589200 5.512330
-2.527200 -12.589200 5.504982
-2.480400 -12.589200 5.473654
-2.433600 -12.589200 5.458375
-2.386800 -12.589200 5.456932
-2.340000 -12.589200 5.445854
-2.293200 -12.589200 5.426494
-2.246400 -12.589200 5.420649
-2.199600 -12.589200 5.407908
-2.152800 -12.589200 5.401489
-2.106000 -12.589200 5.390226
-2.059200 -12.589200 5.382440
-2.012400 -12.589200 5.362971
-1.965600 -12.589200 5.353782
-1.918800 -12.589200 5.344767
-1.872000 -12.589200 5.332624
-1.825200 -12.589200 5.325570
-1.778400 -12.589200 5.325390
-1.731600 -12.589200 5.325390
-1.684800 -12.589200 5.311520
-1.638000 -12.589200 5.296287
-1.591200 -12.589200 5.275780
-1.544400 -12.589200 5.275780
-1.497600 -12.589200 5.253523
-1.450800 -12.589200 5.249713
-1.404000 -12.589200 5.243093
-1.357200 -12.589200 5.244714
-1.310400 -12.589200 5.258196
-1.263600 -12.589200 5.277401
-1.216800 -12.589200 5.268136
-1.170000 -12.589200 5.268136
-1.123200 -12.589200 5.278529
-1.076400 -12.589200 5.268136
-1.029600 -12.589200 5.246237
-0.982800 -12.589200 5.236647
-0.936000 -12.589200 5.224400
-0.889200 -12.589200 5.210532
-0.842400 -12.589200 5.210532
-0.795600 -12.589200 5.207340
-0.748800 -12.589200 5.207340
-0.702000 -12.589200 5.214532
-0.655200 -12.589200 5.214532
-0.608400 -12.589200 5.210136
-0.561600 -12.589200 5.203223
-0.514800 -12.589200 5.194157
-0.468000 -12.589200 5.194115
-0.421200 -12.589200 5.183036
-0.374400 -12.589200 5.185610
-0.327600 -12.589200 5.188740
-0.280800 -12.589200 5.190799
-0.234000 -12.589200 5.193885
-0.187200 -12.589200 5.195580
-0.140400 -12.589200 5.196982
-0.093600 -12.589200 5.199528
-0.046800 -12.589200 5.196982
0.000000 -12.589200 5.183009
0.046800 -12.589200 5.168440
0.093600 -12.589200 5.164981
0.140400 -12.589200 5.157409
0.187200 -12.589200 5.157409
0.234000 -12.589200 5.168440
0.280800 -12.589200 5.181555
0.327600 -12.589200 5.190100
0.374400 -12.589200 5.199162
0.421200 -12.589200 5.203702
0.468000 -12.589200 5.212282
0.514800 -12.589200 5.219044
0.561600 -12.589200 5.216095
0.608400 -12.589200 5.227983
0.655200 -12.589200 5.222464
0.702000 -12.589200 5.219044
0.748800 -12.589200 5.215243
0.795600 -12.589200 5.215243
0.842400 -12.589200 5.215566
0.889200 -12.589200 5.214212
0.936000 -12.589200 5.194994
0.982800 -12.589200 5.194994
1.029600 -12.589200 5.202954
1.076400 -12.589200 5.208533
1.123200 -12.589200 5.209969
1.170000 -12.589200 5.211423
1.216800 -12.589200 5.226242
1.263600 -12.589200 5.264149
1.310400 -12.589200 5.276867
1.357200 -12.589200 5.276942
1.404000 -12.589200 5.281290
1.450800 -12.589200 5.283943
1.497600 -12.589200 5.294504
1.544400 -12.589200 5.304229
1.591200 -12.589200 5.314633
1.638000 -12.589200 5.316195
1.684800 -12.589200 5.317603
1.731600 -12.589200 5.330820
1.778400 -12.589200 5.335368
1.825200 -12.589200 5.335368
1.872000 -12.589200 5.347572
1.918800 -12.589200 5.366831
1.965600 -12.589200 5.397569
2.012400 -12.589200 5.404440
2.059200 -12.589200 5.412503
2.106000 -12.589200 5.425173
2.152800 -12.589200 5.425173
2.199600 -12.589200 5.417280
2.246400 -12.589200 5.414312
2.293200 -12.589200 5.425075
2.340000 -12.589200 5.447348
2.386800 -12.589200 5.476125
2.433600 -12.589200 5.487434
2.480400 -12.589200 5.487434
2.527200 -12.589200 5.496467
2.574000 -12.589200 5.504284
2.620800 -12.589200 5.513987
2.667600 -12.589200 5.504284
2.714400 -12.589200 5.519402
2.761200 -12.589200 5.531787
2.808000 -12.589200 5.551928
2.854800 -12.589200 5.568575
2.901600 -12.589200 5.585217
2.948400 -12.589200 5.601554
2.995200 -12.589200 5.619665
3.042000 -12.589200 5.649484
3.088800 -12.589200 5.676059
3.135600 -12.589200 5.688532
3.182400 -12.589200 5.703426
3.229200 -12.589200 5.714820
3.276000 -12.589200 5.719386
3.322800 -12.589200 5.714820
3.369600 -12.589200 5.723839
3.416400 -12.589200 5.727661
3.463200 -12.589200 5.745161
3.510000 -12.589200 5.749354
3.556800 -12.589200 5.762822
3.603600 -12.589200 5.772406
3.650400 -12.589200 5.804739
3.697200 -12.589200 5.817547
3.744000 -12.589200 5.823079
3.790800 -12.589200 5.832170
3.837600 -12.589200 5.832170
3.884400 -12.589200 5.823545
3.931200 -12.589200 5.829224
3.978000 -12.589200 5.832170
4.024800 -12.589200 5.855072
4.071600 -12.589200 5.864867
4.118400 -12.589200 5.880526
4.165200 -12.589200 5.903704
4.212000 -12.589200 5.919477
4.258800 -12.589200 5.929176
4.305600 -12.589200 5.950243
4.352400 -12.589200 5.955751
4.399200 -12.589200 5.955751
4.446000 -12.589200 5.955953
4.492800 -12.589200 5.971590
4.539600 -12.589200 5.984805
4.586400 -12.589200 5.978137
4.633200 -12.589200 6.017501
4.680000 -12.589200 6.057197
4.726800 -12.589200 6.083742
4.773600 -12.589200 6.102747
4.820400 -12.589200 6.098469
4.867200 -12.589200 6.114055
4.914000 -12.589200 6.127875
4.960800 -12.589200 6.154834
5.007600 -12.589200 6.164246
5.054400 -12.589200 6.173453
5.101200 -12.589200 6.181124
5.148000 -12.589200 6.208896
5.194800 -12.589200 6.216864
5.241600 -12.589200 6.223560
5.288400 -12.589200 6.238487
5.335200 -12.589200 6.249525
5.382000 -12.589200 6.256657
5.428800 -12.589200 6.267695
5.475600 -12.589200 6.293024
5.522400 -12.589200 6.357597
5.569200 -12.589200 6.408053
5.616000 -12.589200 6.414082
5.662800 -12.589200 6.416594
5.709600 -12.589200 6.428125
5.756400 -12.589200 6.436098
5.803200 -12.589200 6.437197
5.850000 -12.589200 6.461684
5.896800 -12.589200 6.468539
5.943600 -12.589200 6.488859
5.990400 -12.589200 6.507321
6.037200 -12.589200 6.510979
6.084000 -12.589200 6.528222
6.130800 -12.589200 6.535454
6.177600 -12.589200 6.536359
6.224400 -12.589200 6.565379
6.271200 -12.589200 6.605999
6.318000 -12.589200 6.653446
6.364800 -12.589200 6.671862
6.411600 -12.589200 6.693536
6.458400 -12.589200 6.698007
6.505200 -12.589200 6.704201
6.552000 -12.589200 6.721979
6.598800 -12.589200 6.733699
6.645600 -12.589200 6.754239
6.692400 -12.589200 6.778510
6.739200 -12.589200 6.810903
6.786000 -12.589200 6.835031
6.832800 -12.589200 6.869124
6.879600 -12.589200 6.891064
6.926400 -12.589200 6.916477
6.973200 -12.589200 6.931354
7.020000 -12.589200 6.941309
7.066800 -12.589200 6.975386
7.113600 -12.589200 7.013667
7.160400 -12.589200 7.036366
7.207200 -12.589200 7.048767
7.254000 -12.589200 7.054139
7.300800 -12.589200 7.094375
7.347600 -12.589200 7.150789
7.394400 -12.589200 7.174281
7.441200 -12.589200 7.196554
7.488000 -12.589200 7.213783
7.534800 -12.589200 7.244768
7.581600 -12.589200 7.304498
7.628400 -12.589200 7.401539
7.675200 -12.589200 7.432153
7.722000 -12.589200 7.460190
7.768800 -12.589200 7.492789
7.815600 -12.589200 7.503244
7.862400 -12.589200 7.545697
7.909200 -12.589200 7.576788
7.956000 -12.589200 7.622690
8.002800 -12.589200 7.648119
8.049600 -12.589200 7.675544
8.096400 -12.589200 7.731901
8.143200 -12.589200 7.772152
8.190000 -12.589200 7.787877
8.236800 -12.589200 7.866738
8.283600 -12.589200 7.937142
8.330400 -12.589200 8.056039
8.377200 -12.589200 8.102522
8.424000 -12.589200 8.187544
8.470800 -12.589200 8.201673
8.517600 -12.589200 8.226721
8.564400 -12.589200 8.322070
8.611200 -12.589200 8.489069
8.658000 -12.589200 8.844453
8.704800 -12.589200 9.555310
13.993200 -12.589200 7.687087
14.320800 -12.589200 7.695841
14.929200 -12.589200 7.769646
14.976000 -12.589200 7.787877
15.022800 -12.589200 7.803816
15.069600 -12.589200 7.803816
15.116400 -12.589200 7.794418
15.256800 -12.589200 7.792718
17.362800 -12.589200 4.067008
17.409600 -12.589200 3.894860
-18.720000 -12.542400 0.000000
-18.673200 -12.542400 0.000000
-18.626400 -12.542400 0.000000
-18.579600 -12.542400 -15.169218
-18.532800 -12.542400 -15.169218
-18.486000 -12.542400 -15.168454
-18.439200 -12.542400 -15.156174
-18.392400 -12.542400 -15.132623
-18.345600 -12.542400 -15.092040
-18.298800 -12.542400 -15.078398
-18.252000 -12.542400 -15.045904
-18.205200 -12.542400 -15.025899
-18.158400 -12.542400 -15.025899
-18.111600 -12.542400 -15.003353
-18.064800 -12.542400 -14.967369
-18.018000 -12.542400 -14.934901
-17.971200 -12.542400 -14.926615
-17.924400 -12.542400 -14.932238
-17.877600 -12.542400 -14.933214
-17.830800 -12.542400 -14.926615
-17.784000 -12.542400 -14.909969
-17.737200 -12.542400 -14.892577
-17.690400 -12.542400 -14.882738
-17.643600 -12.542400 -14.871632
-17.596800 -12.542400 -14.842541
-17.550000 -12.542400 -14.792280
-17.503200 -12.542400 -14.747135
-17.456400 -12.542400 -14.715278
-17.409600 -12.542400 -14.648607
-17.362800 -12.542400 -14.639987
-17.316000 -12.542400 -14.594219
-17.269200 -12.542400 -14.594219
-17.222400 -12.542400 -14.594219
-17.175600 -12.542400 -14.580037
-17.128800 -12.542400 -14.567145
-17.082000 -12.542400 -14.564513
-17.035200 -12.542400 -14.510338
-16.988400 -12.542400 -14.477954
-16.941600 -12.542400 -14.442336
-16.894800 -12.542400 -14.388670
-16.848000 -12.542400 -14.364148
-16.801200 -12.542400 -14.326120
-16.754400 -12.542400 -14.295813
-16.707600 -12.542400 -14.193225
-16.660800 -12.542400 -14.019036
-16.286400 -12.542400 -11.993836
-15.490800 -12.542400 5.037153
-15.444000 -12.542400 5.117889
-15.397200 -12.542400 5.147978
-15.350400 -12.542400 5.159854
-15.303600 -12.542400 5.208542
-15.256800 -12.542400 5.237537
-15.210000 -12.542400 5.258717
-15.163200 -12.542400 5.286549
-15.116400 -12.542400 5.301251
-15.069600 -12.542400 5.327241
-15.022800 -12.542400 5.329102
-14.976000 -12.542400 5.349080
-14.929200 -12.542400 5.353771
-14.882400 -12.542400 5.369393
-14.835600 -12.542400 5.380174
-14.788800 -12.542400 5.399342
-14.742000 -12.542400 5.410629
-14.695200 -12.542400 5.426571
-14.648400 -12.542400 5.433669
-14.601600 -12.542400 5.437895
-14.554800 -12.542400 5.439291
-14.508000 -12.542400 5.438915
-14.461200 -12.542400 5.440034
-14.414400 -12.542400 5.440034
-14.367600 -12.542400 5.449818
-14.320800 -12.542400 5.453124
-14.274000 -12.542400 5.464280
-14.227200 -12.542400 5.467974
-14.180400 -12.542400 5.484188
-14.133600 -12.542400 5.502667
-14.086800 -12.542400 5.510348
-14.040000 -12.542400 5.548724
-13.993200 -12.542400 5.593060
-5.382000 -12.542400 7.589073
-5.335200 -12.542400 7.563086
-5.288400 -12.542400 7.537305
-5.241600 -12.542400 7.412265
-5.194800 -12.542400 7.247853
-5.148000 -12.542400 7.187121
-5.101200 -12.542400 7.132205
-5.054400 -12.542400 7.067796
-5.007600 -12.542400 7.008733
-4.960800 -12.542400 6.972214
-4.914000 -12.542400 6.911631
-4.867200 -12.542400 6.858984
-4.820400 -12.542400 6.819421
-4.773600 -12.542400 6.793326
-4.726800 -12.542400 6.742930
-4.680000 -12.542400 6.720806
-4.633200 -12.542400 6.698294
-4.586400 -12.542400 6.645926
-4.539600 -12.542400 6.591025
-4.492800 -12.542400 6.571657
-4.446000 -12.542400 6.537026
-4.399200 -12.542400 6.496225
-4.352400 -12.542400 6.457573
-4.305600 -12.542400 6.413761
-4.258800 -12.542400 6.355788
-4.212000 -12.542400 6.295122
-4.165200 -12.542400 6.253070
-4.118400 -12.542400 6.239629
-4.071600 -12.542400 6.231305
-4.024800 -12.542400 6.212357
-3.978000 -12.542400 6.165068
-3.931200 -12.542400 6.108484
-3.884400 -12.542400 6.091818
-3.837600 -12.542400 6.053645
-3.790800 -12.542400 6.024754
-3.744000 -12.542400 5.977284
-3.697200 -12.542400 5.959880
-3.650400 -12.542400 5.929275
-3.603600 -12.542400 5.917621
-3.556800 -12.542400 5.872244
-3.510000 -12.542400 5.860278
-3.463200 -12.542400 5.830423
-3.416400 -12.542400 5.826031
-3.369600 -12.542400 5.791162
-3.322800 -12.542400 5.788917
-3.276000 -12.542400 5.773280
-3.229200 -12.542400 5.735963
-3.182400 -12.542400 5.699788
-3.135600 -12.542400 5.694058
-3.088800 -12.542400 5.682856
-3.042000 -12.542400 5.682283
-2.995200 -12.542400 5.671032
-2.948400 -12.542400 5.649395
-2.901600 -12.542400 5.603078
-2.854800 -12.542400 5.592876
-2.808000 -12.542400 5.588619
-2.761200 -12.542400 5.565157
-2.714400 -12.542400 5.554274
-2.667600 -12.542400 5.554274
-2.620800 -12.542400 5.552303
-2.574000 -12.542400 5.519196
-2.527200 -12.542400 5.504982
-2.480400 -12.542400 5.478418
-2.433600 -12.542400 5.465432
-2.386800 -12.542400 5.456932
-2.340000 -12.542400 5.433231
-2.293200 -12.542400 5.420649
-2.246400 -12.542400 5.410605
-2.199600 -12.542400 5.405309
-2.152800 -12.542400 5.397500
-2.106000 -12.542400 5.385238
-2.059200 -12.542400 5.370936
-2.012400 -12.542400 5.353782
-1.965600 -12.542400 5.340441
-1.918800 -12.542400 5.325570
-1.872000 -12.542400 5.316240
-1.825200 -12.542400 5.308035
-1.778400 -12.542400 5.307024
-1.731600 -12.542400 5.298399
-1.684800 -12.542400 5.296287
-1.638000 -12.542400 5.283665
-1.591200 -12.542400 5.256510
-1.544400 -12.542400 5.259160
-1.497600 -12.542400 5.249713
-1.450800 -12.542400 5.244714
-1.404000 -12.542400 5.240463
-1.357200 -12.542400 5.240463
-1.310400 -12.542400 5.255386
-1.263600 -12.542400 5.264502
-1.216800 -12.542400 5.264502
-1.170000 -12.542400 5.268136
-1.123200 -12.542400 5.287446
-1.076400 -12.542400 5.268136
-1.029600 -12.542400 5.250213
-0.982800 -12.542400 5.239418
-0.936000 -12.542400 5.237141
-0.889200 -12.542400 5.210532
-0.842400 -12.542400 5.210532
-0.795600 -12.542400 5.204705
-0.748800 -12.542400 5.204705
-0.702000 -12.542400 5.207340
-0.655200 -12.542400 5.204705
-0.608400 -12.542400 5.198469
-0.561600 -12.542400 5.194157
-0.514800 -12.542400 5.175622
-0.468000 -12.542400 5.175622
-0.421200 -12.542400 5.167685
-0.374400 -12.542400 5.175622
-0.327600 -12.542400 5.183036
-0.280800 -12.542400 5.188740
[truncated: 6,151,310 more chars]
