# Supplementary material for: Case study of 3D fingerprints applications
Source: PLoS One. 2017 Apr 11;12(4):e0175261. doi: 10.1371/journal.pone.0175261 (PMC5388323; doi:10.1371/journal.pone.0175261)
Supplement: S1 Database — (ZIP) [file pone.0175261.s001.zip › S1_Database/S1_Database_Session2-3D finger point cloud data/cjr_l4_g_2.txt]

-18.720000 -14.040000 0.000000
-18.673200 -14.040000 0.000000
-18.626400 -14.040000 0.000000
-18.579600 -14.040000 0.000000
-18.532800 -14.040000 0.000000
-18.486000 -14.040000 0.000000
-18.439200 -14.040000 0.000000
-18.392400 -14.040000 0.000000
-18.345600 -14.040000 0.000000
-18.298800 -14.040000 0.000000
-18.252000 -14.040000 0.000000
-18.205200 -14.040000 0.000000
-18.158400 -14.040000 0.000000
-18.111600 -14.040000 0.000000
-18.064800 -14.040000 0.000000
-18.018000 -14.040000 0.000000
-17.971200 -14.040000 0.000000
-17.924400 -14.040000 0.000000
-17.877600 -14.040000 0.000000
-17.830800 -14.040000 0.000000
-17.784000 -14.040000 0.000000
-17.737200 -14.040000 0.000000
-17.690400 -14.040000 0.000000
-17.643600 -14.040000 0.000000
-17.596800 -14.040000 0.000000
-17.550000 -14.040000 0.000000
-17.503200 -14.040000 0.000000
-17.456400 -14.040000 0.000000
-17.409600 -14.040000 0.000000
-17.362800 -14.040000 0.000000
-17.316000 -14.040000 0.000000
-17.269200 -14.040000 0.000000
-17.222400 -14.040000 0.000000
-17.175600 -14.040000 0.000000
-17.128800 -14.040000 0.000000
-17.082000 -14.040000 0.000000
-17.035200 -14.040000 0.000000
-16.988400 -14.040000 0.000000
-16.941600 -14.040000 0.000000
-16.894800 -14.040000 0.000000
-16.848000 -14.040000 0.000000
-16.801200 -14.040000 0.000000
-16.754400 -14.040000 0.000000
-16.707600 -14.040000 0.000000
-16.660800 -14.040000 0.000000
-16.614000 -14.040000 0.000000
-16.567200 -14.040000 0.000000
-16.520400 -14.040000 0.000000
-16.473600 -14.040000 0.000000
-16.426800 -14.040000 0.000000
-16.380000 -14.040000 0.000000
-16.333200 -14.040000 0.000000
-16.286400 -14.040000 0.000000
-16.239600 -14.040000 0.000000
-16.192800 -14.040000 0.000000
-16.146000 -14.040000 0.000000
-16.099200 -14.040000 0.000000
-16.052400 -14.040000 0.000000
-16.005600 -14.040000 0.000000
-15.958800 -14.040000 0.000000
-15.912000 -14.040000 0.000000
-15.865200 -14.040000 0.000000
-15.818400 -14.040000 0.000000
-15.771600 -14.040000 0.000000
-14.274000 -14.040000 0.000000
-14.227200 -14.040000 0.000000
-14.180400 -14.040000 0.000000
-14.133600 -14.040000 0.000000
-14.086800 -14.040000 0.000000
-14.040000 -14.040000 0.000000
-13.993200 -14.040000 0.000000
-13.946400 -14.040000 0.000000
-13.899600 -14.040000 0.000000
-13.852800 -14.040000 0.000000
-13.806000 -14.040000 0.000000
-13.759200 -14.040000 0.000000
-13.712400 -14.040000 0.000000
-13.665600 -14.040000 0.000000
-13.618800 -14.040000 0.000000
-13.572000 -14.040000 0.000000
-13.525200 -14.040000 0.000000
-13.478400 -14.040000 0.000000
-13.431600 -14.040000 0.000000
-13.384800 -14.040000 0.000000
-13.338000 -14.040000 0.000000
-13.291200 -14.040000 0.000000
-13.244400 -14.040000 0.000000
-13.197600 -14.040000 0.000000
-13.150800 -14.040000 0.000000
-13.104000 -14.040000 0.000000
-13.057200 -14.040000 0.000000
-13.010400 -14.040000 0.000000
-12.963600 -14.040000 0.000000
-12.916800 -14.040000 0.000000
-12.870000 -14.040000 0.000000
-12.823200 -14.040000 0.000000
-5.662800 -14.040000 0.000000
-5.616000 -14.040000 0.000000
-5.569200 -14.040000 0.000000
-5.522400 -14.040000 0.000000
-5.475600 -14.040000 0.000000
-5.428800 -14.040000 0.000000
-5.382000 -14.040000 0.000000
-5.335200 -14.040000 0.000000
-5.288400 -14.040000 0.000000
-5.241600 -14.040000 0.000000
-5.194800 -14.040000 0.000000
-5.148000 -14.040000 0.000000
-5.101200 -14.040000 0.000000
-5.054400 -14.040000 0.000000
-5.007600 -14.040000 0.000000
-4.960800 -14.040000 0.000000
-4.914000 -14.040000 0.000000
-4.867200 -14.040000 0.000000
-4.820400 -14.040000 0.000000
-4.773600 -14.040000 0.000000
-4.726800 -14.040000 0.000000
-4.680000 -14.040000 0.000000
-4.633200 -14.040000 0.000000
-4.586400 -14.040000 0.000000
-4.539600 -14.040000 0.000000
-4.492800 -14.040000 0.000000
-4.446000 -14.040000 0.000000
-4.399200 -14.040000 0.000000
-4.352400 -14.040000 0.000000
-4.305600 -14.040000 0.000000
-4.258800 -14.040000 0.000000
-4.212000 -14.040000 0.000000
-4.165200 -14.040000 0.000000
-4.118400 -14.040000 0.000000
-4.071600 -14.040000 0.000000
-4.024800 -14.040000 0.000000
-3.978000 -14.040000 0.000000
-3.931200 -14.040000 0.000000
-3.884400 -14.040000 0.000000
-3.837600 -14.040000 0.000000
-3.790800 -14.040000 0.000000
-3.744000 -14.040000 0.000000
-3.697200 -14.040000 0.000000
-3.650400 -14.040000 0.000000
-3.603600 -14.040000 0.000000
-3.556800 -14.040000 0.000000
-3.510000 -14.040000 0.000000
-3.463200 -14.040000 0.000000
-3.416400 -14.040000 0.000000
-3.369600 -14.040000 0.000000
-3.322800 -14.040000 0.000000
-3.276000 -14.040000 0.000000
-3.229200 -14.040000 0.000000
-3.182400 -14.040000 0.000000
-3.135600 -14.040000 0.000000
-3.088800 -14.040000 0.000000
-3.042000 -14.040000 0.000000
-2.995200 -14.040000 0.000000
-2.948400 -14.040000 0.000000
-2.901600 -14.040000 0.000000
-2.854800 -14.040000 0.000000
-2.808000 -14.040000 0.000000
-2.761200 -14.040000 0.000000
-2.714400 -14.040000 0.000000
-2.667600 -14.040000 0.000000
-2.620800 -14.040000 0.000000
-2.574000 -14.040000 0.000000
-2.527200 -14.040000 0.000000
-2.480400 -14.040000 0.000000
-2.433600 -14.040000 0.000000
-2.386800 -14.040000 0.000000
-2.340000 -14.040000 0.000000
-2.293200 -14.040000 0.000000
-2.246400 -14.040000 0.000000
-2.199600 -14.040000 0.000000
-2.152800 -14.040000 0.000000
-2.106000 -14.040000 0.000000
-2.059200 -14.040000 0.000000
-2.012400 -14.040000 0.000000
-1.965600 -14.040000 0.000000
-1.918800 -14.040000 0.000000
-1.872000 -14.040000 0.000000
-1.825200 -14.040000 0.000000
-1.778400 -14.040000 0.000000
-1.731600 -14.040000 0.000000
-1.684800 -14.040000 0.000000
-1.638000 -14.040000 0.000000
-1.591200 -14.040000 0.000000
-1.544400 -14.040000 0.000000
-1.497600 -14.040000 0.000000
-1.450800 -14.040000 0.000000
-1.404000 -14.040000 0.000000
-1.357200 -14.040000 0.000000
-1.310400 -14.040000 0.000000
-1.263600 -14.040000 0.000000
-1.216800 -14.040000 0.000000
-1.170000 -14.040000 0.000000
-1.123200 -14.040000 0.000000
-1.076400 -14.040000 0.000000
-1.029600 -14.040000 0.000000
-0.982800 -14.040000 0.000000
-0.936000 -14.040000 0.000000
-0.889200 -14.040000 0.000000
-0.842400 -14.040000 0.000000
-0.795600 -14.040000 0.000000
-0.748800 -14.040000 0.000000
-0.702000 -14.040000 0.000000
-0.655200 -14.040000 0.000000
-0.608400 -14.040000 0.000000
-0.561600 -14.040000 0.000000
-0.514800 -14.040000 0.000000
-0.468000 -14.040000 0.000000
-0.421200 -14.040000 0.000000
-0.374400 -14.040000 0.000000
-0.327600 -14.040000 0.000000
-0.280800 -14.040000 0.000000
-0.234000 -14.040000 0.000000
-0.187200 -14.040000 0.000000
-0.140400 -14.040000 0.000000
-0.093600 -14.040000 0.000000
-0.046800 -14.040000 0.000000
0.000000 -14.040000 0.000000
0.046800 -14.040000 0.000000
0.093600 -14.040000 0.000000
0.140400 -14.040000 0.000000
0.187200 -14.040000 0.000000
0.234000 -14.040000 0.000000
0.280800 -14.040000 0.000000
0.327600 -14.040000 0.000000
0.374400 -14.040000 0.000000
0.421200 -14.040000 0.000000
0.468000 -14.040000 0.000000
0.514800 -14.040000 0.000000
0.561600 -14.040000 0.000000
0.608400 -14.040000 0.000000
0.655200 -14.040000 0.000000
0.702000 -14.040000 0.000000
0.748800 -14.040000 0.000000
0.795600 -14.040000 0.000000
0.842400 -14.040000 0.000000
0.889200 -14.040000 0.000000
0.936000 -14.040000 0.000000
0.982800 -14.040000 0.000000
1.029600 -14.040000 0.000000
1.076400 -14.040000 0.000000
1.123200 -14.040000 0.000000
1.170000 -14.040000 0.000000
1.216800 -14.040000 0.000000
1.263600 -14.040000 0.000000
1.310400 -14.040000 0.000000
1.357200 -14.040000 0.000000
1.404000 -14.040000 0.000000
1.450800 -14.040000 0.000000
1.497600 -14.040000 0.000000
1.544400 -14.040000 0.000000
1.591200 -14.040000 0.000000
1.638000 -14.040000 0.000000
1.684800 -14.040000 0.000000
1.731600 -14.040000 0.000000
1.778400 -14.040000 0.000000
1.825200 -14.040000 0.000000
1.872000 -14.040000 0.000000
1.918800 -14.040000 0.000000
1.965600 -14.040000 0.000000
2.012400 -14.040000 0.000000
2.059200 -14.040000 0.000000
2.106000 -14.040000 0.000000
2.152800 -14.040000 0.000000
2.199600 -14.040000 0.000000
2.246400 -14.040000 0.000000
2.293200 -14.040000 0.000000
2.340000 -14.040000 0.000000
2.386800 -14.040000 0.000000
2.433600 -14.040000 0.000000
2.480400 -14.040000 0.000000
2.527200 -14.040000 0.000000
2.574000 -14.040000 0.000000
2.620800 -14.040000 0.000000
2.667600 -14.040000 0.000000
2.714400 -14.040000 0.000000
2.761200 -14.040000 0.000000
2.808000 -14.040000 0.000000
2.854800 -14.040000 0.000000
2.901600 -14.040000 0.000000
2.948400 -14.040000 0.000000
2.995200 -14.040000 0.000000
3.042000 -14.040000 0.000000
3.088800 -14.040000 0.000000
3.135600 -14.040000 0.000000
3.182400 -14.040000 0.000000
3.229200 -14.040000 0.000000
3.276000 -14.040000 0.000000
3.322800 -14.040000 0.000000
3.369600 -14.040000 0.000000
3.416400 -14.040000 0.000000
3.463200 -14.040000 0.000000
3.510000 -14.040000 0.000000
3.556800 -14.040000 0.000000
3.603600 -14.040000 0.000000
3.650400 -14.040000 0.000000
3.697200 -14.040000 0.000000
3.744000 -14.040000 0.000000
3.790800 -14.040000 0.000000
3.837600 -14.040000 0.000000
3.884400 -14.040000 0.000000
3.931200 -14.040000 0.000000
3.978000 -14.040000 0.000000
4.024800 -14.040000 0.000000
4.071600 -14.040000 0.000000
4.118400 -14.040000 0.000000
4.165200 -14.040000 0.000000
4.212000 -14.040000 0.000000
4.258800 -14.040000 0.000000
4.305600 -14.040000 0.000000
4.352400 -14.040000 0.000000
4.399200 -14.040000 0.000000
4.446000 -14.040000 0.000000
4.492800 -14.040000 0.000000
4.539600 -14.040000 0.000000
4.586400 -14.040000 0.000000
4.633200 -14.040000 0.000000
4.680000 -14.040000 0.000000
4.726800 -14.040000 0.000000
4.773600 -14.040000 0.000000
4.820400 -14.040000 0.000000
4.867200 -14.040000 0.000000
4.914000 -14.040000 0.000000
4.960800 -14.040000 0.000000
5.007600 -14.040000 0.000000
5.054400 -14.040000 0.000000
5.101200 -14.040000 0.000000
5.148000 -14.040000 0.000000
5.194800 -14.040000 0.000000
5.241600 -14.040000 0.000000
5.288400 -14.040000 0.000000
5.335200 -14.040000 0.000000
5.382000 -14.040000 0.000000
5.428800 -14.040000 0.000000
5.475600 -14.040000 0.000000
5.522400 -14.040000 0.000000
5.569200 -14.040000 0.000000
5.616000 -14.040000 0.000000
5.662800 -14.040000 0.000000
5.709600 -14.040000 0.000000
5.756400 -14.040000 0.000000
5.803200 -14.040000 0.000000
5.850000 -14.040000 0.000000
5.896800 -14.040000 0.000000
5.943600 -14.040000 0.000000
5.990400 -14.040000 0.000000
6.037200 -14.040000 0.000000
6.084000 -14.040000 0.000000
6.130800 -14.040000 0.000000
6.177600 -14.040000 0.000000
6.224400 -14.040000 0.000000
6.271200 -14.040000 0.000000
6.318000 -14.040000 0.000000
6.364800 -14.040000 0.000000
6.411600 -14.040000 0.000000
6.458400 -14.040000 0.000000
6.505200 -14.040000 0.000000
6.552000 -14.040000 0.000000
6.598800 -14.040000 0.000000
6.645600 -14.040000 0.000000
6.692400 -14.040000 0.000000
6.739200 -14.040000 0.000000
6.786000 -14.040000 0.000000
6.832800 -14.040000 0.000000
6.879600 -14.040000 0.000000
6.926400 -14.040000 0.000000
6.973200 -14.040000 0.000000
7.020000 -14.040000 0.000000
7.066800 -14.040000 0.000000
7.113600 -14.040000 0.000000
7.160400 -14.040000 0.000000
7.207200 -14.040000 0.000000
7.254000 -14.040000 0.000000
7.300800 -14.040000 0.000000
7.347600 -14.040000 0.000000
7.394400 -14.040000 0.000000
7.441200 -14.040000 0.000000
7.488000 -14.040000 0.000000
7.534800 -14.040000 0.000000
7.581600 -14.040000 0.000000
7.628400 -14.040000 0.000000
7.675200 -14.040000 0.000000
7.722000 -14.040000 0.000000
7.768800 -14.040000 0.000000
7.815600 -14.040000 0.000000
7.862400 -14.040000 0.000000
7.909200 -14.040000 0.000000
7.956000 -14.040000 0.000000
8.002800 -14.040000 0.000000
8.049600 -14.040000 0.000000
8.096400 -14.040000 0.000000
12.542400 -14.040000 0.000000
12.589200 -14.040000 0.000000
12.636000 -14.040000 0.000000
12.682800 -14.040000 0.000000
12.823200 -14.040000 0.000000
12.870000 -14.040000 0.000000
12.916800 -14.040000 0.000000
12.963600 -14.040000 0.000000
13.150800 -14.040000 0.000000
13.197600 -14.040000 0.000000
13.244400 -14.040000 0.000000
13.338000 -14.040000 0.000000
13.384800 -14.040000 0.000000
13.431600 -14.040000 0.000000
13.665600 -14.040000 0.000000
13.712400 -14.040000 0.000000
14.040000 -14.040000 0.000000
14.086800 -14.040000 0.000000
14.133600 -14.040000 0.000000
14.180400 -14.040000 0.000000
14.227200 -14.040000 0.000000
16.380000 -14.040000 0.000000
16.426800 -14.040000 0.000000
16.473600 -14.040000 0.000000
16.894800 -14.040000 0.000000
16.941600 -14.040000 0.000000
17.269200 -14.040000 0.000000
17.316000 -14.040000 0.000000
17.784000 -14.040000 0.000000
18.532800 -14.040000 0.000000
18.579600 -14.040000 0.000000
18.626400 -14.040000 0.000000
18.673200 -14.040000 0.000000
-18.720000 -13.993200 0.000000
-18.673200 -13.993200 0.000000
-18.626400 -13.993200 0.000000
-18.579600 -13.993200 0.000000
-18.532800 -13.993200 0.000000
-18.486000 -13.993200 0.000000
-18.439200 -13.993200 0.000000
-18.392400 -13.993200 0.000000
-18.345600 -13.993200 0.000000
-18.298800 -13.993200 0.000000
-18.252000 -13.993200 0.000000
-18.205200 -13.993200 0.000000
-18.158400 -13.993200 0.000000
-18.111600 -13.993200 0.000000
-18.064800 -13.993200 0.000000
-18.018000 -13.993200 0.000000
-17.971200 -13.993200 0.000000
-17.924400 -13.993200 0.000000
-17.877600 -13.993200 0.000000
-17.830800 -13.993200 0.000000
-17.784000 -13.993200 0.000000
-17.737200 -13.993200 0.000000
-17.690400 -13.993200 0.000000
-17.643600 -13.993200 0.000000
-17.596800 -13.993200 0.000000
-17.550000 -13.993200 0.000000
-17.503200 -13.993200 0.000000
-17.456400 -13.993200 0.000000
-17.409600 -13.993200 0.000000
-17.362800 -13.993200 0.000000
-17.316000 -13.993200 0.000000
-17.269200 -13.993200 0.000000
-17.222400 -13.993200 0.000000
-17.175600 -13.993200 0.000000
-17.128800 -13.993200 0.000000
-17.082000 -13.993200 0.000000
-17.035200 -13.993200 0.000000
-16.988400 -13.993200 0.000000
-16.941600 -13.993200 0.000000
-16.894800 -13.993200 0.000000
-16.848000 -13.993200 0.000000
-16.801200 -13.993200 0.000000
-16.754400 -13.993200 0.000000
-16.707600 -13.993200 0.000000
-16.660800 -13.993200 0.000000
-16.614000 -13.993200 0.000000
-16.567200 -13.993200 0.000000
-16.520400 -13.993200 0.000000
-16.473600 -13.993200 0.000000
-16.426800 -13.993200 0.000000
-16.380000 -13.993200 0.000000
-16.333200 -13.993200 0.000000
-16.286400 -13.993200 0.000000
-16.239600 -13.993200 0.000000
-16.192800 -13.993200 0.000000
-16.146000 -13.993200 0.000000
-16.099200 -13.993200 0.000000
-16.052400 -13.993200 0.000000
-16.005600 -13.993200 0.000000
-15.958800 -13.993200 0.000000
-15.912000 -13.993200 0.000000
-15.865200 -13.993200 0.000000
-15.818400 -13.993200 0.000000
-15.771600 -13.993200 0.000000
-14.320800 -13.993200 0.000000
-14.274000 -13.993200 0.000000
-14.227200 -13.993200 0.000000
-14.180400 -13.993200 0.000000
-14.133600 -13.993200 0.000000
-14.086800 -13.993200 0.000000
-14.040000 -13.993200 0.000000
-13.993200 -13.993200 0.000000
-13.946400 -13.993200 0.000000
-13.899600 -13.993200 0.000000
-13.852800 -13.993200 0.000000
-13.806000 -13.993200 0.000000
-13.759200 -13.993200 0.000000
-13.712400 -13.993200 0.000000
-13.665600 -13.993200 0.000000
-13.618800 -13.993200 0.000000
-13.572000 -13.993200 0.000000
-13.525200 -13.993200 0.000000
-13.478400 -13.993200 0.000000
-13.431600 -13.993200 0.000000
-13.384800 -13.993200 0.000000
-13.338000 -13.993200 0.000000
-13.291200 -13.993200 0.000000
-13.244400 -13.993200 0.000000
-13.197600 -13.993200 0.000000
-13.150800 -13.993200 0.000000
-13.104000 -13.993200 0.000000
-13.057200 -13.993200 0.000000
-13.010400 -13.993200 0.000000
-12.963600 -13.993200 0.000000
-12.916800 -13.993200 0.000000
-12.870000 -13.993200 0.000000
-5.662800 -13.993200 0.000000
-5.616000 -13.993200 0.000000
-5.569200 -13.993200 0.000000
-5.522400 -13.993200 0.000000
-5.475600 -13.993200 0.000000
-5.428800 -13.993200 0.000000
-5.382000 -13.993200 0.000000
-5.335200 -13.993200 0.000000
-5.288400 -13.993200 0.000000
-5.241600 -13.993200 0.000000
-5.194800 -13.993200 0.000000
-5.148000 -13.993200 0.000000
-5.101200 -13.993200 0.000000
-5.054400 -13.993200 0.000000
-5.007600 -13.993200 0.000000
-4.960800 -13.993200 0.000000
-4.914000 -13.993200 0.000000
-4.867200 -13.993200 0.000000
-4.820400 -13.993200 0.000000
-4.773600 -13.993200 0.000000
-4.726800 -13.993200 0.000000
-4.680000 -13.993200 0.000000
-4.633200 -13.993200 0.000000
-4.586400 -13.993200 0.000000
-4.539600 -13.993200 0.000000
-4.492800 -13.993200 0.000000
-4.446000 -13.993200 0.000000
-4.399200 -13.993200 0.000000
-4.352400 -13.993200 0.000000
-4.305600 -13.993200 0.000000
-4.258800 -13.993200 0.000000
-4.212000 -13.993200 0.000000
-4.165200 -13.993200 0.000000
-4.118400 -13.993200 0.000000
-4.071600 -13.993200 0.000000
-4.024800 -13.993200 0.000000
-3.978000 -13.993200 0.000000
-3.931200 -13.993200 0.000000
-3.884400 -13.993200 0.000000
-3.837600 -13.993200 0.000000
-3.790800 -13.993200 0.000000
-3.744000 -13.993200 0.000000
-3.697200 -13.993200 0.000000
-3.650400 -13.993200 0.000000
-3.603600 -13.993200 0.000000
-3.556800 -13.993200 0.000000
-3.510000 -13.993200 0.000000
-3.463200 -13.993200 0.000000
-3.416400 -13.993200 0.000000
-3.369600 -13.993200 0.000000
-3.322800 -13.993200 0.000000
-3.276000 -13.993200 0.000000
-3.229200 -13.993200 0.000000
-3.182400 -13.993200 0.000000
-3.135600 -13.993200 0.000000
-3.088800 -13.993200 0.000000
-3.042000 -13.993200 0.000000
-2.995200 -13.993200 0.000000
-2.948400 -13.993200 0.000000
-2.901600 -13.993200 0.000000
-2.854800 -13.993200 0.000000
-2.808000 -13.993200 0.000000
-2.761200 -13.993200 0.000000
-2.714400 -13.993200 0.000000
-2.667600 -13.993200 0.000000
-2.620800 -13.993200 0.000000
-2.574000 -13.993200 0.000000
-2.527200 -13.993200 0.000000
-2.480400 -13.993200 0.000000
-2.433600 -13.993200 0.000000
-2.386800 -13.993200 0.000000
-2.340000 -13.993200 0.000000
-2.293200 -13.993200 0.000000
-2.246400 -13.993200 0.000000
-2.199600 -13.993200 0.000000
-2.152800 -13.993200 0.000000
-2.106000 -13.993200 0.000000
-2.059200 -13.993200 0.000000
-2.012400 -13.993200 0.000000
-1.965600 -13.993200 0.000000
-1.918800 -13.993200 0.000000
-1.872000 -13.993200 0.000000
-1.825200 -13.993200 0.000000
-1.778400 -13.993200 0.000000
-1.731600 -13.993200 0.000000
-1.684800 -13.993200 0.000000
-1.638000 -13.993200 0.000000
-1.591200 -13.993200 0.000000
-1.544400 -13.993200 0.000000
-1.497600 -13.993200 0.000000
-1.450800 -13.993200 0.000000
-1.404000 -13.993200 0.000000
-1.357200 -13.993200 0.000000
-1.310400 -13.993200 0.000000
-1.263600 -13.993200 0.000000
-1.216800 -13.993200 0.000000
-1.170000 -13.993200 0.000000
-1.123200 -13.993200 0.000000
-1.076400 -13.993200 0.000000
-1.029600 -13.993200 0.000000
-0.982800 -13.993200 0.000000
-0.936000 -13.993200 0.000000
-0.889200 -13.993200 0.000000
-0.842400 -13.993200 0.000000
-0.795600 -13.993200 0.000000
-0.748800 -13.993200 0.000000
-0.702000 -13.993200 0.000000
-0.655200 -13.993200 0.000000
-0.608400 -13.993200 0.000000
-0.561600 -13.993200 0.000000
-0.514800 -13.993200 0.000000
-0.468000 -13.993200 0.000000
-0.421200 -13.993200 0.000000
-0.374400 -13.993200 0.000000
-0.327600 -13.993200 0.000000
-0.280800 -13.993200 0.000000
-0.234000 -13.993200 0.000000
-0.187200 -13.993200 0.000000
-0.140400 -13.993200 0.000000
-0.093600 -13.993200 0.000000
-0.046800 -13.993200 0.000000
0.000000 -13.993200 0.000000
0.046800 -13.993200 0.000000
0.093600 -13.993200 0.000000
0.140400 -13.993200 0.000000
0.187200 -13.993200 0.000000
0.234000 -13.993200 0.000000
0.280800 -13.993200 0.000000
0.327600 -13.993200 0.000000
0.374400 -13.993200 0.000000
0.421200 -13.993200 0.000000
0.468000 -13.993200 0.000000
0.514800 -13.993200 0.000000
0.561600 -13.993200 0.000000
0.608400 -13.993200 0.000000
0.655200 -13.993200 0.000000
0.702000 -13.993200 0.000000
0.748800 -13.993200 0.000000
0.795600 -13.993200 0.000000
0.842400 -13.993200 0.000000
0.889200 -13.993200 0.000000
0.936000 -13.993200 0.000000
0.982800 -13.993200 0.000000
1.029600 -13.993200 0.000000
1.076400 -13.993200 0.000000
1.123200 -13.993200 0.000000
1.170000 -13.993200 0.000000
1.216800 -13.993200 0.000000
1.263600 -13.993200 0.000000
1.310400 -13.993200 0.000000
1.357200 -13.993200 0.000000
1.404000 -13.993200 0.000000
1.450800 -13.993200 0.000000
1.497600 -13.993200 0.000000
1.544400 -13.993200 0.000000
1.591200 -13.993200 0.000000
1.638000 -13.993200 0.000000
1.684800 -13.993200 0.000000
1.731600 -13.993200 0.000000
1.778400 -13.993200 0.000000
1.825200 -13.993200 0.000000
1.872000 -13.993200 0.000000
1.918800 -13.993200 0.000000
1.965600 -13.993200 0.000000
2.012400 -13.993200 0.000000
2.059200 -13.993200 0.000000
2.106000 -13.993200 0.000000
2.152800 -13.993200 0.000000
2.199600 -13.993200 0.000000
2.246400 -13.993200 0.000000
2.293200 -13.993200 0.000000
2.340000 -13.993200 0.000000
2.386800 -13.993200 0.000000
2.433600 -13.993200 0.000000
2.480400 -13.993200 0.000000
2.527200 -13.993200 0.000000
2.574000 -13.993200 0.000000
2.620800 -13.993200 0.000000
2.667600 -13.993200 0.000000
2.714400 -13.993200 0.000000
2.761200 -13.993200 0.000000
2.808000 -13.993200 0.000000
2.854800 -13.993200 0.000000
2.901600 -13.993200 0.000000
2.948400 -13.993200 0.000000
2.995200 -13.993200 0.000000
3.042000 -13.993200 0.000000
3.088800 -13.993200 0.000000
3.135600 -13.993200 0.000000
3.182400 -13.993200 0.000000
3.229200 -13.993200 0.000000
3.276000 -13.993200 0.000000
3.322800 -13.993200 0.000000
3.369600 -13.993200 0.000000
3.416400 -13.993200 0.000000
3.463200 -13.993200 0.000000
3.510000 -13.993200 0.000000
3.556800 -13.993200 0.000000
3.603600 -13.993200 0.000000
3.650400 -13.993200 0.000000
3.697200 -13.993200 0.000000
3.744000 -13.993200 0.000000
3.790800 -13.993200 0.000000
3.837600 -13.993200 0.000000
3.884400 -13.993200 0.000000
3.931200 -13.993200 0.000000
3.978000 -13.993200 0.000000
4.024800 -13.993200 0.000000
4.071600 -13.993200 0.000000
4.118400 -13.993200 0.000000
4.165200 -13.993200 0.000000
4.212000 -13.993200 0.000000
4.258800 -13.993200 0.000000
4.305600 -13.993200 0.000000
4.352400 -13.993200 0.000000
4.399200 -13.993200 0.000000
4.446000 -13.993200 0.000000
4.492800 -13.993200 0.000000
4.539600 -13.993200 0.000000
4.586400 -13.993200 0.000000
4.633200 -13.993200 0.000000
4.680000 -13.993200 0.000000
4.726800 -13.993200 0.000000
4.773600 -13.993200 0.000000
4.820400 -13.993200 0.000000
4.867200 -13.993200 0.000000
4.914000 -13.993200 0.000000
4.960800 -13.993200 0.000000
5.007600 -13.993200 0.000000
5.054400 -13.993200 0.000000
5.101200 -13.993200 0.000000
5.148000 -13.993200 0.000000
5.194800 -13.993200 0.000000
5.241600 -13.993200 0.000000
5.288400 -13.993200 0.000000
5.335200 -13.993200 0.000000
5.382000 -13.993200 0.000000
5.428800 -13.993200 0.000000
5.475600 -13.993200 0.000000
5.522400 -13.993200 0.000000
5.569200 -13.993200 0.000000
5.616000 -13.993200 0.000000
5.662800 -13.993200 0.000000
5.709600 -13.993200 0.000000
5.756400 -13.993200 0.000000
5.803200 -13.993200 0.000000
5.850000 -13.993200 0.000000
5.896800 -13.993200 0.000000
5.943600 -13.993200 0.000000
5.990400 -13.993200 0.000000
6.037200 -13.993200 0.000000
6.084000 -13.993200 0.000000
6.130800 -13.993200 0.000000
6.177600 -13.993200 0.000000
6.224400 -13.993200 0.000000
6.271200 -13.993200 0.000000
6.318000 -13.993200 0.000000
6.364800 -13.993200 0.000000
6.411600 -13.993200 0.000000
6.458400 -13.993200 0.000000
6.505200 -13.993200 0.000000
6.552000 -13.993200 0.000000
6.598800 -13.993200 0.000000
6.645600 -13.993200 0.000000
6.692400 -13.993200 0.000000
6.739200 -13.993200 0.000000
6.786000 -13.993200 0.000000
6.832800 -13.993200 0.000000
6.879600 -13.993200 0.000000
6.926400 -13.993200 0.000000
6.973200 -13.993200 0.000000
7.020000 -13.993200 0.000000
7.066800 -13.993200 0.000000
7.113600 -13.993200 0.000000
7.160400 -13.993200 0.000000
7.207200 -13.993200 0.000000
7.254000 -13.993200 0.000000
7.300800 -13.993200 0.000000
7.347600 -13.993200 0.000000
7.394400 -13.993200 0.000000
7.441200 -13.993200 0.000000
7.488000 -13.993200 0.000000
7.534800 -13.993200 0.000000
7.581600 -13.993200 0.000000
7.628400 -13.993200 0.000000
7.675200 -13.993200 0.000000
7.722000 -13.993200 0.000000
7.768800 -13.993200 0.000000
7.815600 -13.993200 0.000000
7.862400 -13.993200 0.000000
7.909200 -13.993200 0.000000
7.956000 -13.993200 0.000000
8.002800 -13.993200 0.000000
8.049600 -13.993200 0.000000
8.096400 -13.993200 0.000000
12.495600 -13.993200 0.000000
12.542400 -13.993200 0.000000
12.589200 -13.993200 0.000000
12.636000 -13.993200 0.000000
12.682800 -13.993200 0.000000
12.729600 -13.993200 0.000000
12.823200 -13.993200 0.000000
12.870000 -13.993200 0.000000
12.916800 -13.993200 0.000000
13.010400 -13.993200 0.000000
13.150800 -13.993200 0.000000
13.197600 -13.993200 0.000000
13.244400 -13.993200 0.000000
13.291200 -13.993200 0.000000
13.338000 -13.993200 0.000000
13.384800 -13.993200 0.000000
13.431600 -13.993200 0.000000
13.618800 -13.993200 0.000000
13.665600 -13.993200 0.000000
13.712400 -13.993200 0.000000
14.227200 -13.993200 0.000000
14.320800 -13.993200 0.000000
15.303600 -13.993200 0.000000
15.912000 -13.993200 0.000000
15.958800 -13.993200 0.000000
16.848000 -13.993200 0.000000
16.894800 -13.993200 0.000000
17.269200 -13.993200 0.000000
18.486000 -13.993200 0.000000
18.626400 -13.993200 0.000000
18.673200 -13.993200 0.000000
-18.720000 -13.946400 0.000000
-18.673200 -13.946400 0.000000
-18.626400 -13.946400 0.000000
-18.579600 -13.946400 0.000000
-18.532800 -13.946400 0.000000
-18.486000 -13.946400 0.000000
-18.439200 -13.946400 0.000000
-18.392400 -13.946400 0.000000
-18.345600 -13.946400 0.000000
-18.298800 -13.946400 0.000000
-18.252000 -13.946400 0.000000
-18.205200 -13.946400 0.000000
-18.158400 -13.946400 0.000000
-18.111600 -13.946400 0.000000
-18.064800 -13.946400 0.000000
-18.018000 -13.946400 0.000000
-17.971200 -13.946400 0.000000
-17.924400 -13.946400 0.000000
-17.877600 -13.946400 0.000000
-17.830800 -13.946400 0.000000
-17.784000 -13.946400 0.000000
-17.737200 -13.946400 0.000000
-17.690400 -13.946400 0.000000
-17.643600 -13.946400 0.000000
-17.596800 -13.946400 0.000000
-17.550000 -13.946400 0.000000
-17.503200 -13.946400 0.000000
-17.456400 -13.946400 0.000000
-17.409600 -13.946400 0.000000
-17.362800 -13.946400 0.000000
-17.316000 -13.946400 0.000000
-17.269200 -13.946400 0.000000
-17.222400 -13.946400 0.000000
-17.175600 -13.946400 0.000000
-17.128800 -13.946400 0.000000
-17.082000 -13.946400 0.000000
-17.035200 -13.946400 0.000000
-16.988400 -13.946400 0.000000
-16.941600 -13.946400 0.000000
-16.894800 -13.946400 0.000000
-16.848000 -13.946400 0.000000
-16.801200 -13.946400 0.000000
-16.754400 -13.946400 0.000000
-16.707600 -13.946400 0.000000
-16.660800 -13.946400 0.000000
-16.614000 -13.946400 0.000000
-16.567200 -13.946400 0.000000
-16.520400 -13.946400 0.000000
-16.473600 -13.946400 0.000000
-16.426800 -13.946400 0.000000
-16.380000 -13.946400 0.000000
-16.333200 -13.946400 0.000000
-16.286400 -13.946400 0.000000
-16.239600 -13.946400 0.000000
-16.192800 -13.946400 0.000000
-16.146000 -13.946400 0.000000
-16.099200 -13.946400 0.000000
-16.052400 -13.946400 0.000000
-16.005600 -13.946400 0.000000
-15.958800 -13.946400 0.000000
-15.912000 -13.946400 0.000000
-15.865200 -13.946400 0.000000
-15.818400 -13.946400 0.000000
-14.320800 -13.946400 0.000000
-14.274000 -13.946400 0.000000
-14.227200 -13.946400 0.000000
-14.180400 -13.946400 0.000000
-14.133600 -13.946400 0.000000
-14.086800 -13.946400 0.000000
-14.040000 -13.946400 0.000000
-13.993200 -13.946400 0.000000
-13.946400 -13.946400 0.000000
-13.899600 -13.946400 0.000000
-13.852800 -13.946400 0.000000
-13.806000 -13.946400 0.000000
-13.759200 -13.946400 0.000000
-13.712400 -13.946400 0.000000
-13.665600 -13.946400 0.000000
-13.618800 -13.946400 0.000000
-13.572000 -13.946400 0.000000
-13.525200 -13.946400 0.000000
-13.478400 -13.946400 0.000000
-13.431600 -13.946400 0.000000
-13.384800 -13.946400 0.000000
-13.338000 -13.946400 0.000000
-13.291200 -13.946400 0.000000
-13.244400 -13.946400 0.000000
-13.197600 -13.946400 0.000000
-13.150800 -13.946400 0.000000
-13.104000 -13.946400 0.000000
-13.057200 -13.946400 0.000000
-13.010400 -13.946400 0.000000
-12.963600 -13.946400 0.000000
-12.916800 -13.946400 0.000000
-5.662800 -13.946400 0.000000
-5.616000 -13.946400 0.000000
-5.569200 -13.946400 0.000000
-5.522400 -13.946400 0.000000
-5.475600 -13.946400 0.000000
-5.428800 -13.946400 0.000000
-5.382000 -13.946400 0.000000
-5.335200 -13.946400 0.000000
-5.288400 -13.946400 0.000000
-5.241600 -13.946400 0.000000
-5.194800 -13.946400 0.000000
-5.148000 -13.946400 0.000000
-5.101200 -13.946400 0.000000
-5.054400 -13.946400 0.000000
-5.007600 -13.946400 0.000000
-4.960800 -13.946400 0.000000
-4.914000 -13.946400 0.000000
-4.867200 -13.946400 0.000000
-4.820400 -13.946400 0.000000
-4.773600 -13.946400 0.000000
-4.726800 -13.946400 0.000000
-4.680000 -13.946400 0.000000
-4.633200 -13.946400 0.000000
-4.586400 -13.946400 0.000000
-4.539600 -13.946400 0.000000
-4.492800 -13.946400 0.000000
-4.446000 -13.946400 0.000000
-4.399200 -13.946400 0.000000
-4.352400 -13.946400 0.000000
-4.305600 -13.946400 0.000000
-4.258800 -13.946400 0.000000
-4.212000 -13.946400 0.000000
-4.165200 -13.946400 0.000000
-4.118400 -13.946400 0.000000
-4.071600 -13.946400 0.000000
-4.024800 -13.946400 0.000000
-3.978000 -13.946400 0.000000
-3.931200 -13.946400 0.000000
-3.884400 -13.946400 0.000000
-3.837600 -13.946400 0.000000
-3.790800 -13.946400 0.000000
-3.744000 -13.946400 0.000000
-3.697200 -13.946400 0.000000
-3.650400 -13.946400 0.000000
-3.603600 -13.946400 0.000000
-3.556800 -13.946400 0.000000
-3.510000 -13.946400 0.000000
-3.463200 -13.946400 0.000000
-3.416400 -13.946400 0.000000
-3.369600 -13.946400 0.000000
-3.322800 -13.946400 0.000000
-3.276000 -13.946400 0.000000
-3.229200 -13.946400 0.000000
-3.182400 -13.946400 0.000000
-3.135600 -13.946400 0.000000
-3.088800 -13.946400 0.000000
-3.042000 -13.946400 0.000000
-2.995200 -13.946400 0.000000
-2.948400 -13.946400 0.000000
-2.901600 -13.946400 0.000000
-2.854800 -13.946400 0.000000
-2.808000 -13.946400 0.000000
-2.761200 -13.946400 0.000000
-2.714400 -13.946400 0.000000
-2.667600 -13.946400 0.000000
-2.620800 -13.946400 0.000000
-2.574000 -13.946400 0.000000
-2.527200 -13.946400 0.000000
-2.480400 -13.946400 0.000000
-2.433600 -13.946400 0.000000
-2.386800 -13.946400 0.000000
-2.340000 -13.946400 0.000000
-2.293200 -13.946400 0.000000
-2.246400 -13.946400 0.000000
-2.199600 -13.946400 0.000000
-2.152800 -13.946400 0.000000
-2.106000 -13.946400 0.000000
-2.059200 -13.946400 0.000000
-2.012400 -13.946400 0.000000
-1.965600 -13.946400 0.000000
-1.918800 -13.946400 0.000000
-1.872000 -13.946400 0.000000
-1.825200 -13.946400 0.000000
-1.778400 -13.946400 0.000000
-1.731600 -13.946400 0.000000
-1.684800 -13.946400 0.000000
-1.638000 -13.946400 0.000000
-1.591200 -13.946400 0.000000
-1.544400 -13.946400 0.000000
-1.497600 -13.946400 0.000000
-1.450800 -13.946400 0.000000
-1.404000 -13.946400 0.000000
-1.357200 -13.946400 0.000000
-1.310400 -13.946400 0.000000
-1.263600 -13.946400 0.000000
-1.216800 -13.946400 0.000000
-1.170000 -13.946400 0.000000
-1.123200 -13.946400 0.000000
-1.076400 -13.946400 0.000000
-1.029600 -13.946400 0.000000
-0.982800 -13.946400 0.000000
-0.936000 -13.946400 0.000000
-0.889200 -13.946400 0.000000
-0.842400 -13.946400 0.000000
-0.795600 -13.946400 0.000000
-0.748800 -13.946400 0.000000
-0.702000 -13.946400 0.000000
-0.655200 -13.946400 0.000000
-0.608400 -13.946400 0.000000
-0.561600 -13.946400 0.000000
-0.514800 -13.946400 0.000000
-0.468000 -13.946400 0.000000
-0.421200 -13.946400 0.000000
-0.374400 -13.946400 0.000000
-0.327600 -13.946400 0.000000
-0.280800 -13.946400 0.000000
-0.234000 -13.946400 0.000000
-0.187200 -13.946400 0.000000
-0.140400 -13.946400 0.000000
-0.093600 -13.946400 0.000000
-0.046800 -13.946400 0.000000
0.000000 -13.946400 0.000000
0.046800 -13.946400 0.000000
0.093600 -13.946400 0.000000
0.140400 -13.946400 0.000000
0.187200 -13.946400 0.000000
0.234000 -13.946400 0.000000
0.280800 -13.946400 0.000000
0.327600 -13.946400 0.000000
0.374400 -13.946400 0.000000
0.421200 -13.946400 0.000000
0.468000 -13.946400 0.000000
0.514800 -13.946400 0.000000
0.561600 -13.946400 0.000000
0.608400 -13.946400 0.000000
0.655200 -13.946400 0.000000
0.702000 -13.946400 0.000000
0.748800 -13.946400 0.000000
0.795600 -13.946400 0.000000
0.842400 -13.946400 0.000000
0.889200 -13.946400 0.000000
0.936000 -13.946400 0.000000
0.982800 -13.946400 0.000000
1.029600 -13.946400 0.000000
1.076400 -13.946400 0.000000
1.123200 -13.946400 0.000000
1.170000 -13.946400 0.000000
1.216800 -13.946400 0.000000
1.263600 -13.946400 0.000000
1.310400 -13.946400 0.000000
1.357200 -13.946400 0.000000
1.404000 -13.946400 0.000000
1.450800 -13.946400 0.000000
1.497600 -13.946400 0.000000
1.544400 -13.946400 0.000000
1.591200 -13.946400 0.000000
1.638000 -13.946400 0.000000
1.684800 -13.946400 0.000000
1.731600 -13.946400 0.000000
1.778400 -13.946400 0.000000
1.825200 -13.946400 0.000000
1.872000 -13.946400 0.000000
1.918800 -13.946400 0.000000
1.965600 -13.946400 0.000000
2.012400 -13.946400 0.000000
2.059200 -13.946400 0.000000
2.106000 -13.946400 0.000000
2.152800 -13.946400 0.000000
2.199600 -13.946400 0.000000
2.246400 -13.946400 0.000000
2.293200 -13.946400 0.000000
2.340000 -13.946400 0.000000
2.386800 -13.946400 0.000000
2.433600 -13.946400 0.000000
2.480400 -13.946400 0.000000
2.527200 -13.946400 0.000000
2.574000 -13.946400 0.000000
2.620800 -13.946400 0.000000
2.667600 -13.946400 0.000000
2.714400 -13.946400 0.000000
2.761200 -13.946400 0.000000
2.808000 -13.946400 0.000000
2.854800 -13.946400 0.000000
2.901600 -13.946400 0.000000
2.948400 -13.946400 0.000000
2.995200 -13.946400 0.000000
3.042000 -13.946400 0.000000
3.088800 -13.946400 0.000000
3.135600 -13.946400 0.000000
3.182400 -13.946400 0.000000
3.229200 -13.946400 0.000000
3.276000 -13.946400 0.000000
3.322800 -13.946400 0.000000
3.369600 -13.946400 0.000000
3.416400 -13.946400 0.000000
3.463200 -13.946400 0.000000
3.510000 -13.946400 0.000000
3.556800 -13.946400 0.000000
3.603600 -13.946400 0.000000
3.650400 -13.946400 0.000000
3.697200 -13.946400 0.000000
3.744000 -13.946400 0.000000
3.790800 -13.946400 0.000000
3.837600 -13.946400 0.000000
3.884400 -13.946400 0.000000
3.931200 -13.946400 0.000000
3.978000 -13.946400 0.000000
4.024800 -13.946400 0.000000
4.071600 -13.946400 0.000000
4.118400 -13.946400 0.000000
4.165200 -13.946400 0.000000
4.212000 -13.946400 0.000000
4.258800 -13.946400 0.000000
4.305600 -13.946400 0.000000
4.352400 -13.946400 0.000000
4.399200 -13.946400 0.000000
4.446000 -13.946400 0.000000
4.492800 -13.946400 0.000000
4.539600 -13.946400 0.000000
4.586400 -13.946400 0.000000
4.633200 -13.946400 0.000000
4.680000 -13.946400 0.000000
4.726800 -13.946400 0.000000
4.773600 -13.946400 0.000000
4.820400 -13.946400 0.000000
4.867200 -13.946400 0.000000
4.914000 -13.946400 0.000000
4.960800 -13.946400 0.000000
5.007600 -13.946400 0.000000
5.054400 -13.946400 0.000000
5.101200 -13.946400 0.000000
5.148000 -13.946400 0.000000
5.194800 -13.946400 0.000000
5.241600 -13.946400 0.000000
5.288400 -13.946400 0.000000
5.335200 -13.946400 0.000000
5.382000 -13.946400 0.000000
5.428800 -13.946400 0.000000
5.475600 -13.946400 0.000000
5.522400 -13.946400 0.000000
5.569200 -13.946400 0.000000
5.616000 -13.946400 0.000000
5.662800 -13.946400 0.000000
5.709600 -13.946400 0.000000
5.756400 -13.946400 0.000000
5.803200 -13.946400 0.000000
5.850000 -13.946400 0.000000
5.896800 -13.946400 0.000000
5.943600 -13.946400 0.000000
5.990400 -13.946400 0.000000
6.037200 -13.946400 0.000000
6.084000 -13.946400 0.000000
6.130800 -13.946400 0.000000
6.177600 -13.946400 0.000000
6.224400 -13.946400 0.000000
6.271200 -13.946400 0.000000
6.318000 -13.946400 0.000000
6.364800 -13.946400 0.000000
6.411600 -13.946400 0.000000
6.458400 -13.946400 0.000000
6.505200 -13.946400 0.000000
6.552000 -13.946400 0.000000
6.598800 -13.946400 0.000000
6.645600 -13.946400 0.000000
6.692400 -13.946400 0.000000
6.739200 -13.946400 0.000000
6.786000 -13.946400 0.000000
6.832800 -13.946400 0.000000
6.879600 -13.946400 0.000000
6.926400 -13.946400 0.000000
6.973200 -13.946400 0.000000
7.020000 -13.946400 0.000000
7.066800 -13.946400 0.000000
7.113600 -13.946400 0.000000
7.160400 -13.946400 0.000000
7.207200 -13.946400 0.000000
7.254000 -13.946400 0.000000
7.300800 -13.946400 0.000000
7.347600 -13.946400 0.000000
7.394400 -13.946400 0.000000
7.441200 -13.946400 0.000000
7.488000 -13.946400 0.000000
7.534800 -13.946400 0.000000
7.581600 -13.946400 0.000000
7.628400 -13.946400 0.000000
7.675200 -13.946400 0.000000
7.722000 -13.946400 0.000000
7.768800 -13.946400 0.000000
7.815600 -13.946400 0.000000
7.862400 -13.946400 0.000000
7.909200 -13.946400 0.000000
7.956000 -13.946400 0.000000
8.002800 -13.946400 0.000000
8.049600 -13.946400 0.000000
8.096400 -13.946400 0.000000
12.448800 -13.946400 0.000000
12.495600 -13.946400 0.000000
12.542400 -13.946400 0.000000
12.963600 -13.946400 0.000000
13.010400 -13.946400 0.000000
13.104000 -13.946400 0.000000
13.150800 -13.946400 0.000000
13.197600 -13.946400 0.000000
13.244400 -13.946400 0.000000
13.291200 -13.946400 0.000000
13.338000 -13.946400 0.000000
13.384800 -13.946400 0.000000
13.431600 -13.946400 0.000000
13.572000 -13.946400 0.000000
13.618800 -13.946400 0.000000
14.180400 -13.946400 0.000000
14.227200 -13.946400 0.000000
14.320800 -13.946400 0.000000
14.367600 -13.946400 0.000000
16.614000 -13.946400 0.000000
18.579600 -13.946400 0.000000
18.626400 -13.946400 0.000000
18.673200 -13.946400 0.000000
-18.720000 -13.899600 0.000000
-18.673200 -13.899600 0.000000
-18.626400 -13.899600 0.000000
-18.579600 -13.899600 -14.667100
-18.532800 -13.899600 -14.649694
-18.486000 -13.899600 -14.603857
-18.439200 -13.899600 -14.602648
-18.392400 -13.899600 -14.587927
-18.345600 -13.899600 -14.565307
-18.298800 -13.899600 -14.545459
-18.252000 -13.899600 -14.555870
-18.205200 -13.899600 -14.545459
-18.158400 -13.899600 -14.497971
-18.111600 -13.899600 -14.468004
-18.064800 -13.899600 -14.422236
-18.018000 -13.899600 -14.386588
-17.971200 -13.899600 -14.360858
-17.924400 -13.899600 -14.358010
-17.877600 -13.899600 -14.311118
-17.830800 -13.899600 -14.311118
-17.784000 -13.899600 -14.348022
-17.737200 -13.899600 -14.346208
-17.690400 -13.899600 -14.333672
-17.643600 -13.899600 -14.333672
-17.596800 -13.899600 -14.305118
-17.550000 -13.899600 -14.295286
-17.503200 -13.899600 -14.272208
-17.456400 -13.899600 -14.224405
-17.409600 -13.899600 -14.203231
-17.362800 -13.899600 -14.162693
-17.316000 -13.899600 -14.116700
-17.269200 -13.899600 -14.112780
-17.222400 -13.899600 -14.103849
-17.175600 -13.899600 -14.100044
-17.128800 -13.899600 -14.056726
-17.082000 -13.899600 -14.056726
-17.035200 -13.899600 -14.056726
-16.988400 -13.899600 -14.058365
-16.941600 -13.899600 -14.037108
-16.894800 -13.899600 -14.001143
-16.848000 -13.899600 -13.987611
-16.801200 -13.899600 -13.992054
-16.754400 -13.899600 -13.981740
-16.707600 -13.899600 -13.935192
-16.660800 -13.899600 -13.929419
-16.614000 -13.899600 -13.901705
-16.567200 -13.899600 -13.892671
-16.520400 -13.899600 -13.879994
-16.473600 -13.899600 -13.830982
-16.426800 -13.899600 -13.830982
-16.380000 -13.899600 -13.830982
-16.333200 -13.899600 -13.815241
-16.286400 -13.899600 -13.773557
-16.239600 -13.899600 -13.773557
-16.192800 -13.899600 -13.734757
-16.146000 -13.899600 -13.705102
-16.099200 -13.899600 -13.700683
-16.052400 -13.899600 -13.668933
-16.005600 -13.899600 -13.568358
-15.958800 -13.899600 -13.557954
-15.912000 -13.899600 -13.551172
-15.865200 -13.899600 -13.478208
-15.818400 -13.899600 -13.387485
-15.537600 -13.899600 -11.230838
-14.414400 -13.899600 5.102621
-14.367600 -13.899600 5.102621
-14.320800 -13.899600 5.137484
-14.274000 -13.899600 5.159639
-14.227200 -13.899600 5.170368
-14.180400 -13.899600 5.201395
-14.133600 -13.899600 5.245019
-14.086800 -13.899600 5.288737
-14.040000 -13.899600 5.301085
-13.993200 -13.899600 5.324143
-13.946400 -13.899600 5.335171
-13.899600 -13.899600 5.361406
-13.852800 -13.899600 5.364822
-13.806000 -13.899600 5.384264
-13.759200 -13.899600 5.390836
-13.712400 -13.899600 5.417802
-13.665600 -13.899600 5.424464
-13.618800 -13.899600 5.425443
-13.572000 -13.899600 5.433443
-13.525200 -13.899600 5.436312
-13.478400 -13.899600 5.437239
-13.431600 -13.899600 5.437533
-13.384800 -13.899600 5.444534
-13.338000 -13.899600 5.444614
-13.291200 -13.899600 5.445926
-13.244400 -13.899600 5.451770
-13.197600 -13.899600 5.457521
-13.150800 -13.899600 5.466626
-13.104000 -13.899600 5.497323
-13.057200 -13.899600 5.526588
-13.010400 -13.899600 5.593853
-12.963600 -13.899600 5.610247
-12.916800 -13.899600 5.676244
-5.662800 -13.899600 6.667286
-5.616000 -13.899600 6.660061
-5.569200 -13.899600 6.542118
-5.522400 -13.899600 6.533140
-5.475600 -13.899600 6.518766
-5.428800 -13.899600 6.513221
-5.382000 -13.899600 6.489763
-5.335200 -13.899600 6.446166
-5.288400 -13.899600 6.414271
-5.241600 -13.899600 6.378449
-5.194800 -13.899600 6.263426
-5.148000 -13.899600 6.242417
-5.101200 -13.899600 6.214772
-5.054400 -13.899600 6.172053
-5.007600 -13.899600 6.152848
-4.960800 -13.899600 6.088658
-4.914000 -13.899600 6.067188
-4.867200 -13.899600 5.972792
-4.820400 -13.899600 5.935857
-4.773600 -13.899600 5.919546
-4.726800 -13.899600 5.904303
-4.680000 -13.899600 5.888583
-4.633200 -13.899600 5.885072
-4.586400 -13.899600 5.869970
-4.539600 -13.899600 5.832886
-4.492800 -13.899600 5.806473
-4.446000 -13.899600 5.782300
-4.399200 -13.899600 5.712934
-4.352400 -13.899600 5.664344
-4.305600 -13.899600 5.632751
-4.258800 -13.899600 5.620505
-4.212000 -13.899600 5.604994
-4.165200 -13.899600 5.599057
-4.118400 -13.899600 5.594235
-4.071600 -13.899600 5.564329
-4.024800 -13.899600 5.548926
-3.978000 -13.899600 5.494011
-3.931200 -13.899600 5.441376
-3.884400 -13.899600 5.432969
-3.837600 -13.899600 5.421767
-3.790800 -13.899600 5.394584
-3.744000 -13.899600 5.393594
-3.697200 -13.899600 5.387716
-3.650400 -13.899600 5.380888
-3.603600 -13.899600 5.354515
-3.556800 -13.899600 5.328407
-3.510000 -13.899600 5.316267
-3.463200 -13.899600 5.289389
-3.416400 -13.899600 5.277825
-3.369600 -13.899600 5.247753
-3.322800 -13.899600 5.205578
-3.276000 -13.899600 5.204783
-3.229200 -13.899600 5.193175
-3.182400 -13.899600 5.181276
-3.135600 -13.899600 5.152191
-3.088800 -13.899600 5.145578
-3.042000 -13.899600 5.151788
-2.995200 -13.899600 5.152191
-2.948400 -13.899600 5.150254
-2.901600 -13.899600 5.140903
-2.854800 -13.899600 5.132319
-2.808000 -13.899600 5.115686
-2.761200 -13.899600 5.084465
-2.714400 -13.899600 5.054974
-2.667600 -13.899600 5.032506
-2.620800 -13.899600 4.998728
-2.574000 -13.899600 4.984694
-2.527200 -13.899600 4.982906
-2.480400 -13.899600 4.975448
-2.433600 -13.899600 4.975448
-2.386800 -13.899600 4.965876
-2.340000 -13.899600 4.959048
-2.293200 -13.899600 4.952002
-2.246400 -13.899600 4.952002
-2.199600 -13.899600 4.956745
-2.152800 -13.899600 4.957516
-2.106000 -13.899600 4.959048
-2.059200 -13.899600 4.959635
-2.012400 -13.899600 4.960761
-1.965600 -13.899600 4.974260
-1.918800 -13.899600 4.974260
-1.872000 -13.899600 4.972530
-1.825200 -13.899600 4.965377
-1.778400 -13.899600 4.965144
-1.731600 -13.899600 4.952009
-1.684800 -13.899600 4.948042
-1.638000 -13.899600 4.931894
-1.591200 -13.899600 4.927228
-1.544400 -13.899600 4.906359
-1.497600 -13.899600 4.906074
-1.450800 -13.899600 4.906074
-1.404000 -13.899600 4.917295
-1.357200 -13.899600 4.936984
-1.310400 -13.899600 4.942578
-1.263600 -13.899600 4.942578
-1.216800 -13.899600 4.942163
-1.170000 -13.899600 4.936984
-1.123200 -13.899600 4.931668
-1.076400 -13.899600 4.908831
-1.029600 -13.899600 4.892394
-0.982800 -13.899600 4.876456
-0.936000 -13.899600 4.876456
-0.889200 -13.899600 4.900906
-0.842400 -13.899600 4.894424
-0.795600 -13.899600 4.876456
-0.748800 -13.899600 4.871449
-0.702000 -13.899600 4.863859
-0.655200 -13.899600 4.863859
-0.608400 -13.899600 4.852820
-0.561600 -13.899600 4.845793
-0.514800 -13.899600 4.843720
-0.468000 -13.899600 4.831014
-0.421200 -13.899600 4.863859
-0.374400 -13.899600 4.870348
-0.327600 -13.899600 4.865446
-0.280800 -13.899600 4.877065
-0.234000 -13.899600 4.865446
-0.187200 -13.899600 4.865446
-0.140400 -13.899600 4.865877
-0.093600 -13.899600 4.865446
-0.046800 -13.899600 4.856694
0.000000 -13.899600 4.855218
0.046800 -13.899600 4.845190
0.093600 -13.899600 4.824575
0.140400 -13.899600 4.824575
0.187200 -13.899600 4.806335
0.234000 -13.899600 4.806335
0.280800 -13.899600 4.806335
0.327600 -13.899600 4.835498
0.374400 -13.899600 4.828743
0.421200 -13.899600 4.866217
0.468000 -13.899600 4.883868
0.514800 -13.899600 4.896772
0.561600 -13.899600 4.890222
0.608400 -13.899600 4.900809
0.655200 -13.899600 4.902912
0.702000 -13.899600 4.916791
0.748800 -13.899600 4.903889
0.795600 -13.899600 4.902912
0.842400 -13.899600 4.906674
0.889200 -13.899600 4.944427
0.936000 -13.899600 4.937501
0.982800 -13.899600 4.944427
1.029600 -13.899600 4.921698
1.076400 -13.899600 4.945115
1.123200 -13.899600 4.960055
1.170000 -13.899600 4.945115
1.216800 -13.899600 4.924418
1.263600 -13.899600 4.962944
1.310400 -13.899600 4.972637
1.357200 -13.899600 4.972637
1.404000 -13.899600 4.981518
1.450800 -13.899600 4.999331
1.497600 -13.899600 5.006121
1.544400 -13.899600 5.005856
1.591200 -13.899600 5.006121
1.638000 -13.899600 5.032144
1.684800 -13.899600 5.046460
1.731600 -13.899600 5.057477
1.778400 -13.899600 5.056601
1.825200 -13.899600 5.067894
1.872000 -13.899600 5.099274
1.918800 -13.899600 5.112288
1.965600 -13.899600 5.128123
2.012400 -13.899600 5.143099
2.059200 -13.899600 5.177757
2.106000 -13.899600 5.164876
2.152800 -13.899600 5.164876
2.199600 -13.899600 5.179381
2.246400 -13.899600 5.183705
2.293200 -13.899600 5.211937
2.340000 -13.899600 5.211937
2.386800 -13.899600 5.208919
2.433600 -13.899600 5.214635
2.480400 -13.899600 5.228802
2.527200 -13.899600 5.223730
2.574000 -13.899600 5.228802
2.620800 -13.899600 5.248310
2.667600 -13.899600 5.255857
2.714400 -13.899600 5.303114
2.761200 -13.899600 5.310321
2.808000 -13.899600 5.317014
2.854800 -13.899600 5.320566
2.901600 -13.899600 5.327985
2.948400 -13.899600 5.329157
2.995200 -13.899600 5.325157
3.042000 -13.899600 5.325157
3.088800 -13.899600 5.325157
3.135600 -13.899600 5.338396
3.182400 -13.899600 5.357885
3.229200 -13.899600 5.378609
3.276000 -13.899600 5.403752
3.322800 -13.899600 5.421761
3.369600 -13.899600 5.442423
3.416400 -13.899600 5.468026
3.463200 -13.899600 5.480133
3.510000 -13.899600 5.491100
3.556800 -13.899600 5.518070
3.603600 -13.899600 5.545499
3.650400 -13.899600 5.552439
3.697200 -13.899600 5.569287
3.744000 -13.899600 5.579591
3.790800 -13.899600 5.587842
3.837600 -13.899600 5.611865
3.884400 -13.899600 5.612312
3.931200 -13.899600 5.636409
3.978000 -13.899600 5.643763
4.024800 -13.899600 5.658686
4.071600 -13.899600 5.683795
4.118400 -13.899600 5.724371
4.165200 -13.899600 5.735031
4.212000 -13.899600 5.740430
4.258800 -13.899600 5.756516
4.305600 -13.899600 5.762948
4.352400 -13.899600 5.766962
4.399200 -13.899600 5.776499
4.446000 -13.899600 5.782650
4.492800 -13.899600 5.799985
4.539600 -13.899600 5.805787
4.586400 -13.899600 5.808032
4.633200 -13.899600 5.830587
4.680000 -13.899600 5.851625
4.726800 -13.899600 5.856723
4.773600 -13.899600 5.879836
4.820400 -13.899600 5.902325
4.867200 -13.899600 5.920624
4.914000 -13.899600 5.937543
4.960800 -13.899600 5.985128
5.007600 -13.899600 6.038346
5.054400 -13.899600 6.049610
5.101200 -13.899600 6.073255
5.148000 -13.899600 6.073255
5.194800 -13.899600 6.095961
5.241600 -13.899600 6.105546
5.288400 -13.899600 6.148023
5.335200 -13.899600 6.166830
5.382000 -13.899600 6.179141
5.428800 -13.899600 6.182618
5.475600 -13.899600 6.213639
5.522400 -13.899600 6.229048
5.569200 -13.899600 6.241990
5.616000 -13.899600 6.256676
5.662800 -13.899600 6.270088
5.709600 -13.899600 6.303491
5.756400 -13.899600 6.316746
5.803200 -13.899600 6.340273
5.850000 -13.899600 6.354837
5.896800 -13.899600 6.386516
5.943600 -13.899600 6.436138
5.990400 -13.899600 6.457483
6.037200 -13.899600 6.464952
6.084000 -13.899600 6.474131
6.130800 -13.899600 6.482576
6.177600 -13.899600 6.492477
6.224400 -13.899600 6.534830
6.271200 -13.899600 6.557058
6.318000 -13.899600 6.587020
6.364800 -13.899600 6.593425
6.411600 -13.899600 6.614344
6.458400 -13.899600 6.643972
6.505200 -13.899600 6.675600
6.552000 -13.899600 6.706428
6.598800 -13.899600 6.726031
6.645600 -13.899600 6.742439
6.692400 -13.899600 6.747056
6.739200 -13.899600 6.758554
6.786000 -13.899600 6.772369
6.832800 -13.899600 6.805835
6.879600 -13.899600 6.853310
6.926400 -13.899600 6.889058
6.973200 -13.899600 6.913889
7.020000 -13.899600 6.946567
7.066800 -13.899600 6.989396
7.113600 -13.899600 7.021505
7.160400 -13.899600 7.064184
7.207200 -13.899600 7.135727
7.254000 -13.899600 7.155258
7.300800 -13.899600 7.204895
7.347600 -13.899600 7.241362
7.394400 -13.899600 7.289281
7.441200 -13.899600 7.313247
7.488000 -13.899600 7.334561
7.534800 -13.899600 7.359899
7.581600 -13.899600 7.377864
7.628400 -13.899600 7.361716
7.675200 -13.899600 7.406250
7.722000 -13.899600 7.406250
7.768800 -13.899600 7.428710
7.815600 -13.899600 7.452377
7.862400 -13.899600 7.534153
7.909200 -13.899600 7.520862
7.956000 -13.899600 7.534153
8.002800 -13.899600 7.436834
8.049600 -13.899600 7.417833
8.096400 -13.899600 7.377468
12.963600 -13.899600 7.498136
13.010400 -13.899600 7.501996
13.057200 -13.899600 7.503621
13.104000 -13.899600 7.501996
13.150800 -13.899600 7.498136
13.197600 -13.899600 7.501996
13.244400 -13.899600 7.506310
13.291200 -13.899600 7.517194
13.338000 -13.899600 7.517194
13.384800 -13.899600 7.521767
13.525200 -13.899600 7.559936
13.572000 -13.899600 7.563707
13.618800 -13.899600 7.562791
13.946400 -13.899600 7.602710
14.086800 -13.899600 7.628186
14.133600 -13.899600 7.610354
14.180400 -13.899600 7.628186
14.227200 -13.899600 7.603218
14.274000 -13.899600 7.592502
14.320800 -13.899600 7.579131
14.367600 -13.899600 7.566408
15.958800 -13.899600 6.315139
16.005600 -13.899600 6.293476
16.567200 -13.899600 3.924470
16.614000 -13.899600 3.756589
17.082000 -13.899600 1.602053
17.128800 -13.899600 1.476122
18.486000 -13.899600 -3.926687
18.532800 -13.899600 -3.926687
18.579600 -13.899600 0.000000
18.673200 -13.899600 0.000000
-18.720000 -13.852800 0.000000
-18.673200 -13.852800 0.000000
-18.626400 -13.852800 0.000000
-18.579600 -13.852800 -14.643576
-18.532800 -13.852800 -14.635094
-18.486000 -13.852800 -14.629314
-18.439200 -13.852800 -14.629314
-18.392400 -13.852800 -14.596945
-18.345600 -13.852800 -14.588301
-18.298800 -13.852800 -14.555870
-18.252000 -13.852800 -14.572850
-18.205200 -13.852800 -14.555870
-18.158400 -13.852800 -14.498964
-18.111600 -13.852800 -14.475680
-18.064800 -13.852800 -14.468004
-18.018000 -13.852800 -14.410775
-17.971200 -13.852800 -14.403860
-17.924400 -13.852800 -14.358010
-17.877600 -13.852800 -14.304988
-17.830800 -13.852800 -14.291991
-17.784000 -13.852800 -14.291991
-17.737200 -13.852800 -14.299921
-17.690400 -13.852800 -14.304613
-17.643600 -13.852800 -14.304613
-17.596800 -13.852800 -14.299921
-17.550000 -13.852800 -14.295286
-17.503200 -13.852800 -14.288205
-17.456400 -13.852800 -14.231035
-17.409600 -13.852800 -14.214066
-17.362800 -13.852800 -14.167596
-17.316000 -13.852800 -14.142928
-17.269200 -13.852800 -14.138458
-17.222400 -13.852800 -14.130538
-17.175600 -13.852800 -14.138458
-17.128800 -13.852800 -14.100044
-17.082000 -13.852800 -14.066773
-17.035200 -13.852800 -14.044765
-16.988400 -13.852800 -14.037785
-16.941600 -13.852800 -14.034500
-16.894800 -13.852800 -14.026980
-16.848000 -13.852800 -13.992054
-16.801200 -13.852800 -14.006527
-16.754400 -13.852800 -14.001143
-16.707600 -13.852800 -13.967329
-16.660800 -13.852800 -13.957900
-16.614000 -13.852800 -13.930419
-16.567200 -13.852800 -13.901705
-16.520400 -13.852800 -13.892671
-16.473600 -13.852800 -13.892671
-16.426800 -13.852800 -13.889724
-16.380000 -13.852800 -13.889724
-16.333200 -13.852800 -13.879164
-16.286400 -13.852800 -13.843770
-16.239600 -13.852800 -13.836286
-16.192800 -13.852800 -13.791958
-16.146000 -13.852800 -13.733566
-16.099200 -13.852800 -13.700683
-16.052400 -13.852800 -13.650329
-16.005600 -13.852800 -13.566257
-15.958800 -13.852800 -13.557707
-15.912000 -13.852800 -13.478208
-15.865200 -13.852800 -13.341284
-14.414400 -13.852800 5.133065
-14.367600 -13.852800 5.137484
-14.320800 -13.852800 5.170368
-14.274000 -13.852800 5.178881
-14.227200 -13.852800 5.201395
-14.180400 -13.852800 5.245019
-14.133600 -13.852800 5.291716
-14.086800 -13.852800 5.315021
-14.040000 -13.852800 5.322596
-13.993200 -13.852800 5.345864
-13.946400 -13.852800 5.362044
-13.899600 -13.852800 5.370465
-13.852800 -13.852800 5.388046
-13.806000 -13.852800 5.405183
-13.759200 -13.852800 5.424464
-13.712400 -13.852800 5.426222
-13.665600 -13.852800 5.436312
-13.618800 -13.852800 5.437032
-13.572000 -13.852800 5.437081
-13.525200 -13.852800 5.437081
-13.478400 -13.852800 5.439170
-13.431600 -13.852800 5.443414
-13.384800 -13.852800 5.444614
-13.338000 -13.852800 5.448213
-13.291200 -13.852800 5.451770
-13.244400 -13.852800 5.461928
-13.197600 -13.852800 5.472609
-13.150800 -13.852800 5.494722
-13.104000 -13.852800 5.545755
-13.057200 -13.852800 5.582597
-13.010400 -13.852800 5.608638
-12.963600 -13.852800 5.676244
-5.662800 -13.852800 6.631505
-5.616000 -13.852800 6.533140
-5.569200 -13.852800 6.513221
-5.522400 -13.852800 6.515536
-5.475600 -13.852800 6.513906
-5.428800 -13.852800 6.489763
-5.382000 -13.852800 6.448190
-5.335200 -13.852800 6.413806
-5.288400 -13.852800 6.394512
-5.241600 -13.852800 6.322623
-5.194800 -13.852800 6.263426
-5.148000 -13.852800 6.238127
-5.101200 -13.852800 6.194274
-5.054400 -13.852800 6.161837
-5.007600 -13.852800 6.114398
-4.960800 -13.852800 6.080278
-4.914000 -13.852800 6.033219
-4.867200 -13.852800 5.972792
-4.820400 -13.852800 5.938014
-4.773600 -13.852800 5.919546
-4.726800 -13.852800 5.904303
-4.680000 -13.852800 5.885072
-4.633200 -13.852800 5.873035
-4.586400 -13.852800 5.849089
-4.539600 -13.852800 5.812733
-4.492800 -13.852800 5.806473
-4.446000 -13.852800 5.733739
-4.399200 -13.852800 5.664344
-4.352400 -13.852800 5.635816
-4.305600 -13.852800 5.624370
-4.258800 -13.852800 5.601179
-4.212000 -13.852800 5.600187
-4.165200 -13.852800 5.588335
-4.118400 -13.852800 5.574038
-4.071600 -13.852800 5.540897
-4.024800 -13.852800 5.523593
-3.978000 -13.852800 5.453626
-3.931200 -13.852800 5.426868
-3.884400 -13.852800 5.416901
-3.837600 -13.852800 5.394584
-3.790800 -13.852800 5.392971
-3.744000 -13.852800 5.387606
-3.697200 -13.852800 5.379557
-3.650400 -13.852800 5.363391
-3.603600 -13.852800 5.341307
-3.556800 -13.852800 5.326360
-3.510000 -13.852800 5.320376
-3.463200 -13.852800 5.286647
-3.416400 -13.852800 5.273144
-3.369600 -13.852800 5.240908
-3.322800 -13.852800 5.205578
-3.276000 -13.852800 5.204783
-3.229200 -13.852800 5.192028
-3.182400 -13.852800 5.152191
-3.135600 -13.852800 5.150682
-3.088800 -13.852800 5.140903
-3.042000 -13.852800 5.152191
-2.995200 -13.852800 5.152191
-2.948400 -13.852800 5.151158
-2.901600 -13.852800 5.140903
-2.854800 -13.852800 5.125456
-2.808000 -13.852800 5.115686
-2.761200 -13.852800 5.064676
-2.714400 -13.852800 5.054974
-2.667600 -13.852800 5.035736
-2.620800 -13.852800 5.006086
-2.574000 -13.852800 4.988245
-2.527200 -13.852800 4.984694
-2.480400 -13.852800 4.977806
-2.433600 -13.852800 4.975448
-2.386800 -13.852800 4.966608
-2.340000 -13.852800 4.964655
-2.293200 -13.852800 4.956745
-2.246400 -13.852800 4.956745
-2.199600 -13.852800 4.959048
-2.152800 -13.852800 4.964655
-2.106000 -13.852800 4.960761
-2.059200 -13.852800 4.964655
-2.012400 -13.852800 4.972530
-1.965600 -13.852800 4.975378
-1.918800 -13.852800 4.975180
-1.872000 -13.852800 4.974260
-1.825200 -13.852800 4.965377
-1.778400 -13.852800 4.965377
-1.731600 -13.852800 4.964897
-1.684800 -13.852800 4.951935
-1.638000 -13.852800 4.944107
-1.591200 -13.852800 4.943179
-1.544400 -13.852800 4.906359
-1.497600 -13.852800 4.906359
-1.450800 -13.852800 4.908414
-1.404000 -13.852800 4.914522
-1.357200 -13.852800 4.925412
-1.310400 -13.852800 4.932064
-1.263600 -13.852800 4.932064
-1.216800 -13.852800 4.925412
-1.170000 -13.852800 4.918715
-1.123200 -13.852800 4.892394
-1.076400 -13.852800 4.880587
-1.029600 -13.852800 4.872194
-0.982800 -13.852800 4.862870
-0.936000 -13.852800 4.857310
-0.889200 -13.852800 4.869508
-0.842400 -13.852800 4.869508
-0.795600 -13.852800 4.856177
-0.748800 -13.852800 4.847879
-0.702000 -13.852800 4.844387
-0.655200 -13.852800 4.844387
-0.608400 -13.852800 4.842618
-0.561600 -13.852800 4.832761
-0.514800 -13.852800 4.809611
-0.468000 -13.852800 4.804251
-0.421200 -13.852800 4.818849
-0.374400 -13.852800 4.818849
-0.327600 -13.852800 4.830724
-0.280800 -13.852800 4.856694
-0.234000 -13.852800 4.855218
-0.187200 -13.852800 4.855218
-0.140400 -13.852800 4.865041
-0.093600 -13.852800 4.852148
-0.046800 -13.852800 4.845190
0.000000 -13.852800 4.845190
0.046800 -13.852800 4.831339
0.093600 -13.852800 4.820594
0.140400 -13.852800 4.824575
0.187200 -13.852800 4.804351
0.234000 -13.852800 4.805327
0.280800 -13.852800 4.805327
0.327600 -13.852800 4.828743
0.374400 -13.852800 4.828743
0.421200 -13.852800 4.864095
0.468000 -13.852800 4.883874
0.514800 -13.852800 4.916239
0.561600 -13.852800 4.916239
0.608400 -13.852800 4.920221
0.655200 -13.852800 4.920221
0.702000 -13.852800 4.930113
0.748800 -13.852800 4.935188
0.795600 -13.852800 4.915619
0.842400 -13.852800 4.940822
0.889200 -13.852800 4.949313
0.936000 -13.852800 4.946465
0.982800 -13.852800 4.946465
1.029600 -13.852800 4.945115
1.076400 -13.852800 4.949633
1.123200 -13.852800 4.966737
1.170000 -13.852800 4.945115
1.216800 -13.852800 4.931180
1.263600 -13.852800 4.962944
1.310400 -13.852800 4.966875
1.357200 -13.852800 4.966875
1.404000 -13.852800 4.972637
1.450800 -13.852800 4.991888
1.497600 -13.852800 5.005856
1.544400 -13.852800 5.005856
1.591200 -13.852800 5.006121
1.638000 -13.852800 5.032144
1.684800 -13.852800 5.046460
1.731600 -13.852800 5.064453
1.778400 -13.852800 5.064453
1.825200 -13.852800 5.074778
1.872000 -13.852800 5.106814
1.918800 -13.852800 5.121346
1.965600 -13.852800 5.128123
2.012400 -13.852800 5.143243
2.059200 -13.852800 5.156589
2.106000 -13.852800 5.152635
2.152800 -13.852800 5.152635
2.199600 -13.852800 5.164876
2.246400 -13.852800 5.179381
2.293200 -13.852800 5.200738
2.340000 -13.852800 5.208919
2.386800 -13.852800 5.209768
2.433600 -13.852800 5.212326
2.480400 -13.852800 5.224616
2.527200 -13.852800 5.224319
2.574000 -13.852800 5.228802
2.620800 -13.852800 5.248310
2.667600 -13.852800 5.255857
2.714400 -13.852800 5.294330
2.761200 -13.852800 5.317014
2.808000 -13.852800 5.317014
2.854800 -13.852800 5.317014
2.901600 -13.852800 5.320566
2.948400 -13.852800 5.320566
2.995200 -13.852800 5.304244
3.042000 -13.852800 5.318240
3.088800 -13.852800 5.315029
3.135600 -13.852800 5.319960
3.182400 -13.852800 5.342331
3.229200 -13.852800 5.362110
3.276000 -13.852800 5.398288
3.322800 -13.852800 5.404212
3.369600 -13.852800 5.442423
3.416400 -13.852800 5.468026
3.463200 -13.852800 5.480133
3.510000 -13.852800 5.487061
3.556800 -13.852800 5.515956
3.603600 -13.852800 5.527769
3.650400 -13.852800 5.550120
3.697200 -13.852800 5.555236
3.744000 -13.852800 5.578207
3.790800 -13.852800 5.579591
3.837600 -13.852800 5.608460
3.884400 -13.852800 5.630072
3.931200 -13.852800 5.656771
3.978000 -13.852800 5.657786
4.024800 -13.852800 5.683795
4.071600 -13.852800 5.690396
4.118400 -13.852800 5.724371
4.165200 -13.852800 5.735031
4.212000 -13.852800 5.735031
4.258800 -13.852800 5.756516
4.305600 -13.852800 5.766962
4.352400 -13.852800 5.766962
4.399200 -13.852800 5.773051
4.446000 -13.852800 5.796098
4.492800 -13.852800 5.804180
4.539600 -13.852800 5.808654
4.586400 -13.852800 5.808032
4.633200 -13.852800 5.808654
4.680000 -13.852800 5.848674
4.726800 -13.852800 5.851625
4.773600 -13.852800 5.871124
4.820400 -13.852800 5.900986
4.867200 -13.852800 5.914522
4.914000 -13.852800 5.933365
4.960800 -13.852800 5.980364
5.007600 -13.852800 6.025019
5.054400 -13.852800 6.035775
5.101200 -13.852800 6.055938
5.148000 -13.852800 6.055938
5.194800 -13.852800 6.067218
5.241600 -13.852800 6.105546
5.288400 -13.852800 6.151255
5.335200 -13.852800 6.169108
5.382000 -13.852800 6.184144
5.428800 -13.852800 6.206095
5.475600 -13.852800 6.221940
5.522400 -13.852800 6.239675
5.569200 -13.852800 6.257882
5.616000 -13.852800 6.266534
5.662800 -13.852800 6.270088
5.709600 -13.852800 6.303491
5.756400 -13.852800 6.327207
5.803200 -13.852800 6.340273
5.850000 -13.852800 6.354837
5.896800 -13.852800 6.382680
5.943600 -13.852800 6.432471
5.990400 -13.852800 6.457483
6.037200 -13.852800 6.464952
6.084000 -13.852800 6.469419
6.130800 -13.852800 6.485252
6.177600 -13.852800 6.501046
6.224400 -13.852800 6.556492
6.271200 -13.852800 6.564670
6.318000 -13.852800 6.588318
6.364800 -13.852800 6.596937
6.411600 -13.852800 6.627914
6.458400 -13.852800 6.649111
6.505200 -13.852800 6.676716
6.552000 -13.852800 6.713042
6.598800 -13.852800 6.739989
6.645600 -13.852800 6.748948
6.692400 -13.852800 6.762771
6.739200 -13.852800 6.768275
6.786000 -13.852800 6.813113
6.832800 -13.852800 6.836006
6.879600 -13.852800 6.882779
6.926400 -13.852800 6.905681
6.973200 -13.852800 6.946567
7.020000 -13.852800 6.967504
7.066800 -13.852800 6.997701
7.113600 -13.852800 7.024980
7.160400 -13.852800 7.073662
7.207200 -13.852800 7.135727
7.254000 -13.852800 7.155258
7.300800 -13.852800 7.207371
7.347600 -13.852800 7.241362
7.394400 -13.852800 7.298040
7.441200 -13.852800 7.331690
7.488000 -13.852800 7.359899
7.534800 -13.852800 7.373892
7.581600 -13.852800 7.384562
7.628400 -13.852800 7.391746
7.675200 -13.852800 7.432971
7.722000 -13.852800 7.433180
7.768800 -13.852800 7.456565
7.815600 -13.852800 7.534153
7.862400 -13.852800 7.544914
7.909200 -13.852800 7.535123
7.956000 -13.852800 7.550944
8.002800 -13.852800 7.528312
8.049600 -13.852800 7.520862
8.096400 -13.852800 7.520862
12.776400 -13.852800 7.500240
12.963600 -13.852800 7.503621
13.010400 -13.852800 7.506310
13.057200 -13.852800 7.506310
13.104000 -13.852800 7.504644
13.150800 -13.852800 7.499266
13.197600 -13.852800 7.501996
13.244400 -13.852800 7.504644
13.291200 -13.852800 7.508701
13.338000 -13.852800 7.513059
13.665600 -13.852800 7.563707
13.712400 -13.852800 7.562791
13.759200 -13.852800 7.564798
13.806000 -13.852800 7.570878
13.852800 -13.852800 7.574860
13.899600 -13.852800 7.579544
14.040000 -13.852800 7.640870
14.086800 -13.852800 7.640870
14.227200 -13.852800 7.617048
14.274000 -13.852800 7.599229
14.320800 -13.852800 7.595455
14.367600 -13.852800 7.583757
14.414400 -13.852800 7.583757
14.461200 -13.852800 7.566408
16.567200 -13.852800 3.996279
16.614000 -13.852800 3.883790
17.082000 -13.852800 1.781441
17.128800 -13.852800 1.537937
18.486000 -13.852800 -3.987630
18.532800 -13.852800 -3.987630
-18.720000 -13.806000 0.000000
-18.673200 -13.806000 0.000000
-18.626400 -13.806000 0.000000
-18.579600 -13.806000 -14.678830
-18.532800 -13.806000 -14.667100
-18.486000 -13.806000 -14.643576
-18.439200 -13.806000 -14.643576
-18.392400 -13.806000 -14.629314
-18.345600 -13.806000 -14.600304
-18.298800 -13.806000 -14.564395
-18.252000 -13.806000 -14.590656
-18.205200 -13.806000 -14.569748
-18.158400 -13.806000 -14.507767
-18.111600 -13.806000 -14.497971
-18.064800 -13.806000 -14.461924
-18.018000 -13.806000 -14.403860
-17.971200 -13.806000 -14.385833
-17.924400 -13.806000 -14.318493
-17.877600 -13.806000 -14.302030
-17.830800 -13.806000 -14.276841
-17.784000 -13.806000 -14.276841
-17.737200 -13.806000 -14.276841
-17.690400 -13.806000 -14.276841
-17.643600 -13.806000 -14.288205
-17.596800 -13.806000 -14.276841
-17.550000 -13.806000 -14.276841
-17.503200 -13.806000 -14.288205
-17.456400 -13.806000 -14.247463
-17.409600 -13.806000 -14.217097
-17.362800 -13.806000 -14.170361
-17.316000 -13.806000 -14.162693
-17.269200 -13.806000 -14.154093
-17.222400 -13.806000 -14.142928
-17.175600 -13.806000 -14.142928
-17.128800 -13.806000 -14.106748
-17.082000 -13.806000 -14.101106
-17.035200 -13.806000 -14.080002
-16.988400 -13.806000 -14.061965
-16.941600 -13.806000 -14.037108
-16.894800 -13.806000 -14.037108
-16.848000 -13.806000 -13.987611
-16.801200 -13.806000 -13.992054
-16.754400 -13.806000 -13.992054
-16.707600 -13.806000 -13.967329
-16.660800 -13.806000 -13.957900
-16.614000 -13.806000 -13.930419
-16.567200 -13.806000 -13.901438
-16.520400 -13.806000 -13.889944
-16.473600 -13.806000 -13.889944
-16.426800 -13.806000 -13.887681
-16.380000 -13.806000 -13.880590
-16.333200 -13.806000 -13.876958
-16.286400 -13.806000 -13.840623
-16.239600 -13.806000 -13.840623
-16.192800 -13.806000 -13.815241
-16.146000 -13.806000 -13.733566
-16.099200 -13.806000 -13.686784
-16.052400 -13.806000 -13.650329
-16.005600 -13.806000 -13.560935
-15.958800 -13.806000 -13.509903
-15.912000 -13.806000 -13.474881
-14.508000 -13.806000 5.091218
-14.461200 -13.806000 5.119793
-14.414400 -13.806000 5.153234
-14.367600 -13.806000 5.170368
-14.320800 -13.806000 5.201395
-14.274000 -13.806000 5.232912
-14.227200 -13.806000 5.251677
-14.180400 -13.806000 5.291716
-14.133600 -13.806000 5.320296
-14.086800 -13.806000 5.329581
-14.040000 -13.806000 5.341622
-13.993200 -13.806000 5.361833
-13.946400 -13.806000 5.386641
-13.899600 -13.806000 5.389508
-13.852800 -13.806000 5.404338
-13.806000 -13.806000 5.423710
-13.759200 -13.806000 5.431355
-13.712400 -13.806000 5.431355
-13.665600 -13.806000 5.431542
-13.618800 -13.806000 5.437032
-13.572000 -13.806000 5.437239
-13.525200 -13.806000 5.437081
-13.478400 -13.806000 5.443414
-13.431600 -13.806000 5.445105
-13.384800 -13.806000 5.449753
-13.338000 -13.806000 5.457755
-13.291200 -13.806000 5.461928
-13.244400 -13.806000 5.471181
-13.197600 -13.806000 5.495728
-13.150800 -13.806000 5.526588
-13.104000 -13.806000 5.576967
-13.057200 -13.806000 5.631998
-13.010400 -13.806000 5.694455
-5.662800 -13.806000 6.533140
-5.616000 -13.806000 6.484069
-5.569200 -13.806000 6.454551
-5.522400 -13.806000 6.507737
-5.475600 -13.806000 6.513221
-5.428800 -13.806000 6.489763
-5.382000 -13.806000 6.448580
-5.335200 -13.806000 6.426493
-5.288400 -13.806000 6.396264
-5.241600 -13.806000 6.325708
-5.194800 -13.806000 6.264912
-5.148000 -13.806000 6.227109
-5.101200 -13.806000 6.190067
-5.054400 -13.806000 6.161837
-5.007600 -13.806000 6.111811
-4.960800 -13.806000 6.057137
-4.914000 -13.806000 6.033219
-4.867200 -13.806000 6.012512
-4.820400 -13.806000 5.954459
-4.773600 -13.806000 5.935857
-4.726800 -13.806000 5.907230
-4.680000 -13.806000 5.885072
-4.633200 -13.806000 5.869970
-4.586400 -13.806000 5.834824
-4.539600 -13.806000 5.794250
-4.492800 -13.806000 5.759573
-4.446000 -13.806000 5.689228
-4.399200 -13.806000 5.653295
-4.352400 -13.806000 5.625358
-4.305600 -13.806000 5.602448
-4.258800 -13.806000 5.594235
-4.212000 -13.806000 5.584273
-4.165200 -13.806000 5.547282
-4.118400 -13.806000 5.547282
-4.071600 -13.806000 5.523748
-4.024800 -13.806000 5.476134
-3.978000 -13.806000 5.443491
-3.931200 -13.806000 5.420520
-3.884400 -13.806000 5.398729
-3.837600 -13.806000 5.387716
-3.790800 -13.806000 5.380715
-3.744000 -13.806000 5.365739
-3.697200 -13.806000 5.361589
-3.650400 -13.806000 5.345410
-3.603600 -13.806000 5.328407
-3.556800 -13.806000 5.290765
-3.510000 -13.806000 5.305012
-3.463200 -13.806000 5.268186
-3.416400 -13.806000 5.254560
-3.369600 -13.806000 5.228506
-3.322800 -13.806000 5.205578
-3.276000 -13.806000 5.204783
-3.229200 -13.806000 5.172860
-3.182400 -13.806000 5.140130
-3.135600 -13.806000 5.139687
-3.088800 -13.806000 5.127809
-3.042000 -13.806000 5.140049
-2.995200 -13.806000 5.135044
-2.948400 -13.806000 5.134900
-2.901600 -13.806000 5.127809
-2.854800 -13.806000 5.122026
-2.808000 -13.806000 5.099890
-2.761200 -13.806000 5.060767
-2.714400 -13.806000 5.052199
-2.667600 -13.806000 5.025560
-2.620800 -13.806000 5.006086
-2.574000 -13.806000 4.993591
-2.527200 -13.806000 4.988245
-2.480400 -13.806000 4.988245
-2.433600 -13.806000 4.976934
-2.386800 -13.806000 4.974199
-2.340000 -13.806000 4.964655
-2.293200 -13.806000 4.956745
-2.246400 -13.806000 4.956745
-2.199600 -13.806000 4.957516
-2.152800 -13.806000 4.960761
-2.106000 -13.806000 4.960761
-2.059200 -13.806000 4.960761
-2.012400 -13.806000 4.960761
-1.965600 -13.806000 4.974260
-1.918800 -13.806000 4.960761
-1.872000 -13.806000 4.960673
-1.825200 -13.806000 4.945969
-1.778400 -13.806000 4.945969
-1.731600 -13.806000 4.944107
-1.684800 -13.806000 4.943007
-1.638000 -13.806000 4.912614
-1.591200 -13.806000 4.908414
-1.544400 -13.806000 4.897251
-1.497600 -13.806000 4.900685
-1.450800 -13.806000 4.906074
-1.404000 -13.806000 4.897251
-1.357200 -13.806000 4.923118
-1.310400 -13.806000 4.925412
-1.263600 -13.806000 4.925002
-1.216800 -13.806000 4.918715
-1.170000 -13.806000 4.887233
-1.123200 -13.806000 4.880587
-1.076400 -13.806000 4.878414
-1.029600 -13.806000 4.869508
-0.982800 -13.806000 4.856177
-0.936000 -13.806000 4.856177
-0.889200 -13.806000 4.846002
-0.842400 -13.806000 4.856177
-0.795600 -13.806000 4.844387
-0.748800 -13.806000 4.838533
-0.702000 -13.806000 4.831014
-0.655200 -13.806000 4.831014
-0.608400 -13.806000 4.804251
-0.561600 -13.806000 4.804251
-0.514800 -13.806000 4.803542
-0.468000 -13.806000 4.798266
-0.421200 -13.806000 4.807859
-0.374400 -13.806000 4.807859
-0.327600 -13.806000 4.807899
-0.280800 -13.806000 4.830724
-0.234000 -13.806000 4.843720
-0.187200 -13.806000 4.825430
-0.140400 -13.806000 4.843863
-0.093600 -13.806000 4.824575
-0.046800 -13.806000 4.831339
0.000000 -13.806000 4.831339
0.046800 -13.806000 4.812443
0.093600 -13.806000 4.799437
0.140400 -13.806000 4.814203
0.187200 -13.806000 4.803901
0.234000 -13.806000 4.804351
0.280800 -13.806000 4.803205
0.327600 -13.806000 4.814203
0.374400 -13.806000 4.822339
0.421200 -13.806000 4.864095
0.468000 -13.806000 4.883485
0.514800 -13.806000 4.910819
0.561600 -13.806000 4.910819
0.608400 -13.806000 4.920221
0.655200 -13.806000 4.920221
0.702000 -13.806000 4.921273
0.748800 -13.806000 4.930113
0.795600 -13.806000 4.906674
0.842400 -13.806000 4.938349
0.889200 -13.806000 4.949313
0.936000 -13.806000 4.946465
0.982800 -13.806000 4.945115
1.029600 -13.806000 4.937501
1.076400 -13.806000 4.937501
1.123200 -13.806000 4.950377
1.170000 -13.806000 4.931180
1.216800 -13.806000 4.924418
1.263600 -13.806000 4.945580
1.310400 -13.806000 4.957139
1.357200 -13.806000 4.957139
1.404000 -13.806000 4.957139
1.450800 -13.806000 4.969584
1.497600 -13.806000 4.991888
1.544400 -13.806000 4.999331
1.591200 -13.806000 5.005856
1.638000 -13.806000 5.023997
1.684800 -13.806000 5.046460
1.731600 -13.806000 5.061641
1.778400 -13.806000 5.062499
1.825200 -13.806000 5.064453
1.872000 -13.806000 5.094566
1.918800 -13.806000 5.106814
1.965600 -13.806000 5.113765
2.012400 -13.806000 5.132560
2.059200 -13.806000 5.138609
2.106000 -13.806000 5.129532
2.152800 -13.806000 5.138609
2.199600 -13.806000 5.151947
2.246400 -13.806000 5.179381
2.293200 -13.806000 5.185514
2.340000 -13.806000 5.208919
2.386800 -13.806000 5.209768
2.433600 -13.806000 5.212165
2.480400 -13.806000 5.215778
2.527200 -13.806000 5.215778
2.574000 -13.806000 5.224616
2.620800 -13.806000 5.248310
2.667600 -13.806000 5.250797
2.714400 -13.806000 5.282427
2.761200 -13.806000 5.307166
2.808000 -13.806000 5.309039
2.854800 -13.806000 5.309039
2.901600 -13.806000 5.309039
2.948400 -13.806000 5.319960
2.995200 -13.806000 5.311016
3.042000 -13.806000 5.319960
3.088800 -13.806000 5.318240
3.135600 -13.806000 5.325157
3.182400 -13.806000 5.350938
3.229200 -13.806000 5.367338
3.276000 -13.806000 5.380506
3.322800 -13.806000 5.403752
3.369600 -13.806000 5.429244
3.416400 -13.806000 5.476821
3.463200 -13.806000 5.480133
3.510000 -13.806000 5.491100
3.556800 -13.806000 5.515956
3.603600 -13.806000 5.527769
3.650400 -13.806000 5.545499
3.697200 -13.806000 5.569287
3.744000 -13.806000 5.579591
3.790800 -13.806000 5.580539
3.837600 -13.806000 5.612312
3.884400 -13.806000 5.631256
3.931200 -13.806000 5.643763
3.978000 -13.806000 5.656771
4.024800 -13.806000 5.657786
4.071600 -13.806000 5.664167
4.118400 -13.806000 5.683795
4.165200 -13.806000 5.702428
4.212000 -13.806000 5.717882
4.258800 -13.806000 5.731861
4.305600 -13.806000 5.756106
4.352400 -13.806000 5.753003
4.399200 -13.806000 5.754110
4.446000 -13.806000 5.759249
4.492800 -13.806000 5.796098
4.539600 -13.806000 5.804180
4.586400 -13.806000 5.804180
4.633200 -13.806000 5.808654
4.680000 -13.806000 5.825998
4.726800 -13.806000 5.851011
4.773600 -13.806000 5.861961
4.820400 -13.806000 5.893104
4.867200 -13.806000 5.914522
4.914000 -13.806000 5.932852
4.960800 -13.806000 5.937922
5.007600 -13.806000 5.980364
5.054400 -13.806000 6.008701
5.101200 -13.806000 6.035775
5.148000 -13.806000 6.035775
5.194800 -13.806000 6.049610
5.241600 -13.806000 6.066266
5.288400 -13.806000 6.127397
5.335200 -13.806000 6.161177
5.382000 -13.806000 6.175630
5.428800 -13.806000 6.203070
5.475600 -13.806000 6.224527
5.522400 -13.806000 6.241990
5.569200 -13.806000 6.259146
5.616000 -13.806000 6.266534
5.662800 -13.806000 6.273902
5.709600 -13.806000 6.303491
5.756400 -13.806000 6.320679
5.803200 -13.806000 6.338721
5.850000 -13.806000 6.354837
5.896800 -13.806000 6.379966
5.943600 -13.806000 6.432471
5.990400 -13.806000 6.458254
6.037200 -13.806000 6.469419
6.084000 -13.806000 6.469419
6.130800 -13.806000 6.490132
6.177600 -13.806000 6.508305
6.224400 -13.806000 6.556492
6.271200 -13.806000 6.568795
6.318000 -13.806000 6.592349
6.364800 -13.806000 6.598314
6.411600 -13.806000 6.638368
6.458400 -13.806000 6.658390
6.505200 -13.806000 6.690667
6.552000 -13.806000 6.713121
6.598800 -13.806000 6.744571
6.645600 -13.806000 6.748948
6.692400 -13.806000 6.763798
6.739200 -13.806000 6.768275
6.786000 -13.806000 6.815520
6.832800 -13.806000 6.853310
6.879600 -13.806000 6.893871
6.926400 -13.806000 6.914380
6.973200 -13.806000 6.951240
7.020000 -13.806000 6.989396
7.066800 -13.806000 7.009526
7.113600 -13.806000 7.049927
7.160400 -13.806000 7.094476
7.207200 -13.806000 7.135735
7.254000 -13.806000 7.155258
7.300800 -13.806000 7.207371
7.347600 -13.806000 7.241362
7.394400 -13.806000 7.315896
7.441200 -13.806000 7.362747
7.488000 -13.806000 7.377864
7.534800 -13.806000 7.384414
7.581600 -13.806000 7.401919
7.628400 -13.806000 7.414690
7.675200 -13.806000 7.452377
7.722000 -13.806000 7.460507
7.768800 -13.806000 7.534153
7.815600 -13.806000 7.535123
7.862400 -13.806000 7.544914
7.909200 -13.806000 7.535123
7.956000 -13.806000 7.543532
8.002800 -13.806000 7.530936
8.049600 -13.806000 7.520862
8.096400 -13.806000 7.528312
12.776400 -13.806000 7.517523
12.823200 -13.806000 7.520502
12.963600 -13.806000 7.509106
13.010400 -13.806000 7.508701
13.057200 -13.806000 7.506310
13.104000 -13.806000 7.506310
13.150800 -13.806000 7.501996
13.197600 -13.806000 7.504644
13.244400 -13.806000 7.507219
13.291200 -13.806000 7.508701
13.338000 -13.806000 7.521767
13.572000 -13.806000 7.574243
13.618800 -13.806000 7.565937
13.665600 -13.806000 7.564798
13.712400 -13.806000 7.562791
13.759200 -13.806000 7.562791
13.806000 -13.806000 7.562791
13.852800 -13.806000 7.570878
13.946400 -13.806000 7.591621
13.993200 -13.806000 7.595532
14.040000 -13.806000 7.609864
14.180400 -13.806000 7.631364
14.274000 -13.806000 7.617048
14.367600 -13.806000 7.599271
14.414400 -13.806000 7.599229
14.461200 -13.806000 7.595018
14.508000 -13.806000 7.565284
16.520400 -13.806000 4.274859
17.409600 -13.806000 0.371147
-18.720000 -13.759200 0.000000
-18.673200 -13.759200 0.000000
-18.626400 -13.759200 0.000000
-18.579600 -13.759200 -14.713318
-18.532800 -13.759200 -14.689845
-18.486000 -13.759200 -14.678830
-18.439200 -13.759200 -14.678830
-18.392400 -13.759200 -14.643576
-18.345600 -13.759200 -14.629314
-18.298800 -13.759200 -14.569748
-18.252000 -13.759200 -14.612009
-18.205200 -13.759200 -14.572850
-18.158400 -13.759200 -14.507767
-18.111600 -13.759200 -14.475680
-18.064800 -13.759200 -14.424715
-18.018000 -13.759200 -14.401182
-17.971200 -13.759200 -14.366715
-17.924400 -13.759200 -14.318493
-17.877600 -13.759200 -14.291991
-17.830800 -13.759200 -14.272357
-17.784000 -13.759200 -14.274383
-17.737200 -13.759200 -14.274383
-17.690400 -13.759200 -14.274383
-17.643600 -13.759200 -14.276841
-17.596800 -13.759200 -14.272376
-17.550000 -13.759200 -14.273178
-17.503200 -13.759200 -14.274383
-17.456400 -13.759200 -14.247463
-17.409600 -13.759200 -14.214066
-17.362800 -13.759200 -14.170361
-17.316000 -13.759200 -14.162693
-17.269200 -13.759200 -14.142928
-17.222400 -13.759200 -14.142928
-17.175600 -13.759200 -14.138458
-17.128800 -13.759200 -14.117674
-17.082000 -13.759200 -14.104937
-17.035200 -13.759200 -14.080002
-16.988400 -13.759200 -14.066773
-16.941600 -13.759200 -14.037785
-16.894800 -13.759200 -14.026980
-16.848000 -13.759200 -13.985840
-16.801200 -13.759200 -13.985840
-16.754400 -13.759200 -13.985840
-16.707600 -13.759200 -13.976175
-16.660800 -13.759200 -13.976175
-16.614000 -13.759200 -13.947978
-16.567200 -13.759200 -13.901438
-16.520400 -13.759200 -13.889944
-16.473600 -13.759200 -13.888175
-16.426800 -13.759200 -13.879994
-16.380000 -13.759200 -13.879164
-16.333200 -13.759200 -13.840623
-16.286400 -13.759200 -13.819399
-16.239600 -13.759200 -13.819399
-16.192800 -13.759200 -13.791958
-16.146000 -13.759200 -13.703659
-16.099200 -13.759200 -13.668933
-16.052400 -13.759200 -13.572624
-16.005600 -13.759200 -13.509903
-15.958800 -13.759200 -13.476030
-14.461200 -13.759200 5.133065
-14.414400 -13.759200 5.164300
-14.367600 -13.759200 5.172399
-14.320800 -13.759200 5.225374
-14.274000 -13.759200 5.241738
-14.227200 -13.759200 5.291716
-14.180400 -13.759200 5.315021
-14.133600 -13.759200 5.331936
-14.086800 -13.759200 5.339124
-14.040000 -13.759200 5.361406
-13.993200 -13.759200 5.371450
-13.946400 -13.759200 5.395801
-13.899600 -13.759200 5.411469
-13.852800 -13.759200 5.423204
-13.806000 -13.759200 5.427703
-13.759200 -13.759200 5.431542
-13.712400 -13.759200 5.431466
-13.665600 -13.759200 5.431542
-13.618800 -13.759200 5.437081
-13.572000 -13.759200 5.438287
-13.525200 -13.759200 5.439170
-13.478400 -13.759200 5.449753
-13.431600 -13.759200 5.451770
-13.384800 -13.759200 5.457755
-13.338000 -13.759200 5.466626
-13.291200 -13.759200 5.478423
-13.244400 -13.759200 5.494722
-13.197600 -13.759200 5.526588
-13.150800 -13.759200 5.576967
-13.104000 -13.759200 5.667642
-13.057200 -13.759200 5.716310
-5.662800 -13.759200 6.468727
-5.616000 -13.759200 6.448580
-5.569200 -13.759200 6.448580
-5.522400 -13.759200 6.461684
-5.475600 -13.759200 6.461684
-5.428800 -13.759200 6.448190
-5.382000 -13.759200 6.426493
-5.335200 -13.759200 6.400390
-5.288400 -13.759200 6.345135
-5.241600 -13.759200 6.285721
-5.194800 -13.759200 6.264912
-5.148000 -13.759200 6.234294
-5.101200 -13.759200 6.190067
-5.054400 -13.759200 6.125533
-5.007600 -13.759200 6.096053
-4.960800 -13.759200 6.057137
-4.914000 -13.759200 6.033219
-4.867200 -13.759200 6.012512
-4.820400 -13.759200 5.954459
-4.773600 -13.759200 5.920641
-4.726800 -13.759200 5.898169
-4.680000 -13.759200 5.881314
-4.633200 -13.759200 5.849089
-4.586400 -13.759200 5.812733
-4.539600 -13.759200 5.773323
-4.492800 -13.759200 5.733086
-4.446000 -13.759200 5.673633
-4.399200 -13.759200 5.644849
-4.352400 -13.759200 5.618729
-4.305600 -13.759200 5.599121
-4.258800 -13.759200 5.593749
-4.212000 -13.759200 5.558400
-4.165200 -13.759200 5.524460
-4.118400 -13.759200 5.524460
-4.071600 -13.759200 5.490844
-4.024800 -13.759200 5.465265
-3.978000 -13.759200 5.437083
-3.931200 -13.759200 5.422106
-3.884400 -13.759200 5.400909
-3.837600 -13.759200 5.392971
-3.790800 -13.759200 5.380213
-3.744000 -13.759200 5.363391
-3.697200 -13.759200 5.354515
-3.650400 -13.759200 5.341307
-3.603600 -13.759200 5.315255
-3.556800 -13.759200 5.286647
-3.510000 -13.759200 5.286647
-3.463200 -13.759200 5.262388
-3.416400 -13.759200 5.247143
-3.369600 -13.759200 5.223846
-3.322800 -13.759200 5.205578
-3.276000 -13.759200 5.205578
-3.229200 -13.759200 5.172860
-3.182400 -13.759200 5.147862
-3.135600 -13.759200 5.139687
-3.088800 -13.759200 5.127809
-3.042000 -13.759200 5.139687
-2.995200 -13.759200 5.122263
-2.948400 -13.759200 5.118680
-2.901600 -13.759200 5.112986
-2.854800 -13.759200 5.073198
-2.808000 -13.759200 5.058063
-2.761200 -13.759200 5.052199
-2.714400 -13.759200 5.048801
-2.667600 -13.759200 5.024089
-2.620800 -13.759200 4.994880
-2.574000 -13.759200 4.984694
-2.527200 -13.759200 4.984494
-2.480400 -13.759200 4.988245
-2.433600 -13.759200 4.976934
-2.386800 -13.759200 4.969870
-2.340000 -13.759200 4.957692
-2.293200 -13.759200 4.956745
-2.246400 -13.759200 4.956745
-2.199600 -13.759200 4.952002
-2.152800 -13.759200 4.956745
-2.106000 -13.759200 4.952002
-2.059200 -13.759200 4.948996
-2.012400 -13.759200 4.941444
-1.965600 -13.759200 4.948042
-1.918800 -13.759200 4.948042
-1.872000 -13.759200 4.945969
-1.825200 -13.759200 4.939765
-1.778400 -13.759200 4.941373
-1.731600 -13.759200 4.931894
-1.684800 -13.759200 4.912614
-1.638000 -13.759200 4.906074
-1.591200 -13.759200 4.900685
-1.544400 -13.759200 4.859275
-1.497600 -13.759200 4.896836
-1.450800 -13.759200 4.897251
-1.404000 -13.759200 4.896836
-1.357200 -13.759200 4.917295
-1.310400 -13.759200 4.918715
-1.263600 -13.759200 4.892686
-1.216800 -13.759200 4.889404
-1.170000 -13.759200 4.875574
-1.123200 -13.759200 4.868818
-1.076400 -13.759200 4.857310
-1.029600 -13.759200 4.846002
-0.982800 -13.759200 4.828567
-0.936000 -13.759200 4.824585
-0.889200 -13.759200 4.824585
-0.842400 -13.759200 4.830785
-0.795600 -13.759200 4.828567
-0.748800 -13.759200 4.824585
-0.702000 -13.759200 4.794655
-0.655200 -13.759200 4.803542
-0.608400 -13.759200 4.787755
-0.561600 -13.759200 4.784859
-0.514800 -13.759200 4.784859
-0.468000 -13.759200 4.786036
-0.421200 -13.759200 4.798266
-0.374400 -13.759200 4.792283
-0.327600 -13.759200 4.786745
-0.280800 -13.759200 4.809611
-0.234000 -13.759200 4.818849
-0.187200 -13.759200 4.812118
-0.140400 -13.759200 4.813504
-0.093600 -13.759200 4.812443
-0.046800 -13.759200 4.830724
0.000000 -13.759200 4.831339
0.046800 -13.759200 4.812118
0.093600 -13.759200 4.799437
0.140400 -13.759200 4.804999
0.187200 -13.759200 4.803205
0.234000 -13.759200 4.803205
0.280800 -13.759200 4.797571
0.327600 -13.759200 4.804351
0.374400 -13.759200 4.814203
0.421200 -13.759200 4.840944
0.468000 -13.759200 4.864095
0.514800 -13.759200 4.890222
0.561600 -13.759200 4.890222
0.608400 -13.759200 4.920221
0.655200 -13.759200 4.916791
0.702000 -13.759200 4.920221
0.748800 -13.759200 4.915619
0.795600 -13.759200 4.892885
0.842400 -13.759200 4.895556
0.889200 -13.759200 4.915619
0.936000 -13.759200 4.895556
0.982800 -13.759200 4.895556
1.029600 -13.759200 4.905302
1.076400 -13.759200 4.905302
1.123200 -13.759200 4.920337
1.170000 -13.759200 4.910277
1.216800 -13.759200 4.909272
1.263600 -13.759200 4.924803
1.310400 -13.759200 4.931180
1.357200 -13.759200 4.942338
1.404000 -13.759200 4.947243
1.450800 -13.759200 4.957139
1.497600 -13.759200 4.981801
1.544400 -13.759200 4.983903
1.591200 -13.759200 4.981801
1.638000 -13.759200 4.985773
1.684800 -13.759200 5.012512
1.731600 -13.759200 5.046460
1.778400 -13.759200 5.061641
1.825200 -13.759200 5.062499
1.872000 -13.759200 5.078937
1.918800 -13.759200 5.097571
1.965600 -13.759200 5.106814
2.012400 -13.759200 5.128123
2.059200 -13.759200 5.132560
2.106000 -13.759200 5.129532
2.152800 -13.759200 5.135419
2.199600 -13.759200 5.135419
2.246400 -13.759200 5.153684
2.293200 -13.759200 5.179381
2.340000 -13.759200 5.200564
2.386800 -13.759200 5.208919
2.433600 -13.759200 5.209328
2.480400 -13.759200 5.209768
2.527200 -13.759200 5.209328
2.574000 -13.759200 5.212165
2.620800 -13.759200 5.224616
2.667600 -13.759200 5.238569
2.714400 -13.759200 5.250797
2.761200 -13.759200 5.278494
2.808000 -13.759200 5.294330
2.854800 -13.759200 5.296403
2.901600 -13.759200 5.296403
2.948400 -13.759200 5.296403
2.995200 -13.759200 5.296403
3.042000 -13.759200 5.311177
3.088800 -13.759200 5.318240
3.135600 -13.759200 5.325157
3.182400 -13.759200 5.342331
3.229200 -13.759200 5.367338
3.276000 -13.759200 5.380333
3.322800 -13.759200 5.398288
3.369600 -13.759200 5.421761
3.416400 -13.759200 5.453446
3.463200 -13.759200 5.476902
3.510000 -13.759200 5.486668
3.556800 -13.759200 5.500037
3.603600 -13.759200 5.518267
3.650400 -13.759200 5.528782
3.697200 -13.759200 5.552439
3.744000 -13.759200 5.579941
3.790800 -13.759200 5.579941
3.837600 -13.759200 5.596945
3.884400 -13.759200 5.608460
3.931200 -13.759200 5.635193
3.978000 -13.759200 5.645080
4.024800 -13.759200 5.656976
4.071600 -13.759200 5.665405
4.118400 -13.759200 5.683795
4.165200 -13.759200 5.698109
4.212000 -13.759200 5.708746
4.258800 -13.759200 5.731861
4.305600 -13.759200 5.752725
4.352400 -13.759200 5.734489
4.399200 -13.759200 5.748715
4.446000 -13.759200 5.753003
4.492800 -13.759200 5.782611
4.539600 -13.759200 5.796098
4.586400 -13.759200 5.799985
4.633200 -13.759200 5.824998
4.680000 -13.759200 5.838710
4.726800 -13.759200 5.851625
4.773600 -13.759200 5.861961
4.820400 -13.759200 5.897928
4.867200 -13.759200 5.914522
4.914000 -13.759200 5.923414
4.960800 -13.759200 5.937543
5.007600 -13.759200 5.972829
5.054400 -13.759200 5.980364
5.101200 -13.759200 6.024491
5.148000 -13.759200 6.025019
5.194800 -13.759200 6.049610
5.241600 -13.759200 6.066266
5.288400 -13.759200 6.120798
5.335200 -13.759200 6.154113
5.382000 -13.759200 6.172097
5.428800 -13.759200 6.182618
5.475600 -13.759200 6.207795
5.522400 -13.759200 6.231393
5.569200 -13.759200 6.257882
5.616000 -13.759200 6.260464
5.662800 -13.759200 6.269674
5.709600 -13.759200 6.293642
5.756400 -13.759200 6.320679
5.803200 -13.759200 6.329777
5.850000 -13.759200 6.353500
5.896800 -13.759200 6.377688
5.943600 -13.759200 6.416240
5.990400 -13.759200 6.456253
6.037200 -13.759200 6.469419
6.084000 -13.759200 6.485252
6.130800 -13.759200 6.494099
6.177600 -13.759200 6.511493
6.224400 -13.759200 6.556492
6.271200 -13.759200 6.568795
6.318000 -13.759200 6.592349
6.364800 -13.759200 6.604187
6.411600 -13.759200 6.639417
6.458400 -13.759200 6.674003
6.505200 -13.759200 6.699057
6.552000 -13.759200 6.744571
6.598800 -13.759200 6.747599
6.645600 -13.759200 6.751624
6.692400 -13.759200 6.782444
6.739200 -13.759200 6.788443
6.786000 -13.759200 6.819315
6.832800 -13.759200 6.853310
6.879600 -13.759200 6.893435
6.926400 -13.759200 6.909500
6.973200 -13.759200 6.951240
7.020000 -13.759200 6.993145
7.066800 -13.759200 7.023362
7.113600 -13.759200 7.063723
7.160400 -13.759200 7.102829
7.207200 -13.759200 7.138648
7.254000 -13.759200 7.160570
7.300800 -13.759200 7.241362
7.347600 -13.759200 7.283724
7.394400 -13.759200 7.360717
7.441200 -13.759200 7.373892
7.488000 -13.759200 7.384414
7.534800 -13.759200 7.384585
7.581600 -13.759200 7.406250
7.628400 -13.759200 7.432971
7.675200 -13.759200 7.488080
7.722000 -13.759200 7.559974
7.768800 -13.759200 7.577629
7.815600 -13.759200 7.577629
7.862400 -13.759200 7.577629
7.909200 -13.759200 7.550944
7.956000 -13.759200 7.570800
8.002800 -13.759200 7.543532
8.049600 -13.759200 7.534153
8.096400 -13.759200 7.544914
12.729600 -13.759200 7.517523
12.776400 -13.759200 7.517958
12.823200 -13.759200 7.520502
12.963600 -13.759200 7.513368
13.010400 -13.759200 7.513368
13.057200 -13.759200 7.506047
13.104000 -13.759200 7.516652
13.150800 -13.759200 7.504644
13.197600 -13.759200 7.506047
13.244400 -13.759200 7.513059
13.291200 -13.759200 7.517194
13.338000 -13.759200 7.548099
13.525200 -13.759200 7.571305
13.618800 -13.759200 7.574243
13.665600 -13.759200 7.564798
13.712400 -13.759200 7.565671
13.759200 -13.759200 7.570878
13.806000 -13.759200 7.574243
13.899600 -13.759200 7.579544
13.946400 -13.759200 7.602710
13.993200 -13.759200 7.609864
14.040000 -13.759200 7.630833
14.274000 -13.759200 7.645212
14.367600 -13.759200 7.635138
14.414400 -13.759200 7.633019
14.461200 -13.759200 7.606711
14.508000 -13.759200 7.599271
15.537600 -13.759200 6.292157
17.362800 -13.759200 0.622633
17.409600 -13.759200 0.436378
-18.720000 -13.712400 0.000000
-18.673200 -13.712400 0.000000
-18.626400 -13.712400 0.000000
-18.579600 -13.712400 -14.766278
-18.532800 -13.712400 -14.709261
-18.486000 -13.712400 -14.689845
-18.439200 -13.712400 -14.678830
-18.392400 -13.712400 -14.643576
-18.345600 -13.712400 -14.626453
-18.298800 -13.712400 -14.590656
-18.252000 -13.712400 -14.613297
-18.205200 -13.712400 -14.604649
-18.158400 -13.712400 -14.529303
-18.111600 -13.712400 -14.522859
-18.064800 -13.712400 -14.475680
-18.018000 -13.712400 -14.428782
-17.971200 -13.712400 -14.423450
-17.924400 -13.712400 -14.386588
-17.877600 -13.712400 -14.304613
-17.830800 -13.712400 -14.284431
-17.784000 -13.712400 -14.284431
-17.737200 -13.712400 -14.284431
-17.690400 -13.712400 -14.276841
-17.643600 -13.712400 -14.293359
-17.596800 -13.712400 -14.276841
-17.550000 -13.712400 -14.276841
-17.503200 -13.712400 -14.288486
-17.456400 -13.712400 -14.247463
-17.409600 -13.712400 -14.203231
-17.362800 -13.712400 -14.183619
-17.316000 -13.712400 -14.170361
-17.269200 -13.712400 -14.168015
-17.222400 -13.712400 -14.168015
-17.175600 -13.712400 -14.162693
-17.128800 -13.712400 -14.131526
-17.082000 -13.712400 -14.117674
-17.035200 -13.712400 -14.104937
-16.988400 -13.712400 -14.080002
-16.941600 -13.712400 -14.047038
-16.894800 -13.712400 -14.037785
-16.848000 -13.712400 -13.999581
-16.801200 -13.712400 -13.984351
-16.754400 -13.712400 -13.981740
-16.707600 -13.712400 -13.967329
-16.660800 -13.712400 -13.976175
-16.614000 -13.712400 -13.967329
-16.567200 -13.712400 -13.901438
-16.520400 -13.712400 -13.889944
-16.473600 -13.712400 -13.881813
-16.426800 -13.712400 -13.843770
-16.380000 -13.712400 -13.840623
-16.333200 -13.712400 -13.824248
-16.286400 -13.712400 -13.788137
-16.239600 -13.712400 -13.773557
-16.192800 -13.712400 -13.742765
-16.146000 -13.712400 -13.686784
-16.099200 -13.712400 -13.612129
-16.052400 -13.712400 -13.543622
-16.005600 -13.712400 -13.476650
-15.958800 -13.712400 -13.399146
-14.461200 -13.712400 5.150358
-14.414400 -13.712400 5.178881
-14.367600 -13.712400 5.205058
-14.320800 -13.712400 5.239319
-14.274000 -13.712400 5.269074
-14.227200 -13.712400 5.301500
-14.180400 -13.712400 5.331936
-14.133600 -13.712400 5.339124
-14.086800 -13.712400 5.353423
-14.040000 -13.712400 5.364758
-13.993200 -13.712400 5.389508
-13.946400 -13.712400 5.403249
-13.899600 -13.712400 5.423710
-13.852800 -13.712400 5.427703
-13.806000 -13.712400 5.434572
-13.759200 -13.712400 5.439290
-13.712400 -13.712400 5.439290
-13.665600 -13.712400 5.439290
-13.618800 -13.712400 5.440747
-13.572000 -13.712400 5.445105
-13.525200 -13.712400 5.448182
-13.478400 -13.712400 5.452200
-13.431600 -13.712400 5.457755
-13.384800 -13.712400 5.466626
-13.338000 -13.712400 5.491422
-13.291200 -13.712400 5.495796
-13.244400 -13.712400 5.526365
-13.197600 -13.712400 5.568431
-13.150800 -13.712400 5.607462
-13.104000 -13.712400 5.710285
-5.709600 -13.712400 6.477242
-5.662800 -13.712400 6.454551
-5.616000 -13.712400 6.454551
-5.569200 -13.712400 6.448742
-5.522400 -13.712400 6.454551
-5.475600 -13.712400 6.448742
-5.428800 -13.712400 6.438764
-5.382000 -13.712400 6.407353
-5.335200 -13.712400 6.395926
-5.288400 -13.712400 6.315576
-5.241600 -13.712400 6.269363
-5.194800 -13.712400 6.253295
-5.148000 -13.712400 6.214772
-5.101200 -13.712400 6.190067
-5.054400 -13.712400 6.114398
-5.007600 -13.712400 6.097024
-4.960800 -13.712400 6.063169
-4.914000 -13.712400 6.033937
-4.867200 -13.712400 6.012512
-4.820400 -13.712400 5.949045
-4.773600 -13.712400 5.920641
-4.726800 -13.712400 5.898169
-4.680000 -13.712400 5.869076
-4.633200 -13.712400 5.832886
-4.586400 -13.712400 5.786160
-4.539600 -13.712400 5.746483
-4.492800 -13.712400 5.708382
-4.446000 -13.712400 5.653181
-4.399200 -13.712400 5.625358
-4.352400 -13.712400 5.601179
-4.305600 -13.712400 5.586477
-4.258800 -13.712400 5.584273
-4.212000 -13.712400 5.550639
-4.165200 -13.712400 5.517831
-4.118400 -13.712400 5.517831
-4.071600 -13.712400 5.488284
-4.024800 -13.712400 5.457041
-3.978000 -13.712400 5.432969
-3.931200 -13.712400 5.422106
-3.884400 -13.712400 5.400909
-3.837600 -13.712400 5.381663
-3.790800 -13.712400 5.377679
-3.744000 -13.712400 5.356707
-3.697200 -13.712400 5.346195
-3.650400 -13.712400 5.332947
-3.603600 -13.712400 5.305012
-3.556800 -13.712400 5.278369
-3.510000 -13.712400 5.267824
-3.463200 -13.712400 5.255465
-3.416400 -13.712400 5.242753
-3.369600 -13.712400 5.205721
-3.322800 -13.712400 5.182117
-3.276000 -13.712400 5.178641
-3.229200 -13.712400 5.156445
-3.182400 -13.712400 5.139687
-3.135600 -13.712400 5.137234
-3.088800 -13.712400 5.127809
-3.042000 -13.712400 5.134696
-2.995200 -13.712400 5.118346
-2.948400 -13.712400 5.118346
-2.901600 -13.712400 5.107559
-2.854800 -13.712400 5.070680
-2.808000 -13.712400 5.049999
-2.761200 -13.712400 5.048801
-2.714400 -13.712400 5.035736
-2.667600 -13.712400 5.006086
-2.620800 -13.712400 4.984494
-2.574000 -13.712400 4.980329
-2.527200 -13.712400 4.984494
-2.480400 -13.712400 4.998728
-2.433600 -13.712400 4.988245
-2.386800 -13.712400 4.966608
-2.340000 -13.712400 4.952002
-2.293200 -13.712400 4.948996
-2.246400 -13.712400 4.950853
-2.199600 -13.712400 4.941444
-2.152800 -13.712400 4.948996
-2.106000 -13.712400 4.939765
-2.059200 -13.712400 4.939765
-2.012400 -13.712400 4.937708
-1.965600 -13.712400 4.941373
-1.918800 -13.712400 4.941373
-1.872000 -13.712400 4.941373
-1.825200 -13.712400 4.928258
-1.778400 -13.712400 4.928258
-1.731600 -13.712400 4.912559
-1.684800 -13.712400 4.906359
-1.638000 -13.712400 4.896836
-1.591200 -13.712400 4.896836
-1.544400 -13.712400 4.859275
-1.497600 -13.712400 4.892686
-1.450800 -13.712400 4.892686
-1.404000 -13.712400 4.870974
-1.357200 -13.712400 4.889404
-1.310400 -13.712400 4.889404
-1.263600 -13.712400 4.869549
-1.216800 -13.712400 4.870974
-1.170000 -13.712400 4.865396
-1.123200 -13.712400 4.831898
-1.076400 -13.712400 4.825832
-1.029600 -13.712400 4.818777
-0.982800 -13.712400 4.798742
-0.936000 -13.712400 4.791351
-0.889200 -13.712400 4.790863
-0.842400 -13.712400 4.794655
-0.795600 -13.712400 4.787755
-0.748800 -13.712400 4.781555
-0.702000 -13.712400 4.780492
-0.655200 -13.712400 4.760080
-0.608400 -13.712400 4.766088
-0.561600 -13.712400 4.760080
-0.514800 -13.712400 4.766088
-0.468000 -13.712400 4.781157
-0.421200 -13.712400 4.782387
-0.374400 -13.712400 4.784859
-0.327600 -13.712400 4.784859
-0.280800 -13.712400 4.798266
-0.234000 -13.712400 4.812118
-0.187200 -13.712400 4.790861
-0.140400 -13.712400 4.794921
-0.093600 -13.712400 4.794921
-0.046800 -13.712400 4.824575
0.000000 -13.712400 4.824575
0.046800 -13.712400 4.803205
0.093600 -13.712400 4.796159
0.140400 -13.712400 4.803205
0.187200 -13.712400 4.797571
0.234000 -13.712400 4.796159
0.280800 -13.712400 4.793246
0.327600 -13.712400 4.796159
0.374400 -13.712400 4.803901
0.421200 -13.712400 4.828743
0.468000 -13.712400 4.863444
0.514800 -13.712400 4.883485
0.561600 -13.712400 4.883485
0.608400 -13.712400 4.897588
0.655200 -13.712400 4.906119
0.702000 -13.712400 4.906674
0.748800 -13.712400 4.906674
0.795600 -13.712400 4.892885
0.842400 -13.712400 4.895556
0.889200 -13.712400 4.906674
0.936000 -13.712400 4.902912
0.982800 -13.712400 4.903015
1.029600 -13.712400 4.903015
1.076400 -13.712400 4.881782
1.123200 -13.712400 4.905302
1.170000 -13.712400 4.902126
1.216800 -13.712400 4.901187
1.263600 -13.712400 4.915368
1.310400 -13.712400 4.915368
1.357200 -13.712400 4.919226
1.404000 -13.712400 4.931180
1.450800 -13.712400 4.942540
1.497600 -13.712400 4.960016
1.544400 -13.712400 4.969773
1.591200 -13.712400 4.969584
1.638000 -13.712400 4.983903
1.684800 -13.712400 5.012621
1.731600 -13.712400 5.031464
1.778400 -13.712400 5.046460
1.825200 -13.712400 5.061641
1.872000 -13.712400 5.067894
1.918800 -13.712400 5.078937
1.965600 -13.712400 5.079215
2.012400 -13.712400 5.108348
2.059200 -13.712400 5.117668
2.106000 -13.712400 5.122959
2.152800 -13.712400 5.135419
2.199600 -13.712400 5.135419
2.246400 -13.712400 5.167126
2.293200 -13.712400 5.172162
2.340000 -13.712400 5.184366
2.386800 -13.712400 5.199251
2.433600 -13.712400 5.200564
2.480400 -13.712400 5.201374
2.527200 -13.712400 5.200564
2.574000 -13.712400 5.203099
2.620800 -13.712400 5.212165
2.667600 -13.712400 5.224319
2.714400 -13.712400 5.244324
2.761200 -13.712400 5.255666
2.808000 -13.712400 5.282427
2.854800 -13.712400 5.287695
2.901600 -13.712400 5.296403
2.948400 -13.712400 5.304244
2.995200 -13.712400 5.304759
3.042000 -13.712400 5.311177
3.088800 -13.712400 5.318240
3.135600 -13.712400 5.325157
3.182400 -13.712400 5.338396
3.229200 -13.712400 5.362110
3.276000 -13.712400 5.378609
3.322800 -13.712400 5.398288
3.369600 -13.712400 5.421761
3.416400 -13.712400 5.453446
3.463200 -13.712400 5.475853
3.510000 -13.712400 5.477460
3.556800 -13.712400 5.484577
3.603600 -13.712400 5.508712
3.650400 -13.712400 5.518070
3.697200 -13.712400 5.526107
3.744000 -13.712400 5.535273
3.790800 -13.712400 5.578207
3.837600 -13.712400 5.584783
3.884400 -13.712400 5.593108
3.931200 -13.712400 5.596945
3.978000 -13.712400 5.630072
4.024800 -13.712400 5.640540
4.071600 -13.712400 5.647243
4.118400 -13.712400 5.656771
4.165200 -13.712400 5.682670
4.212000 -13.712400 5.698109
4.258800 -13.712400 5.722141
4.305600 -13.712400 5.747657
4.352400 -13.712400 5.738070
4.399200 -13.712400 5.751520
4.446000 -13.712400 5.766962
4.492800 -13.712400 5.791305
4.539600 -13.712400 5.813130
4.586400 -13.712400 5.822420
4.633200 -13.712400 5.835884
4.680000 -13.712400 5.847850
4.726800 -13.712400 5.851011
4.773600 -13.712400 5.861415
4.820400 -13.712400 5.897928
4.867200 -13.712400 5.913047
4.914000 -13.712400 5.921953
4.960800 -13.712400 5.935361
5.007600 -13.712400 5.960298
5.054400 -13.712400 5.966817
5.101200 -13.712400 5.980364
5.148000 -13.712400 6.011614
5.194800 -13.712400 6.038369
5.241600 -13.712400 6.054324
5.288400 -13.712400 6.099719
5.335200 -13.712400 6.127397
5.382000 -13.712400 6.165598
5.428800 -13.712400 6.172097
5.475600 -13.712400 6.206095
5.522400 -13.712400 6.219232
5.569200 -13.712400 6.251499
5.616000 -13.712400 6.257882
5.662800 -13.712400 6.266534
5.709600 -13.712400 6.293642
5.756400 -13.712400 6.316805
5.803200 -13.712400 6.329777
5.850000 -13.712400 6.353500
5.896800 -13.712400 6.375315
5.943600 -13.712400 6.416240
5.990400 -13.712400 6.456253
6.037200 -13.712400 6.464952
6.084000 -13.712400 6.469419
6.130800 -13.712400 6.497445
6.177600 -13.712400 6.534830
6.224400 -13.712400 6.557058
6.271200 -13.712400 6.572836
6.318000 -13.712400 6.592349
6.364800 -13.712400 6.637425
6.411600 -13.712400 6.658390
6.458400 -13.712400 6.690667
6.505200 -13.712400 6.701228
6.552000 -13.712400 6.744571
6.598800 -13.712400 6.748948
6.645600 -13.712400 6.749085
6.692400 -13.712400 6.769466
6.739200 -13.712400 6.771766
6.786000 -13.712400 6.815520
6.832800 -13.712400 6.868988
6.879600 -13.712400 6.893435
6.926400 -13.712400 6.924941
6.973200 -13.712400 6.967651
7.020000 -13.712400 6.994715
7.066800 -13.712400 7.024980
7.113600 -13.712400 7.073662
7.160400 -13.712400 7.103297
7.207200 -13.712400 7.145162
7.254000 -13.712400 7.183408
7.300800 -13.712400 7.242850
7.347600 -13.712400 7.298556
7.394400 -13.712400 7.360717
7.441200 -13.712400 7.373892
7.488000 -13.712400 7.384585
7.534800 -13.712400 7.401919
7.581600 -13.712400 7.432971
7.628400 -13.712400 7.484596
7.675200 -13.712400 7.575245
7.722000 -13.712400 7.616597
7.768800 -13.712400 7.647300
7.815600 -13.712400 7.638311
7.862400 -13.712400 7.634163
7.909200 -13.712400 7.616597
7.956000 -13.712400 7.648498
8.002800 -13.712400 7.571193
8.049600 -13.712400 7.570800
8.096400 -13.712400 7.600997
12.916800 -13.712400 7.525473
12.963600 -13.712400 7.516652
13.010400 -13.712400 7.513607
13.057200 -13.712400 7.516652
13.150800 -13.712400 7.513368
13.197600 -13.712400 7.508236
13.244400 -13.712400 7.513368
13.291200 -13.712400 7.517194
13.338000 -13.712400 7.548099
13.384800 -13.712400 7.536350
13.478400 -13.712400 7.564798
13.665600 -13.712400 7.562791
13.899600 -13.712400 7.583843
13.993200 -13.712400 7.609864
14.180400 -13.712400 7.645212
14.414400 -13.712400 7.622345
14.461200 -13.712400 7.606711
14.508000 -13.712400 7.606711
14.554800 -13.712400 7.619120
15.490800 -13.712400 6.298263
15.537600 -13.712400 6.292157
18.626400 -13.712400 0.000000
18.673200 -13.712400 0.000000
-18.720000 -13.665600 0.000000
-18.673200 -13.665600 0.000000
-18.626400 -13.665600 0.000000
-18.579600 -13.665600 -14.778417
-18.532800 -13.665600 -14.720682
-18.486000 -13.665600 -14.718861
-18.439200 -13.665600 -14.716620
-18.392400 -13.665600 -14.709261
-18.345600 -13.665600 -14.645934
-18.298800 -13.665600 -14.622864
-18.252000 -13.665600 -14.645934
-18.205200 -13.665600 -14.613297
-18.158400 -13.665600 -14.581299
-18.111600 -13.665600 -14.552135
-18.064800 -13.665600 -14.525812
-18.018000 -13.665600 -14.480299
-17.971200 -13.665600 -14.432089
-17.924400 -13.665600 -14.424544
-17.877600 -13.665600 -14.318617
-17.830800 -13.665600 -14.302030
-17.784000 -13.665600 -14.291991
-17.737200 -13.665600 -14.302030
-17.690400 -13.665600 -14.291534
-17.643600 -13.665600 -14.293359
-17.596800 -13.665600 -14.283199
-17.550000 -13.665600 -14.291534
-17.503200 -13.665600 -14.288486
-17.456400 -13.665600 -14.252305
-17.409600 -13.665600 -14.203959
-17.362800 -13.665600 -14.183619
-17.316000 -13.665600 -14.170361
-17.269200 -13.665600 -14.168015
-17.222400 -13.665600 -14.168015
-17.175600 -13.665600 -14.162693
-17.128800 -13.665600 -14.154093
-17.082000 -13.665600 -14.123345
-17.035200 -13.665600 -14.106001
-16.988400 -13.665600 -14.080002
-16.941600 -13.665600 -14.071907
-16.894800 -13.665600 -14.066773
-16.848000 -13.665600 -14.026980
-16.801200 -13.665600 -13.999581
-16.754400 -13.665600 -13.998346
-16.707600 -13.665600 -13.985840
-16.660800 -13.665600 -13.985840
-16.614000 -13.665600 -13.976175
-16.567200 -13.665600 -13.947978
-16.520400 -13.665600 -13.921228
-16.473600 -13.665600 -13.900872
-16.426800 -13.665600 -13.879164
-16.380000 -13.665600 -13.843770
-16.333200 -13.665600 -13.834553
-16.286400 -13.665600 -13.788137
-16.239600 -13.665600 -13.776809
-16.192800 -13.665600 -13.742765
-16.146000 -13.665600 -13.641742
-16.099200 -13.665600 -13.568358
-16.052400 -13.665600 -13.530295
-16.005600 -13.665600 -13.457608
-15.958800 -13.665600 -13.277941
-15.631200 -13.665600 -11.227350
-14.554800 -13.665600 5.088882
-14.508000 -13.665600 5.119793
-14.461200 -13.665600 5.153234
-14.414400 -13.665600 5.180492
-14.367600 -13.665600 5.239319
-14.320800 -13.665600 5.257308
-14.274000 -13.665600 5.299625
-14.227200 -13.665600 5.322654
-14.180400 -13.665600 5.339047
-14.133600 -13.665600 5.353423
-14.086800 -13.665600 5.371450
-14.040000 -13.665600 5.388046
-13.993200 -13.665600 5.395801
-13.946400 -13.665600 5.405322
-13.899600 -13.665600 5.423710
-13.852800 -13.665600 5.431542
-13.806000 -13.665600 5.434596
-13.759200 -13.665600 5.439290
-13.712400 -13.665600 5.440747
-13.665600 -13.665600 5.440747
-13.618800 -13.665600 5.449753
-13.572000 -13.665600 5.449915
-13.525200 -13.665600 5.449990
-13.478400 -13.665600 5.462388
-13.431600 -13.665600 5.465213
-13.384800 -13.665600 5.477288
-13.338000 -13.665600 5.495796
-13.291200 -13.665600 5.511757
-13.244400 -13.665600 5.568327
-13.197600 -13.665600 5.604469
-13.150800 -13.665600 5.656771
-5.709600 -13.665600 6.516858
-5.662800 -13.665600 6.484069
-5.616000 -13.665600 6.477242
-5.569200 -13.665600 6.468727
-5.522400 -13.665600 6.468727
-5.475600 -13.665600 6.448742
-5.428800 -13.665600 6.426658
-5.382000 -13.665600 6.396264
-5.335200 -13.665600 6.348261
-5.288400 -13.665600 6.310772
-5.241600 -13.665600 6.266890
-5.194800 -13.665600 6.247269
-5.148000 -13.665600 6.207605
-5.101200 -13.665600 6.170406
-5.054400 -13.665600 6.103586
-5.007600 -13.665600 6.086464
-4.960800 -13.665600 6.038237
-4.914000 -13.665600 6.012512
-4.867200 -13.665600 5.983405
-4.820400 -13.665600 5.938014
-4.773600 -13.665600 5.907230
-4.726800 -13.665600 5.882981
-4.680000 -13.665600 5.864770
-4.633200 -13.665600 5.806473
-4.586400 -13.665600 5.781279
-4.539600 -13.665600 5.735072
-4.492800 -13.665600 5.686031
-4.446000 -13.665600 5.638307
-4.399200 -13.665600 5.613782
-4.352400 -13.665600 5.586477
-4.305600 -13.665600 5.564637
-4.258800 -13.665600 5.550639
-4.212000 -13.665600 5.523748
-4.165200 -13.665600 5.513009
-4.118400 -13.665600 5.490844
-4.071600 -13.665600 5.466871
-4.024800 -13.665600 5.442361
-3.978000 -13.665600 5.426345
-3.931200 -13.665600 5.417199
-3.884400 -13.665600 5.393594
-3.837600 -13.665600 5.380715
-3.790800 -13.665600 5.365739
-3.744000 -13.665600 5.348591
-3.697200 -13.665600 5.337920
-3.650400 -13.665600 5.322087
-3.603600 -13.665600 5.291861
-3.556800 -13.665600 5.267631
-3.510000 -13.665600 5.267631
-3.463200 -13.665600 5.254560
-3.416400 -13.665600 5.242753
-3.369600 -13.665600 5.205721
-3.322800 -13.665600 5.182117
-3.276000 -13.665600 5.179023
-3.229200 -13.665600 5.167442
-3.182400 -13.665600 5.139687
-3.135600 -13.665600 5.134696
-3.088800 -13.665600 5.127809
-3.042000 -13.665600 5.124792
-2.995200 -13.665600 5.112083
-2.948400 -13.665600 5.099890
-2.901600 -13.665600 5.095635
-2.854800 -13.665600 5.062586
-2.808000 -13.665600 5.049943
-2.761200 -13.665600 5.037503
-2.714400 -13.665600 5.035736
-2.667600 -13.665600 5.007675
-2.620800 -13.665600 4.988245
-2.574000 -13.665600 4.984494
-2.527200 -13.665600 4.984494
-2.480400 -13.665600 4.998728
-2.433600 -13.665600 4.982493
-2.386800 -13.665600 4.966608
-2.340000 -13.665600 4.952002
-2.293200 -13.665600 4.941444
-2.246400 -13.665600 4.950853
-2.199600 -13.665600 4.936416
-2.152800 -13.665600 4.941444
-2.106000 -13.665600 4.926085
-2.059200 -13.665600 4.926085
-2.012400 -13.665600 4.926085
-1.965600 -13.665600 4.928258
-1.918800 -13.665600 4.926239
-1.872000 -13.665600 4.926239
-1.825200 -13.665600 4.891525
-1.778400 -13.665600 4.900685
-1.731600 -13.665600 4.891525
-1.684800 -13.665600 4.866845
-1.638000 -13.665600 4.857196
-1.591200 -13.665600 4.857196
-1.544400 -13.665600 4.834107
-1.497600 -13.665600 4.834107
-1.450800 -13.665600 4.834107
-1.404000 -13.665600 4.831969
-1.357200 -13.665600 4.834107
-1.310400 -13.665600 4.855080
-1.263600 -13.665600 4.839129
-1.216800 -13.665600 4.857310
-1.170000 -13.665600 4.839129
-1.123200 -13.665600 4.815375
-1.076400 -13.665600 4.815375
-1.029600 -13.665600 4.803075
-0.982800 -13.665600 4.787977
-0.936000 -13.665600 4.781555
-0.889200 -13.665600 4.781555
-0.842400 -13.665600 4.782288
-0.795600 -13.665600 4.775289
-0.748800 -13.665600 4.760080
-0.702000 -13.665600 4.752451
-0.655200 -13.665600 4.737528
-0.608400 -13.665600 4.749429
-0.561600 -13.665600 4.749429
-0.514800 -13.665600 4.763854
-0.468000 -13.665600 4.781157
-0.421200 -13.665600 4.782387
-0.374400 -13.665600 4.786036
-0.327600 -13.665600 4.784859
-0.280800 -13.665600 4.790634
-0.234000 -13.665600 4.794921
-0.187200 -13.665600 4.787299
-0.140400 -13.665600 4.789144
-0.093600 -13.665600 4.791722
-0.046800 -13.665600 4.812118
0.000000 -13.665600 4.812443
0.046800 -13.665600 4.803485
0.093600 -13.665600 4.797571
0.140400 -13.665600 4.803485
0.187200 -13.665600 4.797571
0.234000 -13.665600 4.792491
0.280800 -13.665600 4.785810
0.327600 -13.665600 4.785810
0.374400 -13.665600 4.793246
0.421200 -13.665600 4.811506
0.468000 -13.665600 4.828743
0.514800 -13.665600 4.863444
0.561600 -13.665600 4.876218
0.608400 -13.665600 4.883485
0.655200 -13.665600 4.883570
0.702000 -13.665600 4.892885
0.748800 -13.665600 4.892885
0.795600 -13.665600 4.876561
0.842400 -13.665600 4.881782
0.889200 -13.665600 4.892885
0.936000 -13.665600 4.881782
0.982800 -13.665600 4.889482
1.029600 -13.665600 4.889482
1.076400 -13.665600 4.875201
1.123200 -13.665600 4.903015
1.170000 -13.665600 4.902126
1.216800 -13.665600 4.902126
1.263600 -13.665600 4.910836
1.310400 -13.665600 4.909272
1.357200 -13.665600 4.902126
1.404000 -13.665600 4.910836
1.450800 -13.665600 4.929235
1.497600 -13.665600 4.942540
1.544400 -13.665600 4.946049
1.591200 -13.665600 4.942540
1.638000 -13.665600 4.958454
1.684800 -13.665600 4.981801
1.731600 -13.665600 5.014317
1.778400 -13.665600 5.031464
1.825200 -13.665600 5.053408
1.872000 -13.665600 5.065169
1.918800 -13.665600 5.079215
1.965600 -13.665600 5.082658
2.012400 -13.665600 5.106665
2.059200 -13.665600 5.115963
2.106000 -13.665600 5.122959
2.152800 -13.665600 5.129532
2.199600 -13.665600 5.122959
2.246400 -13.665600 5.153684
2.293200 -13.665600 5.153684
2.340000 -13.665600 5.167126
2.386800 -13.665600 5.185514
2.433600 -13.665600 5.185514
2.480400 -13.665600 5.184902
2.527200 -13.665600 5.192424
2.574000 -13.665600 5.193816
2.620800 -13.665600 5.208119
2.667600 -13.665600 5.212165
2.714400 -13.665600 5.239676
2.761200 -13.665600 5.250797
2.808000 -13.665600 5.276418
2.854800 -13.665600 5.277373
2.901600 -13.665600 5.290326
2.948400 -13.665600 5.290326
2.995200 -13.665600 5.296403
3.042000 -13.665600 5.311177
3.088800 -13.665600 5.315029
3.135600 -13.665600 5.321663
3.182400 -13.665600 5.329883
3.229200 -13.665600 5.338396
3.276000 -13.665600 5.341659
3.322800 -13.665600 5.380333
3.369600 -13.665600 5.407767
3.416400 -13.665600 5.453446
3.463200 -13.665600 5.470080
3.510000 -13.665600 5.476902
3.556800 -13.665600 5.480133
3.603600 -13.665600 5.491555
3.650400 -13.665600 5.508712
3.697200 -13.665600 5.518070
3.744000 -13.665600 5.526107
3.790800 -13.665600 5.535273
3.837600 -13.665600 5.580539
3.884400 -13.665600 5.593108
3.931200 -13.665600 5.593108
3.978000 -13.665600 5.612312
4.024800 -13.665600 5.626428
4.071600 -13.665600 5.640540
4.118400 -13.665600 5.647243
4.165200 -13.665600 5.664573
4.212000 -13.665600 5.696848
4.258800 -13.665600 5.702428
4.305600 -13.665600 5.751520
4.352400 -13.665600 5.751520
4.399200 -13.665600 5.752725
4.446000 -13.665600 5.773758
4.492800 -13.665600 5.791186
4.539600 -13.665600 5.796098
4.586400 -13.665600 5.813130
4.633200 -13.665600 5.824998
4.680000 -13.665600 5.835884
4.726800 -13.665600 5.839707
4.773600 -13.665600 5.847850
4.820400 -13.665600 5.888515
4.867200 -13.665600 5.900986
4.914000 -13.665600 5.921953
4.960800 -13.665600 5.935361
5.007600 -13.665600 5.952007
5.054400 -13.665600 5.968572
5.101200 -13.665600 6.001348
5.148000 -13.665600 6.011614
5.194800 -13.665600 6.029336
5.241600 -13.665600 6.054324
5.288400 -13.665600 6.092695
5.335200 -13.665600 6.106138
5.382000 -13.665600 6.151255
5.428800 -13.665600 6.165598
5.475600 -13.665600 6.188589
5.522400 -13.665600 6.214701
5.569200 -13.665600 6.235506
5.616000 -13.665600 6.251499
5.662800 -13.665600 6.264433
5.709600 -13.665600 6.292990
5.756400 -13.665600 6.316805
5.803200 -13.665600 6.316722
5.850000 -13.665600 6.342944
5.896800 -13.665600 6.373448
5.943600 -13.665600 6.416240
5.990400 -13.665600 6.450423
6.037200 -13.665600 6.458254
6.084000 -13.665600 6.464952
6.130800 -13.665600 6.498079
6.177600 -13.665600 6.534830
6.224400 -13.665600 6.555314
6.271200 -13.665600 6.565478
6.318000 -13.665600 6.585796
6.364800 -13.665600 6.637425
6.411600 -13.665600 6.653722
6.458400 -13.665600 6.676716
6.505200 -13.665600 6.701228
6.552000 -13.665600 6.744571
6.598800 -13.665600 6.749085
6.645600 -13.665600 6.758554
6.692400 -13.665600 6.782444
6.739200 -13.665600 6.783462
6.786000 -13.665600 6.815520
6.832800 -13.665600 6.849861
6.879600 -13.665600 6.892083
6.926400 -13.665600 6.912575
6.973200 -13.665600 6.988478
7.020000 -13.665600 7.023684
7.066800 -13.665600 7.048758
7.113600 -13.665600 7.096647
7.160400 -13.665600 7.107921
7.207200 -13.665600 7.149827
7.254000 -13.665600 7.183408
7.300800 -13.665600 7.289647
7.347600 -13.665600 7.315676
7.394400 -13.665600 7.361716
7.441200 -13.665600 7.377259
7.488000 -13.665600 7.394111
7.534800 -13.665600 7.406250
7.581600 -13.665600 7.451348
7.628400 -13.665600 7.488750
7.675200 -13.665600 7.590157
7.722000 -13.665600 7.647300
7.768800 -13.665600 7.670902
7.815600 -13.665600 7.670211
7.862400 -13.665600 7.681118
7.909200 -13.665600 7.670902
7.956000 -13.665600 7.681118
8.002800 -13.665600 7.669548
8.049600 -13.665600 7.669548
8.096400 -13.665600 7.686816
13.338000 -13.665600 7.546642
13.384800 -13.665600 7.528185
13.431600 -13.665600 7.528185
13.618800 -13.665600 7.576396
14.133600 -13.665600 7.648671
14.180400 -13.665600 7.651623
14.367600 -13.665600 7.653885
14.414400 -13.665600 7.648727
14.461200 -13.665600 7.635138
14.508000 -13.665600 7.635138
14.554800 -13.665600 7.638110
14.601600 -13.665600 7.619120
15.490800 -13.665600 6.344201
15.537600 -13.665600 6.344201
15.631200 -13.665600 6.328213
16.192800 -13.665600 6.263429
17.269200 -13.665600 1.392712
18.626400 -13.665600 0.000000
-18.720000 -13.618800 0.000000
-18.673200 -13.618800 0.000000
-18.626400 -13.618800 0.000000
-18.579600 -13.618800 -14.826514
-18.532800 -13.618800 -14.767776
-18.486000 -13.618800 -14.753527
-18.439200 -13.618800 -14.734206
-18.392400 -13.618800 -14.734206
-18.345600 -13.618800 -14.707463
-18.298800 -13.618800 -14.648898
-18.252000 -13.618800 -14.654922
-18.205200 -13.618800 -14.645934
-18.158400 -13.618800 -14.612009
-18.111600 -13.618800 -14.604649
-18.064800 -13.618800 -14.569748
-18.018000 -13.618800 -14.525870
-17.971200 -13.618800 -14.498964
-17.924400 -13.618800 -14.434680
-17.877600 -13.618800 -14.424544
-17.830800 -13.618800 -14.350384
-17.784000 -13.618800 -14.348143
-17.737200 -13.618800 -14.348143
-17.690400 -13.618800 -14.319579
-17.643600 -13.618800 -14.318617
-17.596800 -13.618800 -14.291534
-17.550000 -13.618800 -14.291534
-17.503200 -13.618800 -14.283199
-17.456400 -13.618800 -14.247463
-17.409600 -13.618800 -14.202650
-17.362800 -13.618800 -14.200163
-17.316000 -13.618800 -14.183619
-17.269200 -13.618800 -14.178757
-17.222400 -13.618800 -14.177121
-17.175600 -13.618800 -14.162693
-17.128800 -13.618800 -14.170361
-17.082000 -13.618800 -14.131526
-17.035200 -13.618800 -14.106748
-16.988400 -13.618800 -14.090097
-16.941600 -13.618800 -14.085840
-16.894800 -13.618800 -14.079120
-16.848000 -13.618800 -14.047038
-16.801200 -13.618800 -14.024520
-16.754400 -13.618800 -14.002098
-16.707600 -13.618800 -13.999581
-16.660800 -13.618800 -13.985840
-16.614000 -13.618800 -13.969489
-16.567200 -13.618800 -13.930419
-16.520400 -13.618800 -13.921228
-16.473600 -13.618800 -13.901438
-16.426800 -13.618800 -13.879164
-16.380000 -13.618800 -13.859098
-16.333200 -13.618800 -13.840623
-16.286400 -13.618800 -13.794737
-16.239600 -13.618800 -13.776956
-16.192800 -13.618800 -13.742765
-16.146000 -13.618800 -13.671097
-16.099200 -13.618800 -13.572624
-16.052400 -13.618800 -13.531178
-16.005600 -13.618800 -13.457608
-15.631200 -13.618800 -11.081539
-14.554800 -13.618800 5.093389
-14.508000 -13.618800 5.134542
-14.461200 -13.618800 5.180492
-14.414400 -13.618800 5.206694
-14.367600 -13.618800 5.248908
-14.320800 -13.618800 5.291716
-14.274000 -13.618800 5.301500
-14.227200 -13.618800 5.332499
-14.180400 -13.618800 5.341622
-14.133600 -13.618800 5.361833
-14.086800 -13.618800 5.376891
-14.040000 -13.618800 5.391726
-13.993200 -13.618800 5.402736
-13.946400 -13.618800 5.411469
-13.899600 -13.618800 5.423710
-13.852800 -13.618800 5.427703
-13.806000 -13.618800 5.434572
-13.759200 -13.618800 5.437081
-13.712400 -13.618800 5.439290
-13.665600 -13.618800 5.439290
-13.618800 -13.618800 5.442040
-13.572000 -13.618800 5.451744
-13.525200 -13.618800 5.452524
-13.478400 -13.618800 5.465213
-13.431600 -13.618800 5.469516
-13.384800 -13.618800 5.483664
-13.338000 -13.618800 5.508951
-13.291200 -13.618800 5.542710
-13.244400 -13.618800 5.590460
-13.197600 -13.618800 5.656771
-5.709600 -13.618800 6.502328
-5.662800 -13.618800 6.468727
-5.616000 -13.618800 6.463577
-5.569200 -13.618800 6.461684
-5.522400 -13.618800 6.461684
-5.475600 -13.618800 6.448742
-5.428800 -13.618800 6.407353
-5.382000 -13.618800 6.386846
-5.335200 -13.618800 6.325708
-5.288400 -13.618800 6.286686
-5.241600 -13.618800 6.255307
-5.194800 -13.618800 6.243240
-5.148000 -13.618800 6.192749
-5.101200 -13.618800 6.170406
-5.054400 -13.618800 6.103586
-5.007600 -13.618800 6.095297
-4.960800 -13.618800 6.033219
-4.914000 -13.618800 5.985649
-4.867200 -13.618800 5.965819
-4.820400 -13.618800 5.925205
-4.773600 -13.618800 5.895823
-4.726800 -13.618800 5.866454
-4.680000 -13.618800 5.852472
-4.633200 -13.618800 5.794250
-4.586400 -13.618800 5.767695
-4.539600 -13.618800 5.720415
-4.492800 -13.618800 5.673633
-4.446000 -13.618800 5.618729
-4.399200 -13.618800 5.599121
-4.352400 -13.618800 5.584273
-4.305600 -13.618800 5.551175
-4.258800 -13.618800 5.541312
-4.212000 -13.618800 5.517578
-4.165200 -13.618800 5.480934
-4.118400 -13.618800 5.471973
-4.071600 -13.618800 5.448446
-4.024800 -13.618800 5.432427
-3.978000 -13.618800 5.420520
-3.931200 -13.618800 5.413978
-3.884400 -13.618800 5.393594
-3.837600 -13.618800 5.380715
-3.790800 -13.618800 5.367195
-3.744000 -13.618800 5.348591
-3.697200 -13.618800 5.345410
-3.650400 -13.618800 5.322087
-3.603600 -13.618800 5.292318
-3.556800 -13.618800 5.267824
-3.510000 -13.618800 5.267072
-3.463200 -13.618800 5.249807
-3.416400 -13.618800 5.228506
-3.369600 -13.618800 5.195634
-3.322800 -13.618800 5.179493
-3.276000 -13.618800 5.172860
-3.229200 -13.618800 5.156445
-3.182400 -13.618800 5.137234
-3.135600 -13.618800 5.134542
-3.088800 -13.618800 5.118009
-3.042000 -13.618800 5.112083
-2.995200 -13.618800 5.106015
-2.948400 -13.618800 5.095635
-2.901600 -13.618800 5.067809
-2.854800 -13.618800 5.048801
-2.808000 -13.618800 5.024089
-2.761200 -13.618800 5.007675
-2.714400 -13.618800 4.998728
-2.667600 -13.618800 4.977213
-2.620800 -13.618800 4.966673
-2.574000 -13.618800 4.960863
-2.527200 -13.618800 4.958026
-2.480400 -13.618800 4.966608
-2.433600 -13.618800 4.966608
-2.386800 -13.618800 4.952002
-2.340000 -13.618800 4.934303
-2.293200 -13.618800 4.930230
-2.246400 -13.618800 4.936416
-2.199600 -13.618800 4.929871
-2.152800 -13.618800 4.929871
-2.106000 -13.618800 4.919646
-2.059200 -13.618800 4.919646
-2.012400 -13.618800 4.910510
-1.965600 -13.618800 4.909007
-1.918800 -13.618800 4.889672
-1.872000 -13.618800 4.889672
-1.825200 -13.618800 4.856441
-1.778400 -13.618800 4.859275
-1.731600 -13.618800 4.844042
-1.684800 -13.618800 4.840688
-1.638000 -13.618800 4.824290
-1.591200 -13.618800 4.824290
-1.544400 -13.618800 4.815231
-1.497600 -13.618800 4.813055
-1.450800 -13.618800 4.815231
-1.404000 -13.618800 4.824290
-1.357200 -13.618800 4.829387
-1.310400 -13.618800 4.831736
-1.263600 -13.618800 4.829709
-1.216800 -13.618800 4.839129
-1.170000 -13.618800 4.831736
-1.123200 -13.618800 4.803075
-1.076400 -13.618800 4.795975
-1.029600 -13.618800 4.789177
-0.982800 -13.618800 4.781555
-0.936000 -13.618800 4.780492
-0.889200 -13.618800 4.780492
-0.842400 -13.618800 4.780492
-0.795600 -13.618800 4.771630
-0.748800 -13.618800 4.752451
-0.702000 -13.618800 4.747108
-0.655200 -13.618800 4.739391
-0.608400 -13.618800 4.741574
-0.561600 -13.618800 4.741574
-0.514800 -13.618800 4.749429
-0.468000 -13.618800 4.766088
-0.421200 -13.618800 4.782387
-0.374400 -13.618800 4.786036
-0.327600 -13.618800 4.784859
-0.280800 -13.618800 4.786036
-0.234000 -13.618800 4.790634
-0.187200 -13.618800 4.786036
-0.140400 -13.618800 4.784702
-0.093600 -13.618800 4.786745
-0.046800 -13.618800 4.791722
0.000000 -13.618800 4.798509
0.046800 -13.618800 4.790277
0.093600 -13.618800 4.790134
0.140400 -13.618800 4.792491
0.187200 -13.618800 4.790134
0.234000 -13.618800 4.782516
0.280800 -13.618800 4.772018
0.327600 -13.618800 4.765724
0.374400 -13.618800 4.785810
0.421200 -13.618800 4.804351
0.468000 -13.618800 4.811506
0.514800 -13.618800 4.859169
0.561600 -13.618800 4.863444
0.608400 -13.618800 4.876561
0.655200 -13.618800 4.877139
0.702000 -13.618800 4.876561
0.748800 -13.618800 4.883570
0.795600 -13.618800 4.876218
0.842400 -13.618800 4.876561
0.889200 -13.618800 4.881459
0.936000 -13.618800 4.875329
0.982800 -13.618800 4.875201
1.029600 -13.618800 4.881459
1.076400 -13.618800 4.856275
1.123200 -13.618800 4.856275
1.170000 -13.618800 4.856538
1.216800 -13.618800 4.889482
1.263600 -13.618800 4.902126
1.310400 -13.618800 4.901187
1.357200 -13.618800 4.874188
1.404000 -13.618800 4.902126
1.450800 -13.618800 4.925253
1.497600 -13.618800 4.929235
1.544400 -13.618800 4.929235
1.591200 -13.618800 4.925253
1.638000 -13.618800 4.947243
1.684800 -13.618800 4.983903
1.731600 -13.618800 5.001603
1.778400 -13.618800 5.017829
1.825200 -13.618800 5.036473
1.872000 -13.618800 5.059762
1.918800 -13.618800 5.065169
1.965600 -13.618800 5.067894
2.012400 -13.618800 5.082658
2.059200 -13.618800 5.097571
2.106000 -13.618800 5.097571
2.152800 -13.618800 5.101058
2.199600 -13.618800 5.097571
2.246400 -13.618800 5.115963
2.293200 -13.618800 5.128099
2.340000 -13.618800 5.136665
2.386800 -13.618800 5.167126
2.433600 -13.618800 5.179846
2.480400 -13.618800 5.173002
2.527200 -13.618800 5.179846
2.574000 -13.618800 5.179846
2.620800 -13.618800 5.186927
2.667600 -13.618800 5.208119
2.714400 -13.618800 5.209328
2.761200 -13.618800 5.239790
2.808000 -13.618800 5.244816
2.854800 -13.618800 5.276418
2.901600 -13.618800 5.281134
2.948400 -13.618800 5.281134
2.995200 -13.618800 5.290326
3.042000 -13.618800 5.303766
3.088800 -13.618800 5.314506
3.135600 -13.618800 5.321663
3.182400 -13.618800 5.321993
3.229200 -13.618800 5.338343
3.276000 -13.618800 5.342035
3.322800 -13.618800 5.362110
3.369600 -13.618800 5.405971
3.416400 -13.618800 5.417649
3.463200 -13.618800 5.447759
3.510000 -13.618800 5.461126
3.556800 -13.618800 5.461126
3.603600 -13.618800 5.491100
3.650400 -13.618800 5.491555
3.697200 -13.618800 5.495441
3.744000 -13.618800 5.495441
3.790800 -13.618800 5.509976
3.837600 -13.618800 5.562522
3.884400 -13.618800 5.571825
3.931200 -13.618800 5.571825
3.978000 -13.618800 5.593108
4.024800 -13.618800 5.605299
4.071600 -13.618800 5.630072
4.118400 -13.618800 5.645080
4.165200 -13.618800 5.661911
4.212000 -13.618800 5.684222
4.258800 -13.618800 5.698109
4.305600 -13.618800 5.731861
4.352400 -13.618800 5.731861
4.399200 -13.618800 5.749752
4.446000 -13.618800 5.754110
4.492800 -13.618800 5.765297
4.539600 -13.618800 5.791305
4.586400 -13.618800 5.792723
4.633200 -13.618800 5.822420
4.680000 -13.618800 5.824998
4.726800 -13.618800 5.835884
4.773600 -13.618800 5.839707
4.820400 -13.618800 5.897928
4.867200 -13.618800 5.914373
4.914000 -13.618800 5.921953
4.960800 -13.618800 5.936047
5.007600 -13.618800 5.951939
5.054400 -13.618800 5.960298
5.101200 -13.618800 5.974355
5.148000 -13.618800 5.985122
5.194800 -13.618800 6.015975
5.241600 -13.618800 6.053916
5.288400 -13.618800 6.092695
5.335200 -13.618800 6.106138
5.382000 -13.618800 6.113017
5.428800 -13.618800 6.154113
5.475600 -13.618800 6.171129
5.522400 -13.618800 6.207795
5.569200 -13.618800 6.231393
5.616000 -13.618800 6.251499
5.662800 -13.618800 6.264433
5.709600 -13.618800 6.273902
5.756400 -13.618800 6.303491
5.803200 -13.618800 6.295631
5.850000 -13.618800 6.329777
5.896800 -13.618800 6.348649
5.943600 -13.618800 6.386445
5.990400 -13.618800 6.407938
6.037200 -13.618800 6.430050
6.084000 -13.618800 6.430050
6.130800 -13.618800 6.490132
6.177600 -13.618800 6.500993
6.224400 -13.618800 6.509410
6.271200 -13.618800 6.553865
6.318000 -13.618800 6.568795
6.364800 -13.618800 6.637425
6.411600 -13.618800 6.652689
6.458400 -13.618800 6.672239
6.505200 -13.618800 6.699057
6.552000 -13.618800 6.742674
6.598800 -13.618800 6.750955
6.645600 -13.618800 6.758554
6.692400 -13.618800 6.775732
6.739200 -13.618800 6.783462
6.786000 -13.618800 6.815520
6.832800 -13.618800 6.836006
6.879600 -13.618800 6.889058
6.926400 -13.618800 6.924941
6.973200 -13.618800 6.992534
7.020000 -13.618800 7.029022
7.066800 -13.618800 7.053828
7.113600 -13.618800 7.097954
7.160400 -13.618800 7.132197
7.207200 -13.618800 7.155115
7.254000 -13.618800 7.199529
7.300800 -13.618800 7.287514
7.347600 -13.618800 7.308122
7.394400 -13.618800 7.343839
7.441200 -13.618800 7.377259
7.488000 -13.618800 7.413634
7.534800 -13.618800 7.418125
7.581600 -13.618800 7.488750
7.628400 -13.618800 7.558068
7.675200 -13.618800 7.602857
7.722000 -13.618800 7.670211
7.768800 -13.618800 7.695300
7.815600 -13.618800 7.695300
7.862400 -13.618800 7.698934
7.909200 -13.618800 7.720786
7.956000 -13.618800 7.781957
8.002800 -13.618800 7.781957
8.049600 -13.618800 7.798892
12.870000 -13.618800 7.572623
12.963600 -13.618800 7.542143
13.010400 -13.618800 7.529239
13.291200 -13.618800 7.526066
13.993200 -13.618800 7.609864
14.040000 -13.618800 7.611068
14.086800 -13.618800 7.631364
14.133600 -13.618800 7.645212
14.180400 -13.618800 7.648671
14.508000 -13.618800 7.648278
14.554800 -13.618800 7.646987
15.584400 -13.618800 6.363862
16.192800 -13.618800 6.302783
17.175600 -13.618800 1.957710
17.222400 -13.618800 1.849729
17.269200 -13.618800 1.537937
18.111600 -13.618800 -2.658712
-18.720000 -13.572000 0.000000
-18.673200 -13.572000 0.000000
-18.626400 -13.572000 0.000000
-18.579600 -13.572000 -14.843151
-18.532800 -13.572000 -14.821815
-18.486000 -13.572000 -14.781987
-18.439200 -13.572000 -14.781987
-18.392400 -13.572000 -14.772812
-18.345600 -13.572000 -14.734206
-18.298800 -13.572000 -14.707463
-18.252000 -13.572000 -14.707463
-18.205200 -13.572000 -14.676333
-18.158400 -13.572000 -14.645934
-18.111600 -13.572000 -14.614316
-18.064800 -13.572000 -14.581299
-18.018000 -13.572000 -14.552135
-17.971200 -13.572000 -14.527493
-17.924400 -13.572000 -14.521197
-17.877600 -13.572000 -14.461924
-17.830800 -13.572000 -14.432089
-17.784000 -13.572000 -14.428446
-17.737200 -13.572000 -14.407590
-17.690400 -13.572000 -14.362969
-17.643600 -13.572000 -14.362969
-17.596800 -13.572000 -14.355851
-17.550000 -13.572000 -14.355851
-17.503200 -13.572000 -14.348230
-17.456400 -13.572000 -14.291534
-17.409600 -13.572000 -14.252305
-17.362800 -13.572000 -14.252305
-17.316000 -13.572000 -14.226844
-17.269200 -13.572000 -14.216641
-17.222400 -13.572000 -14.200853
-17.175600 -13.572000 -14.196544
-17.128800 -13.572000 -14.196544
-17.082000 -13.572000 -14.185069
-17.035200 -13.572000 -14.150768
-16.988400 -13.572000 -14.131526
-16.941600 -13.572000 -14.117674
-16.894800 -13.572000 -14.104937
-16.848000 -13.572000 -14.084982
-16.801200 -13.572000 -14.047038
-16.754400 -13.572000 -14.035283
-16.707600 -13.572000 -14.000376
-16.660800 -13.572000 -13.998346
-16.614000 -13.572000 -13.976175
-16.567200 -13.572000 -13.930419
-16.520400 -13.572000 -13.925102
-16.473600 -13.572000 -13.906301
-16.426800 -13.572000 -13.872962
-16.380000 -13.572000 -13.843770
-16.333200 -13.572000 -13.838121
-16.286400 -13.572000 -13.807129
-16.239600 -13.572000 -13.776956
-16.192800 -13.572000 -13.742765
-16.146000 -13.572000 -13.674149
-16.099200 -13.572000 -13.581475
-16.052400 -13.572000 -13.530295
-16.005600 -13.572000 -13.399146
-14.648400 -13.572000 5.055783
-14.601600 -13.572000 5.084946
-14.554800 -13.572000 5.119742
-14.508000 -13.572000 5.150358
-14.461200 -13.572000 5.189203
-14.414400 -13.572000 5.229336
-14.367600 -13.572000 5.253373
-14.320800 -13.572000 5.293201
-14.274000 -13.572000 5.311461
-14.227200 -13.572000 5.332499
-14.180400 -13.572000 5.343854
-14.133600 -13.572000 5.371490
-14.086800 -13.572000 5.389508
-14.040000 -13.572000 5.397753
-13.993200 -13.572000 5.403249
-13.946400 -13.572000 5.411469
-13.899600 -13.572000 5.419541
-13.852800 -13.572000 5.424780
-13.806000 -13.572000 5.431355
-13.759200 -13.572000 5.431542
-13.712400 -13.572000 5.434596
-13.665600 -13.572000 5.431542
-13.618800 -13.572000 5.440747
-13.572000 -13.572000 5.452524
-13.525200 -13.572000 5.457755
-13.478400 -13.572000 5.465213
-13.431600 -13.572000 5.478423
-13.384800 -13.572000 5.500964
-13.338000 -13.572000 5.527422
-13.291200 -13.572000 5.568431
-13.244400 -13.572000 5.604469
-13.197600 -13.572000 5.682332
-5.709600 -13.572000 6.543214
-5.662800 -13.572000 6.502328
-5.616000 -13.572000 6.484069
-5.569200 -13.572000 6.502328
-5.522400 -13.572000 6.502328
-5.475600 -13.572000 6.456366
-5.428800 -13.572000 6.407353
-5.382000 -13.572000 6.348261
-5.335200 -13.572000 6.315576
-5.288400 -13.572000 6.279073
-5.241600 -13.572000 6.247269
-5.194800 -13.572000 6.227109
-5.148000 -13.572000 6.181151
-5.101200 -13.572000 6.145455
-5.054400 -13.572000 6.102382
-5.007600 -13.572000 6.075549
-4.960800 -13.572000 6.012512
-4.914000 -13.572000 5.983405
-4.867200 -13.572000 5.965819
-4.820400 -13.572000 5.929359
-4.773600 -13.572000 5.895823
-4.726800 -13.572000 5.866454
-4.680000 -13.572000 5.812733
-4.633200 -13.572000 5.785913
-4.586400 -13.572000 5.746483
-4.539600 -13.572000 5.691226
-4.492800 -13.572000 5.644849
-4.446000 -13.572000 5.613782
-4.399200 -13.572000 5.599731
-4.352400 -13.572000 5.566615
-4.305600 -13.572000 5.544167
-4.258800 -13.572000 5.526660
-4.212000 -13.572000 5.500360
-4.165200 -13.572000 5.476007
-4.118400 -13.572000 5.471973
-4.071600 -13.572000 5.456483
-4.024800 -13.572000 5.432427
-3.978000 -13.572000 5.420520
-3.931200 -13.572000 5.417199
-3.884400 -13.572000 5.390898
-3.837600 -13.572000 5.378003
-3.790800 -13.572000 5.355027
-3.744000 -13.572000 5.344487
-3.697200 -13.572000 5.326211
-3.650400 -13.572000 5.312603
-3.603600 -13.572000 5.290765
-3.556800 -13.572000 5.267631
-3.510000 -13.572000 5.259524
-3.463200 -13.572000 5.244275
-3.416400 -13.572000 5.221528
-3.369600 -13.572000 5.192423
-3.322800 -13.572000 5.177655
-3.276000 -13.572000 5.162379
-3.229200 -13.572000 5.156445
-3.182400 -13.572000 5.137234
-3.135600 -13.572000 5.134542
-3.088800 -13.572000 5.112083
-3.042000 -13.572000 5.107559
-2.995200 -13.572000 5.095635
-2.948400 -13.572000 5.085412
-2.901600 -13.572000 5.050205
-2.854800 -13.572000 5.037384
-2.808000 -13.572000 5.007675
-2.761200 -13.572000 4.994880
-2.714400 -13.572000 4.979538
-2.667600 -13.572000 4.977213
-2.620800 -13.572000 4.966772
-2.574000 -13.572000 4.958026
-2.527200 -13.572000 4.952439
-2.480400 -13.572000 4.958026
-2.433600 -13.572000 4.945109
-2.386800 -13.572000 4.934304
-2.340000 -13.572000 4.924577
-2.293200 -13.572000 4.923864
-2.246400 -13.572000 4.923864
-2.199600 -13.572000 4.911439
-2.152800 -13.572000 4.910510
-2.106000 -13.572000 4.889672
-2.059200 -13.572000 4.889672
-2.012400 -13.572000 4.889418
-1.965600 -13.572000 4.889418
-1.918800 -13.572000 4.863272
-1.872000 -13.572000 4.863272
-1.825200 -13.572000 4.831506
-1.778400 -13.572000 4.840688
-1.731600 -13.572000 4.830549
-1.684800 -13.572000 4.826593
-1.638000 -13.572000 4.815231
-1.591200 -13.572000 4.815231
-1.544400 -13.572000 4.802208
-1.497600 -13.572000 4.801606
-1.450800 -13.572000 4.801606
-1.404000 -13.572000 4.801606
-1.357200 -13.572000 4.803747
-1.310400 -13.572000 4.813055
-1.263600 -13.572000 4.803747
-1.216800 -13.572000 4.813055
-1.170000 -13.572000 4.803747
-1.123200 -13.572000 4.784148
-1.076400 -13.572000 4.769745
-1.029600 -13.572000 4.768983
-0.982800 -13.572000 4.775811
-0.936000 -13.572000 4.767898
-0.889200 -13.572000 4.775289
-0.842400 -13.572000 4.760080
-0.795600 -13.572000 4.754040
-0.748800 -13.572000 4.747108
-0.702000 -13.572000 4.747108
-0.655200 -13.572000 4.739391
-0.608400 -13.572000 4.741574
-0.561600 -13.572000 4.741574
-0.514800 -13.572000 4.749429
-0.468000 -13.572000 4.749741
-0.421200 -13.572000 4.763854
-0.374400 -13.572000 4.763854
-0.327600 -13.572000 4.761777
-0.280800 -13.572000 4.761777
-0.234000 -13.572000 4.775894
-0.187200 -13.572000 4.761777
-0.140400 -13.572000 4.763046
-0.093600 -13.572000 4.775894
-0.046800 -13.572000 4.787299
0.000000 -13.572000 4.791722
0.046800 -13.572000 4.790134
0.093600 -13.572000 4.789144
0.140400 -13.572000 4.794433
0.187200 -13.572000 4.785810
0.234000 -13.572000 4.780677
0.280800 -13.572000 4.765724
0.327600 -13.572000 4.763097
0.374400 -13.572000 4.766140
0.421200 -13.572000 4.780677
0.468000 -13.572000 4.793246
0.514800 -13.572000 4.820395
0.561600 -13.572000 4.863444
0.608400 -13.572000 4.881207
0.655200 -13.572000 4.877139
0.702000 -13.572000 4.875329
0.748800 -13.572000 4.876561
0.795600 -13.572000 4.853826
0.842400 -13.572000 4.841756
0.889200 -13.572000 4.846670
0.936000 -13.572000 4.841756
0.982800 -13.572000 4.846670
1.029600 -13.572000 4.848431
1.076400 -13.572000 4.848431
1.123200 -13.572000 4.848431
1.170000 -13.572000 4.856275
1.216800 -13.572000 4.874188
1.263600 -13.572000 4.898130
1.310400 -13.572000 4.876482
1.357200 -13.572000 4.872619
1.404000 -13.572000 4.874188
1.450800 -13.572000 4.925253
1.497600 -13.572000 4.925253
1.544400 -13.572000 4.925253
1.591200 -13.572000 4.925158
1.638000 -13.572000 4.946049
1.684800 -13.572000 4.983903
1.731600 -13.572000 5.001603
1.778400 -13.572000 5.017797
1.825200 -13.572000 5.036473
1.872000 -13.572000 5.046662
1.918800 -13.572000 5.063520
1.965600 -13.572000 5.067356
2.012400 -13.572000 5.082658
2.059200 -13.572000 5.082658
2.106000 -13.572000 5.067356
2.152800 -13.572000 5.078948
2.199600 -13.572000 5.067356
2.246400 -13.572000 5.078948
2.293200 -13.572000 5.091011
2.340000 -13.572000 5.101058
2.386800 -13.572000 5.128099
2.433600 -13.572000 5.145851
2.480400 -13.572000 5.166077
2.527200 -13.572000 5.169423
2.574000 -13.572000 5.179846
2.620800 -13.572000 5.192708
2.667600 -13.572000 5.209328
2.714400 -13.572000 5.239676
2.761200 -13.572000 5.250797
2.808000 -13.572000 5.276418
2.854800 -13.572000 5.277373
2.901600 -13.572000 5.281134
2.948400 -13.572000 5.276418
2.995200 -13.572000 5.273774
3.042000 -13.572000 5.294400
3.088800 -13.572000 5.311177
3.135600 -13.572000 5.321663
3.182400 -13.572000 5.321993
3.229200 -13.572000 5.332109
3.276000 -13.572000 5.342035
3.322800 -13.572000 5.365662
3.369600 -13.572000 5.397411
3.416400 -13.572000 5.412750
3.463200 -13.572000 5.446717
3.510000 -13.572000 5.457689
3.556800 -13.572000 5.461126
3.603600 -13.572000 5.485731
3.650400 -13.572000 5.485731
3.697200 -13.572000 5.486668
3.744000 -13.572000 5.486668
3.790800 -13.572000 5.495441
3.837600 -13.572000 5.537485
3.884400 -13.572000 5.562522
3.931200 -13.572000 5.543418
3.978000 -13.572000 5.577908
4.024800 -13.572000 5.588350
4.071600 -13.572000 5.613188
4.118400 -13.572000 5.640400
4.165200 -13.572000 5.661911
4.212000 -13.572000 5.664689
4.258800 -13.572000 5.693105
4.305600 -13.572000 5.716686
4.352400 -13.572000 5.716686
4.399200 -13.572000 5.734890
4.446000 -13.572000 5.749752
4.492800 -13.572000 5.751520
4.539600 -13.572000 5.752725
4.586400 -13.572000 5.762015
4.633200 -13.572000 5.791305
4.680000 -13.572000 5.803624
4.726800 -13.572000 5.824998
4.773600 -13.572000 5.838710
4.820400 -13.572000 5.897928
4.867200 -13.572000 5.921025
4.914000 -13.572000 5.922661
4.960800 -13.572000 5.940631
5.007600 -13.572000 5.960298
5.054400 -13.572000 5.963975
5.101200 -13.572000 5.974355
5.148000 -13.572000 5.974355
5.194800 -13.572000 6.001348
5.241600 -13.572000 6.029336
5.288400 -13.572000 6.066266
5.335200 -13.572000 6.080204
5.382000 -13.572000 6.106138
5.428800 -13.572000 6.119596
5.475600 -13.572000 6.161131
5.522400 -13.572000 6.188589
5.569200 -13.572000 6.212023
5.616000 -13.572000 6.231393
5.662800 -13.572000 6.251499
5.709600 -13.572000 6.264433
5.756400 -13.572000 6.276313
5.803200 -13.572000 6.276313
5.850000 -13.572000 6.297453
5.896800 -13.572000 6.342944
5.943600 -13.572000 6.361693
5.990400 -13.572000 6.392942
6.037200 -13.572000 6.416240
6.084000 -13.572000 6.418966
6.130800 -13.572000 6.459072
6.177600 -13.572000 6.496227
6.224400 -13.572000 6.500993
6.271200 -13.572000 6.523747
6.318000 -13.572000 6.559199
6.364800 -13.572000 6.633424
6.411600 -13.572000 6.642157
6.458400 -13.572000 6.672239
6.505200 -13.572000 6.696575
6.552000 -13.572000 6.738428
6.598800 -13.572000 6.747599
6.645600 -13.572000 6.747599
6.692400 -13.572000 6.775732
6.739200 -13.572000 6.783462
6.786000 -13.572000 6.819194
6.832800 -13.572000 6.848564
6.879600 -13.572000 6.873755
6.926400 -13.572000 6.910134
6.973200 -13.572000 6.988478
7.020000 -13.572000 7.026810
7.066800 -13.572000 7.045712
7.113600 -13.572000 7.096642
7.160400 -13.572000 7.103297
7.207200 -13.572000 7.145162
7.254000 -13.572000 7.188486
7.300800 -13.572000 7.287514
7.347600 -13.572000 7.311236
7.394400 -13.572000 7.344485
7.441200 -13.572000 7.398506
7.488000 -13.572000 7.451348
7.534800 -13.572000 7.483996
7.581600 -13.572000 7.530088
7.628400 -13.572000 7.590730
7.675200 -13.572000 7.638311
7.722000 -13.572000 7.691293
7.768800 -13.572000 7.735489
7.815600 -13.572000 7.763544
7.862400 -13.572000 7.784223
7.909200 -13.572000 7.798892
7.956000 -13.572000 7.803324
8.002800 -13.572000 7.810651
8.049600 -13.572000 7.841705
12.823200 -13.572000 7.580507
12.870000 -13.572000 7.580234
12.916800 -13.572000 7.574148
12.963600 -13.572000 7.549224
13.010400 -13.572000 7.529239
13.057200 -13.572000 7.537099
13.104000 -13.572000 7.537099
13.150800 -13.572000 7.530682
13.197600 -13.572000 7.529239
13.244400 -13.572000 7.526066
13.899600 -13.572000 7.591000
14.133600 -13.572000 7.631364
14.180400 -13.572000 7.631364
14.461200 -13.572000 7.648278
14.508000 -13.572000 7.657915
14.554800 -13.572000 7.662523
14.601600 -13.572000 7.656352
14.648400 -13.572000 7.646987
16.614000 -13.572000 4.506078
16.660800 -13.572000 4.326312
16.848000 -13.572000 3.672149
17.550000 -13.572000 0.424585
-18.720000 -13.525200 0.000000
-18.673200 -13.525200 0.000000
-18.626400 -13.525200 0.000000
-18.579600 -13.525200 -14.857093
-18.532800 -13.525200 -14.838006
-18.486000 -13.525200 -14.828221
-18.439200 -13.525200 -14.794094
-18.392400 -13.525200 -14.781987
-18.345600 -13.525200 -14.740363
-18.298800 -13.525200 -14.709261
-18.252000 -13.525200 -14.683186
-18.205200 -13.525200 -14.680291
-18.158400 -13.525200 -14.657521
-18.111600 -13.525200 -14.648898
-18.064800 -13.525200 -14.604649
-18.018000 -13.525200 -14.581299
-17.971200 -13.525200 -14.568253
-17.924400 -13.525200 -14.527493
-17.877600 -13.525200 -14.521197
-17.830800 -13.525200 -14.480299
-17.784000 -13.525200 -14.461924
-17.737200 -13.525200 -14.459108
-17.690400 -13.525200 -14.456708
-17.643600 -13.525200 -14.456708
-17.596800 -13.525200 -14.429373
-17.550000 -13.525200 -14.429373
-17.503200 -13.525200 -14.398694
-17.456400 -13.525200 -14.342782
-17.409600 -13.525200 -14.291534
-17.362800 -13.525200 -14.283199
-17.316000 -13.525200 -14.273178
-17.269200 -13.525200 -14.226844
-17.222400 -13.525200 -14.216641
-17.175600 -13.525200 -14.203959
-17.128800 -13.525200 -14.203959
-17.082000 -13.525200 -14.200853
-17.035200 -13.525200 -14.185069
-16.988400 -13.525200 -14.185069
-16.941600 -13.525200 -14.191181
-16.894800 -13.525200 -14.163502
-16.848000 -13.525200 -14.133598
-16.801200 -13.525200 -14.076121
-16.754400 -13.525200 -14.047038
-16.707600 -13.525200 -14.035283
-16.660800 -13.525200 -14.020572
-16.614000 -13.525200 -13.998346
-16.567200 -13.525200 -13.976175
-16.520400 -13.525200 -13.953643
-16.473600 -13.525200 -13.921228
-16.426800 -13.525200 -13.880590
-16.380000 -13.525200 -13.845973
-16.333200 -13.525200 -13.838121
-16.286400 -13.525200 -13.807129
-16.239600 -13.525200 -13.776956
-16.192800 -13.525200 -13.742765
-16.146000 -13.525200 -13.684016
-16.099200 -13.525200 -13.581475
-16.052400 -13.525200 -13.530295
-14.742000 -13.525200 5.077589
-14.695200 -13.525200 5.086070
-14.648400 -13.525200 5.084946
-14.601600 -13.525200 5.119742
-14.554800 -13.525200 5.147236
-14.508000 -13.525200 5.189203
-14.461200 -13.525200 5.238666
-14.414400 -13.525200 5.248908
-14.367600 -13.525200 5.289654
-14.320800 -13.525200 5.310689
-14.274000 -13.525200 5.323179
-14.227200 -13.525200 5.337482
-14.180400 -13.525200 5.345485
-14.133600 -13.525200 5.380224
-14.086800 -13.525200 5.397160
-14.040000 -13.525200 5.404667
-13.993200 -13.525200 5.407340
-13.946400 -13.525200 5.414566
-13.899600 -13.525200 5.422060
-13.852800 -13.525200 5.424780
-13.806000 -13.525200 5.431355
-13.759200 -13.525200 5.434572
-13.712400 -13.525200 5.440747
-13.665600 -13.525200 5.447476
-13.618800 -13.525200 5.454837
-13.572000 -13.525200 5.465066
-13.525200 -13.525200 5.468184
-13.478400 -13.525200 5.472916
-13.431600 -13.525200 5.481505
-13.384800 -13.525200 5.509305
-13.338000 -13.525200 5.535159
-13.291200 -13.525200 5.576693
-13.244400 -13.525200 5.656771
-5.709600 -13.525200 6.573365
-5.662800 -13.525200 6.543214
-5.616000 -13.525200 6.507737
-5.569200 -13.525200 6.516858
-5.522400 -13.525200 6.511918
-5.475600 -13.525200 6.482144
-5.428800 -13.525200 6.455119
-5.382000 -13.525200 6.391651
-5.335200 -13.525200 6.320401
-5.288400 -13.525200 6.279073
-5.241600 -13.525200 6.246906
-5.194800 -13.525200 6.211604
-5.148000 -13.525200 6.182520
-5.101200 -13.525200 6.158467
-5.054400 -13.525200 6.102382
-5.007600 -13.525200 6.065119
-4.960800 -13.525200 6.007237
-4.914000 -13.525200 5.979813
-4.867200 -13.525200 5.956369
-4.820400 -13.525200 5.906723
-4.773600 -13.525200 5.882981
-4.726800 -13.525200 5.852472
-4.680000 -13.525200 5.794250
-4.633200 -13.525200 5.770472
-4.586400 -13.525200 5.740920
-4.539600 -13.525200 5.689228
-4.492800 -13.525200 5.653181
-4.446000 -13.525200 5.618729
-4.399200 -13.525200 5.607479
-4.352400 -13.525200 5.563188
-4.305600 -13.525200 5.541312
-4.258800 -13.525200 5.519754
-4.212000 -13.525200 5.490844
-4.165200 -13.525200 5.476007
-4.118400 -13.525200 5.472245
-4.071600 -13.525200 5.456483
-4.024800 -13.525200 5.432427
-3.978000 -13.525200 5.417390
-3.931200 -13.525200 5.409988
-3.884400 -13.525200 5.380309
-3.837600 -13.525200 5.357395
-3.790800 -13.525200 5.345420
-3.744000 -13.525200 5.326211
-3.697200 -13.525200 5.313631
-3.650400 -13.525200 5.295172
-3.603600 -13.525200 5.277396
-3.556800 -13.525200 5.267072
-3.510000 -13.525200 5.249807
-3.463200 -13.525200 5.236164
-3.416400 -13.525200 5.220312
-3.369600 -13.525200 5.192423
-3.322800 -13.525200 5.179902
-3.276000 -13.525200 5.167841
-3.229200 -13.525200 5.167442
-3.182400 -13.525200 5.150409
-3.135600 -13.525200 5.144472
-3.088800 -13.525200 5.113057
-3.042000 -13.525200 5.106015
-2.995200 -13.525200 5.086054
-2.948400 -13.525200 5.067809
-2.901600 -13.525200 5.044019
-2.854800 -13.525200 5.019984
-2.808000 -13.525200 5.004198
-2.761200 -13.525200 4.994362
-2.714400 -13.525200 4.979538
-2.667600 -13.525200 4.971228
-2.620800 -13.525200 4.960863
-2.574000 -13.525200 4.951012
-2.527200 -13.525200 4.945109
-2.480400 -13.525200 4.939554
-2.433600 -13.525200 4.934304
-2.386800 -13.525200 4.927780
-2.340000 -13.525200 4.919646
-2.293200 -13.525200 4.911439
-2.246400 -13.525200 4.910510
-2.199600 -13.525200 4.895460
-2.152800 -13.525200 4.891747
-2.106000 -13.525200 4.868601
-2.059200 -13.525200 4.881134
-2.012400 -13.525200 4.880812
-1.965600 -13.525200 4.880812
-1.918800 -13.525200 4.830549
-1.872000 -13.525200 4.831506
-1.825200 -13.525200 4.826593
-1.778400 -13.525200 4.826593
-1.731600 -13.525200 4.814404
-1.684800 -13.525200 4.814404
-1.638000 -13.525200 4.793998
-1.591200 -13.525200 4.801606
-1.544400 -13.525200 4.786944
-1.497600 -13.525200 4.785690
-1.450800 -13.525200 4.786944
-1.404000 -13.525200 4.789809
-1.357200 -13.525200 4.789809
-1.310400 -13.525200 4.796476
-1.263600 -13.525200 4.772582
-1.216800 -13.525200 4.769745
-1.170000 -13.525200 4.775811
-1.123200 -13.525200 4.769745
-1.076400 -13.525200 4.754943
-1.029600 -13.525200 4.753947
-0.982800 -13.525200 4.753947
-0.936000 -13.525200 4.744289
-0.889200 -13.525200 4.738994
-0.842400 -13.525200 4.737528
-0.795600 -13.525200 4.737528
-0.748800 -13.525200 4.737528
-0.702000 -13.525200 4.734768
-0.655200 -13.525200 4.727638
-0.608400 -13.525200 4.734768
-0.561600 -13.525200 4.739391
-0.514800 -13.525200 4.744572
-0.468000 -13.525200 4.744989
-0.421200 -13.525200 4.749429
-0.374400 -13.525200 4.761777
-0.327600 -13.525200 4.761777
-0.280800 -13.525200 4.761777
-0.234000 -13.525200 4.781157
-0.187200 -13.525200 4.769249
-0.140400 -13.525200 4.769249
-0.093600 -13.525200 4.782092
-0.046800 -13.525200 4.789144
0.000000 -13.525200 4.794433
0.046800 -13.525200 4.790134
0.093600 -13.525200 4.785810
0.140400 -13.525200 4.785810
0.187200 -13.525200 4.772018
0.234000 -13.525200 4.752946
0.280800 -13.525200 4.735977
0.327600 -13.525200 4.737747
0.374400 -13.525200 4.737747
0.421200 -13.525200 4.752946
0.468000 -13.525200 4.763097
0.514800 -13.525200 4.793246
0.561600 -13.525200 4.805823
0.608400 -13.525200 4.811506
0.655200 -13.525200 4.809388
0.702000 -13.525200 4.804818
0.748800 -13.525200 4.799364
0.795600 -13.525200 4.809388
0.842400 -13.525200 4.817016
0.889200 -13.525200 4.823275
0.936000 -13.525200 4.822186
0.982800 -13.525200 4.823275
1.029600 -13.525200 4.832180
1.076400 -13.525200 4.841500
1.123200 -13.525200 4.833367
1.170000 -13.525200 4.846670
1.216800 -13.525200 4.856275
1.263600 -13.525200 4.874188
1.310400 -13.525200 4.870710
1.357200 -13.525200 4.867301
1.404000 -13.525200 4.870111
1.450800 -13.525200 4.902126
1.497600 -13.525200 4.872619
1.544400 -13.525200 4.881581
1.591200 -13.525200 4.881581
1.638000 -13.525200 4.919511
1.684800 -13.525200 4.946049
1.731600 -13.525200 4.989276
1.778400 -13.525200 5.000361
1.825200 -13.525200 5.017797
1.872000 -13.525200 5.036475
1.918800 -13.525200 5.062765
1.965600 -13.525200 5.076443
2.012400 -13.525200 5.079215
2.059200 -13.525200 5.076664
2.106000 -13.525200 5.062765
2.152800 -13.525200 5.067356
2.199600 -13.525200 5.055031
2.246400 -13.525200 5.060080
2.293200 -13.525200 5.056540
2.340000 -13.525200 5.060080
2.386800 -13.525200 5.081320
2.433600 -13.525200 5.102887
2.480400 -13.525200 5.122873
2.527200 -13.525200 5.145851
2.574000 -13.525200 5.156014
2.620800 -13.525200 5.181755
2.667600 -13.525200 5.192093
2.714400 -13.525200 5.208119
2.761200 -13.525200 5.212006
2.808000 -13.525200 5.239790
2.854800 -13.525200 5.244324
2.901600 -13.525200 5.276418
2.948400 -13.525200 5.268035
2.995200 -13.525200 5.281134
3.042000 -13.525200 5.303766
3.088800 -13.525200 5.320645
3.135600 -13.525200 5.321993
3.182400 -13.525200 5.321993
3.229200 -13.525200 5.329883
3.276000 -13.525200 5.338343
3.322800 -13.525200 5.365662
3.369600 -13.525200 5.397411
3.416400 -13.525200 5.407767
3.463200 -13.525200 5.417649
3.510000 -13.525200 5.447759
3.556800 -13.525200 5.452577
3.603600 -13.525200 5.463675
3.650400 -13.525200 5.463882
3.697200 -13.525200 5.461582
3.744000 -13.525200 5.465994
3.790800 -13.525200 5.480665
3.837600 -13.525200 5.509842
3.884400 -13.525200 5.525268
3.931200 -13.525200 5.518563
3.978000 -13.525200 5.564485
4.024800 -13.525200 5.577908
4.071600 -13.525200 5.593108
4.118400 -13.525200 5.613188
4.165200 -13.525200 5.640400
4.212000 -13.525200 5.661911
4.258800 -13.525200 5.684222
4.305600 -13.525200 5.698623
4.352400 -13.525200 5.698623
4.399200 -13.525200 5.727655
4.446000 -13.525200 5.747322
4.492800 -13.525200 5.747657
4.539600 -13.525200 5.751056
4.586400 -13.525200 5.751520
4.633200 -13.525200 5.768947
4.680000 -13.525200 5.792723
4.726800 -13.525200 5.797189
4.773600 -13.525200 5.824998
4.820400 -13.525200 5.867964
4.867200 -13.525200 5.913047
4.914000 -13.525200 5.921025
4.960800 -13.525200 5.936047
5.007600 -13.525200 5.951939
5.054400 -13.525200 5.963141
5.101200 -13.525200 5.968575
5.148000 -13.525200 5.972829
5.194800 -13.525200 5.999947
5.241600 -13.525200 6.021977
5.288400 -13.525200 6.052104
5.335200 -13.525200 6.080204
5.382000 -13.525200 6.090727
5.428800 -13.525200 6.109685
5.475600 -13.525200 6.130046
5.522400 -13.525200 6.163631
5.569200 -13.525200 6.172571
5.616000 -13.525200 6.207795
5.662800 -13.525200 6.235506
5.709600 -13.525200 6.262620
5.756400 -13.525200 6.271165
5.803200 -13.525200 6.271165
5.850000 -13.525200 6.291829
5.896800 -13.525200 6.340924
5.943600 -13.525200 6.360045
5.990400 -13.525200 6.383427
6.037200 -13.525200 6.407938
6.084000 -13.525200 6.413648
6.130800 -13.525200 6.451548
6.177600 -13.525200 6.460431
6.224400 -13.525200 6.496227
6.271200 -13.525200 6.509410
6.318000 -13.525200 6.549532
6.364800 -13.525200 6.599321
6.411600 -13.525200 6.633424
6.458400 -13.525200 6.652689
6.505200 -13.525200 6.679407
6.552000 -13.525200 6.732901
6.598800 -13.525200 6.742674
6.645600 -13.525200 6.747358
6.692400 -13.525200 6.769466
6.739200 -13.525200 6.777628
6.786000 -13.525200 6.801023
6.832800 -13.525200 6.848564
6.879600 -13.525200 6.869756
6.926400 -13.525200 6.892477
6.973200 -13.525200 6.987413
7.020000 -13.525200 7.028014
7.066800 -13.525200 7.048758
7.113600 -13.525200 7.099601
7.160400 -13.525200 7.132197
7.207200 -13.525200 7.147833
7.254000 -13.525200 7.189260
7.300800 -13.525200 7.273282
7.347600 -13.525200 7.305899
7.394400 -13.525200 7.343839
7.441200 -13.525200 7.378261
7.488000 -13.525200 7.458515
7.534800 -13.525200 7.491312
7.581600 -13.525200 7.575245
7.628400 -13.525200 7.621344
7.675200 -13.525200 7.670902
7.722000 -13.525200 7.719643
7.768800 -13.525200 7.753809
7.815600 -13.525200 7.789702
7.862400 -13.525200 7.798892
7.909200 -13.525200 7.815568
7.956000 -13.525200 7.837283
8.002800 -13.525200 7.880477
8.049600 -13.525200 8.014961
12.916800 -13.525200 7.574148
12.963600 -13.525200 7.558425
13.010400 -13.525200 7.542143
13.057200 -13.525200 7.547754
13.104000 -13.525200 7.547754
13.384800 -13.525200 7.572125
13.431600 -13.525200 7.571305
13.525200 -13.525200 7.570511
14.086800 -13.525200 7.622884
14.461200 -13.525200 7.648727
14.508000 -13.525200 7.664914
14.554800 -13.525200 7.671602
14.601600 -13.525200 7.664914
14.648400 -13.525200 7.661850
16.801200 -13.525200 3.981782
16.848000 -13.525200 3.795514
17.503200 -13.525200 0.762295
17.550000 -13.525200 0.507511
-18.720000 -13.478400 0.000000
-18.673200 -13.478400 0.000000
-18.626400 -13.478400 0.000000
-18.579600 -13.478400 -14.850564
-18.532800 -13.478400 -14.823575
-18.486000 -13.478400 -14.814619
-18.439200 -13.478400 -14.794094
-18.392400 -13.478400 -14.787963
-18.345600 -13.478400 -14.765350
-18.298800 -13.478400 -14.720682
-18.252000 -13.478400 -14.683186
-18.205200 -13.478400 -14.680291
-18.158400 -13.478400 -14.657521
-18.111600 -13.478400 -14.627557
-18.064800 -13.478400 -14.609862
-18.018000 -13.478400 -14.582303
-17.971200 -13.478400 -14.580176
-17.924400 -13.478400 -14.552135
-17.877600 -13.478400 -14.527885
-17.830800 -13.478400 -14.525870
-17.784000 -13.478400 -14.521197
-17.737200 -13.478400 -14.488048
-17.690400 -13.478400 -14.487313
-17.643600 -13.478400 -14.467658
-17.596800 -13.478400 -14.457985
-17.550000 -13.478400 -14.456708
-17.503200 -13.478400 -14.444044
-17.456400 -13.478400 -14.371635
-17.409600 -13.478400 -14.332195
-17.362800 -13.478400 -14.308710
-17.316000 -13.478400 -14.290395
-17.269200 -13.478400 -14.273178
-17.222400 -13.478400 -14.226844
-17.175600 -13.478400 -14.218653
-17.128800 -13.478400 -14.218653
-17.082000 -13.478400 -14.218653
-17.035200 -13.478400 -14.218653
-16.988400 -13.478400 -14.212841
-16.941600 -13.478400 -14.212841
-16.894800 -13.478400 -14.194142
-16.848000 -13.478400 -14.172800
-16.801200 -13.478400 -14.104937
-16.754400 -13.478400 -14.079120
-16.707600 -13.478400 -14.047038
-16.660800 -13.478400 -14.035283
-16.614000 -13.478400 -14.020572
-16.567200 -13.478400 -13.980928
-16.520400 -13.478400 -13.960580
-16.473600 -13.478400 -13.937406
-16.426800 -13.478400 -13.883714
-16.380000 -13.478400 -13.861791
-16.333200 -13.478400 -13.838121
-16.286400 -13.478400 -13.788137
-16.239600 -13.478400 -13.742765
-16.192800 -13.478400 -13.686258
-16.146000 -13.478400 -13.629367
-16.099200 -13.478400 -13.543622
-14.742000 -13.478400 5.078438
-14.695200 -13.478400 5.086793
-14.648400 -13.478400 5.107314
-14.601600 -13.478400 5.147236
-14.554800 -13.478400 5.183295
-14.508000 -13.478400 5.206694
-14.461200 -13.478400 5.244792
-14.414400 -13.478400 5.272604
-14.367600 -13.478400 5.299625
-14.320800 -13.478400 5.312044
-14.274000 -13.478400 5.332482
-14.227200 -13.478400 5.343854
-14.180400 -13.478400 5.371490
-14.133600 -13.478400 5.387320
-14.086800 -13.478400 5.395928
-14.040000 -13.478400 5.406581
-13.993200 -13.478400 5.414178
-13.946400 -13.478400 5.416537
-13.899600 -13.478400 5.424780
-13.852800 -13.478400 5.433330
-13.806000 -13.478400 5.438048
-13.759200 -13.478400 5.444414
-13.712400 -13.478400 5.447476
-13.665600 -13.478400 5.454532
-13.618800 -13.478400 5.459376
-13.572000 -13.478400 5.468184
-13.525200 -13.478400 5.472916
-13.478400 -13.478400 5.479905
-13.431600 -13.478400 5.509193
-13.384800 -13.478400 5.535159
-13.338000 -13.478400 5.562476
-13.291200 -13.478400 5.600829
-5.709600 -13.478400 6.582414
-5.662800 -13.478400 6.572734
-5.616000 -13.478400 6.543214
-5.569200 -13.478400 6.566147
-5.522400 -13.478400 6.519648
-5.475600 -13.478400 6.468727
-5.428800 -13.478400 6.437458
-5.382000 -13.478400 6.386846
-5.335200 -13.478400 6.315576
-5.288400 -13.478400 6.279073
-5.241600 -13.478400 6.243240
-5.194800 -13.478400 6.196086
-5.148000 -13.478400 6.179241
-5.101200 -13.478400 6.145455
-5.054400 -13.478400 6.103586
-5.007600 -13.478400 6.075549
-4.960800 -13.478400 5.984640
-4.914000 -13.478400 5.973204
-4.867200 -13.478400 5.926370
-4.820400 -13.478400 5.895823
-4.773600 -13.478400 5.871124
-4.726800 -13.478400 5.841709
-4.680000 -13.478400 5.800153
-4.633200 -13.478400 5.770472
-4.586400 -13.478400 5.740394
-4.539600 -13.478400 5.688124
-4.492800 -13.478400 5.653181
-4.446000 -13.478400 5.613782
-4.399200 -13.478400 5.599731
-4.352400 -13.478400 5.563188
-4.305600 -13.478400 5.541312
-4.258800 -13.478400 5.500360
-4.212000 -13.478400 5.481848
-4.165200 -13.478400 5.476007
-4.118400 -13.478400 5.472245
-4.071600 -13.478400 5.450507
-4.024800 -13.478400 5.429221
-3.978000 -13.478400 5.409988
-3.931200 -13.478400 5.409988
-3.884400 -13.478400 5.379940
-3.837600 -13.478400 5.352500
-3.790800 -13.478400 5.345420
-3.744000 -13.478400 5.327335
-3.697200 -13.478400 5.321806
-3.650400 -13.478400 5.302535
-3.603600 -13.478400 5.278369
-3.556800 -13.478400 5.267072
-3.510000 -13.478400 5.248603
-3.463200 -13.478400 5.220312
-3.416400 -13.478400 5.196352
-3.369600 -13.478400 5.179902
-3.322800 -13.478400 5.177655
-3.276000 -13.478400 5.162379
-3.229200 -13.478400 5.162379
-3.182400 -13.478400 5.144472
-3.135600 -13.478400 5.134542
-3.088800 -13.478400 5.113057
-3.042000 -13.478400 5.106015
-2.995200 -13.478400 5.086054
-2.948400 -13.478400 5.067650
-2.901600 -13.478400 5.044019
-2.854800 -13.478400 5.019353
-2.808000 -13.478400 5.004198
-2.761200 -13.478400 4.994362
-2.714400 -13.478400 4.978912
-2.667600 -13.478400 4.966772
-2.620800 -13.478400 4.952439
-2.574000 -13.478400 4.939554
-2.527200 -13.478400 4.934304
-2.480400 -13.478400 4.934304
-2.433600 -13.478400 4.928225
-2.386800 -13.478400 4.918175
-2.340000 -13.478400 4.903892
-2.293200 -13.478400 4.892566
-2.246400 -13.478400 4.889418
-2.199600 -13.478400 4.874961
-2.152800 -13.478400 4.863272
-2.106000 -13.478400 4.850402
-2.059200 -13.478400 4.853198
-2.012400 -13.478400 4.845895
-1.965600 -13.478400 4.845895
-1.918800 -13.478400 4.826593
-1.872000 -13.478400 4.826593
-1.825200 -13.478400 4.804438
-1.778400 -13.478400 4.802159
-1.731600 -13.478400 4.791108
-1.684800 -13.478400 4.786944
-1.638000 -13.478400 4.783439
-1.591200 -13.478400 4.783594
-1.544400 -13.478400 4.783016
-1.497600 -13.478400 4.782434
-1.450800 -13.478400 4.780332
-1.404000 -13.478400 4.783016
-1.357200 -13.478400 4.775986
-1.310400 -13.478400 4.779866
-1.263600 -13.478400 4.769745
-1.216800 -13.478400 4.760109
-1.170000 -13.478400 4.761870
-1.123200 -13.478400 4.754943
-1.076400 -13.478400 4.732066
-1.029600 -13.478400 4.731646
-0.982800 -13.478400 4.730459
-0.936000 -13.478400 4.727638
-0.889200 -13.478400 4.727638
-0.842400 -13.478400 4.727638
-0.795600 -13.478400 4.730459
-0.748800 -13.478400 4.731646
-0.702000 -13.478400 4.715234
-0.655200 -13.478400 4.715234
-0.608400 -13.478400 4.720066
-0.561600 -13.478400 4.727426
-0.514800 -13.478400 4.727426
-0.468000 -13.478400 4.726980
-0.421200 -13.478400 4.742889
-0.374400 -13.478400 4.749741
-0.327600 -13.478400 4.748805
-0.280800 -13.478400 4.744572
-0.234000 -13.478400 4.761777
-0.187200 -13.478400 4.751375
-0.140400 -13.478400 4.752213
-0.093600 -13.478400 4.769249
-0.046800 -13.478400 4.781895
0.000000 -13.478400 4.790134
0.046800 -13.478400 4.787299
0.093600 -13.478400 4.781895
0.140400 -13.478400 4.766557
0.187200 -13.478400 4.751864
0.234000 -13.478400 4.726349
0.280800 -13.478400 4.711946
0.327600 -13.478400 4.733822
0.374400 -13.478400 4.736085
0.421200 -13.478400 4.736085
0.468000 -13.478400 4.751964
0.514800 -13.478400 4.768616
0.561600 -13.478400 4.773066
0.608400 -13.478400 4.783571
0.655200 -13.478400 4.776943
0.702000 -13.478400 4.773255
0.748800 -13.478400 4.776943
0.795600 -13.478400 4.784457
0.842400 -13.478400 4.783571
0.889200 -13.478400 4.784457
0.936000 -13.478400 4.787548
0.982800 -13.478400 4.796703
1.029600 -13.478400 4.799999
1.076400 -13.478400 4.816575
1.123200 -13.478400 4.814078
1.170000 -13.478400 4.823275
1.216800 -13.478400 4.835330
1.263600 -13.478400 4.852785
1.310400 -13.478400 4.856275
1.357200 -13.478400 4.852785
1.404000 -13.478400 4.849607
1.450800 -13.478400 4.870710
1.497600 -13.478400 4.867301
1.544400 -13.478400 4.876482
1.591200 -13.478400 4.878862
1.638000 -13.478400 4.906897
1.684800 -13.478400 4.919511
1.731600 -13.478400 4.946049
1.778400 -13.478400 4.962599
1.825200 -13.478400 4.990570
1.872000 -13.478400 5.009165
1.918800 -13.478400 5.031464
1.965600 -13.478400 5.046662
2.012400 -13.478400 5.067356
2.059200 -13.478400 5.059762
2.106000 -13.478400 5.045610
2.152800 -13.478400 5.043183
2.199600 -13.478400 5.045610
2.246400 -13.478400 5.055031
2.293200 -13.478400 5.060080
2.340000 -13.478400 5.060080
2.386800 -13.478400 5.076664
2.433600 -13.478400 5.081320
2.480400 -13.478400 5.105270
2.527200 -13.478400 5.122873
2.574000 -13.478400 5.122873
2.620800 -13.478400 5.160961
2.667600 -13.478400 5.181755
2.714400 -13.478400 5.186927
2.761200 -13.478400 5.192708
2.808000 -13.478400 5.200199
2.854800 -13.478400 5.210105
2.901600 -13.478400 5.215367
2.948400 -13.478400 5.215367
2.995200 -13.478400 5.239790
3.042000 -13.478400 5.266148
3.088800 -13.478400 5.290326
3.135600 -13.478400 5.303766
3.182400 -13.478400 5.320645
3.229200 -13.478400 5.321993
3.276000 -13.478400 5.334352
3.322800 -13.478400 5.338343
3.369600 -13.478400 5.342035
3.416400 -13.478400 5.397411
3.463200 -13.478400 5.412750
3.510000 -13.478400 5.435642
3.556800 -13.478400 5.445305
3.603600 -13.478400 5.453446
3.650400 -13.478400 5.454249
3.697200 -13.478400 5.454249
3.744000 -13.478400 5.456311
3.790800 -13.478400 5.461582
3.837600 -13.478400 5.480665
3.884400 -13.478400 5.504208
3.931200 -13.478400 5.508476
3.978000 -13.478400 5.525268
4.024800 -13.478400 5.556909
4.071600 -13.478400 5.577908
4.118400 -13.478400 5.600885
4.165200 -13.478400 5.609812
4.212000 -13.478400 5.650053
4.258800 -13.478400 5.684222
4.305600 -13.478400 5.698623
4.352400 -13.478400 5.716686
4.399200 -13.478400 5.737398
4.446000 -13.478400 5.747657
4.492800 -13.478400 5.747657
4.539600 -13.478400 5.751056
4.586400 -13.478400 5.751520
4.633200 -13.478400 5.765789
4.680000 -13.478400 5.791305
4.726800 -13.478400 5.792291
4.773600 -13.478400 5.816626
4.820400 -13.478400 5.861384
4.867200 -13.478400 5.904704
4.914000 -13.478400 5.920195
4.960800 -13.478400 5.936047
5.007600 -13.478400 5.950117
5.054400 -13.478400 5.960298
5.101200 -13.478400 5.968572
5.148000 -13.478400 5.968575
5.194800 -13.478400 6.001348
5.241600 -13.478400 6.021977
5.288400 -13.478400 6.037249
5.335200 -13.478400 6.068027
5.382000 -13.478400 6.080204
5.428800 -13.478400 6.089156
5.475600 -13.478400 6.109685
5.522400 -13.478400 6.130046
5.569200 -13.478400 6.161131
5.616000 -13.478400 6.188589
5.662800 -13.478400 6.216598
5.709600 -13.478400 6.243150
5.756400 -13.478400 6.260464
5.803200 -13.478400 6.262620
5.850000 -13.478400 6.270363
5.896800 -13.478400 6.297453
5.943600 -13.478400 6.349711
5.990400 -13.478400 6.371117
6.037200 -13.478400 6.388865
6.084000 -13.478400 6.400899
6.130800 -13.478400 6.421987
6.177600 -13.478400 6.451548
6.224400 -13.478400 6.477812
6.271200 -13.478400 6.497445
6.318000 -13.478400 6.511493
6.364800 -13.478400 6.553865
6.411600 -13.478400 6.604187
6.458400 -13.478400 6.639417
6.505200 -13.478400 6.677252
6.552000 -13.478400 6.715161
6.598800 -13.478400 6.735725
6.645600 -13.478400 6.741301
6.692400 -13.478400 6.744129
6.739200 -13.478400 6.769466
6.786000 -13.478400 6.783462
6.832800 -13.478400 6.822925
6.879600 -13.478400 6.868988
6.926400 -13.478400 6.892083
6.973200 -13.478400 6.992534
7.020000 -13.478400 7.035309
7.066800 -13.478400 7.053828
7.113600 -13.478400 7.099925
7.160400 -13.478400 7.141906
7.207200 -13.478400 7.169300
7.254000 -13.478400 7.218932
7.300800 -13.478400 7.275651
7.347600 -13.478400 7.305899
7.394400 -13.478400 7.318516
7.441200 -13.478400 7.373542
7.488000 -13.478400 7.445844
7.534800 -13.478400 7.491312
7.581600 -13.478400 7.570981
7.628400 -13.478400 7.634893
7.675200 -13.478400 7.691293
7.722000 -13.478400 7.735489
7.768800 -13.478400 7.798167
7.815600 -13.478400 7.840869
7.862400 -13.478400 7.865585
7.909200 -13.478400 7.909069
7.956000 -13.478400 7.977258
8.002800 -13.478400 8.021304
8.049600 -13.478400 8.092419
13.057200 -13.478400 7.560674
13.338000 -13.478400 7.570511
13.384800 -13.478400 7.570511
13.431600 -13.478400 7.570511
13.478400 -13.478400 7.569857
13.712400 -13.478400 7.589326
13.899600 -13.478400 7.603429
13.946400 -13.478400 7.602585
14.040000 -13.478400 7.612861
14.554800 -13.478400 7.693566
14.601600 -13.478400 7.690634
14.648400 -13.478400 7.671602
16.005600 -13.478400 6.329291
16.052400 -13.478400 6.303695
16.848000 -13.478400 3.946283
17.456400 -13.478400 1.127822
17.503200 -13.478400 0.927470
-18.720000 -13.431600 0.000000
-18.673200 -13.431600 0.000000
-18.626400 -13.431600 0.000000
-18.579600 -13.431600 -14.823575
-18.532800 -13.431600 -14.781987
-18.486000 -13.431600 -14.781987
-18.439200 -13.431600 -14.781987
-18.392400 -13.431600 -14.766232
-18.345600 -13.431600 -14.734206
-18.298800 -13.431600 -14.683663
-18.252000 -13.431600 -14.676692
-18.205200 -13.431600 -14.676333
-18.158400 -13.431600 -14.672002
-18.111600 -13.431600 -14.654922
-18.064800 -13.431600 -14.619724
-18.018000 -13.431600 -14.609002
-17.971200 -13.431600 -14.582303
-17.924400 -13.431600 -14.568253
-17.877600 -13.431600 -14.530459
-17.830800 -13.431600 -14.524926
-17.784000 -13.431600 -14.521561
-17.737200 -13.431600 -14.519426
-17.690400 -13.431600 -14.488048
-17.643600 -13.431600 -14.467658
-17.596800 -13.431600 -14.459108
-17.550000 -13.431600 -14.457985
-17.503200 -13.431600 -14.447582
-17.456400 -13.431600 -14.429373
-17.409600 -13.431600 -14.382857
-17.362800 -13.431600 -14.371635
-17.316000 -13.431600 -14.370803
-17.269200 -13.431600 -14.290395
-17.222400 -13.431600 -14.273579
-17.175600 -13.431600 -14.273579
-17.128800 -13.431600 -14.276598
-17.082000 -13.431600 -14.267377
-17.035200 -13.431600 -14.267377
-16.988400 -13.431600 -14.276598
-16.941600 -13.431600 -14.267377
-16.894800 -13.431600 -14.261675
-16.848000 -13.431600 -14.247729
-16.801200 -13.431600 -14.163502
-16.754400 -13.431600 -14.090986
-16.707600 -13.431600 -14.058463
-16.660800 -13.431600 -14.035283
-16.614000 -13.431600 -14.024520
-16.567200 -13.431600 -13.994257
-16.520400 -13.431600 -13.969489
-16.473600 -13.431600 -13.969489
-16.426800 -13.431600 -13.914936
-16.380000 -13.431600 -13.869118
-16.333200 -13.431600 -13.859098
-16.286400 -13.431600 -13.788137
-16.239600 -13.431600 -13.727755
-16.192800 -13.431600 -13.671097
-16.146000 -13.431600 -13.591178
-14.742000 -13.431600 5.086070
-14.695200 -13.431600 5.103083
-14.648400 -13.431600 5.133181
-14.601600 -13.431600 5.189049
-14.554800 -13.431600 5.206747
-14.508000 -13.431600 5.252894
-14.461200 -13.431600 5.275568
-14.414400 -13.431600 5.301500
-14.367600 -13.431600 5.312044
-14.320800 -13.431600 5.331362
-14.274000 -13.431600 5.345941
-14.227200 -13.431600 5.371490
-14.180400 -13.431600 5.381995
-14.133600 -13.431600 5.392804
-14.086800 -13.431600 5.397160
-14.040000 -13.431600 5.407340
-13.993200 -13.431600 5.414178
-13.946400 -13.431600 5.417067
-13.899600 -13.431600 5.419541
-13.852800 -13.431600 5.434596
-13.806000 -13.431600 5.438309
-13.759200 -13.431600 5.447476
-13.712400 -13.431600 5.454532
-13.665600 -13.431600 5.458618
-13.618800 -13.431600 5.468324
-13.572000 -13.431600 5.474910
-13.525200 -13.431600 5.479905
-13.478400 -13.431600 5.509193
-13.431600 -13.431600 5.527422
-13.384800 -13.431600 5.562476
-13.338000 -13.431600 5.576693
-5.709600 -13.431600 6.668839
-5.662800 -13.431600 6.628677
-5.616000 -13.431600 6.589156
-5.569200 -13.431600 6.582414
-5.522400 -13.431600 6.527229
-5.475600 -13.431600 6.490984
-5.428800 -13.431600 6.455119
-5.382000 -13.431600 6.391651
-5.335200 -13.431600 6.319971
-5.288400 -13.431600 6.292175
-5.241600 -13.431600 6.211604
-5.194800 -13.431600 6.186646
-5.148000 -13.431600 6.158467
-5.101200 -13.431600 6.121404
-5.054400 -13.431600 6.095297
-5.007600 -13.431600 6.025926
-4.960800 -13.431600 5.983405
-4.914000 -13.431600 5.973204
-4.867200 -13.431600 5.929359
-4.820400 -13.431600 5.898860
-4.773600 -13.431600 5.866260
-4.726800 -13.431600 5.837029
-4.680000 -13.431600 5.800153
-4.633200 -13.431600 5.770472
-4.586400 -13.431600 5.732101
-4.539600 -13.431600 5.686592
-4.492800 -13.431600 5.632461
-4.446000 -13.431600 5.618754
-4.399200 -13.431600 5.599731
-4.352400 -13.431600 5.551175
-4.305600 -13.431600 5.533536
-4.258800 -13.431600 5.500360
-4.212000 -13.431600 5.490658
-4.165200 -13.431600 5.480934
-4.118400 -13.431600 5.473264
-4.071600 -13.431600 5.456334
-4.024800 -13.431600 5.420316
-3.978000 -13.431600 5.390898
-3.931200 -13.431600 5.379940
-3.884400 -13.431600 5.360520
-3.837600 -13.431600 5.344487
-3.790800 -13.431600 5.329425
-3.744000 -13.431600 5.321806
-3.697200 -13.431600 5.312603
-3.650400 -13.431600 5.299324
-3.603600 -13.431600 5.271693
-3.556800 -13.431600 5.249807
-3.510000 -13.431600 5.220312
-3.463200 -13.431600 5.199609
-3.416400 -13.431600 5.179902
-3.369600 -13.431600 5.165771
-3.322800 -13.431600 5.144472
-3.276000 -13.431600 5.139051
-3.229200 -13.431600 5.134542
-3.182400 -13.431600 5.109391
-3.135600 -13.431600 5.104958
-3.088800 -13.431600 5.095981
-3.042000 -13.431600 5.090856
-2.995200 -13.431600 5.085412
-2.948400 -13.431600 5.067650
-2.901600 -13.431600 5.045067
-2.854800 -13.431600 5.019353
-2.808000 -13.431600 4.994362
-2.761200 -13.431600 4.978912
-2.714400 -13.431600 4.966772
-2.667600 -13.431600 4.951012
-2.620800 -13.431600 4.940668
-2.574000 -13.431600 4.939554
-2.527200 -13.431600 4.932383
-2.480400 -13.431600 4.927780
-2.433600 -13.431600 4.918413
-2.386800 -13.431600 4.906441
-2.340000 -13.431600 4.892566
-2.293200 -13.431600 4.874961
-2.246400 -13.431600 4.868601
-2.199600 -13.431600 4.861503
-2.152800 -13.431600 4.861503
-2.106000 -13.431600 4.845895
-2.059200 -13.431600 4.845895
-2.012400 -13.431600 4.831506
-1.965600 -13.431600 4.840688
-1.918800 -13.431600 4.817194
-1.872000 -13.431600 4.804438
-1.825200 -13.431600 4.786852
-1.778400 -13.431600 4.786852
-1.731600 -13.431600 4.784915
-1.684800 -13.431600 4.780332
-1.638000 -13.431600 4.779931
-1.591200 -13.431600 4.782434
-1.544400 -13.431600 4.782434
-1.497600 -13.431600 4.780332
-1.450800 -13.431600 4.779866
-1.404000 -13.431600 4.775986
-1.357200 -13.431600 4.772582
-1.310400 -13.431600 4.769745
-1.263600 -13.431600 4.761870
-1.216800 -13.431600 4.744289
-1.170000 -13.431600 4.744289
-1.123200 -13.431600 4.739062
-1.076400 -13.431600 4.717638
-1.029600 -13.431600 4.717638
-0.982800 -13.431600 4.714210
-0.936000 -13.431600 4.714210
-0.889200 -13.431600 4.717638
-0.842400 -13.431600 4.714210
-0.795600 -13.431600 4.717766
-0.748800 -13.431600 4.717766
-0.702000 -13.431600 4.713613
-0.655200 -13.431600 4.714379
-0.608400 -13.431600 4.732470
-0.561600 -13.431600 4.732470
-0.514800 -13.431600 4.741574
-0.468000 -13.431600 4.727426
-0.421200 -13.431600 4.744572
-0.374400 -13.431600 4.752213
-0.327600 -13.431600 4.748805
-0.280800 -13.431600 4.742889
-0.234000 -13.431600 4.752213
-0.187200 -13.431600 4.726606
-0.140400 -13.431600 4.742889
-0.093600 -13.431600 4.749542
-0.046800 -13.431600 4.749542
0.000000 -13.431600 4.751375
0.046800 -13.431600 4.751375
0.093600 -13.431600 4.746961
0.140400 -13.431600 4.749542
0.187200 -13.431600 4.726349
0.234000 -13.431600 4.702182
0.280800 -13.431600 4.695045
0.327600 -13.431600 4.711946
0.374400 -13.431600 4.735977
0.421200 -13.431600 4.733822
0.468000 -13.431600 4.736931
0.514800 -13.431600 4.761493
0.561600 -13.431600 4.761493
0.608400 -13.431600 4.765496
0.655200 -13.431600 4.765284
0.702000 -13.431600 4.751964
0.748800 -13.431600 4.765496
0.795600 -13.431600 4.769913
0.842400 -13.431600 4.757201
0.889200 -13.431600 4.764329
0.936000 -13.431600 4.771642
0.982800 -13.431600 4.784457
1.029600 -13.431600 4.784457
1.076400 -13.431600 4.792275
1.123200 -13.431600 4.796703
1.170000 -13.431600 4.803365
1.216800 -13.431600 4.820931
1.263600 -13.431600 4.838420
1.310400 -13.431600 4.838420
1.357200 -13.431600 4.839246
1.404000 -13.431600 4.832184
1.450800 -13.431600 4.852785
1.497600 -13.431600 4.852785
1.544400 -13.431600 4.868472
1.591200 -13.431600 4.871809
1.638000 -13.431600 4.884051
1.684800 -13.431600 4.900401
1.731600 -13.431600 4.944005
1.778400 -13.431600 4.948996
1.825200 -13.431600 4.989276
1.872000 -13.431600 5.000361
1.918800 -13.431600 5.001603
1.965600 -13.431600 5.014317
2.012400 -13.431600 5.014317
2.059200 -13.431600 5.036473
2.106000 -13.431600 5.012898
2.152800 -13.431600 4.993543
2.199600 -13.431600 5.000172
2.246400 -13.431600 5.018450
2.293200 -13.431600 5.041676
2.340000 -13.431600 5.046234
2.386800 -13.431600 5.060080
2.433600 -13.431600 5.063589
2.480400 -13.431600 5.094017
2.527200 -13.431600 5.104727
2.574000 -13.431600 5.107606
2.620800 -13.431600 5.154407
2.667600 -13.431600 5.178885
2.714400 -13.431600 5.186927
2.761200 -13.431600 5.192708
2.808000 -13.431600 5.201559
2.854800 -13.431600 5.210105
2.901600 -13.431600 5.210105
2.948400 -13.431600 5.210105
2.995200 -13.431600 5.210473
3.042000 -13.431600 5.258447
3.088800 -13.431600 5.279502
3.135600 -13.431600 5.279502
3.182400 -13.431600 5.303766
3.229200 -13.431600 5.318112
3.276000 -13.431600 5.329883
3.322800 -13.431600 5.332109
3.369600 -13.431600 5.334352
3.416400 -13.431600 5.385973
3.463200 -13.431600 5.387492
3.510000 -13.431600 5.423279
3.556800 -13.431600 5.433543
3.603600 -13.431600 5.447759
3.650400 -13.431600 5.447759
3.697200 -13.431600 5.447759
3.744000 -13.431600 5.454249
3.790800 -13.431600 5.461582
3.837600 -13.431600 5.492003
3.884400 -13.431600 5.505877
3.931200 -13.431600 5.512707
3.978000 -13.431600 5.525268
4.024800 -13.431600 5.541850
4.071600 -13.431600 5.562522
4.118400 -13.431600 5.564664
4.165200 -13.431600 5.582004
4.212000 -13.431600 5.602922
4.258800 -13.431600 5.664689
4.305600 -13.431600 5.693105
4.352400 -13.431600 5.716686
4.399200 -13.431600 5.734890
4.446000 -13.431600 5.737398
4.492800 -13.431600 5.736576
4.539600 -13.431600 5.745340
4.586400 -13.431600 5.747657
4.633200 -13.431600 5.751520
4.680000 -13.431600 5.768947
4.726800 -13.431600 5.770433
4.773600 -13.431600 5.798171
4.820400 -13.431600 5.846623
4.867200 -13.431600 5.871276
4.914000 -13.431600 5.914373
4.960800 -13.431600 5.921953
5.007600 -13.431600 5.936047
5.054400 -13.431600 5.950117
5.101200 -13.431600 5.963479
5.148000 -13.431600 5.963479
5.194800 -13.431600 5.985122
5.241600 -13.431600 6.008639
5.288400 -13.431600 6.021977
5.335200 -13.431600 6.037249
5.382000 -13.431600 6.037249
5.428800 -13.431600 6.064110
5.475600 -13.431600 6.092107
5.522400 -13.431600 6.110199
5.569200 -13.431600 6.130046
5.616000 -13.431600 6.161216
5.662800 -13.431600 6.169847
5.709600 -13.431600 6.216598
5.756400 -13.431600 6.241450
5.803200 -13.431600 6.245398
5.850000 -13.431600 6.265398
5.896800 -13.431600 6.296906
5.943600 -13.431600 6.340924
5.990400 -13.431600 6.360045
6.037200 -13.431600 6.388865
6.084000 -13.431600 6.394679
6.130800 -13.431600 6.409553
6.177600 -13.431600 6.421987
6.224400 -13.431600 6.451565
6.271200 -13.431600 6.496227
6.318000 -13.431600 6.514426
6.364800 -13.431600 6.543276
6.411600 -13.431600 6.595827
6.458400 -13.431600 6.633424
6.505200 -13.431600 6.666714
6.552000 -13.431600 6.692898
6.598800 -13.431600 6.715161
6.645600 -13.431600 6.732901
6.692400 -13.431600 6.740873
6.739200 -13.431600 6.754130
6.786000 -13.431600 6.776591
6.832800 -13.431600 6.811500
6.879600 -13.431600 6.844373
6.926400 -13.431600 6.881166
6.973200 -13.431600 6.990811
7.020000 -13.431600 7.026810
7.066800 -13.431600 7.045712
7.113600 -13.431600 7.096642
7.160400 -13.431600 7.103025
7.207200 -13.431600 7.155115
7.254000 -13.431600 7.199529
7.300800 -13.431600 7.273282
7.347600 -13.431600 7.305899
7.394400 -13.431600 7.318516
7.441200 -13.431600 7.375165
7.488000 -13.431600 7.445844
7.534800 -13.431600 7.491312
7.581600 -13.431600 7.575245
7.628400 -13.431600 7.634893
7.675200 -13.431600 7.695300
7.722000 -13.431600 7.753809
7.768800 -13.431600 7.840869
7.815600 -13.431600 7.886324
7.862400 -13.431600 7.958717
7.909200 -13.431600 8.033258
7.956000 -13.431600 8.085667
8.002800 -13.431600 8.092419
8.049600 -13.431600 8.186754
13.057200 -13.431600 7.584079
13.244400 -13.431600 7.564770
13.291200 -13.431600 7.569857
13.338000 -13.431600 7.572125
13.384800 -13.431600 7.572125
13.431600 -13.431600 7.572125
13.946400 -13.431600 7.589326
13.993200 -13.431600 7.603429
14.040000 -13.431600 7.605195
14.554800 -13.431600 7.693566
14.601600 -13.431600 7.693566
14.695200 -13.431600 7.694951
15.958800 -13.431600 6.328560
16.005600 -13.431600 6.329291
-18.720000 -13.384800 0.000000
-18.673200 -13.384800 0.000000
-18.626400 -13.384800 0.000000
-18.579600 -13.384800 -14.781987
-18.532800 -13.384800 -14.767648
-18.486000 -13.384800 -14.767648
-18.439200 -13.384800 -14.766232
-18.392400 -13.384800 -14.734206
-18.345600 -13.384800 -14.707463
-18.298800 -13.384800 -14.683186
-18.252000 -13.384800 -14.676692
-18.205200 -13.384800 -14.669423
-18.158400 -13.384800 -14.657521
-18.111600 -13.384800 -14.627615
-18.064800 -13.384800 -14.620436
-18.018000 -13.384800 -14.619724
-17.971200 -13.384800 -14.609862
-17.924400 -13.384800 -14.580176
-17.877600 -13.384800 -14.568643
-17.830800 -13.384800 -14.568253
-17.784000 -13.384800 -14.533259
-17.737200 -13.384800 -14.522007
-17.690400 -13.384800 -14.499209
-17.643600 -13.384800 -14.467658
-17.596800 -13.384800 -14.459909
-17.550000 -13.384800 -14.459909
-17.503200 -13.384800 -14.456708
-17.456400 -13.384800 -14.437285
-17.409600 -13.384800 -14.382857
-17.362800 -13.384800 -14.362633
-17.316000 -13.384800 -14.362633
-17.269200 -13.384800 -14.342687
-17.222400 -13.384800 -14.290395
-17.175600 -13.384800 -14.276598
-17.128800 -13.384800 -14.306970
-17.082000 -13.384800 -14.306970
-17.035200 -13.384800 -14.306970
-16.988400 -13.384800 -14.296187
-16.941600 -13.384800 -14.288135
-16.894800 -13.384800 -14.286751
-16.848000 -13.384800 -14.261675
-16.801200 -13.384800 -14.164642
-16.754400 -13.384800 -14.090986
-16.707600 -13.384800 -14.058977
-16.660800 -13.384800 -14.024520
-16.614000 -13.384800 -14.006468
-16.567200 -13.384800 -13.980928
-16.520400 -13.384800 -13.960580
-16.473600 -13.384800 -13.956131
-16.426800 -13.384800 -13.914936
-16.380000 -13.384800 -13.861791
-16.333200 -13.384800 -13.840873
-16.286400 -13.384800 -13.776956
-16.239600 -13.384800 -13.694730
-16.192800 -13.384800 -13.620669
-16.146000 -13.384800 -13.524987
-14.835600 -13.384800 5.047032
-14.788800 -13.384800 5.084946
-14.742000 -13.384800 5.107314
-14.695200 -13.384800 5.147236
-14.648400 -13.384800 5.189049
-14.601600 -13.384800 5.206747
-14.554800 -13.384800 5.244792
-14.508000 -13.384800 5.275568
-14.461200 -13.384800 5.301012
-14.414400 -13.384800 5.316180
-14.367600 -13.384800 5.331362
-14.320800 -13.384800 5.345034
-14.274000 -13.384800 5.376318
-14.227200 -13.384800 5.380224
-14.180400 -13.384800 5.390268
-14.133600 -13.384800 5.394793
-14.086800 -13.384800 5.397753
-14.040000 -13.384800 5.414178
-13.993200 -13.384800 5.415885
-13.946400 -13.384800 5.419541
-13.899600 -13.384800 5.427033
-13.852800 -13.384800 5.438048
-13.806000 -13.384800 5.447476
-13.759200 -13.384800 5.454532
-13.712400 -13.384800 5.458618
-13.665600 -13.384800 5.466624
-13.618800 -13.384800 5.474127
-13.572000 -13.384800 5.479905
-13.525200 -13.384800 5.500964
-13.478400 -13.384800 5.519699
-13.431600 -13.384800 5.535159
-13.384800 -13.384800 5.576693
-5.756400 -13.384800 6.784135
-5.709600 -13.384800 6.744201
-5.662800 -13.384800 6.710492
-5.616000 -13.384800 6.622230
-5.569200 -13.384800 6.607285
-5.522400 -13.384800 6.544859
-5.475600 -13.384800 6.509095
-5.428800 -13.384800 6.456366
-5.382000 -13.384800 6.405738
-5.335200 -13.384800 6.335643
-5.288400 -13.384800 6.305812
-5.241600 -13.384800 6.229916
-5.194800 -13.384800 6.190746
-5.148000 -13.384800 6.162113
-5.101200 -13.384800 6.120963
-5.054400 -13.384800 6.087649
-5.007600 -13.384800 6.020400
-4.960800 -13.384800 5.984640
-4.914000 -13.384800 5.971644
-4.867200 -13.384800 5.926370
-4.820400 -13.384800 5.894698
-4.773600 -13.384800 5.871124
-4.726800 -13.384800 5.837029
-4.680000 -13.384800 5.806908
-4.633200 -13.384800 5.770472
-4.586400 -13.384800 5.724997
-4.539600 -13.384800 5.685351
-4.492800 -13.384800 5.642831
-4.446000 -13.384800 5.627692
-4.399200 -13.384800 5.616627
-4.352400 -13.384800 5.563897
-4.305600 -13.384800 5.534820
-4.258800 -13.384800 5.500360
-4.212000 -13.384800 5.490658
-4.165200 -13.384800 5.481848
-4.118400 -13.384800 5.472245
-4.071600 -13.384800 5.448088
-4.024800 -13.384800 5.420316
-3.978000 -13.384800 5.389981
-3.931200 -13.384800 5.375573
-3.884400 -13.384800 5.357395
-3.837600 -13.384800 5.341166
-3.790800 -13.384800 5.329425
-3.744000 -13.384800 5.321806
-3.697200 -13.384800 5.302535
-3.650400 -13.384800 5.278243
-3.603600 -13.384800 5.260543
-3.556800 -13.384800 5.230997
-3.510000 -13.384800 5.201738
-3.463200 -13.384800 5.192433
-3.416400 -13.384800 5.170334
-3.369600 -13.384800 5.144472
-3.322800 -13.384800 5.139051
-3.276000 -13.384800 5.134542
-3.229200 -13.384800 5.118009
-3.182400 -13.384800 5.090856
-3.135600 -13.384800 5.090608
-3.088800 -13.384800 5.086054
-3.042000 -13.384800 5.082356
-2.995200 -13.384800 5.067650
-2.948400 -13.384800 5.050205
-2.901600 -13.384800 5.028689
-2.854800 -13.384800 5.006699
-2.808000 -13.384800 4.978912
-2.761200 -13.384800 4.972323
-2.714400 -13.384800 4.966772
-2.667600 -13.384800 4.950296
-2.620800 -13.384800 4.938692
-2.574000 -13.384800 4.935263
-2.527200 -13.384800 4.923844
-2.480400 -13.384800 4.918175
-2.433600 -13.384800 4.902816
-2.386800 -13.384800 4.892566
-2.340000 -13.384800 4.883088
-2.293200 -13.384800 4.868188
-2.246400 -13.384800 4.863844
-2.199600 -13.384800 4.853198
-2.152800 -13.384800 4.850402
-2.106000 -13.384800 4.834000
-2.059200 -13.384800 4.840875
-2.012400 -13.384800 4.828527
-1.965600 -13.384800 4.831506
-1.918800 -13.384800 4.817194
-1.872000 -13.384800 4.802159
-1.825200 -13.384800 4.786852
-1.778400 -13.384800 4.785690
-1.731600 -13.384800 4.782434
-1.684800 -13.384800 4.775819
-1.638000 -13.384800 4.775819
-1.591200 -13.384800 4.775986
-1.544400 -13.384800 4.775986
-1.497600 -13.384800 4.770981
-1.450800 -13.384800 4.770215
-1.404000 -13.384800 4.770981
-1.357200 -13.384800 4.770981
-1.310400 -13.384800 4.770215
-1.263600 -13.384800 4.761870
-1.216800 -13.384800 4.744289
-1.170000 -13.384800 4.754943
-1.123200 -13.384800 4.754943
-1.076400 -13.384800 4.732066
-1.029600 -13.384800 4.720856
-0.982800 -13.384800 4.717638
-0.936000 -13.384800 4.714210
-0.889200 -13.384800 4.714210
-0.842400 -13.384800 4.702333
-0.795600 -13.384800 4.702333
-0.748800 -13.384800 4.712188
-0.702000 -13.384800 4.704309
-0.655200 -13.384800 4.706847
-0.608400 -13.384800 4.714379
-0.561600 -13.384800 4.714379
-0.514800 -13.384800 4.714379
-0.468000 -13.384800 4.706847
-0.421200 -13.384800 4.711321
-0.374400 -13.384800 4.744572
-0.327600 -13.384800 4.742889
-0.280800 -13.384800 4.723638
-0.234000 -13.384800 4.744623
-0.187200 -13.384800 4.723638
-0.140400 -13.384800 4.744623
-0.093600 -13.384800 4.751375
-0.046800 -13.384800 4.749542
0.000000 -13.384800 4.744697
0.046800 -13.384800 4.749542
0.093600 -13.384800 4.744148
0.140400 -13.384800 4.744697
0.187200 -13.384800 4.702182
0.234000 -13.384800 4.697952
0.280800 -13.384800 4.695318
0.327600 -13.384800 4.711946
0.374400 -13.384800 4.735977
0.421200 -13.384800 4.733822
0.468000 -13.384800 4.736085
0.514800 -13.384800 4.752946
0.561600 -13.384800 4.747242
0.608400 -13.384800 4.757201
0.655200 -13.384800 4.737660
0.702000 -13.384800 4.730296
0.748800 -13.384800 4.742315
0.795600 -13.384800 4.730296
0.842400 -13.384800 4.730296
0.889200 -13.384800 4.730296
0.936000 -13.384800 4.735640
0.982800 -13.384800 4.764329
1.029600 -13.384800 4.764329
1.076400 -13.384800 4.772365
1.123200 -13.384800 4.782415
1.170000 -13.384800 4.792275
1.216800 -13.384800 4.799999
1.263600 -13.384800 4.832184
1.310400 -13.384800 4.826637
1.357200 -13.384800 4.838420
1.404000 -13.384800 4.838420
1.450800 -13.384800 4.851586
1.497600 -13.384800 4.851586
1.544400 -13.384800 4.867301
1.591200 -13.384800 4.871809
1.638000 -13.384800 4.884051
1.684800 -13.384800 4.900401
1.731600 -13.384800 4.916026
1.778400 -13.384800 4.925658
1.825200 -13.384800 4.962599
1.872000 -13.384800 4.978003
1.918800 -13.384800 4.986274
1.965600 -13.384800 4.993543
2.012400 -13.384800 5.000361
2.059200 -13.384800 5.000361
2.106000 -13.384800 4.993543
2.152800 -13.384800 4.982212
2.199600 -13.384800 4.993071
2.246400 -13.384800 5.000172
2.293200 -13.384800 5.013182
2.340000 -13.384800 5.018450
2.386800 -13.384800 5.046234
2.433600 -13.384800 5.056540
2.480400 -13.384800 5.063589
2.527200 -13.384800 5.075227
2.574000 -13.384800 5.094017
2.620800 -13.384800 5.144444
2.667600 -13.384800 5.164187
2.714400 -13.384800 5.181755
2.761200 -13.384800 5.192708
2.808000 -13.384800 5.210473
2.854800 -13.384800 5.212006
2.901600 -13.384800 5.212006
2.948400 -13.384800 5.210473
2.995200 -13.384800 5.210473
3.042000 -13.384800 5.256839
3.088800 -13.384800 5.259160
3.135600 -13.384800 5.259160
3.182400 -13.384800 5.279502
3.229200 -13.384800 5.289615
3.276000 -13.384800 5.313839
3.322800 -13.384800 5.320645
3.369600 -13.384800 5.320645
3.416400 -13.384800 5.365662
3.463200 -13.384800 5.380533
3.510000 -13.384800 5.388643
3.556800 -13.384800 5.417649
3.603600 -13.384800 5.433543
3.650400 -13.384800 5.446417
3.697200 -13.384800 5.447759
3.744000 -13.384800 5.454249
3.790800 -13.384800 5.461582
3.837600 -13.384800 5.480665
3.884400 -13.384800 5.504208
3.931200 -13.384800 5.519320
3.978000 -13.384800 5.523489
4.024800 -13.384800 5.541286
4.071600 -13.384800 5.556909
4.118400 -13.384800 5.562522
4.165200 -13.384800 5.567474
4.212000 -13.384800 5.587882
4.258800 -13.384800 5.661911
4.305600 -13.384800 5.684222
4.352400 -13.384800 5.689761
4.399200 -13.384800 5.702229
4.446000 -13.384800 5.727499
4.492800 -13.384800 5.730405
4.539600 -13.384800 5.736576
4.586400 -13.384800 5.736576
4.633200 -13.384800 5.749338
4.680000 -13.384800 5.765789
4.726800 -13.384800 5.770433
4.773600 -13.384800 5.798171
4.820400 -13.384800 5.823244
4.867200 -13.384800 5.854016
4.914000 -13.384800 5.904704
4.960800 -13.384800 5.918942
5.007600 -13.384800 5.926420
5.054400 -13.384800 5.940631
5.101200 -13.384800 5.951939
5.148000 -13.384800 5.952007
5.194800 -13.384800 5.963479
5.241600 -13.384800 6.000306
5.288400 -13.384800 6.005511
5.335200 -13.384800 6.020622
5.382000 -13.384800 6.015525
5.428800 -13.384800 6.034618
5.475600 -13.384800 6.065200
5.522400 -13.384800 6.101097
5.569200 -13.384800 6.111175
5.616000 -13.384800 6.143821
5.662800 -13.384800 6.153394
5.709600 -13.384800 6.169847
5.756400 -13.384800 6.185571
5.803200 -13.384800 6.240383
5.850000 -13.384800 6.264433
5.896800 -13.384800 6.282134
5.943600 -13.384800 6.304086
5.990400 -13.384800 6.340924
6.037200 -13.384800 6.371117
6.084000 -13.384800 6.377297
6.130800 -13.384800 6.394679
6.177600 -13.384800 6.403037
6.224400 -13.384800 6.426618
6.271200 -13.384800 6.459979
6.318000 -13.384800 6.504495
6.364800 -13.384800 6.534582
6.411600 -13.384800 6.553865
6.458400 -13.384800 6.595827
6.505200 -13.384800 6.638177
6.552000 -13.384800 6.686632
6.598800 -13.384800 6.704938
6.645600 -13.384800 6.735725
6.692400 -13.384800 6.740873
6.739200 -13.384800 6.754130
6.786000 -13.384800 6.776853
6.832800 -13.384800 6.801951
6.879600 -13.384800 6.822925
6.926400 -13.384800 6.869756
6.973200 -13.384800 6.924911
7.020000 -13.384800 6.995493
7.066800 -13.384800 7.039734
7.113600 -13.384800 7.083229
7.160400 -13.384800 7.099601
7.207200 -13.384800 7.141906
7.254000 -13.384800 7.189260
7.300800 -13.384800 7.252999
7.347600 -13.384800 7.290083
7.394400 -13.384800 7.308122
7.441200 -13.384800 7.390897
7.488000 -13.384800 7.445844
7.534800 -13.384800 7.491312
7.581600 -13.384800 7.573063
7.628400 -13.384800 7.616195
7.675200 -13.384800 7.700378
7.722000 -13.384800 7.777472
7.768800 -13.384800 7.865585
7.815600 -13.384800 7.958717
7.862400 -13.384800 8.032877
7.909200 -13.384800 8.099073
7.956000 -13.384800 8.140651
8.002800 -13.384800 8.186754
8.049600 -13.384800 8.259209
13.057200 -13.384800 7.589427
13.104000 -13.384800 7.584518
13.150800 -13.384800 7.584079
13.197600 -13.384800 7.582196
13.946400 -13.384800 7.589326
13.993200 -13.384800 7.603429
14.274000 -13.384800 7.649256
14.648400 -13.384800 7.694951
14.695200 -13.384800 7.695755
14.742000 -13.384800 7.694488
14.788800 -13.384800 7.680729
16.801200 -13.384800 4.216104
-18.720000 -13.338000 0.000000
-18.673200 -13.338000 0.000000
-18.626400 -13.338000 0.000000
-18.579600 -13.338000 -14.801822
-18.532800 -13.338000 -14.787696
-18.486000 -13.338000 -14.767648
-18.439200 -13.338000 -14.758877
-18.392400 -13.338000 -14.716107
-18.345600 -13.338000 -14.698332
-18.298800 -13.338000 -14.683186
-18.252000 -13.338000 -14.676692
-18.205200 -13.338000 -14.672002
-18.158400 -13.338000 -14.657521
-18.111600 -13.338000 -14.627615
-18.064800 -13.338000 -14.620436
-18.018000 -13.338000 -14.613572
-17.971200 -13.338000 -14.609002
-17.924400 -13.338000 -14.580176
-17.877600 -13.338000 -14.569381
-17.830800 -13.338000 -14.568253
-17.784000 -13.338000 -14.557628
-17.737200 -13.338000 -14.533259
-17.690400 -13.338000 -14.526627
-17.643600 -13.338000 -14.480958
-17.596800 -13.338000 -14.461949
-17.550000 -13.338000 -14.459909
-17.503200 -13.338000 -14.456708
-17.456400 -13.338000 -14.437285
-17.409600 -13.338000 -14.393877
-17.362800 -13.338000 -14.388091
-17.316000 -13.338000 -14.382857
-17.269200 -13.338000 -14.362633
-17.222400 -13.338000 -14.325747
-17.175600 -13.338000 -14.290395
-17.128800 -13.338000 -14.307516
-17.082000 -13.338000 -14.307516
-17.035200 -13.338000 -14.307516
-16.988400 -13.338000 -14.296187
-16.941600 -13.338000 -14.288135
-16.894800 -13.338000 -14.286751
-16.848000 -13.338000 -14.261675
-16.801200 -13.338000 -14.194142
-16.754400 -13.338000 -14.152310
-16.707600 -13.338000 -14.090986
-16.660800 -13.338000 -14.034252
-16.614000 -13.338000 -14.022945
-16.567200 -13.338000 -13.985226
-16.520400 -13.338000 -13.964943
-16.473600 -13.338000 -13.968203
-16.426800 -13.338000 -13.918194
-16.380000 -13.338000 -13.883714
-16.333200 -13.338000 -13.861791
-16.286400 -13.338000 -13.781720
-16.239600 -13.338000 -13.686258
-16.192800 -13.338000 -13.601008
-14.835600 -13.338000 5.078438
-14.788800 -13.338000 5.097414
-14.742000 -13.338000 5.142742
-14.695200 -13.338000 5.189049
-14.648400 -13.338000 5.224733
-14.601600 -13.338000 5.242669
-14.554800 -13.338000 5.275568
-14.508000 -13.338000 5.301012
-14.461200 -13.338000 5.316180
-14.414400 -13.338000 5.333389
-14.367600 -13.338000 5.345034
-14.320800 -13.338000 5.369163
-14.274000 -13.338000 5.384689
-14.227200 -13.338000 5.394793
-14.180400 -13.338000 5.395928
-14.133600 -13.338000 5.404667
-14.086800 -13.338000 5.416177
-14.040000 -13.338000 5.427033
-13.993200 -13.338000 5.434773
-13.946400 -13.338000 5.437248
-13.899600 -13.338000 5.439319
-13.852800 -13.338000 5.452122
-13.806000 -13.338000 5.458618
-13.759200 -13.338000 5.469136
-13.712400 -13.338000 5.472636
-13.665600 -13.338000 5.474910
-13.618800 -13.338000 5.483157
-13.572000 -13.338000 5.501967
-13.525200 -13.338000 5.527422
-13.478400 -13.338000 5.539339
-13.431600 -13.338000 5.562476
-5.756400 -13.338000 6.833644
-5.709600 -13.338000 6.823786
-5.662800 -13.338000 6.752694
-5.616000 -13.338000 6.705329
-5.569200 -13.338000 6.622230
-5.522400 -13.338000 6.566147
-5.475600 -13.338000 6.509095
-5.428800 -13.338000 6.480649
-5.382000 -13.338000 6.426217
-5.335200 -13.338000 6.324237
-5.288400 -13.338000 6.302330
-5.241600 -13.338000 6.229916
-5.194800 -13.338000 6.190746
-5.148000 -13.338000 6.158467
-5.101200 -13.338000 6.111298
-5.054400 -13.338000 6.067161
-5.007600 -13.338000 6.025926
-4.960800 -13.338000 5.984640
-4.914000 -13.338000 5.974322
-4.867200 -13.338000 5.945419
-4.820400 -13.338000 5.922387
-4.773600 -13.338000 5.872781
-4.726800 -13.338000 5.841709
-4.680000 -13.338000 5.800153
-4.633200 -13.338000 5.760298
-4.586400 -13.338000 5.724997
-4.539600 -13.338000 5.686592
-4.492800 -13.338000 5.642847
-4.446000 -13.338000 5.631508
-4.399200 -13.338000 5.618754
-4.352400 -13.338000 5.567504
-4.305600 -13.338000 5.551175
-4.258800 -13.338000 5.516541
-4.212000 -13.338000 5.500360
-4.165200 -13.338000 5.490522
-4.118400 -13.338000 5.475597
-4.071600 -13.338000 5.456483
-4.024800 -13.338000 5.433137
-3.978000 -13.338000 5.389981
-3.931200 -13.338000 5.365051
-3.884400 -13.338000 5.357395
-3.837600 -13.338000 5.329425
-3.790800 -13.338000 5.312603
-3.744000 -13.338000 5.302535
-3.697200 -13.338000 5.299324
-3.650400 -13.338000 5.271693
-3.603600 -13.338000 5.241147
-3.556800 -13.338000 5.230997
-3.510000 -13.338000 5.202965
-3.463200 -13.338000 5.192433
-3.416400 -13.338000 5.169422
-3.369600 -13.338000 5.139051
-3.322800 -13.338000 5.129924
-3.276000 -13.338000 5.116895
-3.229200 -13.338000 5.109391
-3.182400 -13.338000 5.090608
-3.135600 -13.338000 5.086054
-3.088800 -13.338000 5.069428
-3.042000 -13.338000 5.068012
-2.995200 -13.338000 5.064227
-2.948400 -13.338000 5.045067
-2.901600 -13.338000 5.025047
-2.854800 -13.338000 5.002748
-2.808000 -13.338000 4.970496
-2.761200 -13.338000 4.967287
-2.714400 -13.338000 4.950296
-2.667600 -13.338000 4.940668
-2.620800 -13.338000 4.938692
-2.574000 -13.338000 4.938619
-2.527200 -13.338000 4.923844
-2.480400 -13.338000 4.904071
-2.433600 -13.338000 4.897993
-2.386800 -13.338000 4.886061
-2.340000 -13.338000 4.874961
-2.293200 -13.338000 4.860777
-2.246400 -13.338000 4.849911
-2.199600 -13.338000 4.845895
-2.152800 -13.338000 4.845895
-2.106000 -13.338000 4.834000
-2.059200 -13.338000 4.834000
-2.012400 -13.338000 4.831506
-1.965600 -13.338000 4.834000
-1.918800 -13.338000 4.826593
-1.872000 -13.338000 4.823063
-1.825200 -13.338000 4.802159
-1.778400 -13.338000 4.786852
-1.731600 -13.338000 4.780332
-1.684800 -13.338000 4.774903
-1.638000 -13.338000 4.769537
-1.591200 -13.338000 4.774903
-1.544400 -13.338000 4.770981
-1.497600 -13.338000 4.770215
-1.450800 -13.338000 4.770215
-1.404000 -13.338000 4.774903
-1.357200 -13.338000 4.770981
-1.310400 -13.338000 4.769429
-1.263600 -13.338000 4.754943
-1.216800 -13.338000 4.742504
-1.170000 -13.338000 4.744289
-1.123200 -13.338000 4.744289
-1.076400 -13.338000 4.732066
-1.029600 -13.338000 4.720856
-0.982800 -13.338000 4.717638
-0.936000 -13.338000 4.717638
-0.889200 -13.338000 4.714210
-0.842400 -13.338000 4.699749
-0.795600 -13.338000 4.699749
-0.748800 -13.338000 4.702333
-0.702000 -13.338000 4.702333
-0.655200 -13.338000 4.702777
-0.608400 -13.338000 4.704579
-0.561600 -13.338000 4.702777
-0.514800 -13.338000 4.702777
-0.468000 -13.338000 4.699650
-0.421200 -13.338000 4.685925
-0.374400 -13.338000 4.704549
-0.327600 -13.338000 4.704549
-0.280800 -13.338000 4.704549
-0.234000 -13.338000 4.726606
-0.187200 -13.338000 4.721943
-0.140400 -13.338000 4.726606
-0.093600 -13.338000 4.744697
-0.046800 -13.338000 4.731994
0.000000 -13.338000 4.723638
0.046800 -13.338000 4.735855
0.093600 -13.338000 4.711946
0.140400 -13.338000 4.711946
0.187200 -13.338000 4.695318
0.234000 -13.338000 4.695318
0.280800 -13.338000 4.695318
0.327600 -13.338000 4.735977
0.374400 -13.338000 4.737660
0.421200 -13.338000 4.736085
0.468000 -13.338000 4.737660
0.514800 -13.338000 4.752946
0.561600 -13.338000 4.747242
0.608400 -13.338000 4.745154
0.655200 -13.338000 4.730296
0.702000 -13.338000 4.722476
0.748800 -13.338000 4.728233
0.795600 -13.338000 4.726276
0.842400 -13.338000 4.726276
0.889200 -13.338000 4.726276
0.936000 -13.338000 4.748537
0.982800 -13.338000 4.782415
1.029600 -13.338000 4.772365
1.076400 -13.338000 4.782415
1.123200 -13.338000 4.789402
1.170000 -13.338000 4.792275
1.216800 -13.338000 4.799999
1.263600 -13.338000 4.829691
1.310400 -13.338000 4.820931
1.357200 -13.338000 4.829691
1.404000 -13.338000 4.832184
1.450800 -13.338000 4.851586
1.497600 -13.338000 4.867301
1.544400 -13.338000 4.874299
1.591200 -13.338000 4.878862
1.638000 -13.338000 4.894068
1.684800 -13.338000 4.900401
1.731600 -13.338000 4.915790
1.778400 -13.338000 4.916026
1.825200 -13.338000 4.925658
1.872000 -13.338000 4.956697
1.918800 -13.338000 4.956697
1.965600 -13.338000 4.974285
2.012400 -13.338000 4.973608
2.059200 -13.338000 4.974903
2.106000 -13.338000 4.977424
2.152800 -13.338000 4.974285
2.199600 -13.338000 4.982212
2.246400 -13.338000 4.993071
2.293200 -13.338000 5.000172
2.340000 -13.338000 5.012898
2.386800 -13.338000 5.018450
2.433600 -13.338000 5.055998
2.480400 -13.338000 5.062686
2.527200 -13.338000 5.069059
2.574000 -13.338000 5.080339
2.620800 -13.338000 5.105270
2.667600 -13.338000 5.154407
2.714400 -13.338000 5.164958
2.761200 -13.338000 5.186927
2.808000 -13.338000 5.196044
2.854800 -13.338000 5.196608
2.901600 -13.338000 5.196044
2.948400 -13.338000 5.198842
2.995200 -13.338000 5.202600
3.042000 -13.338000 5.252122
3.088800 -13.338000 5.256839
3.135600 -13.338000 5.258447
3.182400 -13.338000 5.279502
3.229200 -13.338000 5.289615
3.276000 -13.338000 5.299161
3.322800 -13.338000 5.313489
3.369600 -13.338000 5.308165
3.416400 -13.338000 5.337103
3.463200 -13.338000 5.349227
3.510000 -13.338000 5.385203
3.556800 -13.338000 5.399315
3.603600 -13.338000 5.412750
3.650400 -13.338000 5.423279
3.697200 -13.338000 5.435642
3.744000 -13.338000 5.449368
3.790800 -13.338000 5.460079
3.837600 -13.338000 5.477221
3.884400 -13.338000 5.499164
3.931200 -13.338000 5.517886
3.978000 -13.338000 5.519320
4.024800 -13.338000 5.528763
4.071600 -13.338000 5.543568
4.118400 -13.338000 5.551729
4.165200 -13.338000 5.564800
4.212000 -13.338000 5.582004
4.258800 -13.338000 5.616156
4.305600 -13.338000 5.656243
4.352400 -13.338000 5.659000
4.399200 -13.338000 5.689761
4.446000 -13.338000 5.716097
4.492800 -13.338000 5.727145
4.539600 -13.338000 5.730405
4.586400 -13.338000 5.730405
4.633200 -13.338000 5.747322
4.680000 -13.338000 5.765789
4.726800 -13.338000 5.785786
4.773600 -13.338000 5.806635
4.820400 -13.338000 5.823244
4.867200 -13.338000 5.854016
4.914000 -13.338000 5.891970
4.960800 -13.338000 5.904704
5.007600 -13.338000 5.917851
5.054400 -13.338000 5.922661
5.101200 -13.338000 5.940631
5.148000 -13.338000 5.951939
5.194800 -13.338000 5.964995
5.241600 -13.338000 6.005511
5.288400 -13.338000 6.008814
5.335200 -13.338000 6.022885
5.382000 -13.338000 6.022885
5.428800 -13.338000 6.037249
5.475600 -13.338000 6.050016
5.522400 -13.338000 6.064110
5.569200 -13.338000 6.101097
5.616000 -13.338000 6.137108
5.662800 -13.338000 6.145731
5.709600 -13.338000 6.163631
5.756400 -13.338000 6.179484
5.803200 -13.338000 6.233156
5.850000 -13.338000 6.262620
5.896800 -13.338000 6.279474
5.943600 -13.338000 6.292765
5.990400 -13.338000 6.304363
6.037200 -13.338000 6.349711
6.084000 -13.338000 6.364835
6.130800 -13.338000 6.383859
6.177600 -13.338000 6.400899
6.224400 -13.338000 6.415455
6.271200 -13.338000 6.481263
6.318000 -13.338000 6.504495
6.364800 -13.338000 6.534582
6.411600 -13.338000 6.553865
6.458400 -13.338000 6.608904
6.505200 -13.338000 6.655925
6.552000 -13.338000 6.679407
6.598800 -13.338000 6.692898
6.645600 -13.338000 6.723865
6.692400 -13.338000 6.735725
6.739200 -13.338000 6.747358
6.786000 -13.338000 6.777628
6.832800 -13.338000 6.811500
6.879600 -13.338000 6.837605
6.926400 -13.338000 6.881166
6.973200 -13.338000 6.924253
7.020000 -13.338000 6.991905
7.066800 -13.338000 7.035309
7.113600 -13.338000 7.083229
7.160400 -13.338000 7.099925
7.207200 -13.338000 7.141906
7.254000 -13.338000 7.207908
7.300800 -13.338000 7.252999
7.347600 -13.338000 7.290083
7.394400 -13.338000 7.318516
7.441200 -13.338000 7.390897
7.488000 -13.338000 7.457393
7.534800 -13.338000 7.544640
7.581600 -13.338000 7.590322
7.628400 -13.338000 7.646246
7.675200 -13.338000 7.722378
7.722000 -13.338000 7.797316
7.768800 -13.338000 7.865585
7.815600 -13.338000 8.006598
7.862400 -13.338000 8.099844
7.909200 -13.338000 8.186754
7.956000 -13.338000 8.284159
8.002800 -13.338000 8.342503
8.049600 -13.338000 8.364391
13.104000 -13.338000 7.584079
14.554800 -13.338000 7.686998
14.601600 -13.338000 7.689703
14.648400 -13.338000 7.694951
14.695200 -13.338000 7.695755
14.742000 -13.338000 7.694951
14.788800 -13.338000 7.686998
16.754400 -13.338000 4.395844
16.801200 -13.338000 4.337713
18.111600 -13.338000 -2.206103
-18.720000 -13.291200 0.000000
-18.673200 -13.291200 0.000000
-18.626400 -13.291200 0.000000
-18.579600 -13.291200 -14.793512
-18.532800 -13.291200 -14.767648
-18.486000 -13.291200 -14.767648
-18.439200 -13.291200 -14.766232
-18.392400 -13.291200 -14.740363
-18.345600 -13.291200 -14.711365
-18.298800 -13.291200 -14.683663
-18.252000 -13.291200 -14.680291
-18.205200 -13.291200 -14.680192
-18.158400 -13.291200 -14.672002
-18.111600 -13.291200 -14.629351
-18.064800 -13.291200 -14.620436
-18.018000 -13.291200 -14.609862
-17.971200 -13.291200 -14.584858
-17.924400 -13.291200 -14.576668
-17.877600 -13.291200 -14.569381
-17.830800 -13.291200 -14.568253
-17.784000 -13.291200 -14.569381
-17.737200 -13.291200 -14.571759
-17.690400 -13.291200 -14.569381
-17.643600 -13.291200 -14.526627
-17.596800 -13.291200 -14.499209
-17.550000 -13.291200 -14.480958
-17.503200 -13.291200 -14.457985
-17.456400 -13.291200 -14.443199
-17.409600 -13.291200 -14.400515
-17.362800 -13.291200 -14.393877
-17.316000 -13.291200 -14.393877
-17.269200 -13.291200 -14.393877
-17.222400 -13.291200 -14.362633
-17.175600 -13.291200 -14.332195
-17.128800 -13.291200 -14.342687
-17.082000 -13.291200 -14.325747
-17.035200 -13.291200 -14.335145
-16.988400 -13.291200 -14.307516
-16.941600 -13.291200 -14.306970
-16.894800 -13.291200 -14.296187
-16.848000 -13.291200 -14.273491
-16.801200 -13.291200 -14.225108
-16.754400 -13.291200 -14.169480
-16.707600 -13.291200 -14.130696
-16.660800 -13.291200 -14.058463
-16.614000 -13.291200 -14.034252
-16.567200 -13.291200 -14.006468
-16.520400 -13.291200 -13.977670
-16.473600 -13.291200 -13.985226
-16.426800 -13.291200 -13.964943
-16.380000 -13.291200 -13.938492
-16.333200 -13.291200 -13.883714
-16.286400 -13.291200 -13.838121
-16.239600 -13.291200 -13.703081
-15.818400 -13.291200 -11.421122
-14.835600 -13.291200 5.103083
-14.788800 -13.291200 5.142742
-14.742000 -13.291200 5.182487
-14.695200 -13.291200 5.224733
-14.648400 -13.291200 5.242669
-14.601600 -13.291200 5.273221
-14.554800 -13.291200 5.310102
-14.508000 -13.291200 5.316503
-14.461200 -13.291200 5.333389
-14.414400 -13.291200 5.345941
-14.367600 -13.291200 5.363540
-14.320800 -13.291200 5.378036
-14.274000 -13.291200 5.395534
-14.227200 -13.291200 5.397160
-14.180400 -13.291200 5.416177
-14.133600 -13.291200 5.419541
-14.086800 -13.291200 5.427832
-14.040000 -13.291200 5.436888
-13.993200 -13.291200 5.437727
-13.946400 -13.291200 5.451594
-13.899600 -13.291200 5.457910
-13.852800 -13.291200 5.467933
-13.806000 -13.291200 5.474127
-13.759200 -13.291200 5.475860
-13.712400 -13.291200 5.477939
-13.665600 -13.291200 5.483157
-13.618800 -13.291200 5.500964
-13.572000 -13.291200 5.518671
-13.525200 -13.291200 5.542100
-13.478400 -13.291200 5.572265
-13.431600 -13.291200 5.600829
-5.756400 -13.291200 6.904521
-5.709600 -13.291200 6.837841
-5.662800 -13.291200 6.823786
-5.616000 -13.291200 6.752694
-5.569200 -13.291200 6.705329
-5.522400 -13.291200 6.622230
-5.475600 -13.291200 6.544859
-5.428800 -13.291200 6.493351
-5.382000 -13.291200 6.443106
-5.335200 -13.291200 6.380916
-5.288400 -13.291200 6.307889
-5.241600 -13.291200 6.268401
-5.194800 -13.291200 6.196752
-5.148000 -13.291200 6.136326
-5.101200 -13.291200 6.111298
-5.054400 -13.291200 6.066866
-5.007600 -13.291200 6.025926
-4.960800 -13.291200 5.984640
-4.914000 -13.291200 5.979337
-4.867200 -13.291200 5.938900
-4.820400 -13.291200 5.920597
-4.773600 -13.291200 5.872781
-4.726800 -13.291200 5.833787
-4.680000 -13.291200 5.796355
-4.633200 -13.291200 5.759572
-4.586400 -13.291200 5.702859
-4.539600 -13.291200 5.676728
-4.492800 -13.291200 5.642847
-4.446000 -13.291200 5.633120
-4.399200 -13.291200 5.627692
-4.352400 -13.291200 5.585150
-4.305600 -13.291200 5.563897
-4.258800 -13.291200 5.531654
-4.212000 -13.291200 5.517794
-4.165200 -13.291200 5.498644
-4.118400 -13.291200 5.481848
-4.071600 -13.291200 5.459487
-4.024800 -13.291200 5.448088
-3.978000 -13.291200 5.407544
-3.931200 -13.291200 5.360520
-3.884400 -13.291200 5.351896
-3.837600 -13.291200 5.319377
-3.790800 -13.291200 5.302535
-3.744000 -13.291200 5.283403
-3.697200 -13.291200 5.271235
-3.650400 -13.291200 5.230997
-3.603600 -13.291200 5.213625
-3.556800 -13.291200 5.202965
-3.510000 -13.291200 5.196352
-3.463200 -13.291200 5.170334
-3.416400 -13.291200 5.159740
-3.369600 -13.291200 5.133843
-3.322800 -13.291200 5.120390
-3.276000 -13.291200 5.115742
-3.229200 -13.291200 5.082651
-3.182400 -13.291200 5.075922
-3.135600 -13.291200 5.068012
-3.088800 -13.291200 5.058835
-3.042000 -13.291200 5.053892
-2.995200 -13.291200 5.038909
-2.948400 -13.291200 5.028689
-2.901600 -13.291200 5.018408
-2.854800 -13.291200 5.003145
-2.808000 -13.291200 4.978912
-2.761200 -13.291200 4.972323
-2.714400 -13.291200 4.967287
-2.667600 -13.291200 4.956238
-2.620800 -13.291200 4.951012
-2.574000 -13.291200 4.945109
-2.527200 -13.291200 4.930331
-2.480400 -13.291200 4.910314
-2.433600 -13.291200 4.898092
-2.386800 -13.291200 4.883088
-2.340000 -13.291200 4.874961
-2.293200 -13.291200 4.861409
-2.246400 -13.291200 4.849911
-2.199600 -13.291200 4.849911
-2.152800 -13.291200 4.845895
-2.106000 -13.291200 4.844185
-2.059200 -13.291200 4.844185
-2.012400 -13.291200 4.831538
-1.965600 -13.291200 4.840875
-1.918800 -13.291200 4.826593
-1.872000 -13.291200 4.817194
-1.825200 -13.291200 4.797055
-1.778400 -13.291200 4.782434
-1.731600 -13.291200 4.779931
-1.684800 -13.291200 4.774903
-1.638000 -13.291200 4.766643
-1.591200 -13.291200 4.769537
-1.544400 -13.291200 4.770981
-1.497600 -13.291200 4.770981
-1.450800 -13.291200 4.774903
-1.404000 -13.291200 4.775484
-1.357200 -13.291200 4.775102
-1.310400 -13.291200 4.770215
-1.263600 -13.291200 4.752824
-1.216800 -13.291200 4.739062
-1.170000 -13.291200 4.739062
-1.123200 -13.291200 4.739062
-1.076400 -13.291200 4.726917
-1.029600 -13.291200 4.699749
-0.982800 -13.291200 4.699398
-0.936000 -13.291200 4.699749
-0.889200 -13.291200 4.699398
-0.842400 -13.291200 4.695681
-0.795600 -13.291200 4.695681
-0.748800 -13.291200 4.690800
-0.702000 -13.291200 4.699430
-0.655200 -13.291200 4.702333
-0.608400 -13.291200 4.702777
-0.561600 -13.291200 4.687717
-0.514800 -13.291200 4.702777
-0.468000 -13.291200 4.702777
-0.421200 -13.291200 4.699650
-0.374400 -13.291200 4.704549
-0.327600 -13.291200 4.704549
-0.280800 -13.291200 4.704549
-0.234000 -13.291200 4.731994
-0.187200 -13.291200 4.731994
-0.140400 -13.291200 4.744623
-0.093600 -13.291200 4.760006
-0.046800 -13.291200 4.754055
0.000000 -13.291200 4.749542
0.046800 -13.291200 4.749542
0.093600 -13.291200 4.746961
0.140400 -13.291200 4.744697
0.187200 -13.291200 4.733822
0.234000 -13.291200 4.697952
0.280800 -13.291200 4.702908
0.327600 -13.291200 4.745027
0.374400 -13.291200 4.746961
0.421200 -13.291200 4.736085
0.468000 -13.291200 4.745027
0.514800 -13.291200 4.760052
0.561600 -13.291200 4.760052
0.608400 -13.291200 4.760052
0.655200 -13.291200 4.736085
0.702000 -13.291200 4.728470
0.748800 -13.291200 4.757201
0.795600 -13.291200 4.760052
0.842400 -13.291200 4.752803
0.889200 -13.291200 4.746172
0.936000 -13.291200 4.764329
0.982800 -13.291200 4.785360
1.029600 -13.291200 4.782415
1.076400 -13.291200 4.787213
1.123200 -13.291200 4.792275
1.170000 -13.291200 4.799729
1.216800 -13.291200 4.803365
1.263600 -13.291200 4.824999
1.310400 -13.291200 4.820207
1.357200 -13.291200 4.826637
1.404000 -13.291200 4.831522
1.450800 -13.291200 4.852785
1.497600 -13.291200 4.864410
1.544400 -13.291200 4.871809
1.591200 -13.291200 4.877208
1.638000 -13.291200 4.884051
1.684800 -13.291200 4.894068
1.731600 -13.291200 4.915790
1.778400 -13.291200 4.916026
1.825200 -13.291200 4.930089
1.872000 -13.291200 4.948996
1.918800 -13.291200 4.960105
1.965600 -13.291200 4.975244
2.012400 -13.291200 4.974285
2.059200 -13.291200 4.986159
2.106000 -13.291200 4.982965
2.152800 -13.291200 4.974285
2.199600 -13.291200 4.993543
2.246400 -13.291200 5.012898
2.293200 -13.291200 5.013905
2.340000 -13.291200 5.013905
2.386800 -13.291200 5.018450
2.433600 -13.291200 5.043504
2.480400 -13.291200 5.056540
2.527200 -13.291200 5.062686
2.574000 -13.291200 5.076853
2.620800 -13.291200 5.107606
2.667600 -13.291200 5.154407
2.714400 -13.291200 5.164187
2.761200 -13.291200 5.178885
2.808000 -13.291200 5.196044
2.854800 -13.291200 5.196044
2.901600 -13.291200 5.189977
2.948400 -13.291200 5.192609
2.995200 -13.291200 5.192609
3.042000 -13.291200 5.210473
3.088800 -13.291200 5.225407
3.135600 -13.291200 5.240393
3.182400 -13.291200 5.252122
3.229200 -13.291200 5.284225
3.276000 -13.291200 5.289806
3.322800 -13.291200 5.296106
3.369600 -13.291200 5.296106
3.416400 -13.291200 5.308165
3.463200 -13.291200 5.325556
3.510000 -13.291200 5.341415
3.556800 -13.291200 5.388643
3.603600 -13.291200 5.423279
3.650400 -13.291200 5.424202
3.697200 -13.291200 5.435642
3.744000 -13.291200 5.456311
3.790800 -13.291200 5.464387
3.837600 -13.291200 5.480665
3.884400 -13.291200 5.512739
3.931200 -13.291200 5.522021
3.978000 -13.291200 5.525268
4.024800 -13.291200 5.541286
4.071600 -13.291200 5.551729
4.118400 -13.291200 5.551729
4.165200 -13.291200 5.567474
4.212000 -13.291200 5.582004
4.258800 -13.291200 5.613188
4.305600 -13.291200 5.650053
4.352400 -13.291200 5.656243
4.399200 -13.291200 5.663033
4.446000 -13.291200 5.689761
4.492800 -13.291200 5.715789
4.539600 -13.291200 5.725049
4.586400 -13.291200 5.730402
4.633200 -13.291200 5.743537
4.680000 -13.291200 5.762015
4.726800 -13.291200 5.785786
4.773600 -13.291200 5.806635
4.820400 -13.291200 5.815511
4.867200 -13.291200 5.847331
4.914000 -13.291200 5.865430
4.960800 -13.291200 5.891970
5.007600 -13.291200 5.909506
5.054400 -13.291200 5.918942
5.101200 -13.291200 5.939269
5.148000 -13.291200 5.947324
5.194800 -13.291200 5.963141
5.241600 -13.291200 6.000306
5.288400 -13.291200 6.008639
5.335200 -13.291200 6.020622
5.382000 -13.291200 6.022219
5.428800 -13.291200 6.037249
5.475600 -13.291200 6.050016
5.522400 -13.291200 6.064110
5.569200 -13.291200 6.089156
5.616000 -13.291200 6.134960
5.662800 -13.291200 6.137341
5.709600 -13.291200 6.157720
5.756400 -13.291200 6.163631
5.803200 -13.291200 6.233156
5.850000 -13.291200 6.260464
5.896800 -13.291200 6.279474
5.943600 -13.291200 6.291829
5.990400 -13.291200 6.304363
6.037200 -13.291200 6.349711
6.084000 -13.291200 6.357839
6.130800 -13.291200 6.377297
6.177600 -13.291200 6.394679
6.224400 -13.291200 6.410704
6.271200 -13.291200 6.459072
6.318000 -13.291200 6.494122
6.364800 -13.291200 6.522088
6.411600 -13.291200 6.543276
6.458400 -13.291200 6.611871
6.505200 -13.291200 6.636197
6.552000 -13.291200 6.669912
6.598800 -13.291200 6.686632
6.645600 -13.291200 6.704938
6.692400 -13.291200 6.724234
6.739200 -13.291200 6.738428
6.786000 -13.291200 6.763943
6.832800 -13.291200 6.801023
6.879600 -13.291200 6.824933
6.926400 -13.291200 6.869756
6.973200 -13.291200 6.894825
7.020000 -13.291200 6.967754
7.066800 -13.291200 7.005732
7.113600 -13.291200 7.045712
7.160400 -13.291200 7.096015
7.207200 -13.291200 7.107177
7.254000 -13.291200 7.207908
7.300800 -13.291200 7.240593
7.347600 -13.291200 7.288955
7.394400 -13.291200 7.359716
7.441200 -13.291200 7.391768
7.488000 -13.291200 7.445844
7.534800 -13.291200 7.544640
7.581600 -13.291200 7.592282
7.628400 -13.291200 7.664835
7.675200 -13.291200 7.740713
7.722000 -13.291200 7.824120
7.768800 -13.291200 7.934521
7.815600 -13.291200 8.085667
7.862400 -13.291200 8.186754
7.909200 -13.291200 8.227950
7.956000 -13.291200 8.342503
8.002800 -13.291200 8.517072
13.244400 -13.291200 7.599989
14.508000 -13.291200 7.689285
14.554800 -13.291200 7.694488
14.601600 -13.291200 7.704636
14.648400 -13.291200 7.704636
14.695200 -13.291200 7.699703
14.742000 -13.291200 7.699703
15.771600 -13.291200 6.403632
17.596800 -13.291200 1.039972
17.643600 -13.291200 0.829270
17.690400 -13.291200 0.457127
17.737200 -13.291200 0.193053
17.877600 -13.291200 -0.663468
17.924400 -13.291200 -0.999714
-18.720000 -13.244400 0.000000
-18.673200 -13.244400 0.000000
-18.626400 -13.244400 0.000000
-18.579600 -13.244400 -14.824736
-18.532800 -13.244400 -14.787963
-18.486000 -13.244400 -14.787963
-18.439200 -13.244400 -14.767648
-18.392400 -13.244400 -14.759555
-18.345600 -13.244400 -14.716107
-18.298800 -13.244400 -14.696010
-18.252000 -13.244400 -14.683663
-18.205200 -13.244400 -14.680291
-18.158400 -13.244400 -14.676692
-18.111600 -13.244400 -14.657521
-18.064800 -13.244400 -14.629351
-18.018000 -13.244400 -14.613572
-17.971200 -13.244400 -14.584925
-17.924400 -13.244400 -14.576668
-17.877600 -13.244400 -14.578605
-17.830800 -13.244400 -14.569381
-17.784000 -13.244400 -14.571759
-17.737200 -13.244400 -14.571759
-17.690400 -13.244400 -14.571759
-17.643600 -13.244400 -14.569381
-17.596800 -13.244400 -14.519426
-17.550000 -13.244400 -14.517196
-17.503200 -13.244400 -14.461949
-17.456400 -13.244400 -14.444044
-17.409600 -13.244400 -14.436727
-17.362800 -13.244400 -14.398493
-17.316000 -13.244400 -14.398493
-17.269200 -13.244400 -14.404560
-17.222400 -13.244400 -14.377194
-17.175600 -13.244400 -14.342687
-17.128800 -13.244400 -14.342687
-17.082000 -13.244400 -14.325747
-17.035200 -13.244400 -14.325747
-16.988400 -13.244400 -14.306970
-16.941600 -13.244400 -14.298980
-16.894800 -13.244400 -14.306970
-16.848000 -13.244400 -14.298352
-16.801200 -13.244400 -14.247729
-16.754400 -13.244400 -14.225108
-16.707600 -13.244400 -14.216134
-16.660800 -13.244400 -14.102217
-16.614000 -13.244400 -14.078631
-16.567200 -13.244400 -14.033187
-16.520400 -13.244400 -14.006912
-16.473600 -13.244400 -14.020572
-16.426800 -13.244400 -13.992959
-16.380000 -13.244400 -13.988745
-16.333200 -13.244400 -13.956131
-16.286400 -13.244400 -13.883714
-16.239600 -13.244400 -13.703081
-15.865200 -13.244400 -11.550063
-15.818400 -13.244400 -11.103199
-14.929200 -13.244400 5.035984
-14.882400 -13.244400 5.097414
-14.835600 -13.244400 5.167685
-14.788800 -13.244400 5.187943
-14.742000 -13.244400 5.224733
-14.695200 -13.244400 5.242669
-14.648400 -13.244400 5.270415
-14.601600 -13.244400 5.298144
-14.554800 -13.244400 5.317394
-14.508000 -13.244400 5.345941
-14.461200 -13.244400 5.361621
-14.414400 -13.244400 5.372275
-14.367600 -13.244400 5.380224
-14.320800 -13.244400 5.394793
-14.274000 -13.244400 5.412269
-14.227200 -13.244400 5.419497
-14.180400 -13.244400 5.435698
-14.133600 -13.244400 5.435905
-14.086800 -13.244400 5.437727
-14.040000 -13.244400 5.442714
-13.993200 -13.244400 5.457252
-13.946400 -13.244400 5.460447
-13.899600 -13.244400 5.470673
-13.852800 -13.244400 5.477939
-13.806000 -13.244400 5.481134
-13.759200 -13.244400 5.482771
-13.712400 -13.244400 5.486248
-13.665600 -13.244400 5.493185
-13.618800 -13.244400 5.513245
-13.572000 -13.244400 5.546492
-13.525200 -13.244400 5.572265
-13.478400 -13.244400 5.602750
-5.756400 -13.244400 7.006340
-5.709600 -13.244400 6.904521
-5.662800 -13.244400 6.837841
-5.616000 -13.244400 6.803976
-5.569200 -13.244400 6.708820
-5.522400 -13.244400 6.622230
-5.475600 -13.244400 6.544859
-5.428800 -13.244400 6.498861
-5.382000 -13.244400 6.455690
-5.335200 -13.244400 6.380916
-5.288400 -13.244400 6.316391
-5.241600 -13.244400 6.278667
-5.194800 -13.244400 6.204711
-5.148000 -13.244400 6.136326
-5.101200 -13.244400 6.120963
-5.054400 -13.244400 6.067161
-5.007600 -13.244400 6.025926
-4.960800 -13.244400 5.991393
-4.914000 -13.244400 5.978381
-4.867200 -13.244400 5.930975
-4.820400 -13.244400 5.917108
-4.773600 -13.244400 5.872272
-4.726800 -13.244400 5.824949
-4.680000 -13.244400 5.796355
-4.633200 -13.244400 5.759929
-4.586400 -13.244400 5.719785
-4.539600 -13.244400 5.683880
-4.492800 -13.244400 5.651703
-4.446000 -13.244400 5.633120
-4.399200 -13.244400 5.622145
-4.352400 -13.244400 5.585150
-4.305600 -13.244400 5.563897
-4.258800 -13.244400 5.531654
-4.212000 -13.244400 5.516541
-4.165200 -13.244400 5.493426
-4.118400 -13.244400 5.481848
-4.071600 -13.244400 5.448088
-4.024800 -13.244400 5.427677
-3.978000 -13.244400 5.379940
-3.931200 -13.244400 5.355008
-3.884400 -13.244400 5.323846
-3.837600 -13.244400 5.303460
-3.790800 -13.244400 5.283403
-3.744000 -13.244400 5.262097
-3.697200 -13.244400 5.249889
-3.650400 -13.244400 5.221190
-3.603600 -13.244400 5.213625
-3.556800 -13.244400 5.202965
-3.510000 -13.244400 5.193223
-3.463200 -13.244400 5.157992
-3.416400 -13.244400 5.144371
-3.369600 -13.244400 5.131017
-3.322800 -13.244400 5.120169
-3.276000 -13.244400 5.083272
-3.229200 -13.244400 5.064227
-3.182400 -13.244400 5.058967
-3.135600 -13.244400 5.058835
-3.088800 -13.244400 5.049003
-3.042000 -13.244400 5.033896
-2.995200 -13.244400 5.033539
-2.948400 -13.244400 5.025047
-2.901600 -13.244400 5.016409
-2.854800 -13.244400 4.997703
-2.808000 -13.244400 4.976700
-2.761200 -13.244400 4.972260
-2.714400 -13.244400 4.956238
-2.667600 -13.244400 4.940668
-2.620800 -13.244400 4.930331
-2.574000 -13.244400 4.930250
-2.527200 -13.244400 4.904071
-2.480400 -13.244400 4.898092
-2.433600 -13.244400 4.886061
-2.386800 -13.244400 4.880148
-2.340000 -13.244400 4.868188
-2.293200 -13.244400 4.850402
-2.246400 -13.244400 4.844185
-2.199600 -13.244400 4.835856
-2.152800 -13.244400 4.834000
-2.106000 -13.244400 4.831538
-2.059200 -13.244400 4.829187
-2.012400 -13.244400 4.816750
-1.965600 -13.244400 4.816750
-1.918800 -13.244400 4.802159
-1.872000 -13.244400 4.788197
-1.825200 -13.244400 4.779931
-1.778400 -13.244400 4.775819
-1.731600 -13.244400 4.765085
-1.684800 -13.244400 4.746729
-1.638000 -13.244400 4.739903
-1.591200 -13.244400 4.746729
-1.544400 -13.244400 4.757645
-1.497600 -13.244400 4.746729
-1.450800 -13.244400 4.764776
-1.404000 -13.244400 4.770981
-1.357200 -13.244400 4.766788
-1.310400 -13.244400 4.763699
-1.263600 -13.244400 4.742963
-1.216800 -13.244400 4.737662
-1.170000 -13.244400 4.742504
-1.123200 -13.244400 4.742504
-1.076400 -13.244400 4.732066
-1.029600 -13.244400 4.707271
-0.982800 -13.244400 4.699749
-0.936000 -13.244400 4.699430
-0.889200 -13.244400 4.695681
-0.842400 -13.244400 4.689680
-0.795600 -13.244400 4.681953
-0.748800 -13.244400 4.681953
-0.702000 -13.244400 4.681953
-0.655200 -13.244400 4.686581
-0.608400 -13.244400 4.686581
-0.561600 -13.244400 4.680983
-0.514800 -13.244400 4.685925
-0.468000 -13.244400 4.695338
-0.421200 -13.244400 4.680983
-0.374400 -13.244400 4.680983
-0.327600 -13.244400 4.691249
-0.280800 -13.244400 4.695338
-0.234000 -13.244400 4.709634
-0.187200 -13.244400 4.706464
-0.140400 -13.244400 4.721943
-0.093600 -13.244400 4.754055
-0.046800 -13.244400 4.749542
0.000000 -13.244400 4.744697
0.046800 -13.244400 4.744697
0.093600 -13.244400 4.744697
0.140400 -13.244400 4.735855
0.187200 -13.244400 4.701350
0.234000 -13.244400 4.689601
0.280800 -13.244400 4.697952
0.327600 -13.244400 4.744148
0.374400 -13.244400 4.747242
0.421200 -13.244400 4.745027
0.468000 -13.244400 4.758604
0.514800 -13.244400 4.768701
0.561600 -13.244400 4.773868
0.608400 -13.244400 4.765284
0.655200 -13.244400 4.757201
0.702000 -13.244400 4.757488
0.748800 -13.244400 4.761750
0.795600 -13.244400 4.764329
0.842400 -13.244400 4.757488
0.889200 -13.244400 4.757488
0.936000 -13.244400 4.764329
0.982800 -13.244400 4.782415
1.029600 -13.244400 4.764329
1.076400 -13.244400 4.764329
1.123200 -13.244400 4.782415
1.170000 -13.244400 4.789402
1.216800 -13.244400 4.799999
1.263600 -13.244400 4.823218
1.310400 -13.244400 4.820207
1.357200 -13.244400 4.829691
1.404000 -13.244400 4.838420
1.450800 -13.244400 4.860223
1.497600 -13.244400 4.874299
1.544400 -13.244400 4.874299
1.591200 -13.244400 4.881510
1.638000 -13.244400 4.894068
1.684800 -13.244400 4.900401
1.731600 -13.244400 4.915790
1.778400 -13.244400 4.920108
1.825200 -13.244400 4.930089
1.872000 -13.244400 4.948996
1.918800 -13.244400 4.956228
1.965600 -13.244400 4.975244
2.012400 -13.244400 4.960105
2.059200 -13.244400 4.986159
2.106000 -13.244400 4.986159
2.152800 -13.244400 4.977424
2.199600 -13.244400 4.993543
2.246400 -13.244400 5.012898
2.293200 -13.244400 5.020749
2.340000 -13.244400 5.020749
2.386800 -13.244400 5.040016
2.433600 -13.244400 5.043504
2.480400 -13.244400 5.055998
2.527200 -13.244400 5.057034
2.574000 -13.244400 5.075227
2.620800 -13.244400 5.104727
2.667600 -13.244400 5.146505
2.714400 -13.244400 5.154407
2.761200 -13.244400 5.169728
2.808000 -13.244400 5.196044
2.854800 -13.244400 5.196044
2.901600 -13.244400 5.189829
2.948400 -13.244400 5.196044
2.995200 -13.244400 5.192609
3.042000 -13.244400 5.225407
3.088800 -13.244400 5.235948
3.135600 -13.244400 5.240393
3.182400 -13.244400 5.250662
3.229200 -13.244400 5.284225
3.276000 -13.244400 5.289615
3.322800 -13.244400 5.292899
3.369600 -13.244400 5.289615
3.416400 -13.244400 5.304302
3.463200 -13.244400 5.320462
3.510000 -13.244400 5.341415
3.556800 -13.244400 5.380533
3.603600 -13.244400 5.398150
3.650400 -13.244400 5.411362
3.697200 -13.244400 5.433089
3.744000 -13.244400 5.460079
3.790800 -13.244400 5.471572
3.837600 -13.244400 5.509054
3.884400 -13.244400 5.519320
3.931200 -13.244400 5.522021
3.978000 -13.244400 5.519320
4.024800 -13.244400 5.526883
4.071600 -13.244400 5.543559
4.118400 -13.244400 5.543568
4.165200 -13.244400 5.554645
4.212000 -13.244400 5.564800
4.258800 -13.244400 5.587448
4.305600 -13.244400 5.616156
4.352400 -13.244400 5.630388
4.399200 -13.244400 5.652767
4.446000 -13.244400 5.673081
4.492800 -13.244400 5.709169
4.539600 -13.244400 5.715789
4.586400 -13.244400 5.720820
4.633200 -13.244400 5.743537
4.680000 -13.244400 5.770417
4.726800 -13.244400 5.785786
4.773600 -13.244400 5.799447
4.820400 -13.244400 5.815198
4.867200 -13.244400 5.846623
4.914000 -13.244400 5.868720
4.960800 -13.244400 5.877899
5.007600 -13.244400 5.909506
5.054400 -13.244400 5.918942
5.101200 -13.244400 5.923473
5.148000 -13.244400 5.923473
5.194800 -13.244400 5.957178
5.241600 -13.244400 6.000306
5.288400 -13.244400 6.008814
5.335200 -13.244400 6.020622
5.382000 -13.244400 6.022885
5.428800 -13.244400 6.034618
5.475600 -13.244400 6.048312
5.522400 -13.244400 6.064110
5.569200 -13.244400 6.082996
5.616000 -13.244400 6.137108
5.662800 -13.244400 6.137341
5.709600 -13.244400 6.157720
5.756400 -13.244400 6.163631
5.803200 -13.244400 6.194789
5.850000 -13.244400 6.243194
5.896800 -13.244400 6.270363
5.943600 -13.244400 6.279585
5.990400 -13.244400 6.303098
6.037200 -13.244400 6.341664
6.084000 -13.244400 6.343495
6.130800 -13.244400 6.371117
6.177600 -13.244400 6.388865
6.224400 -13.244400 6.410704
6.271200 -13.244400 6.481263
6.318000 -13.244400 6.517889
6.364800 -13.244400 6.536214
6.411600 -13.244400 6.543276
6.458400 -13.244400 6.595827
6.505200 -13.244400 6.621487
6.552000 -13.244400 6.638177
6.598800 -13.244400 6.677252
6.645600 -13.244400 6.704938
6.692400 -13.244400 6.731938
6.739200 -13.244400 6.750705
6.786000 -13.244400 6.785007
6.832800 -13.244400 6.811500
6.879600 -13.244400 6.837605
6.926400 -13.244400 6.891271
6.973200 -13.244400 6.936140
7.020000 -13.244400 6.967754
7.066800 -13.244400 7.005732
7.113600 -13.244400 7.079475
7.160400 -13.244400 7.096015
7.207200 -13.244400 7.148710
7.254000 -13.244400 7.227489
7.300800 -13.244400 7.242780
7.347600 -13.244400 7.290083
7.394400 -13.244400 7.350725
7.441200 -13.244400 7.389087
7.488000 -13.244400 7.415789
7.534800 -13.244400 7.544640
7.581600 -13.244400 7.594542
7.628400 -13.244400 7.664835
7.675200 -13.244400 7.730730
7.722000 -13.244400 7.824120
7.768800 -13.244400 7.950706
7.815600 -13.244400 8.099073
7.862400 -13.244400 8.227950
7.909200 -13.244400 8.339438
7.956000 -13.244400 8.434906
8.002800 -13.244400 8.546046
14.414400 -13.244400 7.689703
14.461200 -13.244400 7.695867
14.508000 -13.244400 7.695867
14.601600 -13.244400 7.723684
14.648400 -13.244400 7.723684
14.695200 -13.244400 7.719765
14.742000 -13.244400 7.719161
14.788800 -13.244400 7.707498
14.835600 -13.244400 7.707498
14.882400 -13.244400 7.707498
16.520400 -13.244400 6.378745
16.941600 -13.244400 4.157665
16.988400 -13.244400 4.033600
17.035200 -13.244400 3.867043
17.175600 -13.244400 3.124574
17.222400 -13.244400 2.960177
17.596800 -13.244400 1.191062
17.830800 -13.244400 -0.093221
17.877600 -13.244400 -0.426465
18.252000 -13.244400 -2.456862
18.298800 -13.244400 -2.584858
-18.720000 -13.197600 0.000000
-18.673200 -13.197600 0.000000
-18.626400 -13.197600 0.000000
-18.579600 -13.197600 -14.802766
-18.532800 -13.197600 -14.787963
-18.486000 -13.197600 -14.767648
-18.439200 -13.197600 -14.767648
-18.392400 -13.197600 -14.759555
-18.345600 -13.197600 -14.716107
-18.298800 -13.197600 -14.711279
-18.252000 -13.197600 -14.696010
-18.205200 -13.197600 -14.688395
-18.158400 -13.197600 -14.680192
-18.111600 -13.197600 -14.669423
-18.064800 -13.197600 -14.631707
-18.018000 -13.197600 -14.621504
-17.971200 -13.197600 -14.603377
-17.924400 -13.197600 -14.578605
-17.877600 -13.197600 -14.578605
-17.830800 -13.197600 -14.569381
-17.784000 -13.197600 -14.571759
-17.737200 -13.197600 -14.563359
-17.690400 -13.197600 -14.563359
-17.643600 -13.197600 -14.563359
-17.596800 -13.197600 -14.521895
-17.550000 -13.197600 -14.521895
-17.503200 -13.197600 -14.493874
-17.456400 -13.197600 -14.463295
-17.409600 -13.197600 -14.444044
-17.362800 -13.197600 -14.404560
-17.316000 -13.197600 -14.398493
-17.269200 -13.197600 -14.404560
-17.222400 -13.197600 -14.370522
-17.175600 -13.197600 -14.342687
-17.128800 -13.197600 -14.325747
-17.082000 -13.197600 -14.319667
-17.035200 -13.197600 -14.306970
-16.988400 -13.197600 -14.298352
-16.941600 -13.197600 -14.286751
-16.894800 -13.197600 -14.286751
-16.848000 -13.197600 -14.286751
-16.801200 -13.197600 -14.244187
-16.754400 -13.197600 -14.225108
-16.707600 -13.197600 -14.216134
-16.660800 -13.197600 -14.114113
-16.614000 -13.197600 -14.090986
-16.567200 -13.197600 -14.046101
-16.520400 -13.197600 -14.006912
-16.473600 -13.197600 -14.022945
-16.426800 -13.197600 -13.992959
-16.380000 -13.197600 -13.988745
-16.333200 -13.197600 -13.938492
-16.286400 -13.197600 -13.861791
-15.865200 -13.197600 -11.421122
-15.818400 -13.197600 -11.103199
-14.976000 -13.197600 5.049492
-14.929200 -13.197600 5.074547
-14.882400 -13.197600 5.151117
-14.835600 -13.197600 5.182487
-14.788800 -13.197600 5.198945
-14.742000 -13.197600 5.238027
-14.695200 -13.197600 5.267430
-14.648400 -13.197600 5.291703
-14.601600 -13.197600 5.310102
-14.554800 -13.197600 5.335524
-14.508000 -13.197600 5.358307
-14.461200 -13.197600 5.365210
-14.414400 -13.197600 5.383135
-14.367600 -13.197600 5.394793
-14.320800 -13.197600 5.412269
-14.274000 -13.197600 5.416177
-14.227200 -13.197600 5.431433
-14.180400 -13.197600 5.435905
-14.133600 -13.197600 5.436888
-14.086800 -13.197600 5.438627
-14.040000 -13.197600 5.452891
-13.993200 -13.197600 5.459061
-13.946400 -13.197600 5.472636
-13.899600 -13.197600 5.481007
-13.852800 -13.197600 5.482771
-13.806000 -13.197600 5.485727
-13.759200 -13.197600 5.487995
-13.712400 -13.197600 5.498613
-13.665600 -13.197600 5.515608
-13.618800 -13.197600 5.532364
-13.572000 -13.197600 5.572265
-13.525200 -13.197600 5.602750
-5.756400 -13.197600 7.039728
-5.709600 -13.197600 6.943598
-5.662800 -13.197600 6.840683
-5.616000 -13.197600 6.814289
-5.569200 -13.197600 6.708820
-5.522400 -13.197600 6.622230
-5.475600 -13.197600 6.556859
-5.428800 -13.197600 6.490984
-5.382000 -13.197600 6.443106
-5.335200 -13.197600 6.380916
-5.288400 -13.197600 6.311255
-5.241600 -13.197600 6.224258
-5.194800 -13.197600 6.188850
-5.148000 -13.197600 6.128389
-5.101200 -13.197600 6.109106
-5.054400 -13.197600 6.060613
-5.007600 -13.197600 6.007719
-4.960800 -13.197600 5.985911
-4.914000 -13.197600 5.978381
-4.867200 -13.197600 5.930975
-4.820400 -13.197600 5.917108
-4.773600 -13.197600 5.872272
-4.726800 -13.197600 5.806628
-4.680000 -13.197600 5.795893
-4.633200 -13.197600 5.759929
-4.586400 -13.197600 5.702859
-4.539600 -13.197600 5.680064
-4.492800 -13.197600 5.642847
-4.446000 -13.197600 5.631508
-4.399200 -13.197600 5.594110
-4.352400 -13.197600 5.573375
-4.305600 -13.197600 5.542716
-4.258800 -13.197600 5.525166
-4.212000 -13.197600 5.516541
-4.165200 -13.197600 5.490658
-4.118400 -13.197600 5.472195
-4.071600 -13.197600 5.435054
-4.024800 -13.197600 5.407544
-3.978000 -13.197600 5.365051
-3.931200 -13.197600 5.350071
-3.884400 -13.197600 5.336686
-3.837600 -13.197600 5.303460
-3.790800 -13.197600 5.281532
-3.744000 -13.197600 5.249889
-3.697200 -13.197600 5.238905
-3.650400 -13.197600 5.213625
-3.603600 -13.197600 5.196207
-3.556800 -13.197600 5.196207
-3.510000 -13.197600 5.169422
-3.463200 -13.197600 5.153526
-3.416400 -13.197600 5.138674
-3.369600 -13.197600 5.124664
-3.322800 -13.197600 5.104958
-3.276000 -13.197600 5.076471
-3.229200 -13.197600 5.058835
-3.182400 -13.197600 5.049003
-3.135600 -13.197600 5.038909
-3.088800 -13.197600 5.033896
-3.042000 -13.197600 5.020232
-2.995200 -13.197600 5.020232
-2.948400 -13.197600 5.018408
-2.901600 -13.197600 5.007052
-2.854800 -13.197600 4.976700
-2.808000 -13.197600 4.969312
-2.761200 -13.197600 4.963220
-2.714400 -13.197600 4.933144
-2.667600 -13.197600 4.927696
-2.620800 -13.197600 4.921049
-2.574000 -13.197600 4.926210
-2.527200 -13.197600 4.904071
-2.480400 -13.197600 4.899571
-2.433600 -13.197600 4.881306
-2.386800 -13.197600 4.873463
-2.340000 -13.197600 4.864223
-2.293200 -13.197600 4.845895
-2.246400 -13.197600 4.829187
-2.199600 -13.197600 4.829187
-2.152800 -13.197600 4.814833
-2.106000 -13.197600 4.803197
-2.059200 -13.197600 4.792765
-2.012400 -13.197600 4.792765
-1.965600 -13.197600 4.788197
-1.918800 -13.197600 4.788197
-1.872000 -13.197600 4.782009
-1.825200 -13.197600 4.778492
-1.778400 -13.197600 4.753170
-1.731600 -13.197600 4.745839
-1.684800 -13.197600 4.724697
-1.638000 -13.197600 4.720997
-1.591200 -13.197600 4.720997
-1.544400 -13.197600 4.720997
-1.497600 -13.197600 4.711603
-1.450800 -13.197600 4.723501
-1.404000 -13.197600 4.725395
-1.357200 -13.197600 4.726057
-1.310400 -13.197600 4.726917
-1.263600 -13.197600 4.725395
-1.216800 -13.197600 4.711889
-1.170000 -13.197600 4.725395
-1.123200 -13.197600 4.707271
-1.076400 -13.197600 4.707271
-1.029600 -13.197600 4.703945
-0.982800 -13.197600 4.699749
-0.936000 -13.197600 4.700045
-0.889200 -13.197600 4.695681
-0.842400 -13.197600 4.689680
-0.795600 -13.197600 4.679058
-0.748800 -13.197600 4.667150
-0.702000 -13.197600 4.667150
-0.655200 -13.197600 4.667150
-0.608400 -13.197600 4.667150
-0.561600 -13.197600 4.650301
-0.514800 -13.197600 4.650301
-0.468000 -13.197600 4.669485
-0.421200 -13.197600 4.669485
-0.374400 -13.197600 4.650301
-0.327600 -13.197600 4.672598
-0.280800 -13.197600 4.672598
-0.234000 -13.197600 4.690603
-0.187200 -13.197600 4.690603
-0.140400 -13.197600 4.696114
-0.093600 -13.197600 4.706464
-0.046800 -13.197600 4.703509
0.000000 -13.197600 4.703904
0.046800 -13.197600 4.703904
0.093600 -13.197600 4.703904
0.140400 -13.197600 4.696114
0.187200 -13.197600 4.682248
0.234000 -13.197600 4.675091
0.280800 -13.197600 4.702908
0.327600 -13.197600 4.746961
0.374400 -13.197600 4.765284
0.421200 -13.197600 4.768701
0.468000 -13.197600 4.777960
0.514800 -13.197600 4.774070
0.561600 -13.197600 4.777960
0.608400 -13.197600 4.773596
0.655200 -13.197600 4.761750
0.702000 -13.197600 4.760052
0.748800 -13.197600 4.769767
0.795600 -13.197600 4.764329
0.842400 -13.197600 4.764329
0.889200 -13.197600 4.764329
0.936000 -13.197600 4.782415
0.982800 -13.197600 4.789402
1.029600 -13.197600 4.782415
1.076400 -13.197600 4.772365
1.123200 -13.197600 4.787213
1.170000 -13.197600 4.787213
1.216800 -13.197600 4.792275
1.263600 -13.197600 4.807841
1.310400 -13.197600 4.787213
1.357200 -13.197600 4.823218
1.404000 -13.197600 4.826976
1.450800 -13.197600 4.849607
1.497600 -13.197600 4.861447
1.544400 -13.197600 4.861447
1.591200 -13.197600 4.878862
1.638000 -13.197600 4.894068
1.684800 -13.197600 4.903661
1.731600 -13.197600 4.916026
1.778400 -13.197600 4.925658
1.825200 -13.197600 4.932783
1.872000 -13.197600 4.947214
1.918800 -13.197600 4.948996
1.965600 -13.197600 4.950555
2.012400 -13.197600 4.948996
2.059200 -13.197600 4.956697
2.106000 -13.197600 4.960105
2.152800 -13.197600 4.961712
2.199600 -13.197600 4.986159
2.246400 -13.197600 5.013905
2.293200 -13.197600 5.031985
2.340000 -13.197600 5.031985
2.386800 -13.197600 5.043504
2.433600 -13.197600 5.055998
2.480400 -13.197600 5.069059
2.527200 -13.197600 5.071329
2.574000 -13.197600 5.080339
2.620800 -13.197600 5.107606
2.667600 -13.197600 5.138281
2.714400 -13.197600 5.149008
2.761200 -13.197600 5.163357
2.808000 -13.197600 5.189829
2.854800 -13.197600 5.189829
2.901600 -13.197600 5.177539
2.948400 -13.197600 5.177539
2.995200 -13.197600 5.184477
3.042000 -13.197600 5.225407
3.088800 -13.197600 5.225407
3.135600 -13.197600 5.240393
3.182400 -13.197600 5.245995
3.229200 -13.197600 5.278703
3.276000 -13.197600 5.278703
3.322800 -13.197600 5.289447
3.369600 -13.197600 5.278703
3.416400 -13.197600 5.296106
3.463200 -13.197600 5.308165
3.510000 -13.197600 5.325556
3.556800 -13.197600 5.342260
3.603600 -13.197600 5.380533
3.650400 -13.197600 5.398150
3.697200 -13.197600 5.423279
3.744000 -13.197600 5.449368
3.790800 -13.197600 5.464387
3.837600 -13.197600 5.494639
3.884400 -13.197600 5.509957
3.931200 -13.197600 5.519392
3.978000 -13.197600 5.516840
4.024800 -13.197600 5.519392
4.071600 -13.197600 5.528763
4.118400 -13.197600 5.541286
4.165200 -13.197600 5.551729
4.212000 -13.197600 5.567474
4.258800 -13.197600 5.587386
4.305600 -13.197600 5.606853
4.352400 -13.197600 5.618276
4.399200 -13.197600 5.636651
4.446000 -13.197600 5.653373
4.492800 -13.197600 5.686243
4.539600 -13.197600 5.714115
4.586400 -13.197600 5.730402
4.633200 -13.197600 5.750971
4.680000 -13.197600 5.770417
4.726800 -13.197600 5.792291
4.773600 -13.197600 5.799447
4.820400 -13.197600 5.813340
4.867200 -13.197600 5.846623
4.914000 -13.197600 5.868720
4.960800 -13.197600 5.892219
5.007600 -13.197600 5.911174
5.054400 -13.197600 5.920973
5.101200 -13.197600 5.920973
5.148000 -13.197600 5.923473
5.194800 -13.197600 5.946229
5.241600 -13.197600 5.979706
5.288400 -13.197600 6.002933
5.335200 -13.197600 6.015662
5.382000 -13.197600 6.022885
5.428800 -13.197600 6.037249
5.475600 -13.197600 6.050016
5.522400 -13.197600 6.075080
5.569200 -13.197600 6.092107
5.616000 -13.197600 6.134960
5.662800 -13.197600 6.137341
5.709600 -13.197600 6.149488
5.756400 -13.197600 6.153394
5.803200 -13.197600 6.189183
5.850000 -13.197600 6.248715
5.896800 -13.197600 6.270578
5.943600 -13.197600 6.288715
5.990400 -13.197600 6.304086
6.037200 -13.197600 6.341664
6.084000 -13.197600 6.344414
6.130800 -13.197600 6.371117
6.177600 -13.197600 6.394679
6.224400 -13.197600 6.411496
6.271200 -13.197600 6.481004
6.318000 -13.197600 6.499152
6.364800 -13.197600 6.505823
6.411600 -13.197600 6.536449
6.458400 -13.197600 6.565667
6.505200 -13.197600 6.612509
6.552000 -13.197600 6.632468
6.598800 -13.197600 6.659854
6.645600 -13.197600 6.686632
6.692400 -13.197600 6.711239
6.739200 -13.197600 6.735742
6.786000 -13.197600 6.776591
6.832800 -13.197600 6.799687
6.879600 -13.197600 6.824933
6.926400 -13.197600 6.885484
6.973200 -13.197600 6.924253
7.020000 -13.197600 6.955368
7.066800 -13.197600 6.978783
7.113600 -13.197600 7.023838
7.160400 -13.197600 7.083229
7.207200 -13.197600 7.107177
7.254000 -13.197600 7.227489
7.300800 -13.197600 7.248934
7.347600 -13.197600 7.343238
7.394400 -13.197600 7.366157
7.441200 -13.197600 7.415789
7.488000 -13.197600 7.433956
7.534800 -13.197600 7.551991
7.581600 -13.197600 7.595516
7.628400 -13.197600 7.662722
7.675200 -13.197600 7.730730
7.722000 -13.197600 7.824120
7.768800 -13.197600 7.958717
7.815600 -13.197600 8.113580
7.862400 -13.197600 8.342503
7.909200 -13.197600 8.434906
7.956000 -13.197600 8.546046
8.002800 -13.197600 8.637479
14.320800 -13.197600 7.666176
14.367600 -13.197600 7.674946
14.414400 -13.197600 7.712547
14.461200 -13.197600 7.704636
14.601600 -13.197600 7.722340
14.648400 -13.197600 7.730120
14.695200 -13.197600 7.730120
14.742000 -13.197600 7.730120
14.788800 -13.197600 7.726018
14.835600 -13.197600 7.729476
14.882400 -13.197600 7.730120
16.426800 -13.197600 6.424700
16.473600 -13.197600 6.421065
16.520400 -13.197600 6.378745
16.988400 -13.197600 4.098888
17.035200 -13.197600 3.988268
17.082000 -13.197600 3.697852
17.128800 -13.197600 3.475207
17.175600 -13.197600 3.241927
17.222400 -13.197600 3.100013
17.316000 -13.197600 2.642879
-18.720000 -13.150800 0.000000
-18.673200 -13.150800 0.000000
-18.626400 -13.150800 0.000000
-18.579600 -13.150800 -14.872857
-18.532800 -13.150800 -14.835053
-18.486000 -13.150800 -14.812929
-18.439200 -13.150800 -14.810145
-18.392400 -13.150800 -14.775287
-18.345600 -13.150800 -14.742271
-18.298800 -13.150800 -14.720228
-18.252000 -13.150800 -14.716107
-18.205200 -13.150800 -14.705865
-18.158400 -13.150800 -14.696010
-18.111600 -13.150800 -14.683090
-18.064800 -13.150800 -14.676692
-18.018000 -13.150800 -14.655596
-17.971200 -13.150800 -14.627615
-17.924400 -13.150800 -14.584925
-17.877600 -13.150800 -14.584858
-17.830800 -13.150800 -14.569381
-17.784000 -13.150800 -14.571759
-17.737200 -13.150800 -14.563359
-17.690400 -13.150800 -14.563359
-17.643600 -13.150800 -14.563359
-17.596800 -13.150800 -14.526627
-17.550000 -13.150800 -14.521895
-17.503200 -13.150800 -14.496557
-17.456400 -13.150800 -14.480958
-17.409600 -13.150800 -14.440111
-17.362800 -13.150800 -14.404560
-17.316000 -13.150800 -14.398493
-17.269200 -13.150800 -14.398493
-17.222400 -13.150800 -14.377194
-17.175600 -13.150800 -14.360412
-17.128800 -13.150800 -14.342687
-17.082000 -13.150800 -14.306970
-17.035200 -13.150800 -14.276598
-16.988400 -13.150800 -14.286751
-16.941600 -13.150800 -14.276598
-16.894800 -13.150800 -14.272410
-16.848000 -13.150800 -14.272410
-16.801200 -13.150800 -14.244187
-16.754400 -13.150800 -14.228703
-16.707600 -13.150800 -14.216134
-16.660800 -13.150800 -14.114113
-16.614000 -13.150800 -14.090986
-16.567200 -13.150800 -14.061229
-16.520400 -13.150800 -14.032108
-16.473600 -13.150800 -14.022945
-16.426800 -13.150800 -13.988745
-16.380000 -13.150800 -13.983780
-16.333200 -13.150800 -13.938492
-15.912000 -13.150800 -11.612757
-15.865200 -13.150800 -11.421122
-14.976000 -13.150800 5.094566
-14.929200 -13.150800 5.151117
-14.882400 -13.150800 5.172118
-14.835600 -13.150800 5.192378
-14.788800 -13.150800 5.224733
-14.742000 -13.150800 5.258202
-14.695200 -13.150800 5.287778
-14.648400 -13.150800 5.317394
-14.601600 -13.150800 5.335524
-14.554800 -13.150800 5.356996
-14.508000 -13.150800 5.363540
-14.461200 -13.150800 5.384844
-14.414400 -13.150800 5.395607
-14.367600 -13.150800 5.413559
-14.320800 -13.150800 5.419382
-14.274000 -13.150800 5.425980
-14.227200 -13.150800 5.435905
-14.180400 -13.150800 5.440412
-14.133600 -13.150800 5.442196
-14.086800 -13.150800 5.455824
-14.040000 -13.150800 5.459015
-13.993200 -13.150800 5.465603
-13.946400 -13.150800 5.480749
-13.899600 -13.150800 5.483377
-13.852800 -13.150800 5.487995
-13.806000 -13.150800 5.492278
-13.759200 -13.150800 5.493519
-13.712400 -13.150800 5.513642
-13.665600 -13.150800 5.522804
-13.618800 -13.150800 5.546492
-13.572000 -13.150800 5.580309
-5.756400 -13.150800 7.121445
-5.709600 -13.150800 7.043121
-5.662800 -13.150800 6.943598
-5.616000 -13.150800 6.826817
-5.569200 -13.150800 6.744201
-5.522400 -13.150800 6.670131
-5.475600 -13.150800 6.583521
-5.428800 -13.150800 6.507164
-5.382000 -13.150800 6.443692
-5.335200 -13.150800 6.380916
-5.288400 -13.150800 6.292175
-5.241600 -13.150800 6.213038
-5.194800 -13.150800 6.196749
-5.148000 -13.150800 6.133780
-5.101200 -13.150800 6.096282
-5.054400 -13.150800 6.060613
-5.007600 -13.150800 6.007719
-4.960800 -13.150800 5.991393
-4.914000 -13.150800 5.981924
-4.867200 -13.150800 5.938900
-4.820400 -13.150800 5.914409
-4.773600 -13.150800 5.862098
-4.726800 -13.150800 5.806628
-4.680000 -13.150800 5.782740
-4.633200 -13.150800 5.759572
-4.586400 -13.150800 5.693352
-4.539600 -13.150800 5.652606
-4.492800 -13.150800 5.632461
-4.446000 -13.150800 5.622145
-4.399200 -13.150800 5.577314
-4.352400 -13.150800 5.563897
-4.305600 -13.150800 5.526941
-4.258800 -13.150800 5.520017
-4.212000 -13.150800 5.511528
-4.165200 -13.150800 5.489018
-4.118400 -13.150800 5.448088
-4.071600 -13.150800 5.427677
-4.024800 -13.150800 5.378421
-3.978000 -13.150800 5.352508
-3.931200 -13.150800 5.321721
-3.884400 -13.150800 5.319428
-3.837600 -13.150800 5.275316
-3.790800 -13.150800 5.259049
-3.744000 -13.150800 5.235029
-3.697200 -13.150800 5.228646
-3.650400 -13.150800 5.204238
-3.603600 -13.150800 5.193223
-3.556800 -13.150800 5.193223
-3.510000 -13.150800 5.157992
-3.463200 -13.150800 5.138674
-3.416400 -13.150800 5.129924
-3.369600 -13.150800 5.124664
-3.322800 -13.150800 5.111229
-3.276000 -13.150800 5.082651
-3.229200 -13.150800 5.053892
-3.182400 -13.150800 5.049003
-3.135600 -13.150800 5.046858
-3.088800 -13.150800 5.033539
-3.042000 -13.150800 5.020232
-2.995200 -13.150800 5.016431
-2.948400 -13.150800 5.008391
-2.901600 -13.150800 4.992154
-2.854800 -13.150800 4.970496
-2.808000 -13.150800 4.956833
-2.761200 -13.150800 4.950296
-2.714400 -13.150800 4.921049
-2.667600 -13.150800 4.904071
-2.620800 -13.150800 4.902816
-2.574000 -13.150800 4.908324
-2.527200 -13.150800 4.900491
-2.480400 -13.150800 4.880148
-2.433600 -13.150800 4.873463
-2.386800 -13.150800 4.864223
-2.340000 -13.150800 4.853386
-2.293200 -13.150800 4.831573
-2.246400 -13.150800 4.814314
-2.199600 -13.150800 4.814314
-2.152800 -13.150800 4.792765
-2.106000 -13.150800 4.788197
-2.059200 -13.150800 4.785812
-2.012400 -13.150800 4.785812
-1.965600 -13.150800 4.782009
-1.918800 -13.150800 4.773707
-1.872000 -13.150800 4.778492
-1.825200 -13.150800 4.768624
-1.778400 -13.150800 4.753170
-1.731600 -13.150800 4.733366
-1.684800 -13.150800 4.719438
-1.638000 -13.150800 4.719438
-1.591200 -13.150800 4.723501
-1.544400 -13.150800 4.719438
-1.497600 -13.150800 4.716273
-1.450800 -13.150800 4.723501
-1.404000 -13.150800 4.723501
-1.357200 -13.150800 4.723501
-1.310400 -13.150800 4.711889
-1.263600 -13.150800 4.695776
-1.216800 -13.150800 4.705920
-1.170000 -13.150800 4.707271
-1.123200 -13.150800 4.705920
-1.076400 -13.150800 4.705920
-1.029600 -13.150800 4.703945
-0.982800 -13.150800 4.700045
-0.936000 -13.150800 4.700045
-0.889200 -13.150800 4.684418
-0.842400 -13.150800 4.672538
-0.795600 -13.150800 4.664187
-0.748800 -13.150800 4.649157
-0.702000 -13.150800 4.648182
-0.655200 -13.150800 4.648182
-0.608400 -13.150800 4.648182
-0.561600 -13.150800 4.634496
-0.514800 -13.150800 4.634496
-0.468000 -13.150800 4.636653
-0.421200 -13.150800 4.640828
-0.374400 -13.150800 4.636653
-0.327600 -13.150800 4.643097
-0.280800 -13.150800 4.643097
-0.234000 -13.150800 4.661800
-0.187200 -13.150800 4.643211
-0.140400 -13.150800 4.672598
-0.093600 -13.150800 4.691249
-0.046800 -13.150800 4.691249
0.000000 -13.150800 4.688479
0.046800 -13.150800 4.684153
0.093600 -13.150800 4.684153
0.140400 -13.150800 4.667631
0.187200 -13.150800 4.667009
0.234000 -13.150800 4.667631
0.280800 -13.150800 4.695318
0.327600 -13.150800 4.746751
0.374400 -13.150800 4.758604
0.421200 -13.150800 4.773596
0.468000 -13.150800 4.777960
0.514800 -13.150800 4.774435
0.561600 -13.150800 4.781401
0.608400 -13.150800 4.774070
0.655200 -13.150800 4.769798
0.702000 -13.150800 4.761750
0.748800 -13.150800 4.769731
0.795600 -13.150800 4.761750
0.842400 -13.150800 4.769731
0.889200 -13.150800 4.769767
0.936000 -13.150800 4.782415
0.982800 -13.150800 4.789402
1.029600 -13.150800 4.782415
1.076400 -13.150800 4.757417
1.123200 -13.150800 4.787213
1.170000 -13.150800 4.782415
1.216800 -13.150800 4.786831
1.263600 -13.150800 4.786831
1.310400 -13.150800 4.775034
1.357200 -13.150800 4.807841
1.404000 -13.150800 4.820207
1.450800 -13.150800 4.829691
1.497600 -13.150800 4.851586
1.544400 -13.150800 4.838174
1.591200 -13.150800 4.861447
1.638000 -13.150800 4.893825
1.684800 -13.150800 4.900401
1.731600 -13.150800 4.915790
1.778400 -13.150800 4.926718
1.825200 -13.150800 4.932783
1.872000 -13.150800 4.948996
1.918800 -13.150800 4.950825
1.965600 -13.150800 4.950825
2.012400 -13.150800 4.950555
2.059200 -13.150800 4.950555
2.106000 -13.150800 4.950555
2.152800 -13.150800 4.950555
2.199600 -13.150800 4.972161
2.246400 -13.150800 4.993071
2.293200 -13.150800 5.013905
2.340000 -13.150800 5.013905
2.386800 -13.150800 5.040016
2.433600 -13.150800 5.043254
2.480400 -13.150800 5.055998
2.527200 -13.150800 5.068834
2.574000 -13.150800 5.080339
2.620800 -13.150800 5.102482
2.667600 -13.150800 5.137657
2.714400 -13.150800 5.146505
2.761200 -13.150800 5.164187
2.808000 -13.150800 5.189829
2.854800 -13.150800 5.176247
2.901600 -13.150800 5.169728
2.948400 -13.150800 5.170245
2.995200 -13.150800 5.177539
3.042000 -13.150800 5.210473
3.088800 -13.150800 5.211437
3.135600 -13.150800 5.235948
3.182400 -13.150800 5.244274
3.229200 -13.150800 5.261351
3.276000 -13.150800 5.261351
3.322800 -13.150800 5.278703
3.369600 -13.150800 5.271278
3.416400 -13.150800 5.289447
3.463200 -13.150800 5.306452
3.510000 -13.150800 5.318361
3.556800 -13.150800 5.333809
3.603600 -13.150800 5.351327
3.650400 -13.150800 5.380686
3.697200 -13.150800 5.412471
3.744000 -13.150800 5.457027
3.790800 -13.150800 5.472262
3.837600 -13.150800 5.494639
3.884400 -13.150800 5.512739
3.931200 -13.150800 5.519392
3.978000 -13.150800 5.517886
4.024800 -13.150800 5.526883
4.071600 -13.150800 5.528763
4.118400 -13.150800 5.526883
4.165200 -13.150800 5.546134
4.212000 -13.150800 5.554645
4.258800 -13.150800 5.576339
4.305600 -13.150800 5.587882
4.352400 -13.150800 5.606853
4.399200 -13.150800 5.620303
4.446000 -13.150800 5.636651
4.492800 -13.150800 5.653373
4.539600 -13.150800 5.686243
4.586400 -13.150800 5.715257
4.633200 -13.150800 5.733448
4.680000 -13.150800 5.759472
4.726800 -13.150800 5.776105
4.773600 -13.150800 5.793136
4.820400 -13.150800 5.806635
4.867200 -13.150800 5.846623
4.914000 -13.150800 5.868720
4.960800 -13.150800 5.891970
5.007600 -13.150800 5.911174
5.054400 -13.150800 5.920840
5.101200 -13.150800 5.920840
5.148000 -13.150800 5.923473
5.194800 -13.150800 5.946229
5.241600 -13.150800 5.979706
5.288400 -13.150800 6.002933
5.335200 -13.150800 6.019657
5.382000 -13.150800 6.022219
5.428800 -13.150800 6.031500
5.475600 -13.150800 6.062936
5.522400 -13.150800 6.068676
5.569200 -13.150800 6.110322
5.616000 -13.150800 6.133696
5.662800 -13.150800 6.137341
5.709600 -13.150800 6.149488
5.756400 -13.150800 6.163050
5.803200 -13.150800 6.193332
5.850000 -13.150800 6.260464
5.896800 -13.150800 6.281513
5.943600 -13.150800 6.304199
5.990400 -13.150800 6.304363
6.037200 -13.150800 6.333187
6.084000 -13.150800 6.341664
6.130800 -13.150800 6.357839
6.177600 -13.150800 6.385151
6.224400 -13.150800 6.411496
6.271200 -13.150800 6.472611
6.318000 -13.150800 6.508177
6.364800 -13.150800 6.514619
6.411600 -13.150800 6.536449
6.458400 -13.150800 6.558888
6.505200 -13.150800 6.611722
6.552000 -13.150800 6.623972
6.598800 -13.150800 6.636197
6.645600 -13.150800 6.663425
6.692400 -13.150800 6.695574
6.739200 -13.150800 6.731938
6.786000 -13.150800 6.763943
6.832800 -13.150800 6.785007
6.879600 -13.150800 6.823673
6.926400 -13.150800 6.880286
6.973200 -13.150800 6.896454
7.020000 -13.150800 6.944956
7.066800 -13.150800 6.967754
7.113600 -13.150800 6.995493
7.160400 -13.150800 7.079475
7.207200 -13.150800 7.110810
7.254000 -13.150800 7.227489
7.300800 -13.150800 7.276610
7.347600 -13.150800 7.303859
7.394400 -13.150800 7.354422
7.441200 -13.150800 7.391768
7.488000 -13.150800 7.447630
7.534800 -13.150800 7.573063
7.581600 -13.150800 7.616329
7.628400 -13.150800 7.664835
7.675200 -13.150800 7.730730
7.722000 -13.150800 7.800323
7.768800 -13.150800 8.008399
7.815600 -13.150800 8.217293
7.862400 -13.150800 8.434906
7.909200 -13.150800 8.519272
7.956000 -13.150800 8.637479
8.002800 -13.150800 8.707362
13.665600 -13.150800 7.627357
13.712400 -13.150800 7.615442
13.806000 -13.150800 7.634989
13.852800 -13.150800 7.627357
13.899600 -13.150800 7.624634
14.274000 -13.150800 7.641349
14.320800 -13.150800 7.644709
14.367600 -13.150800 7.666162
14.414400 -13.150800 7.689285
14.461200 -13.150800 7.689285
16.426800 -13.150800 6.430486
16.473600 -13.150800 6.424700
17.035200 -13.150800 4.035881
17.082000 -13.150800 3.871109
17.128800 -13.150800 3.614235
17.316000 -13.150800 2.762053
18.345600 -13.150800 -2.743888
18.392400 -13.150800 -2.782231
-18.720000 -13.104000 0.000000
-18.673200 -13.104000 0.000000
-18.626400 -13.104000 0.000000
-18.579600 -13.104000 -14.937902
-18.532800 -13.104000 -14.895129
-18.486000 -13.104000 -14.867756
-18.439200 -13.104000 -14.833066
-18.392400 -13.104000 -14.810145
-18.345600 -13.104000 -14.793700
-18.298800 -13.104000 -14.775287
-18.252000 -13.104000 -14.742271
-18.205200 -13.104000 -14.742271
-18.158400 -13.104000 -14.723905
-18.111600 -13.104000 -14.705865
-18.064800 -13.104000 -14.680192
-18.018000 -13.104000 -14.662087
-17.971200 -13.104000 -14.627615
-17.924400 -13.104000 -14.627615
-17.877600 -13.104000 -14.636383
-17.830800 -13.104000 -14.633393
-17.784000 -13.104000 -14.623793
-17.737200 -13.104000 -14.584925
-17.690400 -13.104000 -14.578707
-17.643600 -13.104000 -14.571759
-17.596800 -13.104000 -14.542538
-17.550000 -13.104000 -14.526627
-17.503200 -13.104000 -14.493874
-17.456400 -13.104000 -14.457908
-17.409600 -13.104000 -14.433867
-17.362800 -13.104000 -14.400515
-17.316000 -13.104000 -14.398493
-17.269200 -13.104000 -14.392838
-17.222400 -13.104000 -14.377194
-17.175600 -13.104000 -14.360412
-17.128800 -13.104000 -14.337497
-17.082000 -13.104000 -14.298980
-17.035200 -13.104000 -14.262258
-16.988400 -13.104000 -14.232793
-16.941600 -13.104000 -14.244187
-16.894800 -13.104000 -14.227886
-16.848000 -13.104000 -14.232793
-16.801200 -13.104000 -14.228703
-16.754400 -13.104000 -14.225108
-16.707600 -13.104000 -14.177820
-16.660800 -13.104000 -14.114113
-16.614000 -13.104000 -14.077128
-16.567200 -13.104000 -14.033187
-16.520400 -13.104000 -13.985226
-16.473600 -13.104000 -13.983780
-16.426800 -13.104000 -13.954448
-16.380000 -13.104000 -13.938492
-16.333200 -13.104000 -13.840873
-15.912000 -13.104000 -11.550063
-15.865200 -13.104000 -11.103199
-15.069600 -13.104000 5.049492
-15.022800 -13.104000 5.078867
-14.976000 -13.104000 5.147727
-14.929200 -13.104000 5.168875
-14.882400 -13.104000 5.192317
-14.835600 -13.104000 5.224733
-14.788800 -13.104000 5.249037
-14.742000 -13.104000 5.287778
-14.695200 -13.104000 5.318983
-14.648400 -13.104000 5.348285
-14.601600 -13.104000 5.358307
-14.554800 -13.104000 5.372662
-14.508000 -13.104000 5.383135
-14.461200 -13.104000 5.395607
-14.414400 -13.104000 5.416260
-14.367600 -13.104000 5.421399
-14.320800 -13.104000 5.435698
-14.274000 -13.104000 5.440412
-14.227200 -13.104000 5.442196
-14.180400 -13.104000 5.449885
-14.133600 -13.104000 5.458264
-14.086800 -13.104000 5.459879
-14.040000 -13.104000 5.470673
-13.993200 -13.104000 5.479351
-13.946400 -13.104000 5.483027
-13.899600 -13.104000 5.487995
-13.852800 -13.104000 5.493185
-13.806000 -13.104000 5.494761
-13.759200 -13.104000 5.501967
-13.712400 -13.104000 5.522804
-13.665600 -13.104000 5.553579
-13.618800 -13.104000 5.574980
-13.572000 -13.104000 5.641047
-5.756400 -13.104000 7.194429
-5.709600 -13.104000 7.058424
-5.662800 -13.104000 7.030239
-5.616000 -13.104000 6.826817
-5.569200 -13.104000 6.727305
-5.522400 -13.104000 6.670131
-5.475600 -13.104000 6.583521
-5.428800 -13.104000 6.507164
-5.382000 -13.104000 6.413289
-5.335200 -13.104000 6.318487
-5.288400 -13.104000 6.235669
-5.241600 -13.104000 6.212430
-5.194800 -13.104000 6.187533
-5.148000 -13.104000 6.126066
-5.101200 -13.104000 6.093827
-5.054400 -13.104000 6.060613
-5.007600 -13.104000 6.003529
-4.960800 -13.104000 5.985091
-4.914000 -13.104000 5.952783
-4.867200 -13.104000 5.917108
-4.820400 -13.104000 5.877956
-4.773600 -13.104000 5.835843
-4.726800 -13.104000 5.797591
-4.680000 -13.104000 5.779435
-4.633200 -13.104000 5.726727
-4.586400 -13.104000 5.693352
-4.539600 -13.104000 5.651703
-4.492800 -13.104000 5.629637
-4.446000 -13.104000 5.596926
-4.399200 -13.104000 5.573375
-4.352400 -13.104000 5.562704
-4.305600 -13.104000 5.525166
-4.258800 -13.104000 5.515907
-4.212000 -13.104000 5.489967
-4.165200 -13.104000 5.448088
-4.118400 -13.104000 5.427677
-4.071600 -13.104000 5.404900
-4.024800 -13.104000 5.352643
-3.978000 -13.104000 5.326710
-3.931200 -13.104000 5.304500
-3.884400 -13.104000 5.290291
-3.837600 -13.104000 5.262097
-3.790800 -13.104000 5.244667
-3.744000 -13.104000 5.235029
-3.697200 -13.104000 5.226196
-3.650400 -13.104000 5.202965
-3.603600 -13.104000 5.193223
-3.556800 -13.104000 5.177757
-3.510000 -13.104000 5.144735
-3.463200 -13.104000 5.128030
-3.416400 -13.104000 5.120390
-3.369600 -13.104000 5.115742
-3.322800 -13.104000 5.083272
-3.276000 -13.104000 5.074675
-3.229200 -13.104000 5.039465
-3.182400 -13.104000 5.035816
-3.135600 -13.104000 5.033896
-3.088800 -13.104000 5.021827
-3.042000 -13.104000 5.016431
-2.995200 -13.104000 5.007052
-2.948400 -13.104000 4.996278
-2.901600 -13.104000 4.983344
-2.854800 -13.104000 4.969312
-2.808000 -13.104000 4.945270
-2.761200 -13.104000 4.926210
-2.714400 -13.104000 4.899571
-2.667600 -13.104000 4.888187
-2.620800 -13.104000 4.884905
-2.574000 -13.104000 4.899571
-2.527200 -13.104000 4.884905
-2.480400 -13.104000 4.876631
-2.433600 -13.104000 4.868355
-2.386800 -13.104000 4.864223
-2.340000 -13.104000 4.853386
-2.293200 -13.104000 4.829187
-2.246400 -13.104000 4.814314
-2.199600 -13.104000 4.811740
-2.152800 -13.104000 4.788197
-2.106000 -13.104000 4.789534
-2.059200 -13.104000 4.785087
-2.012400 -13.104000 4.774371
-1.965600 -13.104000 4.763681
-1.918800 -13.104000 4.753170
-1.872000 -13.104000 4.773707
-1.825200 -13.104000 4.763681
-1.778400 -13.104000 4.745839
-1.731600 -13.104000 4.720997
-1.684800 -13.104000 4.713538
-1.638000 -13.104000 4.711603
-1.591200 -13.104000 4.716273
-1.544400 -13.104000 4.706230
-1.497600 -13.104000 4.706230
-1.450800 -13.104000 4.716273
-1.404000 -13.104000 4.716273
-1.357200 -13.104000 4.711889
-1.310400 -13.104000 4.711889
-1.263600 -13.104000 4.698360
-1.216800 -13.104000 4.707271
-1.170000 -13.104000 4.705920
-1.123200 -13.104000 4.705920
-1.076400 -13.104000 4.699749
-1.029600 -13.104000 4.699749
-0.982800 -13.104000 4.699749
-0.936000 -13.104000 4.699749
-0.889200 -13.104000 4.660228
-0.842400 -13.104000 4.653018
-0.795600 -13.104000 4.648182
-0.748800 -13.104000 4.641954
-0.702000 -13.104000 4.639775
-0.655200 -13.104000 4.633236
-0.608400 -13.104000 4.627308
-0.561600 -13.104000 4.617348
-0.514800 -13.104000 4.618398
-0.468000 -13.104000 4.624512
-0.421200 -13.104000 4.624975
-0.374400 -13.104000 4.635344
-0.327600 -13.104000 4.643097
-0.280800 -13.104000 4.643097
-0.234000 -13.104000 4.661800
-0.187200 -13.104000 4.650800
-0.140400 -13.104000 4.669566
-0.093600 -13.104000 4.684153
-0.046800 -13.104000 4.674792
0.000000 -13.104000 4.661800
0.046800 -13.104000 4.660499
0.093600 -13.104000 4.657831
0.140400 -13.104000 4.656599
0.187200 -13.104000 4.656599
0.234000 -13.104000 4.660499
0.280800 -13.104000 4.702908
0.327600 -13.104000 4.745027
0.374400 -13.104000 4.758604
0.421200 -13.104000 4.774435
0.468000 -13.104000 4.786074
0.514800 -13.104000 4.781401
0.561600 -13.104000 4.786074
0.608400 -13.104000 4.774435
0.655200 -13.104000 4.774070
0.702000 -13.104000 4.769731
0.748800 -13.104000 4.761750
0.795600 -13.104000 4.761750
0.842400 -13.104000 4.769731
0.889200 -13.104000 4.769798
0.936000 -13.104000 4.785360
0.982800 -13.104000 4.789402
1.029600 -13.104000 4.787213
1.076400 -13.104000 4.764708
1.123200 -13.104000 4.789402
1.170000 -13.104000 4.748081
1.216800 -13.104000 4.744153
1.263600 -13.104000 4.779075
1.310400 -13.104000 4.760172
1.357200 -13.104000 4.804128
1.404000 -13.104000 4.820207
1.450800 -13.104000 4.829691
1.497600 -13.104000 4.838174
1.544400 -13.104000 4.838174
1.591200 -13.104000 4.860223
1.638000 -13.104000 4.891371
1.684800 -13.104000 4.903661
1.731600 -13.104000 4.915790
1.778400 -13.104000 4.924266
1.825200 -13.104000 4.930089
1.872000 -13.104000 4.937366
1.918800 -13.104000 4.950825
1.965600 -13.104000 4.944666
2.012400 -13.104000 4.932783
2.059200 -13.104000 4.940525
2.106000 -13.104000 4.940525
2.152800 -13.104000 4.940525
2.199600 -13.104000 4.958528
2.246400 -13.104000 4.982965
2.293200 -13.104000 5.013905
2.340000 -13.104000 5.013905
2.386800 -13.104000 5.040016
2.433600 -13.104000 5.043504
2.480400 -13.104000 5.068834
2.527200 -13.104000 5.071861
2.574000 -13.104000 5.089073
2.620800 -13.104000 5.098133
2.667600 -13.104000 5.124649
2.714400 -13.104000 5.124649
2.761200 -13.104000 5.143472
2.808000 -13.104000 5.152255
2.854800 -13.104000 5.143472
2.901600 -13.104000 5.138281
2.948400 -13.104000 5.152255
2.995200 -13.104000 5.169070
3.042000 -13.104000 5.180577
3.088800 -13.104000 5.211437
3.135600 -13.104000 5.238611
3.182400 -13.104000 5.240623
3.229200 -13.104000 5.252122
3.276000 -13.104000 5.261351
3.322800 -13.104000 5.269135
3.369600 -13.104000 5.269135
3.416400 -13.104000 5.278703
3.463200 -13.104000 5.289447
3.510000 -13.104000 5.306452
3.556800 -13.104000 5.320462
3.603600 -13.104000 5.341415
3.650400 -13.104000 5.380686
3.697200 -13.104000 5.412471
3.744000 -13.104000 5.434107
3.790800 -13.104000 5.471572
3.837600 -13.104000 5.494639
3.884400 -13.104000 5.509054
3.931200 -13.104000 5.517886
3.978000 -13.104000 5.516840
4.024800 -13.104000 5.519392
4.071600 -13.104000 5.543559
4.118400 -13.104000 5.543559
4.165200 -13.104000 5.554645
4.212000 -13.104000 5.576339
4.258800 -13.104000 5.587386
4.305600 -13.104000 5.589633
4.352400 -13.104000 5.611948
4.399200 -13.104000 5.620303
4.446000 -13.104000 5.632099
4.492800 -13.104000 5.644691
4.539600 -13.104000 5.673081
4.586400 -13.104000 5.706206
4.633200 -13.104000 5.730402
4.680000 -13.104000 5.751302
4.726800 -13.104000 5.776105
4.773600 -13.104000 5.793136
4.820400 -13.104000 5.801916
4.867200 -13.104000 5.837705
4.914000 -13.104000 5.863683
4.960800 -13.104000 5.877899
5.007600 -13.104000 5.909506
5.054400 -13.104000 5.911174
5.101200 -13.104000 5.913861
5.148000 -13.104000 5.922176
5.194800 -13.104000 5.947324
5.241600 -13.104000 5.980297
5.288400 -13.104000 6.015662
5.335200 -13.104000 6.020963
5.382000 -13.104000 6.022238
5.428800 -13.104000 6.041018
5.475600 -13.104000 6.066418
5.522400 -13.104000 6.082996
5.569200 -13.104000 6.132997
5.616000 -13.104000 6.134960
5.662800 -13.104000 6.143821
5.709600 -13.104000 6.163050
5.756400 -13.104000 6.186036
5.803200 -13.104000 6.195966
5.850000 -13.104000 6.248715
5.896800 -13.104000 6.279474
5.943600 -13.104000 6.292765
5.990400 -13.104000 6.304363
6.037200 -13.104000 6.319710
6.084000 -13.104000 6.323335
6.130800 -13.104000 6.343495
6.177600 -13.104000 6.383859
6.224400 -13.104000 6.403037
6.271200 -13.104000 6.457765
6.318000 -13.104000 6.491027
6.364800 -13.104000 6.506843
6.411600 -13.104000 6.533650
6.458400 -13.104000 6.537459
6.505200 -13.104000 6.579612
6.552000 -13.104000 6.612509
6.598800 -13.104000 6.623972
6.645600 -13.104000 6.640567
6.692400 -13.104000 6.683011
6.739200 -13.104000 6.711239
6.786000 -13.104000 6.743517
6.832800 -13.104000 6.763943
6.879600 -13.104000 6.823143
6.926400 -13.104000 6.880286
6.973200 -13.104000 6.896938
7.020000 -13.104000 6.944956
7.066800 -13.104000 6.965944
7.113600 -13.104000 6.990176
7.160400 -13.104000 7.083229
7.207200 -13.104000 7.120755
7.254000 -13.104000 7.207908
7.300800 -13.104000 7.230484
7.347600 -13.104000 7.296417
7.394400 -13.104000 7.341572
7.441200 -13.104000 7.389087
7.488000 -13.104000 7.433956
7.534800 -13.104000 7.556363
7.581600 -13.104000 7.600576
7.628400 -13.104000 7.662722
7.675200 -13.104000 7.730730
7.722000 -13.104000 7.800323
7.768800 -13.104000 8.054062
7.815600 -13.104000 8.301830
7.862400 -13.104000 8.481992
7.909200 -13.104000 8.650760
7.956000 -13.104000 8.707362
8.002800 -13.104000 8.767382
13.244400 -13.104000 7.633074
13.759200 -13.104000 7.627357
13.806000 -13.104000 7.642475
13.852800 -13.104000 7.627357
14.227200 -13.104000 7.640884
14.274000 -13.104000 7.635577
16.146000 -13.104000 6.364585
17.035200 -13.104000 4.194249
17.082000 -13.104000 4.015192
18.345600 -13.104000 -2.600845
18.392400 -13.104000 -2.748355
18.439200 -13.104000 -2.782231
-18.720000 -13.057200 0.000000
-18.673200 -13.057200 0.000000
-18.626400 -13.057200 0.000000
-18.579600 -13.057200 -14.965517
-18.532800 -13.057200 -14.939926
-18.486000 -13.057200 -14.897160
-18.439200 -13.057200 -14.895059
-18.392400 -13.057200 -14.867756
-18.345600 -13.057200 -14.833066
-18.298800 -13.057200 -14.833066
-18.252000 -13.057200 -14.833066
-18.205200 -13.057200 -14.831975
-18.158400 -13.057200 -14.816373
-18.111600 -13.057200 -14.726249
-18.064800 -13.057200 -14.705865
-18.018000 -13.057200 -14.683090
-17.971200 -13.057200 -14.674137
-17.924400 -13.057200 -14.662087
-17.877600 -13.057200 -14.655596
-17.830800 -13.057200 -14.654689
-17.784000 -13.057200 -14.636383
-17.737200 -13.057200 -14.622317
-17.690400 -13.057200 -14.615694
-17.643600 -13.057200 -14.588814
-17.596800 -13.057200 -14.563359
-17.550000 -13.057200 -14.542538
-17.503200 -13.057200 -14.517196
-17.456400 -13.057200 -14.493874
-17.409600 -13.057200 -14.454172
-17.362800 -13.057200 -14.433867
-17.316000 -13.057200 -14.418543
-17.269200 -13.057200 -14.398493
-17.222400 -13.057200 -14.392340
-17.175600 -13.057200 -14.370522
-17.128800 -13.057200 -14.337497
-17.082000 -13.057200 -14.298980
-17.035200 -13.057200 -14.270259
-16.988400 -13.057200 -14.241600
-16.941600 -13.057200 -14.244187
-16.894800 -13.057200 -14.232793
-16.848000 -13.057200 -14.244187
-16.801200 -13.057200 -14.232793
-16.754400 -13.057200 -14.225108
-16.707600 -13.057200 -14.177820
-16.660800 -13.057200 -14.122286
-16.614000 -13.057200 -14.077128
-16.567200 -13.057200 -14.046101
-16.520400 -13.057200 -14.023189
-16.473600 -13.057200 -14.006912
-16.426800 -13.057200 -13.962933
-16.380000 -13.057200 -13.954448
-16.333200 -13.057200 -13.865616
-15.069600 -13.057200 5.074547
-15.022800 -13.057200 5.114042
-14.976000 -13.057200 5.161886
-14.929200 -13.057200 5.182487
-14.882400 -13.057200 5.217904
-14.835600 -13.057200 5.243303
-14.788800 -13.057200 5.291298
-14.742000 -13.057200 5.308348
-14.695200 -13.057200 5.336751
-14.648400 -13.057200 5.359543
-14.601600 -13.057200 5.372662
-14.554800 -13.057200 5.384844
-14.508000 -13.057200 5.390838
-14.461200 -13.057200 5.412269
-14.414400 -13.057200 5.422927
-14.367600 -13.057200 5.437078
-14.320800 -13.057200 5.448171
-14.274000 -13.057200 5.449937
-14.227200 -13.057200 5.452891
-14.180400 -13.057200 5.456967
-14.133600 -13.057200 5.460325
-14.086800 -13.057200 5.465603
-14.040000 -13.057200 5.474872
-13.993200 -13.057200 5.481007
-13.946400 -13.057200 5.483377
-13.899600 -13.057200 5.490803
-13.852800 -13.057200 5.501911
-13.806000 -13.057200 5.513642
-13.759200 -13.057200 5.515615
-13.712400 -13.057200 5.556110
-13.665600 -13.057200 5.572265
-13.618800 -13.057200 5.613460
-5.756400 -13.057200 7.221430
-5.709600 -13.057200 7.058424
-5.662800 -13.057200 7.043121
-5.616000 -13.057200 6.826817
-5.569200 -13.057200 6.720500
-5.522400 -13.057200 6.661136
-5.475600 -13.057200 6.560929
-5.428800 -13.057200 6.480649
-5.382000 -13.057200 6.390206
-5.335200 -13.057200 6.307889
-5.288400 -13.057200 6.235669
-5.241600 -13.057200 6.204711
-5.194800 -13.057200 6.171725
-5.148000 -13.057200 6.128389
-5.101200 -13.057200 6.094488
-5.054400 -13.057200 6.066866
-5.007600 -13.057200 6.007719
-4.960800 -13.057200 5.990342
-4.914000 -13.057200 5.981924
-4.867200 -13.057200 5.928599
-4.820400 -13.057200 5.866837
-4.773600 -13.057200 5.813466
-4.726800 -13.057200 5.782740
-4.680000 -13.057200 5.759929
-4.633200 -13.057200 5.726727
-4.586400 -13.057200 5.693090
-4.539600 -13.057200 5.632579
-4.492800 -13.057200 5.624955
-4.446000 -13.057200 5.578469
-4.399200 -13.057200 5.568322
-4.352400 -13.057200 5.557628
-4.305600 -13.057200 5.520017
-4.258800 -13.057200 5.505971
-4.212000 -13.057200 5.487718
-4.165200 -13.057200 5.427677
-4.118400 -13.057200 5.427677
-4.071600 -13.057200 5.379682
-4.024800 -13.057200 5.343789
-3.978000 -13.057200 5.310430
-3.931200 -13.057200 5.291823
-3.884400 -13.057200 5.281532
-3.837600 -13.057200 5.259235
-3.790800 -13.057200 5.241875
-3.744000 -13.057200 5.228646
-3.697200 -13.057200 5.221190
-3.650400 -13.057200 5.202965
-3.603600 -13.057200 5.197940
-3.556800 -13.057200 5.193223
-3.510000 -13.057200 5.153526
-3.463200 -13.057200 5.128030
-3.416400 -13.057200 5.120390
-3.369600 -13.057200 5.111229
-3.322800 -13.057200 5.083272
-3.276000 -13.057200 5.074675
-3.229200 -13.057200 5.049003
-3.182400 -13.057200 5.051019
-3.135600 -13.057200 5.051019
-3.088800 -13.057200 5.033896
-3.042000 -13.057200 5.020579
-2.995200 -13.057200 5.016431
-2.948400 -13.057200 5.007052
-2.901600 -13.057200 4.983344
-2.854800 -13.057200 4.956238
-2.808000 -13.057200 4.927696
-2.761200 -13.057200 4.907714
-2.714400 -13.057200 4.891365
-2.667600 -13.057200 4.888547
-2.620800 -13.057200 4.888187
-2.574000 -13.057200 4.900491
-2.527200 -13.057200 4.886061
-2.480400 -13.057200 4.860433
-2.433600 -13.057200 4.851963
-2.386800 -13.057200 4.845895
-2.340000 -13.057200 4.845190
-2.293200 -13.057200 4.814833
-2.246400 -13.057200 4.803197
-2.199600 -13.057200 4.784917
-2.152800 -13.057200 4.783586
-2.106000 -13.057200 4.785087
-2.059200 -13.057200 4.783586
-2.012400 -13.057200 4.763681
-1.965600 -13.057200 4.753173
-1.918800 -13.057200 4.749564
-1.872000 -13.057200 4.767534
-1.825200 -13.057200 4.760408
-1.778400 -13.057200 4.713538
-1.731600 -13.057200 4.710303
-1.684800 -13.057200 4.709400
-1.638000 -13.057200 4.706230
-1.591200 -13.057200 4.706230
-1.544400 -13.057200 4.695776
-1.497600 -13.057200 4.695915
-1.450800 -13.057200 4.709611
-1.404000 -13.057200 4.698360
-1.357200 -13.057200 4.689749
-1.310400 -13.057200 4.695776
-1.263600 -13.057200 4.692919
-1.216800 -13.057200 4.698360
-1.170000 -13.057200 4.689749
-1.123200 -13.057200 4.683265
-1.076400 -13.057200 4.684418
-1.029600 -13.057200 4.689350
-0.982800 -13.057200 4.689350
-0.936000 -13.057200 4.683265
-0.889200 -13.057200 4.648806
-0.842400 -13.057200 4.641215
-0.795600 -13.057200 4.633647
-0.748800 -13.057200 4.627308
-0.702000 -13.057200 4.621437
-0.655200 -13.057200 4.617348
-0.608400 -13.057200 4.609946
-0.561600 -13.057200 4.609946
-0.514800 -13.057200 4.624512
-0.468000 -13.057200 4.626656
-0.421200 -13.057200 4.640828
-0.374400 -13.057200 4.643574
-0.327600 -13.057200 4.644162
-0.280800 -13.057200 4.644162
-0.234000 -13.057200 4.669566
-0.187200 -13.057200 4.661708
-0.140400 -13.057200 4.661708
-0.093600 -13.057200 4.684153
-0.046800 -13.057200 4.660499
0.000000 -13.057200 4.660499
0.046800 -13.057200 4.660499
0.093600 -13.057200 4.657831
0.140400 -13.057200 4.656599
0.187200 -13.057200 4.657831
0.234000 -13.057200 4.660499
0.280800 -13.057200 4.735855
0.327600 -13.057200 4.746817
0.374400 -13.057200 4.768701
0.421200 -13.057200 4.774435
0.468000 -13.057200 4.786074
0.514800 -13.057200 4.786074
0.561600 -13.057200 4.788108
0.608400 -13.057200 4.781401
0.655200 -13.057200 4.778845
0.702000 -13.057200 4.769767
0.748800 -13.057200 4.769731
0.795600 -13.057200 4.761750
0.842400 -13.057200 4.764708
0.889200 -13.057200 4.769798
0.936000 -13.057200 4.789671
0.982800 -13.057200 4.793154
1.029600 -13.057200 4.787213
1.076400 -13.057200 4.764708
1.123200 -13.057200 4.787213
1.170000 -13.057200 4.744153
1.216800 -13.057200 4.743645
1.263600 -13.057200 4.748081
1.310400 -13.057200 4.760172
1.357200 -13.057200 4.804128
1.404000 -13.057200 4.807841
1.450800 -13.057200 4.824225
1.497600 -13.057200 4.831522
1.544400 -13.057200 4.838174
1.591200 -13.057200 4.861447
1.638000 -13.057200 4.893825
1.684800 -13.057200 4.903661
1.731600 -13.057200 4.920377
1.778400 -13.057200 4.924266
1.825200 -13.057200 4.926718
1.872000 -13.057200 4.932783
1.918800 -13.057200 4.928075
1.965600 -13.057200 4.928075
2.012400 -13.057200 4.920108
2.059200 -13.057200 4.920108
2.106000 -13.057200 4.932783
2.152800 -13.057200 4.940226
2.199600 -13.057200 4.958312
2.246400 -13.057200 4.982805
2.293200 -13.057200 5.013905
2.340000 -13.057200 5.020749
2.386800 -13.057200 5.042376
2.433600 -13.057200 5.043254
2.480400 -13.057200 5.071861
2.527200 -13.057200 5.076853
2.574000 -13.057200 5.089073
2.620800 -13.057200 5.091572
2.667600 -13.057200 5.102482
2.714400 -13.057200 5.111143
2.761200 -13.057200 5.124649
2.808000 -13.057200 5.137657
2.854800 -13.057200 5.127892
2.901600 -13.057200 5.110483
2.948400 -13.057200 5.133090
2.995200 -13.057200 5.139084
3.042000 -13.057200 5.152481
3.088800 -13.057200 5.170245
3.135600 -13.057200 5.224788
3.182400 -13.057200 5.235948
3.229200 -13.057200 5.245995
3.276000 -13.057200 5.261351
3.322800 -13.057200 5.269135
3.369600 -13.057200 5.274193
3.416400 -13.057200 5.284225
3.463200 -13.057200 5.285137
3.510000 -13.057200 5.305947
3.556800 -13.057200 5.318968
3.603600 -13.057200 5.371823
3.650400 -13.057200 5.383781
3.697200 -13.057200 5.412471
3.744000 -13.057200 5.433435
3.790800 -13.057200 5.460012
3.837600 -13.057200 5.477221
3.884400 -13.057200 5.499017
3.931200 -13.057200 5.512739
3.978000 -13.057200 5.512739
4.024800 -13.057200 5.519392
4.071600 -13.057200 5.548545
4.118400 -13.057200 5.546134
4.165200 -13.057200 5.556640
4.212000 -13.057200 5.576339
4.258800 -13.057200 5.582192
4.305600 -13.057200 5.606853
4.352400 -13.057200 5.616156
4.399200 -13.057200 5.620303
4.446000 -13.057200 5.631216
4.492800 -13.057200 5.644691
4.539600 -13.057200 5.669157
4.586400 -13.057200 5.702874
4.633200 -13.057200 5.720820
4.680000 -13.057200 5.739930
4.726800 -13.057200 5.753028
4.773600 -13.057200 5.776105
4.820400 -13.057200 5.794922
4.867200 -13.057200 5.837705
4.914000 -13.057200 5.863683
4.960800 -13.057200 5.877440
5.007600 -13.057200 5.905922
5.054400 -13.057200 5.912138
5.101200 -13.057200 5.920973
5.148000 -13.057200 5.926112
5.194800 -13.057200 5.958094
5.241600 -13.057200 5.994599
5.288400 -13.057200 6.020963
5.335200 -13.057200 6.022885
5.382000 -13.057200 6.030012
5.428800 -13.057200 6.050016
5.475600 -13.057200 6.074234
5.522400 -13.057200 6.082996
5.569200 -13.057200 6.132997
5.616000 -13.057200 6.137341
5.662800 -13.057200 6.149981
5.709600 -13.057200 6.184314
5.756400 -13.057200 6.189183
5.803200 -13.057200 6.219715
5.850000 -13.057200 6.250843
5.896800 -13.057200 6.281513
5.943600 -13.057200 6.304199
5.990400 -13.057200 6.315804
6.037200 -13.057200 6.318787
6.084000 -13.057200 6.319710
6.130800 -13.057200 6.358914
6.177600 -13.057200 6.386972
6.224400 -13.057200 6.423045
6.271200 -13.057200 6.481004
6.318000 -13.057200 6.508177
6.364800 -13.057200 6.510911
6.411600 -13.057200 6.533955
6.458400 -13.057200 6.543290
6.505200 -13.057200 6.580043
6.552000 -13.057200 6.617458
6.598800 -13.057200 6.623972
6.645600 -13.057200 6.633700
6.692400 -13.057200 6.660769
6.739200 -13.057200 6.684863
6.786000 -13.057200 6.711436
6.832800 -13.057200 6.750705
6.879600 -13.057200 6.788177
6.926400 -13.057200 6.866903
6.973200 -13.057200 6.894825
7.020000 -13.057200 6.924253
7.066800 -13.057200 6.957682
7.113600 -13.057200 6.990176
7.160400 -13.057200 7.052724
7.207200 -13.057200 7.128033
7.254000 -13.057200 7.212018
7.300800 -13.057200 7.244447
7.347600 -13.057200 7.302202
7.394400 -13.057200 7.350725
7.441200 -13.057200 7.366157
7.488000 -13.057200 7.433956
7.534800 -13.057200 7.551991
7.581600 -13.057200 7.600576
7.628400 -13.057200 7.662722
7.675200 -13.057200 7.730730
7.722000 -13.057200 7.800323
7.768800 -13.057200 8.054062
7.815600 -13.057200 8.242154
7.862400 -13.057200 8.606529
7.909200 -13.057200 8.708922
7.956000 -13.057200 8.811203
8.002800 -13.057200 8.931341
13.712400 -13.057200 7.641070
13.759200 -13.057200 7.642475
13.806000 -13.057200 7.653333
13.852800 -13.057200 7.651516
13.899600 -13.057200 7.627357
14.040000 -13.057200 7.627088
14.180400 -13.057200 7.635577
14.227200 -13.057200 7.635577
14.274000 -13.057200 7.634860
14.601600 -13.057200 7.726018
14.882400 -13.057200 7.744700
14.929200 -13.057200 7.738378
14.976000 -13.057200 7.738378
16.099200 -13.057200 6.392099
16.146000 -13.057200 6.392341
18.392400 -13.057200 -2.738727
18.439200 -13.057200 -2.783688
-18.720000 -13.010400 0.000000
-18.673200 -13.010400 0.000000
-18.626400 -13.010400 0.000000
-18.579600 -13.010400 -15.044004
-18.532800 -13.010400 -14.987880
-18.486000 -13.010400 -14.963492
-18.439200 -13.010400 -14.928449
-18.392400 -13.010400 -14.916429
-18.345600 -13.010400 -14.916429
-18.298800 -13.010400 -14.906073
-18.252000 -13.010400 -14.882247
-18.205200 -13.010400 -14.882247
-18.158400 -13.010400 -14.848388
-18.111600 -13.010400 -14.845945
-18.064800 -13.010400 -14.816373
-18.018000 -13.010400 -14.807014
-17.971200 -13.010400 -14.763765
-17.924400 -13.010400 -14.736536
-17.877600 -13.010400 -14.724908
-17.830800 -13.010400 -14.677150
-17.784000 -13.010400 -14.667730
-17.737200 -13.010400 -14.654689
-17.690400 -13.010400 -14.623793
-17.643600 -13.010400 -14.618162
-17.596800 -13.010400 -14.578707
-17.550000 -13.010400 -14.571124
-17.503200 -13.010400 -14.552490
-17.456400 -13.010400 -14.537881
-17.409600 -13.010400 -14.537186
-17.362800 -13.010400 -14.482446
-17.316000 -13.010400 -14.454172
-17.269200 -13.010400 -14.418543
-17.222400 -13.010400 -14.410922
-17.175600 -13.010400 -14.388690
-17.128800 -13.010400 -14.366932
-17.082000 -13.010400 -14.319667
-17.035200 -13.010400 -14.298980
-16.988400 -13.010400 -14.272930
-16.941600 -13.010400 -14.272930
-16.894800 -13.010400 -14.272410
-16.848000 -13.010400 -14.272930
-16.801200 -13.010400 -14.272930
-16.754400 -13.010400 -14.272410
-16.707600 -13.010400 -14.215121
-16.660800 -13.010400 -14.170196
-16.614000 -13.010400 -14.113239
-16.567200 -13.010400 -14.077128
-16.520400 -13.010400 -14.038246
-16.473600 -13.010400 -14.023189
-16.426800 -13.010400 -13.988745
-16.380000 -13.010400 -13.954448
-15.116400 -13.010400 5.074547
-15.069600 -13.010400 5.132134
-15.022800 -13.010400 5.152337
-14.976000 -13.010400 5.171139
-14.929200 -13.010400 5.211115
-14.882400 -13.010400 5.243303
-14.835600 -13.010400 5.291298
-14.788800 -13.010400 5.308348
-14.742000 -13.010400 5.336751
-14.695200 -13.010400 5.358307
-14.648400 -13.010400 5.370014
-14.601600 -13.010400 5.375326
-14.554800 -13.010400 5.390377
-14.508000 -13.010400 5.392284
-14.461200 -13.010400 5.412269
-14.414400 -13.010400 5.425980
-14.367600 -13.010400 5.440412
-14.320800 -13.010400 5.449937
-14.274000 -13.010400 5.456537
-14.227200 -13.010400 5.456574
-14.180400 -13.010400 5.459015
-14.133600 -13.010400 5.461610
-14.086800 -13.010400 5.464808
-14.040000 -13.010400 5.472070
-13.993200 -13.010400 5.481007
-13.946400 -13.010400 5.486248
-13.899600 -13.010400 5.493185
-13.852800 -13.010400 5.502402
-13.806000 -13.010400 5.515608
-13.759200 -13.010400 5.519085
-13.712400 -13.010400 5.568538
-13.665600 -13.010400 5.613460
-5.756400 -13.010400 7.221430
-5.709600 -13.010400 7.057321
-5.662800 -13.010400 6.945135
-5.616000 -13.010400 6.814289
-5.569200 -13.010400 6.698401
-5.522400 -13.010400 6.595958
-5.475600 -13.010400 6.531260
-5.428800 -13.010400 6.443692
-5.382000 -13.010400 6.389495
-5.335200 -13.010400 6.316391
-5.288400 -13.010400 6.238361
-5.241600 -13.010400 6.204711
-5.194800 -13.010400 6.171725
-5.148000 -13.010400 6.136313
-5.101200 -13.010400 6.110415
-5.054400 -13.010400 6.076193
-5.007600 -13.010400 6.018790
-4.960800 -13.010400 5.990342
-4.914000 -13.010400 5.976523
-4.867200 -13.010400 5.914409
-4.820400 -13.010400 5.842000
-4.773600 -13.010400 5.804984
-4.726800 -13.010400 5.782679
-4.680000 -13.010400 5.751520
-4.633200 -13.010400 5.707711
-4.586400 -13.010400 5.666918
-4.539600 -13.010400 5.629498
-4.492800 -13.010400 5.617280
-4.446000 -13.010400 5.576412
-4.399200 -13.010400 5.564262
-4.352400 -13.010400 5.531654
-4.305600 -13.010400 5.507675
-4.258800 -13.010400 5.474282
-4.212000 -13.010400 5.442303
-4.165200 -13.010400 5.410936
-4.118400 -13.010400 5.408353
-4.071600 -13.010400 5.374554
-4.024800 -13.010400 5.329925
-3.978000 -13.010400 5.315427
-3.931200 -13.010400 5.309848
-3.884400 -13.010400 5.290291
-3.837600 -13.010400 5.275316
-3.790800 -13.010400 5.238905
-3.744000 -13.010400 5.228646
-3.697200 -13.010400 5.213516
-3.650400 -13.010400 5.196207
-3.603600 -13.010400 5.193223
-3.556800 -13.010400 5.168678
-3.510000 -13.010400 5.144735
-3.463200 -13.010400 5.126203
-3.416400 -13.010400 5.111229
-3.369600 -13.010400 5.105630
-3.322800 -13.010400 5.074675
-3.276000 -13.010400 5.061708
-3.229200 -13.010400 5.055316
-3.182400 -13.010400 5.055316
-3.135600 -13.010400 5.051040
-3.088800 -13.010400 5.033896
-3.042000 -13.010400 5.020232
-2.995200 -13.010400 5.008873
-2.948400 -13.010400 4.996278
-2.901600 -13.010400 4.972260
-2.854800 -13.010400 4.945270
-2.808000 -13.010400 4.915085
-2.761200 -13.010400 4.888187
-2.714400 -13.010400 4.878291
-2.667600 -13.010400 4.876631
-2.620800 -13.010400 4.873463
-2.574000 -13.010400 4.876631
-2.527200 -13.010400 4.876631
-2.480400 -13.010400 4.850216
-2.433600 -13.010400 4.849273
-2.386800 -13.010400 4.845190
-2.340000 -13.010400 4.826999
-2.293200 -13.010400 4.785087
-2.246400 -13.010400 4.764608
-2.199600 -13.010400 4.754770
-2.152800 -13.010400 4.751449
-2.106000 -13.010400 4.761127
-2.059200 -13.010400 4.754770
-2.012400 -13.010400 4.749564
-1.965600 -13.010400 4.736542
-1.918800 -13.010400 4.709702
-1.872000 -13.010400 4.749564
-1.825200 -13.010400 4.733366
-1.778400 -13.010400 4.709400
-1.731600 -13.010400 4.709400
-1.684800 -13.010400 4.696232
-1.638000 -13.010400 4.695915
-1.591200 -13.010400 4.696232
-1.544400 -13.010400 4.693033
-1.497600 -13.010400 4.693033
-1.450800 -13.010400 4.689749
-1.404000 -13.010400 4.686129
-1.357200 -13.010400 4.677177
-1.310400 -13.010400 4.676415
-1.263600 -13.010400 4.676415
-1.216800 -13.010400 4.686129
-1.170000 -13.010400 4.672401
-1.123200 -13.010400 4.668975
-1.076400 -13.010400 4.668975
-1.029600 -13.010400 4.683265
-0.982800 -13.010400 4.679058
-0.936000 -13.010400 4.671115
-0.889200 -13.010400 4.641215
-0.842400 -13.010400 4.639775
-0.795600 -13.010400 4.633647
-0.748800 -13.010400 4.628605
-0.702000 -13.010400 4.626656
-0.655200 -13.010400 4.626656
-0.608400 -13.010400 4.621437
-0.561600 -13.010400 4.608704
-0.514800 -13.010400 4.624512
-0.468000 -13.010400 4.627222
-0.421200 -13.010400 4.630633
-0.374400 -13.010400 4.640828
-0.327600 -13.010400 4.643097
-0.280800 -13.010400 4.640828
-0.234000 -13.010400 4.650800
-0.187200 -13.010400 4.643097
-0.140400 -13.010400 4.643097
-0.093600 -13.010400 4.644455
-0.046800 -13.010400 4.650800
0.000000 -13.010400 4.644455
0.046800 -13.010400 4.650800
0.093600 -13.010400 4.656599
0.140400 -13.010400 4.656599
0.187200 -13.010400 4.657831
0.234000 -13.010400 4.660499
0.280800 -13.010400 4.679467
0.327600 -13.010400 4.741563
0.374400 -13.010400 4.756779
0.421200 -13.010400 4.762154
0.468000 -13.010400 4.773596
0.514800 -13.010400 4.774435
0.561600 -13.010400 4.781401
0.608400 -13.010400 4.774435
0.655200 -13.010400 4.771894
0.702000 -13.010400 4.761750
0.748800 -13.010400 4.757488
0.795600 -13.010400 4.751570
0.842400 -13.010400 4.757417
0.889200 -13.010400 4.761750
0.936000 -13.010400 4.757488
0.982800 -13.010400 4.740884
1.029600 -13.010400 4.740884
1.076400 -13.010400 4.743645
1.123200 -13.010400 4.740884
1.170000 -13.010400 4.740884
1.216800 -13.010400 4.736626
1.263600 -13.010400 4.739915
1.310400 -13.010400 4.760172
1.357200 -13.010400 4.800307
1.404000 -13.010400 4.807841
1.450800 -13.010400 4.825159
1.497600 -13.010400 4.826976
1.544400 -13.010400 4.831522
1.591200 -13.010400 4.860223
1.638000 -13.010400 4.867407
1.684800 -13.010400 4.891371
1.731600 -13.010400 4.907074
1.778400 -13.010400 4.920108
1.825200 -13.010400 4.924266
1.872000 -13.010400 4.925926
1.918800 -13.010400 4.925926
1.965600 -13.010400 4.924266
2.012400 -13.010400 4.910453
2.059200 -13.010400 4.909518
2.106000 -13.010400 4.909518
2.152800 -13.010400 4.928075
2.199600 -13.010400 4.957168
2.246400 -13.010400 4.982553
2.293200 -13.010400 5.013905
2.340000 -13.010400 5.021694
2.386800 -13.010400 5.031985
2.433600 -13.010400 5.031985
2.480400 -13.010400 5.045793
2.527200 -13.010400 5.072331
2.574000 -13.010400 5.097622
2.620800 -13.010400 5.098133
2.667600 -13.010400 5.117015
2.714400 -13.010400 5.117015
2.761200 -13.010400 5.137657
2.808000 -13.010400 5.138281
2.854800 -13.010400 5.127937
2.901600 -13.010400 5.111143
2.948400 -13.010400 5.133090
2.995200 -13.010400 5.139084
3.042000 -13.010400 5.152255
3.088800 -13.010400 5.158606
3.135600 -13.010400 5.203619
3.182400 -13.010400 5.218707
3.229200 -13.010400 5.231430
3.276000 -13.010400 5.240623
3.322800 -13.010400 5.248912
3.369600 -13.010400 5.257297
3.416400 -13.010400 5.272072
3.463200 -13.010400 5.272735
3.510000 -13.010400 5.296188
3.556800 -13.010400 5.318500
3.603600 -13.010400 5.351453
3.650400 -13.010400 5.383781
3.697200 -13.010400 5.420788
3.744000 -13.010400 5.433435
3.790800 -13.010400 5.457027
3.837600 -13.010400 5.474945
3.884400 -13.010400 5.485045
3.931200 -13.010400 5.504321
3.978000 -13.010400 5.495343
4.024800 -13.010400 5.504593
4.071600 -13.010400 5.548545
4.118400 -13.010400 5.546134
4.165200 -13.010400 5.568546
4.212000 -13.010400 5.587386
4.258800 -13.010400 5.587386
4.305600 -13.010400 5.616156
4.352400 -13.010400 5.618338
4.399200 -13.010400 5.632099
4.446000 -13.010400 5.644691
4.492800 -13.010400 5.654595
4.539600 -13.010400 5.676412
4.586400 -13.010400 5.688057
4.633200 -13.010400 5.715257
4.680000 -13.010400 5.734601
4.726800 -13.010400 5.753028
4.773600 -13.010400 5.770180
4.820400 -13.010400 5.794922
4.867200 -13.010400 5.837705
4.914000 -13.010400 5.863683
4.960800 -13.010400 5.877899
5.007600 -13.010400 5.909662
5.054400 -13.010400 5.913861
5.101200 -13.010400 5.922176
5.148000 -13.010400 5.926112
5.194800 -13.010400 5.952743
5.241600 -13.010400 5.979706
5.288400 -13.010400 5.997446
5.335200 -13.010400 6.015662
5.382000 -13.010400 6.022238
5.428800 -13.010400 6.031860
5.475600 -13.010400 6.068676
5.522400 -13.010400 6.081672
5.569200 -13.010400 6.132997
5.616000 -13.010400 6.137341
5.662800 -13.010400 6.156834
5.709600 -13.010400 6.184314
5.756400 -13.010400 6.189523
5.803200 -13.010400 6.195966
5.850000 -13.010400 6.244391
5.896800 -13.010400 6.287359
5.943600 -13.010400 6.315804
5.990400 -13.010400 6.319710
6.037200 -13.010400 6.323335
6.084000 -13.010400 6.326455
6.130800 -13.010400 6.360487
6.177600 -13.010400 6.387961
6.224400 -13.010400 6.429672
6.271200 -13.010400 6.472611
6.318000 -13.010400 6.509212
6.364800 -13.010400 6.510911
6.411600 -13.010400 6.530500
6.458400 -13.010400 6.534625
6.505200 -13.010400 6.558888
6.552000 -13.010400 6.581648
6.598800 -13.010400 6.622242
6.645600 -13.010400 6.626423
6.692400 -13.010400 6.636197
6.739200 -13.010400 6.678710
6.786000 -13.010400 6.701596
6.832800 -13.010400 6.711436
6.879600 -13.010400 6.763943
6.926400 -13.010400 6.823673
6.973200 -13.010400 6.878818
7.020000 -13.010400 6.911560
7.066800 -13.010400 6.949354
7.113600 -13.010400 6.973954
7.160400 -13.010400 7.019813
7.207200 -13.010400 7.110810
7.254000 -13.010400 7.157854
7.300800 -13.010400 7.217860
7.347600 -13.010400 7.276610
7.394400 -13.010400 7.303859
7.441200 -13.010400 7.354422
7.488000 -13.010400 7.421286
7.534800 -13.010400 7.526625
7.581600 -13.010400 7.598208
7.628400 -13.010400 7.662722
7.675200 -13.010400 7.684833
7.722000 -13.010400 7.777819
7.768800 -13.010400 8.090730
7.815600 -13.010400 8.227950
7.862400 -13.010400 8.606529
7.909200 -13.010400 8.862873
7.956000 -13.010400 8.929679
8.002800 -13.010400 8.983435
13.291200 -13.010400 7.633575
13.338000 -13.010400 7.626338
13.806000 -13.010400 7.659039
13.852800 -13.010400 7.654508
13.899600 -13.010400 7.651516
13.946400 -13.010400 7.653271
13.993200 -13.010400 7.651516
14.040000 -13.010400 7.641349
14.086800 -13.010400 7.636531
14.133600 -13.010400 7.635577
14.180400 -13.010400 7.641349
14.227200 -13.010400 7.635577
14.274000 -13.010400 7.634860
14.554800 -13.010400 7.722340
14.601600 -13.010400 7.735602
14.976000 -13.010400 7.744700
16.099200 -13.010400 6.406554
17.035200 -13.010400 4.377743
17.082000 -13.010400 4.196612
17.784000 -13.010400 1.021572
-18.720000 -12.963600 0.000000
-18.673200 -12.963600 0.000000
-18.626400 -12.963600 0.000000
-18.579600 -12.963600 -15.063860
-18.532800 -12.963600 -15.046991
-18.486000 -12.963600 -15.044004
-18.439200 -12.963600 -14.963492
-18.392400 -12.963600 -14.957578
-18.345600 -12.963600 -14.957590
-18.298800 -12.963600 -14.957590
-18.252000 -12.963600 -14.949447
-18.205200 -12.963600 -14.946732
-18.158400 -12.963600 -14.943542
-18.111600 -12.963600 -14.916429
-18.064800 -12.963600 -14.848388
-18.018000 -12.963600 -14.844488
-17.971200 -12.963600 -14.830217
-17.924400 -12.963600 -14.812495
-17.877600 -12.963600 -14.773734
-17.830800 -12.963600 -14.753448
-17.784000 -12.963600 -14.724908
-17.737200 -12.963600 -14.667730
-17.690400 -12.963600 -14.661239
-17.643600 -12.963600 -14.655384
-17.596800 -12.963600 -14.615694
-17.550000 -12.963600 -14.601058
-17.503200 -12.963600 -14.578707
-17.456400 -12.963600 -14.588816
-17.409600 -12.963600 -14.575153
-17.362800 -12.963600 -14.545487
-17.316000 -12.963600 -14.483015
-17.269200 -12.963600 -14.469032
-17.222400 -12.963600 -14.440111
-17.175600 -12.963600 -14.412908
-17.128800 -12.963600 -14.392340
-17.082000 -12.963600 -14.370522
-17.035200 -12.963600 -14.354185
-16.988400 -12.963600 -14.319667
-16.941600 -12.963600 -14.312691
-16.894800 -12.963600 -14.312691
-16.848000 -12.963600 -14.310173
-16.801200 -12.963600 -14.277791
-16.754400 -12.963600 -14.272410
-16.707600 -12.963600 -14.228703
-16.660800 -12.963600 -14.177820
-16.614000 -12.963600 -14.122286
-16.567200 -12.963600 -14.096208
-16.520400 -12.963600 -14.085769
-16.473600 -12.963600 -14.038246
-16.426800 -12.963600 -13.983780
-15.116400 -12.963600 5.114042
-15.069600 -12.963600 5.151661
-15.022800 -12.963600 5.192317
-14.976000 -12.963600 5.211115
-14.929200 -12.963600 5.224320
-14.882400 -12.963600 5.291298
-14.835600 -12.963600 5.305286
-14.788800 -12.963600 5.336751
-14.742000 -12.963600 5.357175
-14.695200 -12.963600 5.370902
-14.648400 -12.963600 5.375326
-14.601600 -12.963600 5.390377
-14.554800 -12.963600 5.402616
-14.508000 -12.963600 5.416260
-14.461200 -12.963600 5.421399
-14.414400 -12.963600 5.429257
-14.367600 -12.963600 5.437582
-14.320800 -12.963600 5.443182
-14.274000 -12.963600 5.449885
-14.227200 -12.963600 5.452891
-14.180400 -12.963600 5.456967
-14.133600 -12.963600 5.460325
-14.086800 -12.963600 5.463609
-14.040000 -12.963600 5.471148
-13.993200 -12.963600 5.480473
-13.946400 -12.963600 5.483972
-13.899600 -12.963600 5.493412
-13.852800 -12.963600 5.509021
-13.806000 -12.963600 5.527879
-13.759200 -12.963600 5.565450
-13.712400 -12.963600 5.613460
-13.665600 -12.963600 5.655760
-5.756400 -12.963600 7.185995
-5.709600 -12.963600 7.057321
-5.662800 -12.963600 6.945135
-5.616000 -12.963600 6.789404
-5.569200 -12.963600 6.646282
-5.522400 -12.963600 6.583521
-5.475600 -12.963600 6.531260
-5.428800 -12.963600 6.437262
-5.382000 -12.963600 6.356556
-5.335200 -12.963600 6.269294
-5.288400 -12.963600 6.226924
-5.241600 -12.963600 6.196749
-5.194800 -12.963600 6.145628
-5.148000 -12.963600 6.126066
-5.101200 -12.963600 6.097822
-5.054400 -12.963600 6.074213
-5.007600 -12.963600 6.025689
-4.960800 -12.963600 5.997203
-4.914000 -12.963600 5.952783
-4.867200 -12.963600 5.862098
-4.820400 -12.963600 5.817340
-4.773600 -12.963600 5.795893
-4.726800 -12.963600 5.780579
-4.680000 -12.963600 5.745976
-4.633200 -12.963600 5.707711
-4.586400 -12.963600 5.666918
-4.539600 -12.963600 5.629498
-4.492800 -12.963600 5.596926
-4.446000 -12.963600 5.568322
-4.399200 -12.963600 5.539718
-4.352400 -12.963600 5.517258
-4.305600 -12.963600 5.497400
-4.258800 -12.963600 5.445628
-4.212000 -12.963600 5.410936
-4.165200 -12.963600 5.382419
-4.118400 -12.963600 5.378421
-4.071600 -12.963600 5.348253
-4.024800 -12.963600 5.321721
-3.978000 -12.963600 5.309848
-3.931200 -12.963600 5.304500
-3.884400 -12.963600 5.281532
-3.837600 -12.963600 5.273405
-3.790800 -12.963600 5.241875
-3.744000 -12.963600 5.230584
-3.697200 -12.963600 5.213516
-3.650400 -12.963600 5.193425
-3.603600 -12.963600 5.190333
-3.556800 -12.963600 5.168678
-3.510000 -12.963600 5.148636
-3.463200 -12.963600 5.126203
-3.416400 -12.963600 5.094963
-3.369600 -12.963600 5.089857
-3.322800 -12.963600 5.055316
-3.276000 -12.963600 5.055316
-3.229200 -12.963600 5.056735
-3.182400 -12.963600 5.065978
-3.135600 -12.963600 5.065978
-3.088800 -12.963600 5.035816
-3.042000 -12.963600 5.016431
-2.995200 -12.963600 4.997703
-2.948400 -12.963600 4.963671
-2.901600 -12.963600 4.927861
-2.854800 -12.963600 4.889597
-2.808000 -12.963600 4.888187
-2.761200 -12.963600 4.849716
-2.714400 -12.963600 4.849716
-2.667600 -12.963600 4.841994
-2.620800 -12.963600 4.849716
-2.574000 -12.963600 4.849273
-2.527200 -12.963600 4.850216
-2.480400 -12.963600 4.837657
-2.433600 -12.963600 4.837408
-2.386800 -12.963600 4.814833
-2.340000 -12.963600 4.785087
-2.293200 -12.963600 4.779887
-2.246400 -12.963600 4.754770
-2.199600 -12.963600 4.743261
-2.152800 -12.963600 4.736542
-2.106000 -12.963600 4.737855
-2.059200 -12.963600 4.729322
-2.012400 -12.963600 4.721652
-1.965600 -12.963600 4.707052
-1.918800 -12.963600 4.694314
-1.872000 -12.963600 4.709702
-1.825200 -12.963600 4.709702
-1.778400 -12.963600 4.701470
-1.731600 -12.963600 4.700075
-1.684800 -12.963600 4.696232
-1.638000 -12.963600 4.693033
-1.591200 -12.963600 4.695915
-1.544400 -12.963600 4.685001
-1.497600 -12.963600 4.685001
-1.450800 -12.963600 4.686129
-1.404000 -12.963600 4.677177
-1.357200 -12.963600 4.668124
-1.310400 -12.963600 4.656904
-1.263600 -12.963600 4.657851
-1.216800 -12.963600 4.672401
-1.170000 -12.963600 4.657851
-1.123200 -12.963600 4.654817
-1.076400 -12.963600 4.657851
-1.029600 -12.963600 4.673518
-0.982800 -12.963600 4.671115
-0.936000 -12.963600 4.639775
-0.889200 -12.963600 4.633236
-0.842400 -12.963600 4.633236
-0.795600 -12.963600 4.613638
-0.748800 -12.963600 4.613638
-0.702000 -12.963600 4.590768
-0.655200 -12.963600 4.607925
-0.608400 -12.963600 4.608704
-0.561600 -12.963600 4.607925
-0.514800 -12.963600 4.609946
-0.468000 -12.963600 4.624512
-0.421200 -12.963600 4.624512
-0.374400 -12.963600 4.627222
-0.327600 -12.963600 4.628475
-0.280800 -12.963600 4.624512
-0.234000 -12.963600 4.628475
-0.187200 -12.963600 4.631093
-0.140400 -12.963600 4.631093
-0.093600 -12.963600 4.631093
-0.046800 -12.963600 4.631093
0.000000 -12.963600 4.631093
0.046800 -12.963600 4.633385
0.093600 -12.963600 4.633385
0.140400 -12.963600 4.635172
0.187200 -12.963600 4.640612
0.234000 -12.963600 4.656599
0.280800 -12.963600 4.658162
0.327600 -12.963600 4.703082
0.374400 -12.963600 4.751365
0.421200 -12.963600 4.752432
0.468000 -12.963600 4.762154
0.514800 -12.963600 4.768701
0.561600 -12.963600 4.769731
0.608400 -12.963600 4.769731
0.655200 -12.963600 4.759889
0.702000 -12.963600 4.717380
0.748800 -12.963600 4.695149
0.795600 -12.963600 4.693977
0.842400 -12.963600 4.691970
0.889200 -12.963600 4.691970
0.936000 -12.963600 4.691970
0.982800 -12.963600 4.690750
1.029600 -12.963600 4.697565
1.076400 -12.963600 4.713686
1.123200 -12.963600 4.716029
1.170000 -12.963600 4.716029
1.216800 -12.963600 4.713686
1.263600 -12.963600 4.734266
1.310400 -12.963600 4.744153
1.357200 -12.963600 4.760172
1.404000 -12.963600 4.803825
1.450800 -12.963600 4.805547
1.497600 -12.963600 4.815091
1.544400 -12.963600 4.825159
1.591200 -12.963600 4.830782
1.638000 -12.963600 4.863025
1.684800 -12.963600 4.891371
1.731600 -12.963600 4.907074
1.778400 -12.963600 4.920108
1.825200 -12.963600 4.920108
1.872000 -12.963600 4.920108
1.918800 -12.963600 4.910453
1.965600 -12.963600 4.909373
2.012400 -12.963600 4.904994
2.059200 -12.963600 4.901287
2.106000 -12.963600 4.901287
2.152800 -12.963600 4.904362
2.199600 -12.963600 4.928075
2.246400 -12.963600 4.957168
2.293200 -12.963600 4.971915
2.340000 -12.963600 4.991508
2.386800 -12.963600 5.029840
2.433600 -12.963600 5.029840
2.480400 -12.963600 5.043254
2.527200 -12.963600 5.068834
2.574000 -12.963600 5.088382
2.620800 -12.963600 5.089073
2.667600 -12.963600 5.098617
2.714400 -12.963600 5.107126
2.761200 -12.963600 5.133469
2.808000 -12.963600 5.138281
2.854800 -12.963600 5.133090
2.901600 -12.963600 5.127892
2.948400 -12.963600 5.133879
2.995200 -12.963600 5.143472
3.042000 -12.963600 5.152481
3.088800 -12.963600 5.170245
3.135600 -12.963600 5.211437
3.182400 -12.963600 5.224788
3.229200 -12.963600 5.234946
3.276000 -12.963600 5.248912
3.322800 -12.963600 5.261351
3.369600 -12.963600 5.269135
3.416400 -12.963600 5.276928
3.463200 -12.963600 5.284433
3.510000 -12.963600 5.300398
3.556800 -12.963600 5.318500
3.603600 -12.963600 5.351453
3.650400 -12.963600 5.383781
3.697200 -12.963600 5.420788
3.744000 -12.963600 5.433435
3.790800 -12.963600 5.460012
3.837600 -12.963600 5.469362
3.884400 -12.963600 5.475236
3.931200 -12.963600 5.480169
3.978000 -12.963600 5.480169
4.024800 -12.963600 5.495343
4.071600 -12.963600 5.519392
4.118400 -12.963600 5.515888
4.165200 -12.963600 5.568546
4.212000 -12.963600 5.587386
4.258800 -12.963600 5.589633
4.305600 -12.963600 5.622165
4.352400 -12.963600 5.623711
4.399200 -12.963600 5.641248
4.446000 -12.963600 5.654490
4.492800 -12.963600 5.655584
4.539600 -12.963600 5.686648
4.586400 -12.963600 5.702874
4.633200 -12.963600 5.715257
4.680000 -12.963600 5.733448
4.726800 -12.963600 5.753028
4.773600 -12.963600 5.770180
4.820400 -12.963600 5.794922
4.867200 -12.963600 5.837705
4.914000 -12.963600 5.872497
4.960800 -12.963600 5.882474
5.007600 -12.963600 5.894562
5.054400 -12.963600 5.905922
5.101200 -12.963600 5.905922
5.148000 -12.963600 5.922176
5.194800 -12.963600 5.942895
5.241600 -12.963600 5.980297
5.288400 -12.963600 6.001807
5.335200 -12.963600 6.015662
5.382000 -12.963600 6.024178
5.428800 -12.963600 6.031860
5.475600 -12.963600 6.068676
5.522400 -12.963600 6.082996
5.569200 -12.963600 6.132997
5.616000 -12.963600 6.142925
5.662800 -12.963600 6.158243
5.709600 -12.963600 6.188367
5.756400 -12.963600 6.194599
5.803200 -12.963600 6.197709
5.850000 -12.963600 6.244391
5.896800 -12.963600 6.318900
5.943600 -12.963600 6.319710
5.990400 -12.963600 6.323335
6.037200 -12.963600 6.326455
6.084000 -12.963600 6.360487
6.130800 -12.963600 6.386972
6.177600 -12.963600 6.408863
6.224400 -12.963600 6.426939
6.271200 -12.963600 6.472611
6.318000 -12.963600 6.508177
6.364800 -12.963600 6.510911
6.411600 -12.963600 6.527779
6.458400 -12.963600 6.530500
6.505200 -12.963600 6.542340
6.552000 -12.963600 6.573602
6.598800 -12.963600 6.622242
6.645600 -12.963600 6.632406
6.692400 -12.963600 6.648041
6.739200 -12.963600 6.677595
6.786000 -12.963600 6.701596
6.832800 -12.963600 6.711436
6.879600 -12.963600 6.781240
6.926400 -12.963600 6.826493
6.973200 -12.963600 6.880286
7.020000 -12.963600 6.911560
7.066800 -12.963600 6.955368
7.113600 -12.963600 6.990176
7.160400 -12.963600 7.028286
7.207200 -12.963600 7.110810
7.254000 -12.963600 7.140444
7.300800 -12.963600 7.162800
7.347600 -12.963600 7.244447
7.394400 -12.963600 7.302202
7.441200 -12.963600 7.330271
7.488000 -12.963600 7.354422
7.534800 -12.963600 7.460483
7.581600 -12.963600 7.571426
7.628400 -12.963600 7.642583
7.675200 -12.963600 7.679174
7.722000 -12.963600 7.740382
7.768800 -12.963600 7.982133
7.815600 -12.963600 8.206837
7.862400 -12.963600 8.704818
7.909200 -12.963600 8.931341
7.956000 -12.963600 8.983435
8.002800 -12.963600 9.246648
13.852800 -12.963600 7.660085
13.899600 -12.963600 7.659039
13.946400 -12.963600 7.660085
13.993200 -12.963600 7.659039
14.040000 -12.963600 7.653271
14.086800 -12.963600 7.651516
14.133600 -12.963600 7.644709
14.180400 -12.963600 7.653271
14.227200 -12.963600 7.641349
14.274000 -12.963600 7.638548
14.320800 -12.963600 7.634860
14.367600 -12.963600 7.644709
14.648400 -12.963600 7.731863
14.695200 -12.963600 7.730120
14.742000 -12.963600 7.730120
17.035200 -12.963600 4.500663
17.082000 -12.963600 4.282395
17.409600 -12.963600 2.882435
17.456400 -12.963600 2.738543
17.503200 -12.963600 2.510722
-18.720000 -12.916800 0.000000
-18.673200 -12.916800 0.000000
-18.626400 -12.916800 0.000000
-18.579600 -12.916800 -15.102730
-18.532800 -12.916800 -15.079402
-18.486000 -12.916800 -15.071096
-18.439200 -12.916800 -15.031868
-18.392400 -12.916800 -14.986935
-18.345600 -12.916800 -14.964439
-18.298800 -12.916800 -14.964439
-18.252000 -12.916800 -14.963492
-18.205200 -12.916800 -14.964439
-18.158400 -12.916800 -14.964439
-18.111600 -12.916800 -14.956125
-18.064800 -12.916800 -14.949447
-18.018000 -12.916800 -14.862403
-17.971200 -12.916800 -14.848388
-17.924400 -12.916800 -14.840042
-17.877600 -12.916800 -14.830217
-17.830800 -12.916800 -14.788547
-17.784000 -12.916800 -14.763765
-17.737200 -12.916800 -14.736536
-17.690400 -12.916800 -14.663813
-17.643600 -12.916800 -14.622317
-17.596800 -12.916800 -14.615694
-17.550000 -12.916800 -14.603251
-17.503200 -12.916800 -14.588816
-17.456400 -12.916800 -14.592115
-17.409600 -12.916800 -14.597751
-17.362800 -12.916800 -14.579941
-17.316000 -12.916800 -14.557393
-17.269200 -12.916800 -14.537186
-17.222400 -12.916800 -14.475783
-17.175600 -12.916800 -14.451584
-17.128800 -12.916800 -14.412938
-17.082000 -12.916800 -14.400859
-17.035200 -12.916800 -14.364413
-16.988400 -12.916800 -14.354185
-16.941600 -12.916800 -14.339622
-16.894800 -12.916800 -14.322296
-16.848000 -12.916800 -14.312691
-16.801200 -12.916800 -14.273590
-16.754400 -12.916800 -14.252004
-16.707600 -12.916800 -14.215121
-16.660800 -12.916800 -14.172321
-16.614000 -12.916800 -14.136667
-16.567200 -12.916800 -14.118950
-16.520400 -12.916800 -14.114113
-16.473600 -12.916800 -14.077128
-16.426800 -12.916800 -14.023189
-15.163200 -12.916800 5.094566
-15.116400 -12.916800 5.132134
-15.069600 -12.916800 5.162764
-15.022800 -12.916800 5.211115
-14.976000 -12.916800 5.224320
-14.929200 -12.916800 5.253548
-14.882400 -12.916800 5.303621
-14.835600 -12.916800 5.336751
-14.788800 -12.916800 5.357527
-14.742000 -12.916800 5.370902
-14.695200 -12.916800 5.389322
-14.648400 -12.916800 5.392284
-14.601600 -12.916800 5.401450
-14.554800 -12.916800 5.407953
-14.508000 -12.916800 5.418339
-14.461200 -12.916800 5.421399
-14.414400 -12.916800 5.425980
-14.367600 -12.916800 5.437078
-14.320800 -12.916800 5.442818
-14.274000 -12.916800 5.450001
-14.227200 -12.916800 5.456967
-14.180400 -12.916800 5.459879
-14.133600 -12.916800 5.465603
-14.086800 -12.916800 5.469073
-14.040000 -12.916800 5.472070
-13.993200 -12.916800 5.483027
-13.946400 -12.916800 5.492951
-13.899600 -12.916800 5.494508
-13.852800 -12.916800 5.513642
-13.806000 -12.916800 5.544279
-13.759200 -12.916800 5.597468
-13.712400 -12.916800 5.637967
-5.756400 -12.916800 7.177025
-5.709600 -12.916800 7.046948
-5.662800 -12.916800 6.826817
-5.616000 -12.916800 6.720500
-5.569200 -12.916800 6.634847
-5.522400 -12.916800 6.567870
-5.475600 -12.916800 6.456609
-5.428800 -12.916800 6.409796
-5.382000 -12.916800 6.359369
-5.335200 -12.916800 6.269294
-5.288400 -12.916800 6.226924
-5.241600 -12.916800 6.188850
-5.194800 -12.916800 6.145507
-5.148000 -12.916800 6.101176
-5.101200 -12.916800 6.084535
-5.054400 -12.916800 6.056039
-5.007600 -12.916800 6.003529
-4.960800 -12.916800 5.976523
-4.914000 -12.916800 5.894245
-4.867200 -12.916800 5.825821
-4.820400 -12.916800 5.797281
-4.773600 -12.916800 5.769494
-4.726800 -12.916800 5.749763
-4.680000 -12.916800 5.722120
-4.633200 -12.916800 5.680064
-4.586400 -12.916800 5.654843
-4.539600 -12.916800 5.624955
-4.492800 -12.916800 5.596549
-4.446000 -12.916800 5.537344
-4.399200 -12.916800 5.524600
-4.352400 -12.916800 5.511528
-4.305600 -12.916800 5.493770
-4.258800 -12.916800 5.442531
-4.212000 -12.916800 5.410772
-4.165200 -12.916800 5.373763
-4.118400 -12.916800 5.359160
-4.071600 -12.916800 5.329925
-4.024800 -12.916800 5.315427
-3.978000 -12.916800 5.309848
-3.931200 -12.916800 5.304500
-3.884400 -12.916800 5.290291
-3.837600 -12.916800 5.273405
-3.790800 -12.916800 5.237676
-3.744000 -12.916800 5.222849
-3.697200 -12.916800 5.193425
-3.650400 -12.916800 5.179568
-3.603600 -12.916800 5.178523
-3.556800 -12.916800 5.156866
-3.510000 -12.916800 5.126203
-3.463200 -12.916800 5.094963
-3.416400 -12.916800 5.078948
-3.369600 -12.916800 5.073379
-3.322800 -12.916800 5.047177
-3.276000 -12.916800 5.047177
-3.229200 -12.916800 5.047177
-3.182400 -12.916800 5.047177
-3.135600 -12.916800 5.044526
-3.088800 -12.916800 5.021127
-3.042000 -12.916800 5.008873
-2.995200 -12.916800 4.980673
-2.948400 -12.916800 4.945949
-2.901600 -12.916800 4.906405
-2.854800 -12.916800 4.878291
-2.808000 -12.916800 4.849716
-2.761200 -12.916800 4.841953
-2.714400 -12.916800 4.834600
-2.667600 -12.916800 4.823435
-2.620800 -12.916800 4.834600
-2.574000 -12.916800 4.834600
-2.527200 -12.916800 4.836083
-2.480400 -12.916800 4.826592
-2.433600 -12.916800 4.762657
-2.386800 -12.916800 4.762657
-2.340000 -12.916800 4.740812
-2.293200 -12.916800 4.737855
-2.246400 -12.916800 4.739863
-2.199600 -12.916800 4.729322
-2.152800 -12.916800 4.721652
-2.106000 -12.916800 4.723301
-2.059200 -12.916800 4.721652
-2.012400 -12.916800 4.715111
-1.965600 -12.916800 4.701470
-1.918800 -12.916800 4.687954
-1.872000 -12.916800 4.700075
-1.825200 -12.916800 4.701470
-1.778400 -12.916800 4.700075
-1.731600 -12.916800 4.696232
-1.684800 -12.916800 4.693033
-1.638000 -12.916800 4.682427
-1.591200 -12.916800 4.687102
-1.544400 -12.916800 4.677177
-1.497600 -12.916800 4.677177
-1.450800 -12.916800 4.676415
-1.404000 -12.916800 4.668124
-1.357200 -12.916800 4.654817
-1.310400 -12.916800 4.649758
-1.263600 -12.916800 4.651065
-1.216800 -12.916800 4.654817
-1.170000 -12.916800 4.649455
-1.123200 -12.916800 4.640971
-1.076400 -12.916800 4.640971
-1.029600 -12.916800 4.640971
-0.982800 -12.916800 4.633647
-0.936000 -12.916800 4.613638
-0.889200 -12.916800 4.597236
-0.842400 -12.916800 4.581038
-0.795600 -12.916800 4.583347
-0.748800 -12.916800 4.587101
-0.702000 -12.916800 4.585735
-0.655200 -12.916800 4.590768
-0.608400 -12.916800 4.596492
-0.561600 -12.916800 4.596492
-0.514800 -12.916800 4.602376
-0.468000 -12.916800 4.608704
-0.421200 -12.916800 4.608704
-0.374400 -12.916800 4.611688
-0.327600 -12.916800 4.624512
-0.280800 -12.916800 4.611688
-0.234000 -12.916800 4.616964
-0.187200 -12.916800 4.616964
-0.140400 -12.916800 4.610025
-0.093600 -12.916800 4.609661
-0.046800 -12.916800 4.598457
0.000000 -12.916800 4.588054
0.046800 -12.916800 4.602438
0.093600 -12.916800 4.602438
0.140400 -12.916800 4.607055
0.187200 -12.916800 4.628798
0.234000 -12.916800 4.645909
0.280800 -12.916800 4.656554
0.327600 -12.916800 4.683590
0.374400 -12.916800 4.741563
0.421200 -12.916800 4.747051
0.468000 -12.916800 4.751365
0.514800 -12.916800 4.747051
0.561600 -12.916800 4.745783
0.608400 -12.916800 4.717380
0.655200 -12.916800 4.695149
0.702000 -12.916800 4.685371
0.748800 -12.916800 4.682583
0.795600 -12.916800 4.685371
0.842400 -12.916800 4.685371
0.889200 -12.916800 4.685371
0.936000 -12.916800 4.690750
0.982800 -12.916800 4.684829
1.029600 -12.916800 4.695356
1.076400 -12.916800 4.697149
1.123200 -12.916800 4.699373
1.170000 -12.916800 4.699373
1.216800 -12.916800 4.699373
1.263600 -12.916800 4.713686
1.310400 -12.916800 4.736626
1.357200 -12.916800 4.748081
1.404000 -12.916800 4.781367
1.450800 -12.916800 4.795563
1.497600 -12.916800 4.795563
1.544400 -12.916800 4.803825
1.591200 -12.916800 4.815091
1.638000 -12.916800 4.830782
1.684800 -12.916800 4.847158
1.731600 -12.916800 4.893185
1.778400 -12.916800 4.907074
1.825200 -12.916800 4.908689
1.872000 -12.916800 4.909329
1.918800 -12.916800 4.908689
1.965600 -12.916800 4.904362
2.012400 -12.916800 4.902816
2.059200 -12.916800 4.877628
2.106000 -12.916800 4.877628
2.152800 -12.916800 4.901287
2.199600 -12.916800 4.917297
2.246400 -12.916800 4.946883
2.293200 -12.916800 4.958312
2.340000 -12.916800 4.982553
2.386800 -12.916800 5.002109
2.433600 -12.916800 5.002109
2.480400 -12.916800 5.030884
2.527200 -12.916800 5.043254
2.574000 -12.916800 5.068834
2.620800 -12.916800 5.083887
2.667600 -12.916800 5.098133
2.714400 -12.916800 5.106781
2.761200 -12.916800 5.117395
2.808000 -12.916800 5.127937
2.854800 -12.916800 5.127892
2.901600 -12.916800 5.111143
2.948400 -12.916800 5.133469
2.995200 -12.916800 5.143472
3.042000 -12.916800 5.151873
3.088800 -12.916800 5.158606
3.135600 -12.916800 5.203619
3.182400 -12.916800 5.224788
3.229200 -12.916800 5.234070
3.276000 -12.916800 5.245995
3.322800 -12.916800 5.248912
3.369600 -12.916800 5.261719
3.416400 -12.916800 5.272072
3.463200 -12.916800 5.276928
3.510000 -12.916800 5.296188
3.556800 -12.916800 5.313403
3.603600 -12.916800 5.326758
3.650400 -12.916800 5.376028
3.697200 -12.916800 5.410174
3.744000 -12.916800 5.427570
3.790800 -12.916800 5.435170
3.837600 -12.916800 5.457027
3.884400 -12.916800 5.464694
3.931200 -12.916800 5.475236
3.978000 -12.916800 5.479014
4.024800 -12.916800 5.485045
4.071600 -12.916800 5.525009
4.118400 -12.916800 5.525009
4.165200 -12.916800 5.572814
4.212000 -12.916800 5.588213
4.258800 -12.916800 5.607680
4.305600 -12.916800 5.623711
4.352400 -12.916800 5.625764
4.399200 -12.916800 5.644691
4.446000 -12.916800 5.654595
4.492800 -12.916800 5.657528
4.539600 -12.916800 5.687396
4.586400 -12.916800 5.702874
4.633200 -12.916800 5.704085
4.680000 -12.916800 5.728938
4.726800 -12.916800 5.733448
4.773600 -12.916800 5.770180
4.820400 -12.916800 5.793136
4.867200 -12.916800 5.794922
4.914000 -12.916800 5.846492
4.960800 -12.916800 5.869524
5.007600 -12.916800 5.870713
5.054400 -12.916800 5.876167
5.101200 -12.916800 5.884447
5.148000 -12.916800 5.920840
5.194800 -12.916800 5.942895
5.241600 -12.916800 5.986952
5.288400 -12.916800 6.001807
5.335200 -12.916800 6.019657
5.382000 -12.916800 6.026721
5.428800 -12.916800 6.040342
5.475600 -12.916800 6.068676
5.522400 -12.916800 6.072607
5.569200 -12.916800 6.089806
5.616000 -12.916800 6.132997
5.662800 -12.916800 6.158243
5.709600 -12.916800 6.189523
5.756400 -12.916800 6.201873
5.803200 -12.916800 6.234488
5.850000 -12.916800 6.267058
5.896800 -12.916800 6.319710
5.943600 -12.916800 6.323335
5.990400 -12.916800 6.332467
6.037200 -12.916800 6.350414
6.084000 -12.916800 6.376149
6.130800 -12.916800 6.386541
6.177600 -12.916800 6.411496
6.224400 -12.916800 6.429672
6.271200 -12.916800 6.450723
6.318000 -12.916800 6.507171
6.364800 -12.916800 6.508177
6.411600 -12.916800 6.513575
6.458400 -12.916800 6.528229
6.505200 -12.916800 6.541567
6.552000 -12.916800 6.579612
6.598800 -12.916800 6.623153
6.645600 -12.916800 6.633700
6.692400 -12.916800 6.663425
6.739200 -12.916800 6.675705
6.786000 -12.916800 6.678710
6.832800 -12.916800 6.701596
6.879600 -12.916800 6.758269
6.926400 -12.916800 6.826493
6.973200 -12.916800 6.878818
7.020000 -12.916800 6.896938
7.066800 -12.916800 6.957682
7.113600 -12.916800 6.993533
7.160400 -12.916800 7.019813
7.207200 -12.916800 7.098586
7.254000 -12.916800 7.138417
7.300800 -12.916800 7.162800
7.347600 -12.916800 7.226321
7.394400 -12.916800 7.292810
7.441200 -12.916800 7.303083
7.488000 -12.916800 7.346219
7.534800 -12.916800 7.433329
7.581600 -12.916800 7.527901
7.628400 -12.916800 7.616329
7.675200 -12.916800 7.676464
7.722000 -12.916800 7.731585
7.768800 -12.916800 7.982133
7.815600 -12.916800 8.301830
7.862400 -12.916800 8.866315
7.909200 -12.916800 9.217761
7.956000 -12.916800 9.246648
8.002800 -12.916800 9.321913
13.712400 -12.916800 7.644088
14.040000 -12.916800 7.659039
14.086800 -12.916800 7.661567
14.133600 -12.916800 7.651516
14.180400 -12.916800 7.653271
14.227200 -12.916800 7.638548
14.274000 -12.916800 7.636531
14.320800 -12.916800 7.634860
14.695200 -12.916800 7.739187
14.742000 -12.916800 7.752617
17.082000 -12.916800 4.377743
17.362800 -12.916800 3.151780
17.409600 -12.916800 2.978674
17.456400 -12.916800 2.833227
17.503200 -12.916800 2.621420
-18.720000 -12.870000 0.000000
-18.673200 -12.870000 0.000000
-18.626400 -12.870000 0.000000
-18.579600 -12.870000 -15.127052
-18.532800 -12.870000 -15.108498
-18.486000 -12.870000 -15.078832
-18.439200 -12.870000 -15.066642
-18.392400 -12.870000 -15.044004
-18.345600 -12.870000 -14.986935
-18.298800 -12.870000 -14.986935
-18.252000 -12.870000 -14.970366
-18.205200 -12.870000 -14.970366
-18.158400 -12.870000 -14.967736
-18.111600 -12.870000 -14.957590
-18.064800 -12.870000 -14.955514
-18.018000 -12.870000 -14.879041
-17.971200 -12.870000 -14.858453
-17.924400 -12.870000 -14.848388
-17.877600 -12.870000 -14.840042
-17.830800 -12.870000 -14.833465
-17.784000 -12.870000 -14.805326
-17.737200 -12.870000 -14.753752
-17.690400 -12.870000 -14.676982
-17.643600 -12.870000 -14.647126
-17.596800 -12.870000 -14.622946
-17.550000 -12.870000 -14.615758
-17.503200 -12.870000 -14.612209
-17.456400 -12.870000 -14.603251
-17.409600 -12.870000 -14.612209
-17.362800 -12.870000 -14.592115
-17.316000 -12.870000 -14.590876
-17.269200 -12.870000 -14.557393
-17.222400 -12.870000 -14.510966
-17.175600 -12.870000 -14.509760
-17.128800 -12.870000 -14.475783
-17.082000 -12.870000 -14.424459
-17.035200 -12.870000 -14.380633
-16.988400 -12.870000 -14.377686
-16.941600 -12.870000 -14.367366
-16.894800 -12.870000 -14.354185
-16.848000 -12.870000 -14.329795
-16.801200 -12.870000 -14.277791
-16.754400 -12.870000 -14.262874
-16.707600 -12.870000 -14.215121
-16.660800 -12.870000 -14.172321
-16.614000 -12.870000 -14.138800
-16.567200 -12.870000 -14.118950
-16.520400 -12.870000 -14.113239
-16.473600 -12.870000 -14.070399
-15.256800 -12.870000 5.001856
-15.210000 -12.870000 5.089101
-15.163200 -12.870000 5.128601
-15.116400 -12.870000 5.156154
-15.069600 -12.870000 5.204403
-15.022800 -12.870000 5.223987
-14.976000 -12.870000 5.253548
-14.929200 -12.870000 5.278787
-14.882400 -12.870000 5.308348
-14.835600 -12.870000 5.348527
-14.788800 -12.870000 5.367270
-14.742000 -12.870000 5.372889
-14.695200 -12.870000 5.390200
-14.648400 -12.870000 5.397109
-14.601600 -12.870000 5.402616
-14.554800 -12.870000 5.408015
-14.508000 -12.870000 5.419303
-14.461200 -12.870000 5.424151
-14.414400 -12.870000 5.429178
-14.367600 -12.870000 5.437078
-14.320800 -12.870000 5.448171
-14.274000 -12.870000 5.458905
-14.227200 -12.870000 5.459879
-14.180400 -12.870000 5.468175
-14.133600 -12.870000 5.469326
-14.086800 -12.870000 5.472070
-14.040000 -12.870000 5.479800
-13.993200 -12.870000 5.493412
-13.946400 -12.870000 5.494508
-13.899600 -12.870000 5.515802
-13.852800 -12.870000 5.533696
-13.806000 -12.870000 5.568538
-13.759200 -12.870000 5.626762
-5.756400 -12.870000 7.058424
-5.709600 -12.870000 6.945135
-5.662800 -12.870000 6.773810
-5.616000 -12.870000 6.664833
-5.569200 -12.870000 6.616062
-5.522400 -12.870000 6.537066
-5.475600 -12.870000 6.413450
-5.428800 -12.870000 6.381301
-5.382000 -12.870000 6.324044
-5.335200 -12.870000 6.249051
-5.288400 -12.870000 6.220355
-5.241600 -12.870000 6.169702
-5.194800 -12.870000 6.143631
-5.148000 -12.870000 6.123243
-5.101200 -12.870000 6.093827
-5.054400 -12.870000 6.059937
-5.007600 -12.870000 5.996852
-4.960800 -12.870000 5.953565
-4.914000 -12.870000 5.842000
-4.867200 -12.870000 5.799084
-4.820400 -12.870000 5.771466
-4.773600 -12.870000 5.751520
-4.726800 -12.870000 5.731216
-4.680000 -12.870000 5.707711
-4.633200 -12.870000 5.664081
-4.586400 -12.870000 5.641625
-4.539600 -12.870000 5.624291
-4.492800 -12.870000 5.568322
-4.446000 -12.870000 5.534195
-4.399200 -12.870000 5.517258
-4.352400 -12.870000 5.497400
-4.305600 -12.870000 5.469207
-4.258800 -12.870000 5.410936
-4.212000 -12.870000 5.400880
-4.165200 -12.870000 5.379682
-4.118400 -12.870000 5.359160
-4.071600 -12.870000 5.329482
-4.024800 -12.870000 5.309848
-3.978000 -12.870000 5.309848
-3.931200 -12.870000 5.291823
-3.884400 -12.870000 5.275316
-3.837600 -12.870000 5.241875
-3.790800 -12.870000 5.230584
-3.744000 -12.870000 5.217988
-3.697200 -12.870000 5.189696
-3.650400 -12.870000 5.178523
-3.603600 -12.870000 5.156866
-3.556800 -12.870000 5.126203
-3.510000 -12.870000 5.093193
-3.463200 -12.870000 5.064999
-3.416400 -12.870000 5.055249
-3.369600 -12.870000 5.047177
-3.322800 -12.870000 5.030517
-3.276000 -12.870000 5.028391
-3.229200 -12.870000 5.024136
-3.182400 -12.870000 5.024136
-3.135600 -12.870000 5.024136
-3.088800 -12.870000 5.008873
-3.042000 -12.870000 4.986364
-2.995200 -12.870000 4.945949
-2.948400 -12.870000 4.907617
-2.901600 -12.870000 4.883550
-2.854800 -12.870000 4.846681
-2.808000 -12.870000 4.820743
-2.761200 -12.870000 4.820587
-2.714400 -12.870000 4.812125
-2.667600 -12.870000 4.807592
-2.620800 -12.870000 4.819483
-2.574000 -12.870000 4.807592
-2.527200 -12.870000 4.786018
-2.480400 -12.870000 4.775846
-2.433600 -12.870000 4.740812
-2.386800 -12.870000 4.740812
-2.340000 -12.870000 4.739863
-2.293200 -12.870000 4.729322
-2.246400 -12.870000 4.729322
-2.199600 -12.870000 4.717453
-2.152800 -12.870000 4.700741
-2.106000 -12.870000 4.715229
-2.059200 -12.870000 4.715111
-2.012400 -12.870000 4.709702
-1.965600 -12.870000 4.696428
-1.918800 -12.870000 4.665422
-1.872000 -12.870000 4.687954
-1.825200 -12.870000 4.687954
-1.778400 -12.870000 4.686776
-1.731600 -12.870000 4.671031
-1.684800 -12.870000 4.674791
-1.638000 -12.870000 4.671031
-1.591200 -12.870000 4.677177
-1.544400 -12.870000 4.674791
-1.497600 -12.870000 4.674791
-1.450800 -12.870000 4.674791
-1.404000 -12.870000 4.664385
-1.357200 -12.870000 4.651065
-1.310400 -12.870000 4.642338
-1.263600 -12.870000 4.642338
-1.216800 -12.870000 4.649455
-1.170000 -12.870000 4.642338
-1.123200 -12.870000 4.615554
-1.076400 -12.870000 4.605440
-1.029600 -12.870000 4.610920
-0.982800 -12.870000 4.610920
-0.936000 -12.870000 4.597236
-0.889200 -12.870000 4.564493
-0.842400 -12.870000 4.540158
-0.795600 -12.870000 4.539701
-0.748800 -12.870000 4.577557
-0.702000 -12.870000 4.552234
-0.655200 -12.870000 4.580822
-0.608400 -12.870000 4.583347
-0.561600 -12.870000 4.585735
-0.514800 -12.870000 4.596492
-0.468000 -12.870000 4.601462
-0.421200 -12.870000 4.598413
-0.374400 -12.870000 4.601462
-0.327600 -12.870000 4.602376
-0.280800 -12.870000 4.598457
-0.234000 -12.870000 4.596141
-0.187200 -12.870000 4.595917
-0.140400 -12.870000 4.588266
-0.093600 -12.870000 4.588054
-0.046800 -12.870000 4.584616
0.000000 -12.870000 4.556373
0.046800 -12.870000 4.581474
0.093600 -12.870000 4.584332
0.140400 -12.870000 4.584616
0.187200 -12.870000 4.596833
0.234000 -12.870000 4.628798
0.280800 -12.870000 4.645909
0.327600 -12.870000 4.673751
0.374400 -12.870000 4.683590
0.421200 -12.870000 4.705582
0.468000 -12.870000 4.689029
0.514800 -12.870000 4.695149
0.561600 -12.870000 4.693977
0.608400 -12.870000 4.687369
0.655200 -12.870000 4.678807
0.702000 -12.870000 4.663433
0.748800 -12.870000 4.651065
0.795600 -12.870000 4.657149
0.842400 -12.870000 4.636466
0.889200 -12.870000 4.644237
0.936000 -12.870000 4.657149
0.982800 -12.870000 4.651065
1.029600 -12.870000 4.673500
1.076400 -12.870000 4.690750
1.123200 -12.870000 4.697149
1.170000 -12.870000 4.697565
1.216800 -12.870000 4.697565
1.263600 -12.870000 4.707804
1.310400 -12.870000 4.733739
1.357200 -12.870000 4.734113
1.404000 -12.870000 4.749799
1.450800 -12.870000 4.769799
1.497600 -12.870000 4.764832
1.544400 -12.870000 4.800097
1.591200 -12.870000 4.803679
1.638000 -12.870000 4.803825
1.684800 -12.870000 4.819267
1.731600 -12.870000 4.847158
1.778400 -12.870000 4.879853
1.825200 -12.870000 4.867407
1.872000 -12.870000 4.885937
1.918800 -12.870000 4.879853
1.965600 -12.870000 4.877628
2.012400 -12.870000 4.879853
2.059200 -12.870000 4.863929
2.106000 -12.870000 4.870043
2.152800 -12.870000 4.880717
2.199600 -12.870000 4.905049
2.246400 -12.870000 4.944666
2.293200 -12.870000 4.954583
2.340000 -12.870000 4.958312
2.386800 -12.870000 4.991508
2.433600 -12.870000 4.996063
2.480400 -12.870000 5.029840
2.527200 -12.870000 5.033761
2.574000 -12.870000 5.043254
2.620800 -12.870000 5.057027
2.667600 -12.870000 5.084408
2.714400 -12.870000 5.094530
2.761200 -12.870000 5.098617
2.808000 -12.870000 5.106781
2.854800 -12.870000 5.106781
2.901600 -12.870000 5.106781
2.948400 -12.870000 5.131601
2.995200 -12.870000 5.139084
3.042000 -12.870000 5.151791
3.088800 -12.870000 5.158477
3.135600 -12.870000 5.180577
3.182400 -12.870000 5.195783
3.229200 -12.870000 5.211759
3.276000 -12.870000 5.234946
3.322800 -12.870000 5.248295
3.369600 -12.870000 5.261719
3.416400 -12.870000 5.269135
3.463200 -12.870000 5.274193
3.510000 -12.870000 5.291494
3.556800 -12.870000 5.313403
3.603600 -12.870000 5.326758
3.650400 -12.870000 5.362379
3.697200 -12.870000 5.410174
3.744000 -12.870000 5.425443
3.790800 -12.870000 5.434107
3.837600 -12.870000 5.451117
3.884400 -12.870000 5.460012
3.931200 -12.870000 5.464694
3.978000 -12.870000 5.474945
4.024800 -12.870000 5.479014
4.071600 -12.870000 5.504593
4.118400 -12.870000 5.515888
4.165200 -12.870000 5.568546
4.212000 -12.870000 5.588619
4.258800 -12.870000 5.599967
4.305600 -12.870000 5.625764
4.352400 -12.870000 5.635736
4.399200 -12.870000 5.644691
4.446000 -12.870000 5.654595
4.492800 -12.870000 5.657528
4.539600 -12.870000 5.686648
4.586400 -12.870000 5.688057
4.633200 -12.870000 5.702874
4.680000 -12.870000 5.728318
4.726800 -12.870000 5.734601
4.773600 -12.870000 5.766814
4.820400 -12.870000 5.788339
4.867200 -12.870000 5.794922
4.914000 -12.870000 5.837705
4.960800 -12.870000 5.854164
5.007600 -12.870000 5.867906
5.054400 -12.870000 5.869524
5.101200 -12.870000 5.877440
5.148000 -12.870000 5.907307
5.194800 -12.870000 5.932861
5.241600 -12.870000 5.986956
5.288400 -12.870000 6.001807
5.335200 -12.870000 6.001889
5.382000 -12.870000 6.026721
5.428800 -12.870000 6.031860
5.475600 -12.870000 6.063555
5.522400 -12.870000 6.053919
5.569200 -12.870000 6.084849
5.616000 -12.870000 6.110152
5.662800 -12.870000 6.158243
5.709600 -12.870000 6.186036
5.756400 -12.870000 6.201640
5.803200 -12.870000 6.231955
5.850000 -12.870000 6.245522
5.896800 -12.870000 6.319024
5.943600 -12.870000 6.322456
5.990400 -12.870000 6.330755
6.037200 -12.870000 6.350414
6.084000 -12.870000 6.358914
6.130800 -12.870000 6.372655
6.177600 -12.870000 6.386972
6.224400 -12.870000 6.416889
6.271200 -12.870000 6.449366
6.318000 -12.870000 6.507171
6.364800 -12.870000 6.510911
6.411600 -12.870000 6.527779
6.458400 -12.870000 6.533650
6.505200 -12.870000 6.545526
6.552000 -12.870000 6.605937
6.598800 -12.870000 6.632505
6.645600 -12.870000 6.648041
6.692400 -12.870000 6.669769
6.739200 -12.870000 6.678567
6.786000 -12.870000 6.701596
6.832800 -12.870000 6.711436
6.879600 -12.870000 6.781240
6.926400 -12.870000 6.839335
6.973200 -12.870000 6.896938
7.020000 -12.870000 6.924706
7.066800 -12.870000 6.957500
7.113600 -12.870000 6.990176
7.160400 -12.870000 7.017788
7.207200 -12.870000 7.098653
7.254000 -12.870000 7.138417
7.300800 -12.870000 7.159963
7.347600 -12.870000 7.204416
7.394400 -12.870000 7.243134
7.441200 -12.870000 7.289525
7.488000 -12.870000 7.296417
7.534800 -12.870000 7.421286
7.581600 -12.870000 7.463139
7.628400 -12.870000 7.588709
7.675200 -12.870000 7.621006
7.722000 -12.870000 7.672748
7.768800 -12.870000 7.767078
7.815600 -12.870000 8.193989
7.862400 -12.870000 8.767382
7.909200 -12.870000 9.276091
7.956000 -12.870000 9.315803
8.002800 -12.870000 9.519858
13.993200 -12.870000 7.698484
14.040000 -12.870000 7.694287
14.086800 -12.870000 7.705235
14.133600 -12.870000 7.700014
14.180400 -12.870000 7.694287
14.274000 -12.870000 7.675044
14.695200 -12.870000 7.751562
14.742000 -12.870000 7.760033
15.022800 -12.870000 7.757845
15.069600 -12.870000 7.749019
15.116400 -12.870000 7.749019
17.316000 -12.870000 3.575500
17.784000 -12.870000 1.392554
-18.720000 -12.823200 0.000000
-18.673200 -12.823200 0.000000
-18.626400 -12.823200 0.000000
-18.579600 -12.823200 -15.127052
-18.532800 -12.823200 -15.111769
-18.486000 -12.823200 -15.098662
-18.439200 -12.823200 -15.071096
-18.392400 -12.823200 -15.060523
-18.345600 -12.823200 -15.007983
-18.298800 -12.823200 -15.001199
-18.252000 -12.823200 -14.992628
-18.205200 -12.823200 -14.992628
-18.158400 -12.823200 -14.967960
-18.111600 -12.823200 -14.964439
-18.064800 -12.823200 -14.956125
-18.018000 -12.823200 -14.923506
-17.971200 -12.823200 -14.879041
-17.924400 -12.823200 -14.860711
-17.877600 -12.823200 -14.858453
-17.830800 -12.823200 -14.858453
-17.784000 -12.823200 -14.840042
-17.737200 -12.823200 -14.803576
-17.690400 -12.823200 -14.693753
-17.643600 -12.823200 -14.656515
-17.596800 -12.823200 -14.647126
-17.550000 -12.823200 -14.622946
-17.503200 -12.823200 -14.615758
-17.456400 -12.823200 -14.612209
-17.409600 -12.823200 -14.612209
-17.362800 -12.823200 -14.603251
-17.316000 -12.823200 -14.603251
-17.269200 -12.823200 -14.590876
-17.222400 -12.823200 -14.557393
-17.175600 -12.823200 -14.515095
-17.128800 -12.823200 -14.509340
-17.082000 -12.823200 -14.482446
-17.035200 -12.823200 -14.412938
-16.988400 -12.823200 -14.409487
-16.941600 -12.823200 -14.392340
-16.894800 -12.823200 -14.364413
-16.848000 -12.823200 -14.339622
-16.801200 -12.823200 -14.277791
-16.754400 -12.823200 -14.247923
-16.707600 -12.823200 -14.177820
-16.660800 -12.823200 -14.134281
-16.614000 -12.823200 -14.117612
-16.567200 -12.823200 -14.085769
-16.520400 -12.823200 -14.070399
-16.473600 -12.823200 -14.032263
-15.256800 -12.823200 5.098714
-15.210000 -12.823200 5.128601
-15.163200 -12.823200 5.151661
-15.116400 -12.823200 5.195042
-15.069600 -12.823200 5.214863
-15.022800 -12.823200 5.243303
-14.976000 -12.823200 5.272912
-14.929200 -12.823200 5.303621
-14.882400 -12.823200 5.336751
-14.835600 -12.823200 5.357175
-14.788800 -12.823200 5.369244
-14.742000 -12.823200 5.379540
-14.695200 -12.823200 5.393072
-14.648400 -12.823200 5.397109
-14.601600 -12.823200 5.401482
-14.554800 -12.823200 5.408015
-14.508000 -12.823200 5.417390
-14.461200 -12.823200 5.419822
-14.414400 -12.823200 5.424151
-14.367600 -12.823200 5.436855
-14.320800 -12.823200 5.450001
-14.274000 -12.823200 5.456967
-14.227200 -12.823200 5.466434
-14.180400 -12.823200 5.469706
-14.133600 -12.823200 5.472070
-14.086800 -12.823200 5.479800
-14.040000 -12.823200 5.483972
-13.993200 -12.823200 5.498132
-13.946400 -12.823200 5.506211
-13.899600 -12.823200 5.522235
-13.852800 -12.823200 5.535731
-13.806000 -12.823200 5.615929
-13.759200 -12.823200 5.652623
-5.803200 -12.823200 7.057321
-5.756400 -12.823200 6.945135
-5.709600 -12.823200 6.796343
-5.662800 -12.823200 6.664833
-5.616000 -12.823200 6.636565
-5.569200 -12.823200 6.571647
-5.522400 -12.823200 6.481036
-5.475600 -12.823200 6.408830
-5.428800 -12.823200 6.359369
-5.382000 -12.823200 6.316534
-5.335200 -12.823200 6.247946
-5.288400 -12.823200 6.211001
-5.241600 -12.823200 6.150312
-5.194800 -12.823200 6.126066
-5.148000 -12.823200 6.097822
-5.101200 -12.823200 6.068748
-5.054400 -12.823200 6.037573
-5.007600 -12.823200 5.959339
-4.960800 -12.823200 5.892039
-4.914000 -12.823200 5.813466
-4.867200 -12.823200 5.768452
-4.820400 -12.823200 5.758820
-4.773600 -12.823200 5.741957
-4.726800 -12.823200 5.727309
-4.680000 -12.823200 5.703443
-4.633200 -12.823200 5.665956
-4.586400 -12.823200 5.654843
-4.539600 -12.823200 5.624180
-4.492800 -12.823200 5.567376
-4.446000 -12.823200 5.517258
-4.399200 -12.823200 5.507675
-4.352400 -12.823200 5.469382
-4.305600 -12.823200 5.424592
-4.258800 -12.823200 5.394508
-4.212000 -12.823200 5.373763
-4.165200 -12.823200 5.364454
-4.118400 -12.823200 5.356061
-4.071600 -12.823200 5.309848
-4.024800 -12.823200 5.308775
-3.978000 -12.823200 5.309848
-3.931200 -12.823200 5.290291
-3.884400 -12.823200 5.248659
-3.837600 -12.823200 5.222849
-3.790800 -12.823200 5.215417
-3.744000 -12.823200 5.189850
-3.697200 -12.823200 5.173514
-3.650400 -12.823200 5.156866
-3.603600 -12.823200 5.148636
-3.556800 -12.823200 5.094963
-3.510000 -12.823200 5.071548
-3.463200 -12.823200 5.055249
-3.416400 -12.823200 5.030517
-3.369600 -12.823200 5.028391
-3.322800 -12.823200 5.007535
-3.276000 -12.823200 5.001184
-3.229200 -12.823200 5.001184
-3.182400 -12.823200 4.998939
-3.135600 -12.823200 4.983344
-3.088800 -12.823200 4.972299
-3.042000 -12.823200 4.927861
-2.995200 -12.823200 4.907438
-2.948400 -12.823200 4.888547
-2.901600 -12.823200 4.848069
-2.854800 -12.823200 4.823435
-2.808000 -12.823200 4.820587
-2.761200 -12.823200 4.820587
-2.714400 -12.823200 4.812125
-2.667600 -12.823200 4.797516
-2.620800 -12.823200 4.812125
-2.574000 -12.823200 4.786689
-2.527200 -12.823200 4.762657
-2.480400 -12.823200 4.740417
-2.433600 -12.823200 4.724606
-2.386800 -12.823200 4.732510
-2.340000 -12.823200 4.722290
-2.293200 -12.823200 4.717978
-2.246400 -12.823200 4.717453
-2.199600 -12.823200 4.700741
-2.152800 -12.823200 4.695641
-2.106000 -12.823200 4.700741
-2.059200 -12.823200 4.700340
-2.012400 -12.823200 4.690498
-1.965600 -12.823200 4.687954
-1.918800 -12.823200 4.662968
-1.872000 -12.823200 4.671308
-1.825200 -12.823200 4.686776
-1.778400 -12.823200 4.671031
-1.731600 -12.823200 4.664118
-1.684800 -12.823200 4.664382
-1.638000 -12.823200 4.659879
-1.591200 -12.823200 4.664118
-1.544400 -12.823200 4.656904
-1.497600 -12.823200 4.649623
-1.450800 -12.823200 4.651065
-1.404000 -12.823200 4.634474
-1.357200 -12.823200 4.613308
-1.310400 -12.823200 4.629235
-1.263600 -12.823200 4.629235
-1.216800 -12.823200 4.640573
-1.170000 -12.823200 4.633017
-1.123200 -12.823200 4.615554
-1.076400 -12.823200 4.603202
-1.029600 -12.823200 4.603202
-0.982800 -12.823200 4.597236
-0.936000 -12.823200 4.571134
-0.889200 -12.823200 4.559963
-0.842400 -12.823200 4.540158
-0.795600 -12.823200 4.535867
-0.748800 -12.823200 4.559963
-0.702000 -12.823200 4.571134
-0.655200 -12.823200 4.573835
-0.608400 -12.823200 4.579672
-0.561600 -12.823200 4.583347
-0.514800 -12.823200 4.593139
-0.468000 -12.823200 4.601462
-0.421200 -12.823200 4.598413
-0.374400 -12.823200 4.601462
-0.327600 -12.823200 4.602376
-0.280800 -12.823200 4.598457
-0.234000 -12.823200 4.591124
-0.187200 -12.823200 4.576112
-0.140400 -12.823200 4.576112
-0.093600 -12.823200 4.553382
-0.046800 -12.823200 4.553382
0.000000 -12.823200 4.551301
0.046800 -12.823200 4.551301
0.093600 -12.823200 4.584332
0.140400 -12.823200 4.587450
0.187200 -12.823200 4.610617
0.234000 -12.823200 4.635172
0.280800 -12.823200 4.645909
0.327600 -12.823200 4.658162
0.374400 -12.823200 4.672814
0.421200 -12.823200 4.673751
0.468000 -12.823200 4.670476
0.514800 -12.823200 4.670476
0.561600 -12.823200 4.674740
0.608400 -12.823200 4.670476
0.655200 -12.823200 4.657149
0.702000 -12.823200 4.619099
0.748800 -12.823200 4.619099
0.795600 -12.823200 4.619099
0.842400 -12.823200 4.618617
0.889200 -12.823200 4.619099
0.936000 -12.823200 4.640084
0.982800 -12.823200 4.640084
1.029600 -12.823200 4.651065
1.076400 -12.823200 4.660349
1.123200 -12.823200 4.673500
1.170000 -12.823200 4.695356
1.216800 -12.823200 4.695356
1.263600 -12.823200 4.699373
1.310400 -12.823200 4.711409
1.357200 -12.823200 4.729063
1.404000 -12.823200 4.736267
1.450800 -12.823200 4.757311
1.497600 -12.823200 4.757311
1.544400 -12.823200 4.800097
1.591200 -12.823200 4.803679
1.638000 -12.823200 4.800097
1.684800 -12.823200 4.819267
1.731600 -12.823200 4.839077
1.778400 -12.823200 4.855190
1.825200 -12.823200 4.848059
1.872000 -12.823200 4.848059
1.918800 -12.823200 4.847781
1.965600 -12.823200 4.848767
2.012400 -12.823200 4.848767
2.059200 -12.823200 4.848059
2.106000 -12.823200 4.856119
2.152800 -12.823200 4.863929
2.199600 -12.823200 4.880717
2.246400 -12.823200 4.936392
2.293200 -12.823200 4.956668
2.340000 -12.823200 4.958312
2.386800 -12.823200 4.982553
2.433600 -12.823200 4.991508
2.480400 -12.823200 5.029840
2.527200 -12.823200 5.033761
2.574000 -12.823200 5.042555
2.620800 -12.823200 5.051207
2.667600 -12.823200 5.083887
2.714400 -12.823200 5.084570
2.761200 -12.823200 5.094530
2.808000 -12.823200 5.094530
2.854800 -12.823200 5.097472
2.901600 -12.823200 5.097472
2.948400 -12.823200 5.127937
2.995200 -12.823200 5.133469
3.042000 -12.823200 5.143472
3.088800 -12.823200 5.156504
3.135600 -12.823200 5.167612
3.182400 -12.823200 5.171885
3.229200 -12.823200 5.183345
3.276000 -12.823200 5.215778
3.322800 -12.823200 5.234070
3.369600 -12.823200 5.240623
3.416400 -12.823200 5.248295
3.463200 -12.823200 5.261174
3.510000 -12.823200 5.277877
3.556800 -12.823200 5.300244
3.603600 -12.823200 5.301458
3.650400 -12.823200 5.326758
3.697200 -12.823200 5.354131
3.744000 -12.823200 5.388887
3.790800 -12.823200 5.410174
3.837600 -12.823200 5.425443
3.884400 -12.823200 5.425443
3.931200 -12.823200 5.435170
3.978000 -12.823200 5.451117
4.024800 -12.823200 5.451117
4.071600 -12.823200 5.479959
4.118400 -12.823200 5.497321
4.165200 -12.823200 5.547776
4.212000 -12.823200 5.572814
4.258800 -12.823200 5.596563
4.305600 -12.823200 5.611948
4.352400 -12.823200 5.625764
4.399200 -12.823200 5.644691
4.446000 -12.823200 5.654595
4.492800 -12.823200 5.657528
4.539600 -12.823200 5.676412
4.586400 -12.823200 5.672559
4.633200 -12.823200 5.687396
4.680000 -12.823200 5.708143
4.726800 -12.823200 5.729511
4.773600 -12.823200 5.753028
4.820400 -12.823200 5.777123
4.867200 -12.823200 5.782589
4.914000 -12.823200 5.830587
4.960800 -12.823200 5.846492
5.007600 -12.823200 5.854164
5.054400 -12.823200 5.858885
5.101200 -12.823200 5.876167
5.148000 -12.823200 5.905922
5.194800 -12.823200 5.925380
5.241600 -12.823200 5.962409
5.288400 -12.823200 5.994599
5.335200 -12.823200 6.001807
5.382000 -12.823200 6.026721
5.428800 -12.823200 6.031860
5.475600 -12.823200 6.074234
5.522400 -12.823200 6.072607
5.569200 -12.823200 6.089773
5.616000 -12.823200 6.110152
5.662800 -12.823200 6.154153
5.709600 -12.823200 6.176774
5.756400 -12.823200 6.195966
5.803200 -12.823200 6.213099
5.850000 -12.823200 6.241353
5.896800 -12.823200 6.287359
5.943600 -12.823200 6.322456
5.990400 -12.823200 6.328807
6.037200 -12.823200 6.356810
6.084000 -12.823200 6.358914
6.130800 -12.823200 6.375194
6.177600 -12.823200 6.387961
6.224400 -12.823200 6.423045
6.271200 -12.823200 6.444079
6.318000 -12.823200 6.507171
6.364800 -12.823200 6.507519
6.411600 -12.823200 6.513575
6.458400 -12.823200 6.538366
6.505200 -12.823200 6.552821
6.552000 -12.823200 6.595564
6.598800 -12.823200 6.634499
6.645600 -12.823200 6.655470
6.692400 -12.823200 6.672556
6.739200 -12.823200 6.686166
6.786000 -12.823200 6.705768
6.832800 -12.823200 6.736061
6.879600 -12.823200 6.791008
6.926400 -12.823200 6.846923
6.973200 -12.823200 6.914607
7.020000 -12.823200 6.945112
7.066800 -12.823200 6.957682
7.113600 -12.823200 6.999413
7.160400 -12.823200 7.017788
7.207200 -12.823200 7.097835
7.254000 -12.823200 7.136674
7.300800 -12.823200 7.159963
7.347600 -12.823200 7.203995
7.394400 -12.823200 7.234783
7.441200 -12.823200 7.264756
7.488000 -12.823200 7.305815
7.534800 -12.823200 7.425676
7.581600 -12.823200 7.460483
7.628400 -12.823200 7.575005
7.675200 -12.823200 7.617688
7.722000 -12.823200 7.645212
7.768800 -12.823200 7.748387
7.815600 -12.823200 8.193989
7.862400 -12.823200 9.246648
7.909200 -12.823200 9.356804
7.956000 -12.823200 9.471568
8.002800 -12.823200 9.529266
13.899600 -12.823200 7.682354
13.993200 -12.823200 7.711934
14.040000 -12.823200 7.711934
14.086800 -12.823200 7.711101
14.133600 -12.823200 7.711003
14.180400 -12.823200 7.710040
14.367600 -12.823200 7.710040
14.414400 -12.823200 7.706775
14.461200 -12.823200 7.718959
14.648400 -12.823200 7.757283
14.695200 -12.823200 7.751596
14.788800 -12.823200 7.787813
15.022800 -12.823200 7.784389
15.069600 -12.823200 7.754756
15.116400 -12.823200 7.754756
16.052400 -12.823200 6.422568
17.316000 -12.823200 3.670957
17.362800 -12.823200 3.439099
17.690400 -12.823200 2.012410
17.737200 -12.823200 1.788031
18.579600 -12.823200 0.000000
18.626400 -12.823200 0.000000
-18.720000 -12.776400 0.000000
-18.673200 -12.776400 0.000000
-18.626400 -12.776400 0.000000
-18.579600 -12.776400 -15.127052
-18.532800 -12.776400 -15.111769
-18.486000 -12.776400 -15.098662
-18.439200 -12.776400 -15.073242
-18.392400 -12.776400 -15.066642
-18.345600 -12.776400 -15.053940
-18.298800 -12.776400 -15.007983
-18.252000 -12.776400 -14.998965
-18.205200 -12.776400 -14.998965
-18.158400 -12.776400 -14.992628
-18.111600 -12.776400 -14.970366
-18.064800 -12.776400 -14.967736
-18.018000 -12.776400 -14.923506
-17.971200 -12.776400 -14.890395
-17.924400 -12.776400 -14.871375
-17.877600 -12.776400 -14.860711
-17.830800 -12.776400 -14.871375
-17.784000 -12.776400 -14.859139
-17.737200 -12.776400 -14.833465
-17.690400 -12.776400 -14.777660
-17.643600 -12.776400 -14.704035
-17.596800 -12.776400 -14.681446
-17.550000 -12.776400 -14.670882
-17.503200 -12.776400 -14.655384
-17.456400 -12.776400 -14.631060
-17.409600 -12.776400 -14.622946
-17.362800 -12.776400 -14.623679
-17.316000 -12.776400 -14.603251
-17.269200 -12.776400 -14.590876
-17.222400 -12.776400 -14.574108
-17.175600 -12.776400 -14.557588
-17.128800 -12.776400 -14.525264
-17.082000 -12.776400 -14.509340
-17.035200 -12.776400 -14.446799
-16.988400 -12.776400 -14.424459
-16.941600 -12.776400 -14.404817
-16.894800 -12.776400 -14.380633
-16.848000 -12.776400 -14.363755
-16.801200 -12.776400 -14.339622
-16.754400 -12.776400 -14.252004
-16.707600 -12.776400 -14.190466
-16.660800 -12.776400 -14.134281
-16.614000 -12.776400 -14.117612
-16.567200 -12.776400 -14.087760
-16.520400 -12.776400 -14.078163
-16.473600 -12.776400 -14.061992
-15.303600 -12.776400 5.123005
-15.256800 -12.776400 5.135027
-15.210000 -12.776400 5.156154
-15.163200 -12.776400 5.197785
-15.116400 -12.776400 5.217382
-15.069600 -12.776400 5.229958
-15.022800 -12.776400 5.260927
-14.976000 -12.776400 5.289914
-14.929200 -12.776400 5.308452
-14.882400 -12.776400 5.338702
-14.835600 -12.776400 5.359298
-14.788800 -12.776400 5.370902
-14.742000 -12.776400 5.389322
-14.695200 -12.776400 5.397596
-14.648400 -12.776400 5.399034
-14.601600 -12.776400 5.401482
-14.554800 -12.776400 5.408015
-14.508000 -12.776400 5.410863
-14.461200 -12.776400 5.418339
-14.414400 -12.776400 5.419822
-14.367600 -12.776400 5.432931
-14.320800 -12.776400 5.443221
-14.274000 -12.776400 5.456537
-14.227200 -12.776400 5.466434
-14.180400 -12.776400 5.469326
-14.133600 -12.776400 5.472070
-14.086800 -12.776400 5.479080
-14.040000 -12.776400 5.483972
-13.993200 -12.776400 5.502689
-13.946400 -12.776400 5.515802
-13.899600 -12.776400 5.533696
-13.852800 -12.776400 5.580872
-13.806000 -12.776400 5.637967
-5.803200 -12.776400 6.782370
-5.756400 -12.776400 6.719144
-5.709600 -12.776400 6.636565
-5.662800 -12.776400 6.616062
-5.616000 -12.776400 6.584429
-5.569200 -12.776400 6.523408
-5.522400 -12.776400 6.409796
-5.475600 -12.776400 6.381301
-5.428800 -12.776400 6.338321
-5.382000 -12.776400 6.307025
-5.335200 -12.776400 6.247946
-5.288400 -12.776400 6.197182
-5.241600 -12.776400 6.148941
-5.194800 -12.776400 6.127526
-5.148000 -12.776400 6.101176
-5.101200 -12.776400 6.062009
-5.054400 -12.776400 6.018790
-5.007600 -12.776400 5.956658
-4.960800 -12.776400 5.850546
-4.914000 -12.776400 5.779597
-4.867200 -12.776400 5.764544
-4.820400 -12.776400 5.758820
-4.773600 -12.776400 5.749763
-4.726800 -12.776400 5.736470
-4.680000 -12.776400 5.722120
-4.633200 -12.776400 5.665956
-4.586400 -12.776400 5.641625
-4.539600 -12.776400 5.613258
-4.492800 -12.776400 5.534195
-4.446000 -12.776400 5.500564
-4.399200 -12.776400 5.497771
-4.352400 -12.776400 5.449375
-4.305600 -12.776400 5.409789
-4.258800 -12.776400 5.389814
-4.212000 -12.776400 5.364454
-4.165200 -12.776400 5.364454
-4.118400 -12.776400 5.352734
-4.071600 -12.776400 5.308775
-4.024800 -12.776400 5.307228
-3.978000 -12.776400 5.307228
-3.931200 -12.776400 5.280727
-3.884400 -12.776400 5.239080
-3.837600 -12.776400 5.217167
-3.790800 -12.776400 5.193425
-3.744000 -12.776400 5.157409
-3.697200 -12.776400 5.144224
-3.650400 -12.776400 5.144224
-3.603600 -12.776400 5.102442
-3.556800 -12.776400 5.071522
-3.510000 -12.776400 5.061708
-3.463200 -12.776400 5.040594
-3.416400 -12.776400 5.020594
-3.369600 -12.776400 4.998939
-3.322800 -12.776400 4.982312
-3.276000 -12.776400 4.980872
-3.229200 -12.776400 4.980872
-3.182400 -12.776400 4.980872
-3.135600 -12.776400 4.927861
-3.088800 -12.776400 4.920805
-3.042000 -12.776400 4.907617
-2.995200 -12.776400 4.895590
-2.948400 -12.776400 4.848069
-2.901600 -12.776400 4.817248
-2.854800 -12.776400 4.812942
-2.808000 -12.776400 4.811669
-2.761200 -12.776400 4.812125
-2.714400 -12.776400 4.797516
-2.667600 -12.776400 4.793471
-2.620800 -12.776400 4.797516
-2.574000 -12.776400 4.784500
-2.527200 -12.776400 4.744912
-2.480400 -12.776400 4.717453
-2.433600 -12.776400 4.717453
-2.386800 -12.776400 4.717978
-2.340000 -12.776400 4.717278
-2.293200 -12.776400 4.700340
-2.246400 -12.776400 4.700340
-2.199600 -12.776400 4.694046
-2.152800 -12.776400 4.689134
-2.106000 -12.776400 4.689134
-2.059200 -12.776400 4.686381
-2.012400 -12.776400 4.646612
-1.965600 -12.776400 4.643198
-1.918800 -12.776400 4.642222
-1.872000 -12.776400 4.643198
-1.825200 -12.776400 4.659879
-1.778400 -12.776400 4.661603
-1.731600 -12.776400 4.651065
-1.684800 -12.776400 4.661603
-1.638000 -12.776400 4.649623
-1.591200 -12.776400 4.651065
-1.544400 -12.776400 4.649623
-1.497600 -12.776400 4.636228
-1.450800 -12.776400 4.613308
-1.404000 -12.776400 4.602115
-1.357200 -12.776400 4.595015
-1.310400 -12.776400 4.595015
-1.263600 -12.776400 4.595015
-1.216800 -12.776400 4.610920
-1.170000 -12.776400 4.615554
-1.123200 -12.776400 4.595015
-1.076400 -12.776400 4.586747
-1.029600 -12.776400 4.584401
-0.982800 -12.776400 4.565833
-0.936000 -12.776400 4.559963
-0.889200 -12.776400 4.544340
-0.842400 -12.776400 4.535867
-0.795600 -12.776400 4.531275
-0.748800 -12.776400 4.544340
-0.702000 -12.776400 4.557075
-0.655200 -12.776400 4.573574
-0.608400 -12.776400 4.573835
-0.561600 -12.776400 4.577557
-0.514800 -12.776400 4.580822
-0.468000 -12.776400 4.593139
-0.421200 -12.776400 4.589493
-0.374400 -12.776400 4.576112
-0.327600 -12.776400 4.576112
-0.280800 -12.776400 4.591124
-0.234000 -12.776400 4.569861
-0.187200 -12.776400 4.554756
-0.140400 -12.776400 4.551301
-0.093600 -12.776400 4.536823
-0.046800 -12.776400 4.549528
0.000000 -12.776400 4.543597
0.046800 -12.776400 4.517661
0.093600 -12.776400 4.543597
0.140400 -12.776400 4.546575
0.187200 -12.776400 4.584616
0.234000 -12.776400 4.611820
0.280800 -12.776400 4.635172
0.327600 -12.776400 4.646983
0.374400 -12.776400 4.656228
0.421200 -12.776400 4.656228
0.468000 -12.776400 4.656228
0.514800 -12.776400 4.647748
0.561600 -12.776400 4.625864
0.608400 -12.776400 4.605382
0.655200 -12.776400 4.601179
0.702000 -12.776400 4.601179
0.748800 -12.776400 4.618617
0.795600 -12.776400 4.618617
0.842400 -12.776400 4.606378
0.889200 -12.776400 4.619099
0.936000 -12.776400 4.629829
0.982800 -12.776400 4.629829
1.029600 -12.776400 4.643849
1.076400 -12.776400 4.643849
1.123200 -12.776400 4.653416
1.170000 -12.776400 4.660651
1.216800 -12.776400 4.660651
1.263600 -12.776400 4.660651
1.310400 -12.776400 4.697149
1.357200 -12.776400 4.707804
1.404000 -12.776400 4.711409
1.450800 -12.776400 4.736267
1.497600 -12.776400 4.749799
1.544400 -12.776400 4.767679
1.591200 -12.776400 4.786306
1.638000 -12.776400 4.786306
1.684800 -12.776400 4.815091
1.731600 -12.776400 4.819267
1.778400 -12.776400 4.829828
1.825200 -12.776400 4.839077
1.872000 -12.776400 4.839077
1.918800 -12.776400 4.830119
1.965600 -12.776400 4.839077
2.012400 -12.776400 4.847781
2.059200 -12.776400 4.840208
2.106000 -12.776400 4.848767
2.152800 -12.776400 4.863929
2.199600 -12.776400 4.877628
2.246400 -12.776400 4.915066
2.293200 -12.776400 4.936392
2.340000 -12.776400 4.953394
2.386800 -12.776400 4.957168
2.433600 -12.776400 4.956668
2.480400 -12.776400 4.972772
2.527200 -12.776400 5.000807
2.574000 -12.776400 5.031821
2.620800 -12.776400 5.042555
2.667600 -12.776400 5.057027
2.714400 -12.776400 5.084408
2.761200 -12.776400 5.091572
2.808000 -12.776400 5.091572
2.854800 -12.776400 5.094530
2.901600 -12.776400 5.095699
2.948400 -12.776400 5.110136
2.995200 -12.776400 5.126367
3.042000 -12.776400 5.133879
3.088800 -12.776400 5.151873
3.135600 -12.776400 5.158606
3.182400 -12.776400 5.167612
3.229200 -12.776400 5.170447
3.276000 -12.776400 5.185231
3.322800 -12.776400 5.207340
3.369600 -12.776400 5.207340
3.416400 -12.776400 5.215778
3.463200 -12.776400 5.248295
3.510000 -12.776400 5.267526
3.556800 -12.776400 5.291494
3.603600 -12.776400 5.296188
3.650400 -12.776400 5.310698
3.697200 -12.776400 5.345077
3.744000 -12.776400 5.362639
3.790800 -12.776400 5.385090
3.837600 -12.776400 5.392229
3.884400 -12.776400 5.392229
3.931200 -12.776400 5.415770
3.978000 -12.776400 5.427587
4.024800 -12.776400 5.428286
4.071600 -12.776400 5.453426
4.118400 -12.776400 5.478958
4.165200 -12.776400 5.504593
4.212000 -12.776400 5.547776
4.258800 -12.776400 5.570419
4.305600 -12.776400 5.606580
4.352400 -12.776400 5.609509
4.399200 -12.776400 5.620481
4.446000 -12.776400 5.635736
4.492800 -12.776400 5.655584
4.539600 -12.776400 5.672559
4.586400 -12.776400 5.666129
4.633200 -12.776400 5.683725
4.680000 -12.776400 5.708143
4.726800 -12.776400 5.715147
4.773600 -12.776400 5.734601
4.820400 -12.776400 5.766814
4.867200 -12.776400 5.777123
4.914000 -12.776400 5.818704
4.960800 -12.776400 5.833229
5.007600 -12.776400 5.853035
5.054400 -12.776400 5.855238
5.101200 -12.776400 5.876167
5.148000 -12.776400 5.907307
5.194800 -12.776400 5.943089
5.241600 -12.776400 5.962409
5.288400 -12.776400 5.986952
5.335200 -12.776400 5.999062
5.382000 -12.776400 6.026721
5.428800 -12.776400 6.029696
5.475600 -12.776400 6.051725
5.522400 -12.776400 6.072607
5.569200 -12.776400 6.087373
5.616000 -12.776400 6.110152
5.662800 -12.776400 6.143362
5.709600 -12.776400 6.166370
5.756400 -12.776400 6.193362
5.803200 -12.776400 6.213099
5.850000 -12.776400 6.244123
5.896800 -12.776400 6.288945
5.943600 -12.776400 6.324954
5.990400 -12.776400 6.330755
6.037200 -12.776400 6.356810
6.084000 -12.776400 6.358914
6.130800 -12.776400 6.375194
6.177600 -12.776400 6.388365
6.224400 -12.776400 6.423045
6.271200 -12.776400 6.444079
6.318000 -12.776400 6.507402
6.364800 -12.776400 6.511602
6.411600 -12.776400 6.513784
6.458400 -12.776400 6.542340
6.505200 -12.776400 6.559867
6.552000 -12.776400 6.632505
6.598800 -12.776400 6.653997
6.645600 -12.776400 6.672556
6.692400 -12.776400 6.678567
6.739200 -12.776400 6.701720
6.786000 -12.776400 6.736061
6.832800 -12.776400 6.763982
6.879600 -12.776400 6.826450
6.926400 -12.776400 6.861293
6.973200 -12.776400 6.945314
7.020000 -12.776400 6.956614
7.066800 -12.776400 6.993533
7.113600 -12.776400 7.001501
7.160400 -12.776400 7.030463
7.207200 -12.776400 7.071257
7.254000 -12.776400 7.136674
7.300800 -12.776400 7.200225
7.347600 -12.776400 7.220682
7.394400 -12.776400 7.243134
7.441200 -12.776400 7.289525
7.488000 -12.776400 7.305815
7.534800 -12.776400 7.433594
7.581600 -12.776400 7.450467
7.628400 -12.776400 7.527901
7.675200 -12.776400 7.588709
7.722000 -12.776400 7.588709
7.768800 -12.776400 7.713866
7.815600 -12.776400 8.145079
7.862400 -12.776400 9.315803
7.909200 -12.776400 9.471568
7.956000 -12.776400 9.529266
8.002800 -12.776400 9.803227
13.806000 -12.776400 7.675044
13.852800 -12.776400 7.698484
13.899600 -12.776400 7.698484
13.993200 -12.776400 7.731142
14.040000 -12.776400 7.735290
14.086800 -12.776400 7.731142
14.133600 -12.776400 7.711934
14.180400 -12.776400 7.711101
14.320800 -12.776400 7.705235
14.367600 -12.776400 7.710040
14.414400 -12.776400 7.706775
14.461200 -12.776400 7.719361
14.601600 -12.776400 7.752617
14.648400 -12.776400 7.757283
14.695200 -12.776400 7.752617
15.022800 -12.776400 7.784389
15.069600 -12.776400 7.754756
15.116400 -12.776400 7.754756
15.163200 -12.776400 7.780369
16.052400 -12.776400 6.431069
17.128800 -12.776400 4.561618
17.175600 -12.776400 4.353756
17.643600 -12.776400 2.272091
17.690400 -12.776400 2.118940
17.737200 -12.776400 1.910512
18.532800 -12.776400 -2.588118
18.579600 -12.776400 0.000000
18.626400 -12.776400 0.000000
-18.720000 -12.729600 0.000000
-18.673200 -12.729600 0.000000
-18.626400 -12.729600 0.000000
-18.579600 -12.729600 -15.168153
-18.532800 -12.729600 -15.127052
-18.486000 -12.729600 -15.118172
-18.439200 -12.729600 -15.078832
-18.392400 -12.729600 -15.066642
-18.345600 -12.729600 -15.053940
-18.298800 -12.729600 -15.001199
-18.252000 -12.729600 -14.995517
-18.205200 -12.729600 -14.995517
-18.158400 -12.729600 -14.992628
-18.111600 -12.729600 -14.970741
-18.064800 -12.729600 -14.970366
-18.018000 -12.729600 -14.944044
-17.971200 -12.729600 -14.923506
-17.924400 -12.729600 -14.890395
-17.877600 -12.729600 -14.890395
-17.830800 -12.729600 -14.890395
-17.784000 -12.729600 -14.871375
-17.737200 -12.729600 -14.856282
-17.690400 -12.729600 -14.815898
-17.643600 -12.729600 -14.739513
-17.596800 -12.729600 -14.695474
-17.550000 -12.729600 -14.681446
-17.503200 -12.729600 -14.658525
-17.456400 -12.729600 -14.631060
-17.409600 -12.729600 -14.622946
-17.362800 -12.729600 -14.623679
-17.316000 -12.729600 -14.623679
-17.269200 -12.729600 -14.590876
-17.222400 -12.729600 -14.574108
-17.175600 -12.729600 -14.557588
-17.128800 -12.729600 -14.515095
-17.082000 -12.729600 -14.490803
-17.035200 -12.729600 -14.446799
-16.988400 -12.729600 -14.438352
-16.941600 -12.729600 -14.409487
-16.894800 -12.729600 -14.393794
-16.848000 -12.729600 -14.363755
-16.801200 -12.729600 -14.351609
-16.754400 -12.729600 -14.273590
-16.707600 -12.729600 -14.201307
-16.660800 -12.729600 -14.134281
-16.614000 -12.729600 -14.116585
-16.567200 -12.729600 -14.085769
-16.520400 -12.729600 -14.061992
-15.350400 -12.729600 5.081319
-15.303600 -12.729600 5.132795
-15.256800 -12.729600 5.154052
-15.210000 -12.729600 5.195042
-15.163200 -12.729600 5.219168
-15.116400 -12.729600 5.234946
-15.069600 -12.729600 5.260927
-15.022800 -12.729600 5.278787
-14.976000 -12.729600 5.303621
-14.929200 -12.729600 5.330578
-14.882400 -12.729600 5.348527
-14.835600 -12.729600 5.367270
-14.788800 -12.729600 5.389322
-14.742000 -12.729600 5.393072
-14.695200 -12.729600 5.405140
-14.648400 -12.729600 5.401450
-14.601600 -12.729600 5.401482
-14.554800 -12.729600 5.408170
-14.508000 -12.729600 5.417390
-14.461200 -12.729600 5.419822
-14.414400 -12.729600 5.419822
-14.367600 -12.729600 5.424151
-14.320800 -12.729600 5.438463
-14.274000 -12.729600 5.447846
-14.227200 -12.729600 5.463504
-14.180400 -12.729600 5.469706
-14.133600 -12.729600 5.478884
-14.086800 -12.729600 5.482061
-14.040000 -12.729600 5.493818
-13.993200 -12.729600 5.506211
-13.946400 -12.729600 5.529112
-13.899600 -12.729600 5.566182
-13.852800 -12.729600 5.597468
-5.803200 -12.729600 6.584429
-5.756400 -12.729600 6.584429
-5.709600 -12.729600 6.571647
-5.662800 -12.729600 6.535789
-5.616000 -12.729600 6.535789
-5.569200 -12.729600 6.471386
-5.522400 -12.729600 6.395809
-5.475600 -12.729600 6.356556
-5.428800 -12.729600 6.324044
-5.382000 -12.729600 6.305689
-5.335200 -12.729600 6.216604
-5.288400 -12.729600 6.187232
-5.241600 -12.729600 6.145628
-5.194800 -12.729600 6.118093
-5.148000 -12.729600 6.090225
-5.101200 -12.729600 6.059937
-5.054400 -12.729600 5.973745
-5.007600 -12.729600 5.912082
-4.960800 -12.729600 5.850546
-4.914000 -12.729600 5.779597
-4.867200 -12.729600 5.764544
-4.820400 -12.729600 5.758820
-4.773600 -12.729600 5.745576
-4.726800 -12.729600 5.729238
-4.680000 -12.729600 5.703443
-4.633200 -12.729600 5.652961
-4.586400 -12.729600 5.631585
-4.539600 -12.729600 5.567376
-4.492800 -12.729600 5.519142
-4.446000 -12.729600 5.490777
-4.399200 -12.729600 5.486841
-4.352400 -12.729600 5.442303
-4.305600 -12.729600 5.399592
-4.258800 -12.729600 5.373763
-4.212000 -12.729600 5.357139
-4.165200 -12.729600 5.357139
-4.118400 -12.729600 5.317963
-4.071600 -12.729600 5.302476
-4.024800 -12.729600 5.297350
-3.978000 -12.729600 5.280727
-3.931200 -12.729600 5.245130
-3.884400 -12.729600 5.215417
-3.837600 -12.729600 5.189696
-3.790800 -12.729600 5.178523
-3.744000 -12.729600 5.124876
-3.697200 -12.729600 5.117160
-3.650400 -12.729600 5.117160
-3.603600 -12.729600 5.073410
-3.556800 -12.729600 5.069796
-3.510000 -12.729600 5.045733
-3.463200 -12.729600 5.028391
-3.416400 -12.729600 4.998939
-3.369600 -12.729600 4.978966
-3.322800 -12.729600 4.976980
-3.276000 -12.729600 4.962019
-3.229200 -12.729600 4.971152
-3.182400 -12.729600 4.926876
-3.135600 -12.729600 4.907438
-3.088800 -12.729600 4.904732
-3.042000 -12.729600 4.895590
-2.995200 -12.729600 4.872313
-2.948400 -12.729600 4.837183
-2.901600 -12.729600 4.812125
-2.854800 -12.729600 4.812125
-2.808000 -12.729600 4.808191
-2.761200 -12.729600 4.812125
-2.714400 -12.729600 4.797516
-2.667600 -12.729600 4.785967
-2.620800 -12.729600 4.762657
-2.574000 -12.729600 4.749610
-2.527200 -12.729600 4.733988
-2.480400 -12.729600 4.717278
-2.433600 -12.729600 4.712594
-2.386800 -12.729600 4.708500
-2.340000 -12.729600 4.700340
-2.293200 -12.729600 4.694046
-2.246400 -12.729600 4.689647
-2.199600 -12.729600 4.684672
-2.152800 -12.729600 4.673951
-2.106000 -12.729600 4.646193
-2.059200 -12.729600 4.643116
-2.012400 -12.729600 4.638710
-1.965600 -12.729600 4.634656
-1.918800 -12.729600 4.631035
-1.872000 -12.729600 4.635751
-1.825200 -12.729600 4.643198
-1.778400 -12.729600 4.651065
-1.731600 -12.729600 4.649623
-1.684800 -12.729600 4.651065
-1.638000 -12.729600 4.648259
-1.591200 -12.729600 4.649182
-1.544400 -12.729600 4.641393
-1.497600 -12.729600 4.609663
-1.450800 -12.729600 4.602115
-1.404000 -12.729600 4.584709
-1.357200 -12.729600 4.584709
-1.310400 -12.729600 4.584401
-1.263600 -12.729600 4.584709
-1.216800 -12.729600 4.591922
-1.170000 -12.729600 4.596293
-1.123200 -12.729600 4.585690
-1.076400 -12.729600 4.584401
-1.029600 -12.729600 4.575219
-0.982800 -12.729600 4.564493
-0.936000 -12.729600 4.559963
-0.889200 -12.729600 4.540158
-0.842400 -12.729600 4.530105
-0.795600 -12.729600 4.530105
-0.748800 -12.729600 4.540158
-0.702000 -12.729600 4.557075
-0.655200 -12.729600 4.561490
-0.608400 -12.729600 4.561490
-0.561600 -12.729600 4.573835
-0.514800 -12.729600 4.579672
-0.468000 -12.729600 4.589493
-0.421200 -12.729600 4.579672
-0.374400 -12.729600 4.569861
-0.327600 -12.729600 4.557088
-0.280800 -12.729600 4.557088
-0.234000 -12.729600 4.551811
-0.187200 -12.729600 4.536823
-0.140400 -12.729600 4.529701
-0.093600 -12.729600 4.521667
-0.046800 -12.729600 4.529701
0.000000 -12.729600 4.517802
0.046800 -12.729600 4.514367
0.093600 -12.729600 4.521667
0.140400 -12.729600 4.538297
0.187200 -12.729600 4.546575
0.234000 -12.729600 4.570091
0.280800 -12.729600 4.591832
0.327600 -12.729600 4.615186
0.374400 -12.729600 4.615186
0.421200 -12.729600 4.615186
0.468000 -12.729600 4.616454
0.514800 -12.729600 4.604503
0.561600 -12.729600 4.601179
0.608400 -12.729600 4.594898
0.655200 -12.729600 4.578708
0.702000 -12.729600 4.587917
0.748800 -12.729600 4.600394
0.795600 -12.729600 4.600394
0.842400 -12.729600 4.595569
0.889200 -12.729600 4.618617
0.936000 -12.729600 4.623011
0.982800 -12.729600 4.624146
1.029600 -12.729600 4.628668
1.076400 -12.729600 4.627209
1.123200 -12.729600 4.642625
1.170000 -12.729600 4.645497
1.216800 -12.729600 4.643849
1.263600 -12.729600 4.651641
1.310400 -12.729600 4.691412
1.357200 -12.729600 4.694070
1.404000 -12.729600 4.701219
1.450800 -12.729600 4.713910
1.497600 -12.729600 4.734113
1.544400 -12.729600 4.752752
1.591200 -12.729600 4.747432
1.638000 -12.729600 4.746539
1.684800 -12.729600 4.760280
1.731600 -12.729600 4.779933
1.778400 -12.729600 4.786306
1.825200 -12.729600 4.809287
1.872000 -12.729600 4.815876
1.918800 -12.729600 4.819267
1.965600 -12.729600 4.819991
2.012400 -12.729600 4.840208
2.059200 -12.729600 4.840208
2.106000 -12.729600 4.848059
2.152800 -12.729600 4.858780
2.199600 -12.729600 4.863929
2.246400 -12.729600 4.901279
2.293200 -12.729600 4.924445
2.340000 -12.729600 4.929352
2.386800 -12.729600 4.953394
2.433600 -12.729600 4.954583
2.480400 -12.729600 4.976725
2.527200 -12.729600 5.000807
2.574000 -12.729600 5.006260
2.620800 -12.729600 5.034256
2.667600 -12.729600 5.035553
2.714400 -12.729600 5.051207
2.761200 -12.729600 5.083887
2.808000 -12.729600 5.084570
2.854800 -12.729600 5.084570
2.901600 -12.729600 5.089757
2.948400 -12.729600 5.104275
2.995200 -12.729600 5.110136
3.042000 -12.729600 5.131601
3.088800 -12.729600 5.151791
3.135600 -12.729600 5.156504
3.182400 -12.729600 5.156811
3.229200 -12.729600 5.156811
3.276000 -12.729600 5.167612
3.322800 -12.729600 5.185231
3.369600 -12.729600 5.185231
3.416400 -12.729600 5.188600
3.463200 -12.729600 5.233013
3.510000 -12.729600 5.248295
3.556800 -12.729600 5.274942
3.603600 -12.729600 5.286869
3.650400 -12.729600 5.293774
3.697200 -12.729600 5.322466
3.744000 -12.729600 5.345077
3.790800 -12.729600 5.349183
3.837600 -12.729600 5.362639
3.884400 -12.729600 5.362639
3.931200 -12.729600 5.388887
3.978000 -12.729600 5.404130
4.024800 -12.729600 5.415770
4.071600 -12.729600 5.445736
4.118400 -12.729600 5.453426
4.165200 -12.729600 5.495355
4.212000 -12.729600 5.524547
4.258800 -12.729600 5.568546
4.305600 -12.729600 5.594108
4.352400 -12.729600 5.605452
4.399200 -12.729600 5.607680
4.446000 -12.729600 5.620481
4.492800 -12.729600 5.654490
4.539600 -12.729600 5.666129
4.586400 -12.729600 5.666129
4.633200 -12.729600 5.691176
4.680000 -12.729600 5.708143
4.726800 -12.729600 5.715147
4.773600 -12.729600 5.746454
4.820400 -12.729600 5.766814
4.867200 -12.729600 5.777966
4.914000 -12.729600 5.808575
4.960800 -12.729600 5.833229
5.007600 -12.729600 5.853035
5.054400 -12.729600 5.853035
5.101200 -12.729600 5.867906
5.148000 -12.729600 5.907307
5.194800 -12.729600 5.932861
5.241600 -12.729600 5.951255
5.288400 -12.729600 5.964708
5.335200 -12.729600 5.978326
5.382000 -12.729600 6.001807
5.428800 -12.729600 6.019030
5.475600 -12.729600 6.040342
5.522400 -12.729600 6.053919
5.569200 -12.729600 6.084250
5.616000 -12.729600 6.107475
5.662800 -12.729600 6.127301
5.709600 -12.729600 6.154153
5.756400 -12.729600 6.192441
5.803200 -12.729600 6.201640
5.850000 -12.729600 6.225174
5.896800 -12.729600 6.245522
5.943600 -12.729600 6.324954
5.990400 -12.729600 6.341749
6.037200 -12.729600 6.358914
6.084000 -12.729600 6.362869
6.130800 -12.729600 6.376149
6.177600 -12.729600 6.399208
6.224400 -12.729600 6.417442
6.271200 -12.729600 6.444079
6.318000 -12.729600 6.488088
6.364800 -12.729600 6.507519
6.411600 -12.729600 6.513784
6.458400 -12.729600 6.533515
6.505200 -12.729600 6.545526
6.552000 -12.729600 6.629437
6.598800 -12.729600 6.653997
6.645600 -12.729600 6.675705
6.692400 -12.729600 6.686166
6.739200 -12.729600 6.705768
6.786000 -12.729600 6.739649
6.832800 -12.729600 6.826450
6.879600 -12.729600 6.846923
6.926400 -12.729600 6.905926
6.973200 -12.729600 6.947409
7.020000 -12.729600 6.963214
7.066800 -12.729600 6.999413
7.113600 -12.729600 7.004629
7.160400 -12.729600 7.015779
7.207200 -12.729600 7.067698
7.254000 -12.729600 7.134732
7.300800 -12.729600 7.200225
7.347600 -12.729600 7.226321
7.394400 -12.729600 7.250257
7.441200 -12.729600 7.295599
7.488000 -12.729600 7.341443
7.534800 -12.729600 7.433329
7.581600 -12.729600 7.450467
7.628400 -12.729600 7.510306
7.675200 -12.729600 7.526955
7.722000 -12.729600 7.526955
7.768800 -12.729600 7.673595
7.815600 -12.729600 7.812419
7.862400 -12.729600 9.159700
7.909200 -12.729600 9.412664
7.956000 -12.729600 9.757943
13.806000 -12.729600 7.647926
13.993200 -12.729600 7.747818
14.040000 -12.729600 7.747818
14.086800 -12.729600 7.745651
14.133600 -12.729600 7.717498
14.180400 -12.729600 7.711101
14.414400 -12.729600 7.706678
14.976000 -12.729600 7.805717
15.022800 -12.729600 7.803184
15.069600 -12.729600 7.757845
15.116400 -12.729600 7.757845
15.163200 -12.729600 7.780723
16.052400 -12.729600 6.437918
16.099200 -12.729600 6.437918
16.192800 -12.729600 6.437918
17.082000 -12.729600 4.913583
17.128800 -12.729600 4.609020
17.175600 -12.729600 4.529266
18.532800 -12.729600 -2.508833
18.579600 -12.729600 0.000000
-18.720000 -12.682800 0.000000
-18.673200 -12.682800 0.000000
-18.626400 -12.682800 0.000000
-18.579600 -12.682800 -15.147850
-18.532800 -12.682800 -15.121718
-18.486000 -12.682800 -15.121718
-18.439200 -12.682800 -15.111769
-18.392400 -12.682800 -15.073242
-18.345600 -12.682800 -15.053940
-18.298800 -12.682800 -15.007983
-18.252000 -12.682800 -14.998965
-18.205200 -12.682800 -14.995517
-18.158400 -12.682800 -14.989013
-18.111600 -12.682800 -14.967960
-18.064800 -12.682800 -14.967736
-18.018000 -12.682800 -14.938975
-17.971200 -12.682800 -14.923506
-17.924400 -12.682800 -14.890395
-17.877600 -12.682800 -14.914969
-17.830800 -12.682800 -14.923506
-17.784000 -12.682800 -14.890395
-17.737200 -12.682800 -14.858110
-17.690400 -12.682800 -14.841961
-17.643600 -12.682800 -14.788026
-17.596800 -12.682800 -14.732553
-17.550000 -12.682800 -14.704035
-17.503200 -12.682800 -14.681446
-17.456400 -12.682800 -14.635545
-17.409600 -12.682800 -14.622946
-17.362800 -12.682800 -14.623679
-17.316000 -12.682800 -14.598165
-17.269200 -12.682800 -14.579941
-17.222400 -12.682800 -14.574108
-17.175600 -12.682800 -14.562093
-17.128800 -12.682800 -14.553746
-17.082000 -12.682800 -14.515095
-17.035200 -12.682800 -14.452455
-16.988400 -12.682800 -14.451584
-16.941600 -12.682800 -14.409487
-16.894800 -12.682800 -14.394426
-16.848000 -12.682800 -14.377686
-16.801200 -12.682800 -14.351609
-16.754400 -12.682800 -14.273590
-16.707600 -12.682800 -14.201307
-16.660800 -12.682800 -14.117612
-16.614000 -12.682800 -14.112349
-16.567200 -12.682800 -14.083093
-16.520400 -12.682800 -14.032263
-15.350400 -12.682800 5.098714
-15.303600 -12.682800 5.154052
-15.256800 -12.682800 5.185025
-15.210000 -12.682800 5.214863
-15.163200 -12.682800 5.234946
-15.116400 -12.682800 5.260479
-15.069600 -12.682800 5.272912
-15.022800 -12.682800 5.289914
-14.976000 -12.682800 5.308452
-14.929200 -12.682800 5.333837
-14.882400 -12.682800 5.349910
-14.835600 -12.682800 5.381731
-14.788800 -12.682800 5.389322
-14.742000 -12.682800 5.393072
-14.695200 -12.682800 5.399259
-14.648400 -12.682800 5.399892
-14.601600 -12.682800 5.401450
-14.554800 -12.682800 5.408015
-14.508000 -12.682800 5.418339
-14.461200 -12.682800 5.420983
-14.414400 -12.682800 5.422993
-14.367600 -12.682800 5.432931
-14.320800 -12.682800 5.441184
-14.274000 -12.682800 5.447846
-14.227200 -12.682800 5.467092
-14.180400 -12.682800 5.475979
-14.133600 -12.682800 5.482061
-14.086800 -12.682800 5.493459
-14.040000 -12.682800 5.496109
-13.993200 -12.682800 5.510855
-13.946400 -12.682800 5.530674
-13.899600 -12.682800 5.588365
-5.803200 -12.682800 6.584429
-5.756400 -12.682800 6.584429
-5.709600 -12.682800 6.545226
-5.662800 -12.682800 6.509501
-5.616000 -12.682800 6.523408
-5.569200 -12.682800 6.471386
-5.522400 -12.682800 6.385890
-5.475600 -12.682800 6.330283
-5.428800 -12.682800 6.305689
-5.382000 -12.682800 6.249051
-5.335200 -12.682800 6.211001
-5.288400 -12.682800 6.165150
-5.241600 -12.682800 6.146800
-5.194800 -12.682800 6.118093
-5.148000 -12.682800 6.080190
-5.101200 -12.682800 6.048667
-5.054400 -12.682800 5.962345
-5.007600 -12.682800 5.910529
-4.960800 -12.682800 5.849816
-4.914000 -12.682800 5.779597
-4.867200 -12.682800 5.758820
-4.820400 -12.682800 5.754254
-4.773600 -12.682800 5.736470
-4.726800 -12.682800 5.727309
-4.680000 -12.682800 5.682234
-4.633200 -12.682800 5.652961
-4.586400 -12.682800 5.593050
-4.539600 -12.682800 5.539718
-4.492800 -12.682800 5.499090
-4.446000 -12.682800 5.485917
-4.399200 -12.682800 5.467458
-4.352400 -12.682800 5.414485
-4.305600 -12.682800 5.380925
-4.258800 -12.682800 5.363893
-4.212000 -12.682800 5.356061
-4.165200 -12.682800 5.352734
-4.118400 -12.682800 5.308775
-4.071600 -12.682800 5.297350
-4.024800 -12.682800 5.282882
-3.978000 -12.682800 5.255538
-3.931200 -12.682800 5.239080
-3.884400 -12.682800 5.212626
-3.837600 -12.682800 5.179568
-3.790800 -12.682800 5.131068
-3.744000 -12.682800 5.104754
-3.697200 -12.682800 5.097467
-3.650400 -12.682800 5.094700
-3.603600 -12.682800 5.070842
-3.556800 -12.682800 5.047032
-3.510000 -12.682800 5.029149
-3.463200 -12.682800 5.016231
-3.416400 -12.682800 4.980391
-3.369600 -12.682800 4.976980
-3.322800 -12.682800 4.973027
-3.276000 -12.682800 4.965559
-3.229200 -12.682800 4.962019
-3.182400 -12.682800 4.926876
-3.135600 -12.682800 4.907438
-3.088800 -12.682800 4.904732
-3.042000 -12.682800 4.895590
-2.995200 -12.682800 4.867357
-2.948400 -12.682800 4.828816
-2.901600 -12.682800 4.812125
-2.854800 -12.682800 4.812125
-2.808000 -12.682800 4.811200
-2.761200 -12.682800 4.811200
-2.714400 -12.682800 4.788258
-2.667600 -12.682800 4.769175
-2.620800 -12.682800 4.746971
-2.574000 -12.682800 4.744912
-2.527200 -12.682800 4.724768
-2.480400 -12.682800 4.712594
-2.433600 -12.682800 4.708500
-2.386800 -12.682800 4.705510
-2.340000 -12.682800 4.698068
-2.293200 -12.682800 4.690210
-2.246400 -12.682800 4.689134
-2.199600 -12.682800 4.684672
-2.152800 -12.682800 4.673951
-2.106000 -12.682800 4.646612
-2.059200 -12.682800 4.643116
-2.012400 -12.682800 4.637904
-1.965600 -12.682800 4.631035
-1.918800 -12.682800 4.629613
-1.872000 -12.682800 4.636474
-1.825200 -12.682800 4.642222
-1.778400 -12.682800 4.648259
-1.731600 -12.682800 4.649623
-1.684800 -12.682800 4.649623
-1.638000 -12.682800 4.642222
-1.591200 -12.682800 4.641393
-1.544400 -12.682800 4.631925
-1.497600 -12.682800 4.600919
-1.450800 -12.682800 4.590534
-1.404000 -12.682800 4.552994
-1.357200 -12.682800 4.552994
-1.310400 -12.682800 4.568458
-1.263600 -12.682800 4.568458
-1.216800 -12.682800 4.584709
-1.170000 -12.682800 4.595015
-1.123200 -12.682800 4.575219
-1.076400 -12.682800 4.565833
-1.029600 -12.682800 4.560765
-0.982800 -12.682800 4.558259
-0.936000 -12.682800 4.544340
-0.889200 -12.682800 4.539046
-0.842400 -12.682800 4.516034
-0.795600 -12.682800 4.521095
-0.748800 -12.682800 4.523905
-0.702000 -12.682800 4.531275
-0.655200 -12.682800 4.541901
-0.608400 -12.682800 4.543313
-0.561600 -12.682800 4.557075
-0.514800 -12.682800 4.568176
-0.468000 -12.682800 4.573835
-0.421200 -12.682800 4.572421
-0.374400 -12.682800 4.554756
-0.327600 -12.682800 4.551811
-0.280800 -12.682800 4.551811
-0.234000 -12.682800 4.536823
-0.187200 -12.682800 4.525096
-0.140400 -12.682800 4.517802
-0.093600 -12.682800 4.517802
-0.046800 -12.682800 4.521667
0.000000 -12.682800 4.517661
0.046800 -12.682800 4.514367
0.093600 -12.682800 4.517796
0.140400 -12.682800 4.533585
0.187200 -12.682800 4.543597
0.234000 -12.682800 4.554308
0.280800 -12.682800 4.573097
0.327600 -12.682800 4.602326
0.374400 -12.682800 4.602326
0.421200 -12.682800 4.604503
0.468000 -12.682800 4.602326
0.514800 -12.682800 4.601179
0.561600 -12.682800 4.594898
0.608400 -12.682800 4.582765
0.655200 -12.682800 4.578120
0.702000 -12.682800 4.578120
0.748800 -12.682800 4.587917
0.795600 -12.682800 4.587917
0.842400 -12.682800 4.587917
0.889200 -12.682800 4.609795
0.936000 -12.682800 4.623011
0.982800 -12.682800 4.627209
1.029600 -12.682800 4.630470
1.076400 -12.682800 4.628668
1.123200 -12.682800 4.642625
1.170000 -12.682800 4.644237
1.216800 -12.682800 4.641595
1.263600 -12.682800 4.643849
1.310400 -12.682800 4.656978
1.357200 -12.682800 4.670900
1.404000 -12.682800 4.685659
1.450800 -12.682800 4.691668
1.497600 -12.682800 4.695082
1.544400 -12.682800 4.725064
1.591200 -12.682800 4.729924
1.638000 -12.682800 4.729924
1.684800 -12.682800 4.747432
1.731600 -12.682800 4.760280
1.778400 -12.682800 4.768150
1.825200 -12.682800 4.793436
1.872000 -12.682800 4.809287
1.918800 -12.682800 4.815860
1.965600 -12.682800 4.815876
2.012400 -12.682800 4.829828
2.059200 -12.682800 4.829828
2.106000 -12.682800 4.840208
2.152800 -12.682800 4.840208
2.199600 -12.682800 4.860979
2.246400 -12.682800 4.877920
2.293200 -12.682800 4.901279
2.340000 -12.682800 4.915066
2.386800 -12.682800 4.924239
2.433600 -12.682800 4.937446
2.480400 -12.682800 4.954583
2.527200 -12.682800 4.976725
2.574000 -12.682800 4.999473
2.620800 -12.682800 5.035553
2.667600 -12.682800 5.035553
2.714400 -12.682800 5.046519
2.761200 -12.682800 5.057027
2.808000 -12.682800 5.064900
2.854800 -12.682800 5.066328
2.901600 -12.682800 5.084408
2.948400 -12.682800 5.087470
2.995200 -12.682800 5.090886
3.042000 -12.682800 5.110136
3.088800 -12.682800 5.131601
3.135600 -12.682800 5.156504
3.182400 -12.682800 5.134289
3.229200 -12.682800 5.156504
3.276000 -12.682800 5.162882
3.322800 -12.682800 5.185231
3.369600 -12.682800 5.188600
3.416400 -12.682800 5.193375
3.463200 -12.682800 5.226045
3.510000 -12.682800 5.239405
3.556800 -12.682800 5.268994
3.603600 -12.682800 5.285452
3.650400 -12.682800 5.291494
3.697200 -12.682800 5.316383
3.744000 -12.682800 5.326758
3.790800 -12.682800 5.342178
3.837600 -12.682800 5.354131
3.884400 -12.682800 5.358040
3.931200 -12.682800 5.370764
3.978000 -12.682800 5.373359
4.024800 -12.682800 5.388887
4.071600 -12.682800 5.428286
4.118400 -12.682800 5.450971
4.165200 -12.682800 5.495355
4.212000 -12.682800 5.524547
4.258800 -12.682800 5.539650
4.305600 -12.682800 5.577948
4.352400 -12.682800 5.596563
4.399200 -12.682800 5.597968
4.446000 -12.682800 5.605452
4.492800 -12.682800 5.610317
4.539600 -12.682800 5.661016
4.586400 -12.682800 5.664988
4.633200 -12.682800 5.691176
4.680000 -12.682800 5.700975
4.726800 -12.682800 5.711373
4.773600 -12.682800 5.746454
4.820400 -12.682800 5.757581
4.867200 -12.682800 5.777123
4.914000 -12.682800 5.794250
4.960800 -12.682800 5.819535
5.007600 -12.682800 5.833229
5.054400 -12.682800 5.836887
5.101200 -12.682800 5.858885
5.148000 -12.682800 5.894018
5.194800 -12.682800 5.932861
5.241600 -12.682800 5.940067
5.288400 -12.682800 5.951255
5.335200 -12.682800 5.999062
5.382000 -12.682800 6.001807
5.428800 -12.682800 6.006106
5.475600 -12.682800 6.036699
5.522400 -12.682800 6.053919
5.569200 -12.682800 6.084849
5.616000 -12.682800 6.108104
5.662800 -12.682800 6.126711
5.709600 -12.682800 6.144493
5.756400 -12.682800 6.183633
5.803200 -12.682800 6.206767
5.850000 -12.682800 6.226592
5.896800 -12.682800 6.245522
5.943600 -12.682800 6.296782
5.990400 -12.682800 6.328807
6.037200 -12.682800 6.358914
6.084000 -12.682800 6.358914
6.130800 -12.682800 6.375194
6.177600 -12.682800 6.399208
6.224400 -12.682800 6.417442
6.271200 -12.682800 6.444079
6.318000 -12.682800 6.473735
6.364800 -12.682800 6.507171
6.411600 -12.682800 6.513784
6.458400 -12.682800 6.528229
6.505200 -12.682800 6.542340
6.552000 -12.682800 6.619602
6.598800 -12.682800 6.653997
6.645600 -12.682800 6.675705
6.692400 -12.682800 6.687680
6.739200 -12.682800 6.710090
6.786000 -12.682800 6.743178
6.832800 -12.682800 6.833723
6.879600 -12.682800 6.856128
6.926400 -12.682800 6.914607
6.973200 -12.682800 6.956614
7.020000 -12.682800 6.994576
7.066800 -12.682800 7.004629
7.113600 -12.682800 7.014476
7.160400 -12.682800 7.038580
7.207200 -12.682800 7.071257
7.254000 -12.682800 7.140444
7.300800 -12.682800 7.203995
7.347600 -12.682800 7.237430
7.394400 -12.682800 7.282575
7.441200 -12.682800 7.324267
7.488000 -12.682800 7.347788
7.534800 -12.682800 7.433594
7.581600 -12.682800 7.488408
7.628400 -12.682800 7.566417
7.675200 -12.682800 7.526955
7.722000 -12.682800 7.526955
7.768800 -12.682800 7.637255
7.815600 -12.682800 7.751433
7.862400 -12.682800 9.159700
7.909200 -12.682800 9.757943
7.956000 -12.682800 9.858490
13.946400 -12.682800 7.707054
14.040000 -12.682800 7.717498
14.086800 -12.682800 7.716780
14.929200 -12.682800 7.803184
14.976000 -12.682800 7.805717
15.022800 -12.682800 7.805717
15.069600 -12.682800 7.790508
15.116400 -12.682800 7.797797
15.163200 -12.682800 7.799205
15.210000 -12.682800 7.780723
17.128800 -12.682800 4.713368
17.175600 -12.682800 4.567674
17.222400 -12.682800 4.469295
18.111600 -12.682800 0.272285
-18.720000 -12.636000 0.000000
-18.673200 -12.636000 0.000000
-18.626400 -12.636000 0.000000
-18.579600 -12.636000 -15.131373
-18.532800 -12.636000 -15.118172
-18.486000 -12.636000 -15.111769
-18.439200 -12.636000 -15.078832
-18.392400 -12.636000 -15.072516
-18.345600 -12.636000 -15.043695
-18.298800 -12.636000 -15.001199
-18.252000 -12.636000 -14.992628
-18.205200 -12.636000 -14.989013
-18.158400 -12.636000 -14.970741
-18.111600 -12.636000 -14.953253
-18.064800 -12.636000 -14.936989
-18.018000 -12.636000 -14.926429
-17.971200 -12.636000 -14.885597
-17.924400 -12.636000 -14.860711
-17.877600 -12.636000 -14.879041
-17.830800 -12.636000 -14.890395
-17.784000 -12.636000 -14.870874
-17.737200 -12.636000 -14.858110
-17.690400 -12.636000 -14.841961
-17.643600 -12.636000 -14.815755
-17.596800 -12.636000 -14.761351
-17.550000 -12.636000 -14.730931
-17.503200 -12.636000 -14.686555
-17.456400 -12.636000 -14.635545
-17.409600 -12.636000 -14.622946
-17.362800 -12.636000 -14.631060
-17.316000 -12.636000 -14.623679
-17.269200 -12.636000 -14.567382
-17.222400 -12.636000 -14.567382
-17.175600 -12.636000 -14.562093
-17.128800 -12.636000 -14.553746
-17.082000 -12.636000 -14.510966
-17.035200 -12.636000 -14.452455
-16.988400 -12.636000 -14.444783
-16.941600 -12.636000 -14.409487
-16.894800 -12.636000 -14.393794
-16.848000 -12.636000 -14.357486
-16.801200 -12.636000 -14.340601
-16.754400 -12.636000 -14.273590
-16.707600 -12.636000 -14.190466
-16.660800 -12.636000 -14.112349
-16.614000 -12.636000 -14.087760
-16.567200 -12.636000 -14.032263
-15.397200 -12.636000 5.123005
-15.350400 -12.636000 5.148038
-15.303600 -12.636000 5.186047
-15.256800 -12.636000 5.204403
-15.210000 -12.636000 5.231658
-15.163200 -12.636000 5.260479
-15.116400 -12.636000 5.264076
-15.069600 -12.636000 5.281614
-15.022800 -12.636000 5.303045
-14.976000 -12.636000 5.316322
-14.929200 -12.636000 5.341377
-14.882400 -12.636000 5.359888
-14.835600 -12.636000 5.387559
-14.788800 -12.636000 5.393072
-14.742000 -12.636000 5.399259
-14.695200 -12.636000 5.408015
-14.648400 -12.636000 5.408015
-14.601600 -12.636000 5.405140
-14.554800 -12.636000 5.408170
-14.508000 -12.636000 5.416581
-14.461200 -12.636000 5.420983
-14.414400 -12.636000 5.424151
-14.367600 -12.636000 5.438463
-14.320800 -12.636000 5.441900
-14.274000 -12.636000 5.452789
-14.227200 -12.636000 5.463963
-14.180400 -12.636000 5.479080
-14.133600 -12.636000 5.487062
-14.086800 -12.636000 5.498132
-14.040000 -12.636000 5.508186
-13.993200 -12.636000 5.528915
-13.946400 -12.636000 5.535582
-13.899600 -12.636000 5.613627
-5.803200 -12.636000 6.545226
-5.756400 -12.636000 6.535789
-5.709600 -12.636000 6.469371
-5.662800 -12.636000 6.469371
-5.616000 -12.636000 6.469371
-5.569200 -12.636000 6.398136
-5.522400 -12.636000 6.356051
-5.475600 -12.636000 6.314675
-5.428800 -12.636000 6.279687
-5.382000 -12.636000 6.216604
-5.335200 -12.636000 6.187232
-5.288400 -12.636000 6.151073
-5.241600 -12.636000 6.141780
-5.194800 -12.636000 6.123243
-5.148000 -12.636000 6.080190
-5.101200 -12.636000 6.013708
-5.054400 -12.636000 5.956658
-5.007600 -12.636000 5.894245
-4.960800 -12.636000 5.846489
-4.914000 -12.636000 5.779597
-4.867200 -12.636000 5.764544
-4.820400 -12.636000 5.754254
-4.773600 -12.636000 5.736470
-4.726800 -12.636000 5.724016
-4.680000 -12.636000 5.670951
-4.633200 -12.636000 5.639958
-4.586400 -12.636000 5.565297
-4.539600 -12.636000 5.525470
-4.492800 -12.636000 5.486841
-4.446000 -12.636000 5.467458
-4.399200 -12.636000 5.442883
-4.352400 -12.636000 5.411998
-4.305600 -12.636000 5.380895
-4.258800 -12.636000 5.361973
-4.212000 -12.636000 5.343612
-4.165200 -12.636000 5.322341
-4.118400 -12.636000 5.302332
-4.071600 -12.636000 5.292885
-4.024800 -12.636000 5.270039
-3.978000 -12.636000 5.248659
-3.931200 -12.636000 5.222849
-3.884400 -12.636000 5.182848
-3.837600 -12.636000 5.159740
-3.790800 -12.636000 5.106982
-3.744000 -12.636000 5.102442
-3.697200 -12.636000 5.094700
-3.650400 -12.636000 5.086418
-3.603600 -12.636000 5.070842
-3.556800 -12.636000 5.047032
-3.510000 -12.636000 5.016886
-3.463200 -12.636000 4.997800
-3.416400 -12.636000 4.969310
-3.369600 -12.636000 4.965559
-3.322800 -12.636000 4.960133
-3.276000 -12.636000 4.941233
-3.229200 -12.636000 4.936408
-3.182400 -12.636000 4.925099
-3.135600 -12.636000 4.904101
-3.088800 -12.636000 4.895590
-3.042000 -12.636000 4.872313
-2.995200 -12.636000 4.854648
-2.948400 -12.636000 4.825198
-2.901600 -12.636000 4.811669
-2.854800 -12.636000 4.811200
-2.808000 -12.636000 4.807463
-2.761200 -12.636000 4.794648
-2.714400 -12.636000 4.785967
-2.667600 -12.636000 4.780050
-2.620800 -12.636000 4.746971
-2.574000 -12.636000 4.738092
-2.527200 -12.636000 4.724768
-2.480400 -12.636000 4.717132
-2.433600 -12.636000 4.708500
-2.386800 -12.636000 4.705510
-2.340000 -12.636000 4.698068
-2.293200 -12.636000 4.689647
-2.246400 -12.636000 4.686381
-2.199600 -12.636000 4.682224
-2.152800 -12.636000 4.669041
-2.106000 -12.636000 4.661861
-2.059200 -12.636000 4.646612
-2.012400 -12.636000 4.637904
-1.965600 -12.636000 4.626494
-1.918800 -12.636000 4.624050
-1.872000 -12.636000 4.626317
-1.825200 -12.636000 4.626494
-1.778400 -12.636000 4.636474
-1.731600 -12.636000 4.643198
-1.684800 -12.636000 4.642222
-1.638000 -12.636000 4.639675
-1.591200 -12.636000 4.639675
-1.544400 -12.636000 4.625874
-1.497600 -12.636000 4.585187
-1.450800 -12.636000 4.577132
-1.404000 -12.636000 4.544155
-1.357200 -12.636000 4.547728
-1.310400 -12.636000 4.552994
-1.263600 -12.636000 4.552994
-1.216800 -12.636000 4.582854
-1.170000 -12.636000 4.586747
-1.123200 -12.636000 4.568458
-1.076400 -12.636000 4.564493
-1.029600 -12.636000 4.559963
-0.982800 -12.636000 4.540631
-0.936000 -12.636000 4.530105
-0.889200 -12.636000 4.519040
-0.842400 -12.636000 4.505911
-0.795600 -12.636000 4.506854
-0.748800 -12.636000 4.506854
-0.702000 -12.636000 4.521095
-0.655200 -12.636000 4.531275
-0.608400 -12.636000 4.535965
-0.561600 -12.636000 4.541901
-0.514800 -12.636000 4.557075
-0.468000 -12.636000 4.556577
-0.421200 -12.636000 4.556577
-0.374400 -12.636000 4.552384
-0.327600 -12.636000 4.538590
-0.280800 -12.636000 4.549528
-0.234000 -12.636000 4.543708
-0.187200 -12.636000 4.536823
-0.140400 -12.636000 4.525096
-0.093600 -12.636000 4.525096
-0.046800 -12.636000 4.529701
0.000000 -12.636000 4.525096
0.046800 -12.636000 4.521667
0.093600 -12.636000 4.533585
0.140400 -12.636000 4.536566
0.187200 -12.636000 4.546575
0.234000 -12.636000 4.558570
0.280800 -12.636000 4.580531
0.327600 -12.636000 4.591832
0.374400 -12.636000 4.591832
0.421200 -12.636000 4.594532
0.468000 -12.636000 4.594532
0.514800 -12.636000 4.579922
0.561600 -12.636000 4.579922
0.608400 -12.636000 4.578708
0.655200 -12.636000 4.577348
0.702000 -12.636000 4.577736
0.748800 -12.636000 4.579922
0.795600 -12.636000 4.587917
0.842400 -12.636000 4.587917
0.889200 -12.636000 4.609165
0.936000 -12.636000 4.627209
0.982800 -12.636000 4.628668
1.029600 -12.636000 4.640084
1.076400 -12.636000 4.640084
1.123200 -12.636000 4.642625
1.170000 -12.636000 4.644202
1.216800 -12.636000 4.640551
1.263600 -12.636000 4.640551
1.310400 -12.636000 4.651641
1.357200 -12.636000 4.654156
1.404000 -12.636000 4.667233
1.450800 -12.636000 4.685659
1.497600 -12.636000 4.687025
1.544400 -12.636000 4.694070
1.591200 -12.636000 4.700193
1.638000 -12.636000 4.700193
1.684800 -12.636000 4.729924
1.731600 -12.636000 4.756077
1.778400 -12.636000 4.759734
1.825200 -12.636000 4.786171
1.872000 -12.636000 4.805276
1.918800 -12.636000 4.807976
1.965600 -12.636000 4.807976
2.012400 -12.636000 4.819991
2.059200 -12.636000 4.821224
2.106000 -12.636000 4.821224
2.152800 -12.636000 4.821224
2.199600 -12.636000 4.825209
2.246400 -12.636000 4.870043
2.293200 -12.636000 4.883046
2.340000 -12.636000 4.911154
2.386800 -12.636000 4.924239
2.433600 -12.636000 4.936392
2.480400 -12.636000 4.955311
2.527200 -12.636000 4.976725
2.574000 -12.636000 4.999473
2.620800 -12.636000 5.034256
2.667600 -12.636000 5.035553
2.714400 -12.636000 5.040196
2.761200 -12.636000 5.046519
2.808000 -12.636000 5.057027
2.854800 -12.636000 5.064900
2.901600 -12.636000 5.080437
2.948400 -12.636000 5.087470
2.995200 -12.636000 5.089757
3.042000 -12.636000 5.104275
3.088800 -12.636000 5.128354
3.135600 -12.636000 5.131601
3.182400 -12.636000 5.126367
3.229200 -12.636000 5.131601
3.276000 -12.636000 5.158151
3.322800 -12.636000 5.172821
3.369600 -12.636000 5.177300
3.416400 -12.636000 5.183345
3.463200 -12.636000 5.208947
3.510000 -12.636000 5.215778
3.556800 -12.636000 5.246906
3.603600 -12.636000 5.274942
3.650400 -12.636000 5.283568
3.697200 -12.636000 5.295185
3.744000 -12.636000 5.322466
3.790800 -12.636000 5.326211
3.837600 -12.636000 5.330354
3.884400 -12.636000 5.342178
3.931200 -12.636000 5.356773
3.978000 -12.636000 5.359583
4.024800 -12.636000 5.373359
4.071600 -12.636000 5.404130
4.118400 -12.636000 5.428286
4.165200 -12.636000 5.448748
4.212000 -12.636000 5.511142
4.258800 -12.636000 5.524547
4.305600 -12.636000 5.569230
4.352400 -12.636000 5.580760
4.399200 -12.636000 5.592841
4.446000 -12.636000 5.592841
4.492800 -12.636000 5.594108
4.539600 -12.636000 5.612376
4.586400 -12.636000 5.613234
4.633200 -12.636000 5.666129
4.680000 -12.636000 5.683725
4.726800 -12.636000 5.705334
4.773600 -12.636000 5.729994
4.820400 -12.636000 5.756922
4.867200 -12.636000 5.767506
4.914000 -12.636000 5.794459
4.960800 -12.636000 5.819535
5.007600 -12.636000 5.831250
5.054400 -12.636000 5.846265
5.101200 -12.636000 5.874688
5.148000 -12.636000 5.894674
5.194800 -12.636000 5.936499
5.241600 -12.636000 5.946757
5.288400 -12.636000 5.964708
5.335200 -12.636000 5.999062
5.382000 -12.636000 6.019030
5.428800 -12.636000 6.019030
5.475600 -12.636000 6.040342
5.522400 -12.636000 6.063907
5.569200 -12.636000 6.087441
5.616000 -12.636000 6.107475
5.662800 -12.636000 6.118697
5.709600 -12.636000 6.144493
5.756400 -12.636000 6.183633
5.803200 -12.636000 6.213099
5.850000 -12.636000 6.216649
5.896800 -12.636000 6.226592
5.943600 -12.636000 6.286831
5.990400 -12.636000 6.296782
6.037200 -12.636000 6.345896
6.084000 -12.636000 6.356810
6.130800 -12.636000 6.364259
6.177600 -12.636000 6.408555
6.224400 -12.636000 6.431125
6.271200 -12.636000 6.456650
6.318000 -12.636000 6.466118
6.364800 -12.636000 6.484259
6.411600 -12.636000 6.518987
6.458400 -12.636000 6.535155
6.505200 -12.636000 6.552821
6.552000 -12.636000 6.619602
6.598800 -12.636000 6.638708
6.645600 -12.636000 6.678567
6.692400 -12.636000 6.695182
6.739200 -12.636000 6.711362
6.786000 -12.636000 6.743178
6.832800 -12.636000 6.832193
6.879600 -12.636000 6.861293
6.926400 -12.636000 6.934199
6.973200 -12.636000 6.963214
7.020000 -12.636000 6.997705
7.066800 -12.636000 7.007142
7.113600 -12.636000 7.014476
7.160400 -12.636000 7.030463
7.207200 -12.636000 7.070976
7.254000 -12.636000 7.136674
7.300800 -12.636000 7.204416
7.347600 -12.636000 7.251455
7.394400 -12.636000 7.324267
7.441200 -12.636000 7.347788
7.488000 -12.636000 7.429156
7.534800 -12.636000 7.481443
7.581600 -12.636000 7.510306
7.628400 -12.636000 7.575005
7.675200 -12.636000 7.579263
7.722000 -12.636000 7.588709
7.768800 -12.636000 7.649064
7.815600 -12.636000 7.812419
7.862400 -12.636000 9.360433
7.909200 -12.636000 9.858490
7.956000 -12.636000 9.935569
13.899600 -12.636000 7.687087
13.946400 -12.636000 7.712569
13.993200 -12.636000 7.731142
14.040000 -12.636000 7.731142
14.180400 -12.636000 7.702248
14.929200 -12.636000 7.808496
14.976000 -12.636000 7.812808
15.022800 -12.636000 7.812808
15.069600 -12.636000 7.812277
15.116400 -12.636000 7.812277
15.163200 -12.636000 7.799258
15.210000 -12.636000 7.799205
15.256800 -12.636000 7.757845
18.064800 -12.636000 0.519091
18.111600 -12.636000 0.368795
18.532800 -12.636000 -2.335856
18.579600 -12.636000 0.000000
18.626400 -12.636000 0.000000
-18.720000 -12.589200 0.000000
-18.673200 -12.589200 0.000000
-18.626400 -12.589200 0.000000
-18.579600 -12.589200 -15.127052
-18.532800 -12.589200 -15.118172
-18.486000 -12.589200 -15.111769
-18.439200 -12.589200 -15.097517
-18.392400 -12.589200 -15.073925
-18.345600 -12.589200 -15.062656
-18.298800 -12.589200 -15.039445
-18.252000 -12.589200 -14.992628
-18.205200 -12.589200 -14.987416
-18.158400 -12.589200 -14.970741
-18.111600 -12.589200 -14.944044
-18.064800 -12.589200 -14.936989
-18.018000 -12.589200 -14.926429
-17.971200 -12.589200 -14.885597
-17.924400 -12.589200 -14.859546
-17.877600 -12.589200 -14.860711
-17.830800 -12.589200 -14.890395
-17.784000 -12.589200 -14.859546
-17.737200 -12.589200 -14.856282
-17.690400 -12.589200 -14.841373
-17.643600 -12.589200 -14.833355
-17.596800 -12.589200 -14.804369
-17.550000 -12.589200 -14.739513
-17.503200 -12.589200 -14.714053
-17.456400 -12.589200 -14.660619
-17.409600 -12.589200 -14.622946
-17.362800 -12.589200 -14.623679
-17.316000 -12.589200 -14.597539
-17.269200 -12.589200 -14.562702
-17.222400 -12.589200 -14.562702
-17.175600 -12.589200 -14.553746
-17.128800 -12.589200 -14.525264
-17.082000 -12.589200 -14.509340
-17.035200 -12.589200 -14.475757
-16.988400 -12.589200 -14.446799
-16.941600 -12.589200 -14.406877
-16.894800 -12.589200 -14.372040
-16.848000 -12.589200 -14.355569
-16.801200 -12.589200 -14.338144
-16.754400 -12.589200 -14.265809
-16.707600 -12.589200 -14.117612
-16.660800 -12.589200 -14.087760
-16.614000 -12.589200 -14.061992
-15.444000 -12.589200 5.121747
-15.397200 -12.589200 5.180885
-15.350400 -12.589200 5.186047
-15.303600 -12.589200 5.211585
-15.256800 -12.589200 5.231658
-15.210000 -12.589200 5.250829
-15.163200 -12.589200 5.266638
-15.116400 -12.589200 5.283397
-15.069600 -12.589200 5.304839
-15.022800 -12.589200 5.312091
-14.976000 -12.589200 5.330578
-14.929200 -12.589200 5.349910
-14.882400 -12.589200 5.381731
-14.835600 -12.589200 5.393841
-14.788800 -12.589200 5.395512
-14.742000 -12.589200 5.410624
-14.695200 -12.589200 5.416600
-14.648400 -12.589200 5.415367
-14.601600 -12.589200 5.415367
-14.554800 -12.589200 5.422993
-14.508000 -12.589200 5.431007
-14.461200 -12.589200 5.432931
-14.414400 -12.589200 5.441676
-14.367600 -12.589200 5.447425
-14.320800 -12.589200 5.454859
-14.274000 -12.589200 5.460425
-14.227200 -12.589200 5.469706
-14.180400 -12.589200 5.479800
-14.133600 -12.589200 5.491485
-14.086800 -12.589200 5.504895
-14.040000 -12.589200 5.518957
-13.993200 -12.589200 5.543039
-13.946400 -12.589200 5.580872
-5.803200 -12.589200 6.517705
-5.756400 -12.589200 6.395809
-5.709600 -12.589200 6.395809
-5.662800 -12.589200 6.413131
-5.616000 -12.589200 6.413131
-5.569200 -12.589200 6.371073
-5.522400 -12.589200 6.316534
-5.475600 -12.589200 6.297374
-5.428800 -12.589200 6.249051
-5.382000 -12.589200 6.206677
-5.335200 -12.589200 6.165150
-5.288400 -12.589200 6.141780
-5.241600 -12.589200 6.130732
-5.194800 -12.589200 6.104905
-5.148000 -12.589200 6.068748
-5.101200 -12.589200 5.993347
-5.054400 -12.589200 5.913449
-5.007600 -12.589200 5.885106
-4.960800 -12.589200 5.838066
-4.914000 -12.589200 5.779597
-4.867200 -12.589200 5.769630
-4.820400 -12.589200 5.754639
-4.773600 -12.589200 5.745576
-4.726800 -12.589200 5.724016
-4.680000 -12.589200 5.670951
-4.633200 -12.589200 5.617280
-4.586400 -12.589200 5.558270
-4.539600 -12.589200 5.525470
-4.492800 -12.589200 5.485917
-4.446000 -12.589200 5.452524
-4.399200 -12.589200 5.426875
-4.352400 -12.589200 5.401610
-4.305600 -12.589200 5.371467
-4.258800 -12.589200 5.354174
-4.212000 -12.589200 5.322341
-4.165200 -12.589200 5.308775
-4.118400 -12.589200 5.294677
-4.071600 -12.589200 5.270039
-4.024800 -12.589200 5.255538
-3.978000 -12.589200 5.239132
-3.931200 -12.589200 5.215417
-3.884400 -12.589200 5.177135
-3.837600 -12.589200 5.143775
-3.790800 -12.589200 5.106982
-3.744000 -12.589200 5.099224
-3.697200 -12.589200 5.086418
-3.650400 -12.589200 5.073410
-3.603600 -12.589200 5.045733
-3.556800 -12.589200 5.018645
-3.510000 -12.589200 4.986851
-3.463200 -12.589200 4.978966
-3.416400 -12.589200 4.962019
-3.369600 -12.589200 4.957014
-3.322800 -12.589200 4.944997
-3.276000 -12.589200 4.932320
-3.229200 -12.589200 4.926876
-3.182400 -12.589200 4.915211
-3.135600 -12.589200 4.885492
-3.088800 -12.589200 4.869695
-3.042000 -12.589200 4.862349
-2.995200 -12.589200 4.828816
-2.948400 -12.589200 4.817248
-2.901600 -12.589200 4.810427
-2.854800 -12.589200 4.794648
-2.808000 -12.589200 4.794648
-2.761200 -12.589200 4.788480
-2.714400 -12.589200 4.785967
-2.667600 -12.589200 4.785967
-2.620800 -12.589200 4.760929
-2.574000 -12.589200 4.738092
-2.527200 -12.589200 4.733988
-2.480400 -12.589200 4.717132
-2.433600 -12.589200 4.705510
-2.386800 -12.589200 4.705510
-2.340000 -12.589200 4.698068
-2.293200 -12.589200 4.690210
-2.246400 -12.589200 4.686869
-2.199600 -12.589200 4.681772
-2.152800 -12.589200 4.666040
-2.106000 -12.589200 4.652993
-2.059200 -12.589200 4.643116
-2.012400 -12.589200 4.636474
-1.965600 -12.589200 4.624050
-1.918800 -12.589200 4.619431
-1.872000 -12.589200 4.619836
-1.825200 -12.589200 4.624050
-1.778400 -12.589200 4.626494
-1.731600 -12.589200 4.641393
-1.684800 -12.589200 4.626317
-1.638000 -12.589200 4.626317
-1.591200 -12.589200 4.626264
-1.544400 -12.589200 4.600919
-1.497600 -12.589200 4.559254
-1.450800 -12.589200 4.547728
-1.404000 -12.589200 4.536128
-1.357200 -12.589200 4.537979
-1.310400 -12.589200 4.544155
-1.263600 -12.589200 4.544155
-1.216800 -12.589200 4.549212
-1.170000 -12.589200 4.575219
-1.123200 -12.589200 4.549212
-1.076400 -12.589200 4.555683
-1.029600 -12.589200 4.539211
-0.982800 -12.589200 4.524046
-0.936000 -12.589200 4.520783
-0.889200 -12.589200 4.506854
-0.842400 -12.589200 4.502601
-0.795600 -12.589200 4.505911
-0.748800 -12.589200 4.502601
-0.702000 -12.589200 4.502601
-0.655200 -12.589200 4.523905
-0.608400 -12.589200 4.534231
-0.561600 -12.589200 4.535965
-0.514800 -12.589200 4.542497
-0.468000 -12.589200 4.552384
-0.421200 -12.589200 4.552384
-0.374400 -12.589200 4.551811
-0.327600 -12.589200 4.538590
-0.280800 -12.589200 4.534469
-0.234000 -12.589200 4.529701
-0.187200 -12.589200 4.525096
-0.140400 -12.589200 4.521667
-0.093600 -12.589200 4.525096
-0.046800 -12.589200 4.534469
0.000000 -12.589200 4.536275
0.046800 -12.589200 4.533585
0.093600 -12.589200 4.536566
0.140400 -12.589200 4.538297
0.187200 -12.589200 4.546575
0.234000 -12.589200 4.554308
0.280800 -12.589200 4.570091
0.327600 -12.589200 4.570202
0.374400 -12.589200 4.580531
0.421200 -12.589200 4.578708
0.468000 -12.589200 4.578708
0.514800 -12.589200 4.577348
0.561600 -12.589200 4.578276
0.608400 -12.589200 4.578120
0.655200 -12.589200 4.571245
0.702000 -12.589200 4.559015
0.748800 -12.589200 4.571854
0.795600 -12.589200 4.574508
0.842400 -12.589200 4.571854
0.889200 -12.589200 4.569454
0.936000 -12.589200 4.585374
0.982800 -12.589200 4.609165
1.029600 -12.589200 4.624146
1.076400 -12.589200 4.624146
1.123200 -12.589200 4.628671
1.170000 -12.589200 4.630470
1.216800 -12.589200 4.630470
1.263600 -12.589200 4.624146
1.310400 -12.589200 4.640551
1.357200 -12.589200 4.640551
1.404000 -12.589200 4.654156
1.450800 -12.589200 4.675271
1.497600 -12.589200 4.687025
1.544400 -12.589200 4.690631
1.591200 -12.589200 4.695082
1.638000 -12.589200 4.700193
1.684800 -12.589200 4.729924
1.731600 -12.589200 4.759734
1.778400 -12.589200 4.760280
1.825200 -12.589200 4.779933
1.872000 -12.589200 4.786171
1.918800 -12.589200 4.805276
1.965600 -12.589200 4.786171
2.012400 -12.589200 4.807111
2.059200 -12.589200 4.807111
2.106000 -12.589200 4.807072
2.152800 -12.589200 4.813522
2.199600 -12.589200 4.813640
2.246400 -12.589200 4.840972
2.293200 -12.589200 4.877920
2.340000 -12.589200 4.906524
2.386800 -12.589200 4.912725
2.433600 -12.589200 4.933593
2.480400 -12.589200 4.937446
2.527200 -12.589200 4.972772
2.574000 -12.589200 4.987098
2.620800 -12.589200 5.025962
2.667600 -12.589200 5.034256
2.714400 -12.589200 5.035553
2.761200 -12.589200 5.040196
2.808000 -12.589200 5.049462
2.854800 -12.589200 5.057027
2.901600 -12.589200 5.064900
2.948400 -12.589200 5.087470
2.995200 -12.589200 5.089757
3.042000 -12.589200 5.104275
3.088800 -12.589200 5.114629
3.135600 -12.589200 5.116206
3.182400 -12.589200 5.114629
3.229200 -12.589200 5.114629
3.276000 -12.589200 5.134289
3.322800 -12.589200 5.170447
3.369600 -12.589200 5.170447
3.416400 -12.589200 5.181898
3.463200 -12.589200 5.208947
3.510000 -12.589200 5.215778
3.556800 -12.589200 5.246455
3.603600 -12.589200 5.268994
3.650400 -12.589200 5.274942
3.697200 -12.589200 5.285452
3.744000 -12.589200 5.315496
3.790800 -12.589200 5.322466
3.837600 -12.589200 5.326327
3.884400 -12.589200 5.334262
3.931200 -12.589200 5.356096
3.978000 -12.589200 5.356773
4.024800 -12.589200 5.367261
4.071600 -12.589200 5.385583
4.118400 -12.589200 5.415770
4.165200 -12.589200 5.436796
4.212000 -12.589200 5.466948
4.258800 -12.589200 5.511142
4.305600 -12.589200 5.526110
4.352400 -12.589200 5.542348
4.399200 -12.589200 5.566421
4.446000 -12.589200 5.556108
4.492800 -12.589200 5.569230
4.539600 -12.589200 5.592841
4.586400 -12.589200 5.605452
4.633200 -12.589200 5.629212
4.680000 -12.589200 5.664988
4.726800 -12.589200 5.700394
4.773600 -12.589200 5.728262
4.820400 -12.589200 5.756922
4.867200 -12.589200 5.777123
4.914000 -12.589200 5.794459
4.960800 -12.589200 5.819535
5.007600 -12.589200 5.826993
5.054400 -12.589200 5.846265
5.101200 -12.589200 5.878365
5.148000 -12.589200 5.894674
5.194800 -12.589200 5.936499
5.241600 -12.589200 5.946757
5.288400 -12.589200 5.970048
5.335200 -12.589200 6.001889
5.382000 -12.589200 6.020434
5.428800 -12.589200 6.020434
5.475600 -12.589200 6.061784
5.522400 -12.589200 6.087373
5.569200 -12.589200 6.094846
5.616000 -12.589200 6.109494
5.662800 -12.589200 6.126711
5.709600 -12.589200 6.133672
5.756400 -12.589200 6.176273
5.803200 -12.589200 6.206767
5.850000 -12.589200 6.225174
5.896800 -12.589200 6.245027
5.943600 -12.589200 6.287878
5.990400 -12.589200 6.299299
6.037200 -12.589200 6.345896
6.084000 -12.589200 6.357330
6.130800 -12.589200 6.365376
6.177600 -12.589200 6.399208
6.224400 -12.589200 6.417442
6.271200 -12.589200 6.456650
6.318000 -12.589200 6.466118
6.364800 -12.589200 6.480101
6.411600 -12.589200 6.526127
6.458400 -12.589200 6.538366
6.505200 -12.589200 6.553915
6.552000 -12.589200 6.613490
6.598800 -12.589200 6.638173
6.645600 -12.589200 6.683666
6.692400 -12.589200 6.699424
6.739200 -12.589200 6.724334
6.786000 -12.589200 6.758149
6.832800 -12.589200 6.826450
6.879600 -12.589200 6.861293
6.926400 -12.589200 6.920058
6.973200 -12.589200 6.963214
7.020000 -12.589200 6.997705
7.066800 -12.589200 7.012030
7.113600 -12.589200 7.028279
7.160400 -12.589200 7.066506
7.207200 -12.589200 7.089424
7.254000 -12.589200 7.184577
7.300800 -12.589200 7.243134
7.347600 -12.589200 7.295599
7.394400 -12.589200 7.348216
7.441200 -12.589200 7.396316
7.488000 -12.589200 7.446282
7.534800 -12.589200 7.503375
7.581600 -12.589200 7.526955
7.628400 -12.589200 7.588576
7.675200 -12.589200 7.593119
7.722000 -12.589200 7.634548
7.768800 -12.589200 7.713866
7.815600 -12.589200 7.800641
7.862400 -12.589200 9.803227
7.909200 -12.589200 9.943833
7.956000 -12.589200 10.170058
13.993200 -12.589200 7.712569
14.180400 -12.589200 7.711003
14.367600 -12.589200 7.711003
14.929200 -12.589200 7.790508
14.976000 -12.589200 7.812277
15.022800 -12.589200 7.803184
15.069600 -12.589200 7.812277
15.116400 -12.589200 7.812277
15.256800 -12.589200 7.773244
17.409600 -12.589200 3.879631
-18.720000 -12.542400 0.000000
-18.673200 -12.542400 0.000000
-18.626400 -12.542400 0.000000
-18.579600 -12.542400 -15.118172
-18.532800 -12.542400 -15.111384
-18.486000 -12.542400 -15.084204
-18.439200 -12.542400 -15.076124
-18.392400 -12.542400 -15.072516
-18.345600 -12.542400 -15.043695
-18.298800 -12.542400 -15.034353
-18.252000 -12.542400 -14.987416
-18.205200 -12.542400 -14.961572
-18.158400 -12.542400 -14.959072
-18.111600 -12.542400 -14.936989
-18.064800 -12.542400 -14.927956
-18.018000 -12.542400 -14.908945
-17.971200 -12.542400 -14.885597
-17.924400 -12.542400 -14.860711
-17.877600 -12.542400 -14.863919
-17.830800 -12.542400 -14.873296
-17.784000 -12.542400 -14.859546
-17.737200 -12.542400 -14.856282
-17.690400 -12.542400 -14.841373
-17.643600 -12.542400 -14.828960
-17.596800 -12.542400 -14.804369
-17.550000 -12.542400 -14.739513
-17.503200 -12.542400 -14.714053
-17.456400 -12.542400 -14.682260
-17.409600 -12.542400 -14.619430
-17.362800 -12.542400 -14.598165
-17.316000 -12.542400 -14.582854
-17.269200 -12.542400 -14.553746
-17.222400 -12.542400 -14.549992
-17.175600 -12.542400 -14.525264
-17.128800 -12.542400 -14.509340
-17.082000 -12.542400 -14.476979
-17.035200 -12.542400 -14.447245
-16.988400 -12.542400 -14.434461
-16.941600 -12.542400 -14.394426
-16.894800 -12.542400 -14.362350
-16.848000 -12.542400 -14.345034
-16.801200 -12.542400 -14.302075
-16.754400 -12.542400 -14.235252
-16.707600 -12.542400 -14.100122
-16.660800 -12.542400 -14.032441
-16.614000 -12.542400 -13.983211
-16.286400 -12.542400 -11.847466
-16.239600 -12.542400 -11.685602
-15.490800 -12.542400 5.099875
-15.444000 -12.542400 5.121747
-15.397200 -12.542400 5.185025
-15.350400 -12.542400 5.197785
-15.303600 -12.542400 5.231658
-15.256800 -12.542400 5.242361
-15.210000 -12.542400 5.260970
-15.163200 -12.542400 5.283397
-15.116400 -12.542400 5.306105
-15.069600 -12.542400 5.316721
-15.022800 -12.542400 5.330578
-14.976000 -12.542400 5.349910
-14.929200 -12.542400 5.375853
-14.882400 -12.542400 5.390197
-14.835600 -12.542400 5.399283
-14.788800 -12.542400 5.399892
-14.742000 -12.542400 5.418788
-14.695200 -12.542400 5.428461
-14.648400 -12.542400 5.430610
-14.601600 -12.542400 5.432410
-14.554800 -12.542400 5.444770
-14.508000 -12.542400 5.443221
-14.461200 -12.542400 5.447846
-14.414400 -12.542400 5.452954
-14.367600 -12.542400 5.456943
-14.320800 -12.542400 5.463244
-14.274000 -12.542400 5.468848
-14.227200 -12.542400 5.479145
-14.180400 -12.542400 5.483354
-14.133600 -12.542400 5.493957
-14.086800 -12.542400 5.508186
-14.040000 -12.542400 5.520798
-13.993200 -12.542400 5.566146
-5.803200 -12.542400 6.500249
-5.756400 -12.542400 6.395444
-5.709600 -12.542400 6.388634
-5.662800 -12.542400 6.395809
-5.616000 -12.542400 6.395809
-5.569200 -12.542400 6.381649
-5.522400 -12.542400 6.322776
-5.475600 -12.542400 6.297374
-5.428800 -12.542400 6.242582
-5.382000 -12.542400 6.206677
-5.335200 -12.542400 6.166505
-5.288400 -12.542400 6.146800
-5.241600 -12.542400 6.130732
-5.194800 -12.542400 6.101260
-5.148000 -12.542400 6.052220
-5.101200 -12.542400 5.987337
-5.054400 -12.542400 5.913449
-5.007600 -12.542400 5.885106
-4.960800 -12.542400 5.838066
-4.914000 -12.542400 5.779597
-4.867200 -12.542400 5.769630
-4.820400 -12.542400 5.754639
-4.773600 -12.542400 5.734257
-4.726800 -12.542400 5.720647
-4.680000 -12.542400 5.642220
-4.633200 -12.542400 5.593050
-4.586400 -12.542400 5.547939
-4.539600 -12.542400 5.515075
-4.492800 -12.542400 5.485917
-4.446000 -12.542400 5.446125
-4.399200 -12.542400 5.422160
-4.352400 -12.542400 5.399592
-4.305600 -12.542400 5.371467
-4.258800 -12.542400 5.343612
-4.212000 -12.542400 5.308775
-4.165200 -12.542400 5.302476
-4.118400 -12.542400 5.282295
-4.071600 -12.542400 5.262254
-4.024800 -12.542400 5.243789
-3.978000 -12.542400 5.226761
-3.931200 -12.542400 5.212626
-3.884400 -12.542400 5.181368
-3.837600 -12.542400 5.143775
-3.790800 -12.542400 5.106982
-3.744000 -12.542400 5.097467
-3.697200 -12.542400 5.087434
-3.650400 -12.542400 5.071522
-3.603600 -12.542400 5.046639
-3.556800 -12.542400 5.018645
-3.510000 -12.542400 4.978966
-3.463200 -12.542400 4.967836
-3.416400 -12.542400 4.954351
-3.369600 -12.542400 4.941233
-3.322800 -12.542400 4.931490
-3.276000 -12.542400 4.926876
-3.229200 -12.542400 4.920805
-3.182400 -12.542400 4.904239
-3.135600 -12.542400 4.883496
-3.088800 -12.542400 4.869695
-3.042000 -12.542400 4.863717
-2.995200 -12.542400 4.837183
-2.948400 -12.542400 4.828600
-2.901600 -12.542400 4.807792
-2.854800 -12.542400 4.787006
-2.808000 -12.542400 4.783229
-2.761200 -12.542400 4.780050
-2.714400 -12.542400 4.773125
-2.667600 -12.542400 4.773125
-2.620800 -12.542400 4.756228
-2.574000 -12.542400 4.738092
-2.527200 -12.542400 4.727536
-2.480400 -12.542400 4.717978
-2.433600 -12.542400 4.717132
-2.386800 -12.542400 4.705510
-2.340000 -12.542400 4.700340
-2.293200 -12.542400 4.690210
-2.246400 -12.542400 4.686869
-2.199600 -12.542400 4.681772
-2.152800 -12.542400 4.666040
-2.106000 -12.542400 4.652884
-2.059200 -12.542400 4.631035
-2.012400 -12.542400 4.624050
-1.965600 -12.542400 4.619325
-1.918800 -12.542400 4.599273
-1.872000 -12.542400 4.599158
-1.825200 -12.542400 4.599158
-1.778400 -12.542400 4.625874
-1.731600 -12.542400 4.625874
-1.684800 -12.542400 4.623209
-1.638000 -12.542400 4.623209
-1.591200 -12.542400 4.606430
-1.544400 -12.542400 4.590237
-1.497600 -12.542400 4.555959
-1.450800 -12.542400 4.537979
-1.404000 -12.542400 4.530991
-1.357200 -12.542400 4.528293
-1.310400 -12.542400 4.533794
-1.263600 -12.542400 4.534631
-1.216800 -12.542400 4.537979
-1.170000 -12.542400 4.549212
-1.123200 -12.542400 4.539211
-1.076400 -12.542400 4.540631
-1.029600 -12.542400 4.534631
-0.982800 -12.542400 4.520783
-0.936000 -12.542400 4.511134
-0.889200 -12.542400 4.502601
-0.842400 -12.542400 4.498212
-0.795600 -12.542400 4.502601
-0.748800 -12.542400 4.498212
-0.702000 -12.542400 4.502601
-0.655200 -12.542400 4.523905
-0.608400 -12.542400 4.535965
-0.561600 -12.542400 4.538590
-0.514800 -12.542400 4.542497
-0.468000 -12.542400 4.543313
-0.421200 -12.542400 4.542497
-0.374400 -12.542400 4.541901
-0.327600 -12.542400 4.529701
-0.280800 -12.542400 4.529701
-0.234000 -12.542400 4.527323
-0.187200 -12.542400 4.525096
-0.140400 -12.542400 4.525051
-0.093600 -12.542400 4.525096
-0.046800 -12.542400 4.534469
0.000000 -12.542400 4.536275
0.046800 -12.542400 4.525096
0.093600 -12.542400 4.536275
0.140400 -12.542400 4.536566
0.187200 -12.542400 4.540050
0.234000 -12.542400 4.540050
0.280800 -12.542400 4.545084
0.327600 -12.542400 4.554308
0.374400 -12.542400 4.570202
0.421200 -12.542400 4.570202
0.468000 -12.542400 4.570202
0.514800 -12.542400 4.574508
0.561600 -12.542400 4.578276
0.608400 -12.542400 4.578276
0.655200 -12.542400 4.574508
0.702000 -12.542400 4.571245
0.748800 -12.542400 4.578120
0.795600 -12.542400 4.578276
0.842400 -12.542400 4.578276
0.889200 -12.542400 4.577736
0.936000 -12.542400 4.595732
0.982800 -12.542400 4.619557
1.029600 -12.542400 4.624146
1.076400 -12.542400 4.619557
1.123200 -12.542400 4.624146
1.170000 -12.542400 4.628671
1.216800 -12.542400 4.628671
1.263600 -12.542400 4.624146
1.310400 -12.542400 4.640551
1.357200 -12.542400 4.640551
1.404000 -12.542400 4.648731
1.450800 -12.542400 4.667233
1.497600 -12.542400 4.675271
1.544400 -12.542400 4.687025
1.591200 -12.542400 4.690631
1.638000 -12.542400 4.687259
1.684800 -12.542400 4.707376
1.731600 -12.542400 4.737366
1.778400 -12.542400 4.746539
1.825200 -12.542400 4.767097
1.872000 -12.542400 4.759734
1.918800 -12.542400 4.779478
1.965600 -12.542400 4.759734
2.012400 -12.542400 4.786171
2.059200 -12.542400 4.787582
2.106000 -12.542400 4.796328
2.152800 -12.542400 4.799856
2.199600 -12.542400 4.806237
2.246400 -12.542400 4.813640
2.293200 -12.542400 4.840972
2.340000 -12.542400 4.872424
2.386800 -12.542400 4.901279
2.433600 -12.542400 4.924445
2.480400 -12.542400 4.936717
2.527200 -12.542400 4.955311
2.574000 -12.542400 4.987098
2.620800 -12.542400 5.010305
2.667600 -12.542400 5.031821
2.714400 -12.542400 5.040196
2.761200 -12.542400 5.048202
2.808000 -12.542400 5.049462
2.854800 -12.542400 5.049462
2.901600 -12.542400 5.062230
2.948400 -12.542400 5.087470
2.995200 -12.542400 5.087470
3.042000 -12.542400 5.092835
3.088800 -12.542400 5.110136
3.135600 -12.542400 5.114629
3.182400 -12.542400 5.110136
3.229200 -12.542400 5.114629
3.276000 -12.542400 5.134289
3.322800 -12.542400 5.172821
3.369600 -12.542400 5.177300
3.416400 -12.542400 5.193375
3.463200 -12.542400 5.209886
3.510000 -12.542400 5.215778
3.556800 -12.542400 5.239405
3.603600 -12.542400 5.258651
3.650400 -12.542400 5.269387
3.697200 -12.542400 5.283568
3.744000 -12.542400 5.315496
3.790800 -12.542400 5.322466
3.837600 -12.542400 5.323361
3.884400 -12.542400 5.332863
3.931200 -12.542400 5.348100
3.978000 -12.542400 5.348100
4.024800 -12.542400 5.359583
4.071600 -12.542400 5.371721
4.118400 -12.542400 5.407361
4.165200 -12.542400 5.418260
4.212000 -12.542400 5.445449
4.258800 -12.542400 5.482680
4.305600 -12.542400 5.511142
4.352400 -12.542400 5.526062
4.399200 -12.542400 5.526062
4.446000 -12.542400 5.517715
4.492800 -12.542400 5.542348
4.539600 -12.542400 5.587977
4.586400 -12.542400 5.591162
4.633200 -12.542400 5.612436
4.680000 -12.542400 5.645269
4.726800 -12.542400 5.683773
4.773600 -12.542400 5.708143
4.820400 -12.542400 5.728262
4.867200 -12.542400 5.751520
4.914000 -12.542400 5.783184
4.960800 -12.542400 5.808575
5.007600 -12.542400 5.819886
5.054400 -12.542400 5.831250
5.101200 -12.542400 5.855941
5.148000 -12.542400 5.888218
5.194800 -12.542400 5.929736
5.241600 -12.542400 5.940067
5.288400 -12.542400 5.970048
5.335200 -12.542400 6.006106
5.382000 -12.542400 6.035426
5.428800 -12.542400 6.037688
5.475600 -12.542400 6.061784
5.522400 -12.542400 6.087373
5.569200 -12.542400 6.094846
5.616000 -12.542400 6.111028
5.662800 -12.542400 6.126711
5.709600 -12.542400 6.132205
5.756400 -12.542400 6.183633
5.803200 -12.542400 6.216649
5.850000 -12.542400 6.225174
5.896800 -12.542400 6.244123
5.943600 -12.542400 6.286831
5.990400 -12.542400 6.296596
6.037200 -12.542400 6.329724
6.084000 -12.542400 6.362869
6.130800 -12.542400 6.389437
6.177600 -12.542400 6.416551
6.224400 -12.542400 6.445445
6.271200 -12.542400 6.458055
6.318000 -12.542400 6.473735
6.364800 -12.542400 6.484259
6.411600 -12.542400 6.518987
6.458400 -12.542400 6.533515
6.505200 -12.542400 6.552581
6.552000 -12.542400 6.590619
6.598800 -12.542400 6.634177
6.645600 -12.542400 6.661004
6.692400 -12.542400 6.689371
6.739200 -12.542400 6.724116
6.786000 -12.542400 6.761129
6.832800 -12.542400 6.821560
6.879600 -12.542400 6.856128
6.926400 -12.542400 6.910890
6.973200 -12.542400 6.968601
7.020000 -12.542400 7.007142
7.066800 -12.542400 7.016123
7.113600 -12.542400 7.035961
7.160400 -12.542400 7.067698
7.207200 -12.542400 7.095133
7.254000 -12.542400 7.226465
7.300800 -12.542400 7.272019
7.347600 -12.542400 7.324267
7.394400 -12.542400 7.356518
7.441200 -12.542400 7.414828
7.488000 -12.542400 7.450467
7.534800 -12.542400 7.503375
7.581600 -12.542400 7.535091
7.628400 -12.542400 7.634548
7.675200 -12.542400 7.645212
7.722000 -12.542400 7.673602
7.768800 -12.542400 7.759562
7.815600 -12.542400 7.881478
7.862400 -12.542400 9.898724
7.909200 -12.542400 10.045335
7.956000 -12.542400 10.185831
13.712400 -12.542400 7.646219
13.759200 -12.542400 7.666138
14.320800 -12.542400 7.699708
14.367600 -12.542400 7.708551
14.976000 -12.542400 7.803184
15.022800 -12.542400 7.790508
15.069600 -12.542400 7.812277
15.116400 -12.542400 7.815155
15.210000 -12.542400 7.818817
15.256800 -12.542400 7.799205
17.737200 -12.542400 2.685508
-18.720000 -12.495600 0.000000
-18.673200 -12.495600 0.000000
-18.626400 -12.495600 0.000000
-18.579600 -12.495600 -15.113912
-18.532800 -12.495600 -15.111384
-18.486000 -12.495600 -15.108347
-18.439200 -12.495600 -15.097517
-18.392400 -12.495600 -15.077921
-18.345600 -12.495600 -15.072516
-18.298800 -12.495600 -15.041556
-18.252000 -12.495600 -14.991784
-18.205200 -12.495600 -14.977173
-18.158400 -12.495600 -14.972797
-18.111600 -12.495600 -14.938975
-18.064800 -12.495600 -14.938975
-18.018000 -12.495600 -14.927956
-17.971200 -12.495600 -14.893455
-17.924400 -12.495600 -14.859546
-17.877600 -12.495600 -14.859546
-17.830800 -12.495600 -14.859139
-17.784000 -12.495600 -14.856282
-17.737200 -12.495600 -14.828032
-17.690400 -12.495600 -14.824896
-17.643600 -12.495600 -14.804369
-17.596800 -12.495600 -14.761351
-17.550000 -12.495600 -14.739513
-17.503200 -12.495600 -14.715080
-17.456400 -12.495600 -14.682260
-17.409600 -12.495600 -14.619430
-17.362800 -12.495600 -14.582854
-17.316000 -12.495600 -14.573407
-17.269200 -12.495600 -14.525264
-17.222400 -12.495600 -14.521343
-17.175600 -12.495600 -14.507100
-17.128800 -12.495600 -14.480216
-17.082000 -12.495600 -14.460080
-17.035200 -12.495600 -14.444783
-16.988400 -12.495600 -14.430425
-16.941600 -12.495600 -14.404817
-16.894800 -12.495600 -14.363755
-16.848000 -12.495600 -14.355569
-16.801200 -12.495600 -14.330321
-16.754400 -12.495600 -14.235252
-16.707600 -12.495600 -14.087760
-16.660800 -12.495600 -13.968109
-15.537600 -12.495600 5.099875
-15.490800 -12.495600 5.122021
-15.444000 -12.495600 5.153621
-15.397200 -12.495600 5.185025
[truncated: 6,052,064 more chars]
