# Supplementary material for: Case study of 3D fingerprints applications
Source: PLoS One. 2017 Apr 11;12(4):e0175261. doi: 10.1371/journal.pone.0175261 (PMC5388323; doi:10.1371/journal.pone.0175261)
Supplement: S1 Database — (ZIP) [file pone.0175261.s001.zip › S1_Database/S1_Database_Session2-3D finger point cloud data/cjr_l5_g_2.txt]

-18.720000 -14.040000 0.000000
-18.673200 -14.040000 0.000000
-18.626400 -14.040000 0.000000
-18.579600 -14.040000 0.000000
-18.532800 -14.040000 0.000000
-18.486000 -14.040000 0.000000
-18.439200 -14.040000 0.000000
-18.392400 -14.040000 0.000000
-18.345600 -14.040000 0.000000
-18.298800 -14.040000 0.000000
-18.252000 -14.040000 0.000000
-18.205200 -14.040000 0.000000
-18.158400 -14.040000 0.000000
-18.111600 -14.040000 0.000000
-18.064800 -14.040000 0.000000
-18.018000 -14.040000 0.000000
-17.971200 -14.040000 0.000000
-17.924400 -14.040000 0.000000
-17.877600 -14.040000 0.000000
-17.830800 -14.040000 0.000000
-17.784000 -14.040000 0.000000
-17.737200 -14.040000 0.000000
-17.690400 -14.040000 0.000000
-17.643600 -14.040000 0.000000
-17.596800 -14.040000 0.000000
-17.550000 -14.040000 0.000000
-17.503200 -14.040000 0.000000
-17.456400 -14.040000 0.000000
-17.409600 -14.040000 0.000000
-17.362800 -14.040000 0.000000
-17.316000 -14.040000 0.000000
-17.269200 -14.040000 0.000000
-17.222400 -14.040000 0.000000
-17.175600 -14.040000 0.000000
-17.128800 -14.040000 0.000000
-17.082000 -14.040000 0.000000
-17.035200 -14.040000 0.000000
-16.988400 -14.040000 0.000000
-16.941600 -14.040000 0.000000
-16.894800 -14.040000 0.000000
-16.848000 -14.040000 0.000000
-16.801200 -14.040000 0.000000
-16.754400 -14.040000 0.000000
-16.707600 -14.040000 0.000000
-16.660800 -14.040000 0.000000
-16.614000 -14.040000 0.000000
-16.567200 -14.040000 0.000000
-16.520400 -14.040000 0.000000
-16.473600 -14.040000 0.000000
-16.426800 -14.040000 0.000000
-16.380000 -14.040000 0.000000
-16.333200 -14.040000 0.000000
-16.286400 -14.040000 0.000000
-16.239600 -14.040000 0.000000
-16.192800 -14.040000 0.000000
-16.146000 -14.040000 0.000000
-16.099200 -14.040000 0.000000
-16.052400 -14.040000 0.000000
-16.005600 -14.040000 0.000000
-15.958800 -14.040000 0.000000
-15.912000 -14.040000 0.000000
-15.865200 -14.040000 0.000000
-15.818400 -14.040000 0.000000
-15.771600 -14.040000 0.000000
-14.274000 -14.040000 0.000000
-14.227200 -14.040000 0.000000
-14.180400 -14.040000 0.000000
-14.133600 -14.040000 0.000000
-14.086800 -14.040000 0.000000
-14.040000 -14.040000 0.000000
-13.993200 -14.040000 0.000000
-13.946400 -14.040000 0.000000
-13.899600 -14.040000 0.000000
-13.852800 -14.040000 0.000000
-13.806000 -14.040000 0.000000
-13.759200 -14.040000 0.000000
-13.712400 -14.040000 0.000000
-13.665600 -14.040000 0.000000
-13.618800 -14.040000 0.000000
-13.572000 -14.040000 0.000000
-13.525200 -14.040000 0.000000
-13.478400 -14.040000 0.000000
-13.431600 -14.040000 0.000000
-13.384800 -14.040000 0.000000
-13.338000 -14.040000 0.000000
-13.291200 -14.040000 0.000000
-13.244400 -14.040000 0.000000
-13.197600 -14.040000 0.000000
-13.150800 -14.040000 0.000000
-13.104000 -14.040000 0.000000
-13.057200 -14.040000 0.000000
-13.010400 -14.040000 0.000000
-12.963600 -14.040000 0.000000
-12.916800 -14.040000 0.000000
-12.870000 -14.040000 0.000000
-12.823200 -14.040000 0.000000
-2.340000 -14.040000 0.000000
-2.293200 -14.040000 0.000000
-2.246400 -14.040000 0.000000
-2.199600 -14.040000 0.000000
-2.152800 -14.040000 0.000000
-2.106000 -14.040000 0.000000
-2.059200 -14.040000 0.000000
-2.012400 -14.040000 0.000000
-1.965600 -14.040000 0.000000
-1.918800 -14.040000 0.000000
-1.872000 -14.040000 0.000000
-1.825200 -14.040000 0.000000
-1.778400 -14.040000 0.000000
-1.731600 -14.040000 0.000000
-1.684800 -14.040000 0.000000
-1.638000 -14.040000 0.000000
-1.591200 -14.040000 0.000000
-1.544400 -14.040000 0.000000
-1.497600 -14.040000 0.000000
-1.450800 -14.040000 0.000000
-1.404000 -14.040000 0.000000
-1.357200 -14.040000 0.000000
-1.310400 -14.040000 0.000000
-1.263600 -14.040000 0.000000
-1.216800 -14.040000 0.000000
-1.170000 -14.040000 0.000000
-1.123200 -14.040000 0.000000
-1.076400 -14.040000 0.000000
-1.029600 -14.040000 0.000000
-0.982800 -14.040000 0.000000
-0.936000 -14.040000 0.000000
-0.889200 -14.040000 0.000000
-0.842400 -14.040000 0.000000
-0.795600 -14.040000 0.000000
-0.748800 -14.040000 0.000000
-0.702000 -14.040000 0.000000
-0.655200 -14.040000 0.000000
-0.608400 -14.040000 0.000000
-0.561600 -14.040000 0.000000
-0.514800 -14.040000 0.000000
-0.468000 -14.040000 0.000000
-0.421200 -14.040000 0.000000
-0.374400 -14.040000 0.000000
-0.327600 -14.040000 0.000000
-0.280800 -14.040000 0.000000
-0.234000 -14.040000 0.000000
-0.187200 -14.040000 0.000000
-0.140400 -14.040000 0.000000
-0.093600 -14.040000 0.000000
-0.046800 -14.040000 0.000000
0.000000 -14.040000 0.000000
0.046800 -14.040000 0.000000
0.093600 -14.040000 0.000000
0.140400 -14.040000 0.000000
0.187200 -14.040000 0.000000
0.234000 -14.040000 0.000000
0.280800 -14.040000 0.000000
0.327600 -14.040000 0.000000
0.374400 -14.040000 0.000000
0.421200 -14.040000 0.000000
0.468000 -14.040000 0.000000
0.514800 -14.040000 0.000000
0.561600 -14.040000 0.000000
0.608400 -14.040000 0.000000
0.655200 -14.040000 0.000000
0.702000 -14.040000 0.000000
0.748800 -14.040000 0.000000
0.795600 -14.040000 0.000000
0.842400 -14.040000 0.000000
0.889200 -14.040000 0.000000
0.936000 -14.040000 0.000000
0.982800 -14.040000 0.000000
1.029600 -14.040000 0.000000
1.076400 -14.040000 0.000000
1.123200 -14.040000 0.000000
1.170000 -14.040000 0.000000
1.216800 -14.040000 0.000000
1.263600 -14.040000 0.000000
1.310400 -14.040000 0.000000
1.357200 -14.040000 0.000000
1.404000 -14.040000 0.000000
1.450800 -14.040000 0.000000
1.497600 -14.040000 0.000000
1.544400 -14.040000 0.000000
1.591200 -14.040000 0.000000
1.638000 -14.040000 0.000000
1.684800 -14.040000 0.000000
1.731600 -14.040000 0.000000
1.778400 -14.040000 0.000000
1.825200 -14.040000 0.000000
1.872000 -14.040000 0.000000
1.918800 -14.040000 0.000000
1.965600 -14.040000 0.000000
2.012400 -14.040000 0.000000
2.059200 -14.040000 0.000000
2.106000 -14.040000 0.000000
2.152800 -14.040000 0.000000
2.199600 -14.040000 0.000000
2.246400 -14.040000 0.000000
2.293200 -14.040000 0.000000
2.340000 -14.040000 0.000000
2.386800 -14.040000 0.000000
2.433600 -14.040000 0.000000
2.480400 -14.040000 0.000000
2.527200 -14.040000 0.000000
2.574000 -14.040000 0.000000
2.620800 -14.040000 0.000000
2.667600 -14.040000 0.000000
2.714400 -14.040000 0.000000
2.761200 -14.040000 0.000000
2.808000 -14.040000 0.000000
2.854800 -14.040000 0.000000
2.901600 -14.040000 0.000000
2.948400 -14.040000 0.000000
2.995200 -14.040000 0.000000
3.042000 -14.040000 0.000000
3.088800 -14.040000 0.000000
3.135600 -14.040000 0.000000
3.182400 -14.040000 0.000000
3.229200 -14.040000 0.000000
3.276000 -14.040000 0.000000
3.322800 -14.040000 0.000000
3.369600 -14.040000 0.000000
3.416400 -14.040000 0.000000
3.463200 -14.040000 0.000000
3.510000 -14.040000 0.000000
3.556800 -14.040000 0.000000
3.603600 -14.040000 0.000000
3.650400 -14.040000 0.000000
3.697200 -14.040000 0.000000
3.744000 -14.040000 0.000000
3.790800 -14.040000 0.000000
3.837600 -14.040000 0.000000
3.884400 -14.040000 0.000000
3.931200 -14.040000 0.000000
3.978000 -14.040000 0.000000
4.024800 -14.040000 0.000000
4.071600 -14.040000 0.000000
4.118400 -14.040000 0.000000
4.165200 -14.040000 0.000000
4.212000 -14.040000 0.000000
4.258800 -14.040000 0.000000
4.305600 -14.040000 0.000000
4.352400 -14.040000 0.000000
4.399200 -14.040000 0.000000
4.446000 -14.040000 0.000000
4.492800 -14.040000 0.000000
4.539600 -14.040000 0.000000
4.586400 -14.040000 0.000000
4.633200 -14.040000 0.000000
4.680000 -14.040000 0.000000
4.726800 -14.040000 0.000000
4.773600 -14.040000 0.000000
4.820400 -14.040000 0.000000
4.867200 -14.040000 0.000000
4.914000 -14.040000 0.000000
4.960800 -14.040000 0.000000
5.007600 -14.040000 0.000000
5.054400 -14.040000 0.000000
5.101200 -14.040000 0.000000
5.148000 -14.040000 0.000000
5.194800 -14.040000 0.000000
5.241600 -14.040000 0.000000
5.288400 -14.040000 0.000000
5.335200 -14.040000 0.000000
5.382000 -14.040000 0.000000
5.428800 -14.040000 0.000000
5.475600 -14.040000 0.000000
5.522400 -14.040000 0.000000
5.569200 -14.040000 0.000000
5.616000 -14.040000 0.000000
5.662800 -14.040000 0.000000
5.709600 -14.040000 0.000000
5.756400 -14.040000 0.000000
5.803200 -14.040000 0.000000
5.850000 -14.040000 0.000000
5.896800 -14.040000 0.000000
5.943600 -14.040000 0.000000
5.990400 -14.040000 0.000000
6.037200 -14.040000 0.000000
6.084000 -14.040000 0.000000
6.130800 -14.040000 0.000000
6.177600 -14.040000 0.000000
6.224400 -14.040000 0.000000
6.271200 -14.040000 0.000000
6.318000 -14.040000 0.000000
6.364800 -14.040000 0.000000
6.411600 -14.040000 0.000000
6.458400 -14.040000 0.000000
6.505200 -14.040000 0.000000
6.552000 -14.040000 0.000000
6.598800 -14.040000 0.000000
6.645600 -14.040000 0.000000
6.692400 -14.040000 0.000000
6.739200 -14.040000 0.000000
6.786000 -14.040000 0.000000
6.832800 -14.040000 0.000000
6.879600 -14.040000 0.000000
6.926400 -14.040000 0.000000
6.973200 -14.040000 0.000000
7.020000 -14.040000 0.000000
7.066800 -14.040000 0.000000
7.113600 -14.040000 0.000000
7.160400 -14.040000 0.000000
7.207200 -14.040000 0.000000
7.254000 -14.040000 0.000000
7.300800 -14.040000 0.000000
7.347600 -14.040000 0.000000
7.394400 -14.040000 0.000000
7.441200 -14.040000 0.000000
7.488000 -14.040000 0.000000
7.534800 -14.040000 0.000000
7.581600 -14.040000 0.000000
7.628400 -14.040000 0.000000
7.675200 -14.040000 0.000000
7.722000 -14.040000 0.000000
7.768800 -14.040000 0.000000
7.815600 -14.040000 0.000000
7.862400 -14.040000 0.000000
7.909200 -14.040000 0.000000
7.956000 -14.040000 0.000000
8.002800 -14.040000 0.000000
8.049600 -14.040000 0.000000
8.096400 -14.040000 0.000000
8.143200 -14.040000 0.000000
8.190000 -14.040000 0.000000
8.236800 -14.040000 0.000000
8.283600 -14.040000 0.000000
8.330400 -14.040000 0.000000
8.377200 -14.040000 0.000000
8.424000 -14.040000 0.000000
8.470800 -14.040000 0.000000
8.517600 -14.040000 0.000000
8.564400 -14.040000 0.000000
8.611200 -14.040000 0.000000
8.658000 -14.040000 0.000000
8.704800 -14.040000 0.000000
8.751600 -14.040000 0.000000
8.798400 -14.040000 0.000000
8.845200 -14.040000 0.000000
8.892000 -14.040000 0.000000
8.938800 -14.040000 0.000000
8.985600 -14.040000 0.000000
9.032400 -14.040000 0.000000
9.079200 -14.040000 0.000000
9.126000 -14.040000 0.000000
9.172800 -14.040000 0.000000
9.219600 -14.040000 0.000000
9.266400 -14.040000 0.000000
9.313200 -14.040000 0.000000
9.360000 -14.040000 0.000000
9.406800 -14.040000 0.000000
9.453600 -14.040000 0.000000
9.500400 -14.040000 0.000000
9.547200 -14.040000 0.000000
9.594000 -14.040000 0.000000
9.640800 -14.040000 0.000000
9.687600 -14.040000 0.000000
9.734400 -14.040000 0.000000
9.781200 -14.040000 0.000000
9.828000 -14.040000 0.000000
9.874800 -14.040000 0.000000
9.921600 -14.040000 0.000000
12.542400 -14.040000 0.000000
12.589200 -14.040000 0.000000
12.636000 -14.040000 0.000000
12.776400 -14.040000 0.000000
12.823200 -14.040000 0.000000
12.870000 -14.040000 0.000000
12.916800 -14.040000 0.000000
12.963600 -14.040000 0.000000
13.150800 -14.040000 0.000000
13.197600 -14.040000 0.000000
13.244400 -14.040000 0.000000
13.291200 -14.040000 0.000000
13.338000 -14.040000 0.000000
13.384800 -14.040000 0.000000
13.431600 -14.040000 0.000000
13.618800 -14.040000 0.000000
13.665600 -14.040000 0.000000
13.712400 -14.040000 0.000000
13.759200 -14.040000 0.000000
14.040000 -14.040000 0.000000
14.086800 -14.040000 0.000000
14.133600 -14.040000 0.000000
14.180400 -14.040000 0.000000
14.227200 -14.040000 0.000000
16.894800 -14.040000 0.000000
16.941600 -14.040000 0.000000
16.988400 -14.040000 0.000000
17.269200 -14.040000 0.000000
17.316000 -14.040000 0.000000
17.737200 -14.040000 0.000000
17.784000 -14.040000 0.000000
18.532800 -14.040000 0.000000
18.579600 -14.040000 0.000000
18.626400 -14.040000 0.000000
18.673200 -14.040000 0.000000
-18.720000 -13.993200 0.000000
-18.673200 -13.993200 0.000000
-18.626400 -13.993200 0.000000
-18.579600 -13.993200 0.000000
-18.532800 -13.993200 0.000000
-18.486000 -13.993200 0.000000
-18.439200 -13.993200 0.000000
-18.392400 -13.993200 0.000000
-18.345600 -13.993200 0.000000
-18.298800 -13.993200 0.000000
-18.252000 -13.993200 0.000000
-18.205200 -13.993200 0.000000
-18.158400 -13.993200 0.000000
-18.111600 -13.993200 0.000000
-18.064800 -13.993200 0.000000
-18.018000 -13.993200 0.000000
-17.971200 -13.993200 0.000000
-17.924400 -13.993200 0.000000
-17.877600 -13.993200 0.000000
-17.830800 -13.993200 0.000000
-17.784000 -13.993200 0.000000
-17.737200 -13.993200 0.000000
-17.690400 -13.993200 0.000000
-17.643600 -13.993200 0.000000
-17.596800 -13.993200 0.000000
-17.550000 -13.993200 0.000000
-17.503200 -13.993200 0.000000
-17.456400 -13.993200 0.000000
-17.409600 -13.993200 0.000000
-17.362800 -13.993200 0.000000
-17.316000 -13.993200 0.000000
-17.269200 -13.993200 0.000000
-17.222400 -13.993200 0.000000
-17.175600 -13.993200 0.000000
-17.128800 -13.993200 0.000000
-17.082000 -13.993200 0.000000
-17.035200 -13.993200 0.000000
-16.988400 -13.993200 0.000000
-16.941600 -13.993200 0.000000
-16.894800 -13.993200 0.000000
-16.848000 -13.993200 0.000000
-16.801200 -13.993200 0.000000
-16.754400 -13.993200 0.000000
-16.707600 -13.993200 0.000000
-16.660800 -13.993200 0.000000
-16.614000 -13.993200 0.000000
-16.567200 -13.993200 0.000000
-16.520400 -13.993200 0.000000
-16.473600 -13.993200 0.000000
-16.426800 -13.993200 0.000000
-16.380000 -13.993200 0.000000
-16.333200 -13.993200 0.000000
-16.286400 -13.993200 0.000000
-16.239600 -13.993200 0.000000
-16.192800 -13.993200 0.000000
-16.146000 -13.993200 0.000000
-16.099200 -13.993200 0.000000
-16.052400 -13.993200 0.000000
-16.005600 -13.993200 0.000000
-15.958800 -13.993200 0.000000
-15.912000 -13.993200 0.000000
-15.865200 -13.993200 0.000000
-15.818400 -13.993200 0.000000
-15.771600 -13.993200 0.000000
-14.320800 -13.993200 0.000000
-14.274000 -13.993200 0.000000
-14.227200 -13.993200 0.000000
-14.180400 -13.993200 0.000000
-14.133600 -13.993200 0.000000
-14.086800 -13.993200 0.000000
-14.040000 -13.993200 0.000000
-13.993200 -13.993200 0.000000
-13.946400 -13.993200 0.000000
-13.899600 -13.993200 0.000000
-13.852800 -13.993200 0.000000
-13.806000 -13.993200 0.000000
-13.759200 -13.993200 0.000000
-13.712400 -13.993200 0.000000
-13.665600 -13.993200 0.000000
-13.618800 -13.993200 0.000000
-13.572000 -13.993200 0.000000
-13.525200 -13.993200 0.000000
-13.478400 -13.993200 0.000000
-13.431600 -13.993200 0.000000
-13.384800 -13.993200 0.000000
-13.338000 -13.993200 0.000000
-13.291200 -13.993200 0.000000
-13.244400 -13.993200 0.000000
-13.197600 -13.993200 0.000000
-13.150800 -13.993200 0.000000
-13.104000 -13.993200 0.000000
-13.057200 -13.993200 0.000000
-13.010400 -13.993200 0.000000
-12.963600 -13.993200 0.000000
-12.916800 -13.993200 0.000000
-12.870000 -13.993200 0.000000
-2.340000 -13.993200 0.000000
-2.293200 -13.993200 0.000000
-2.246400 -13.993200 0.000000
-2.199600 -13.993200 0.000000
-2.152800 -13.993200 0.000000
-2.106000 -13.993200 0.000000
-2.059200 -13.993200 0.000000
-2.012400 -13.993200 0.000000
-1.965600 -13.993200 0.000000
-1.918800 -13.993200 0.000000
-1.872000 -13.993200 0.000000
-1.825200 -13.993200 0.000000
-1.778400 -13.993200 0.000000
-1.731600 -13.993200 0.000000
-1.684800 -13.993200 0.000000
-1.638000 -13.993200 0.000000
-1.591200 -13.993200 0.000000
-1.544400 -13.993200 0.000000
-1.497600 -13.993200 0.000000
-1.450800 -13.993200 0.000000
-1.404000 -13.993200 0.000000
-1.357200 -13.993200 0.000000
-1.310400 -13.993200 0.000000
-1.263600 -13.993200 0.000000
-1.216800 -13.993200 0.000000
-1.170000 -13.993200 0.000000
-1.123200 -13.993200 0.000000
-1.076400 -13.993200 0.000000
-1.029600 -13.993200 0.000000
-0.982800 -13.993200 0.000000
-0.936000 -13.993200 0.000000
-0.889200 -13.993200 0.000000
-0.842400 -13.993200 0.000000
-0.795600 -13.993200 0.000000
-0.748800 -13.993200 0.000000
-0.702000 -13.993200 0.000000
-0.655200 -13.993200 0.000000
-0.608400 -13.993200 0.000000
-0.561600 -13.993200 0.000000
-0.514800 -13.993200 0.000000
-0.468000 -13.993200 0.000000
-0.421200 -13.993200 0.000000
-0.374400 -13.993200 0.000000
-0.327600 -13.993200 0.000000
-0.280800 -13.993200 0.000000
-0.234000 -13.993200 0.000000
-0.187200 -13.993200 0.000000
-0.140400 -13.993200 0.000000
-0.093600 -13.993200 0.000000
-0.046800 -13.993200 0.000000
0.000000 -13.993200 0.000000
0.046800 -13.993200 0.000000
0.093600 -13.993200 0.000000
0.140400 -13.993200 0.000000
0.187200 -13.993200 0.000000
0.234000 -13.993200 0.000000
0.280800 -13.993200 0.000000
0.327600 -13.993200 0.000000
0.374400 -13.993200 0.000000
0.421200 -13.993200 0.000000
0.468000 -13.993200 0.000000
0.514800 -13.993200 0.000000
0.561600 -13.993200 0.000000
0.608400 -13.993200 0.000000
0.655200 -13.993200 0.000000
0.702000 -13.993200 0.000000
0.748800 -13.993200 0.000000
0.795600 -13.993200 0.000000
0.842400 -13.993200 0.000000
0.889200 -13.993200 0.000000
0.936000 -13.993200 0.000000
0.982800 -13.993200 0.000000
1.029600 -13.993200 0.000000
1.076400 -13.993200 0.000000
1.123200 -13.993200 0.000000
1.170000 -13.993200 0.000000
1.216800 -13.993200 0.000000
1.263600 -13.993200 0.000000
1.310400 -13.993200 0.000000
1.357200 -13.993200 0.000000
1.404000 -13.993200 0.000000
1.450800 -13.993200 0.000000
1.497600 -13.993200 0.000000
1.544400 -13.993200 0.000000
1.591200 -13.993200 0.000000
1.638000 -13.993200 0.000000
1.684800 -13.993200 0.000000
1.731600 -13.993200 0.000000
1.778400 -13.993200 0.000000
1.825200 -13.993200 0.000000
1.872000 -13.993200 0.000000
1.918800 -13.993200 0.000000
1.965600 -13.993200 0.000000
2.012400 -13.993200 0.000000
2.059200 -13.993200 0.000000
2.106000 -13.993200 0.000000
2.152800 -13.993200 0.000000
2.199600 -13.993200 0.000000
2.246400 -13.993200 0.000000
2.293200 -13.993200 0.000000
2.340000 -13.993200 0.000000
2.386800 -13.993200 0.000000
2.433600 -13.993200 0.000000
2.480400 -13.993200 0.000000
2.527200 -13.993200 0.000000
2.574000 -13.993200 0.000000
2.620800 -13.993200 0.000000
2.667600 -13.993200 0.000000
2.714400 -13.993200 0.000000
2.761200 -13.993200 0.000000
2.808000 -13.993200 0.000000
2.854800 -13.993200 0.000000
2.901600 -13.993200 0.000000
2.948400 -13.993200 0.000000
2.995200 -13.993200 0.000000
3.042000 -13.993200 0.000000
3.088800 -13.993200 0.000000
3.135600 -13.993200 0.000000
3.182400 -13.993200 0.000000
3.229200 -13.993200 0.000000
3.276000 -13.993200 0.000000
3.322800 -13.993200 0.000000
3.369600 -13.993200 0.000000
3.416400 -13.993200 0.000000
3.463200 -13.993200 0.000000
3.510000 -13.993200 0.000000
3.556800 -13.993200 0.000000
3.603600 -13.993200 0.000000
3.650400 -13.993200 0.000000
3.697200 -13.993200 0.000000
3.744000 -13.993200 0.000000
3.790800 -13.993200 0.000000
3.837600 -13.993200 0.000000
3.884400 -13.993200 0.000000
3.931200 -13.993200 0.000000
3.978000 -13.993200 0.000000
4.024800 -13.993200 0.000000
4.071600 -13.993200 0.000000
4.118400 -13.993200 0.000000
4.165200 -13.993200 0.000000
4.212000 -13.993200 0.000000
4.258800 -13.993200 0.000000
4.305600 -13.993200 0.000000
4.352400 -13.993200 0.000000
4.399200 -13.993200 0.000000
4.446000 -13.993200 0.000000
4.492800 -13.993200 0.000000
4.539600 -13.993200 0.000000
4.586400 -13.993200 0.000000
4.633200 -13.993200 0.000000
4.680000 -13.993200 0.000000
4.726800 -13.993200 0.000000
4.773600 -13.993200 0.000000
4.820400 -13.993200 0.000000
4.867200 -13.993200 0.000000
4.914000 -13.993200 0.000000
4.960800 -13.993200 0.000000
5.007600 -13.993200 0.000000
5.054400 -13.993200 0.000000
5.101200 -13.993200 0.000000
5.148000 -13.993200 0.000000
5.194800 -13.993200 0.000000
5.241600 -13.993200 0.000000
5.288400 -13.993200 0.000000
5.335200 -13.993200 0.000000
5.382000 -13.993200 0.000000
5.428800 -13.993200 0.000000
5.475600 -13.993200 0.000000
5.522400 -13.993200 0.000000
5.569200 -13.993200 0.000000
5.616000 -13.993200 0.000000
5.662800 -13.993200 0.000000
5.709600 -13.993200 0.000000
5.756400 -13.993200 0.000000
5.803200 -13.993200 0.000000
5.850000 -13.993200 0.000000
5.896800 -13.993200 0.000000
5.943600 -13.993200 0.000000
5.990400 -13.993200 0.000000
6.037200 -13.993200 0.000000
6.084000 -13.993200 0.000000
6.130800 -13.993200 0.000000
6.177600 -13.993200 0.000000
6.224400 -13.993200 0.000000
6.271200 -13.993200 0.000000
6.318000 -13.993200 0.000000
6.364800 -13.993200 0.000000
6.411600 -13.993200 0.000000
6.458400 -13.993200 0.000000
6.505200 -13.993200 0.000000
6.552000 -13.993200 0.000000
6.598800 -13.993200 0.000000
6.645600 -13.993200 0.000000
6.692400 -13.993200 0.000000
6.739200 -13.993200 0.000000
6.786000 -13.993200 0.000000
6.832800 -13.993200 0.000000
6.879600 -13.993200 0.000000
6.926400 -13.993200 0.000000
6.973200 -13.993200 0.000000
7.020000 -13.993200 0.000000
7.066800 -13.993200 0.000000
7.113600 -13.993200 0.000000
7.160400 -13.993200 0.000000
7.207200 -13.993200 0.000000
7.254000 -13.993200 0.000000
7.300800 -13.993200 0.000000
7.347600 -13.993200 0.000000
7.394400 -13.993200 0.000000
7.441200 -13.993200 0.000000
7.488000 -13.993200 0.000000
7.534800 -13.993200 0.000000
7.581600 -13.993200 0.000000
7.628400 -13.993200 0.000000
7.675200 -13.993200 0.000000
7.722000 -13.993200 0.000000
7.768800 -13.993200 0.000000
7.815600 -13.993200 0.000000
7.862400 -13.993200 0.000000
7.909200 -13.993200 0.000000
7.956000 -13.993200 0.000000
8.002800 -13.993200 0.000000
8.049600 -13.993200 0.000000
8.096400 -13.993200 0.000000
8.143200 -13.993200 0.000000
8.190000 -13.993200 0.000000
8.236800 -13.993200 0.000000
8.283600 -13.993200 0.000000
8.330400 -13.993200 0.000000
8.377200 -13.993200 0.000000
8.424000 -13.993200 0.000000
8.470800 -13.993200 0.000000
8.517600 -13.993200 0.000000
8.564400 -13.993200 0.000000
8.611200 -13.993200 0.000000
8.658000 -13.993200 0.000000
8.704800 -13.993200 0.000000
8.751600 -13.993200 0.000000
8.798400 -13.993200 0.000000
8.845200 -13.993200 0.000000
8.892000 -13.993200 0.000000
8.938800 -13.993200 0.000000
8.985600 -13.993200 0.000000
9.032400 -13.993200 0.000000
9.079200 -13.993200 0.000000
9.126000 -13.993200 0.000000
9.172800 -13.993200 0.000000
9.219600 -13.993200 0.000000
9.266400 -13.993200 0.000000
9.313200 -13.993200 0.000000
9.360000 -13.993200 0.000000
9.406800 -13.993200 0.000000
9.453600 -13.993200 0.000000
9.500400 -13.993200 0.000000
9.547200 -13.993200 0.000000
9.594000 -13.993200 0.000000
9.640800 -13.993200 0.000000
9.687600 -13.993200 0.000000
9.734400 -13.993200 0.000000
9.781200 -13.993200 0.000000
9.828000 -13.993200 0.000000
9.874800 -13.993200 0.000000
9.921600 -13.993200 0.000000
12.495600 -13.993200 0.000000
12.542400 -13.993200 0.000000
12.589200 -13.993200 0.000000
12.636000 -13.993200 0.000000
12.823200 -13.993200 0.000000
12.870000 -13.993200 0.000000
13.010400 -13.993200 0.000000
13.057200 -13.993200 0.000000
13.150800 -13.993200 0.000000
13.197600 -13.993200 0.000000
13.244400 -13.993200 0.000000
13.291200 -13.993200 0.000000
13.338000 -13.993200 0.000000
13.384800 -13.993200 0.000000
13.431600 -13.993200 0.000000
13.618800 -13.993200 0.000000
13.665600 -13.993200 0.000000
13.712400 -13.993200 0.000000
14.040000 -13.993200 0.000000
14.180400 -13.993200 0.000000
14.227200 -13.993200 0.000000
14.274000 -13.993200 0.000000
14.320800 -13.993200 0.000000
15.958800 -13.993200 0.000000
16.894800 -13.993200 0.000000
18.486000 -13.993200 0.000000
18.532800 -13.993200 0.000000
18.579600 -13.993200 0.000000
18.626400 -13.993200 0.000000
18.673200 -13.993200 0.000000
-18.720000 -13.946400 0.000000
-18.673200 -13.946400 0.000000
-18.626400 -13.946400 0.000000
-18.579600 -13.946400 0.000000
-18.532800 -13.946400 0.000000
-18.486000 -13.946400 0.000000
-18.439200 -13.946400 0.000000
-18.392400 -13.946400 0.000000
-18.345600 -13.946400 0.000000
-18.298800 -13.946400 0.000000
-18.252000 -13.946400 0.000000
-18.205200 -13.946400 0.000000
-18.158400 -13.946400 0.000000
-18.111600 -13.946400 0.000000
-18.064800 -13.946400 0.000000
-18.018000 -13.946400 0.000000
-17.971200 -13.946400 0.000000
-17.924400 -13.946400 0.000000
-17.877600 -13.946400 0.000000
-17.830800 -13.946400 0.000000
-17.784000 -13.946400 0.000000
-17.737200 -13.946400 0.000000
-17.690400 -13.946400 0.000000
-17.643600 -13.946400 0.000000
-17.596800 -13.946400 0.000000
-17.550000 -13.946400 0.000000
-17.503200 -13.946400 0.000000
-17.456400 -13.946400 0.000000
-17.409600 -13.946400 0.000000
-17.362800 -13.946400 0.000000
-17.316000 -13.946400 0.000000
-17.269200 -13.946400 0.000000
-17.222400 -13.946400 0.000000
-17.175600 -13.946400 0.000000
-17.128800 -13.946400 0.000000
-17.082000 -13.946400 0.000000
-17.035200 -13.946400 0.000000
-16.988400 -13.946400 0.000000
-16.941600 -13.946400 0.000000
-16.894800 -13.946400 0.000000
-16.848000 -13.946400 0.000000
-16.801200 -13.946400 0.000000
-16.754400 -13.946400 0.000000
-16.707600 -13.946400 0.000000
-16.660800 -13.946400 0.000000
-16.614000 -13.946400 0.000000
-16.567200 -13.946400 0.000000
-16.520400 -13.946400 0.000000
-16.473600 -13.946400 0.000000
-16.426800 -13.946400 0.000000
-16.380000 -13.946400 0.000000
-16.333200 -13.946400 0.000000
-16.286400 -13.946400 0.000000
-16.239600 -13.946400 0.000000
-16.192800 -13.946400 0.000000
-16.146000 -13.946400 0.000000
-16.099200 -13.946400 0.000000
-16.052400 -13.946400 0.000000
-16.005600 -13.946400 0.000000
-15.958800 -13.946400 0.000000
-15.912000 -13.946400 0.000000
-15.865200 -13.946400 0.000000
-15.818400 -13.946400 0.000000
-15.537600 -13.946400 0.000000
-14.320800 -13.946400 0.000000
-14.274000 -13.946400 0.000000
-14.227200 -13.946400 0.000000
-14.180400 -13.946400 0.000000
-14.133600 -13.946400 0.000000
-14.086800 -13.946400 0.000000
-14.040000 -13.946400 0.000000
-13.993200 -13.946400 0.000000
-13.946400 -13.946400 0.000000
-13.899600 -13.946400 0.000000
-13.852800 -13.946400 0.000000
-13.806000 -13.946400 0.000000
-13.759200 -13.946400 0.000000
-13.712400 -13.946400 0.000000
-13.665600 -13.946400 0.000000
-13.618800 -13.946400 0.000000
-13.572000 -13.946400 0.000000
-13.525200 -13.946400 0.000000
-13.478400 -13.946400 0.000000
-13.431600 -13.946400 0.000000
-13.384800 -13.946400 0.000000
-13.338000 -13.946400 0.000000
-13.291200 -13.946400 0.000000
-13.244400 -13.946400 0.000000
-13.197600 -13.946400 0.000000
-13.150800 -13.946400 0.000000
-13.104000 -13.946400 0.000000
-13.057200 -13.946400 0.000000
-13.010400 -13.946400 0.000000
-12.963600 -13.946400 0.000000
-12.916800 -13.946400 0.000000
-12.870000 -13.946400 0.000000
-2.340000 -13.946400 0.000000
-2.293200 -13.946400 0.000000
-2.246400 -13.946400 0.000000
-2.199600 -13.946400 0.000000
-2.152800 -13.946400 0.000000
-2.106000 -13.946400 0.000000
-2.059200 -13.946400 0.000000
-2.012400 -13.946400 0.000000
-1.965600 -13.946400 0.000000
-1.918800 -13.946400 0.000000
-1.872000 -13.946400 0.000000
-1.825200 -13.946400 0.000000
-1.778400 -13.946400 0.000000
-1.731600 -13.946400 0.000000
-1.684800 -13.946400 0.000000
-1.638000 -13.946400 0.000000
-1.591200 -13.946400 0.000000
-1.544400 -13.946400 0.000000
-1.497600 -13.946400 0.000000
-1.450800 -13.946400 0.000000
-1.404000 -13.946400 0.000000
-1.357200 -13.946400 0.000000
-1.310400 -13.946400 0.000000
-1.263600 -13.946400 0.000000
-1.216800 -13.946400 0.000000
-1.170000 -13.946400 0.000000
-1.123200 -13.946400 0.000000
-1.076400 -13.946400 0.000000
-1.029600 -13.946400 0.000000
-0.982800 -13.946400 0.000000
-0.936000 -13.946400 0.000000
-0.889200 -13.946400 0.000000
-0.842400 -13.946400 0.000000
-0.795600 -13.946400 0.000000
-0.748800 -13.946400 0.000000
-0.702000 -13.946400 0.000000
-0.655200 -13.946400 0.000000
-0.608400 -13.946400 0.000000
-0.561600 -13.946400 0.000000
-0.514800 -13.946400 0.000000
-0.468000 -13.946400 0.000000
-0.421200 -13.946400 0.000000
-0.374400 -13.946400 0.000000
-0.327600 -13.946400 0.000000
-0.280800 -13.946400 0.000000
-0.234000 -13.946400 0.000000
-0.187200 -13.946400 0.000000
-0.140400 -13.946400 0.000000
-0.093600 -13.946400 0.000000
-0.046800 -13.946400 0.000000
0.000000 -13.946400 0.000000
0.046800 -13.946400 0.000000
0.093600 -13.946400 0.000000
0.140400 -13.946400 0.000000
0.187200 -13.946400 0.000000
0.234000 -13.946400 0.000000
0.280800 -13.946400 0.000000
0.327600 -13.946400 0.000000
0.374400 -13.946400 0.000000
0.421200 -13.946400 0.000000
0.468000 -13.946400 0.000000
0.514800 -13.946400 0.000000
0.561600 -13.946400 0.000000
0.608400 -13.946400 0.000000
0.655200 -13.946400 0.000000
0.702000 -13.946400 0.000000
0.748800 -13.946400 0.000000
0.795600 -13.946400 0.000000
0.842400 -13.946400 0.000000
0.889200 -13.946400 0.000000
0.936000 -13.946400 0.000000
0.982800 -13.946400 0.000000
1.029600 -13.946400 0.000000
1.076400 -13.946400 0.000000
1.123200 -13.946400 0.000000
1.170000 -13.946400 0.000000
1.216800 -13.946400 0.000000
1.263600 -13.946400 0.000000
1.310400 -13.946400 0.000000
1.357200 -13.946400 0.000000
1.404000 -13.946400 0.000000
1.450800 -13.946400 0.000000
1.497600 -13.946400 0.000000
1.544400 -13.946400 0.000000
1.591200 -13.946400 0.000000
1.638000 -13.946400 0.000000
1.684800 -13.946400 0.000000
1.731600 -13.946400 0.000000
1.778400 -13.946400 0.000000
1.825200 -13.946400 0.000000
1.872000 -13.946400 0.000000
1.918800 -13.946400 0.000000
1.965600 -13.946400 0.000000
2.012400 -13.946400 0.000000
2.059200 -13.946400 0.000000
2.106000 -13.946400 0.000000
2.152800 -13.946400 0.000000
2.199600 -13.946400 0.000000
2.246400 -13.946400 0.000000
2.293200 -13.946400 0.000000
2.340000 -13.946400 0.000000
2.386800 -13.946400 0.000000
2.433600 -13.946400 0.000000
2.480400 -13.946400 0.000000
2.527200 -13.946400 0.000000
2.574000 -13.946400 0.000000
2.620800 -13.946400 0.000000
2.667600 -13.946400 0.000000
2.714400 -13.946400 0.000000
2.761200 -13.946400 0.000000
2.808000 -13.946400 0.000000
2.854800 -13.946400 0.000000
2.901600 -13.946400 0.000000
2.948400 -13.946400 0.000000
2.995200 -13.946400 0.000000
3.042000 -13.946400 0.000000
3.088800 -13.946400 0.000000
3.135600 -13.946400 0.000000
3.182400 -13.946400 0.000000
3.229200 -13.946400 0.000000
3.276000 -13.946400 0.000000
3.322800 -13.946400 0.000000
3.369600 -13.946400 0.000000
3.416400 -13.946400 0.000000
3.463200 -13.946400 0.000000
3.510000 -13.946400 0.000000
3.556800 -13.946400 0.000000
3.603600 -13.946400 0.000000
3.650400 -13.946400 0.000000
3.697200 -13.946400 0.000000
3.744000 -13.946400 0.000000
3.790800 -13.946400 0.000000
3.837600 -13.946400 0.000000
3.884400 -13.946400 0.000000
3.931200 -13.946400 0.000000
3.978000 -13.946400 0.000000
4.024800 -13.946400 0.000000
4.071600 -13.946400 0.000000
4.118400 -13.946400 0.000000
4.165200 -13.946400 0.000000
4.212000 -13.946400 0.000000
4.258800 -13.946400 0.000000
4.305600 -13.946400 0.000000
4.352400 -13.946400 0.000000
4.399200 -13.946400 0.000000
4.446000 -13.946400 0.000000
4.492800 -13.946400 0.000000
4.539600 -13.946400 0.000000
4.586400 -13.946400 0.000000
4.633200 -13.946400 0.000000
4.680000 -13.946400 0.000000
4.726800 -13.946400 0.000000
4.773600 -13.946400 0.000000
4.820400 -13.946400 0.000000
4.867200 -13.946400 0.000000
4.914000 -13.946400 0.000000
4.960800 -13.946400 0.000000
5.007600 -13.946400 0.000000
5.054400 -13.946400 0.000000
5.101200 -13.946400 0.000000
5.148000 -13.946400 0.000000
5.194800 -13.946400 0.000000
5.241600 -13.946400 0.000000
5.288400 -13.946400 0.000000
5.335200 -13.946400 0.000000
5.382000 -13.946400 0.000000
5.428800 -13.946400 0.000000
5.475600 -13.946400 0.000000
5.522400 -13.946400 0.000000
5.569200 -13.946400 0.000000
5.616000 -13.946400 0.000000
5.662800 -13.946400 0.000000
5.709600 -13.946400 0.000000
5.756400 -13.946400 0.000000
5.803200 -13.946400 0.000000
5.850000 -13.946400 0.000000
5.896800 -13.946400 0.000000
5.943600 -13.946400 0.000000
5.990400 -13.946400 0.000000
6.037200 -13.946400 0.000000
6.084000 -13.946400 0.000000
6.130800 -13.946400 0.000000
6.177600 -13.946400 0.000000
6.224400 -13.946400 0.000000
6.271200 -13.946400 0.000000
6.318000 -13.946400 0.000000
6.364800 -13.946400 0.000000
6.411600 -13.946400 0.000000
6.458400 -13.946400 0.000000
6.505200 -13.946400 0.000000
6.552000 -13.946400 0.000000
6.598800 -13.946400 0.000000
6.645600 -13.946400 0.000000
6.692400 -13.946400 0.000000
6.739200 -13.946400 0.000000
6.786000 -13.946400 0.000000
6.832800 -13.946400 0.000000
6.879600 -13.946400 0.000000
6.926400 -13.946400 0.000000
6.973200 -13.946400 0.000000
7.020000 -13.946400 0.000000
7.066800 -13.946400 0.000000
7.113600 -13.946400 0.000000
7.160400 -13.946400 0.000000
7.207200 -13.946400 0.000000
7.254000 -13.946400 0.000000
7.300800 -13.946400 0.000000
7.347600 -13.946400 0.000000
7.394400 -13.946400 0.000000
7.441200 -13.946400 0.000000
7.488000 -13.946400 0.000000
7.534800 -13.946400 0.000000
7.581600 -13.946400 0.000000
7.628400 -13.946400 0.000000
7.675200 -13.946400 0.000000
7.722000 -13.946400 0.000000
7.768800 -13.946400 0.000000
7.815600 -13.946400 0.000000
7.862400 -13.946400 0.000000
7.909200 -13.946400 0.000000
7.956000 -13.946400 0.000000
8.002800 -13.946400 0.000000
8.049600 -13.946400 0.000000
8.096400 -13.946400 0.000000
8.143200 -13.946400 0.000000
8.190000 -13.946400 0.000000
8.236800 -13.946400 0.000000
8.283600 -13.946400 0.000000
8.330400 -13.946400 0.000000
8.377200 -13.946400 0.000000
8.424000 -13.946400 0.000000
8.470800 -13.946400 0.000000
8.517600 -13.946400 0.000000
8.564400 -13.946400 0.000000
8.611200 -13.946400 0.000000
8.658000 -13.946400 0.000000
8.704800 -13.946400 0.000000
8.751600 -13.946400 0.000000
8.798400 -13.946400 0.000000
8.845200 -13.946400 0.000000
8.892000 -13.946400 0.000000
8.938800 -13.946400 0.000000
8.985600 -13.946400 0.000000
9.032400 -13.946400 0.000000
9.079200 -13.946400 0.000000
9.126000 -13.946400 0.000000
9.172800 -13.946400 0.000000
9.219600 -13.946400 0.000000
9.266400 -13.946400 0.000000
9.313200 -13.946400 0.000000
9.360000 -13.946400 0.000000
9.406800 -13.946400 0.000000
9.453600 -13.946400 0.000000
9.500400 -13.946400 0.000000
9.547200 -13.946400 0.000000
9.594000 -13.946400 0.000000
9.640800 -13.946400 0.000000
9.687600 -13.946400 0.000000
9.734400 -13.946400 0.000000
9.781200 -13.946400 0.000000
9.828000 -13.946400 0.000000
9.874800 -13.946400 0.000000
9.921600 -13.946400 0.000000
12.448800 -13.946400 0.000000
12.495600 -13.946400 0.000000
12.542400 -13.946400 0.000000
12.589200 -13.946400 0.000000
13.150800 -13.946400 0.000000
13.197600 -13.946400 0.000000
13.244400 -13.946400 0.000000
13.291200 -13.946400 0.000000
13.338000 -13.946400 0.000000
13.384800 -13.946400 0.000000
13.431600 -13.946400 0.000000
13.618800 -13.946400 0.000000
13.665600 -13.946400 0.000000
14.180400 -13.946400 0.000000
14.227200 -13.946400 0.000000
14.320800 -13.946400 0.000000
16.614000 -13.946400 0.000000
18.579600 -13.946400 0.000000
18.626400 -13.946400 0.000000
18.673200 -13.946400 0.000000
-18.720000 -13.899600 0.000000
-18.673200 -13.899600 0.000000
-18.626400 -13.899600 0.000000
-18.579600 -13.899600 -14.656453
-18.532800 -13.899600 -14.641085
-18.486000 -13.899600 -14.645458
-18.439200 -13.899600 -14.641085
-18.392400 -13.899600 -14.584846
-18.345600 -13.899600 -14.576505
-18.298800 -13.899600 -14.559602
-18.252000 -13.899600 -14.559602
-18.205200 -13.899600 -14.551332
-18.158400 -13.899600 -14.514910
-18.111600 -13.899600 -14.503960
-18.064800 -13.899600 -14.498626
-18.018000 -13.899600 -14.428873
-17.971200 -13.899600 -14.382624
-17.924400 -13.899600 -14.361459
-17.877600 -13.899600 -14.332927
-17.830800 -13.899600 -14.332927
-17.784000 -13.899600 -14.327346
-17.737200 -13.899600 -14.327346
-17.690400 -13.899600 -14.310818
-17.643600 -13.899600 -14.314222
-17.596800 -13.899600 -14.290511
-17.550000 -13.899600 -14.284959
-17.503200 -13.899600 -14.245061
-17.456400 -13.899600 -14.210341
-17.409600 -13.899600 -14.136074
-17.362800 -13.899600 -14.120790
-17.316000 -13.899600 -14.102615
-17.269200 -13.899600 -14.083343
-17.222400 -13.899600 -14.075488
-17.175600 -13.899600 -14.051026
-17.128800 -13.899600 -14.041401
-17.082000 -13.899600 -14.041071
-17.035200 -13.899600 -14.023102
-16.988400 -13.899600 -14.005851
-16.941600 -13.899600 -14.004826
-16.894800 -13.899600 -14.004826
-16.848000 -13.899600 -13.980395
-16.801200 -13.899600 -13.972855
-16.754400 -13.899600 -13.955913
-16.707600 -13.899600 -13.940400
-16.660800 -13.899600 -13.908334
-16.614000 -13.899600 -13.884023
-16.567200 -13.899600 -13.866211
-16.520400 -13.899600 -13.826982
-16.473600 -13.899600 -13.793692
-16.426800 -13.899600 -13.769264
-16.380000 -13.899600 -13.745891
-16.333200 -13.899600 -13.739829
-16.286400 -13.899600 -13.729507
-16.239600 -13.899600 -13.711781
-16.192800 -13.899600 -13.703757
-16.146000 -13.899600 -13.693290
-16.099200 -13.899600 -13.676993
-16.052400 -13.899600 -13.658928
-16.005600 -13.899600 -13.502044
-15.958800 -13.899600 -13.498488
-15.912000 -13.899600 -13.467077
-15.865200 -13.899600 -13.444863
-15.818400 -13.899600 -13.422840
-15.537600 -13.899600 -11.166260
-14.367600 -13.899600 5.087839
-14.320800 -13.899600 5.115963
-14.274000 -13.899600 5.143207
-14.227200 -13.899600 5.160212
-14.180400 -13.899600 5.209090
-14.133600 -13.899600 5.256385
-14.086800 -13.899600 5.293841
-14.040000 -13.899600 5.309222
-13.993200 -13.899600 5.320376
-13.946400 -13.899600 5.333215
-13.899600 -13.899600 5.358271
-13.852800 -13.899600 5.373798
-13.806000 -13.899600 5.388725
-13.759200 -13.899600 5.405463
-13.712400 -13.899600 5.409255
-13.665600 -13.899600 5.423386
-13.618800 -13.899600 5.425052
-13.572000 -13.899600 5.425310
-13.525200 -13.899600 5.433004
-13.478400 -13.899600 5.438965
-13.431600 -13.899600 5.441798
-13.384800 -13.899600 5.442548
-13.338000 -13.899600 5.447136
-13.291200 -13.899600 5.448105
-13.244400 -13.899600 5.453816
-13.197600 -13.899600 5.456413
-13.150800 -13.899600 5.467257
-13.104000 -13.899600 5.486094
-13.057200 -13.899600 5.543028
-13.010400 -13.899600 5.593180
-12.963600 -13.899600 5.614038
-12.916800 -13.899600 5.666068
-2.340000 -13.899600 7.642180
-2.293200 -13.899600 7.569732
-2.246400 -13.899600 7.518820
-2.199600 -13.899600 7.452074
-2.152800 -13.899600 7.456025
-2.106000 -13.899600 7.382772
-2.059200 -13.899600 7.286114
-2.012400 -13.899600 7.246427
-1.965600 -13.899600 7.227799
-1.918800 -13.899600 7.195938
-1.872000 -13.899600 7.145327
-1.825200 -13.899600 7.076137
-1.778400 -13.899600 6.995354
-1.731600 -13.899600 6.969944
-1.684800 -13.899600 6.932745
-1.638000 -13.899600 6.882546
-1.591200 -13.899600 6.826226
-1.544400 -13.899600 6.800048
-1.497600 -13.899600 6.757356
-1.450800 -13.899600 6.739267
-1.404000 -13.899600 6.693809
-1.357200 -13.899600 6.662395
-1.310400 -13.899600 6.623472
-1.263600 -13.899600 6.577650
-1.216800 -13.899600 6.559546
-1.170000 -13.899600 6.536115
-1.123200 -13.899600 6.485500
-1.076400 -13.899600 6.474702
-1.029600 -13.899600 6.441709
-0.982800 -13.899600 6.429662
-0.936000 -13.899600 6.397849
-0.889200 -13.899600 6.342933
-0.842400 -13.899600 6.307069
-0.795600 -13.899600 6.295155
-0.748800 -13.899600 6.278151
-0.702000 -13.899600 6.261375
-0.655200 -13.899600 6.238204
-0.608400 -13.899600 6.192764
-0.561600 -13.899600 6.168070
-0.514800 -13.899600 6.155147
-0.468000 -13.899600 6.097649
-0.421200 -13.899600 6.086646
-0.374400 -13.899600 6.059014
-0.327600 -13.899600 6.028527
-0.280800 -13.899600 6.011554
-0.234000 -13.899600 5.997849
-0.187200 -13.899600 5.994861
-0.140400 -13.899600 5.982989
-0.093600 -13.899600 5.981157
-0.046800 -13.899600 5.960866
0.000000 -13.899600 5.960866
0.046800 -13.899600 5.954595
0.093600 -13.899600 5.929383
0.140400 -13.899600 5.922960
0.187200 -13.899600 5.908996
0.234000 -13.899600 5.893839
0.280800 -13.899600 5.883794
0.327600 -13.899600 5.860659
0.374400 -13.899600 5.857075
0.421200 -13.899600 5.839694
0.468000 -13.899600 5.814350
0.514800 -13.899600 5.778516
0.561600 -13.899600 5.774237
0.608400 -13.899600 5.753999
0.655200 -13.899600 5.753999
0.702000 -13.899600 5.748635
0.748800 -13.899600 5.745017
0.795600 -13.899600 5.744866
0.842400 -13.899600 5.744866
0.889200 -13.899600 5.732015
0.936000 -13.899600 5.722032
0.982800 -13.899600 5.717475
1.029600 -13.899600 5.712872
1.076400 -13.899600 5.703285
1.123200 -13.899600 5.694339
1.170000 -13.899600 5.682795
1.216800 -13.899600 5.682795
1.263600 -13.899600 5.681725
1.310400 -13.899600 5.677129
1.357200 -13.899600 5.669319
1.404000 -13.899600 5.677129
1.450800 -13.899600 5.677129
1.497600 -13.899600 5.678579
1.544400 -13.899600 5.690567
1.591200 -13.899600 5.701791
1.638000 -13.899600 5.710224
1.684800 -13.899600 5.711332
1.731600 -13.899600 5.690567
1.778400 -13.899600 5.710224
1.825200 -13.899600 5.690567
1.872000 -13.899600 5.684702
1.918800 -13.899600 5.683486
1.965600 -13.899600 5.648371
2.012400 -13.899600 5.680794
2.059200 -13.899600 5.684702
2.106000 -13.899600 5.684702
2.152800 -13.899600 5.701438
2.199600 -13.899600 5.707663
2.246400 -13.899600 5.720875
2.293200 -13.899600 5.735794
2.340000 -13.899600 5.753854
2.386800 -13.899600 5.753854
2.433600 -13.899600 5.757905
2.480400 -13.899600 5.762604
2.527200 -13.899600 5.750134
2.574000 -13.899600 5.738126
2.620800 -13.899600 5.741037
2.667600 -13.899600 5.743068
2.714400 -13.899600 5.765537
2.761200 -13.899600 5.765537
2.808000 -13.899600 5.768854
2.854800 -13.899600 5.781308
2.901600 -13.899600 5.813844
2.948400 -13.899600 5.823593
2.995200 -13.899600 5.801549
3.042000 -13.899600 5.786051
3.088800 -13.899600 5.801549
3.135600 -13.899600 5.797603
3.182400 -13.899600 5.801549
3.229200 -13.899600 5.807592
3.276000 -13.899600 5.817608
3.322800 -13.899600 5.833835
3.369600 -13.899600 5.837212
3.416400 -13.899600 5.842586
3.463200 -13.899600 5.848887
3.510000 -13.899600 5.867737
3.556800 -13.899600 5.881429
3.603600 -13.899600 5.886933
3.650400 -13.899600 5.893152
3.697200 -13.899600 5.896735
3.744000 -13.899600 5.954358
3.790800 -13.899600 5.960718
3.837600 -13.899600 5.981635
3.884400 -13.899600 5.985788
3.931200 -13.899600 5.987661
3.978000 -13.899600 5.981635
4.024800 -13.899600 5.987661
4.071600 -13.899600 5.995555
4.118400 -13.899600 6.005924
4.165200 -13.899600 6.008314
4.212000 -13.899600 6.016874
4.258800 -13.899600 6.016874
4.305600 -13.899600 6.036904
4.352400 -13.899600 6.044577
4.399200 -13.899600 6.065485
4.446000 -13.899600 6.074163
4.492800 -13.899600 6.082376
4.539600 -13.899600 6.115294
4.586400 -13.899600 6.151842
4.633200 -13.899600 6.154552
4.680000 -13.899600 6.168416
4.726800 -13.899600 6.175425
4.773600 -13.899600 6.182816
4.820400 -13.899600 6.187558
4.867200 -13.899600 6.201039
4.914000 -13.899600 6.229044
4.960800 -13.899600 6.244656
5.007600 -13.899600 6.281472
5.054400 -13.899600 6.291437
5.101200 -13.899600 6.297077
5.148000 -13.899600 6.305428
5.194800 -13.899600 6.291437
5.241600 -13.899600 6.287489
5.288400 -13.899600 6.325140
5.335200 -13.899600 6.345632
5.382000 -13.899600 6.379681
5.428800 -13.899600 6.390173
5.475600 -13.899600 6.405725
5.522400 -13.899600 6.426486
5.569200 -13.899600 6.452600
5.616000 -13.899600 6.463700
5.662800 -13.899600 6.463703
5.709600 -13.899600 6.456431
5.756400 -13.899600 6.488509
5.803200 -13.899600 6.514562
5.850000 -13.899600 6.520796
5.896800 -13.899600 6.542914
5.943600 -13.899600 6.591655
5.990400 -13.899600 6.596468
6.037200 -13.899600 6.597931
6.084000 -13.899600 6.596468
6.130800 -13.899600 6.597992
6.177600 -13.899600 6.599357
6.224400 -13.899600 6.619307
6.271200 -13.899600 6.631433
6.318000 -13.899600 6.675243
6.364800 -13.899600 6.694083
6.411600 -13.899600 6.711598
6.458400 -13.899600 6.736479
6.505200 -13.899600 6.748425
6.552000 -13.899600 6.751624
6.598800 -13.899600 6.774679
6.645600 -13.899600 6.817218
6.692400 -13.899600 6.838287
6.739200 -13.899600 6.849972
6.786000 -13.899600 6.875170
6.832800 -13.899600 6.905495
6.879600 -13.899600 6.922104
6.926400 -13.899600 6.932116
6.973200 -13.899600 6.962890
7.020000 -13.899600 6.967889
7.066800 -13.899600 6.969166
7.113600 -13.899600 6.973200
7.160400 -13.899600 6.997544
7.207200 -13.899600 7.047765
7.254000 -13.899600 7.089188
7.300800 -13.899600 7.100637
7.347600 -13.899600 7.128931
7.394400 -13.899600 7.146805
7.441200 -13.899600 7.168177
7.488000 -13.899600 7.183960
7.534800 -13.899600 7.209597
7.581600 -13.899600 7.216919
7.628400 -13.899600 7.235084
7.675200 -13.899600 7.259391
7.722000 -13.899600 7.287013
7.768800 -13.899600 7.323426
7.815600 -13.899600 7.349890
7.862400 -13.899600 7.377536
7.909200 -13.899600 7.416999
7.956000 -13.899600 7.445323
8.002800 -13.899600 7.478121
8.049600 -13.899600 7.490325
8.096400 -13.899600 7.514319
8.143200 -13.899600 7.543160
8.190000 -13.899600 7.570113
8.236800 -13.899600 7.576558
8.283600 -13.899600 7.594542
8.330400 -13.899600 7.663710
8.377200 -13.899600 7.691467
8.424000 -13.899600 7.718353
8.470800 -13.899600 7.728512
8.517600 -13.899600 7.746689
8.564400 -13.899600 7.781755
8.611200 -13.899600 7.819213
8.658000 -13.899600 7.890774
8.704800 -13.899600 7.940821
8.751600 -13.899600 7.996922
8.798400 -13.899600 8.056628
8.845200 -13.899600 8.092780
8.892000 -13.899600 8.125503
8.938800 -13.899600 8.134059
8.985600 -13.899600 8.136030
9.032400 -13.899600 8.159184
9.079200 -13.899600 8.225461
9.126000 -13.899600 8.238415
9.172800 -13.899600 8.275964
9.219600 -13.899600 8.303688
9.266400 -13.899600 8.359033
9.313200 -13.899600 8.395653
9.360000 -13.899600 8.407990
9.406800 -13.899600 8.563610
9.453600 -13.899600 8.638324
9.500400 -13.899600 8.722614
9.547200 -13.899600 8.762214
9.594000 -13.899600 8.696979
9.640800 -13.899600 8.762719
9.687600 -13.899600 8.722614
9.734400 -13.899600 8.762214
9.781200 -13.899600 8.789151
9.828000 -13.899600 9.294995
9.874800 -13.899600 9.817816
9.921600 -13.899600 10.723172
12.963600 -13.899600 7.508976
13.010400 -13.899600 7.508841
13.057200 -13.899600 7.508841
13.104000 -13.899600 7.514876
13.150800 -13.899600 7.513733
13.197600 -13.899600 7.508841
13.244400 -13.899600 7.518343
13.291200 -13.899600 7.525823
13.338000 -13.899600 7.544839
13.384800 -13.899600 7.544839
13.572000 -13.899600 7.575715
14.133600 -13.899600 7.619784
14.180400 -13.899600 7.622815
14.227200 -13.899600 7.622815
14.274000 -13.899600 7.620102
14.320800 -13.899600 7.619784
14.367600 -13.899600 7.615747
14.414400 -13.899600 7.615747
15.958800 -13.899600 6.315838
16.005600 -13.899600 6.293630
16.567200 -13.899600 3.946019
16.614000 -13.899600 3.698934
17.082000 -13.899600 1.635997
17.128800 -13.899600 1.321302
18.532800 -13.899600 -3.980511
-18.720000 -13.852800 0.000000
-18.673200 -13.852800 0.000000
-18.626400 -13.852800 0.000000
-18.579600 -13.852800 -14.668064
-18.532800 -13.852800 -14.645458
-18.486000 -13.852800 -14.656453
-18.439200 -13.852800 -14.655042
-18.392400 -13.852800 -14.641085
-18.345600 -13.852800 -14.599921
-18.298800 -13.852800 -14.586167
-18.252000 -13.852800 -14.586167
-18.205200 -13.852800 -14.576505
-18.158400 -13.852800 -14.545699
-18.111600 -13.852800 -14.503960
-18.064800 -13.852800 -14.454186
-18.018000 -13.852800 -14.430990
-17.971200 -13.852800 -14.399486
-17.924400 -13.852800 -14.378606
-17.877600 -13.852800 -14.343237
-17.830800 -13.852800 -14.336313
-17.784000 -13.852800 -14.328068
-17.737200 -13.852800 -14.327238
-17.690400 -13.852800 -14.310818
-17.643600 -13.852800 -14.308873
-17.596800 -13.852800 -14.286153
-17.550000 -13.852800 -14.284959
-17.503200 -13.852800 -14.265463
-17.456400 -13.852800 -14.241504
-17.409600 -13.852800 -14.184378
-17.362800 -13.852800 -14.154093
-17.316000 -13.852800 -14.140458
-17.269200 -13.852800 -14.120790
-17.222400 -13.852800 -14.120790
-17.175600 -13.852800 -14.120790
-17.128800 -13.852800 -14.061541
-17.082000 -13.852800 -14.041401
-17.035200 -13.852800 -14.023102
-16.988400 -13.852800 -14.005851
-16.941600 -13.852800 -13.999543
-16.894800 -13.852800 -13.999543
-16.848000 -13.852800 -13.972855
-16.801200 -13.852800 -13.972855
-16.754400 -13.852800 -13.979839
-16.707600 -13.852800 -13.967645
-16.660800 -13.852800 -13.963170
-16.614000 -13.852800 -13.951178
-16.567200 -13.852800 -13.922013
-16.520400 -13.852800 -13.892671
-16.473600 -13.852800 -13.866211
-16.426800 -13.852800 -13.826982
-16.380000 -13.852800 -13.821896
-16.333200 -13.852800 -13.815601
-16.286400 -13.852800 -13.762389
-16.239600 -13.852800 -13.741988
-16.192800 -13.852800 -13.739685
-16.146000 -13.852800 -13.711781
-16.099200 -13.852800 -13.684310
-16.052400 -13.852800 -13.664268
-16.005600 -13.852800 -13.561000
-15.958800 -13.852800 -13.561000
-15.912000 -13.852800 -13.539823
-15.865200 -13.852800 -13.444863
-14.414400 -13.852800 5.086080
-14.367600 -13.852800 5.113690
-14.320800 -13.852800 5.143207
-14.274000 -13.852800 5.173431
-14.227200 -13.852800 5.202858
-14.180400 -13.852800 5.256385
-14.133600 -13.852800 5.281598
-14.086800 -13.852800 5.302933
-14.040000 -13.852800 5.317120
-13.993200 -13.852800 5.325142
-13.946400 -13.852800 5.340586
-13.899600 -13.852800 5.373798
-13.852800 -13.852800 5.384097
-13.806000 -13.852800 5.399881
-13.759200 -13.852800 5.405686
-13.712400 -13.852800 5.414027
-13.665600 -13.852800 5.423386
-13.618800 -13.852800 5.425052
-13.572000 -13.852800 5.425310
-13.525200 -13.852800 5.426647
-13.478400 -13.852800 5.433004
-13.431600 -13.852800 5.436184
-13.384800 -13.852800 5.441314
-13.338000 -13.852800 5.442548
-13.291200 -13.852800 5.448105
-13.244400 -13.852800 5.460127
-13.197600 -13.852800 5.465664
-13.150800 -13.852800 5.486094
-13.104000 -13.852800 5.545843
-13.057200 -13.852800 5.600649
-13.010400 -13.852800 5.621049
-12.963600 -13.852800 5.680208
-2.386800 -13.852800 7.202439
-2.340000 -13.852800 7.518880
-2.293200 -13.852800 7.518880
-2.246400 -13.852800 7.518820
-2.199600 -13.852800 7.452074
-2.152800 -13.852800 7.452074
-2.106000 -13.852800 7.370302
-2.059200 -13.852800 7.286724
-2.012400 -13.852800 7.246427
-1.965600 -13.852800 7.223129
-1.918800 -13.852800 7.159819
-1.872000 -13.852800 7.124801
-1.825200 -13.852800 7.064693
-1.778400 -13.852800 6.993658
-1.731600 -13.852800 6.965046
-1.684800 -13.852800 6.932745
-1.638000 -13.852800 6.877258
-1.591200 -13.852800 6.835933
-1.544400 -13.852800 6.800048
-1.497600 -13.852800 6.756763
-1.450800 -13.852800 6.731922
-1.404000 -13.852800 6.682140
-1.357200 -13.852800 6.661128
-1.310400 -13.852800 6.614354
-1.263600 -13.852800 6.569117
-1.216800 -13.852800 6.553511
-1.170000 -13.852800 6.533464
-1.123200 -13.852800 6.491461
-1.076400 -13.852800 6.474702
-1.029600 -13.852800 6.441709
-0.982800 -13.852800 6.427602
-0.936000 -13.852800 6.397849
-0.889200 -13.852800 6.357447
-0.842400 -13.852800 6.311359
-0.795600 -13.852800 6.295155
-0.748800 -13.852800 6.285266
-0.702000 -13.852800 6.275492
-0.655200 -13.852800 6.251318
-0.608400 -13.852800 6.221081
-0.561600 -13.852800 6.183302
-0.514800 -13.852800 6.170406
-0.468000 -13.852800 6.116226
-0.421200 -13.852800 6.091632
-0.374400 -13.852800 6.073074
-0.327600 -13.852800 6.028617
-0.280800 -13.852800 6.020041
-0.234000 -13.852800 5.997849
-0.187200 -13.852800 5.993961
-0.140400 -13.852800 5.982989
-0.093600 -13.852800 5.964669
-0.046800 -13.852800 5.943404
0.000000 -13.852800 5.943941
0.046800 -13.852800 5.943941
0.093600 -13.852800 5.922960
0.140400 -13.852800 5.922960
0.187200 -13.852800 5.910082
0.234000 -13.852800 5.893839
0.280800 -13.852800 5.883794
0.327600 -13.852800 5.857075
0.374400 -13.852800 5.857075
0.421200 -13.852800 5.839694
0.468000 -13.852800 5.809194
0.514800 -13.852800 5.778572
0.561600 -13.852800 5.775499
0.608400 -13.852800 5.770922
0.655200 -13.852800 5.757773
0.702000 -13.852800 5.757773
0.748800 -13.852800 5.748635
0.795600 -13.852800 5.745017
0.842400 -13.852800 5.745017
0.889200 -13.852800 5.732015
0.936000 -13.852800 5.722032
0.982800 -13.852800 5.719592
1.029600 -13.852800 5.714105
1.076400 -13.852800 5.712872
1.123200 -13.852800 5.703285
1.170000 -13.852800 5.699176
1.216800 -13.852800 5.703726
1.263600 -13.852800 5.703726
1.310400 -13.852800 5.703726
1.357200 -13.852800 5.678579
1.404000 -13.852800 5.678579
1.450800 -13.852800 5.678579
1.497600 -13.852800 5.678579
1.544400 -13.852800 5.686599
1.591200 -13.852800 5.678579
1.638000 -13.852800 5.687664
1.684800 -13.852800 5.690567
1.731600 -13.852800 5.683486
1.778400 -13.852800 5.685542
1.825200 -13.852800 5.683486
1.872000 -13.852800 5.676942
1.918800 -13.852800 5.680794
1.965600 -13.852800 5.659230
2.012400 -13.852800 5.685334
2.059200 -13.852800 5.685334
2.106000 -13.852800 5.699396
2.152800 -13.852800 5.707663
2.199600 -13.852800 5.720875
2.246400 -13.852800 5.730011
2.293200 -13.852800 5.735895
2.340000 -13.852800 5.759065
2.386800 -13.852800 5.761334
2.433600 -13.852800 5.767669
2.480400 -13.852800 5.763884
2.527200 -13.852800 5.761334
2.574000 -13.852800 5.735767
2.620800 -13.852800 5.741037
2.667600 -13.852800 5.745713
2.714400 -13.852800 5.767640
2.761200 -13.852800 5.765537
2.808000 -13.852800 5.769576
2.854800 -13.852800 5.779810
2.901600 -13.852800 5.803067
2.948400 -13.852800 5.818515
2.995200 -13.852800 5.803067
3.042000 -13.852800 5.801549
3.088800 -13.852800 5.803067
3.135600 -13.852800 5.803067
3.182400 -13.852800 5.816648
3.229200 -13.852800 5.818515
3.276000 -13.852800 5.832375
3.322800 -13.852800 5.833835
3.369600 -13.852800 5.837212
3.416400 -13.852800 5.842586
3.463200 -13.852800 5.843690
3.510000 -13.852800 5.865417
3.556800 -13.852800 5.885269
3.603600 -13.852800 5.885983
3.650400 -13.852800 5.893152
3.697200 -13.852800 5.895128
3.744000 -13.852800 5.926630
3.790800 -13.852800 5.926630
3.837600 -13.852800 5.960718
3.884400 -13.852800 5.973358
3.931200 -13.852800 5.982261
3.978000 -13.852800 5.963141
4.024800 -13.852800 5.973358
4.071600 -13.852800 5.973358
4.118400 -13.852800 5.991832
4.165200 -13.852800 6.005924
4.212000 -13.852800 6.014689
4.258800 -13.852800 6.014689
4.305600 -13.852800 6.021788
4.352400 -13.852800 6.032542
4.399200 -13.852800 6.047467
4.446000 -13.852800 6.069053
4.492800 -13.852800 6.074163
4.539600 -13.852800 6.126192
4.586400 -13.852800 6.145165
4.633200 -13.852800 6.145202
4.680000 -13.852800 6.166946
4.726800 -13.852800 6.175425
4.773600 -13.852800 6.182816
4.820400 -13.852800 6.191879
4.867200 -13.852800 6.201039
4.914000 -13.852800 6.239701
4.960800 -13.852800 6.254944
5.007600 -13.852800 6.303465
5.054400 -13.852800 6.303465
5.101200 -13.852800 6.305428
5.148000 -13.852800 6.309509
5.194800 -13.852800 6.312164
5.241600 -13.852800 6.312164
5.288400 -13.852800 6.345190
5.335200 -13.852800 6.352785
5.382000 -13.852800 6.384973
5.428800 -13.852800 6.403291
5.475600 -13.852800 6.424918
5.522400 -13.852800 6.436532
5.569200 -13.852800 6.463703
5.616000 -13.852800 6.480280
5.662800 -13.852800 6.480280
5.709600 -13.852800 6.480280
5.756400 -13.852800 6.501917
5.803200 -13.852800 6.518656
5.850000 -13.852800 6.533769
5.896800 -13.852800 6.563233
5.943600 -13.852800 6.591655
5.990400 -13.852800 6.597992
6.037200 -13.852800 6.599357
6.084000 -13.852800 6.597992
6.130800 -13.852800 6.608734
6.177600 -13.852800 6.615866
6.224400 -13.852800 6.626821
6.271200 -13.852800 6.647095
6.318000 -13.852800 6.691317
6.364800 -13.852800 6.711249
6.411600 -13.852800 6.721133
6.458400 -13.852800 6.748425
6.505200 -13.852800 6.754221
6.552000 -13.852800 6.757621
6.598800 -13.852800 6.781875
6.645600 -13.852800 6.822700
6.692400 -13.852800 6.841194
6.739200 -13.852800 6.857554
6.786000 -13.852800 6.887674
6.832800 -13.852800 6.905495
6.879600 -13.852800 6.922104
6.926400 -13.852800 6.932116
6.973200 -13.852800 6.965440
7.020000 -13.852800 6.968389
7.066800 -13.852800 6.979205
7.113600 -13.852800 6.997544
7.160400 -13.852800 7.019425
7.207200 -13.852800 7.049859
7.254000 -13.852800 7.089188
7.300800 -13.852800 7.099712
7.347600 -13.852800 7.116444
7.394400 -13.852800 7.136984
7.441200 -13.852800 7.169661
7.488000 -13.852800 7.192537
7.534800 -13.852800 7.216784
7.581600 -13.852800 7.233318
7.628400 -13.852800 7.265427
7.675200 -13.852800 7.291440
7.722000 -13.852800 7.318454
7.768800 -13.852800 7.344920
7.815600 -13.852800 7.360083
7.862400 -13.852800 7.391590
7.909200 -13.852800 7.416999
7.956000 -13.852800 7.438126
8.002800 -13.852800 7.474877
8.049600 -13.852800 7.485384
8.096400 -13.852800 7.524889
8.143200 -13.852800 7.570744
8.190000 -13.852800 7.581683
8.236800 -13.852800 7.607944
8.283600 -13.852800 7.653033
8.330400 -13.852800 7.686942
8.377200 -13.852800 7.704782
8.424000 -13.852800 7.726919
8.470800 -13.852800 7.732404
8.517600 -13.852800 7.755940
8.564400 -13.852800 7.788792
8.611200 -13.852800 7.837013
8.658000 -13.852800 7.912231
8.704800 -13.852800 7.941083
8.751600 -13.852800 8.014195
8.798400 -13.852800 8.056628
8.845200 -13.852800 8.097925
8.892000 -13.852800 8.133014
8.938800 -13.852800 8.136129
8.985600 -13.852800 8.158235
9.032400 -13.852800 8.204539
9.079200 -13.852800 8.232613
9.126000 -13.852800 8.241256
9.172800 -13.852800 8.275964
9.219600 -13.852800 8.303688
9.266400 -13.852800 8.372762
9.313200 -13.852800 8.397727
9.360000 -13.852800 8.407990
9.406800 -13.852800 8.564484
9.453600 -13.852800 8.644325
9.500400 -13.852800 8.722614
9.547200 -13.852800 8.740145
9.594000 -13.852800 8.696979
9.640800 -13.852800 8.762214
9.687600 -13.852800 8.661782
9.734400 -13.852800 8.765589
9.781200 -13.852800 8.912538
9.828000 -13.852800 9.478148
9.874800 -13.852800 10.235518
9.921600 -13.852800 12.503308
12.916800 -13.852800 7.516558
12.963600 -13.852800 7.516079
13.010400 -13.852800 7.516079
13.057200 -13.852800 7.514524
13.104000 -13.852800 7.531478
13.150800 -13.852800 7.532662
13.197600 -13.852800 7.539854
13.244400 -13.852800 7.539854
13.291200 -13.852800 7.544839
13.338000 -13.852800 7.569430
13.665600 -13.852800 7.564234
13.712400 -13.852800 7.558050
13.806000 -13.852800 7.572682
13.852800 -13.852800 7.575715
13.899600 -13.852800 7.575715
14.086800 -13.852800 7.640436
14.133600 -13.852800 7.638838
14.227200 -13.852800 7.650114
14.274000 -13.852800 7.650114
14.320800 -13.852800 7.650114
14.367600 -13.852800 7.620102
14.414400 -13.852800 7.621272
14.508000 -13.852800 7.617011
15.958800 -13.852800 6.324887
16.005600 -13.852800 6.298153
16.567200 -13.852800 4.074720
17.082000 -13.852800 1.781441
17.128800 -13.852800 1.537937
17.924400 -13.852800 -2.756406
18.486000 -13.852800 -3.989146
18.532800 -13.852800 -3.980511
-18.720000 -13.806000 0.000000
-18.673200 -13.806000 0.000000
-18.626400 -13.806000 0.000000
-18.579600 -13.806000 -14.682621
-18.532800 -13.806000 -14.656453
-18.486000 -13.806000 -14.656900
-18.439200 -13.806000 -14.656453
-18.392400 -13.806000 -14.641085
-18.345600 -13.806000 -14.606171
-18.298800 -13.806000 -14.586167
-18.252000 -13.806000 -14.593168
-18.205200 -13.806000 -14.586167
-18.158400 -13.806000 -14.545699
-18.111600 -13.806000 -14.505389
-18.064800 -13.806000 -14.454186
-18.018000 -13.806000 -14.430990
-17.971200 -13.806000 -14.382624
-17.924400 -13.806000 -14.378606
-17.877600 -13.806000 -14.343237
-17.830800 -13.806000 -14.336313
-17.784000 -13.806000 -14.328068
-17.737200 -13.806000 -14.327238
-17.690400 -13.806000 -14.311532
-17.643600 -13.806000 -14.311532
-17.596800 -13.806000 -14.290511
-17.550000 -13.806000 -14.286153
-17.503200 -13.806000 -14.276798
-17.456400 -13.806000 -14.264299
-17.409600 -13.806000 -14.184378
-17.362800 -13.806000 -14.136074
-17.316000 -13.806000 -14.136074
-17.269200 -13.806000 -14.120790
-17.222400 -13.806000 -14.120790
-17.175600 -13.806000 -14.136074
-17.128800 -13.806000 -14.111129
-17.082000 -13.806000 -14.049506
-17.035200 -13.806000 -14.041401
-16.988400 -13.806000 -14.026731
-16.941600 -13.806000 -14.005851
-16.894800 -13.806000 -14.004826
-16.848000 -13.806000 -13.980472
-16.801200 -13.806000 -13.980395
-16.754400 -13.806000 -13.980395
-16.707600 -13.806000 -13.967645
-16.660800 -13.806000 -13.963170
-16.614000 -13.806000 -13.951178
-16.567200 -13.806000 -13.937414
-16.520400 -13.806000 -13.908334
-16.473600 -13.806000 -13.884023
-16.426800 -13.806000 -13.872538
-16.380000 -13.806000 -13.866211
-16.333200 -13.806000 -13.845560
-16.286400 -13.806000 -13.837748
-16.239600 -13.806000 -13.809682
-16.192800 -13.806000 -13.747407
-16.146000 -13.806000 -13.739685
-16.099200 -13.806000 -13.698301
-16.052400 -13.806000 -13.688188
-16.005600 -13.806000 -13.658928
-15.958800 -13.806000 -13.644725
-15.912000 -13.806000 -13.551172
-14.508000 -13.806000 5.049204
-14.461200 -13.806000 5.079378
-14.414400 -13.806000 5.087839
-14.367600 -13.806000 5.119285
-14.320800 -13.806000 5.160212
-14.274000 -13.806000 5.197352
-14.227200 -13.806000 5.214030
-14.180400 -13.806000 5.272194
-14.133600 -13.806000 5.295679
-14.086800 -13.806000 5.311303
-14.040000 -13.806000 5.320449
-13.993200 -13.806000 5.340586
-13.946400 -13.806000 5.366943
-13.899600 -13.806000 5.383124
-13.852800 -13.806000 5.400532
-13.806000 -13.806000 5.405686
-13.759200 -13.806000 5.422413
-13.712400 -13.806000 5.422849
-13.665600 -13.806000 5.425677
-13.618800 -13.806000 5.426210
-13.572000 -13.806000 5.426647
-13.525200 -13.806000 5.431713
-13.478400 -13.806000 5.433025
-13.431600 -13.806000 5.436184
-13.384800 -13.806000 5.442548
-13.338000 -13.806000 5.448105
-13.291200 -13.806000 5.456413
-13.244400 -13.806000 5.467869
-13.197600 -13.806000 5.481652
-13.150800 -13.806000 5.533480
-13.104000 -13.806000 5.583727
-13.057200 -13.806000 5.604788
-2.386800 -13.806000 7.202439
-2.340000 -13.806000 7.518820
-2.293200 -13.806000 7.518880
-2.246400 -13.806000 7.452074
-2.199600 -13.806000 7.445625
-2.152800 -13.806000 7.434033
-2.106000 -13.806000 7.368175
-2.059200 -13.806000 7.286114
-2.012400 -13.806000 7.223129
-1.965600 -13.806000 7.162828
-1.918800 -13.806000 7.124801
-1.872000 -13.806000 7.105593
-1.825200 -13.806000 7.064184
-1.778400 -13.806000 6.981255
-1.731600 -13.806000 6.955086
-1.684800 -13.806000 6.920553
-1.638000 -13.806000 6.875012
-1.591200 -13.806000 6.835933
-1.544400 -13.806000 6.780249
-1.497600 -13.806000 6.740488
-1.450800 -13.806000 6.727549
-1.404000 -13.806000 6.693163
-1.357200 -13.806000 6.662395
-1.310400 -13.806000 6.619117
-1.263600 -13.806000 6.577650
-1.216800 -13.806000 6.559546
-1.170000 -13.806000 6.536667
-1.123200 -13.806000 6.493132
-1.076400 -13.806000 6.474702
-1.029600 -13.806000 6.441709
-0.982800 -13.806000 6.425477
-0.936000 -13.806000 6.408355
-0.889200 -13.806000 6.373448
-0.842400 -13.806000 6.333317
-0.795600 -13.806000 6.300834
-0.748800 -13.806000 6.286533
-0.702000 -13.806000 6.277306
-0.655200 -13.806000 6.255353
-0.608400 -13.806000 6.234931
-0.561600 -13.806000 6.212163
-0.514800 -13.806000 6.199697
-0.468000 -13.806000 6.155147
-0.421200 -13.806000 6.100743
-0.374400 -13.806000 6.091632
-0.327600 -13.806000 6.065106
-0.280800 -13.806000 6.031235
-0.234000 -13.806000 6.020286
-0.187200 -13.806000 6.004155
-0.140400 -13.806000 5.997849
-0.093600 -13.806000 5.993961
-0.046800 -13.806000 5.947754
0.000000 -13.806000 5.945033
0.046800 -13.806000 5.936597
0.093600 -13.806000 5.908996
0.140400 -13.806000 5.910082
0.187200 -13.806000 5.887392
0.234000 -13.806000 5.874541
0.280800 -13.806000 5.863585
0.327600 -13.806000 5.853448
0.374400 -13.806000 5.857075
0.421200 -13.806000 5.832051
0.468000 -13.806000 5.803337
0.514800 -13.806000 5.775852
0.561600 -13.806000 5.757773
0.608400 -13.806000 5.753999
0.655200 -13.806000 5.745838
0.702000 -13.806000 5.744866
0.748800 -13.806000 5.738821
0.795600 -13.806000 5.737835
0.842400 -13.806000 5.737835
0.889200 -13.806000 5.728638
0.936000 -13.806000 5.721141
0.982800 -13.806000 5.719592
1.029600 -13.806000 5.714105
1.076400 -13.806000 5.710760
1.123200 -13.806000 5.699176
1.170000 -13.806000 5.696387
1.216800 -13.806000 5.703285
1.263600 -13.806000 5.703285
1.310400 -13.806000 5.696387
1.357200 -13.806000 5.678579
1.404000 -13.806000 5.677129
1.450800 -13.806000 5.678579
1.497600 -13.806000 5.681391
1.544400 -13.806000 5.687664
1.591200 -13.806000 5.683555
1.638000 -13.806000 5.687664
1.684800 -13.806000 5.687664
1.731600 -13.806000 5.684647
1.778400 -13.806000 5.684647
1.825200 -13.806000 5.684647
1.872000 -13.806000 5.684647
1.918800 -13.806000 5.685334
1.965600 -13.806000 5.681593
2.012400 -13.806000 5.700497
2.059200 -13.806000 5.699396
2.106000 -13.806000 5.700497
2.152800 -13.806000 5.707663
2.199600 -13.806000 5.720875
2.246400 -13.806000 5.730011
2.293200 -13.806000 5.735794
2.340000 -13.806000 5.753854
2.386800 -13.806000 5.761334
2.433600 -13.806000 5.769115
2.480400 -13.806000 5.763730
2.527200 -13.806000 5.749496
2.574000 -13.806000 5.735767
2.620800 -13.806000 5.738756
2.667600 -13.806000 5.745713
2.714400 -13.806000 5.757848
2.761200 -13.806000 5.757848
2.808000 -13.806000 5.768854
2.854800 -13.806000 5.774946
2.901600 -13.806000 5.781308
2.948400 -13.806000 5.803067
2.995200 -13.806000 5.798712
3.042000 -13.806000 5.785289
3.088800 -13.806000 5.786712
3.135600 -13.806000 5.797603
3.182400 -13.806000 5.814630
3.229200 -13.806000 5.817608
3.276000 -13.806000 5.832375
3.322800 -13.806000 5.832375
3.369600 -13.806000 5.835156
3.416400 -13.806000 5.843690
3.463200 -13.806000 5.848090
3.510000 -13.806000 5.865417
3.556800 -13.806000 5.885983
3.603600 -13.806000 5.887886
3.650400 -13.806000 5.896534
3.697200 -13.806000 5.897885
3.744000 -13.806000 5.952448
3.790800 -13.806000 5.954358
3.837600 -13.806000 5.960718
3.884400 -13.806000 5.971517
3.931200 -13.806000 5.984266
3.978000 -13.806000 5.971517
4.024800 -13.806000 5.971517
4.071600 -13.806000 5.969117
4.118400 -13.806000 5.976399
4.165200 -13.806000 5.989784
4.212000 -13.806000 6.010993
4.258800 -13.806000 6.010842
4.305600 -13.806000 6.016484
4.352400 -13.806000 6.027805
4.399200 -13.806000 6.043825
4.446000 -13.806000 6.067929
4.492800 -13.806000 6.069053
4.539600 -13.806000 6.110305
4.586400 -13.806000 6.139003
4.633200 -13.806000 6.131682
4.680000 -13.806000 6.160399
4.726800 -13.806000 6.168416
4.773600 -13.806000 6.171283
4.820400 -13.806000 6.182816
4.867200 -13.806000 6.198656
4.914000 -13.806000 6.235891
4.960800 -13.806000 6.254944
5.007600 -13.806000 6.301191
5.054400 -13.806000 6.301191
5.101200 -13.806000 6.305428
5.148000 -13.806000 6.312164
5.194800 -13.806000 6.325377
5.241600 -13.806000 6.331960
5.288400 -13.806000 6.345647
5.335200 -13.806000 6.369766
5.382000 -13.806000 6.388951
5.428800 -13.806000 6.419925
5.475600 -13.806000 6.426486
5.522400 -13.806000 6.453201
5.569200 -13.806000 6.463911
5.616000 -13.806000 6.476356
5.662800 -13.806000 6.476356
5.709600 -13.806000 6.480280
5.756400 -13.806000 6.501917
5.803200 -13.806000 6.521857
5.850000 -13.806000 6.539995
5.896800 -13.806000 6.579880
5.943600 -13.806000 6.591655
5.990400 -13.806000 6.597992
6.037200 -13.806000 6.599357
6.084000 -13.806000 6.597931
6.130800 -13.806000 6.603054
6.177600 -13.806000 6.614290
6.224400 -13.806000 6.631433
6.271200 -13.806000 6.647095
6.318000 -13.806000 6.691317
6.364800 -13.806000 6.700230
6.411600 -13.806000 6.721133
6.458400 -13.806000 6.750291
6.505200 -13.806000 6.755794
6.552000 -13.806000 6.768012
6.598800 -13.806000 6.782444
6.645600 -13.806000 6.822700
6.692400 -13.806000 6.841194
6.739200 -13.806000 6.849972
6.786000 -13.806000 6.895670
6.832800 -13.806000 6.914115
6.879600 -13.806000 6.924533
6.926400 -13.806000 6.934956
6.973200 -13.806000 6.965440
7.020000 -13.806000 6.968952
7.066800 -13.806000 6.989094
7.113600 -13.806000 7.001303
7.160400 -13.806000 7.029625
7.207200 -13.806000 7.060608
7.254000 -13.806000 7.084291
7.300800 -13.806000 7.099712
7.347600 -13.806000 7.116444
7.394400 -13.806000 7.146452
7.441200 -13.806000 7.176389
7.488000 -13.806000 7.195066
7.534800 -13.806000 7.216919
7.581600 -13.806000 7.238992
7.628400 -13.806000 7.279769
7.675200 -13.806000 7.306368
7.722000 -13.806000 7.326219
7.768800 -13.806000 7.349890
7.815600 -13.806000 7.367035
7.862400 -13.806000 7.391768
7.909200 -13.806000 7.416673
7.956000 -13.806000 7.433685
8.002800 -13.806000 7.456810
8.049600 -13.806000 7.504009
8.096400 -13.806000 7.540993
8.143200 -13.806000 7.572015
8.190000 -13.806000 7.597118
8.236800 -13.806000 7.630638
8.283600 -13.806000 7.663710
8.330400 -13.806000 7.688470
8.377200 -13.806000 7.726239
8.424000 -13.806000 7.735556
8.470800 -13.806000 7.757446
8.517600 -13.806000 7.782477
8.564400 -13.806000 7.797834
8.611200 -13.806000 7.850651
8.658000 -13.806000 7.926951
8.704800 -13.806000 7.941739
8.751600 -13.806000 8.006879
8.798400 -13.806000 8.040501
8.845200 -13.806000 8.097925
8.892000 -13.806000 8.136030
8.938800 -13.806000 8.142954
8.985600 -13.806000 8.158235
9.032400 -13.806000 8.204539
9.079200 -13.806000 8.232864
9.126000 -13.806000 8.243763
9.172800 -13.806000 8.303688
9.219600 -13.806000 8.322184
9.266400 -13.806000 8.394467
9.313200 -13.806000 8.403962
9.360000 -13.806000 8.429233
9.406800 -13.806000 8.574328
9.453600 -13.806000 8.634035
9.500400 -13.806000 8.696979
9.547200 -13.806000 8.707574
9.594000 -13.806000 8.707574
9.640800 -13.806000 8.707574
9.687600 -13.806000 8.644156
9.734400 -13.806000 8.762214
9.781200 -13.806000 8.864579
9.828000 -13.806000 9.478148
9.874800 -13.806000 10.295468
9.921600 -13.806000 14.430669
12.776400 -13.806000 7.530217
12.823200 -13.806000 7.526758
12.963600 -13.806000 7.516558
13.010400 -13.806000 7.531478
13.057200 -13.806000 7.532662
13.104000 -13.806000 7.536452
13.150800 -13.806000 7.536452
13.197600 -13.806000 7.539728
13.244400 -13.806000 7.539728
13.291200 -13.806000 7.536452
13.338000 -13.806000 7.548470
13.618800 -13.806000 7.605899
13.665600 -13.806000 7.585869
13.712400 -13.806000 7.572682
13.759200 -13.806000 7.578819
13.806000 -13.806000 7.585869
13.852800 -13.806000 7.590428
13.899600 -13.806000 7.585869
13.993200 -13.806000 7.611777
14.040000 -13.806000 7.641583
14.274000 -13.806000 7.692704
14.320800 -13.806000 7.692704
14.367600 -13.806000 7.653885
14.414400 -13.806000 7.668444
14.461200 -13.806000 7.647081
14.508000 -13.806000 7.660518
16.520400 -13.806000 4.350435
-18.720000 -13.759200 0.000000
-18.673200 -13.759200 0.000000
-18.626400 -13.759200 0.000000
-18.579600 -13.759200 -14.752306
-18.532800 -13.759200 -14.718699
-18.486000 -13.759200 -14.697394
-18.439200 -13.759200 -14.676668
-18.392400 -13.759200 -14.656453
-18.345600 -13.759200 -14.655042
-18.298800 -13.759200 -14.593168
-18.252000 -13.759200 -14.623603
-18.205200 -13.759200 -14.593168
-18.158400 -13.759200 -14.567111
-18.111600 -13.759200 -14.517669
-18.064800 -13.759200 -14.454186
-18.018000 -13.759200 -14.430990
-17.971200 -13.759200 -14.382624
-17.924400 -13.759200 -14.378606
-17.877600 -13.759200 -14.341908
-17.830800 -13.759200 -14.332927
-17.784000 -13.759200 -14.328068
-17.737200 -13.759200 -14.327238
-17.690400 -13.759200 -14.317780
-17.643600 -13.759200 -14.317780
-17.596800 -13.759200 -14.297312
-17.550000 -13.759200 -14.291287
-17.503200 -13.759200 -14.284959
-17.456400 -13.759200 -14.271807
-17.409600 -13.759200 -14.245061
-17.362800 -13.759200 -14.187189
-17.316000 -13.759200 -14.154093
-17.269200 -13.759200 -14.145657
-17.222400 -13.759200 -14.120790
-17.175600 -13.759200 -14.145657
-17.128800 -13.759200 -14.120790
-17.082000 -13.759200 -14.102615
-17.035200 -13.759200 -14.045868
-16.988400 -13.759200 -14.041401
-16.941600 -13.759200 -14.006694
-16.894800 -13.759200 -14.005851
-16.848000 -13.759200 -13.985829
-16.801200 -13.759200 -13.980395
-16.754400 -13.759200 -13.980472
-16.707600 -13.759200 -13.980395
-16.660800 -13.759200 -13.979839
-16.614000 -13.759200 -13.963170
-16.567200 -13.759200 -13.950039
-16.520400 -13.759200 -13.937414
-16.473600 -13.759200 -13.917541
-16.426800 -13.759200 -13.872737
-16.380000 -13.759200 -13.870856
-16.333200 -13.759200 -13.846897
-16.286400 -13.759200 -13.837748
-16.239600 -13.759200 -13.809682
-16.192800 -13.759200 -13.793575
-16.146000 -13.759200 -13.745891
-16.099200 -13.759200 -13.691598
-16.052400 -13.759200 -13.684310
-16.005600 -13.759200 -13.644725
-15.958800 -13.759200 -13.561000
-14.508000 -13.759200 5.079378
-14.461200 -13.759200 5.105140
-14.414400 -13.759200 5.113690
-14.367600 -13.759200 5.139754
-14.320800 -13.759200 5.176870
-14.274000 -13.759200 5.202909
-14.227200 -13.759200 5.247555
-14.180400 -13.759200 5.284633
-14.133600 -13.759200 5.307533
-14.086800 -13.759200 5.333201
-14.040000 -13.759200 5.338887
-13.993200 -13.759200 5.364730
-13.946400 -13.759200 5.379900
-13.899600 -13.759200 5.397831
-13.852800 -13.759200 5.405686
-13.806000 -13.759200 5.419459
-13.759200 -13.759200 5.423386
-13.712400 -13.759200 5.425052
-13.665600 -13.759200 5.426210
-13.618800 -13.759200 5.431108
-13.572000 -13.759200 5.431108
-13.525200 -13.759200 5.433004
-13.478400 -13.759200 5.434605
-13.431600 -13.759200 5.441798
-13.384800 -13.759200 5.451892
-13.338000 -13.759200 5.460928
-13.291200 -13.759200 5.468649
-13.244400 -13.759200 5.481652
-13.197600 -13.759200 5.518742
-13.150800 -13.759200 5.583386
-13.104000 -13.759200 5.603078
-2.386800 -13.759200 7.202439
-2.340000 -13.759200 7.434033
-2.293200 -13.759200 7.459835
-2.246400 -13.759200 7.452074
-2.199600 -13.759200 7.445625
-2.152800 -13.759200 7.434947
-2.106000 -13.759200 7.368175
-2.059200 -13.759200 7.286724
-2.012400 -13.759200 7.223129
-1.965600 -13.759200 7.196756
-1.918800 -13.759200 7.124801
-1.872000 -13.759200 7.094667
-1.825200 -13.759200 7.033550
-1.778400 -13.759200 6.981255
-1.731600 -13.759200 6.937012
-1.684800 -13.759200 6.904975
-1.638000 -13.759200 6.875012
-1.591200 -13.759200 6.835933
-1.544400 -13.759200 6.779016
-1.497600 -13.759200 6.746972
-1.450800 -13.759200 6.739112
-1.404000 -13.759200 6.693809
-1.357200 -13.759200 6.667016
-1.310400 -13.759200 6.619117
-1.263600 -13.759200 6.569117
-1.216800 -13.759200 6.559546
-1.170000 -13.759200 6.539335
-1.123200 -13.759200 6.524933
-1.076400 -13.759200 6.490513
-1.029600 -13.759200 6.467550
-0.982800 -13.759200 6.428701
-0.936000 -13.759200 6.416759
-0.889200 -13.759200 6.376465
-0.842400 -13.759200 6.340336
-0.795600 -13.759200 6.295155
-0.748800 -13.759200 6.286533
-0.702000 -13.759200 6.277003
-0.655200 -13.759200 6.255353
-0.608400 -13.759200 6.234931
-0.561600 -13.759200 6.212163
-0.514800 -13.759200 6.199697
-0.468000 -13.759200 6.155147
-0.421200 -13.759200 6.101402
-0.374400 -13.759200 6.097649
-0.327600 -13.759200 6.086646
-0.280800 -13.759200 6.061285
-0.234000 -13.759200 6.023947
-0.187200 -13.759200 6.007920
-0.140400 -13.759200 5.997849
-0.093600 -13.759200 5.964669
-0.046800 -13.759200 5.942526
0.000000 -13.759200 5.934933
0.046800 -13.759200 5.920545
0.093600 -13.759200 5.892763
0.140400 -13.759200 5.892763
0.187200 -13.759200 5.883794
0.234000 -13.759200 5.868050
0.280800 -13.759200 5.853448
0.327600 -13.759200 5.836022
0.374400 -13.759200 5.832051
0.421200 -13.759200 5.793896
0.468000 -13.759200 5.778572
0.514800 -13.759200 5.775499
0.561600 -13.759200 5.766371
0.608400 -13.759200 5.753999
0.655200 -13.759200 5.745017
0.702000 -13.759200 5.737835
0.748800 -13.759200 5.728638
0.795600 -13.759200 5.728855
0.842400 -13.759200 5.722749
0.889200 -13.759200 5.722032
0.936000 -13.759200 5.717475
0.982800 -13.759200 5.717475
1.029600 -13.759200 5.712872
1.076400 -13.759200 5.709656
1.123200 -13.759200 5.696387
1.170000 -13.759200 5.696387
1.216800 -13.759200 5.694339
1.263600 -13.759200 5.703285
1.310400 -13.759200 5.687578
1.357200 -13.759200 5.682795
1.404000 -13.759200 5.675670
1.450800 -13.759200 5.675670
1.497600 -13.759200 5.675670
1.544400 -13.759200 5.689464
1.591200 -13.759200 5.683555
1.638000 -13.759200 5.689464
1.684800 -13.759200 5.684647
1.731600 -13.759200 5.683486
1.778400 -13.759200 5.676942
1.825200 -13.759200 5.676942
1.872000 -13.759200 5.673145
1.918800 -13.759200 5.683486
1.965600 -13.759200 5.676942
2.012400 -13.759200 5.685334
2.059200 -13.759200 5.699396
2.106000 -13.759200 5.700497
2.152800 -13.759200 5.707663
2.199600 -13.759200 5.707663
2.246400 -13.759200 5.713351
2.293200 -13.759200 5.717954
2.340000 -13.759200 5.730011
2.386800 -13.759200 5.758943
2.433600 -13.759200 5.767669
2.480400 -13.759200 5.761029
2.527200 -13.759200 5.749496
2.574000 -13.759200 5.725207
2.620800 -13.759200 5.726949
2.667600 -13.759200 5.735767
2.714400 -13.759200 5.749496
2.761200 -13.759200 5.749496
2.808000 -13.759200 5.762110
2.854800 -13.759200 5.767640
2.901600 -13.759200 5.772814
2.948400 -13.759200 5.776104
2.995200 -13.759200 5.776104
3.042000 -13.759200 5.775087
3.088800 -13.759200 5.786051
3.135600 -13.759200 5.797603
3.182400 -13.759200 5.813844
3.229200 -13.759200 5.814630
3.276000 -13.759200 5.828377
3.322800 -13.759200 5.821641
3.369600 -13.759200 5.830803
3.416400 -13.759200 5.832375
3.463200 -13.759200 5.843690
3.510000 -13.759200 5.864223
3.556800 -13.759200 5.881305
3.603600 -13.759200 5.885269
3.650400 -13.759200 5.896735
3.697200 -13.759200 5.903656
3.744000 -13.759200 5.947190
3.790800 -13.759200 5.952448
3.837600 -13.759200 5.952448
3.884400 -13.759200 5.960248
3.931200 -13.759200 5.963141
3.978000 -13.759200 5.946242
4.024800 -13.759200 5.940169
4.071600 -13.759200 5.940169
4.118400 -13.759200 5.963141
4.165200 -13.759200 5.987456
4.212000 -13.759200 5.995555
4.258800 -13.759200 6.002666
4.305600 -13.759200 6.016484
4.352400 -13.759200 6.027805
4.399200 -13.759200 6.060247
4.446000 -13.759200 6.069053
4.492800 -13.759200 6.103255
4.539600 -13.759200 6.116241
4.586400 -13.759200 6.139003
4.633200 -13.759200 6.123030
4.680000 -13.759200 6.145202
4.726800 -13.759200 6.163548
4.773600 -13.759200 6.163548
4.820400 -13.759200 6.175822
4.867200 -13.759200 6.191879
4.914000 -13.759200 6.239701
4.960800 -13.759200 6.271350
5.007600 -13.759200 6.299883
5.054400 -13.759200 6.299883
5.101200 -13.759200 6.301191
5.148000 -13.759200 6.307518
5.194800 -13.759200 6.309509
5.241600 -13.759200 6.312164
5.288400 -13.759200 6.341855
5.335200 -13.759200 6.369766
5.382000 -13.759200 6.384979
5.428800 -13.759200 6.405725
5.475600 -13.759200 6.418755
5.522400 -13.759200 6.452600
5.569200 -13.759200 6.463911
5.616000 -13.759200 6.482531
5.662800 -13.759200 6.480280
5.709600 -13.759200 6.488907
5.756400 -13.759200 6.511641
5.803200 -13.759200 6.530046
5.850000 -13.759200 6.542914
5.896800 -13.759200 6.563233
5.943600 -13.759200 6.583905
5.990400 -13.759200 6.597931
6.037200 -13.759200 6.599357
6.084000 -13.759200 6.599357
6.130800 -13.759200 6.610563
6.177600 -13.759200 6.639291
6.224400 -13.759200 6.650087
6.271200 -13.759200 6.678272
6.318000 -13.759200 6.694083
6.364800 -13.759200 6.715126
6.411600 -13.759200 6.740070
6.458400 -13.759200 6.755794
6.505200 -13.759200 6.762264
6.552000 -13.759200 6.780883
6.598800 -13.759200 6.797592
6.645600 -13.759200 6.831909
6.692400 -13.759200 6.841405
6.739200 -13.759200 6.886346
6.786000 -13.759200 6.907538
6.832800 -13.759200 6.932116
6.879600 -13.759200 6.936140
6.926400 -13.759200 6.957577
6.973200 -13.759200 6.978369
7.020000 -13.759200 6.979205
7.066800 -13.759200 7.003527
7.113600 -13.759200 7.019425
7.160400 -13.759200 7.035261
7.207200 -13.759200 7.068306
7.254000 -13.759200 7.089188
7.300800 -13.759200 7.106481
7.347600 -13.759200 7.123772
7.394400 -13.759200 7.146452
7.441200 -13.759200 7.168177
7.488000 -13.759200 7.192537
7.534800 -13.759200 7.216919
7.581600 -13.759200 7.253696
7.628400 -13.759200 7.289325
7.675200 -13.759200 7.314346
7.722000 -13.759200 7.344040
7.768800 -13.759200 7.353338
7.815600 -13.759200 7.377536
7.862400 -13.759200 7.403430
7.909200 -13.759200 7.421896
7.956000 -13.759200 7.430086
8.002800 -13.759200 7.456810
8.049600 -13.759200 7.497243
8.096400 -13.759200 7.539496
8.143200 -13.759200 7.572015
8.190000 -13.759200 7.593270
8.236800 -13.759200 7.642604
8.283600 -13.759200 7.665599
8.330400 -13.759200 7.689634
8.377200 -13.759200 7.726239
8.424000 -13.759200 7.755940
8.470800 -13.759200 7.781118
8.517600 -13.759200 7.795363
8.564400 -13.759200 7.812723
8.611200 -13.759200 7.854499
8.658000 -13.759200 7.926951
8.704800 -13.759200 7.943978
8.751600 -13.759200 7.995061
8.798400 -13.759200 8.023236
8.845200 -13.759200 8.069985
8.892000 -13.759200 8.136030
8.938800 -13.759200 8.159184
8.985600 -13.759200 8.204539
9.032400 -13.759200 8.228013
9.079200 -13.759200 8.254604
9.126000 -13.759200 8.303688
9.172800 -13.759200 8.340828
9.219600 -13.759200 8.366421
9.266400 -13.759200 8.402571
9.313200 -13.759200 8.421217
9.360000 -13.759200 8.495483
9.406800 -13.759200 8.594272
9.453600 -13.759200 8.644325
9.500400 -13.759200 8.714715
9.547200 -13.759200 8.714715
9.594000 -13.759200 8.721332
9.640800 -13.759200 8.714715
9.687600 -13.759200 8.661782
9.734400 -13.759200 8.762214
9.781200 -13.759200 8.853326
9.828000 -13.759200 9.335951
9.874800 -13.759200 9.911960
12.776400 -13.759200 7.527739
12.823200 -13.759200 7.516558
12.963600 -13.759200 7.514524
13.010400 -13.759200 7.530217
13.057200 -13.759200 7.533140
13.104000 -13.759200 7.539854
13.150800 -13.759200 7.546843
13.197600 -13.759200 7.546967
13.244400 -13.759200 7.547159
13.291200 -13.759200 7.548470
13.338000 -13.759200 7.570027
13.665600 -13.759200 7.598135
13.712400 -13.759200 7.585869
13.759200 -13.759200 7.578819
13.806000 -13.759200 7.578819
13.899600 -13.759200 7.578819
13.946400 -13.759200 7.603218
13.993200 -13.759200 7.603218
14.040000 -13.759200 7.640870
14.227200 -13.759200 7.691541
14.274000 -13.759200 7.692704
14.367600 -13.759200 7.656352
14.414400 -13.759200 7.687288
14.461200 -13.759200 7.656352
14.508000 -13.759200 7.661143
15.537600 -13.759200 6.240523
-18.720000 -13.712400 0.000000
-18.673200 -13.712400 0.000000
-18.626400 -13.712400 0.000000
-18.579600 -13.712400 -14.799841
-18.532800 -13.712400 -14.752306
-18.486000 -13.712400 -14.727866
-18.439200 -13.712400 -14.708055
-18.392400 -13.712400 -14.676668
-18.345600 -13.712400 -14.670142
-18.298800 -13.712400 -14.670142
-18.252000 -13.712400 -14.656900
-18.205200 -13.712400 -14.637630
-18.158400 -13.712400 -14.586167
-18.111600 -13.712400 -14.584833
-18.064800 -13.712400 -14.545699
-18.018000 -13.712400 -14.464368
-17.971200 -13.712400 -14.443490
-17.924400 -13.712400 -14.430990
-17.877600 -13.712400 -14.387284
-17.830800 -13.712400 -14.343237
-17.784000 -13.712400 -14.341908
-17.737200 -13.712400 -14.336921
-17.690400 -13.712400 -14.336921
-17.643600 -13.712400 -14.336921
-17.596800 -13.712400 -14.322604
-17.550000 -13.712400 -14.317780
-17.503200 -13.712400 -14.291287
-17.456400 -13.712400 -14.288486
-17.409600 -13.712400 -14.269666
-17.362800 -13.712400 -14.264299
-17.316000 -13.712400 -14.226361
-17.269200 -13.712400 -14.192686
-17.222400 -13.712400 -14.161759
-17.175600 -13.712400 -14.161288
-17.128800 -13.712400 -14.154093
-17.082000 -13.712400 -14.105009
-17.035200 -13.712400 -14.073181
-16.988400 -13.712400 -14.073181
-16.941600 -13.712400 -14.041914
-16.894800 -13.712400 -14.041914
-16.848000 -13.712400 -14.007090
-16.801200 -13.712400 -13.985829
-16.754400 -13.712400 -13.986463
-16.707600 -13.712400 -13.986463
-16.660800 -13.712400 -13.986463
-16.614000 -13.712400 -13.980472
-16.567200 -13.712400 -13.963170
-16.520400 -13.712400 -13.950039
-16.473600 -13.712400 -13.935328
-16.426800 -13.712400 -13.917541
-16.380000 -13.712400 -13.884030
-16.333200 -13.712400 -13.870856
-16.286400 -13.712400 -13.793575
-16.239600 -13.712400 -13.768734
-16.192800 -13.712400 -13.747407
-16.146000 -13.712400 -13.739685
-16.099200 -13.712400 -13.684310
-16.052400 -13.712400 -13.658928
-16.005600 -13.712400 -13.549608
-15.958800 -13.712400 -13.445766
-14.508000 -13.712400 5.086080
-14.461200 -13.712400 5.119742
-14.414400 -13.712400 5.139754
-14.367600 -13.712400 5.166224
-14.320800 -13.712400 5.202858
-14.274000 -13.712400 5.254622
-14.227200 -13.712400 5.281598
-14.180400 -13.712400 5.307533
-14.133600 -13.712400 5.323574
-14.086800 -13.712400 5.338887
-14.040000 -13.712400 5.357115
-13.993200 -13.712400 5.376827
-13.946400 -13.712400 5.389230
-13.899600 -13.712400 5.403715
-13.852800 -13.712400 5.414660
-13.806000 -13.712400 5.422323
-13.759200 -13.712400 5.423386
-13.712400 -13.712400 5.423535
-13.665600 -13.712400 5.425310
-13.618800 -13.712400 5.430872
-13.572000 -13.712400 5.430872
-13.525200 -13.712400 5.433004
-13.478400 -13.712400 5.433617
-13.431600 -13.712400 5.442548
-13.384800 -13.712400 5.460928
-13.338000 -13.712400 5.474064
-13.291200 -13.712400 5.493499
-13.244400 -13.712400 5.518742
-13.197600 -13.712400 5.547945
-13.150800 -13.712400 5.600649
-13.104000 -13.712400 5.607447
-2.386800 -13.712400 7.426328
-2.340000 -13.712400 7.518820
-2.293200 -13.712400 7.437508
-2.246400 -13.712400 7.437508
-2.199600 -13.712400 7.434947
-2.152800 -13.712400 7.413350
-2.106000 -13.712400 7.355169
-2.059200 -13.712400 7.275155
-2.012400 -13.712400 7.218932
-1.965600 -13.712400 7.195938
-1.918800 -13.712400 7.125637
-1.872000 -13.712400 7.095162
-1.825200 -13.712400 7.001456
-1.778400 -13.712400 6.963648
-1.731600 -13.712400 6.930694
-1.684800 -13.712400 6.900618
-1.638000 -13.712400 6.867736
-1.591200 -13.712400 6.835933
-1.544400 -13.712400 6.780249
-1.497600 -13.712400 6.749599
-1.450800 -13.712400 6.729715
-1.404000 -13.712400 6.723369
-1.357200 -13.712400 6.692593
-1.310400 -13.712400 6.657645
-1.263600 -13.712400 6.609186
-1.216800 -13.712400 6.555716
-1.170000 -13.712400 6.536115
-1.123200 -13.712400 6.519107
-1.076400 -13.712400 6.491461
-1.029600 -13.712400 6.474702
-0.982800 -13.712400 6.441709
-0.936000 -13.712400 6.419624
-0.889200 -13.712400 6.377707
-0.842400 -13.712400 6.348039
-0.795600 -13.712400 6.304166
-0.748800 -13.712400 6.286533
-0.702000 -13.712400 6.269080
-0.655200 -13.712400 6.251187
-0.608400 -13.712400 6.234931
-0.561600 -13.712400 6.201236
-0.514800 -13.712400 6.179994
-0.468000 -13.712400 6.153394
-0.421200 -13.712400 6.116226
-0.374400 -13.712400 6.100743
-0.327600 -13.712400 6.093170
-0.280800 -13.712400 6.080909
-0.234000 -13.712400 6.028527
-0.187200 -13.712400 6.010569
-0.140400 -13.712400 5.997849
-0.093600 -13.712400 5.964669
-0.046800 -13.712400 5.936597
0.000000 -13.712400 5.923409
0.046800 -13.712400 5.916621
0.093600 -13.712400 5.890116
0.140400 -13.712400 5.890116
0.187200 -13.712400 5.874541
0.234000 -13.712400 5.853112
0.280800 -13.712400 5.846619
0.327600 -13.712400 5.820963
0.374400 -13.712400 5.801766
0.421200 -13.712400 5.775499
0.468000 -13.712400 5.773216
0.514800 -13.712400 5.766371
0.561600 -13.712400 5.757773
0.608400 -13.712400 5.745838
0.655200 -13.712400 5.738821
0.702000 -13.712400 5.717475
0.748800 -13.712400 5.717475
0.795600 -13.712400 5.722749
0.842400 -13.712400 5.712872
0.889200 -13.712400 5.710760
0.936000 -13.712400 5.695826
0.982800 -13.712400 5.703285
1.029600 -13.712400 5.696387
1.076400 -13.712400 5.696387
1.123200 -13.712400 5.694339
1.170000 -13.712400 5.696387
1.216800 -13.712400 5.696387
1.263600 -13.712400 5.709355
1.310400 -13.712400 5.708143
1.357200 -13.712400 5.701791
1.404000 -13.712400 5.682795
1.450800 -13.712400 5.682795
1.497600 -13.712400 5.683555
1.544400 -13.712400 5.690567
1.591200 -13.712400 5.689890
1.638000 -13.712400 5.690567
1.684800 -13.712400 5.685542
1.731600 -13.712400 5.684647
1.778400 -13.712400 5.676942
1.825200 -13.712400 5.673145
1.872000 -13.712400 5.676942
1.918800 -13.712400 5.684647
1.965600 -13.712400 5.676942
2.012400 -13.712400 5.700497
2.059200 -13.712400 5.699396
2.106000 -13.712400 5.702518
2.152800 -13.712400 5.720875
2.199600 -13.712400 5.715974
2.246400 -13.712400 5.713351
2.293200 -13.712400 5.730011
2.340000 -13.712400 5.737371
2.386800 -13.712400 5.758943
2.433600 -13.712400 5.767669
2.480400 -13.712400 5.758943
2.527200 -13.712400 5.757129
2.574000 -13.712400 5.735767
2.620800 -13.712400 5.726949
2.667600 -13.712400 5.738756
2.714400 -13.712400 5.749496
2.761200 -13.712400 5.744777
2.808000 -13.712400 5.760294
2.854800 -13.712400 5.762110
2.901600 -13.712400 5.769576
2.948400 -13.712400 5.776104
2.995200 -13.712400 5.776104
3.042000 -13.712400 5.778052
3.088800 -13.712400 5.786712
3.135600 -13.712400 5.803067
3.182400 -13.712400 5.817608
3.229200 -13.712400 5.821641
3.276000 -13.712400 5.832375
3.322800 -13.712400 5.828377
3.369600 -13.712400 5.829393
3.416400 -13.712400 5.835156
3.463200 -13.712400 5.836747
3.510000 -13.712400 5.848887
3.556800 -13.712400 5.866216
3.603600 -13.712400 5.884703
3.650400 -13.712400 5.897885
3.697200 -13.712400 5.903656
3.744000 -13.712400 5.946242
3.790800 -13.712400 5.952448
3.837600 -13.712400 5.954316
3.884400 -13.712400 5.954358
3.931200 -13.712400 5.951319
3.978000 -13.712400 5.939171
4.024800 -13.712400 5.940169
4.071600 -13.712400 5.948459
4.118400 -13.712400 5.963141
4.165200 -13.712400 5.969117
4.212000 -13.712400 5.991832
4.258800 -13.712400 6.001124
4.305600 -13.712400 6.014689
4.352400 -13.712400 6.029181
4.399200 -13.712400 6.060247
4.446000 -13.712400 6.074163
4.492800 -13.712400 6.104139
4.539600 -13.712400 6.126192
4.586400 -13.712400 6.139003
4.633200 -13.712400 6.137733
4.680000 -13.712400 6.154324
4.726800 -13.712400 6.158913
4.773600 -13.712400 6.158913
4.820400 -13.712400 6.166946
4.867200 -13.712400 6.182816
4.914000 -13.712400 6.225696
4.960800 -13.712400 6.244656
5.007600 -13.712400 6.282444
5.054400 -13.712400 6.287489
5.101200 -13.712400 6.299883
5.148000 -13.712400 6.305428
5.194800 -13.712400 6.312164
5.241600 -13.712400 6.319322
5.288400 -13.712400 6.345190
5.335200 -13.712400 6.369766
5.382000 -13.712400 6.384979
5.428800 -13.712400 6.405725
5.475600 -13.712400 6.411636
5.522400 -13.712400 6.438260
5.569200 -13.712400 6.456431
5.616000 -13.712400 6.465031
5.662800 -13.712400 6.465601
5.709600 -13.712400 6.488907
5.756400 -13.712400 6.512247
5.803200 -13.712400 6.538366
5.850000 -13.712400 6.579880
5.896800 -13.712400 6.583126
5.943600 -13.712400 6.597931
5.990400 -13.712400 6.610563
6.037200 -13.712400 6.618985
6.084000 -13.712400 6.618985
6.130800 -13.712400 6.618985
6.177600 -13.712400 6.641590
6.224400 -13.712400 6.666323
6.271200 -13.712400 6.688632
6.318000 -13.712400 6.708500
6.364800 -13.712400 6.733148
6.411600 -13.712400 6.748425
6.458400 -13.712400 6.754382
6.505200 -13.712400 6.768012
6.552000 -13.712400 6.781515
6.598800 -13.712400 6.812023
6.645600 -13.712400 6.841194
6.692400 -13.712400 6.867158
6.739200 -13.712400 6.905495
6.786000 -13.712400 6.936140
6.832800 -13.712400 6.943893
6.879600 -13.712400 6.965440
6.926400 -13.712400 6.978369
6.973200 -13.712400 6.997544
7.020000 -13.712400 7.001303
7.066800 -13.712400 7.014466
7.113600 -13.712400 7.029625
7.160400 -13.712400 7.043613
7.207200 -13.712400 7.079607
7.254000 -13.712400 7.092069
7.300800 -13.712400 7.097383
7.347600 -13.712400 7.115450
7.394400 -13.712400 7.127129
7.441200 -13.712400 7.164285
7.488000 -13.712400 7.191711
7.534800 -13.712400 7.209597
7.581600 -13.712400 7.235084
7.628400 -13.712400 7.286929
7.675200 -13.712400 7.306368
7.722000 -13.712400 7.344040
7.768800 -13.712400 7.353338
7.815600 -13.712400 7.388843
7.862400 -13.712400 7.408797
7.909200 -13.712400 7.421896
7.956000 -13.712400 7.430086
8.002800 -13.712400 7.461800
8.049600 -13.712400 7.485312
8.096400 -13.712400 7.539496
8.143200 -13.712400 7.575836
8.190000 -13.712400 7.582242
8.236800 -13.712400 7.630638
8.283600 -13.712400 7.665599
8.330400 -13.712400 7.689634
8.377200 -13.712400 7.726239
8.424000 -13.712400 7.744029
8.470800 -13.712400 7.757446
8.517600 -13.712400 7.782477
8.564400 -13.712400 7.795759
8.611200 -13.712400 7.837013
8.658000 -13.712400 7.902066
8.704800 -13.712400 7.943978
8.751600 -13.712400 7.983731
8.798400 -13.712400 7.996976
8.845200 -13.712400 8.064818
8.892000 -13.712400 8.125503
8.938800 -13.712400 8.142954
8.985600 -13.712400 8.210744
9.032400 -13.712400 8.238415
9.079200 -13.712400 8.303688
9.126000 -13.712400 8.337684
9.172800 -13.712400 8.395653
9.219600 -13.712400 8.396620
9.266400 -13.712400 8.421217
9.313200 -13.712400 8.447791
9.360000 -13.712400 8.512125
9.406800 -13.712400 8.602482
9.453600 -13.712400 8.708922
9.500400 -13.712400 8.723812
9.547200 -13.712400 8.748851
9.594000 -13.712400 8.765589
9.640800 -13.712400 8.762214
9.687600 -13.712400 8.714715
9.734400 -13.712400 8.848668
9.781200 -13.712400 8.864579
9.828000 -13.712400 9.224048
9.874800 -13.712400 9.818105
12.916800 -13.712400 7.518893
12.963600 -13.712400 7.525669
13.010400 -13.712400 7.532803
13.057200 -13.712400 7.537983
13.150800 -13.712400 7.546967
13.197600 -13.712400 7.546967
13.244400 -13.712400 7.546843
13.291200 -13.712400 7.547159
13.338000 -13.712400 7.548470
13.384800 -13.712400 7.569430
13.431600 -13.712400 7.573719
13.665600 -13.712400 7.598616
13.946400 -13.712400 7.622798
13.993200 -13.712400 7.622798
14.040000 -13.712400 7.643590
14.180400 -13.712400 7.660964
14.227200 -13.712400 7.691541
14.367600 -13.712400 7.663427
14.414400 -13.712400 7.691541
14.461200 -13.712400 7.668444
14.508000 -13.712400 7.661143
14.554800 -13.712400 7.647081
15.490800 -13.712400 6.279585
15.537600 -13.712400 6.277833
-18.720000 -13.665600 0.000000
-18.673200 -13.665600 0.000000
-18.626400 -13.665600 0.000000
-18.579600 -13.665600 -14.835015
-18.532800 -13.665600 -14.776090
-18.486000 -13.665600 -14.752306
-18.439200 -13.665600 -14.737725
-18.392400 -13.665600 -14.727866
-18.345600 -13.665600 -14.690243
-18.298800 -13.665600 -14.690243
-18.252000 -13.665600 -14.674668
-18.205200 -13.665600 -14.667562
-18.158400 -13.665600 -14.634051
-18.111600 -13.665600 -14.593168
-18.064800 -13.665600 -14.575760
-18.018000 -13.665600 -14.517410
-17.971200 -13.665600 -14.464368
-17.924400 -13.665600 -14.443490
-17.877600 -13.665600 -14.399486
-17.830800 -13.665600 -14.371596
-17.784000 -13.665600 -14.350452
-17.737200 -13.665600 -14.343237
-17.690400 -13.665600 -14.341908
-17.643600 -13.665600 -14.336921
-17.596800 -13.665600 -14.324131
-17.550000 -13.665600 -14.322604
-17.503200 -13.665600 -14.300386
-17.456400 -13.665600 -14.291287
-17.409600 -13.665600 -14.274726
-17.362800 -13.665600 -14.265793
-17.316000 -13.665600 -14.265793
-17.269200 -13.665600 -14.226361
-17.222400 -13.665600 -14.216875
-17.175600 -13.665600 -14.192686
-17.128800 -13.665600 -14.161288
-17.082000 -13.665600 -14.147624
-17.035200 -13.665600 -14.102275
-16.988400 -13.665600 -14.086856
-16.941600 -13.665600 -14.065404
-16.894800 -13.665600 -14.065404
-16.848000 -13.665600 -14.059492
-16.801200 -13.665600 -14.049654
-16.754400 -13.665600 -14.048506
-16.707600 -13.665600 -14.045049
-16.660800 -13.665600 -13.988135
-16.614000 -13.665600 -13.986463
-16.567200 -13.665600 -13.967645
-16.520400 -13.665600 -13.950039
-16.473600 -13.665600 -13.937414
-16.426800 -13.665600 -13.923120
-16.380000 -13.665600 -13.917541
-16.333200 -13.665600 -13.884030
-16.286400 -13.665600 -13.837748
-16.239600 -13.665600 -13.785027
-16.192800 -13.665600 -13.759236
-16.146000 -13.665600 -13.745891
-16.099200 -13.665600 -13.654322
-16.052400 -13.665600 -13.555109
-16.005600 -13.665600 -13.417032
-15.631200 -13.665600 -11.137690
-14.508000 -13.665600 5.119285
-14.461200 -13.665600 5.150358
-14.414400 -13.665600 5.170266
-14.367600 -13.665600 5.192219
-14.320800 -13.665600 5.233245
-14.274000 -13.665600 5.265968
-14.227200 -13.665600 5.304076
-14.180400 -13.665600 5.320449
-14.133600 -13.665600 5.337690
-14.086800 -13.665600 5.357115
-14.040000 -13.665600 5.368652
-13.993200 -13.665600 5.384097
-13.946400 -13.665600 5.402939
-13.899600 -13.665600 5.412196
-13.852800 -13.665600 5.419459
-13.806000 -13.665600 5.423535
-13.759200 -13.665600 5.426210
-13.712400 -13.665600 5.430733
-13.665600 -13.665600 5.433004
-13.618800 -13.665600 5.434605
-13.572000 -13.665600 5.433025
-13.525200 -13.665600 5.434605
-13.478400 -13.665600 5.442475
-13.431600 -13.665600 5.457667
-13.384800 -13.665600 5.466854
-13.338000 -13.665600 5.480764
-13.291200 -13.665600 5.511271
-13.244400 -13.665600 5.533480
-13.197600 -13.665600 5.583386
-13.150800 -13.665600 5.604788
-2.386800 -13.665600 7.518880
-2.340000 -13.665600 7.518848
-2.293200 -13.665600 7.518820
-2.246400 -13.665600 7.445625
-2.199600 -13.665600 7.437508
-2.152800 -13.665600 7.413350
-2.106000 -13.665600 7.365852
-2.059200 -13.665600 7.286114
-2.012400 -13.665600 7.223129
-1.965600 -13.665600 7.162828
-1.918800 -13.665600 7.124801
-1.872000 -13.665600 7.093168
-1.825200 -13.665600 6.996508
-1.778400 -13.665600 6.963648
-1.731600 -13.665600 6.936140
-1.684800 -13.665600 6.901234
-1.638000 -13.665600 6.875012
-1.591200 -13.665600 6.858705
-1.544400 -13.665600 6.815741
-1.497600 -13.665600 6.780364
-1.450800 -13.665600 6.749599
-1.404000 -13.665600 6.727549
-1.357200 -13.665600 6.693809
-1.310400 -13.665600 6.662395
-1.263600 -13.665600 6.619117
-1.216800 -13.665600 6.569003
-1.170000 -13.665600 6.543138
-1.123200 -13.665600 6.521690
-1.076400 -13.665600 6.509552
-1.029600 -13.665600 6.498091
-0.982800 -13.665600 6.481626
-0.936000 -13.665600 6.428701
-0.889200 -13.665600 6.408355
-0.842400 -13.665600 6.373101
-0.795600 -13.665600 6.304166
-0.748800 -13.665600 6.285266
-0.702000 -13.665600 6.262896
-0.655200 -13.665600 6.243316
-0.608400 -13.665600 6.223468
-0.561600 -13.665600 6.201236
-0.514800 -13.665600 6.179994
-0.468000 -13.665600 6.153394
-0.421200 -13.665600 6.117258
-0.374400 -13.665600 6.101402
-0.327600 -13.665600 6.092765
-0.280800 -13.665600 6.065106
-0.234000 -13.665600 6.023947
-0.187200 -13.665600 6.007920
-0.140400 -13.665600 5.993961
-0.093600 -13.665600 5.961441
-0.046800 -13.665600 5.941056
0.000000 -13.665600 5.929383
0.046800 -13.665600 5.915154
0.093600 -13.665600 5.890116
0.140400 -13.665600 5.887392
0.187200 -13.665600 5.853112
0.234000 -13.665600 5.843569
0.280800 -13.665600 5.810366
0.327600 -13.665600 5.801284
0.374400 -13.665600 5.801284
0.421200 -13.665600 5.775499
0.468000 -13.665600 5.766371
0.514800 -13.665600 5.766371
0.561600 -13.665600 5.758374
0.608400 -13.665600 5.742225
0.655200 -13.665600 5.721038
0.702000 -13.665600 5.715529
0.748800 -13.665600 5.715529
0.795600 -13.665600 5.716441
0.842400 -13.665600 5.710760
0.889200 -13.665600 5.710608
0.936000 -13.665600 5.694684
0.982800 -13.665600 5.692859
1.029600 -13.665600 5.695826
1.076400 -13.665600 5.695826
1.123200 -13.665600 5.688392
1.170000 -13.665600 5.688392
1.216800 -13.665600 5.688146
1.263600 -13.665600 5.708143
1.310400 -13.665600 5.702939
1.357200 -13.665600 5.689464
1.404000 -13.665600 5.682795
1.450800 -13.665600 5.682795
1.497600 -13.665600 5.683555
1.544400 -13.665600 5.689890
1.591200 -13.665600 5.689464
1.638000 -13.665600 5.689464
1.684800 -13.665600 5.683555
1.731600 -13.665600 5.683486
1.778400 -13.665600 5.672362
1.825200 -13.665600 5.672362
1.872000 -13.665600 5.683486
1.918800 -13.665600 5.685542
1.965600 -13.665600 5.684647
2.012400 -13.665600 5.710246
2.059200 -13.665600 5.702518
2.106000 -13.665600 5.725500
2.152800 -13.665600 5.730011
2.199600 -13.665600 5.720875
2.246400 -13.665600 5.713351
2.293200 -13.665600 5.717954
2.340000 -13.665600 5.725207
2.386800 -13.665600 5.742321
2.433600 -13.665600 5.758943
2.480400 -13.665600 5.737371
2.527200 -13.665600 5.737371
2.574000 -13.665600 5.725207
2.620800 -13.665600 5.725207
2.667600 -13.665600 5.735767
2.714400 -13.665600 5.740115
2.761200 -13.665600 5.744777
2.808000 -13.665600 5.757729
2.854800 -13.665600 5.760579
2.901600 -13.665600 5.769481
2.948400 -13.665600 5.775087
2.995200 -13.665600 5.775087
3.042000 -13.665600 5.778052
3.088800 -13.665600 5.790190
3.135600 -13.665600 5.804718
3.182400 -13.665600 5.817608
3.229200 -13.665600 5.821641
3.276000 -13.665600 5.835156
3.322800 -13.665600 5.828377
3.369600 -13.665600 5.829393
3.416400 -13.665600 5.835156
3.463200 -13.665600 5.841296
3.510000 -13.665600 5.853970
3.556800 -13.665600 5.867737
3.603600 -13.665600 5.885269
3.650400 -13.665600 5.915672
3.697200 -13.665600 5.918521
3.744000 -13.665600 5.946242
3.790800 -13.665600 5.947190
3.837600 -13.665600 5.947190
3.884400 -13.665600 5.946210
3.931200 -13.665600 5.946210
3.978000 -13.665600 5.935360
4.024800 -13.665600 5.937654
4.071600 -13.665600 5.939545
4.118400 -13.665600 5.951319
4.165200 -13.665600 5.967413
4.212000 -13.665600 5.989784
4.258800 -13.665600 5.991832
4.305600 -13.665600 6.014689
4.352400 -13.665600 6.037366
4.399200 -13.665600 6.047467
4.446000 -13.665600 6.067929
4.492800 -13.665600 6.074163
4.539600 -13.665600 6.115294
4.586400 -13.665600 6.132101
4.633200 -13.665600 6.123030
4.680000 -13.665600 6.138158
4.726800 -13.665600 6.137733
4.773600 -13.665600 6.138158
4.820400 -13.665600 6.153577
4.867200 -13.665600 6.171283
4.914000 -13.665600 6.182816
4.960800 -13.665600 6.198656
5.007600 -13.665600 6.244656
5.054400 -13.665600 6.271350
5.101200 -13.665600 6.282444
5.148000 -13.665600 6.299883
5.194800 -13.665600 6.311571
5.241600 -13.665600 6.312164
5.288400 -13.665600 6.337475
5.335200 -13.665600 6.379395
5.382000 -13.665600 6.384979
5.428800 -13.665600 6.410103
5.475600 -13.665600 6.424935
5.522400 -13.665600 6.434899
5.569200 -13.665600 6.453201
5.616000 -13.665600 6.465031
5.662800 -13.665600 6.465031
5.709600 -13.665600 6.482531
5.756400 -13.665600 6.496765
5.803200 -13.665600 6.534745
5.850000 -13.665600 6.580001
5.896800 -13.665600 6.591394
5.943600 -13.665600 6.597992
5.990400 -13.665600 6.614290
6.037200 -13.665600 6.621070
6.084000 -13.665600 6.621070
6.130800 -13.665600 6.618985
6.177600 -13.665600 6.640068
6.224400 -13.665600 6.660928
6.271200 -13.665600 6.690220
6.318000 -13.665600 6.733148
6.364800 -13.665600 6.743987
6.411600 -13.665600 6.754382
6.458400 -13.665600 6.762264
6.505200 -13.665600 6.770506
6.552000 -13.665600 6.782444
6.598800 -13.665600 6.820761
6.645600 -13.665600 6.841330
6.692400 -13.665600 6.882280
6.739200 -13.665600 6.921112
6.786000 -13.665600 6.950504
6.832800 -13.665600 6.957577
6.879600 -13.665600 6.974518
6.926400 -13.665600 6.993776
6.973200 -13.665600 7.003527
7.020000 -13.665600 7.006414
7.066800 -13.665600 7.025825
7.113600 -13.665600 7.041669
7.160400 -13.665600 7.063801
7.207200 -13.665600 7.090608
7.254000 -13.665600 7.097383
7.300800 -13.665600 7.112251
7.347600 -13.665600 7.115450
7.394400 -13.665600 7.125996
7.441200 -13.665600 7.164285
7.488000 -13.665600 7.191711
7.534800 -13.665600 7.214960
7.581600 -13.665600 7.239658
7.628400 -13.665600 7.286929
7.675200 -13.665600 7.314346
7.722000 -13.665600 7.344920
7.768800 -13.665600 7.374526
7.815600 -13.665600 7.391590
7.862400 -13.665600 7.408797
7.909200 -13.665600 7.416673
7.956000 -13.665600 7.430086
8.002800 -13.665600 7.475873
8.049600 -13.665600 7.495833
8.096400 -13.665600 7.539496
8.143200 -13.665600 7.575836
8.190000 -13.665600 7.582242
8.236800 -13.665600 7.647262
8.283600 -13.665600 7.667230
8.330400 -13.665600 7.689634
8.377200 -13.665600 7.726239
8.424000 -13.665600 7.744029
8.470800 -13.665600 7.766935
8.517600 -13.665600 7.782477
8.564400 -13.665600 7.795363
8.611200 -13.665600 7.812723
8.658000 -13.665600 7.863669
8.704800 -13.665600 7.914116
8.751600 -13.665600 7.953645
8.798400 -13.665600 7.988202
8.845200 -13.665600 8.014195
8.892000 -13.665600 8.103303
8.938800 -13.665600 8.164259
8.985600 -13.665600 8.218109
9.032400 -13.665600 8.243316
9.079200 -13.665600 8.322184
9.126000 -13.665600 8.363703
9.172800 -13.665600 8.402571
9.219600 -13.665600 8.404885
9.266400 -13.665600 8.429233
9.313200 -13.665600 8.479674
9.360000 -13.665600 8.568041
9.406800 -13.665600 8.602482
9.453600 -13.665600 8.710754
9.500400 -13.665600 8.723812
9.547200 -13.665600 8.762214
9.594000 -13.665600 8.810661
9.640800 -13.665600 8.765589
9.687600 -13.665600 8.762214
9.734400 -13.665600 8.853326
9.781200 -13.665600 8.870010
9.828000 -13.665600 9.224048
9.874800 -13.665600 10.235518
12.963600 -13.665600 7.532803
13.010400 -13.665600 7.533140
13.291200 -13.665600 7.536452
13.338000 -13.665600 7.536452
13.384800 -13.665600 7.548470
13.431600 -13.665600 7.569430
13.618800 -13.665600 7.598135
14.040000 -13.665600 7.650784
14.133600 -13.665600 7.663427
14.180400 -13.665600 7.663427
14.367600 -13.665600 7.679239
14.461200 -13.665600 7.687288
14.508000 -13.665600 7.679239
14.554800 -13.665600 7.668444
14.601600 -13.665600 7.668444
15.490800 -13.665600 6.309464
15.537600 -13.665600 6.307260
17.222400 -13.665600 1.755742
17.269200 -13.665600 1.478787
18.673200 -13.665600 0.000000
-18.720000 -13.618800 0.000000
-18.673200 -13.618800 0.000000
-18.626400 -13.618800 0.000000
-18.579600 -13.618800 -14.846467
-18.532800 -13.618800 -14.814537
-18.486000 -13.618800 -14.760765
-18.439200 -13.618800 -14.750790
-18.392400 -13.618800 -14.737560
-18.345600 -13.618800 -14.721506
-18.298800 -13.618800 -14.708053
-18.252000 -13.618800 -14.697394
-18.205200 -13.618800 -14.670142
-18.158400 -13.618800 -14.637630
-18.111600 -13.618800 -14.634051
-18.064800 -13.618800 -14.589846
-18.018000 -13.618800 -14.567111
-17.971200 -13.618800 -14.517410
-17.924400 -13.618800 -14.464368
-17.877600 -13.618800 -14.430990
-17.830800 -13.618800 -14.403641
-17.784000 -13.618800 -14.389497
-17.737200 -13.618800 -14.383520
-17.690400 -13.618800 -14.383520
-17.643600 -13.618800 -14.383520
-17.596800 -13.618800 -14.347360
-17.550000 -13.618800 -14.327005
-17.503200 -13.618800 -14.327005
-17.456400 -13.618800 -14.300386
-17.409600 -13.618800 -14.283190
-17.362800 -13.618800 -14.271807
-17.316000 -13.618800 -14.269666
-17.269200 -13.618800 -14.241504
-17.222400 -13.618800 -14.226361
-17.175600 -13.618800 -14.192686
-17.128800 -13.618800 -14.167170
-17.082000 -13.618800 -14.161759
-17.035200 -13.618800 -14.149275
-16.988400 -13.618800 -14.143780
-16.941600 -13.618800 -14.110231
-16.894800 -13.618800 -14.122278
-16.848000 -13.618800 -14.103650
-16.801200 -13.618800 -14.084394
-16.754400 -13.618800 -14.080376
-16.707600 -13.618800 -14.052200
-16.660800 -13.618800 -14.045049
-16.614000 -13.618800 -13.986463
-16.567200 -13.618800 -13.963170
-16.520400 -13.618800 -13.948140
-16.473600 -13.618800 -13.935328
-16.426800 -13.618800 -13.917541
-16.380000 -13.618800 -13.884030
-16.333200 -13.618800 -13.884030
-16.286400 -13.618800 -13.837748
-16.239600 -13.618800 -13.788803
-16.192800 -13.618800 -13.768734
-16.146000 -13.618800 -13.745891
-16.099200 -13.618800 -13.605798
-16.052400 -13.618800 -13.526156
-16.005600 -13.618800 -13.349429
-15.958800 -13.618800 -13.045674
-14.554800 -13.618800 5.061734
-14.508000 -13.618800 5.141906
-14.461200 -13.618800 5.166224
-14.414400 -13.618800 5.192219
-14.367600 -13.618800 5.230879
-14.320800 -13.618800 5.257725
-14.274000 -13.618800 5.281598
-14.227200 -13.618800 5.316439
-14.180400 -13.618800 5.337069
-14.133600 -13.618800 5.357115
-14.086800 -13.618800 5.366943
-14.040000 -13.618800 5.376827
-13.993200 -13.618800 5.397722
-13.946400 -13.618800 5.403715
-13.899600 -13.618800 5.413185
-13.852800 -13.618800 5.418314
-13.806000 -13.618800 5.422542
-13.759200 -13.618800 5.423535
-13.712400 -13.618800 5.425052
-13.665600 -13.618800 5.426210
-13.618800 -13.618800 5.433617
-13.572000 -13.618800 5.433617
-13.525200 -13.618800 5.442475
-13.478400 -13.618800 5.460928
-13.431600 -13.618800 5.464190
-13.384800 -13.618800 5.475143
-13.338000 -13.618800 5.493499
-13.291200 -13.618800 5.524187
-13.244400 -13.618800 5.547945
-13.197600 -13.618800 5.598023
-13.150800 -13.618800 5.607447
-2.386800 -13.618800 7.526625
-2.340000 -13.618800 7.518880
-2.293200 -13.618800 7.518848
-2.246400 -13.618800 7.445625
-2.199600 -13.618800 7.437508
-2.152800 -13.618800 7.432297
-2.106000 -13.618800 7.407286
-2.059200 -13.618800 7.306649
-2.012400 -13.618800 7.246427
-1.965600 -13.618800 7.166903
-1.918800 -13.618800 7.131922
-1.872000 -13.618800 7.093168
-1.825200 -13.618800 7.012167
-1.778400 -13.618800 6.970905
-1.731600 -13.618800 6.941024
-1.684800 -13.618800 6.913421
-1.638000 -13.618800 6.882546
-1.591200 -13.618800 6.858705
-1.544400 -13.618800 6.815741
-1.497600 -13.618800 6.792530
-1.450800 -13.618800 6.765517
-1.404000 -13.618800 6.740141
-1.357200 -13.618800 6.700942
-1.310400 -13.618800 6.662395
-1.263600 -13.618800 6.623472
-1.216800 -13.618800 6.560235
-1.170000 -13.618800 6.536115
-1.123200 -13.618800 6.519107
-1.076400 -13.618800 6.507872
-1.029600 -13.618800 6.491461
-0.982800 -13.618800 6.487583
-0.936000 -13.618800 6.428701
-0.889200 -13.618800 6.405626
-0.842400 -13.618800 6.350445
-0.795600 -13.618800 6.286533
-0.748800 -13.618800 6.276319
-0.702000 -13.618800 6.255353
-0.655200 -13.618800 6.223468
-0.608400 -13.618800 6.200681
-0.561600 -13.618800 6.193140
-0.514800 -13.618800 6.179971
-0.468000 -13.618800 6.153394
-0.421200 -13.618800 6.131081
-0.374400 -13.618800 6.111948
-0.327600 -13.618800 6.092765
-0.280800 -13.618800 6.065106
-0.234000 -13.618800 6.017672
-0.187200 -13.618800 5.997849
-0.140400 -13.618800 5.964764
-0.093600 -13.618800 5.942526
-0.046800 -13.618800 5.935248
0.000000 -13.618800 5.915154
0.046800 -13.618800 5.892763
0.093600 -13.618800 5.882660
0.140400 -13.618800 5.858212
0.187200 -13.618800 5.846619
0.234000 -13.618800 5.810366
0.280800 -13.618800 5.793896
0.327600 -13.618800 5.764051
0.374400 -13.618800 5.760762
0.421200 -13.618800 5.758374
0.468000 -13.618800 5.741045
0.514800 -13.618800 5.757249
0.561600 -13.618800 5.733346
0.608400 -13.618800 5.716441
0.655200 -13.618800 5.704722
0.702000 -13.618800 5.703515
0.748800 -13.618800 5.703515
0.795600 -13.618800 5.710608
0.842400 -13.618800 5.695826
0.889200 -13.618800 5.694684
0.936000 -13.618800 5.689013
0.982800 -13.618800 5.688392
1.029600 -13.618800 5.685882
1.076400 -13.618800 5.683881
1.123200 -13.618800 5.672891
1.170000 -13.618800 5.680352
1.216800 -13.618800 5.682795
1.263600 -13.618800 5.688146
1.310400 -13.618800 5.687578
1.357200 -13.618800 5.687578
1.404000 -13.618800 5.682053
1.450800 -13.618800 5.682795
1.497600 -13.618800 5.682255
1.544400 -13.618800 5.682053
1.591200 -13.618800 5.668394
1.638000 -13.618800 5.673145
1.684800 -13.618800 5.648395
1.731600 -13.618800 5.657973
1.778400 -13.618800 5.652238
1.825200 -13.618800 5.657973
1.872000 -13.618800 5.672362
1.918800 -13.618800 5.676942
1.965600 -13.618800 5.681593
2.012400 -13.618800 5.716501
2.059200 -13.618800 5.716835
2.106000 -13.618800 5.725500
2.152800 -13.618800 5.723805
2.199600 -13.618800 5.720875
2.246400 -13.618800 5.713351
2.293200 -13.618800 5.717954
2.340000 -13.618800 5.715974
2.386800 -13.618800 5.730011
2.433600 -13.618800 5.735767
2.480400 -13.618800 5.735767
2.527200 -13.618800 5.747058
2.574000 -13.618800 5.738756
2.620800 -13.618800 5.738756
2.667600 -13.618800 5.752909
2.714400 -13.618800 5.752909
2.761200 -13.618800 5.757217
2.808000 -13.618800 5.762110
2.854800 -13.618800 5.762110
2.901600 -13.618800 5.775165
2.948400 -13.618800 5.778052
2.995200 -13.618800 5.784052
3.042000 -13.618800 5.784052
3.088800 -13.618800 5.786039
3.135600 -13.618800 5.790098
3.182400 -13.618800 5.804718
3.229200 -13.618800 5.814630
3.276000 -13.618800 5.835156
3.322800 -13.618800 5.828377
3.369600 -13.618800 5.829393
3.416400 -13.618800 5.832375
3.463200 -13.618800 5.841041
3.510000 -13.618800 5.853970
3.556800 -13.618800 5.875240
3.603600 -13.618800 5.899294
3.650400 -13.618800 5.919269
3.697200 -13.618800 5.919269
3.744000 -13.618800 5.945572
3.790800 -13.618800 5.946242
3.837600 -13.618800 5.946210
3.884400 -13.618800 5.937654
3.931200 -13.618800 5.946242
3.978000 -13.618800 5.946210
4.024800 -13.618800 5.946242
4.071600 -13.618800 5.951319
4.118400 -13.618800 5.963141
4.165200 -13.618800 5.978017
4.212000 -13.618800 5.989784
4.258800 -13.618800 5.992796
4.305600 -13.618800 6.014038
4.352400 -13.618800 6.029181
4.399200 -13.618800 6.053544
4.446000 -13.618800 6.067743
4.492800 -13.618800 6.079651
4.539600 -13.618800 6.094483
4.586400 -13.618800 6.116241
4.633200 -13.618800 6.116241
4.680000 -13.618800 6.132101
4.726800 -13.618800 6.120772
4.773600 -13.618800 6.123030
4.820400 -13.618800 6.132101
4.867200 -13.618800 6.153577
4.914000 -13.618800 6.158913
4.960800 -13.618800 6.186567
5.007600 -13.618800 6.233379
5.054400 -13.618800 6.239701
5.101200 -13.618800 6.261061
5.148000 -13.618800 6.282444
5.194800 -13.618800 6.290037
5.241600 -13.618800 6.290037
5.288400 -13.618800 6.319322
5.335200 -13.618800 6.366471
5.382000 -13.618800 6.379681
5.428800 -13.618800 6.392640
5.475600 -13.618800 6.410103
5.522400 -13.618800 6.430899
5.569200 -13.618800 6.452600
5.616000 -13.618800 6.457152
5.662800 -13.618800 6.457152
5.709600 -13.618800 6.485702
5.756400 -13.618800 6.507393
5.803200 -13.618800 6.549135
5.850000 -13.618800 6.583126
5.896800 -13.618800 6.591394
5.943600 -13.618800 6.621070
5.990400 -13.618800 6.621070
6.037200 -13.618800 6.640068
6.084000 -13.618800 6.632742
6.130800 -13.618800 6.639291
6.177600 -13.618800 6.650087
6.224400 -13.618800 6.677858
6.271200 -13.618800 6.708500
6.318000 -13.618800 6.743652
6.364800 -13.618800 6.755794
6.411600 -13.618800 6.763173
6.458400 -13.618800 6.770506
6.505200 -13.618800 6.770506
6.552000 -13.618800 6.811362
6.598800 -13.618800 6.823576
6.645600 -13.618800 6.850792
6.692400 -13.618800 6.900282
6.739200 -13.618800 6.928768
6.786000 -13.618800 6.954153
6.832800 -13.618800 6.967805
6.879600 -13.618800 6.987065
6.926400 -13.618800 7.006334
6.973200 -13.618800 7.012971
7.020000 -13.618800 7.019425
7.066800 -13.618800 7.041669
7.113600 -13.618800 7.068306
7.160400 -13.618800 7.075823
7.207200 -13.618800 7.090608
7.254000 -13.618800 7.112251
7.300800 -13.618800 7.113463
7.347600 -13.618800 7.116444
7.394400 -13.618800 7.134189
7.441200 -13.618800 7.168177
7.488000 -13.618800 7.202469
7.534800 -13.618800 7.214960
7.581600 -13.618800 7.253258
7.628400 -13.618800 7.286929
7.675200 -13.618800 7.306368
7.722000 -13.618800 7.344040
7.768800 -13.618800 7.360584
7.815600 -13.618800 7.391443
7.862400 -13.618800 7.407442
7.909200 -13.618800 7.413721
7.956000 -13.618800 7.423668
8.002800 -13.618800 7.475873
8.049600 -13.618800 7.485312
8.096400 -13.618800 7.527071
8.143200 -13.618800 7.539496
8.190000 -13.618800 7.582242
8.236800 -13.618800 7.646335
8.283600 -13.618800 7.665599
8.330400 -13.618800 7.695389
8.377200 -13.618800 7.732404
8.424000 -13.618800 7.751537
8.470800 -13.618800 7.766935
8.517600 -13.618800 7.782477
8.564400 -13.618800 7.795759
8.611200 -13.618800 7.825194
8.658000 -13.618800 7.881968
8.704800 -13.618800 7.914116
8.751600 -13.618800 7.954592
8.798400 -13.618800 7.990426
8.845200 -13.618800 8.014195
8.892000 -13.618800 8.103303
8.938800 -13.618800 8.165315
8.985600 -13.618800 8.228013
9.032400 -13.618800 8.264041
9.079200 -13.618800 8.310629
9.126000 -13.618800 8.363703
9.172800 -13.618800 8.414395
9.219600 -13.618800 8.422443
9.266400 -13.618800 8.468389
9.313200 -13.618800 8.495483
9.360000 -13.618800 8.568041
9.406800 -13.618800 8.600794
9.453600 -13.618800 8.708922
9.500400 -13.618800 8.739368
9.547200 -13.618800 8.765589
9.594000 -13.618800 8.848668
9.640800 -13.618800 8.765807
9.687600 -13.618800 8.765589
9.734400 -13.618800 8.853326
9.781200 -13.618800 8.918177
9.828000 -13.618800 9.167587
9.874800 -13.618800 10.723172
12.963600 -13.618800 7.546967
13.010400 -13.618800 7.543049
13.150800 -13.618800 7.543049
14.040000 -13.618800 7.639988
14.086800 -13.618800 7.650784
14.133600 -13.618800 7.660964
14.180400 -13.618800 7.660964
14.320800 -13.618800 7.711054
14.508000 -13.618800 7.696272
14.554800 -13.618800 7.694642
14.601600 -13.618800 7.687288
16.192800 -13.618800 6.327245
17.222400 -13.618800 1.887263
17.269200 -13.618800 1.691262
18.111600 -13.618800 -2.641719
-18.720000 -13.572000 0.000000
-18.673200 -13.572000 0.000000
-18.626400 -13.572000 0.000000
-18.579600 -13.572000 -14.874666
-18.532800 -13.572000 -14.846467
-18.486000 -13.572000 -14.829373
-18.439200 -13.572000 -14.801904
-18.392400 -13.572000 -14.769604
-18.345600 -13.572000 -14.734200
-18.298800 -13.572000 -14.724207
-18.252000 -13.572000 -14.708053
-18.205200 -13.572000 -14.697394
-18.158400 -13.572000 -14.667562
-18.111600 -13.572000 -14.667562
-18.064800 -13.572000 -14.633627
-18.018000 -13.572000 -14.584072
-17.971200 -13.572000 -14.567111
-17.924400 -13.572000 -14.513070
-17.877600 -13.572000 -14.488891
-17.830800 -13.572000 -14.430990
-17.784000 -13.572000 -14.426565
-17.737200 -13.572000 -14.426565
-17.690400 -13.572000 -14.437389
-17.643600 -13.572000 -14.445315
-17.596800 -13.572000 -14.426565
-17.550000 -13.572000 -14.416401
-17.503200 -13.572000 -14.384192
-17.456400 -13.572000 -14.327005
-17.409600 -13.572000 -14.300386
-17.362800 -13.572000 -14.291287
-17.316000 -13.572000 -14.290539
-17.269200 -13.572000 -14.281952
-17.222400 -13.572000 -14.246831
-17.175600 -13.572000 -14.233318
-17.128800 -13.572000 -14.201121
-17.082000 -13.572000 -14.201121
-17.035200 -13.572000 -14.185387
-16.988400 -13.572000 -14.167170
-16.941600 -13.572000 -14.167170
-16.894800 -13.572000 -14.157918
-16.848000 -13.572000 -14.147524
-16.801200 -13.572000 -14.110906
-16.754400 -13.572000 -14.102605
-16.707600 -13.572000 -14.083674
-16.660800 -13.572000 -14.049654
-16.614000 -13.572000 -14.043709
-16.567200 -13.572000 -13.986463
-16.520400 -13.572000 -13.951178
-16.473600 -13.572000 -13.937414
-16.426800 -13.572000 -13.926791
-16.380000 -13.572000 -13.923120
-16.333200 -13.572000 -13.904958
-16.286400 -13.572000 -13.879084
-16.239600 -13.572000 -13.837748
-16.192800 -13.572000 -13.802661
-16.146000 -13.572000 -13.752179
-16.099200 -13.572000 -13.586507
-16.052400 -13.572000 -13.526156
-16.005600 -13.572000 -13.056262
-14.601600 -13.572000 5.049204
-14.554800 -13.572000 5.128408
-14.508000 -13.572000 5.160154
-14.461200 -13.572000 5.183828
-14.414400 -13.572000 5.211482
-14.367600 -13.572000 5.257375
-14.320800 -13.572000 5.265968
-14.274000 -13.572000 5.307533
-14.227200 -13.572000 5.326972
-14.180400 -13.572000 5.339031
-14.133600 -13.572000 5.358467
-14.086800 -13.572000 5.370247
-14.040000 -13.572000 5.383364
-13.993200 -13.572000 5.402939
-13.946400 -13.572000 5.408705
-13.899600 -13.572000 5.413185
-13.852800 -13.572000 5.416537
-13.806000 -13.572000 5.419459
-13.759200 -13.572000 5.418482
-13.712400 -13.572000 5.422849
-13.665600 -13.572000 5.425677
-13.618800 -13.572000 5.433617
-13.572000 -13.572000 5.439188
-13.525200 -13.572000 5.455393
-13.478400 -13.572000 5.462443
-13.431600 -13.572000 5.475143
-13.384800 -13.572000 5.493499
-13.338000 -13.572000 5.518742
-13.291200 -13.572000 5.542526
-13.244400 -13.572000 5.583386
-13.197600 -13.572000 5.607447
-2.386800 -13.572000 7.526625
-2.340000 -13.572000 7.518880
-2.293200 -13.572000 7.476093
-2.246400 -13.572000 7.459835
-2.199600 -13.572000 7.439026
-2.152800 -13.572000 7.434033
-2.106000 -13.572000 7.410149
-2.059200 -13.572000 7.355169
-2.012400 -13.572000 7.303973
-1.965600 -13.572000 7.166903
-1.918800 -13.572000 7.147664
-1.872000 -13.572000 7.095162
-1.825200 -13.572000 7.033550
-1.778400 -13.572000 6.979758
-1.731600 -13.572000 6.960936
-1.684800 -13.572000 6.929179
-1.638000 -13.572000 6.896906
-1.591200 -13.572000 6.864440
-1.544400 -13.572000 6.815741
-1.497600 -13.572000 6.795756
-1.450800 -13.572000 6.775598
-1.404000 -13.572000 6.746972
-1.357200 -13.572000 6.706835
-1.310400 -13.572000 6.656513
-1.263600 -13.572000 6.639744
-1.216800 -13.572000 6.560235
-1.170000 -13.572000 6.533464
-1.123200 -13.572000 6.512197
-1.076400 -13.572000 6.498091
-1.029600 -13.572000 6.491096
-0.982800 -13.572000 6.481626
-0.936000 -13.572000 6.425477
-0.889200 -13.572000 6.376465
-0.842400 -13.572000 6.332098
-0.795600 -13.572000 6.264854
-0.748800 -13.572000 6.256739
-0.702000 -13.572000 6.223468
-0.655200 -13.572000 6.200681
-0.608400 -13.572000 6.160414
-0.561600 -13.572000 6.160414
-0.514800 -13.572000 6.137151
-0.468000 -13.572000 6.111948
-0.421200 -13.572000 6.094333
-0.374400 -13.572000 6.083573
-0.327600 -13.572000 6.080909
-0.280800 -13.572000 6.033221
-0.234000 -13.572000 6.017672
-0.187200 -13.572000 6.004155
-0.140400 -13.572000 5.964764
-0.093600 -13.572000 5.943038
-0.046800 -13.572000 5.920986
0.000000 -13.572000 5.897854
0.046800 -13.572000 5.889947
0.093600 -13.572000 5.874541
0.140400 -13.572000 5.846619
0.187200 -13.572000 5.810366
0.234000 -13.572000 5.776219
0.280800 -13.572000 5.757249
0.327600 -13.572000 5.745420
0.374400 -13.572000 5.739108
0.421200 -13.572000 5.727465
0.468000 -13.572000 5.709227
0.514800 -13.572000 5.715529
0.561600 -13.572000 5.703515
0.608400 -13.572000 5.701018
0.655200 -13.572000 5.688677
0.702000 -13.572000 5.683730
0.748800 -13.572000 5.688677
0.795600 -13.572000 5.688677
0.842400 -13.572000 5.687522
0.889200 -13.572000 5.685882
0.936000 -13.572000 5.687522
0.982800 -13.572000 5.685882
1.029600 -13.572000 5.672299
1.076400 -13.572000 5.658768
1.123200 -13.572000 5.639778
1.170000 -13.572000 5.658024
1.216800 -13.572000 5.680352
1.263600 -13.572000 5.683881
1.310400 -13.572000 5.682255
1.357200 -13.572000 5.682255
1.404000 -13.572000 5.668394
1.450800 -13.572000 5.682053
1.497600 -13.572000 5.668394
1.544400 -13.572000 5.657973
1.591200 -13.572000 5.643567
1.638000 -13.572000 5.641786
1.684800 -13.572000 5.641786
1.731600 -13.572000 5.647690
1.778400 -13.572000 5.644997
1.825200 -13.572000 5.652238
1.872000 -13.572000 5.662492
1.918800 -13.572000 5.672227
1.965600 -13.572000 5.672362
2.012400 -13.572000 5.695358
2.059200 -13.572000 5.702518
2.106000 -13.572000 5.721839
2.152800 -13.572000 5.718881
2.199600 -13.572000 5.702518
2.246400 -13.572000 5.701154
2.293200 -13.572000 5.712294
2.340000 -13.572000 5.706849
2.386800 -13.572000 5.725207
2.433600 -13.572000 5.717546
2.480400 -13.572000 5.713351
2.527200 -13.572000 5.730108
2.574000 -13.572000 5.738756
2.620800 -13.572000 5.738756
2.667600 -13.572000 5.752909
2.714400 -13.572000 5.752909
2.761200 -13.572000 5.757729
2.808000 -13.572000 5.771304
2.854800 -13.572000 5.769481
2.901600 -13.572000 5.775165
2.948400 -13.572000 5.786039
2.995200 -13.572000 5.784052
3.042000 -13.572000 5.784052
3.088800 -13.572000 5.784407
3.135600 -13.572000 5.785083
3.182400 -13.572000 5.786039
3.229200 -13.572000 5.790098
3.276000 -13.572000 5.828377
3.322800 -13.572000 5.821641
3.369600 -13.572000 5.826439
3.416400 -13.572000 5.829393
3.463200 -13.572000 5.836747
3.510000 -13.572000 5.866216
3.556800 -13.572000 5.896534
3.603600 -13.572000 5.912398
3.650400 -13.572000 5.919269
3.697200 -13.572000 5.919411
3.744000 -13.572000 5.937894
3.790800 -13.572000 5.938271
3.837600 -13.572000 5.946210
3.884400 -13.572000 5.946210
3.931200 -13.572000 5.946242
3.978000 -13.572000 5.946242
4.024800 -13.572000 5.948459
4.071600 -13.572000 5.967413
4.118400 -13.572000 5.970979
4.165200 -13.572000 5.985703
4.212000 -13.572000 5.989784
4.258800 -13.572000 5.992796
4.305600 -13.572000 6.014689
4.352400 -13.572000 6.029181
4.399200 -13.572000 6.042715
4.446000 -13.572000 6.055077
4.492800 -13.572000 6.067743
4.539600 -13.572000 6.067743
4.586400 -13.572000 6.101390
4.633200 -13.572000 6.101390
4.680000 -13.572000 6.122793
4.726800 -13.572000 6.118277
4.773600 -13.572000 6.118277
4.820400 -13.572000 6.116151
4.867200 -13.572000 6.120772
4.914000 -13.572000 6.120772
4.960800 -13.572000 6.171283
5.007600 -13.572000 6.183076
5.054400 -13.572000 6.230053
5.101200 -13.572000 6.233379
5.148000 -13.572000 6.255789
5.194800 -13.572000 6.261061
5.241600 -13.572000 6.280181
5.288400 -13.572000 6.290037
5.335200 -13.572000 6.319322
5.382000 -13.572000 6.339961
5.428800 -13.572000 6.384399
5.475600 -13.572000 6.384399
5.522400 -13.572000 6.411636
5.569200 -13.572000 6.430899
5.616000 -13.572000 6.438260
5.662800 -13.572000 6.451594
5.709600 -13.572000 6.480029
5.756400 -13.572000 6.493139
5.803200 -13.572000 6.534745
5.850000 -13.572000 6.563233
5.896800 -13.572000 6.583126
5.943600 -13.572000 6.621070
5.990400 -13.572000 6.621070
6.037200 -13.572000 6.641590
6.084000 -13.572000 6.641590
6.130800 -13.572000 6.643421
6.177600 -13.572000 6.660928
6.224400 -13.572000 6.684246
6.271200 -13.572000 6.719444
6.318000 -13.572000 6.743987
6.364800 -13.572000 6.759083
6.411600 -13.572000 6.765701
6.458400 -13.572000 6.770506
6.505200 -13.572000 6.772129
6.552000 -13.572000 6.804322
6.598800 -13.572000 6.820761
6.645600 -13.572000 6.841330
6.692400 -13.572000 6.900011
6.739200 -13.572000 6.928768
6.786000 -13.572000 6.961062
6.832800 -13.572000 6.979205
6.879600 -13.572000 6.993776
6.926400 -13.572000 7.008217
6.973200 -13.572000 7.014466
7.020000 -13.572000 7.025825
7.066800 -13.572000 7.043613
7.113600 -13.572000 7.075823
7.160400 -13.572000 7.090608
7.207200 -13.572000 7.108867
7.254000 -13.572000 7.113945
7.300800 -13.572000 7.114960
7.347600 -13.572000 7.123772
7.394400 -13.572000 7.135643
7.441200 -13.572000 7.164285
7.488000 -13.572000 7.203751
7.534800 -13.572000 7.216678
7.581600 -13.572000 7.253696
7.628400 -13.572000 7.291550
7.675200 -13.572000 7.309639
7.722000 -13.572000 7.344040
7.768800 -13.572000 7.374526
7.815600 -13.572000 7.400609
7.862400 -13.572000 7.416209
7.909200 -13.572000 7.416673
7.956000 -13.572000 7.424636
8.002800 -13.572000 7.484037
8.049600 -13.572000 7.495833
8.096400 -13.572000 7.527071
8.143200 -13.572000 7.539496
8.190000 -13.572000 7.597118
8.236800 -13.572000 7.628344
8.283600 -13.572000 7.665599
8.330400 -13.572000 7.689025
8.377200 -13.572000 7.738246
8.424000 -13.572000 7.757446
8.470800 -13.572000 7.766995
8.517600 -13.572000 7.798787
8.564400 -13.572000 7.812030
8.611200 -13.572000 7.829975
8.658000 -13.572000 7.891707
8.704800 -13.572000 7.941126
8.751600 -13.572000 7.971613
8.798400 -13.572000 7.995061
8.845200 -13.572000 8.014780
8.892000 -13.572000 8.103303
8.938800 -13.572000 8.150239
8.985600 -13.572000 8.221935
9.032400 -13.572000 8.264041
9.079200 -13.572000 8.310629
9.126000 -13.572000 8.363703
9.172800 -13.572000 8.419465
9.219600 -13.572000 8.429233
9.266400 -13.572000 8.478340
9.313200 -13.572000 8.512125
9.360000 -13.572000 8.594272
9.406800 -13.572000 8.634035
9.453600 -13.572000 8.714715
9.500400 -13.572000 8.740145
9.547200 -13.572000 8.848668
9.594000 -13.572000 8.870010
9.640800 -13.572000 8.864579
9.687600 -13.572000 8.870010
9.734400 -13.572000 8.881664
9.781200 -13.572000 8.960042
9.828000 -13.572000 9.224048
9.874800 -13.572000 9.911960
12.823200 -13.572000 7.577301
12.870000 -13.572000 7.573219
12.916800 -13.572000 7.571745
12.963600 -13.572000 7.571745
13.010400 -13.572000 7.561349
13.057200 -13.572000 7.558104
13.104000 -13.572000 7.551746
13.150800 -13.572000 7.551746
13.197600 -13.572000 7.536452
13.244400 -13.572000 7.536452
14.133600 -13.572000 7.645561
14.180400 -13.572000 7.645561
14.461200 -13.572000 7.711054
14.508000 -13.572000 7.711054
14.554800 -13.572000 7.695507
14.601600 -13.572000 7.687288
14.648400 -13.572000 7.668444
16.192800 -13.572000 6.327245
16.660800 -13.572000 4.471573
16.848000 -13.572000 3.713599
17.222400 -13.572000 1.985499
17.550000 -13.572000 0.318422
17.596800 -13.572000 0.125439
18.673200 -13.572000 0.000000
-18.720000 -13.525200 0.000000
-18.673200 -13.525200 0.000000
-18.626400 -13.525200 0.000000
-18.579600 -13.525200 -14.903094
-18.532800 -13.525200 -14.849542
-18.486000 -13.525200 -14.830542
-18.439200 -13.525200 -14.812649
-18.392400 -13.525200 -14.777738
-18.345600 -13.525200 -14.737725
-18.298800 -13.525200 -14.728999
-18.252000 -13.525200 -14.708055
-18.205200 -13.525200 -14.708053
-18.158400 -13.525200 -14.674668
-18.111600 -13.525200 -14.676982
-18.064800 -13.525200 -14.668430
-18.018000 -13.525200 -14.616336
-17.971200 -13.525200 -14.584072
-17.924400 -13.525200 -14.545794
-17.877600 -13.525200 -14.507751
-17.830800 -13.525200 -14.495733
-17.784000 -13.525200 -14.488891
-17.737200 -13.525200 -14.489414
-17.690400 -13.525200 -14.489414
-17.643600 -13.525200 -14.495733
-17.596800 -13.525200 -14.489414
-17.550000 -13.525200 -14.489414
-17.503200 -13.525200 -14.489414
-17.456400 -13.525200 -14.416401
-17.409600 -13.525200 -14.335383
-17.362800 -13.525200 -14.327005
-17.316000 -13.525200 -14.320464
-17.269200 -13.525200 -14.310867
-17.222400 -13.525200 -14.274726
-17.175600 -13.525200 -14.246831
-17.128800 -13.525200 -14.216875
-17.082000 -13.525200 -14.216875
-17.035200 -13.525200 -14.201121
-16.988400 -13.525200 -14.201121
-16.941600 -13.525200 -14.201121
-16.894800 -13.525200 -14.191370
-16.848000 -13.525200 -14.176415
-16.801200 -13.525200 -14.149275
-16.754400 -13.525200 -14.110906
-16.707600 -13.525200 -14.091634
-16.660800 -13.525200 -14.080376
-16.614000 -13.525200 -14.049654
-16.567200 -13.525200 -14.043709
-16.520400 -13.525200 -13.976324
-16.473600 -13.525200 -13.948140
-16.426800 -13.525200 -13.926791
-16.380000 -13.525200 -13.884030
-16.333200 -13.525200 -13.881580
-16.286400 -13.525200 -13.861433
-16.239600 -13.525200 -13.803660
-16.192800 -13.525200 -13.793575
-16.146000 -13.525200 -13.752179
-16.099200 -13.525200 -13.555109
-16.052400 -13.525200 -13.417032
-14.742000 -13.525200 4.928276
-14.695200 -13.525200 5.010575
-14.648400 -13.525200 5.046097
-14.601600 -13.525200 5.119742
-14.554800 -13.525200 5.160154
-14.508000 -13.525200 5.179840
-14.461200 -13.525200 5.202909
-14.414400 -13.525200 5.254622
-14.367600 -13.525200 5.265968
-14.320800 -13.525200 5.289654
-14.274000 -13.525200 5.326972
-14.227200 -13.525200 5.343070
-14.180400 -13.525200 5.352705
-14.133600 -13.525200 5.369361
-14.086800 -13.525200 5.383364
-14.040000 -13.525200 5.402939
-13.993200 -13.525200 5.403080
-13.946400 -13.525200 5.412960
-13.899600 -13.525200 5.415682
-13.852800 -13.525200 5.416941
-13.806000 -13.525200 5.418482
-13.759200 -13.525200 5.422323
-13.712400 -13.525200 5.430733
-13.665600 -13.525200 5.434263
-13.618800 -13.525200 5.450621
-13.572000 -13.525200 5.462443
-13.525200 -13.525200 5.471740
-13.478400 -13.525200 5.481962
-13.431600 -13.525200 5.493499
-13.384800 -13.525200 5.514014
-13.338000 -13.525200 5.542526
-13.291200 -13.525200 5.582398
-13.244400 -13.525200 5.603700
-2.386800 -13.525200 7.599989
-2.340000 -13.525200 7.526837
-2.293200 -13.525200 7.523309
-2.246400 -13.525200 7.471009
-2.199600 -13.525200 7.459835
-2.152800 -13.525200 7.434947
-2.106000 -13.525200 7.421458
-2.059200 -13.525200 7.355169
-2.012400 -13.525200 7.299252
-1.965600 -13.525200 7.196756
-1.918800 -13.525200 7.152967
-1.872000 -13.525200 7.095162
-1.825200 -13.525200 7.046124
-1.778400 -13.525200 6.996916
-1.731600 -13.525200 6.960936
-1.684800 -13.525200 6.931180
-1.638000 -13.525200 6.896906
-1.591200 -13.525200 6.864937
-1.544400 -13.525200 6.812599
-1.497600 -13.525200 6.795756
-1.450800 -13.525200 6.775598
-1.404000 -13.525200 6.746972
-1.357200 -13.525200 6.700942
-1.310400 -13.525200 6.655357
-1.263600 -13.525200 6.632224
-1.216800 -13.525200 6.543138
-1.170000 -13.525200 6.518158
-1.123200 -13.525200 6.507872
-1.076400 -13.525200 6.490751
-1.029600 -13.525200 6.481626
-0.982800 -13.525200 6.461684
-0.936000 -13.525200 6.405626
-0.889200 -13.525200 6.307862
-0.842400 -13.525200 6.302997
-0.795600 -13.525200 6.255856
-0.748800 -13.525200 6.226974
-0.702000 -13.525200 6.168033
-0.655200 -13.525200 6.137151
-0.608400 -13.525200 6.099450
-0.561600 -13.525200 6.099450
-0.514800 -13.525200 6.083573
-0.468000 -13.525200 6.083573
-0.421200 -13.525200 6.047805
-0.374400 -13.525200 6.043107
-0.327600 -13.525200 6.034597
-0.280800 -13.525200 6.018236
-0.234000 -13.525200 6.004155
-0.187200 -13.525200 5.965356
-0.140400 -13.525200 5.934933
-0.093600 -13.525200 5.920986
-0.046800 -13.525200 5.897581
0.000000 -13.525200 5.889633
0.046800 -13.525200 5.882660
0.093600 -13.525200 5.858212
0.140400 -13.525200 5.838082
0.187200 -13.525200 5.786408
0.234000 -13.525200 5.757249
0.280800 -13.525200 5.741045
0.327600 -13.525200 5.725638
0.374400 -13.525200 5.718205
0.421200 -13.525200 5.704722
0.468000 -13.525200 5.687858
0.514800 -13.525200 5.687858
0.561600 -13.525200 5.678289
0.608400 -13.525200 5.672107
0.655200 -13.525200 5.673382
0.702000 -13.525200 5.652947
0.748800 -13.525200 5.677483
0.795600 -13.525200 5.685882
0.842400 -13.525200 5.683730
0.889200 -13.525200 5.677483
0.936000 -13.525200 5.687522
0.982800 -13.525200 5.672299
1.029600 -13.525200 5.658768
1.076400 -13.525200 5.639778
1.123200 -13.525200 5.635108
1.170000 -13.525200 5.635108
1.216800 -13.525200 5.636320
1.263600 -13.525200 5.636320
1.310400 -13.525200 5.659694
1.357200 -13.525200 5.669149
1.404000 -13.525200 5.656416
1.450800 -13.525200 5.665494
1.497600 -13.525200 5.656416
1.544400 -13.525200 5.638838
1.591200 -13.525200 5.638838
1.638000 -13.525200 5.632099
1.684800 -13.525200 5.632099
1.731600 -13.525200 5.641085
1.778400 -13.525200 5.643567
1.825200 -13.525200 5.648395
1.872000 -13.525200 5.652425
1.918800 -13.525200 5.662492
1.965600 -13.525200 5.662563
2.012400 -13.525200 5.681453
2.059200 -13.525200 5.690592
2.106000 -13.525200 5.695358
2.152800 -13.525200 5.690592
2.199600 -13.525200 5.690592
2.246400 -13.525200 5.689884
2.293200 -13.525200 5.701154
2.340000 -13.525200 5.689884
2.386800 -13.525200 5.701154
2.433600 -13.525200 5.699492
2.480400 -13.525200 5.701154
2.527200 -13.525200 5.713351
2.574000 -13.525200 5.725207
2.620800 -13.525200 5.730108
2.667600 -13.525200 5.747058
2.714400 -13.525200 5.747058
2.761200 -13.525200 5.755008
2.808000 -13.525200 5.769481
2.854800 -13.525200 5.766631
2.901600 -13.525200 5.768281
2.948400 -13.525200 5.775087
2.995200 -13.525200 5.774058
3.042000 -13.525200 5.774058
3.088800 -13.525200 5.774058
3.135600 -13.525200 5.775087
3.182400 -13.525200 5.784052
3.229200 -13.525200 5.784407
3.276000 -13.525200 5.814630
3.322800 -13.525200 5.821353
3.369600 -13.525200 5.824742
3.416400 -13.525200 5.829393
3.463200 -13.525200 5.841041
3.510000 -13.525200 5.867517
3.556800 -13.525200 5.896534
3.603600 -13.525200 5.918521
3.650400 -13.525200 5.934455
3.697200 -13.525200 5.933532
3.744000 -13.525200 5.937894
3.790800 -13.525200 5.945572
3.837600 -13.525200 5.946210
3.884400 -13.525200 5.946210
3.931200 -13.525200 5.946242
3.978000 -13.525200 5.946606
4.024800 -13.525200 5.956081
4.071600 -13.525200 5.982628
4.118400 -13.525200 5.988632
4.165200 -13.525200 5.989784
4.212000 -13.525200 6.004303
4.258800 -13.525200 6.010394
4.305600 -13.525200 6.014038
4.352400 -13.525200 6.037366
4.399200 -13.525200 6.042715
4.446000 -13.525200 6.053544
4.492800 -13.525200 6.057793
4.539600 -13.525200 6.057219
4.586400 -13.525200 6.079651
4.633200 -13.525200 6.067929
4.680000 -13.525200 6.104496
4.726800 -13.525200 6.101390
4.773600 -13.525200 6.094484
4.820400 -13.525200 6.094484
4.867200 -13.525200 6.115098
4.914000 -13.525200 6.116151
4.960800 -13.525200 6.158913
5.007600 -13.525200 6.180917
5.054400 -13.525200 6.201244
5.101200 -13.525200 6.223811
5.148000 -13.525200 6.230053
5.194800 -13.525200 6.230053
5.241600 -13.525200 6.232551
5.288400 -13.525200 6.261061
5.335200 -13.525200 6.304709
5.382000 -13.525200 6.310230
5.428800 -13.525200 6.334631
5.475600 -13.525200 6.340602
5.522400 -13.525200 6.384399
5.569200 -13.525200 6.410103
5.616000 -13.525200 6.418217
5.662800 -13.525200 6.430899
5.709600 -13.525200 6.451594
5.756400 -13.525200 6.488907
5.803200 -13.525200 6.512247
5.850000 -13.525200 6.545601
5.896800 -13.525200 6.570963
5.943600 -13.525200 6.580001
5.990400 -13.525200 6.591394
6.037200 -13.525200 6.635537
6.084000 -13.525200 6.639291
6.130800 -13.525200 6.639291
6.177600 -13.525200 6.657079
6.224400 -13.525200 6.678744
6.271200 -13.525200 6.692344
6.318000 -13.525200 6.743112
6.364800 -13.525200 6.743987
6.411600 -13.525200 6.760644
6.458400 -13.525200 6.768402
6.505200 -13.525200 6.772129
6.552000 -13.525200 6.804322
6.598800 -13.525200 6.812023
6.645600 -13.525200 6.831092
6.692400 -13.525200 6.889788
6.739200 -13.525200 6.921363
6.786000 -13.525200 6.974273
6.832800 -13.525200 6.980283
6.879600 -13.525200 6.993776
6.926400 -13.525200 7.012971
6.973200 -13.525200 7.014466
7.020000 -13.525200 7.033685
7.066800 -13.525200 7.057201
7.113600 -13.525200 7.082578
7.160400 -13.525200 7.108867
7.207200 -13.525200 7.115450
7.254000 -13.525200 7.119514
7.300800 -13.525200 7.123772
7.347600 -13.525200 7.127129
7.394400 -13.525200 7.159606
7.441200 -13.525200 7.191711
7.488000 -13.525200 7.204306
7.534800 -13.525200 7.217204
7.581600 -13.525200 7.253696
7.628400 -13.525200 7.289325
7.675200 -13.525200 7.309639
7.722000 -13.525200 7.353215
7.768800 -13.525200 7.377029
7.815600 -13.525200 7.400609
7.862400 -13.525200 7.413786
7.909200 -13.525200 7.416209
7.956000 -13.525200 7.430086
8.002800 -13.525200 7.484037
8.049600 -13.525200 7.494831
8.096400 -13.525200 7.527071
8.143200 -13.525200 7.539496
8.190000 -13.525200 7.580463
8.236800 -13.525200 7.615509
8.283600 -13.525200 7.660878
8.330400 -13.525200 7.689025
8.377200 -13.525200 7.744029
8.424000 -13.525200 7.766935
8.470800 -13.525200 7.780611
8.517600 -13.525200 7.802600
8.564400 -13.525200 7.812030
8.611200 -13.525200 7.835684
8.658000 -13.525200 7.892282
8.704800 -13.525200 7.941126
8.751600 -13.525200 7.972325
8.798400 -13.525200 7.988202
8.845200 -13.525200 8.006687
8.892000 -13.525200 8.092709
8.938800 -13.525200 8.140676
8.985600 -13.525200 8.165315
9.032400 -13.525200 8.276013
9.079200 -13.525200 8.333228
9.126000 -13.525200 8.404885
9.172800 -13.525200 8.429233
9.219600 -13.525200 8.472510
9.266400 -13.525200 8.486779
9.313200 -13.525200 8.552726
9.360000 -13.525200 8.621852
9.406800 -13.525200 8.695332
9.453600 -13.525200 8.721332
9.500400 -13.525200 8.810661
9.547200 -13.525200 8.870010
9.594000 -13.525200 8.904928
9.640800 -13.525200 8.881664
9.687600 -13.525200 8.918177
9.734400 -13.525200 8.881664
9.781200 -13.525200 8.960042
9.828000 -13.525200 9.167587
9.874800 -13.525200 9.224048
12.916800 -13.525200 7.572232
12.963600 -13.525200 7.571745
13.010400 -13.525200 7.561349
13.057200 -13.525200 7.552032
13.104000 -13.525200 7.543049
13.384800 -13.525200 7.553858
13.431600 -13.525200 7.570027
14.133600 -13.525200 7.645561
14.461200 -13.525200 7.711054
14.508000 -13.525200 7.716204
14.554800 -13.525200 7.701652
14.601600 -13.525200 7.689965
14.648400 -13.525200 7.662059
16.801200 -13.525200 3.946283
16.848000 -13.525200 3.785221
16.894800 -13.525200 3.629009
17.456400 -13.525200 1.030170
17.503200 -13.525200 0.670677
17.550000 -13.525200 0.472713
-18.720000 -13.478400 0.000000
-18.673200 -13.478400 0.000000
-18.626400 -13.478400 0.000000
-18.579600 -13.478400 -14.898923
-18.532800 -13.478400 -14.857319
-18.486000 -13.478400 -14.829373
-18.439200 -13.478400 -14.812649
-18.392400 -13.478400 -14.778721
-18.345600 -13.478400 -14.737725
-18.298800 -13.478400 -14.728999
-18.252000 -13.478400 -14.708053
-18.205200 -13.478400 -14.697394
-18.158400 -13.478400 -14.670560
-18.111600 -13.478400 -14.674668
-18.064800 -13.478400 -14.667827
-18.018000 -13.478400 -14.623799
-17.971200 -13.478400 -14.598521
-17.924400 -13.478400 -14.575760
-17.877600 -13.478400 -14.534798
-17.830800 -13.478400 -14.513070
-17.784000 -13.478400 -14.504123
-17.737200 -13.478400 -14.504123
-17.690400 -13.478400 -14.504123
-17.643600 -13.478400 -14.512126
-17.596800 -13.478400 -14.504123
-17.550000 -13.478400 -14.512126
-17.503200 -13.478400 -14.504123
-17.456400 -13.478400 -14.469750
-17.409600 -13.478400 -14.384192
-17.362800 -13.478400 -14.342568
-17.316000 -13.478400 -14.328248
-17.269200 -13.478400 -14.320464
-17.222400 -13.478400 -14.305143
-17.175600 -13.478400 -14.274726
-17.128800 -13.478400 -14.243624
-17.082000 -13.478400 -14.233318
-17.035200 -13.478400 -14.217828
-16.988400 -13.478400 -14.217828
-16.941600 -13.478400 -14.233318
-16.894800 -13.478400 -14.217828
-16.848000 -13.478400 -14.210659
-16.801200 -13.478400 -14.176415
-16.754400 -13.478400 -14.143780
-16.707600 -13.478400 -14.103650
-16.660800 -13.478400 -14.091634
-16.614000 -13.478400 -14.088102
-16.567200 -13.478400 -14.061228
-16.520400 -13.478400 -13.987874
-16.473600 -13.478400 -13.978436
-16.426800 -13.478400 -13.923120
-16.380000 -13.478400 -13.872379
-16.333200 -13.478400 -13.869755
-16.286400 -13.478400 -13.842887
-16.239600 -13.478400 -13.788803
-16.192800 -13.478400 -13.756094
-16.146000 -13.478400 -13.555109
-16.099200 -13.478400 -13.492805
-14.742000 -13.478400 4.962534
-14.695200 -13.478400 5.036167
-14.648400 -13.478400 5.061734
-14.601600 -13.478400 5.160154
-14.554800 -13.478400 5.176870
-14.508000 -13.478400 5.227665
-14.461200 -13.478400 5.257725
-14.414400 -13.478400 5.265968
-14.367600 -13.478400 5.302974
-14.320800 -13.478400 5.315484
-14.274000 -13.478400 5.337690
-14.227200 -13.478400 5.352705
-14.180400 -13.478400 5.362698
-14.133600 -13.478400 5.382703
-14.086800 -13.478400 5.397722
-14.040000 -13.478400 5.404826
-13.993200 -13.478400 5.407045
-13.946400 -13.478400 5.414351
-13.899600 -13.478400 5.416941
-13.852800 -13.478400 5.417142
-13.806000 -13.478400 5.423535
-13.759200 -13.478400 5.427224
-13.712400 -13.478400 5.439188
-13.665600 -13.478400 5.455393
-13.618800 -13.478400 5.462443
-13.572000 -13.478400 5.472625
-13.525200 -13.478400 5.481962
-13.478400 -13.478400 5.493855
-13.431600 -13.478400 5.506400
-13.384800 -13.478400 5.534459
-13.338000 -13.478400 5.582398
-13.291200 -13.478400 5.603700
-2.386800 -13.478400 7.664205
-2.340000 -13.478400 7.569648
-2.293200 -13.478400 7.555320
-2.246400 -13.478400 7.523309
-2.199600 -13.478400 7.471009
-2.152800 -13.478400 7.437508
-2.106000 -13.478400 7.421458
-2.059200 -13.478400 7.355169
-2.012400 -13.478400 7.292454
-1.965600 -13.478400 7.211777
-1.918800 -13.478400 7.156062
-1.872000 -13.478400 7.093168
-1.825200 -13.478400 7.018494
-1.778400 -13.478400 6.996916
-1.731600 -13.478400 6.967855
-1.684800 -13.478400 6.933325
-1.638000 -13.478400 6.901017
-1.591200 -13.478400 6.864440
-1.544400 -13.478400 6.812599
-1.497600 -13.478400 6.795756
-1.450800 -13.478400 6.765517
-1.404000 -13.478400 6.713032
-1.357200 -13.478400 6.672297
-1.310400 -13.478400 6.618332
-1.263600 -13.478400 6.568033
-1.216800 -13.478400 6.521690
-1.170000 -13.478400 6.507872
-1.123200 -13.478400 6.491096
-1.076400 -13.478400 6.481626
-1.029600 -13.478400 6.439631
-0.982800 -13.478400 6.405626
-0.936000 -13.478400 6.350445
-0.889200 -13.478400 6.293761
-0.842400 -13.478400 6.256739
-0.795600 -13.478400 6.202107
-0.748800 -13.478400 6.160414
-0.702000 -13.478400 6.133149
-0.655200 -13.478400 6.127485
-0.608400 -13.478400 6.093768
-0.561600 -13.478400 6.083573
-0.514800 -13.478400 6.037079
-0.468000 -13.478400 6.033221
-0.421200 -13.478400 5.998086
-0.374400 -13.478400 5.977601
-0.327600 -13.478400 5.977601
-0.280800 -13.478400 5.964764
-0.234000 -13.478400 5.954595
-0.187200 -13.478400 5.916225
-0.140400 -13.478400 5.896756
-0.093600 -13.478400 5.889633
-0.046800 -13.478400 5.882660
0.000000 -13.478400 5.872841
0.046800 -13.478400 5.858212
0.093600 -13.478400 5.847142
0.140400 -13.478400 5.810366
0.187200 -13.478400 5.763764
0.234000 -13.478400 5.734452
0.280800 -13.478400 5.727465
0.327600 -13.478400 5.713143
0.374400 -13.478400 5.700301
0.421200 -13.478400 5.687780
0.468000 -13.478400 5.678289
0.514800 -13.478400 5.678289
0.561600 -13.478400 5.664317
0.608400 -13.478400 5.652947
0.655200 -13.478400 5.666660
0.702000 -13.478400 5.648552
0.748800 -13.478400 5.666660
0.795600 -13.478400 5.672299
0.842400 -13.478400 5.666660
0.889200 -13.478400 5.658768
0.936000 -13.478400 5.666660
0.982800 -13.478400 5.644317
1.029600 -13.478400 5.637734
1.076400 -13.478400 5.630540
1.123200 -13.478400 5.623734
1.170000 -13.478400 5.621886
1.216800 -13.478400 5.623734
1.263600 -13.478400 5.621886
1.310400 -13.478400 5.627069
1.357200 -13.478400 5.636320
1.404000 -13.478400 5.623682
1.450800 -13.478400 5.641786
1.497600 -13.478400 5.623682
1.544400 -13.478400 5.620867
1.591200 -13.478400 5.623682
1.638000 -13.478400 5.620867
1.684800 -13.478400 5.620965
1.731600 -13.478400 5.628820
1.778400 -13.478400 5.628820
1.825200 -13.478400 5.638838
1.872000 -13.478400 5.644434
1.918800 -13.478400 5.647690
1.965600 -13.478400 5.644434
2.012400 -13.478400 5.670046
2.059200 -13.478400 5.672362
2.106000 -13.478400 5.687098
2.152800 -13.478400 5.673817
2.199600 -13.478400 5.677598
2.246400 -13.478400 5.683575
2.293200 -13.478400 5.690592
2.340000 -13.478400 5.677598
2.386800 -13.478400 5.683575
2.433600 -13.478400 5.672698
2.480400 -13.478400 5.680999
2.527200 -13.478400 5.699492
2.574000 -13.478400 5.700947
2.620800 -13.478400 5.710822
2.667600 -13.478400 5.723627
2.714400 -13.478400 5.744293
2.761200 -13.478400 5.754689
2.808000 -13.478400 5.769481
2.854800 -13.478400 5.771304
2.901600 -13.478400 5.769481
2.948400 -13.478400 5.776921
2.995200 -13.478400 5.774058
3.042000 -13.478400 5.769481
3.088800 -13.478400 5.768281
3.135600 -13.478400 5.765283
3.182400 -13.478400 5.764275
3.229200 -13.478400 5.770204
3.276000 -13.478400 5.784407
3.322800 -13.478400 5.789184
3.369600 -13.478400 5.794211
3.416400 -13.478400 5.803853
3.463200 -13.478400 5.828377
3.510000 -13.478400 5.853644
3.556800 -13.478400 5.874339
3.603600 -13.478400 5.917074
3.650400 -13.478400 5.919269
3.697200 -13.478400 5.918521
3.744000 -13.478400 5.919411
3.790800 -13.478400 5.919411
3.837600 -13.478400 5.919411
3.884400 -13.478400 5.922128
3.931200 -13.478400 5.935360
3.978000 -13.478400 5.939171
4.024800 -13.478400 5.951319
4.071600 -13.478400 5.982628
4.118400 -13.478400 5.988202
4.165200 -13.478400 5.992796
4.212000 -13.478400 6.008204
4.258800 -13.478400 6.014038
4.305600 -13.478400 6.029181
4.352400 -13.478400 6.041608
4.399200 -13.478400 6.044336
4.446000 -13.478400 6.055077
4.492800 -13.478400 6.057793
4.539600 -13.478400 6.057793
4.586400 -13.478400 6.095155
4.633200 -13.478400 6.094484
4.680000 -13.478400 6.104496
4.726800 -13.478400 6.103801
4.773600 -13.478400 6.094484
4.820400 -13.478400 6.094484
4.867200 -13.478400 6.101390
4.914000 -13.478400 6.111475
4.960800 -13.478400 6.120772
5.007600 -13.478400 6.160032
5.054400 -13.478400 6.184583
5.101200 -13.478400 6.208204
5.148000 -13.478400 6.225189
5.194800 -13.478400 6.225189
5.241600 -13.478400 6.230053
5.288400 -13.478400 6.238924
5.335200 -13.478400 6.248624
5.382000 -13.478400 6.280181
5.428800 -13.478400 6.309913
5.475600 -13.478400 6.319322
5.522400 -13.478400 6.340602
5.569200 -13.478400 6.364259
5.616000 -13.478400 6.384399
5.662800 -13.478400 6.390023
5.709600 -13.478400 6.429388
5.756400 -13.478400 6.449366
5.803200 -13.478400 6.488907
5.850000 -13.478400 6.538366
5.896800 -13.478400 6.545601
5.943600 -13.478400 6.570963
5.990400 -13.478400 6.591394
6.037200 -13.478400 6.635537
6.084000 -13.478400 6.646047
6.130800 -13.478400 6.646047
6.177600 -13.478400 6.660928
6.224400 -13.478400 6.684639
6.271200 -13.478400 6.698686
6.318000 -13.478400 6.726676
6.364800 -13.478400 6.743652
6.411600 -13.478400 6.752240
6.458400 -13.478400 6.761660
6.505200 -13.478400 6.763173
6.552000 -13.478400 6.771781
6.598800 -13.478400 6.801023
6.645600 -13.478400 6.823576
6.692400 -13.478400 6.859772
6.739200 -13.478400 6.896727
6.786000 -13.478400 6.936140
6.832800 -13.478400 6.969479
6.879600 -13.478400 6.980283
6.926400 -13.478400 6.999887
6.973200 -13.478400 7.003527
7.020000 -13.478400 7.033397
7.066800 -13.478400 7.064135
7.113600 -13.478400 7.082578
7.160400 -13.478400 7.112251
7.207200 -13.478400 7.119514
7.254000 -13.478400 7.121687
7.300800 -13.478400 7.127129
7.347600 -13.478400 7.141752
7.394400 -13.478400 7.162575
7.441200 -13.478400 7.202469
7.488000 -13.478400 7.213488
7.534800 -13.478400 7.232624
7.581600 -13.478400 7.265575
7.628400 -13.478400 7.293326
7.675200 -13.478400 7.315869
7.722000 -13.478400 7.336368
7.768800 -13.478400 7.377029
7.815600 -13.478400 7.391443
7.862400 -13.478400 7.409397
7.909200 -13.478400 7.413786
7.956000 -13.478400 7.422085
8.002800 -13.478400 7.475959
8.049600 -13.478400 7.493003
8.096400 -13.478400 7.524310
8.143200 -13.478400 7.539496
8.190000 -13.478400 7.580463
8.236800 -13.478400 7.621752
8.283600 -13.478400 7.673551
8.330400 -13.478400 7.712946
8.377200 -13.478400 7.738313
8.424000 -13.478400 7.766935
8.470800 -13.478400 7.785435
8.517600 -13.478400 7.806747
8.564400 -13.478400 7.825392
8.611200 -13.478400 7.835684
8.658000 -13.478400 7.892282
8.704800 -13.478400 7.951115
8.751600 -13.478400 7.977531
8.798400 -13.478400 7.990426
8.845200 -13.478400 8.023506
8.892000 -13.478400 8.092709
8.938800 -13.478400 8.139203
8.985600 -13.478400 8.165315
9.032400 -13.478400 8.272971
9.079200 -13.478400 8.331857
9.126000 -13.478400 8.404885
9.172800 -13.478400 8.432437
9.219600 -13.478400 8.474439
9.266400 -13.478400 8.505242
9.313200 -13.478400 8.563388
9.360000 -13.478400 8.621852
9.406800 -13.478400 8.710754
9.453600 -13.478400 8.765807
9.500400 -13.478400 8.874742
9.547200 -13.478400 8.910328
9.594000 -13.478400 8.971741
9.640800 -13.478400 8.960042
9.687600 -13.478400 8.976237
9.734400 -13.478400 8.971741
9.781200 -13.478400 8.976237
9.828000 -13.478400 9.167587
13.057200 -13.478400 7.562101
13.338000 -13.478400 7.552032
13.384800 -13.478400 7.561226
13.431600 -13.478400 7.571144
13.712400 -13.478400 7.573719
13.899600 -13.478400 7.602438
14.040000 -13.478400 7.605195
14.086800 -13.478400 7.627768
14.601600 -13.478400 7.687903
14.695200 -13.478400 7.662059
16.005600 -13.478400 6.338721
16.052400 -13.478400 6.335193
16.801200 -13.478400 4.124531
16.848000 -13.478400 3.910361
17.503200 -13.478400 0.871972
-18.720000 -13.431600 0.000000
-18.673200 -13.431600 0.000000
-18.626400 -13.431600 0.000000
-18.579600 -13.431600 -14.829373
-18.532800 -13.431600 -14.825991
-18.486000 -13.431600 -14.801407
-18.439200 -13.431600 -14.788931
-18.392400 -13.431600 -14.754464
-18.345600 -13.431600 -14.728999
-18.298800 -13.431600 -14.724207
-18.252000 -13.431600 -14.706227
-18.205200 -13.431600 -14.670560
-18.158400 -13.431600 -14.668430
-18.111600 -13.431600 -14.669423
-18.064800 -13.431600 -14.665319
-18.018000 -13.431600 -14.620436
-17.971200 -13.431600 -14.584833
-17.924400 -13.431600 -14.563599
-17.877600 -13.431600 -14.532231
-17.830800 -13.431600 -14.516775
-17.784000 -13.431600 -14.504123
-17.737200 -13.431600 -14.504123
-17.690400 -13.431600 -14.499209
-17.643600 -13.431600 -14.495733
-17.596800 -13.431600 -14.495733
-17.550000 -13.431600 -14.504123
-17.503200 -13.431600 -14.489414
-17.456400 -13.431600 -14.473081
-17.409600 -13.431600 -14.445216
-17.362800 -13.431600 -14.384192
-17.316000 -13.431600 -14.372714
-17.269200 -13.431600 -14.327005
-17.222400 -13.431600 -14.317108
-17.175600 -13.431600 -14.317108
-17.128800 -13.431600 -14.308114
-17.082000 -13.431600 -14.308114
-17.035200 -13.431600 -14.317108
-16.988400 -13.431600 -14.277123
-16.941600 -13.431600 -14.277123
-16.894800 -13.431600 -14.277123
-16.848000 -13.431600 -14.230433
-16.801200 -13.431600 -14.191370
-16.754400 -13.431600 -14.149275
-16.707600 -13.431600 -14.103650
-16.660800 -13.431600 -14.088102
-16.614000 -13.431600 -14.080376
-16.567200 -13.431600 -14.051617
-16.520400 -13.431600 -14.011777
-16.473600 -13.431600 -13.981467
-16.426800 -13.431600 -13.923120
-16.380000 -13.431600 -13.869755
-16.333200 -13.431600 -13.861433
-16.286400 -13.431600 -13.803660
-16.239600 -13.431600 -13.756094
-16.192800 -13.431600 -13.628886
-16.146000 -13.431600 -13.492805
-14.742000 -13.431600 5.008904
-14.695200 -13.431600 5.055409
-14.648400 -13.431600 5.152162
-14.601600 -13.431600 5.170266
-14.554800 -13.431600 5.211482
-14.508000 -13.431600 5.260804
-14.461200 -13.431600 5.278883
-14.414400 -13.431600 5.303165
-14.367600 -13.431600 5.316477
-14.320800 -13.431600 5.345062
-14.274000 -13.431600 5.352705
-14.227200 -13.431600 5.372841
-14.180400 -13.431600 5.382703
-14.133600 -13.431600 5.389733
-14.086800 -13.431600 5.402939
-14.040000 -13.431600 5.407045
-13.993200 -13.431600 5.410077
-13.946400 -13.431600 5.416537
-13.899600 -13.431600 5.421730
-13.852800 -13.431600 5.422542
-13.806000 -13.431600 5.428066
-13.759200 -13.431600 5.434700
-13.712400 -13.431600 5.461793
-13.665600 -13.431600 5.470523
-13.618800 -13.431600 5.475613
-13.572000 -13.431600 5.488127
-13.525200 -13.431600 5.498386
-13.478400 -13.431600 5.516653
-13.431600 -13.431600 5.529479
-13.384800 -13.431600 5.572374
-13.338000 -13.431600 5.635900
-2.386800 -13.431600 7.699539
-2.340000 -13.431600 7.664205
-2.293200 -13.431600 7.569648
-2.246400 -13.431600 7.555320
-2.199600 -13.431600 7.526837
-2.152800 -13.431600 7.439026
-2.106000 -13.431600 7.422585
-2.059200 -13.431600 7.355169
-2.012400 -13.431600 7.275155
-1.965600 -13.431600 7.206159
-1.918800 -13.431600 7.156062
-1.872000 -13.431600 7.117015
-1.825200 -13.431600 7.061298
-1.778400 -13.431600 7.001403
-1.731600 -13.431600 6.971459
-1.684800 -13.431600 6.941024
-1.638000 -13.431600 6.913421
-1.591200 -13.431600 6.864937
-1.544400 -13.431600 6.812599
-1.497600 -13.431600 6.780364
-1.450800 -13.431600 6.744075
-1.404000 -13.431600 6.691828
-1.357200 -13.431600 6.639744
-1.310400 -13.431600 6.568787
-1.263600 -13.431600 6.528050
-1.216800 -13.431600 6.500653
-1.170000 -13.431600 6.487583
-1.123200 -13.431600 6.461684
-1.076400 -13.431600 6.435386
-1.029600 -13.431600 6.395840
-0.982800 -13.431600 6.332098
-0.936000 -13.431600 6.293761
-0.889200 -13.431600 6.253402
-0.842400 -13.431600 6.219519
-0.795600 -13.431600 6.160414
-0.748800 -13.431600 6.146380
-0.702000 -13.431600 6.128011
-0.655200 -13.431600 6.097479
-0.608400 -13.431600 6.083709
-0.561600 -13.431600 6.043092
-0.514800 -13.431600 5.998086
-0.468000 -13.431600 5.983616
-0.421200 -13.431600 5.969840
-0.374400 -13.431600 5.959243
-0.327600 -13.431600 5.923681
-0.280800 -13.431600 5.916225
-0.234000 -13.431600 5.885176
-0.187200 -13.431600 5.881049
-0.140400 -13.431600 5.878316
-0.093600 -13.431600 5.872841
-0.046800 -13.431600 5.858212
0.000000 -13.431600 5.838082
0.046800 -13.431600 5.835663
0.093600 -13.431600 5.803384
0.140400 -13.431600 5.776949
0.187200 -13.431600 5.757230
0.234000 -13.431600 5.727465
0.280800 -13.431600 5.713143
0.327600 -13.431600 5.692757
0.374400 -13.431600 5.690272
0.421200 -13.431600 5.678289
0.468000 -13.431600 5.657781
0.514800 -13.431600 5.657131
0.561600 -13.431600 5.652947
0.608400 -13.431600 5.648968
0.655200 -13.431600 5.652947
0.702000 -13.431600 5.647646
0.748800 -13.431600 5.648968
0.795600 -13.431600 5.658770
0.842400 -13.431600 5.652947
0.889200 -13.431600 5.639778
0.936000 -13.431600 5.639778
0.982800 -13.431600 5.632655
1.029600 -13.431600 5.626838
1.076400 -13.431600 5.623734
1.123200 -13.431600 5.604585
1.170000 -13.431600 5.616084
1.216800 -13.431600 5.621436
1.263600 -13.431600 5.619522
1.310400 -13.431600 5.619522
1.357200 -13.431600 5.621886
1.404000 -13.431600 5.617739
1.450800 -13.431600 5.619522
1.497600 -13.431600 5.618973
1.544400 -13.431600 5.613818
1.591200 -13.431600 5.602489
1.638000 -13.431600 5.602489
1.684800 -13.431600 5.602489
1.731600 -13.431600 5.606655
1.778400 -13.431600 5.606655
1.825200 -13.431600 5.620965
1.872000 -13.431600 5.626073
1.918800 -13.431600 5.626073
1.965600 -13.431600 5.626073
2.012400 -13.431600 5.636363
2.059200 -13.431600 5.641477
2.106000 -13.431600 5.650812
2.152800 -13.431600 5.634610
2.199600 -13.431600 5.634610
2.246400 -13.431600 5.656635
2.293200 -13.431600 5.671261
2.340000 -13.431600 5.657230
2.386800 -13.431600 5.660561
2.433600 -13.431600 5.657230
2.480400 -13.431600 5.663645
2.527200 -13.431600 5.670089
2.574000 -13.431600 5.671211
2.620800 -13.431600 5.699492
2.667600 -13.431600 5.715591
2.714400 -13.431600 5.737454
2.761200 -13.431600 5.748925
2.808000 -13.431600 5.757729
2.854800 -13.431600 5.763354
2.901600 -13.431600 5.763328
2.948400 -13.431600 5.766631
2.995200 -13.431600 5.765283
3.042000 -13.431600 5.764275
3.088800 -13.431600 5.753266
3.135600 -13.431600 5.751520
3.182400 -13.431600 5.751520
3.229200 -13.431600 5.753266
3.276000 -13.431600 5.753285
3.322800 -13.431600 5.766072
3.369600 -13.431600 5.783233
3.416400 -13.431600 5.799786
3.463200 -13.431600 5.824742
3.510000 -13.431600 5.841041
3.556800 -13.431600 5.874339
3.603600 -13.431600 5.912398
3.650400 -13.431600 5.912471
3.697200 -13.431600 5.912398
3.744000 -13.431600 5.908157
3.790800 -13.431600 5.908157
3.837600 -13.431600 5.908157
3.884400 -13.431600 5.908157
3.931200 -13.431600 5.908157
3.978000 -13.431600 5.938418
4.024800 -13.431600 5.970979
4.071600 -13.431600 5.990790
4.118400 -13.431600 5.988632
4.165200 -13.431600 6.005748
4.212000 -13.431600 6.010394
4.258800 -13.431600 6.025557
4.305600 -13.431600 6.033744
4.352400 -13.431600 6.041608
4.399200 -13.431600 6.042715
4.446000 -13.431600 6.055077
4.492800 -13.431600 6.057004
4.539600 -13.431600 6.057219
4.586400 -13.431600 6.068114
4.633200 -13.431600 6.067743
4.680000 -13.431600 6.079651
4.726800 -13.431600 6.082348
4.773600 -13.431600 6.082348
4.820400 -13.431600 6.082348
4.867200 -13.431600 6.096289
4.914000 -13.431600 6.111475
4.960800 -13.431600 6.118986
5.007600 -13.431600 6.147980
5.054400 -13.431600 6.165002
5.101200 -13.431600 6.201244
5.148000 -13.431600 6.212186
5.194800 -13.431600 6.212186
5.241600 -13.431600 6.222580
5.288400 -13.431600 6.230053
5.335200 -13.431600 6.238924
5.382000 -13.431600 6.248624
5.428800 -13.431600 6.309913
5.475600 -13.431600 6.320612
5.522400 -13.431600 6.334631
5.569200 -13.431600 6.340602
5.616000 -13.431600 6.346007
5.662800 -13.431600 6.374887
5.709600 -13.431600 6.390023
5.756400 -13.431600 6.418217
5.803200 -13.431600 6.449366
5.850000 -13.431600 6.485702
5.896800 -13.431600 6.527537
5.943600 -13.431600 6.541167
5.990400 -13.431600 6.560625
6.037200 -13.431600 6.572395
6.084000 -13.431600 6.606201
6.130800 -13.431600 6.606319
6.177600 -13.431600 6.632742
6.224400 -13.431600 6.677858
6.271200 -13.431600 6.690220
6.318000 -13.431600 6.700194
6.364800 -13.431600 6.718281
6.411600 -13.431600 6.743112
6.458400 -13.431600 6.752240
6.505200 -13.431600 6.752240
6.552000 -13.431600 6.760644
6.598800 -13.431600 6.768402
6.645600 -13.431600 6.801023
6.692400 -13.431600 6.823436
6.739200 -13.431600 6.859772
6.786000 -13.431600 6.928768
6.832800 -13.431600 6.950678
6.879600 -13.431600 6.969479
6.926400 -13.431600 6.987065
6.973200 -13.431600 6.987065
7.020000 -13.431600 7.006334
7.066800 -13.431600 7.057201
7.113600 -13.431600 7.079795
7.160400 -13.431600 7.112251
7.207200 -13.431600 7.119514
7.254000 -13.431600 7.124901
7.300800 -13.431600 7.140469
7.347600 -13.431600 7.154170
7.394400 -13.431600 7.171888
7.441200 -13.431600 7.208131
7.488000 -13.431600 7.230091
7.534800 -13.431600 7.240347
7.581600 -13.431600 7.265575
7.628400 -13.431600 7.295293
7.675200 -13.431600 7.316298
7.722000 -13.431600 7.331610
7.768800 -13.431600 7.360584
7.815600 -13.431600 7.388212
7.862400 -13.431600 7.407442
7.909200 -13.431600 7.410050
7.956000 -13.431600 7.423746
8.002800 -13.431600 7.482099
8.049600 -13.431600 7.493003
8.096400 -13.431600 7.520692
8.143200 -13.431600 7.555165
8.190000 -13.431600 7.580924
8.236800 -13.431600 7.615509
8.283600 -13.431600 7.670236
8.330400 -13.431600 7.706824
8.377200 -13.431600 7.738313
8.424000 -13.431600 7.766935
8.470800 -13.431600 7.785435
8.517600 -13.431600 7.810266
8.564400 -13.431600 7.825392
8.611200 -13.431600 7.829975
8.658000 -13.431600 7.900370
8.704800 -13.431600 7.954592
8.751600 -13.431600 7.979854
8.798400 -13.431600 8.009114
8.845200 -13.431600 8.048648
8.892000 -13.431600 8.121698
8.938800 -13.431600 8.139203
8.985600 -13.431600 8.164259
9.032400 -13.431600 8.272971
9.079200 -13.431600 8.331857
9.126000 -13.431600 8.396620
9.172800 -13.431600 8.433119
9.219600 -13.431600 8.467966
9.266400 -13.431600 8.527623
9.313200 -13.431600 8.563388
9.360000 -13.431600 8.626163
9.406800 -13.431600 8.752788
9.453600 -13.431600 8.790195
9.500400 -13.431600 8.881664
9.547200 -13.431600 8.918177
9.594000 -13.431600 8.982670
9.640800 -13.431600 8.982670
9.687600 -13.431600 9.142584
9.734400 -13.431600 9.074749
9.781200 -13.431600 9.224048
9.828000 -13.431600 9.244772
13.057200 -13.431600 7.569589
13.291200 -13.431600 7.524889
13.338000 -13.431600 7.553858
13.384800 -13.431600 7.567311
13.431600 -13.431600 7.571095
13.946400 -13.431600 7.605164
13.993200 -13.431600 7.602585
14.040000 -13.431600 7.602585
14.086800 -13.431600 7.620168
14.554800 -13.431600 7.694642
14.601600 -13.431600 7.689703
14.648400 -13.431600 7.678751
16.005600 -13.431600 6.336083
16.052400 -13.431600 6.336083
16.146000 -13.431600 6.341344
16.848000 -13.431600 4.006210
-18.720000 -13.384800 0.000000
-18.673200 -13.384800 0.000000
-18.626400 -13.384800 0.000000
-18.579600 -13.384800 -14.828744
-18.532800 -13.384800 -14.825991
-18.486000 -13.384800 -14.801407
-18.439200 -13.384800 -14.775183
-18.392400 -13.384800 -14.734200
-18.345600 -13.384800 -14.724638
-18.298800 -13.384800 -14.708053
-18.252000 -13.384800 -14.670560
-18.205200 -13.384800 -14.668430
-18.158400 -13.384800 -14.665319
-18.111600 -13.384800 -14.668430
-18.064800 -13.384800 -14.633627
-18.018000 -13.384800 -14.620436
-17.971200 -13.384800 -14.601083
-17.924400 -13.384800 -14.563599
-17.877600 -13.384800 -14.537102
-17.830800 -13.384800 -14.534798
-17.784000 -13.384800 -14.512126
-17.737200 -13.384800 -14.512126
-17.690400 -13.384800 -14.504123
-17.643600 -13.384800 -14.495733
-17.596800 -13.384800 -14.495733
-17.550000 -13.384800 -14.489414
-17.503200 -13.384800 -14.483276
-17.456400 -13.384800 -14.469750
-17.409600 -13.384800 -14.438977
-17.362800 -13.384800 -14.380321
-17.316000 -13.384800 -14.380321
-17.269200 -13.384800 -14.328248
-17.222400 -13.384800 -14.322517
-17.175600 -13.384800 -14.320464
-17.128800 -13.384800 -14.322517
-17.082000 -13.384800 -14.344346
-17.035200 -13.384800 -14.364189
-16.988400 -13.384800 -14.322517
-16.941600 -13.384800 -14.344346
-16.894800 -13.384800 -14.292145
-16.848000 -13.384800 -14.232344
-16.801200 -13.384800 -14.191370
-16.754400 -13.384800 -14.172825
-16.707600 -13.384800 -14.109018
-16.660800 -13.384800 -14.107520
-16.614000 -13.384800 -14.094492
-16.567200 -13.384800 -14.043709
-16.520400 -13.384800 -13.993987
-16.473600 -13.384800 -13.987874
-16.426800 -13.384800 -13.948140
-16.380000 -13.384800 -13.868407
-16.333200 -13.384800 -13.842887
-16.286400 -13.384800 -13.802661
-16.239600 -13.384800 -13.752179
-16.192800 -13.384800 -13.553002
-15.724800 -13.384800 -11.513655
-14.788800 -13.384800 5.008904
-14.742000 -13.384800 5.053318
-14.695200 -13.384800 5.146009
-14.648400 -13.384800 5.175729
-14.601600 -13.384800 5.211482
-14.554800 -13.384800 5.278799
-14.508000 -13.384800 5.294233
-14.461200 -13.384800 5.303447
-14.414400 -13.384800 5.316477
-14.367600 -13.384800 5.346398
-14.320800 -13.384800 5.356569
-14.274000 -13.384800 5.373758
-14.227200 -13.384800 5.388887
-14.180400 -13.384800 5.390886
-14.133600 -13.384800 5.397722
-14.086800 -13.384800 5.409534
-14.040000 -13.384800 5.412960
-13.993200 -13.384800 5.415682
-13.946400 -13.384800 5.422542
-13.899600 -13.384800 5.426061
-13.852800 -13.384800 5.430586
-13.806000 -13.384800 5.440562
-13.759200 -13.384800 5.458411
-13.712400 -13.384800 5.470523
-13.665600 -13.384800 5.481962
-13.618800 -13.384800 5.490763
-13.572000 -13.384800 5.499738
-13.525200 -13.384800 5.511989
-13.478400 -13.384800 5.528800
-13.431600 -13.384800 5.572374
-13.384800 -13.384800 5.630232
-2.386800 -13.384800 7.729741
-2.340000 -13.384800 7.704870
-2.293200 -13.384800 7.654318
-2.246400 -13.384800 7.579032
-2.199600 -13.384800 7.559756
-2.152800 -13.384800 7.518848
-2.106000 -13.384800 7.432297
-2.059200 -13.384800 7.400838
-2.012400 -13.384800 7.299252
-1.965600 -13.384800 7.211777
-1.918800 -13.384800 7.166903
-1.872000 -13.384800 7.152327
-1.825200 -13.384800 7.087503
-1.778400 -13.384800 7.046124
-1.731600 -13.384800 6.984707
-1.684800 -13.384800 6.951421
-1.638000 -13.384800 6.913421
-1.591200 -13.384800 6.873855
-1.544400 -13.384800 6.799226
-1.497600 -13.384800 6.761935
-1.450800 -13.384800 6.698720
-1.404000 -13.384800 6.652550
-1.357200 -13.384800 6.586986
-1.310400 -13.384800 6.542061
-1.263600 -13.384800 6.503500
-1.216800 -13.384800 6.481626
-1.170000 -13.384800 6.454039
-1.123200 -13.384800 6.405626
-1.076400 -13.384800 6.395668
-1.029600 -13.384800 6.332098
-0.982800 -13.384800 6.293761
-0.936000 -13.384800 6.253402
-0.889200 -13.384800 6.218004
-0.842400 -13.384800 6.157631
-0.795600 -13.384800 6.143475
-0.748800 -13.384800 6.131916
-0.702000 -13.384800 6.097479
-0.655200 -13.384800 6.087038
-0.608400 -13.384800 6.062887
-0.561600 -13.384800 6.021442
-0.514800 -13.384800 5.977601
-0.468000 -13.384800 5.964358
-0.421200 -13.384800 5.959243
-0.374400 -13.384800 5.923681
-0.327600 -13.384800 5.897024
-0.280800 -13.384800 5.883807
-0.234000 -13.384800 5.880355
-0.187200 -13.384800 5.877325
-0.140400 -13.384800 5.867808
-0.093600 -13.384800 5.864669
-0.046800 -13.384800 5.847142
0.000000 -13.384800 5.813440
0.046800 -13.384800 5.813440
0.093600 -13.384800 5.781113
0.140400 -13.384800 5.763764
0.187200 -13.384800 5.745420
0.234000 -13.384800 5.718205
0.280800 -13.384800 5.692757
0.327600 -13.384800 5.690272
0.374400 -13.384800 5.683686
0.421200 -13.384800 5.658223
0.468000 -13.384800 5.654549
0.514800 -13.384800 5.653211
0.561600 -13.384800 5.647646
0.608400 -13.384800 5.642491
0.655200 -13.384800 5.647646
0.702000 -13.384800 5.621027
0.748800 -13.384800 5.626851
0.795600 -13.384800 5.626838
0.842400 -13.384800 5.621027
0.889200 -13.384800 5.621027
0.936000 -13.384800 5.623734
0.982800 -13.384800 5.613006
1.029600 -13.384800 5.613006
1.076400 -13.384800 5.612644
1.123200 -13.384800 5.602422
1.170000 -13.384800 5.602422
1.216800 -13.384800 5.603388
1.263600 -13.384800 5.595557
1.310400 -13.384800 5.594054
1.357200 -13.384800 5.598308
1.404000 -13.384800 5.595557
1.450800 -13.384800 5.598308
1.497600 -13.384800 5.596387
1.544400 -13.384800 5.591793
1.591200 -13.384800 5.590135
1.638000 -13.384800 5.588300
1.684800 -13.384800 5.588300
1.731600 -13.384800 5.580250
1.778400 -13.384800 5.580616
1.825200 -13.384800 5.590265
1.872000 -13.384800 5.598671
1.918800 -13.384800 5.603180
1.965600 -13.384800 5.603180
2.012400 -13.384800 5.622853
2.059200 -13.384800 5.622853
2.106000 -13.384800 5.622853
2.152800 -13.384800 5.603180
2.199600 -13.384800 5.622083
2.246400 -13.384800 5.622083
2.293200 -13.384800 5.622083
2.340000 -13.384800 5.623965
2.386800 -13.384800 5.631380
2.433600 -13.384800 5.623965
2.480400 -13.384800 5.657230
2.527200 -13.384800 5.657991
2.574000 -13.384800 5.660561
2.620800 -13.384800 5.665729
2.667600 -13.384800 5.670089
2.714400 -13.384800 5.715591
2.761200 -13.384800 5.748925
2.808000 -13.384800 5.755008
2.854800 -13.384800 5.757729
2.901600 -13.384800 5.754689
2.948400 -13.384800 5.764275
2.995200 -13.384800 5.763354
3.042000 -13.384800 5.751520
3.088800 -13.384800 5.741460
3.135600 -13.384800 5.735473
3.182400 -13.384800 5.741167
3.229200 -13.384800 5.741460
3.276000 -13.384800 5.741460
3.322800 -13.384800 5.744194
3.369600 -13.384800 5.766072
3.416400 -13.384800 5.790098
3.463200 -13.384800 5.803853
3.510000 -13.384800 5.834637
3.556800 -13.384800 5.868714
3.603600 -13.384800 5.905526
3.650400 -13.384800 5.905893
3.697200 -13.384800 5.905526
3.744000 -13.384800 5.901268
3.790800 -13.384800 5.902385
3.837600 -13.384800 5.902385
3.884400 -13.384800 5.905453
3.931200 -13.384800 5.905453
3.978000 -13.384800 5.935500
4.024800 -13.384800 5.946606
4.071600 -13.384800 5.988632
4.118400 -13.384800 5.988202
4.165200 -13.384800 6.005748
4.212000 -13.384800 6.010394
4.258800 -13.384800 6.019993
4.305600 -13.384800 6.033669
4.352400 -13.384800 6.041403
4.399200 -13.384800 6.041608
4.446000 -13.384800 6.045741
4.492800 -13.384800 6.055077
4.539600 -13.384800 6.055077
4.586400 -13.384800 6.057219
4.633200 -13.384800 6.055641
4.680000 -13.384800 6.068114
4.726800 -13.384800 6.077136
4.773600 -13.384800 6.077136
4.820400 -13.384800 6.077136
4.867200 -13.384800 6.095759
4.914000 -13.384800 6.114390
4.960800 -13.384800 6.143062
5.007600 -13.384800 6.152435
5.054400 -13.384800 6.164984
5.101200 -13.384800 6.197533
5.148000 -13.384800 6.208858
5.194800 -13.384800 6.201244
5.241600 -13.384800 6.215277
5.288400 -13.384800 6.225189
5.335200 -13.384800 6.232551
5.382000 -13.384800 6.247044
5.428800 -13.384800 6.290680
5.475600 -13.384800 6.310325
5.522400 -13.384800 6.326720
5.569200 -13.384800 6.339897
5.616000 -13.384800 6.339897
5.662800 -13.384800 6.340602
5.709600 -13.384800 6.363928
5.756400 -13.384800 6.379917
5.803200 -13.384800 6.415369
5.850000 -13.384800 6.440041
5.896800 -13.384800 6.464760
5.943600 -13.384800 6.499148
5.990400 -13.384800 6.538270
6.037200 -13.384800 6.545601
6.084000 -13.384800 6.552956
6.130800 -13.384800 6.572395
6.177600 -13.384800 6.604525
6.224400 -13.384800 6.657079
6.271200 -13.384800 6.684246
6.318000 -13.384800 6.690346
6.364800 -13.384800 6.696513
6.411600 -13.384800 6.697596
6.458400 -13.384800 6.743112
6.505200 -13.384800 6.743652
6.552000 -13.384800 6.754498
6.598800 -13.384800 6.760644
6.645600 -13.384800 6.782830
6.692400 -13.384800 6.817006
6.739200 -13.384800 6.834338
6.786000 -13.384800 6.888469
6.832800 -13.384800 6.917945
6.879600 -13.384800 6.930007
6.926400 -13.384800 6.973643
6.973200 -13.384800 6.973643
7.020000 -13.384800 6.987065
7.066800 -13.384800 7.044187
7.113600 -13.384800 7.079795
7.160400 -13.384800 7.099514
7.207200 -13.384800 7.119514
7.254000 -13.384800 7.124901
7.300800 -13.384800 7.141752
7.347600 -13.384800 7.155146
7.394400 -13.384800 7.174763
7.441200 -13.384800 7.216678
7.488000 -13.384800 7.232624
7.534800 -13.384800 7.249951
7.581600 -13.384800 7.283917
7.628400 -13.384800 7.311543
7.675200 -13.384800 7.324876
7.722000 -13.384800 7.373554
7.768800 -13.384800 7.384938
7.815600 -13.384800 7.409356
7.862400 -13.384800 7.410050
7.909200 -13.384800 7.413786
7.956000 -13.384800 7.445388
8.002800 -13.384800 7.475959
8.049600 -13.384800 7.495833
8.096400 -13.384800 7.527807
8.143200 -13.384800 7.571050
8.190000 -13.384800 7.581434
8.236800 -13.384800 7.630168
8.283600 -13.384800 7.673551
8.330400 -13.384800 7.709742
8.377200 -13.384800 7.747489
8.424000 -13.384800 7.766995
8.470800 -13.384800 7.785435
8.517600 -13.384800 7.817021
8.564400 -13.384800 7.825392
8.611200 -13.384800 7.835684
8.658000 -13.384800 7.923293
8.704800 -13.384800 7.977531
8.751600 -13.384800 8.006687
8.798400 -13.384800 8.037124
8.845200 -13.384800 8.053278
8.892000 -13.384800 8.120237
8.938800 -13.384800 8.139203
8.985600 -13.384800 8.165315
9.032400 -13.384800 8.263351
9.079200 -13.384800 8.331857
9.126000 -13.384800 8.377265
9.172800 -13.384800 8.433119
9.219600 -13.384800 8.484694
9.266400 -13.384800 8.549774
9.313200 -13.384800 8.587262
9.360000 -13.384800 8.625469
9.406800 -13.384800 8.749775
9.453600 -13.384800 8.787647
9.500400 -13.384800 8.910328
9.547200 -13.384800 9.040208
9.594000 -13.384800 9.058078
9.640800 -13.384800 9.104796
9.687600 -13.384800 9.191332
9.734400 -13.384800 9.191332
9.781200 -13.384800 9.292217
9.828000 -13.384800 11.079595
13.010400 -13.384800 7.572232
13.104000 -13.384800 7.555675
13.150800 -13.384800 7.552032
13.244400 -13.384800 7.552032
13.338000 -13.384800 7.567311
13.946400 -13.384800 7.602438
13.993200 -13.384800 7.602585
14.554800 -13.384800 7.694642
14.601600 -13.384800 7.689965
14.648400 -13.384800 7.687903
14.695200 -13.384800 7.678751
14.742000 -13.384800 7.678751
14.788800 -13.384800 7.662059
-18.720000 -13.338000 0.000000
-18.673200 -13.338000 0.000000
-18.626400 -13.338000 0.000000
-18.579600 -13.338000 -14.813270
-18.532800 -13.338000 -14.801407
-18.486000 -13.338000 -14.775183
-18.439200 -13.338000 -14.761816
-18.392400 -13.338000 -14.724838
-18.345600 -13.338000 -14.724207
-18.298800 -13.338000 -14.706227
-18.252000 -13.338000 -14.670560
-18.205200 -13.338000 -14.669423
-18.158400 -13.338000 -14.668430
-18.111600 -13.338000 -14.670560
-18.064800 -13.338000 -14.636402
-18.018000 -13.338000 -14.622015
-17.971200 -13.338000 -14.616336
-17.924400 -13.338000 -14.598521
-17.877600 -13.338000 -14.560904
-17.830800 -13.338000 -14.554325
-17.784000 -13.338000 -14.517502
-17.737200 -13.338000 -14.516775
-17.690400 -13.338000 -14.504123
-17.643600 -13.338000 -14.495733
-17.596800 -13.338000 -14.495733
-17.550000 -13.338000 -14.483276
-17.503200 -13.338000 -14.483276
-17.456400 -13.338000 -14.469750
-17.409600 -13.338000 -14.445216
-17.362800 -13.338000 -14.411902
-17.316000 -13.338000 -14.411902
-17.269200 -13.338000 -14.375590
-17.222400 -13.338000 -14.328248
-17.175600 -13.338000 -14.317108
-17.128800 -13.338000 -14.322517
-17.082000 -13.338000 -14.344346
-17.035200 -13.338000 -14.364189
-16.988400 -13.338000 -14.322517
-16.941600 -13.338000 -14.363204
-16.894800 -13.338000 -14.321045
-16.848000 -13.338000 -14.239642
-16.801200 -13.338000 -14.215881
-16.754400 -13.338000 -14.176415
-16.707600 -13.338000 -14.166178
-16.660800 -13.338000 -14.119410
-16.614000 -13.338000 -14.094492
-16.567200 -13.338000 -14.034252
-16.520400 -13.338000 -13.993987
-16.473600 -13.338000 -13.987874
-16.426800 -13.338000 -13.954299
-16.380000 -13.338000 -13.868407
-16.333200 -13.338000 -13.825221
-16.286400 -13.338000 -13.800775
-16.239600 -13.338000 -13.723916
-16.192800 -13.338000 -13.553002
-14.788800 -13.338000 5.053318
-14.742000 -13.338000 5.146009
-14.695200 -13.338000 5.175729
-14.648400 -13.338000 5.227665
-14.601600 -13.338000 5.277657
-14.554800 -13.338000 5.289654
-14.508000 -13.338000 5.310607
-14.461200 -13.338000 5.321566
-14.414400 -13.338000 5.346398
-14.367600 -13.338000 5.356569
-14.320800 -13.338000 5.382322
-14.274000 -13.338000 5.389733
-14.227200 -13.338000 5.396147
-14.180400 -13.338000 5.403487
-14.133600 -13.338000 5.409534
-14.086800 -13.338000 5.416537
-14.040000 -13.338000 5.423595
-13.993200 -13.338000 5.425289
-13.946400 -13.338000 5.430586
-13.899600 -13.338000 5.434700
-13.852800 -13.338000 5.440562
-13.806000 -13.338000 5.455950
-13.759200 -13.338000 5.470969
-13.712400 -13.338000 5.482291
-13.665600 -13.338000 5.489252
-13.618800 -13.338000 5.507464
-13.572000 -13.338000 5.514014
-13.525200 -13.338000 5.528791
-13.478400 -13.338000 5.554775
-13.431600 -13.338000 5.618597
-2.433600 -13.338000 7.822490
-2.386800 -13.338000 7.796111
-2.340000 -13.338000 7.729741
-2.293200 -13.338000 7.697443
-2.246400 -13.338000 7.658165
-2.199600 -13.338000 7.572331
-2.152800 -13.338000 7.526837
-2.106000 -13.338000 7.460932
-2.059200 -13.338000 7.421458
-2.012400 -13.338000 7.343584
-1.965600 -13.338000 7.254511
-1.918800 -13.338000 7.206159
-1.872000 -13.338000 7.160183
-1.825200 -13.338000 7.111059
-1.778400 -13.338000 7.061998
-1.731600 -13.338000 6.999148
-1.684800 -13.338000 6.952168
-1.638000 -13.338000 6.896906
-1.591200 -13.338000 6.846055
-1.544400 -13.338000 6.780374
-1.497600 -13.338000 6.753199
-1.450800 -13.338000 6.691828
-1.404000 -13.338000 6.647089
-1.357200 -13.338000 6.568787
-1.310400 -13.338000 6.527327
-1.263600 -13.338000 6.490423
-1.216800 -13.338000 6.454039
-1.170000 -13.338000 6.424366
-1.123200 -13.338000 6.396294
-1.076400 -13.338000 6.332098
-1.029600 -13.338000 6.293761
-0.982800 -13.338000 6.287915
-0.936000 -13.338000 6.230158
-0.889200 -13.338000 6.180406
-0.842400 -13.338000 6.150225
-0.795600 -13.338000 6.141479
-0.748800 -13.338000 6.128011
-0.702000 -13.338000 6.114256
-0.655200 -13.338000 6.077335
-0.608400 -13.338000 6.036146
-0.561600 -13.338000 5.998086
-0.514800 -13.338000 5.969840
-0.468000 -13.338000 5.959243
-0.421200 -13.338000 5.945476
-0.374400 -13.338000 5.923503
-0.327600 -13.338000 5.897024
-0.280800 -13.338000 5.885176
-0.234000 -13.338000 5.880355
-0.187200 -13.338000 5.876597
-0.140400 -13.338000 5.866385
-0.093600 -13.338000 5.847142
-0.046800 -13.338000 5.845603
0.000000 -13.338000 5.797978
0.046800 -13.338000 5.797978
0.093600 -13.338000 5.782909
0.140400 -13.338000 5.763764
0.187200 -13.338000 5.745420
0.234000 -13.338000 5.725638
0.280800 -13.338000 5.708592
0.327600 -13.338000 5.692757
0.374400 -13.338000 5.687724
0.421200 -13.338000 5.658090
0.468000 -13.338000 5.653211
0.514800 -13.338000 5.645802
0.561600 -13.338000 5.640176
0.608400 -13.338000 5.638652
0.655200 -13.338000 5.638652
0.702000 -13.338000 5.621027
0.748800 -13.338000 5.621027
0.795600 -13.338000 5.618864
0.842400 -13.338000 5.617183
0.889200 -13.338000 5.621027
0.936000 -13.338000 5.623734
0.982800 -13.338000 5.605577
1.029600 -13.338000 5.601661
1.076400 -13.338000 5.601661
1.123200 -13.338000 5.590289
1.170000 -13.338000 5.590289
1.216800 -13.338000 5.589362
1.263600 -13.338000 5.589362
1.310400 -13.338000 5.582597
1.357200 -13.338000 5.582597
1.404000 -13.338000 5.591793
1.450800 -13.338000 5.588300
1.497600 -13.338000 5.588300
1.544400 -13.338000 5.569648
1.591200 -13.338000 5.568834
1.638000 -13.338000 5.568834
1.684800 -13.338000 5.570194
1.731600 -13.338000 5.570194
1.778400 -13.338000 5.580250
1.825200 -13.338000 5.590135
1.872000 -13.338000 5.591304
1.918800 -13.338000 5.598671
1.965600 -13.338000 5.598671
2.012400 -13.338000 5.596209
2.059200 -13.338000 5.596209
2.106000 -13.338000 5.591304
2.152800 -13.338000 5.588418
2.199600 -13.338000 5.598944
2.246400 -13.338000 5.602422
2.293200 -13.338000 5.602422
2.340000 -13.338000 5.615789
2.386800 -13.338000 5.615789
2.433600 -13.338000 5.615789
2.480400 -13.338000 5.650381
2.527200 -13.338000 5.635807
2.574000 -13.338000 5.650381
2.620800 -13.338000 5.660561
2.667600 -13.338000 5.657991
2.714400 -13.338000 5.717335
2.761200 -13.338000 5.746789
2.808000 -13.338000 5.748925
2.854800 -13.338000 5.747867
2.901600 -13.338000 5.744293
2.948400 -13.338000 5.745995
2.995200 -13.338000 5.737454
3.042000 -13.338000 5.730609
3.088800 -13.338000 5.724956
3.135600 -13.338000 5.716668
3.182400 -13.338000 5.724956
3.229200 -13.338000 5.734147
3.276000 -13.338000 5.738427
3.322800 -13.338000 5.741167
3.369600 -13.338000 5.757736
3.416400 -13.338000 5.775051
3.463200 -13.338000 5.799786
3.510000 -13.338000 5.824742
3.556800 -13.338000 5.867517
3.603600 -13.338000 5.901268
3.650400 -13.338000 5.902385
3.697200 -13.338000 5.901268
3.744000 -13.338000 5.894987
3.790800 -13.338000 5.876586
3.837600 -13.338000 5.883593
3.884400 -13.338000 5.895687
3.931200 -13.338000 5.902385
3.978000 -13.338000 5.929497
4.024800 -13.338000 5.945863
4.071600 -13.338000 5.982240
4.118400 -13.338000 5.985881
4.165200 -13.338000 5.990790
4.212000 -13.338000 6.005748
4.258800 -13.338000 6.011275
4.305600 -13.338000 6.011275
4.352400 -13.338000 6.026903
4.399200 -13.338000 6.033744
4.446000 -13.338000 6.045018
4.492800 -13.338000 6.057004
4.539600 -13.338000 6.057004
4.586400 -13.338000 6.068114
4.633200 -13.338000 6.066745
4.680000 -13.338000 6.074864
4.726800 -13.338000 6.079651
4.773600 -13.338000 6.076707
4.820400 -13.338000 6.076707
4.867200 -13.338000 6.095759
4.914000 -13.338000 6.113653
4.960800 -13.338000 6.153563
5.007600 -13.338000 6.164984
5.054400 -13.338000 6.177122
5.101200 -13.338000 6.208204
5.148000 -13.338000 6.212186
5.194800 -13.338000 6.201244
5.241600 -13.338000 6.215277
5.288400 -13.338000 6.228039
5.335200 -13.338000 6.231565
5.382000 -13.338000 6.247044
5.428800 -13.338000 6.280181
5.475600 -13.338000 6.309913
5.522400 -13.338000 6.314680
5.569200 -13.338000 6.314680
5.616000 -13.338000 6.320612
5.662800 -13.338000 6.337735
5.709600 -13.338000 6.340602
5.756400 -13.338000 6.356324
5.803200 -13.338000 6.393654
5.850000 -13.338000 6.426755
5.896800 -13.338000 6.445976
5.943600 -13.338000 6.480127
5.990400 -13.338000 6.500450
6.037200 -13.338000 6.537564
6.084000 -13.338000 6.541164
6.130800 -13.338000 6.541167
6.177600 -13.338000 6.562939
6.224400 -13.338000 6.632742
6.271200 -13.338000 6.678009
6.318000 -13.338000 6.688300
6.364800 -13.338000 6.692344
6.411600 -13.338000 6.697596
6.458400 -13.338000 6.716847
6.505200 -13.338000 6.719144
6.552000 -13.338000 6.740000
6.598800 -13.338000 6.747781
6.645600 -13.338000 6.768402
6.692400 -13.338000 6.789096
6.739200 -13.338000 6.823436
6.786000 -13.338000 6.858351
6.832800 -13.338000 6.888469
6.879600 -13.338000 6.917945
6.926400 -13.338000 6.933290
6.973200 -13.338000 6.930007
7.020000 -13.338000 6.960465
7.066800 -13.338000 7.002575
7.113600 -13.338000 7.069527
7.160400 -13.338000 7.086976
7.207200 -13.338000 7.117499
7.254000 -13.338000 7.124901
7.300800 -13.338000 7.141752
7.347600 -13.338000 7.159606
7.394400 -13.338000 7.179836
7.441200 -13.338000 7.216678
7.488000 -13.338000 7.238303
7.534800 -13.338000 7.253221
7.581600 -13.338000 7.308250
7.628400 -13.338000 7.315869
7.675200 -13.338000 7.337835
7.722000 -13.338000 7.377029
7.768800 -13.338000 7.406689
7.815600 -13.338000 7.421342
7.862400 -13.338000 7.421342
7.909200 -13.338000 7.443281
7.956000 -13.338000 7.463591
8.002800 -13.338000 7.475959
8.049600 -13.338000 7.494831
8.096400 -13.338000 7.524310
8.143200 -13.338000 7.577065
8.190000 -13.338000 7.599287
8.236800 -13.338000 7.631656
8.283600 -13.338000 7.680418
8.330400 -13.338000 7.723249
8.377200 -13.338000 7.753136
8.424000 -13.338000 7.785435
8.470800 -13.338000 7.798787
8.517600 -13.338000 7.822385
8.564400 -13.338000 7.828965
8.611200 -13.338000 7.900370
8.658000 -13.338000 7.975114
8.704800 -13.338000 7.993105
8.751600 -13.338000 8.014780
8.798400 -13.338000 8.048648
8.845200 -13.338000 8.080238
8.892000 -13.338000 8.122559
8.938800 -13.338000 8.140676
8.985600 -13.338000 8.204628
9.032400 -13.338000 8.222961
9.079200 -13.338000 8.293276
9.126000 -13.338000 8.377265
9.172800 -13.338000 8.433119
9.219600 -13.338000 8.484694
9.266400 -13.338000 8.549774
9.313200 -13.338000 8.607513
9.360000 -13.338000 8.652085
9.406800 -13.338000 8.752788
9.453600 -13.338000 8.790195
9.500400 -13.338000 8.918177
9.547200 -13.338000 9.048886
9.594000 -13.338000 9.104796
9.640800 -13.338000 9.157147
9.687600 -13.338000 9.244772
9.734400 -13.338000 9.244772
9.781200 -13.338000 9.390632
13.197600 -13.338000 7.556567
14.648400 -13.338000 7.687903
14.695200 -13.338000 7.680890
14.742000 -13.338000 7.680890
14.788800 -13.338000 7.676884
16.801200 -13.338000 4.396491
17.503200 -13.338000 1.300099
-18.720000 -13.291200 0.000000
-18.673200 -13.291200 0.000000
-18.626400 -13.291200 0.000000
-18.579600 -13.291200 -14.828744
-18.532800 -13.291200 -14.812649
-18.486000 -13.291200 -14.775183
-18.439200 -13.291200 -14.767881
-18.392400 -13.291200 -14.731934
-18.345600 -13.291200 -14.724638
-18.298800 -13.291200 -14.711838
-18.252000 -13.291200 -14.672002
-18.205200 -13.291200 -14.669423
-18.158400 -13.291200 -14.669423
-18.111600 -13.291200 -14.669423
-18.064800 -13.291200 -14.628533
-18.018000 -13.291200 -14.620436
-17.971200 -13.291200 -14.601083
-17.924400 -13.291200 -14.574425
-17.877600 -13.291200 -14.560904
-17.830800 -13.291200 -14.557844
-17.784000 -13.291200 -14.522143
-17.737200 -13.291200 -14.518158
-17.690400 -13.291200 -14.517502
-17.643600 -13.291200 -14.499209
-17.596800 -13.291200 -14.499209
-17.550000 -13.291200 -14.489414
-17.503200 -13.291200 -14.473081
-17.456400 -13.291200 -14.459909
-17.409600 -13.291200 -14.445216
-17.362800 -13.291200 -14.430857
-17.316000 -13.291200 -14.438977
-17.269200 -13.291200 -14.411902
-17.222400 -13.291200 -14.375590
-17.175600 -13.291200 -14.372714
-17.128800 -13.291200 -14.375000
-17.082000 -13.291200 -14.364391
-17.035200 -13.291200 -14.364391
-16.988400 -13.291200 -14.322517
-16.941600 -13.291200 -14.363204
-16.894800 -13.291200 -14.321045
-16.848000 -13.291200 -14.277123
-16.801200 -13.291200 -14.215881
-16.754400 -13.291200 -14.188171
-16.707600 -13.291200 -14.169480
-16.660800 -13.291200 -14.135248
-16.614000 -13.291200 -14.109018
-16.567200 -13.291200 -14.061228
-16.520400 -13.291200 -14.011777
-16.473600 -13.291200 -14.011777
-16.426800 -13.291200 -13.978436
-16.380000 -13.291200 -13.931307
-16.333200 -13.291200 -13.868407
-16.286400 -13.291200 -13.842887
-16.239600 -13.291200 -13.756094
-15.818400 -13.291200 -11.568631
-14.835600 -13.291200 5.036167
-14.788800 -13.291200 5.148585
-14.742000 -13.291200 5.165662
-14.695200 -13.291200 5.206314
-14.648400 -13.291200 5.248476
-14.601600 -13.291200 5.288096
-14.554800 -13.291200 5.311111
-14.508000 -13.291200 5.327048
-14.461200 -13.291200 5.346398
-14.414400 -13.291200 5.365327
-14.367600 -13.291200 5.382322
-14.320800 -13.291200 5.391337
-14.274000 -13.291200 5.399109
-14.227200 -13.291200 5.407045
-14.180400 -13.291200 5.414205
-14.133600 -13.291200 5.423595
-14.086800 -13.291200 5.425289
-14.040000 -13.291200 5.430701
-13.993200 -13.291200 5.435406
-13.946400 -13.291200 5.449281
-13.899600 -13.291200 5.458011
-13.852800 -13.291200 5.470523
-13.806000 -13.291200 5.482291
-13.759200 -13.291200 5.482771
-13.712400 -13.291200 5.492224
-13.665600 -13.291200 5.499738
-13.618800 -13.291200 5.512063
-13.572000 -13.291200 5.526048
-13.525200 -13.291200 5.534459
-13.478400 -13.291200 5.584185
-13.431600 -13.291200 5.670556
-2.433600 -13.291200 7.865804
-2.386800 -13.291200 7.837137
-2.340000 -13.291200 7.796214
-2.293200 -13.291200 7.733731
-2.246400 -13.291200 7.697443
-2.199600 -13.291200 7.658165
-2.152800 -13.291200 7.569648
-2.106000 -13.291200 7.499425
-2.059200 -13.291200 7.421458
-2.012400 -13.291200 7.354130
-1.965600 -13.291200 7.276610
-1.918800 -13.291200 7.207838
-1.872000 -13.291200 7.160183
-1.825200 -13.291200 7.117015
-1.778400 -13.291200 7.074714
-1.731600 -13.291200 6.999148
-1.684800 -13.291200 6.941151
-1.638000 -13.291200 6.890831
-1.591200 -13.291200 6.816567
-1.544400 -13.291200 6.795955
-1.497600 -13.291200 6.744075
-1.450800 -13.291200 6.656513
-1.404000 -13.291200 6.598562
-1.357200 -13.291200 6.568033
-1.310400 -13.291200 6.513330
-1.263600 -13.291200 6.487492
-1.216800 -13.291200 6.439631
-1.170000 -13.291200 6.423859
-1.123200 -13.291200 6.395840
-1.076400 -13.291200 6.329116
-1.029600 -13.291200 6.288909
-0.982800 -13.291200 6.265350
-0.936000 -13.291200 6.219519
-0.889200 -13.291200 6.180406
-0.842400 -13.291200 6.148937
-0.795600 -13.291200 6.139035
-0.748800 -13.291200 6.131916
-0.702000 -13.291200 6.116207
-0.655200 -13.291200 6.082932
-0.608400 -13.291200 6.062887
-0.561600 -13.291200 6.002276
-0.514800 -13.291200 5.969840
-0.468000 -13.291200 5.954595
-0.421200 -13.291200 5.933192
-0.374400 -13.291200 5.915735
-0.327600 -13.291200 5.892166
-0.280800 -13.291200 5.881049
-0.234000 -13.291200 5.866385
-0.187200 -13.291200 5.857875
-0.140400 -13.291200 5.847142
-0.093600 -13.291200 5.830786
-0.046800 -13.291200 5.829669
0.000000 -13.291200 5.786408
0.046800 -13.291200 5.792112
0.093600 -13.291200 5.785024
0.140400 -13.291200 5.766606
0.187200 -13.291200 5.757230
0.234000 -13.291200 5.733474
0.280800 -13.291200 5.724380
0.327600 -13.291200 5.713143
0.374400 -13.291200 5.690311
0.421200 -13.291200 5.672107
0.468000 -13.291200 5.655825
0.514800 -13.291200 5.653211
0.561600 -13.291200 5.642491
0.608400 -13.291200 5.640176
0.655200 -13.291200 5.640176
0.702000 -13.291200 5.625991
0.748800 -13.291200 5.621027
0.795600 -13.291200 5.618864
0.842400 -13.291200 5.613006
0.889200 -13.291200 5.605577
0.936000 -13.291200 5.603143
0.982800 -13.291200 5.597056
1.029600 -13.291200 5.589362
1.076400 -13.291200 5.589173
1.123200 -13.291200 5.585555
1.170000 -13.291200 5.588928
1.216800 -13.291200 5.581110
1.263600 -13.291200 5.581110
1.310400 -13.291200 5.581110
1.357200 -13.291200 5.573267
1.404000 -13.291200 5.568834
1.450800 -13.291200 5.568834
1.497600 -13.291200 5.568834
1.544400 -13.291200 5.560348
1.591200 -13.291200 5.555259
1.638000 -13.291200 5.551460
1.684800 -13.291200 5.559417
1.731600 -13.291200 5.560348
1.778400 -13.291200 5.570194
1.825200 -13.291200 5.580616
1.872000 -13.291200 5.591002
1.918800 -13.291200 5.591002
1.965600 -13.291200 5.591002
2.012400 -13.291200 5.590265
2.059200 -13.291200 5.590265
2.106000 -13.291200 5.588418
2.152800 -13.291200 5.574332
2.199600 -13.291200 5.584182
2.246400 -13.291200 5.596209
2.293200 -13.291200 5.598944
2.340000 -13.291200 5.623965
2.386800 -13.291200 5.623965
2.433600 -13.291200 5.623965
2.480400 -13.291200 5.635807
2.527200 -13.291200 5.631506
2.574000 -13.291200 5.635807
2.620800 -13.291200 5.650381
2.667600 -13.291200 5.631506
2.714400 -13.291200 5.663645
2.761200 -13.291200 5.710935
2.808000 -13.291200 5.733841
2.854800 -13.291200 5.733841
2.901600 -13.291200 5.717335
2.948400 -13.291200 5.730223
2.995200 -13.291200 5.718110
3.042000 -13.291200 5.716668
3.088800 -13.291200 5.712179
3.135600 -13.291200 5.711070
3.182400 -13.291200 5.716668
3.229200 -13.291200 5.730223
3.276000 -13.291200 5.734147
3.322800 -13.291200 5.741167
3.369600 -13.291200 5.753285
3.416400 -13.291200 5.764572
3.463200 -13.291200 5.797324
3.510000 -13.291200 5.801095
3.556800 -13.291200 5.850314
3.603600 -13.291200 5.873308
3.650400 -13.291200 5.873308
3.697200 -13.291200 5.886712
3.744000 -13.291200 5.876586
3.790800 -13.291200 5.873308
3.837600 -13.291200 5.873308
3.884400 -13.291200 5.873308
3.931200 -13.291200 5.880576
3.978000 -13.291200 5.907669
4.024800 -13.291200 5.929497
4.071600 -13.291200 5.945342
4.118400 -13.291200 5.959409
4.165200 -13.291200 5.985703
4.212000 -13.291200 6.004303
4.258800 -13.291200 6.010394
4.305600 -13.291200 6.011275
4.352400 -13.291200 6.026903
4.399200 -13.291200 6.027961
4.446000 -13.291200 6.044336
4.492800 -13.291200 6.055641
4.539600 -13.291200 6.055641
4.586400 -13.291200 6.068114
4.633200 -13.291200 6.057004
4.680000 -13.291200 6.074864
4.726800 -13.291200 6.077136
4.773600 -13.291200 6.076707
4.820400 -13.291200 6.077136
4.867200 -13.291200 6.096649
4.914000 -13.291200 6.114390
4.960800 -13.291200 6.153563
5.007600 -13.291200 6.165002
5.054400 -13.291200 6.184583
5.101200 -13.291200 6.215277
5.148000 -13.291200 6.216795
5.194800 -13.291200 6.215277
5.241600 -13.291200 6.225189
5.288400 -13.291200 6.231565
5.335200 -13.291200 6.244474
5.382000 -13.291200 6.248624
5.428800 -13.291200 6.279855
5.475600 -13.291200 6.307419
5.522400 -13.291200 6.314680
5.569200 -13.291200 6.320612
5.616000 -13.291200 6.332306
5.662800 -13.291200 6.340150
5.709600 -13.291200 6.347075
5.756400 -13.291200 6.369103
5.803200 -13.291200 6.391303
5.850000 -13.291200 6.415369
5.896800 -13.291200 6.430794
5.943600 -13.291200 6.457153
5.990400 -13.291200 6.485481
6.037200 -13.291200 6.521464
6.084000 -13.291200 6.521464
6.130800 -13.291200 6.527720
6.177600 -13.291200 6.541167
6.224400 -13.291200 6.572395
6.271200 -13.291200 6.676723
6.318000 -13.291200 6.685913
6.364800 -13.291200 6.687200
6.411600 -13.291200 6.687385
6.458400 -13.291200 6.697596
6.505200 -13.291200 6.710692
6.552000 -13.291200 6.714073
6.598800 -13.291200 6.739147
6.645600 -13.291200 6.759716
6.692400 -13.291200 6.768402
6.739200 -13.291200 6.812123
6.786000 -13.291200 6.834338
6.832800 -13.291200 6.858351
6.879600 -13.291200 6.888530
6.926400 -13.291200 6.919704
6.973200 -13.291200 6.902891
7.020000 -13.291200 6.919704
7.066800 -13.291200 6.960465
7.113600 -13.291200 6.976152
7.160400 -13.291200 7.056663
7.207200 -13.291200 7.099514
7.254000 -13.291200 7.108734
7.300800 -13.291200 7.127915
7.347600 -13.291200 7.154170
7.394400 -13.291200 7.166653
7.441200 -13.291200 7.225912
7.488000 -13.291200 7.237514
7.534800 -13.291200 7.249951
7.581600 -13.291200 7.311543
7.628400 -13.291200 7.324876
7.675200 -13.291200 7.370302
7.722000 -13.291200 7.384585
7.768800 -13.291200 7.407997
7.815600 -13.291200 7.426844
7.862400 -13.291200 7.429188
7.909200 -13.291200 7.463591
7.956000 -13.291200 7.465624
8.002800 -13.291200 7.484887
8.049600 -13.291200 7.507817
8.096400 -13.291200 7.555165
8.143200 -13.291200 7.590241
8.190000 -13.291200 7.630168
8.236800 -13.291200 7.673551
8.283600 -13.291200 7.681047
8.330400 -13.291200 7.734307
8.377200 -13.291200 7.746098
8.424000 -13.291200 7.771617
8.470800 -13.291200 7.785894
8.517600 -13.291200 7.817021
8.564400 -13.291200 7.828965
8.611200 -13.291200 7.923136
8.658000 -13.291200 7.977531
8.704800 -13.291200 8.006687
8.751600 -13.291200 8.038696
8.798400 -13.291200 8.067835
8.845200 -13.291200 8.092709
8.892000 -13.291200 8.126855
8.938800 -13.291200 8.143350
8.985600 -13.291200 8.207947
9.032400 -13.291200 8.222961
9.079200 -13.291200 8.338954
9.126000 -13.291200 8.406866
9.172800 -13.291200 8.447417
9.219600 -13.291200 8.484694
9.266400 -13.291200 8.565870
9.313200 -13.291200 8.625469
9.360000 -13.291200 8.727940
9.406800 -13.291200 8.761089
9.453600 -13.291200 8.885344
9.500400 -13.291200 9.001617
9.547200 -13.291200 9.104796
9.594000 -13.291200 9.213217
9.640800 -13.291200 9.229952
9.687600 -13.291200 9.371976
9.734400 -13.291200 9.373508
9.781200 -13.291200 10.023504
13.244400 -13.291200 7.569849
14.508000 -13.291200 7.689965
14.554800 -13.291200 7.689965
14.601600 -13.291200 7.689965
14.648400 -13.291200 7.694104
14.695200 -13.291200 7.686688
14.742000 -13.291200 7.686688
14.788800 -13.291200 7.683394
15.771600 -13.291200 6.416862
17.035200 -13.291200 3.667592
17.456400 -13.291200 1.792468
17.596800 -13.291200 1.046166
17.643600 -13.291200 0.794584
17.877600 -13.291200 -0.533333
17.924400 -13.291200 -0.809880
-18.720000 -13.244400 0.000000
-18.673200 -13.244400 0.000000
-18.626400 -13.244400 0.000000
-18.579600 -13.244400 -14.833415
-18.532800 -13.244400 -14.825991
-18.486000 -13.244400 -14.788931
-18.439200 -13.244400 -14.775183
-18.392400 -13.244400 -14.746291
-18.345600 -13.244400 -14.731934
-18.298800 -13.244400 -14.731934
-18.252000 -13.244400 -14.724838
-18.205200 -13.244400 -14.711074
-18.158400 -13.244400 -14.689417
-18.111600 -13.244400 -14.689417
-18.064800 -13.244400 -14.664700
-18.018000 -13.244400 -14.634120
-17.971200 -13.244400 -14.620436
-17.924400 -13.244400 -14.616336
-17.877600 -13.244400 -14.617819
-17.830800 -13.244400 -14.616336
-17.784000 -13.244400 -14.551095
-17.737200 -13.244400 -14.549587
-17.690400 -13.244400 -14.543641
-17.643600 -13.244400 -14.522143
-17.596800 -13.244400 -14.518158
-17.550000 -13.244400 -14.493796
-17.503200 -13.244400 -14.493796
-17.456400 -13.244400 -14.473081
-17.409600 -13.244400 -14.473081
-17.362800 -13.244400 -14.459909
-17.316000 -13.244400 -14.468732
-17.269200 -13.244400 -14.443454
-17.222400 -13.244400 -14.414875
-17.175600 -13.244400 -14.408499
-17.128800 -13.244400 -14.375000
-17.082000 -13.244400 -14.364391
-17.035200 -13.244400 -14.344346
-16.988400 -13.244400 -14.322517
-16.941600 -13.244400 -14.340560
-16.894800 -13.244400 -14.308923
-16.848000 -13.244400 -14.277123
-16.801200 -13.244400 -14.232344
-16.754400 -13.244400 -14.215881
-16.707600 -13.244400 -14.202251
-16.660800 -13.244400 -14.154322
-16.614000 -13.244400 -14.123018
-16.567200 -13.244400 -14.107082
-16.520400 -13.244400 -14.031664
-16.473600 -13.244400 -14.023648
-16.426800 -13.244400 -13.989800
-16.380000 -13.244400 -13.954299
-16.333200 -13.244400 -13.868407
-16.286400 -13.244400 -13.769411
-16.239600 -13.244400 -13.681554
-15.865200 -13.244400 -11.547284
-15.818400 -13.244400 -11.618150
-14.882400 -13.244400 5.113213
-14.835600 -13.244400 5.152106
-14.788800 -13.244400 5.176084
-14.742000 -13.244400 5.209086
-14.695200 -13.244400 5.237925
-14.648400 -13.244400 5.279516
-14.601600 -13.244400 5.302974
-14.554800 -13.244400 5.327048
-14.508000 -13.244400 5.340337
-14.461200 -13.244400 5.365327
-14.414400 -13.244400 5.383967
-14.367600 -13.244400 5.396022
-14.320800 -13.244400 5.403839
-14.274000 -13.244400 5.410060
-14.227200 -13.244400 5.416189
-14.180400 -13.244400 5.430701
-14.133600 -13.244400 5.431257
-14.086800 -13.244400 5.441613
-14.040000 -13.244400 5.449281
-13.993200 -13.244400 5.455360
-13.946400 -13.244400 5.472345
-13.899600 -13.244400 5.481134
-13.852800 -13.244400 5.482291
-13.806000 -13.244400 5.488709
-13.759200 -13.244400 5.496328
-13.712400 -13.244400 5.506738
-13.665600 -13.244400 5.512063
-13.618800 -13.244400 5.528791
-13.572000 -13.244400 5.534459
-13.525200 -13.244400 5.582449
-13.478400 -13.244400 5.605885
-2.433600 -13.244400 7.892513
-2.386800 -13.244400 7.876051
-2.340000 -13.244400 7.827958
-2.293200 -13.244400 7.796214
-2.246400 -13.244400 7.733731
-2.199600 -13.244400 7.660305
-2.152800 -13.244400 7.595316
-2.106000 -13.244400 7.555320
-2.059200 -13.244400 7.491804
-2.012400 -13.244400 7.364286
-1.965600 -13.244400 7.292454
-1.918800 -13.244400 7.209037
-1.872000 -13.244400 7.161284
-1.825200 -13.244400 7.114659
-1.778400 -13.244400 7.074301
-1.731600 -13.244400 6.984707
-1.684800 -13.244400 6.909498
-1.638000 -13.244400 6.863765
-1.591200 -13.244400 6.802750
-1.544400 -13.244400 6.762443
-1.497600 -13.244400 6.670081
-1.450800 -13.244400 6.610420
-1.404000 -13.244400 6.570732
-1.357200 -13.244400 6.554042
-1.310400 -13.244400 6.493403
-1.263600 -13.244400 6.472759
-1.216800 -13.244400 6.435386
-1.170000 -13.244400 6.414323
-1.123200 -13.244400 6.396294
-1.076400 -13.244400 6.350621
-1.029600 -13.244400 6.292524
-0.982800 -13.244400 6.265350
-0.936000 -13.244400 6.201291
-0.889200 -13.244400 6.180406
-0.842400 -13.244400 6.150794
-0.795600 -13.244400 6.143475
-0.748800 -13.244400 6.135948
-0.702000 -13.244400 6.127063
-0.655200 -13.244400 6.097024
-0.608400 -13.244400 6.080661
-0.561600 -13.244400 6.037079
-0.514800 -13.244400 5.994853
-0.468000 -13.244400 5.962466
-0.421200 -13.244400 5.934073
-0.374400 -13.244400 5.923503
-0.327600 -13.244400 5.897024
-0.280800 -13.244400 5.881049
-0.234000 -13.244400 5.876597
-0.187200 -13.244400 5.857875
-0.140400 -13.244400 5.847142
-0.093600 -13.244400 5.819156
-0.046800 -13.244400 5.819156
0.000000 -13.244400 5.790496
0.046800 -13.244400 5.792112
0.093600 -13.244400 5.790014
0.140400 -13.244400 5.774394
0.187200 -13.244400 5.761420
0.234000 -13.244400 5.745105
0.280800 -13.244400 5.733474
0.327600 -13.244400 5.732486
0.374400 -13.244400 5.692757
0.421200 -13.244400 5.683686
0.468000 -13.244400 5.658223
0.514800 -13.244400 5.658223
0.561600 -13.244400 5.656262
0.608400 -13.244400 5.655825
0.655200 -13.244400 5.655825
0.702000 -13.244400 5.645802
0.748800 -13.244400 5.626546
0.795600 -13.244400 5.621027
0.842400 -13.244400 5.605577
0.889200 -13.244400 5.588928
0.936000 -13.244400 5.588928
0.982800 -13.244400 5.588928
1.029600 -13.244400 5.585555
1.076400 -13.244400 5.585555
1.123200 -13.244400 5.585555
1.170000 -13.244400 5.585555
1.216800 -13.244400 5.581110
1.263600 -13.244400 5.573267
1.310400 -13.244400 5.567098
1.357200 -13.244400 5.567098
1.404000 -13.244400 5.567098
1.450800 -13.244400 5.536193
1.497600 -13.244400 5.544012
1.544400 -13.244400 5.560348
1.591200 -13.244400 5.560348
1.638000 -13.244400 5.551460
1.684800 -13.244400 5.559417
1.731600 -13.244400 5.568890
1.778400 -13.244400 5.569648
1.825200 -13.244400 5.570194
1.872000 -13.244400 5.580250
1.918800 -13.244400 5.580250
1.965600 -13.244400 5.580616
2.012400 -13.244400 5.588418
2.059200 -13.244400 5.580616
2.106000 -13.244400 5.574332
2.152800 -13.244400 5.574332
2.199600 -13.244400 5.584182
2.246400 -13.244400 5.596209
2.293200 -13.244400 5.602422
2.340000 -13.244400 5.616228
2.386800 -13.244400 5.613209
2.433600 -13.244400 5.613855
2.480400 -13.244400 5.630257
2.527200 -13.244400 5.623965
2.574000 -13.244400 5.631506
2.620800 -13.244400 5.635807
2.667600 -13.244400 5.630257
2.714400 -13.244400 5.654816
2.761200 -13.244400 5.676235
2.808000 -13.244400 5.703508
2.854800 -13.244400 5.704611
2.901600 -13.244400 5.706702
2.948400 -13.244400 5.711070
2.995200 -13.244400 5.712394
3.042000 -13.244400 5.710069
3.088800 -13.244400 5.710069
3.135600 -13.244400 5.702199
3.182400 -13.244400 5.707011
3.229200 -13.244400 5.707011
3.276000 -13.244400 5.735473
3.322800 -13.244400 5.740711
3.369600 -13.244400 5.746513
3.416400 -13.244400 5.753285
3.463200 -13.244400 5.783233
3.510000 -13.244400 5.803853
3.556800 -13.244400 5.834623
3.603600 -13.244400 5.842987
3.650400 -13.244400 5.859822
3.697200 -13.244400 5.870625
3.744000 -13.244400 5.870625
3.790800 -13.244400 5.870625
3.837600 -13.244400 5.870625
3.884400 -13.244400 5.873308
3.931200 -13.244400 5.883593
3.978000 -13.244400 5.901622
4.024800 -13.244400 5.907641
4.071600 -13.244400 5.935500
4.118400 -13.244400 5.945342
4.165200 -13.244400 5.975270
4.212000 -13.244400 6.004303
4.258800 -13.244400 6.010394
4.305600 -13.244400 6.020940
4.352400 -13.244400 6.026755
4.399200 -13.244400 6.026903
4.446000 -13.244400 6.044336
4.492800 -13.244400 6.057793
4.539600 -13.244400 6.076407
4.586400 -13.244400 6.092001
4.633200 -13.244400 6.076407
4.680000 -13.244400 6.076407
4.726800 -13.244400 6.077136
4.773600 -13.244400 6.076407
4.820400 -13.244400 6.077136
4.867200 -13.244400 6.095759
4.914000 -13.244400 6.113653
4.960800 -13.244400 6.152435
5.007600 -13.244400 6.178551
5.054400 -13.244400 6.213519
5.101200 -13.244400 6.216795
5.148000 -13.244400 6.216795
5.194800 -13.244400 6.215277
5.241600 -13.244400 6.224944
5.288400 -13.244400 6.231565
5.335200 -13.244400 6.244474
5.382000 -13.244400 6.252849
5.428800 -13.244400 6.279855
5.475600 -13.244400 6.310325
5.522400 -13.244400 6.320612
5.569200 -13.244400 6.325377
5.616000 -13.244400 6.339897
5.662800 -13.244400 6.352574
5.709600 -13.244400 6.356324
5.756400 -13.244400 6.377708
5.803200 -13.244400 6.393654
5.850000 -13.244400 6.426755
5.896800 -13.244400 6.440904
5.943600 -13.244400 6.464760
5.990400 -13.244400 6.480127
6.037200 -13.244400 6.518791
6.084000 -13.244400 6.518791
6.130800 -13.244400 6.524675
6.177600 -13.244400 6.541167
6.224400 -13.244400 6.572395
6.271200 -13.244400 6.658539
6.318000 -13.244400 6.676723
6.364800 -13.244400 6.685913
6.411600 -13.244400 6.687385
6.458400 -13.244400 6.696513
6.505200 -13.244400 6.710382
6.552000 -13.244400 6.714073
6.598800 -13.244400 6.747781
6.645600 -13.244400 6.765059
6.692400 -13.244400 6.767788
6.739200 -13.244400 6.812414
6.786000 -13.244400 6.838287
6.832800 -13.244400 6.851173
6.879600 -13.244400 6.869517
6.926400 -13.244400 6.875172
6.973200 -13.244400 6.874066
7.020000 -13.244400 6.875172
7.066800 -13.244400 6.909974
7.113600 -13.244400 6.957901
7.160400 -13.244400 7.017778
7.207200 -13.244400 7.070583
7.254000 -13.244400 7.083873
7.300800 -13.244400 7.117239
7.347600 -13.244400 7.141752
7.394400 -13.244400 7.166653
7.441200 -13.244400 7.213488
7.488000 -13.244400 7.230091
7.534800 -13.244400 7.243562
7.581600 -13.244400 7.265575
7.628400 -13.244400 7.315869
7.675200 -13.244400 7.369466
7.722000 -13.244400 7.377603
7.768800 -13.244400 7.406689
7.815600 -13.244400 7.426844
7.862400 -13.244400 7.429188
7.909200 -13.244400 7.457842
7.956000 -13.244400 7.464999
8.002800 -13.244400 7.476956
8.049600 -13.244400 7.520131
8.096400 -13.244400 7.571050
8.143200 -13.244400 7.599287
8.190000 -13.244400 7.642847
8.236800 -13.244400 7.680210
8.283600 -13.244400 7.706824
8.330400 -13.244400 7.731075
8.377200 -13.244400 7.738313
8.424000 -13.244400 7.756849
8.470800 -13.244400 7.785435
8.517600 -13.244400 7.826934
8.564400 -13.244400 7.844518
8.611200 -13.244400 7.928566
8.658000 -13.244400 7.979172
8.704800 -13.244400 7.995336
8.751600 -13.244400 8.012184
8.798400 -13.244400 8.041375
8.845200 -13.244400 8.074492
8.892000 -13.244400 8.125391
8.938800 -13.244400 8.191962
8.985600 -13.244400 8.211806
9.032400 -13.244400 8.282999
9.079200 -13.244400 8.338954
9.126000 -13.244400 8.406866
9.172800 -13.244400 8.447417
9.219600 -13.244400 8.474439
9.266400 -13.244400 8.565870
9.313200 -13.244400 8.652085
9.360000 -13.244400 8.727940
9.406800 -13.244400 8.855150
9.453600 -13.244400 8.971329
9.500400 -13.244400 9.068912
9.547200 -13.244400 9.157147
9.594000 -13.244400 9.229952
9.640800 -13.244400 9.292217
9.687600 -13.244400 9.373508
9.734400 -13.244400 9.453937
9.781200 -13.244400 10.023504
14.367600 -13.244400 7.691027
14.461200 -13.244400 7.693442
14.508000 -13.244400 7.699023
14.648400 -13.244400 7.704923
14.695200 -13.244400 7.694714
14.742000 -13.244400 7.698895
14.788800 -13.244400 7.698895
14.835600 -13.244400 7.698895
14.882400 -13.244400 7.711688
15.771600 -13.244400 6.458098
16.941600 -13.244400 4.123806
16.988400 -13.244400 3.874357
17.035200 -13.244400 3.752252
17.175600 -13.244400 3.098755
17.222400 -13.244400 2.933359
17.596800 -13.244400 1.182610
17.830800 -13.244400 -0.096678
17.877600 -13.244400 -0.361547
18.298800 -13.244400 -2.584322
-18.720000 -13.197600 0.000000
-18.673200 -13.197600 0.000000
-18.626400 -13.197600 0.000000
-18.579600 -13.197600 -14.890904
-18.532800 -13.197600 -14.860837
-18.486000 -13.197600 -14.825991
-18.439200 -13.197600 -14.767881
-18.392400 -13.197600 -14.746291
-18.345600 -13.197600 -14.731934
-18.298800 -13.197600 -14.731934
-18.252000 -13.197600 -14.724838
-18.205200 -13.197600 -14.711074
-18.158400 -13.197600 -14.724838
-18.111600 -13.197600 -14.724838
-18.064800 -13.197600 -14.667827
-18.018000 -13.197600 -14.661829
-17.971200 -13.197600 -14.628533
-17.924400 -13.197600 -14.622015
-17.877600 -13.197600 -14.623734
-17.830800 -13.197600 -14.620436
-17.784000 -13.197600 -14.554325
-17.737200 -13.197600 -14.554325
-17.690400 -13.197600 -14.551095
-17.643600 -13.197600 -14.532065
-17.596800 -13.197600 -14.522143
-17.550000 -13.197600 -14.505115
-17.503200 -13.197600 -14.505115
-17.456400 -13.197600 -14.499821
-17.409600 -13.197600 -14.476024
-17.362800 -13.197600 -14.438977
-17.316000 -13.197600 -14.430857
-17.269200 -13.197600 -14.421686
-17.222400 -13.197600 -14.385544
-17.175600 -13.197600 -14.384836
-17.128800 -13.197600 -14.367497
-17.082000 -13.197600 -14.361019
-17.035200 -13.197600 -14.340560
-16.988400 -13.197600 -14.317108
-16.941600 -13.197600 -14.310610
-16.894800 -13.197600 -14.307818
-16.848000 -13.197600 -14.239642
-16.801200 -13.197600 -14.232344
-16.754400 -13.197600 -14.230433
-16.707600 -13.197600 -14.230433
-16.660800 -13.197600 -14.188171
-16.614000 -13.197600 -14.135248
-16.567200 -13.197600 -14.109018
-16.520400 -13.197600 -14.031664
-16.473600 -13.197600 -14.023648
-16.426800 -13.197600 -13.989800
-16.380000 -13.197600 -13.944017
-16.333200 -13.197600 -13.800775
-16.286400 -13.197600 -13.762511
-15.865200 -13.197600 -11.593035
-15.818400 -13.197600 -11.641638
-14.929200 -13.197600 5.112022
-14.882400 -13.197600 5.135841
-14.835600 -13.197600 5.167229
-14.788800 -13.197600 5.191803
-14.742000 -13.197600 5.233309
-14.695200 -13.197600 5.267460
-14.648400 -13.197600 5.294233
-14.601600 -13.197600 5.310607
-14.554800 -13.197600 5.334704
-14.508000 -13.197600 5.361920
-14.461200 -13.197600 5.372546
-14.414400 -13.197600 5.393723
-14.367600 -13.197600 5.405639
-14.320800 -13.197600 5.410060
-14.274000 -13.197600 5.417030
-14.227200 -13.197600 5.422924
-14.180400 -13.197600 5.430960
-14.133600 -13.197600 5.432375
-14.086800 -13.197600 5.449703
-14.040000 -13.197600 5.454219
-13.993200 -13.197600 5.464485
-13.946400 -13.197600 5.477011
-13.899600 -13.197600 5.482291
-13.852800 -13.197600 5.486334
-13.806000 -13.197600 5.498402
-13.759200 -13.197600 5.504399
-13.712400 -13.197600 5.507448
-13.665600 -13.197600 5.517498
-13.618800 -13.197600 5.534459
-13.572000 -13.197600 5.581687
-13.525200 -13.197600 5.613460
-2.433600 -13.197600 7.952951
-2.386800 -13.197600 7.905923
-2.340000 -13.197600 7.885195
-2.293200 -13.197600 7.837137
-2.246400 -13.197600 7.772223
-2.199600 -13.197600 7.697443
-2.152800 -13.197600 7.646603
-2.106000 -13.197600 7.562516
-2.059200 -13.197600 7.498498
-2.012400 -13.197600 7.388212
-1.965600 -13.197600 7.292454
-1.918800 -13.197600 7.206159
-1.872000 -13.197600 7.155377
-1.825200 -13.197600 7.112105
-1.778400 -13.197600 7.061298
-1.731600 -13.197600 6.929122
-1.684800 -13.197600 6.884377
-1.638000 -13.197600 6.816567
-1.591200 -13.197600 6.800135
-1.544400 -13.197600 6.744075
-1.497600 -13.197600 6.668588
-1.450800 -13.197600 6.643299
-1.404000 -13.197600 6.588155
-1.357200 -13.197600 6.565152
-1.310400 -13.197600 6.513330
-1.263600 -13.197600 6.472759
-1.216800 -13.197600 6.435386
-1.170000 -13.197600 6.423859
-1.123200 -13.197600 6.396294
-1.076400 -13.197600 6.350621
-1.029600 -13.197600 6.288909
-0.982800 -13.197600 6.260464
-0.936000 -13.197600 6.192612
-0.889200 -13.197600 6.183496
-0.842400 -13.197600 6.150794
-0.795600 -13.197600 6.146380
-0.748800 -13.197600 6.136867
-0.702000 -13.197600 6.127063
-0.655200 -13.197600 6.097024
-0.608400 -13.197600 6.083395
-0.561600 -13.197600 6.038711
-0.514800 -13.197600 6.005375
-0.468000 -13.197600 5.984323
-0.421200 -13.197600 5.960002
-0.374400 -13.197600 5.933192
-0.327600 -13.197600 5.910446
-0.280800 -13.197600 5.885176
-0.234000 -13.197600 5.881049
-0.187200 -13.197600 5.857875
-0.140400 -13.197600 5.851853
-0.093600 -13.197600 5.819156
-0.046800 -13.197600 5.816156
0.000000 -13.197600 5.790496
0.046800 -13.197600 5.792112
0.093600 -13.197600 5.790496
0.140400 -13.197600 5.774394
0.187200 -13.197600 5.766301
0.234000 -13.197600 5.754750
0.280800 -13.197600 5.744755
0.327600 -13.197600 5.744673
0.374400 -13.197600 5.713143
0.421200 -13.197600 5.690272
0.468000 -13.197600 5.683686
0.514800 -13.197600 5.671337
0.561600 -13.197600 5.668010
0.608400 -13.197600 5.658770
0.655200 -13.197600 5.658770
0.702000 -13.197600 5.656262
0.748800 -13.197600 5.655346
0.795600 -13.197600 5.626546
0.842400 -13.197600 5.601796
0.889200 -13.197600 5.580652
0.936000 -13.197600 5.580153
0.982800 -13.197600 5.580153
1.029600 -13.197600 5.580153
1.076400 -13.197600 5.580652
1.123200 -13.197600 5.582597
1.170000 -13.197600 5.585555
1.216800 -13.197600 5.573267
1.263600 -13.197600 5.567666
1.310400 -13.197600 5.567098
1.357200 -13.197600 5.556986
1.404000 -13.197600 5.553491
1.450800 -13.197600 5.544932
1.497600 -13.197600 5.544712
1.544400 -13.197600 5.544932
1.591200 -13.197600 5.544932
1.638000 -13.197600 5.544012
1.684800 -13.197600 5.544712
1.731600 -13.197600 5.559417
1.778400 -13.197600 5.560348
1.825200 -13.197600 5.569648
1.872000 -13.197600 5.573797
1.918800 -13.197600 5.574332
1.965600 -13.197600 5.578745
2.012400 -13.197600 5.583145
2.059200 -13.197600 5.578745
2.106000 -13.197600 5.574332
2.152800 -13.197600 5.574332
2.199600 -13.197600 5.577768
2.246400 -13.197600 5.588418
2.293200 -13.197600 5.596209
2.340000 -13.197600 5.602508
2.386800 -13.197600 5.602508
2.433600 -13.197600 5.613209
2.480400 -13.197600 5.623158
2.527200 -13.197600 5.623158
2.574000 -13.197600 5.631506
2.620800 -13.197600 5.636389
2.667600 -13.197600 5.631050
2.714400 -13.197600 5.654816
2.761200 -13.197600 5.670089
2.808000 -13.197600 5.677820
2.854800 -13.197600 5.681039
2.901600 -13.197600 5.681039
2.948400 -13.197600 5.685947
2.995200 -13.197600 5.702199
3.042000 -13.197600 5.685947
3.088800 -13.197600 5.702199
3.135600 -13.197600 5.685947
3.182400 -13.197600 5.707011
3.229200 -13.197600 5.707011
3.276000 -13.197600 5.730315
3.322800 -13.197600 5.740711
3.369600 -13.197600 5.752527
3.416400 -13.197600 5.753285
3.463200 -13.197600 5.775051
3.510000 -13.197600 5.790958
3.556800 -13.197600 5.808962
3.603600 -13.197600 5.826087
3.650400 -13.197600 5.834623
3.697200 -13.197600 5.850497
3.744000 -13.197600 5.866528
3.790800 -13.197600 5.866528
3.837600 -13.197600 5.873308
3.884400 -13.197600 5.873308
3.931200 -13.197600 5.880576
3.978000 -13.197600 5.898248
4.024800 -13.197600 5.903878
4.071600 -13.197600 5.916364
4.118400 -13.197600 5.938418
4.165200 -13.197600 5.942627
4.212000 -13.197600 5.959409
4.258800 -13.197600 5.985881
4.305600 -13.197600 5.993152
4.352400 -13.197600 6.010218
4.399200 -13.197600 6.011217
4.446000 -13.197600 6.027906
4.492800 -13.197600 6.045018
4.539600 -13.197600 6.057004
4.586400 -13.197600 6.076407
4.633200 -13.197600 6.068196
4.680000 -13.197600 6.068196
4.726800 -13.197600 6.076407
4.773600 -13.197600 6.076407
4.820400 -13.197600 6.076707
4.867200 -13.197600 6.096649
4.914000 -13.197600 6.114390
4.960800 -13.197600 6.152435
5.007600 -13.197600 6.165002
5.054400 -13.197600 6.208239
5.101200 -13.197600 6.215277
5.148000 -13.197600 6.215277
5.194800 -13.197600 6.216795
5.241600 -13.197600 6.225244
5.288400 -13.197600 6.233811
5.335200 -13.197600 6.245493
5.382000 -13.197600 6.262879
5.428800 -13.197600 6.287179
5.475600 -13.197600 6.310325
5.522400 -13.197600 6.314680
5.569200 -13.197600 6.325377
5.616000 -13.197600 6.340150
5.662800 -13.197600 6.352574
5.709600 -13.197600 6.356324
5.756400 -13.197600 6.377708
5.803200 -13.197600 6.393654
5.850000 -13.197600 6.428951
5.896800 -13.197600 6.457153
5.943600 -13.197600 6.470433
5.990400 -13.197600 6.480910
6.037200 -13.197600 6.518791
6.084000 -13.197600 6.521464
6.130800 -13.197600 6.524675
6.177600 -13.197600 6.552956
6.224400 -13.197600 6.595268
6.271200 -13.197600 6.646963
6.318000 -13.197600 6.673044
6.364800 -13.197600 6.676723
6.411600 -13.197600 6.685913
6.458400 -13.197600 6.687200
6.505200 -13.197600 6.687385
6.552000 -13.197600 6.692140
6.598800 -13.197600 6.714073
6.645600 -13.197600 6.754498
6.692400 -13.197600 6.765059
6.739200 -13.197600 6.812391
6.786000 -13.197600 6.831035
6.832800 -13.197600 6.841321
6.879600 -13.197600 6.851173
6.926400 -13.197600 6.859891
6.973200 -13.197600 6.870684
7.020000 -13.197600 6.873404
7.066800 -13.197600 6.879715
7.113600 -13.197600 6.933620
7.160400 -13.197600 6.975690
7.207200 -13.197600 7.011935
7.254000 -13.197600 7.041745
7.300800 -13.197600 7.096333
7.347600 -13.197600 7.115759
7.394400 -13.197600 7.127915
7.441200 -13.197600 7.162575
7.488000 -13.197600 7.218420
7.534800 -13.197600 7.230450
7.581600 -13.197600 7.244199
7.628400 -13.197600 7.263123
7.675200 -13.197600 7.316298
7.722000 -13.197600 7.372445
7.768800 -13.197600 7.388212
7.815600 -13.197600 7.429744
7.862400 -13.197600 7.445388
7.909200 -13.197600 7.461363
7.956000 -13.197600 7.467838
8.002800 -13.197600 7.487896
8.049600 -13.197600 7.527807
8.096400 -13.197600 7.577065
8.143200 -13.197600 7.630168
8.190000 -13.197600 7.655678
8.236800 -13.197600 7.712946
8.283600 -13.197600 7.716504
8.330400 -13.197600 7.734516
8.377200 -13.197600 7.756849
8.424000 -13.197600 7.769436
8.470800 -13.197600 7.789613
8.517600 -13.197600 7.822385
8.564400 -13.197600 7.844518
8.611200 -13.197600 7.938939
8.658000 -13.197600 7.986698
8.704800 -13.197600 8.004796
8.751600 -13.197600 8.038696
8.798400 -13.197600 8.067835
8.845200 -13.197600 8.091221
8.892000 -13.197600 8.139203
8.938800 -13.197600 8.208811
8.985600 -13.197600 8.222262
9.032400 -13.197600 8.272626
9.079200 -13.197600 8.338335
9.126000 -13.197600 8.386036
9.172800 -13.197600 8.438771
9.219600 -13.197600 8.468577
9.266400 -13.197600 8.612100
9.313200 -13.197600 8.709942
9.360000 -13.197600 8.752895
9.406800 -13.197600 8.857510
9.453600 -13.197600 8.997326
9.500400 -13.197600 9.114186
9.547200 -13.197600 9.226798
9.594000 -13.197600 9.306871
9.640800 -13.197600 9.371976
9.687600 -13.197600 9.465692
9.734400 -13.197600 9.572064
9.781200 -13.197600 9.820833
13.899600 -13.197600 7.624634
13.946400 -13.197600 7.633984
14.320800 -13.197600 7.656367
14.367600 -13.197600 7.685794
14.414400 -13.197600 7.691131
14.461200 -13.197600 7.699023
14.601600 -13.197600 7.733611
14.648400 -13.197600 7.735018
14.742000 -13.197600 7.704923
14.788800 -13.197600 7.708918
14.835600 -13.197600 7.709423
14.882400 -13.197600 7.738081
16.473600 -13.197600 6.344952
16.520400 -13.197600 6.349272
17.035200 -13.197600 3.856704
17.082000 -13.197600 3.670957
17.128800 -13.197600 3.534855
17.175600 -13.197600 3.328052
17.222400 -13.197600 3.097219
17.316000 -13.197600 2.759080
-18.720000 -13.150800 0.000000
-18.673200 -13.150800 0.000000
-18.626400 -13.150800 0.000000
-18.579600 -13.150800 -14.948236
-18.532800 -13.150800 -14.887091
-18.486000 -13.150800 -14.855305
-18.439200 -13.150800 -14.839049
-18.392400 -13.150800 -14.767881
-18.345600 -13.150800 -14.756270
-18.298800 -13.150800 -14.752311
-18.252000 -13.150800 -14.745298
-18.205200 -13.150800 -14.745298
-18.158400 -13.150800 -14.753448
-18.111600 -13.150800 -14.743052
-18.064800 -13.150800 -14.669764
-18.018000 -13.150800 -14.661829
-17.971200 -13.150800 -14.634120
-17.924400 -13.150800 -14.622015
-17.877600 -13.150800 -14.623734
-17.830800 -13.150800 -14.608269
-17.784000 -13.150800 -14.560904
-17.737200 -13.150800 -14.590724
-17.690400 -13.150800 -14.590724
-17.643600 -13.150800 -14.590724
-17.596800 -13.150800 -14.581735
-17.550000 -13.150800 -14.518158
-17.503200 -13.150800 -14.507944
-17.456400 -13.150800 -14.501631
-17.409600 -13.150800 -14.476024
-17.362800 -13.150800 -14.430857
-17.316000 -13.150800 -14.421686
-17.269200 -13.150800 -14.421549
-17.222400 -13.150800 -14.380321
-17.175600 -13.150800 -14.374951
-17.128800 -13.150800 -14.367497
-17.082000 -13.150800 -14.354135
-17.035200 -13.150800 -14.340560
-16.988400 -13.150800 -14.322517
-16.941600 -13.150800 -14.323229
-16.894800 -13.150800 -14.308923
-16.848000 -13.150800 -14.298352
-16.801200 -13.150800 -14.232344
-16.754400 -13.150800 -14.232344
-16.707600 -13.150800 -14.230433
-16.660800 -13.150800 -14.154322
-16.614000 -13.150800 -14.119410
-16.567200 -13.150800 -14.099938
-16.520400 -13.150800 -14.023648
-16.473600 -13.150800 -14.007090
-16.426800 -13.150800 -13.970845
-16.380000 -13.150800 -13.920070
-16.333200 -13.150800 -13.769411
-15.912000 -13.150800 -11.618150
-15.865200 -13.150800 -11.513655
-14.976000 -13.150800 5.126129
-14.929200 -13.150800 5.127356
-14.882400 -13.150800 5.163132
-14.835600 -13.150800 5.188156
-14.788800 -13.150800 5.227648
-14.742000 -13.150800 5.267460
-14.695200 -13.150800 5.281684
-14.648400 -13.150800 5.308978
-14.601600 -13.150800 5.333904
-14.554800 -13.150800 5.355959
-14.508000 -13.150800 5.372502
-14.461200 -13.150800 5.396022
-14.414400 -13.150800 5.404688
-14.367600 -13.150800 5.414205
-14.320800 -13.150800 5.419945
-14.274000 -13.150800 5.423633
-14.227200 -13.150800 5.428888
-14.180400 -13.150800 5.431257
-14.133600 -13.150800 5.441613
-14.086800 -13.150800 5.454498
-14.040000 -13.150800 5.455360
-13.993200 -13.150800 5.470568
-13.946400 -13.150800 5.481490
-13.899600 -13.150800 5.485530
-13.852800 -13.150800 5.492224
-13.806000 -13.150800 5.506643
-13.759200 -13.150800 5.507242
-13.712400 -13.150800 5.516653
-13.665600 -13.150800 5.529479
-13.618800 -13.150800 5.556791
-13.572000 -13.150800 5.618597
-2.433600 -13.150800 7.989779
-2.386800 -13.150800 7.957596
-2.340000 -13.150800 7.906042
-2.293200 -13.150800 7.876051
-2.246400 -13.150800 7.806516
-2.199600 -13.150800 7.729741
-2.152800 -13.150800 7.647224
-2.106000 -13.150800 7.556585
-2.059200 -13.150800 7.494511
-2.012400 -13.150800 7.360485
-1.965600 -13.150800 7.307424
-1.918800 -13.150800 7.204291
-1.872000 -13.150800 7.152876
-1.825200 -13.150800 7.112105
-1.778400 -13.150800 6.988231
-1.731600 -13.150800 6.890831
-1.684800 -13.150800 6.863765
-1.638000 -13.150800 6.809533
-1.591200 -13.150800 6.762443
-1.544400 -13.150800 6.678253
-1.497600 -13.150800 6.652446
-1.450800 -13.150800 6.634180
-1.404000 -13.150800 6.598562
-1.357200 -13.150800 6.557051
-1.310400 -13.150800 6.513330
-1.263600 -13.150800 6.480064
-1.216800 -13.150800 6.435386
-1.170000 -13.150800 6.414323
-1.123200 -13.150800 6.395668
-1.076400 -13.150800 6.329116
-1.029600 -13.150800 6.281063
-0.982800 -13.150800 6.242832
-0.936000 -13.150800 6.191986
-0.889200 -13.150800 6.180406
-0.842400 -13.150800 6.150794
-0.795600 -13.150800 6.147544
-0.748800 -13.150800 6.136867
-0.702000 -13.150800 6.116207
-0.655200 -13.150800 6.085554
-0.608400 -13.150800 6.078662
-0.561600 -13.150800 6.038711
-0.514800 -13.150800 6.015977
-0.468000 -13.150800 5.986859
-0.421200 -13.150800 5.960002
-0.374400 -13.150800 5.939795
-0.327600 -13.150800 5.915735
-0.280800 -13.150800 5.897024
-0.234000 -13.150800 5.892166
-0.187200 -13.150800 5.864115
-0.140400 -13.150800 5.855424
-0.093600 -13.150800 5.837364
-0.046800 -13.150800 5.834780
0.000000 -13.150800 5.797978
0.046800 -13.150800 5.792112
0.093600 -13.150800 5.798320
0.140400 -13.150800 5.790496
0.187200 -13.150800 5.770654
0.234000 -13.150800 5.770654
0.280800 -13.150800 5.749024
0.327600 -13.150800 5.745105
0.374400 -13.150800 5.733194
0.421200 -13.150800 5.690272
0.468000 -13.150800 5.686124
0.514800 -13.150800 5.677283
0.561600 -13.150800 5.671337
0.608400 -13.150800 5.668010
0.655200 -13.150800 5.661413
0.702000 -13.150800 5.661054
0.748800 -13.150800 5.656262
0.795600 -13.150800 5.626546
0.842400 -13.150800 5.622290
0.889200 -13.150800 5.591358
0.936000 -13.150800 5.589428
0.982800 -13.150800 5.580652
1.029600 -13.150800 5.589362
1.076400 -13.150800 5.582597
1.123200 -13.150800 5.589173
1.170000 -13.150800 5.589173
1.216800 -13.150800 5.582597
1.263600 -13.150800 5.581110
1.310400 -13.150800 5.581110
1.357200 -13.150800 5.567098
1.404000 -13.150800 5.567098
1.450800 -13.150800 5.564706
1.497600 -13.150800 5.559564
1.544400 -13.150800 5.560348
1.591200 -13.150800 5.553491
1.638000 -13.150800 5.544932
1.684800 -13.150800 5.559417
1.731600 -13.150800 5.568890
1.778400 -13.150800 5.570194
1.825200 -13.150800 5.570194
1.872000 -13.150800 5.573797
1.918800 -13.150800 5.578745
1.965600 -13.150800 5.580616
2.012400 -13.150800 5.583727
2.059200 -13.150800 5.580616
2.106000 -13.150800 5.573960
2.152800 -13.150800 5.573960
2.199600 -13.150800 5.573960
2.246400 -13.150800 5.577768
2.293200 -13.150800 5.584182
2.340000 -13.150800 5.573960
2.386800 -13.150800 5.599435
2.433600 -13.150800 5.613855
2.480400 -13.150800 5.630257
2.527200 -13.150800 5.630425
2.574000 -13.150800 5.637613
2.620800 -13.150800 5.645700
2.667600 -13.150800 5.637613
2.714400 -13.150800 5.667762
2.761200 -13.150800 5.677820
2.808000 -13.150800 5.677820
2.854800 -13.150800 5.679934
2.901600 -13.150800 5.681039
2.948400 -13.150800 5.685947
2.995200 -13.150800 5.688220
3.042000 -13.150800 5.678040
3.088800 -13.150800 5.685947
3.135600 -13.150800 5.685947
3.182400 -13.150800 5.715185
3.229200 -13.150800 5.730223
3.276000 -13.150800 5.740027
3.322800 -13.150800 5.741167
3.369600 -13.150800 5.757736
3.416400 -13.150800 5.758518
3.463200 -13.150800 5.797324
3.510000 -13.150800 5.807096
3.556800 -13.150800 5.813185
3.603600 -13.150800 5.826087
3.650400 -13.150800 5.834623
3.697200 -13.150800 5.847881
3.744000 -13.150800 5.850314
3.790800 -13.150800 5.847881
3.837600 -13.150800 5.858380
3.884400 -13.150800 5.858380
3.931200 -13.150800 5.876957
3.978000 -13.150800 5.879834
4.024800 -13.150800 5.879834
4.071600 -13.150800 5.907669
4.118400 -13.150800 5.924956
4.165200 -13.150800 5.941841
4.212000 -13.150800 5.951717
4.258800 -13.150800 5.971908
4.305600 -13.150800 5.981834
4.352400 -13.150800 5.993152
4.399200 -13.150800 5.998779
4.446000 -13.150800 6.024341
4.492800 -13.150800 6.027961
4.539600 -13.150800 6.045018
4.586400 -13.150800 6.068256
4.633200 -13.150800 6.068196
4.680000 -13.150800 6.068196
4.726800 -13.150800 6.074848
4.773600 -13.150800 6.074348
4.820400 -13.150800 6.074848
4.867200 -13.150800 6.095759
4.914000 -13.150800 6.115165
4.960800 -13.150800 6.152435
5.007600 -13.150800 6.178551
5.054400 -13.150800 6.193552
5.101200 -13.150800 6.213519
5.148000 -13.150800 6.208239
5.194800 -13.150800 6.213862
5.241600 -13.150800 6.222580
5.288400 -13.150800 6.231565
5.335200 -13.150800 6.244474
5.382000 -13.150800 6.276297
5.428800 -13.150800 6.290481
5.475600 -13.150800 6.311600
5.522400 -13.150800 6.324552
5.569200 -13.150800 6.337735
5.616000 -13.150800 6.348527
5.662800 -13.150800 6.356324
5.709600 -13.150800 6.364812
5.756400 -13.150800 6.379917
5.803200 -13.150800 6.419866
5.850000 -13.150800 6.457153
5.896800 -13.150800 6.471562
5.943600 -13.150800 6.478256
5.990400 -13.150800 6.490876
6.037200 -13.150800 6.514319
6.084000 -13.150800 6.518791
6.130800 -13.150800 6.521464
6.177600 -13.150800 6.552956
6.224400 -13.150800 6.598905
6.271200 -13.150800 6.643901
6.318000 -13.150800 6.676723
6.364800 -13.150800 6.679325
6.411600 -13.150800 6.682736
6.458400 -13.150800 6.685913
6.505200 -13.150800 6.688832
6.552000 -13.150800 6.692140
6.598800 -13.150800 6.714073
6.645600 -13.150800 6.754498
6.692400 -13.150800 6.765059
6.739200 -13.150800 6.802034
6.786000 -13.150800 6.820757
6.832800 -13.150800 6.838287
6.879600 -13.150800 6.841321
6.926400 -13.150800 6.851173
6.973200 -13.150800 6.869237
7.020000 -13.150800 6.869517
7.066800 -13.150800 6.874066
7.113600 -13.150800 6.909974
7.160400 -13.150800 6.944637
7.207200 -13.150800 6.973250
7.254000 -13.150800 6.998067
7.300800 -13.150800 7.041745
7.347600 -13.150800 7.083873
7.394400 -13.150800 7.102568
7.441200 -13.150800 7.115759
7.488000 -13.150800 7.125765
7.534800 -13.150800 7.218420
7.581600 -13.150800 7.225066
7.628400 -13.150800 7.244199
7.675200 -13.150800 7.316209
7.722000 -13.150800 7.372445
7.768800 -13.150800 7.408254
7.815600 -13.150800 7.445388
7.862400 -13.150800 7.457842
7.909200 -13.150800 7.464999
7.956000 -13.150800 7.475110
8.002800 -13.150800 7.494933
8.049600 -13.150800 7.527807
8.096400 -13.150800 7.577065
8.143200 -13.150800 7.630168
8.190000 -13.150800 7.655678
8.236800 -13.150800 7.685373
8.283600 -13.150800 7.716504
8.330400 -13.150800 7.751526
8.377200 -13.150800 7.759849
8.424000 -13.150800 7.773604
8.470800 -13.150800 7.801878
8.517600 -13.150800 7.825409
8.564400 -13.150800 7.869543
8.611200 -13.150800 7.935292
8.658000 -13.150800 7.975281
8.704800 -13.150800 7.994519
8.751600 -13.150800 8.030602
8.798400 -13.150800 8.074492
8.845200 -13.150800 8.099465
8.892000 -13.150800 8.181384
8.938800 -13.150800 8.211806
8.985600 -13.150800 8.229801
9.032400 -13.150800 8.252222
9.079200 -13.150800 8.315700
9.126000 -13.150800 8.377265
9.172800 -13.150800 8.438771
9.219600 -13.150800 8.468577
9.266400 -13.150800 8.607513
9.313200 -13.150800 8.708283
9.360000 -13.150800 8.752895
9.406800 -13.150800 8.864267
9.453600 -13.150800 8.998689
9.500400 -13.150800 9.187336
9.547200 -13.150800 9.244772
9.594000 -13.150800 9.327371
9.640800 -13.150800 9.453937
9.687600 -13.150800 9.564542
9.734400 -13.150800 9.603527
9.781200 -13.150800 9.820833
13.759200 -13.150800 7.638197
13.806000 -13.150800 7.633984
13.852800 -13.150800 7.655006
13.899600 -13.150800 7.640392
14.274000 -13.150800 7.634860
14.320800 -13.150800 7.656367
14.367600 -13.150800 7.688262
14.414400 -13.150800 7.703657
14.461200 -13.150800 7.702919
14.835600 -13.150800 7.712244
16.426800 -13.150800 6.374646
16.473600 -13.150800 6.363834
16.520400 -13.150800 6.374646
17.035200 -13.150800 3.996378
17.082000 -13.150800 3.836074
17.269200 -13.150800 3.015681
18.345600 -13.150800 -2.584858
18.392400 -13.150800 -2.657582
-18.720000 -13.104000 0.000000
-18.673200 -13.104000 0.000000
-18.626400 -13.104000 0.000000
-18.579600 -13.104000 -14.975191
-18.532800 -13.104000 -14.954368
-18.486000 -13.104000 -14.933297
-18.439200 -13.104000 -14.860837
-18.392400 -13.104000 -14.856984
-18.345600 -13.104000 -14.855305
-18.298800 -13.104000 -14.839049
-18.252000 -13.104000 -14.839341
-18.205200 -13.104000 -14.839341
-18.158400 -13.104000 -14.839341
-18.111600 -13.104000 -14.792415
-18.064800 -13.104000 -14.722922
-18.018000 -13.104000 -14.664700
-17.971200 -13.104000 -14.664700
-17.924400 -13.104000 -14.661982
-17.877600 -13.104000 -14.636402
-17.830800 -13.104000 -14.636383
-17.784000 -13.104000 -14.623734
-17.737200 -13.104000 -14.608269
-17.690400 -13.104000 -14.604501
-17.643600 -13.104000 -14.592227
-17.596800 -13.104000 -14.590724
-17.550000 -13.104000 -14.508816
-17.503200 -13.104000 -14.499780
-17.456400 -13.104000 -14.468732
-17.409600 -13.104000 -14.442990
-17.362800 -13.104000 -14.421549
-17.316000 -13.104000 -14.414875
-17.269200 -13.104000 -14.414875
-17.222400 -13.104000 -14.380321
-17.175600 -13.104000 -14.370608
-17.128800 -13.104000 -14.367497
-17.082000 -13.104000 -14.340560
-17.035200 -13.104000 -14.310610
-16.988400 -13.104000 -14.285158
-16.941600 -13.104000 -14.307818
-16.894800 -13.104000 -14.265704
-16.848000 -13.104000 -14.237471
-16.801200 -13.104000 -14.228445
-16.754400 -13.104000 -14.236176
-16.707600 -13.104000 -14.230346
-16.660800 -13.104000 -14.172825
-16.614000 -13.104000 -14.119456
-16.567200 -13.104000 -14.042925
-16.520400 -13.104000 -14.007058
-16.473600 -13.104000 -13.991270
-16.426800 -13.104000 -13.944017
-16.380000 -13.104000 -13.880426
-16.333200 -13.104000 -13.763934
-15.912000 -13.104000 -11.565082
-15.865200 -13.104000 -11.513655
-15.069600 -13.104000 5.078867
-15.022800 -13.104000 5.113007
-14.976000 -13.104000 5.140270
-14.929200 -13.104000 5.152106
-14.882400 -13.104000 5.188156
-14.835600 -13.104000 5.213555
-14.788800 -13.104000 5.260678
-14.742000 -13.104000 5.280806
-14.695200 -13.104000 5.304784
-14.648400 -13.104000 5.332054
-14.601600 -13.104000 5.355959
-14.554800 -13.104000 5.371067
-14.508000 -13.104000 5.391337
-14.461200 -13.104000 5.401839
-14.414400 -13.104000 5.409882
-14.367600 -13.104000 5.420883
-14.320800 -13.104000 5.423924
-14.274000 -13.104000 5.430960
-14.227200 -13.104000 5.436970
-14.180400 -13.104000 5.445441
-14.133600 -13.104000 5.454641
-14.086800 -13.104000 5.464485
-14.040000 -13.104000 5.477011
-13.993200 -13.104000 5.483157
-13.946400 -13.104000 5.484151
-13.899600 -13.104000 5.490441
-13.852800 -13.104000 5.499304
-13.806000 -13.104000 5.507172
-13.759200 -13.104000 5.507448
-13.712400 -13.104000 5.529019
-13.665600 -13.104000 5.537357
-13.618800 -13.104000 5.570960
-13.572000 -13.104000 5.664065
-2.433600 -13.104000 8.072492
-2.386800 -13.104000 8.007073
-2.340000 -13.104000 7.989779
-2.293200 -13.104000 7.893178
-2.246400 -13.104000 7.837695
-2.199600 -13.104000 7.754217
-2.152800 -13.104000 7.659440
-2.106000 -13.104000 7.564317
-2.059200 -13.104000 7.491804
-2.012400 -13.104000 7.360485
-1.965600 -13.104000 7.301431
-1.918800 -13.104000 7.155377
-1.872000 -13.104000 7.122236
-1.825200 -13.104000 7.069979
-1.778400 -13.104000 6.915702
-1.731600 -13.104000 6.880801
-1.684800 -13.104000 6.814096
-1.638000 -13.104000 6.773153
-1.591200 -13.104000 6.724676
-1.544400 -13.104000 6.678253
-1.497600 -13.104000 6.657911
-1.450800 -13.104000 6.647089
-1.404000 -13.104000 6.610420
-1.357200 -13.104000 6.570732
-1.310400 -13.104000 6.533566
-1.263600 -13.104000 6.503500
-1.216800 -13.104000 6.446520
-1.170000 -13.104000 6.423859
-1.123200 -13.104000 6.385468
-1.076400 -13.104000 6.325377
-1.029600 -13.104000 6.274337
-0.982800 -13.104000 6.216291
-0.936000 -13.104000 6.183496
-0.889200 -13.104000 6.165221
-0.842400 -13.104000 6.147544
-0.795600 -13.104000 6.141479
-0.748800 -13.104000 6.126594
-0.702000 -13.104000 6.087038
-0.655200 -13.104000 6.078662
-0.608400 -13.104000 6.067950
-0.561600 -13.104000 6.029494
-0.514800 -13.104000 6.005375
-0.468000 -13.104000 5.984323
-0.421200 -13.104000 5.953048
-0.374400 -13.104000 5.933192
-0.327600 -13.104000 5.910956
-0.280800 -13.104000 5.897024
-0.234000 -13.104000 5.892166
-0.187200 -13.104000 5.864115
-0.140400 -13.104000 5.871147
-0.093600 -13.104000 5.849395
-0.046800 -13.104000 5.837364
0.000000 -13.104000 5.816156
0.046800 -13.104000 5.790496
0.093600 -13.104000 5.798320
0.140400 -13.104000 5.790014
0.187200 -13.104000 5.756533
0.234000 -13.104000 5.754750
0.280800 -13.104000 5.752816
0.327600 -13.104000 5.749024
0.374400 -13.104000 5.742487
0.421200 -13.104000 5.729683
0.468000 -13.104000 5.725605
0.514800 -13.104000 5.702859
0.561600 -13.104000 5.686124
0.608400 -13.104000 5.677283
0.655200 -13.104000 5.668010
0.702000 -13.104000 5.661413
0.748800 -13.104000 5.660902
0.795600 -13.104000 5.629083
0.842400 -13.104000 5.626815
0.889200 -13.104000 5.624335
0.936000 -13.104000 5.591358
0.982800 -13.104000 5.580652
1.029600 -13.104000 5.580652
1.076400 -13.104000 5.580652
1.123200 -13.104000 5.580652
1.170000 -13.104000 5.578505
1.216800 -13.104000 5.578505
1.263600 -13.104000 5.578505
1.310400 -13.104000 5.581110
1.357200 -13.104000 5.573267
1.404000 -13.104000 5.567098
1.450800 -13.104000 5.567098
1.497600 -13.104000 5.575211
1.544400 -13.104000 5.569648
1.591200 -13.104000 5.548492
1.638000 -13.104000 5.544932
1.684800 -13.104000 5.559417
1.731600 -13.104000 5.573612
1.778400 -13.104000 5.573797
1.825200 -13.104000 5.573797
1.872000 -13.104000 5.583145
1.918800 -13.104000 5.590265
1.965600 -13.104000 5.598065
2.012400 -13.104000 5.596209
2.059200 -13.104000 5.584182
2.106000 -13.104000 5.578745
2.152800 -13.104000 5.577768
2.199600 -13.104000 5.574332
2.246400 -13.104000 5.584182
2.293200 -13.104000 5.602422
2.340000 -13.104000 5.602422
2.386800 -13.104000 5.613209
2.433600 -13.104000 5.630257
2.480400 -13.104000 5.636389
2.527200 -13.104000 5.637613
2.574000 -13.104000 5.645700
2.620800 -13.104000 5.650326
2.667600 -13.104000 5.650326
2.714400 -13.104000 5.667762
2.761200 -13.104000 5.681039
2.808000 -13.104000 5.683743
2.854800 -13.104000 5.683743
2.901600 -13.104000 5.688220
2.948400 -13.104000 5.691565
2.995200 -13.104000 5.703233
3.042000 -13.104000 5.703233
3.088800 -13.104000 5.710353
3.135600 -13.104000 5.715185
3.182400 -13.104000 5.730315
3.229200 -13.104000 5.740027
3.276000 -13.104000 5.759379
3.322800 -13.104000 5.761845
3.369600 -13.104000 5.764572
3.416400 -13.104000 5.774697
3.463200 -13.104000 5.803624
3.510000 -13.104000 5.807096
3.556800 -13.104000 5.808962
3.603600 -13.104000 5.813185
3.650400 -13.104000 5.816781
3.697200 -13.104000 5.820497
3.744000 -13.104000 5.830395
3.790800 -13.104000 5.824349
3.837600 -13.104000 5.847881
3.884400 -13.104000 5.850497
3.931200 -13.104000 5.876957
3.978000 -13.104000 5.880576
4.024800 -13.104000 5.880576
4.071600 -13.104000 5.907669
4.118400 -13.104000 5.924956
4.165200 -13.104000 5.941841
4.212000 -13.104000 5.951205
4.258800 -13.104000 5.959036
4.305600 -13.104000 5.973860
4.352400 -13.104000 5.981834
4.399200 -13.104000 5.991737
4.446000 -13.104000 5.994049
4.492800 -13.104000 6.020940
4.539600 -13.104000 6.032808
4.586400 -13.104000 6.045018
4.633200 -13.104000 6.066343
4.680000 -13.104000 6.066745
4.726800 -13.104000 6.069547
4.773600 -13.104000 6.069547
4.820400 -13.104000 6.074348
4.867200 -13.104000 6.075275
4.914000 -13.104000 6.109633
4.960800 -13.104000 6.152435
5.007600 -13.104000 6.169451
5.054400 -13.104000 6.191856
5.101200 -13.104000 6.193552
5.148000 -13.104000 6.192083
5.194800 -13.104000 6.208239
5.241600 -13.104000 6.220900
5.288400 -13.104000 6.225782
5.335200 -13.104000 6.241470
5.382000 -13.104000 6.274875
5.428800 -13.104000 6.285862
5.475600 -13.104000 6.307419
5.522400 -13.104000 6.314680
5.569200 -13.104000 6.324552
5.616000 -13.104000 6.348527
5.662800 -13.104000 6.363928
5.709600 -13.104000 6.369103
5.756400 -13.104000 6.393654
5.803200 -13.104000 6.444129
5.850000 -13.104000 6.474689
5.896800 -13.104000 6.478256
5.943600 -13.104000 6.485481
5.990400 -13.104000 6.504427
6.037200 -13.104000 6.523604
6.084000 -13.104000 6.527720
6.130800 -13.104000 6.535648
6.177600 -13.104000 6.565347
6.224400 -13.104000 6.598905
6.271200 -13.104000 6.637182
6.318000 -13.104000 6.673044
6.364800 -13.104000 6.679325
6.411600 -13.104000 6.685913
6.458400 -13.104000 6.688861
6.505200 -13.104000 6.705999
6.552000 -13.104000 6.710692
6.598800 -13.104000 6.714073
6.645600 -13.104000 6.754498
6.692400 -13.104000 6.766015
6.739200 -13.104000 6.812123
6.786000 -13.104000 6.829885
6.832800 -13.104000 6.833602
6.879600 -13.104000 6.835621
6.926400 -13.104000 6.842096
6.973200 -13.104000 6.865796
7.020000 -13.104000 6.866405
7.066800 -13.104000 6.873404
7.113600 -13.104000 6.904238
7.160400 -13.104000 6.933620
7.207200 -13.104000 6.944637
7.254000 -13.104000 6.986994
7.300800 -13.104000 7.016420
7.347600 -13.104000 7.039263
7.394400 -13.104000 7.076625
7.441200 -13.104000 7.097821
7.488000 -13.104000 7.122024
7.534800 -13.104000 7.167463
7.581600 -13.104000 7.218420
7.628400 -13.104000 7.225066
7.675200 -13.104000 7.302206
7.722000 -13.104000 7.377051
7.768800 -13.104000 7.386831
7.815600 -13.104000 7.426844
7.862400 -13.104000 7.431260
7.909200 -13.104000 7.460098
7.956000 -13.104000 7.467838
8.002800 -13.104000 7.485357
8.049600 -13.104000 7.520131
8.096400 -13.104000 7.606166
8.143200 -13.104000 7.653018
8.190000 -13.104000 7.675416
8.236800 -13.104000 7.723996
8.283600 -13.104000 7.733079
8.330400 -13.104000 7.747596
8.377200 -13.104000 7.753068
8.424000 -13.104000 7.769436
8.470800 -13.104000 7.789613
8.517600 -13.104000 7.816204
8.564400 -13.104000 7.886665
8.611200 -13.104000 7.935292
8.658000 -13.104000 7.975281
8.704800 -13.104000 8.004796
8.751600 -13.104000 8.041375
8.798400 -13.104000 8.067835
8.845200 -13.104000 8.080238
8.892000 -13.104000 8.181384
8.938800 -13.104000 8.214663
8.985600 -13.104000 8.234219
9.032400 -13.104000 8.260099
9.079200 -13.104000 8.302791
9.126000 -13.104000 8.386036
9.172800 -13.104000 8.457632
9.219600 -13.104000 8.548546
9.266400 -13.104000 8.612100
9.313200 -13.104000 8.684616
9.360000 -13.104000 8.761173
9.406800 -13.104000 8.955550
9.453600 -13.104000 9.015857
9.500400 -13.104000 9.206964
9.547200 -13.104000 9.253906
9.594000 -13.104000 9.373508
9.640800 -13.104000 9.460173
9.687600 -13.104000 9.572064
9.734400 -13.104000 9.629986
13.712400 -13.104000 7.667649
13.759200 -13.104000 7.650129
13.806000 -13.104000 7.656507
13.852800 -13.104000 7.666070
14.227200 -13.104000 7.618797
14.274000 -13.104000 7.621128
14.320800 -13.104000 7.631364
14.367600 -13.104000 7.659357
16.146000 -13.104000 6.412603
17.035200 -13.104000 4.123806
17.082000 -13.104000 3.901047
18.345600 -13.104000 -2.584322
18.392400 -13.104000 -2.657582
18.439200 -13.104000 -2.790589
-18.720000 -13.057200 0.000000
-18.673200 -13.057200 0.000000
-18.626400 -13.057200 0.000000
-18.579600 -13.057200 -14.984137
-18.532800 -13.057200 -14.960923
-18.486000 -13.057200 -14.946433
-18.439200 -13.057200 -14.893640
-18.392400 -13.057200 -14.892363
-18.345600 -13.057200 -14.890299
-18.298800 -13.057200 -14.890299
-18.252000 -13.057200 -14.886964
-18.205200 -13.057200 -14.890299
-18.158400 -13.057200 -14.886964
-18.111600 -13.057200 -14.839341
-18.064800 -13.057200 -14.774629
-18.018000 -13.057200 -14.724312
-17.971200 -13.057200 -14.716649
-17.924400 -13.057200 -14.709407
-17.877600 -13.057200 -14.656862
-17.830800 -13.057200 -14.653950
-17.784000 -13.057200 -14.629376
-17.737200 -13.057200 -14.608269
-17.690400 -13.057200 -14.608269
-17.643600 -13.057200 -14.604501
-17.596800 -13.057200 -14.590724
-17.550000 -13.057200 -14.518158
-17.503200 -13.057200 -14.499780
-17.456400 -13.057200 -14.468732
-17.409600 -13.057200 -14.453470
-17.362800 -13.057200 -14.439641
-17.316000 -13.057200 -14.421549
-17.269200 -13.057200 -14.421549
-17.222400 -13.057200 -14.393916
-17.175600 -13.057200 -14.374951
-17.128800 -13.057200 -14.368417
-17.082000 -13.057200 -14.339464
-17.035200 -13.057200 -14.285158
-16.988400 -13.057200 -14.272312
-16.941600 -13.057200 -14.272312
-16.894800 -13.057200 -14.246575
-16.848000 -13.057200 -14.230346
-16.801200 -13.057200 -14.228445
-16.754400 -13.057200 -14.250244
-16.707600 -13.057200 -14.230346
-16.660800 -13.057200 -14.154322
-16.614000 -13.057200 -14.111781
-16.567200 -13.057200 -14.042925
-16.520400 -13.057200 -14.007090
-16.473600 -13.057200 -13.970346
-16.426800 -13.057200 -13.917084
-16.380000 -13.057200 -13.797638
-16.333200 -13.057200 -13.748620
-15.069600 -13.057200 5.107728
-15.022800 -13.057200 5.140270
-14.976000 -13.057200 5.163132
-14.929200 -13.057200 5.188156
-14.882400 -13.057200 5.213555
-14.835600 -13.057200 5.243806
-14.788800 -13.057200 5.278296
-14.742000 -13.057200 5.296666
-14.695200 -13.057200 5.324211
-14.648400 -13.057200 5.355959
-14.601600 -13.057200 5.371067
-14.554800 -13.057200 5.373168
-14.508000 -13.057200 5.399109
-14.461200 -13.057200 5.405639
-14.414400 -13.057200 5.414205
-14.367600 -13.057200 5.423924
-14.320800 -13.057200 5.436319
-14.274000 -13.057200 5.436970
-14.227200 -13.057200 5.449462
-14.180400 -13.057200 5.454641
-14.133600 -13.057200 5.459879
-14.086800 -13.057200 5.472345
-14.040000 -13.057200 5.481007
-13.993200 -13.057200 5.483924
-13.946400 -13.057200 5.486334
-13.899600 -13.057200 5.492224
-13.852800 -13.057200 5.504399
-13.806000 -13.057200 5.510830
-13.759200 -13.057200 5.516633
-13.712400 -13.057200 5.536313
-13.665600 -13.057200 5.549377
-13.618800 -13.057200 5.587831
-2.433600 -13.057200 8.121486
-2.386800 -13.057200 8.060971
-2.340000 -13.057200 8.012823
-2.293200 -13.057200 7.964819
-2.246400 -13.057200 7.876051
-2.199600 -13.057200 7.788089
-2.152800 -13.057200 7.640833
-2.106000 -13.057200 7.545439
-2.059200 -13.057200 7.454493
-2.012400 -13.057200 7.347072
-1.965600 -13.057200 7.301431
-1.918800 -13.057200 7.139559
-1.872000 -13.057200 7.074301
-1.825200 -13.057200 6.929400
-1.778400 -13.057200 6.889763
-1.731600 -13.057200 6.843436
-1.684800 -13.057200 6.802750
-1.638000 -13.057200 6.762443
-1.591200 -13.057200 6.724676
-1.544400 -13.057200 6.711831
-1.497600 -13.057200 6.678253
-1.450800 -13.057200 6.652446
-1.404000 -13.057200 6.625490
-1.357200 -13.057200 6.588155
-1.310400 -13.057200 6.538366
-1.263600 -13.057200 6.511682
-1.216800 -13.057200 6.467381
-1.170000 -13.057200 6.424366
-1.123200 -13.057200 6.393462
-1.076400 -13.057200 6.326019
-1.029600 -13.057200 6.281063
-0.982800 -13.057200 6.217426
-0.936000 -13.057200 6.192612
-0.889200 -13.057200 6.175360
-0.842400 -13.057200 6.150794
-0.795600 -13.057200 6.145463
-0.748800 -13.057200 6.126594
-0.702000 -13.057200 6.085554
-0.655200 -13.057200 6.077335
-0.608400 -13.057200 6.034329
-0.561600 -13.057200 6.015977
-0.514800 -13.057200 6.005375
-0.468000 -13.057200 5.984323
-0.421200 -13.057200 5.961739
-0.374400 -13.057200 5.926231
-0.327600 -13.057200 5.910956
-0.280800 -13.057200 5.876998
-0.234000 -13.057200 5.864115
-0.187200 -13.057200 5.855424
-0.140400 -13.057200 5.852197
-0.093600 -13.057200 5.834780
-0.046800 -13.057200 5.833566
0.000000 -13.057200 5.792112
0.046800 -13.057200 5.790014
0.093600 -13.057200 5.798320
0.140400 -13.057200 5.771120
0.187200 -13.057200 5.753720
0.234000 -13.057200 5.753262
0.280800 -13.057200 5.748369
0.327600 -13.057200 5.748369
0.374400 -13.057200 5.743001
0.421200 -13.057200 5.733194
0.468000 -13.057200 5.730735
0.514800 -13.057200 5.723080
0.561600 -13.057200 5.702859
0.608400 -13.057200 5.691913
0.655200 -13.057200 5.683864
0.702000 -13.057200 5.671153
0.748800 -13.057200 5.667790
0.795600 -13.057200 5.656262
0.842400 -13.057200 5.642366
0.889200 -13.057200 5.624335
0.936000 -13.057200 5.591358
0.982800 -13.057200 5.589428
1.029600 -13.057200 5.589428
1.076400 -13.057200 5.589173
1.123200 -13.057200 5.589428
1.170000 -13.057200 5.589173
1.216800 -13.057200 5.589173
1.263600 -13.057200 5.591100
1.310400 -13.057200 5.589173
1.357200 -13.057200 5.582597
1.404000 -13.057200 5.579678
1.450800 -13.057200 5.579678
1.497600 -13.057200 5.579678
1.544400 -13.057200 5.575271
1.591200 -13.057200 5.555150
1.638000 -13.057200 5.555150
1.684800 -13.057200 5.568890
1.731600 -13.057200 5.573797
1.778400 -13.057200 5.573797
1.825200 -13.057200 5.573797
1.872000 -13.057200 5.583727
1.918800 -13.057200 5.598065
1.965600 -13.057200 5.598065
2.012400 -13.057200 5.596209
2.059200 -13.057200 5.583145
2.106000 -13.057200 5.562172
2.152800 -13.057200 5.565329
2.199600 -13.057200 5.561212
2.246400 -13.057200 5.563679
2.293200 -13.057200 5.609900
2.340000 -13.057200 5.609900
2.386800 -13.057200 5.614915
2.433600 -13.057200 5.630425
2.480400 -13.057200 5.637613
2.527200 -13.057200 5.647528
2.574000 -13.057200 5.648285
2.620800 -13.057200 5.650326
2.667600 -13.057200 5.654816
2.714400 -13.057200 5.672332
2.761200 -13.057200 5.675943
2.808000 -13.057200 5.677820
2.854800 -13.057200 5.677820
2.901600 -13.057200 5.681039
2.948400 -13.057200 5.679934
2.995200 -13.057200 5.679934
3.042000 -13.057200 5.685370
3.088800 -13.057200 5.692063
3.135600 -13.057200 5.710353
3.182400 -13.057200 5.715754
3.229200 -13.057200 5.740027
3.276000 -13.057200 5.761845
3.322800 -13.057200 5.763044
3.369600 -13.057200 5.764572
3.416400 -13.057200 5.774697
3.463200 -13.057200 5.799084
3.510000 -13.057200 5.807096
3.556800 -13.057200 5.813185
3.603600 -13.057200 5.816781
3.650400 -13.057200 5.830395
3.697200 -13.057200 5.830395
3.744000 -13.057200 5.835146
3.790800 -13.057200 5.830395
3.837600 -13.057200 5.847881
3.884400 -13.057200 5.847881
3.931200 -13.057200 5.879834
3.978000 -13.057200 5.885850
4.024800 -13.057200 5.890202
4.071600 -13.057200 5.903878
4.118400 -13.057200 5.911447
4.165200 -13.057200 5.928498
4.212000 -13.057200 5.945342
4.258800 -13.057200 5.947772
4.305600 -13.057200 5.965864
4.352400 -13.057200 5.978782
4.399200 -13.057200 5.982016
4.446000 -13.057200 5.991737
4.492800 -13.057200 6.010218
4.539600 -13.057200 6.024341
4.586400 -13.057200 6.032808
4.633200 -13.057200 6.056533
4.680000 -13.057200 6.061226
4.726800 -13.057200 6.068196
4.773600 -13.057200 6.068256
4.820400 -13.057200 6.074348
4.867200 -13.057200 6.075275
4.914000 -13.057200 6.109633
4.960800 -13.057200 6.147777
5.007600 -13.057200 6.171865
5.054400 -13.057200 6.186690
5.101200 -13.057200 6.192083
5.148000 -13.057200 6.191856
5.194800 -13.057200 6.208239
5.241600 -13.057200 6.221028
5.288400 -13.057200 6.225244
5.335200 -13.057200 6.241470
5.382000 -13.057200 6.270890
5.428800 -13.057200 6.287179
5.475600 -13.057200 6.307419
5.522400 -13.057200 6.316456
5.569200 -13.057200 6.323082
5.616000 -13.057200 6.348527
5.662800 -13.057200 6.369103
5.709600 -13.057200 6.376535
5.756400 -13.057200 6.413906
5.803200 -13.057200 6.453536
5.850000 -13.057200 6.480910
5.896800 -13.057200 6.485527
5.943600 -13.057200 6.492562
5.990400 -13.057200 6.514899
6.037200 -13.057200 6.533119
6.084000 -13.057200 6.560746
6.130800 -13.057200 6.565347
6.177600 -13.057200 6.595268
6.224400 -13.057200 6.632468
6.271200 -13.057200 6.649715
6.318000 -13.057200 6.673044
6.364800 -13.057200 6.679325
6.411600 -13.057200 6.682736
6.458400 -13.057200 6.688861
6.505200 -13.057200 6.705999
6.552000 -13.057200 6.705999
6.598800 -13.057200 6.713405
6.645600 -13.057200 6.747781
6.692400 -13.057200 6.765059
6.739200 -13.057200 6.801770
6.786000 -13.057200 6.820757
6.832800 -13.057200 6.833602
6.879600 -13.057200 6.841321
6.926400 -13.057200 6.858351
6.973200 -13.057200 6.869237
7.020000 -13.057200 6.870684
7.066800 -13.057200 6.877373
7.113600 -13.057200 6.913179
7.160400 -13.057200 6.940253
7.207200 -13.057200 6.952857
7.254000 -13.057200 6.986994
7.300800 -13.057200 7.015702
7.347600 -13.057200 7.038559
7.394400 -13.057200 7.070583
7.441200 -13.057200 7.076625
7.488000 -13.057200 7.097821
7.534800 -13.057200 7.152452
7.581600 -13.057200 7.206011
7.628400 -13.057200 7.211167
7.675200 -13.057200 7.225066
7.722000 -13.057200 7.324360
7.768800 -13.057200 7.372946
7.815600 -13.057200 7.409457
7.862400 -13.057200 7.421176
7.909200 -13.057200 7.449775
7.956000 -13.057200 7.464999
8.002800 -13.057200 7.485357
8.049600 -13.057200 7.504375
8.096400 -13.057200 7.593157
8.143200 -13.057200 7.642847
8.190000 -13.057200 7.675416
8.236800 -13.057200 7.716504
8.283600 -13.057200 7.716504
8.330400 -13.057200 7.746098
8.377200 -13.057200 7.746098
8.424000 -13.057200 7.769436
8.470800 -13.057200 7.801878
8.517600 -13.057200 7.816204
8.564400 -13.057200 7.890124
8.611200 -13.057200 7.907609
8.658000 -13.057200 7.953164
8.704800 -13.057200 7.995336
8.751600 -13.057200 8.041375
8.798400 -13.057200 8.067835
8.845200 -13.057200 8.128701
8.892000 -13.057200 8.198766
8.938800 -13.057200 8.214663
8.985600 -13.057200 8.243609
9.032400 -13.057200 8.260099
9.079200 -13.057200 8.302791
9.126000 -13.057200 8.386036
9.172800 -13.057200 8.457632
9.219600 -13.057200 8.548546
9.266400 -13.057200 8.659014
9.313200 -13.057200 8.730792
9.360000 -13.057200 8.856100
9.406800 -13.057200 8.970040
9.453600 -13.057200 9.068912
9.500400 -13.057200 9.210187
9.547200 -13.057200 9.313356
9.594000 -13.057200 9.460173
9.640800 -13.057200 9.512457
9.687600 -13.057200 9.629986
9.734400 -13.057200 9.820833
13.712400 -13.057200 7.677639
13.759200 -13.057200 7.667768
13.806000 -13.057200 7.677639
13.852800 -13.057200 7.672210
13.899600 -13.057200 7.659039
14.040000 -13.057200 7.624634
14.180400 -13.057200 7.621128
14.227200 -13.057200 7.624306
14.274000 -13.057200 7.634860
14.648400 -13.057200 7.745018
14.929200 -13.057200 7.738081
14.976000 -13.057200 7.711688
15.022800 -13.057200 7.703055
16.099200 -13.057200 6.421264
16.146000 -13.057200 6.406554
18.439200 -13.057200 -2.839593
18.486000 -13.057200 -2.985858
-18.720000 -13.010400 0.000000
-18.673200 -13.010400 0.000000
-18.626400 -13.010400 0.000000
-18.579600 -13.010400 -14.991977
-18.532800 -13.010400 -14.990028
-18.486000 -13.010400 -14.975191
-18.439200 -13.010400 -14.967402
-18.392400 -13.010400 -14.960923
-18.345600 -13.010400 -14.954368
-18.298800 -13.010400 -14.954368
-18.252000 -13.010400 -14.918578
-18.205200 -13.010400 -14.940682
-18.158400 -13.010400 -14.918578
-18.111600 -13.010400 -14.886964
-18.064800 -13.010400 -14.818767
-18.018000 -13.010400 -14.769325
-17.971200 -13.010400 -14.761538
-17.924400 -13.010400 -14.753448
-17.877600 -13.010400 -14.716649
-17.830800 -13.010400 -14.712177
-17.784000 -13.010400 -14.656862
-17.737200 -13.010400 -14.629376
-17.690400 -13.010400 -14.627996
-17.643600 -13.010400 -14.623460
-17.596800 -13.010400 -14.601460
-17.550000 -13.010400 -14.583172
-17.503200 -13.010400 -14.556040
-17.456400 -13.010400 -14.507944
-17.409600 -13.010400 -14.480286
-17.362800 -13.010400 -14.462979
-17.316000 -13.010400 -14.442990
-17.269200 -13.010400 -14.442990
-17.222400 -13.010400 -14.408499
-17.175600 -13.010400 -14.393916
-17.128800 -13.010400 -14.378613
-17.082000 -13.010400 -14.367497
-17.035200 -13.010400 -14.321122
-16.988400 -13.010400 -14.310610
-16.941600 -13.010400 -14.310610
-16.894800 -13.010400 -14.308923
-16.848000 -13.010400 -14.272312
-16.801200 -13.010400 -14.272312
-16.754400 -13.010400 -14.258087
-16.707600 -13.010400 -14.250244
-16.660800 -13.010400 -14.209198
-16.614000 -13.010400 -14.119456
-16.567200 -13.010400 -14.093194
-16.520400 -13.010400 -14.042925
-16.473600 -13.010400 -14.005407
-16.426800 -13.010400 -13.934805
-16.380000 -13.010400 -13.831128
-15.069600 -13.010400 5.127356
-15.022800 -13.010400 5.156637
-14.976000 -13.010400 5.188156
-14.929200 -13.010400 5.209086
-14.882400 -13.010400 5.260678
-14.835600 -13.010400 5.279516
-14.788800 -13.010400 5.304784
-14.742000 -13.010400 5.324211
-14.695200 -13.010400 5.355959
-14.648400 -13.010400 5.371094
-14.601600 -13.010400 5.373168
-14.554800 -13.010400 5.393643
-14.508000 -13.010400 5.401839
-14.461200 -13.010400 5.411434
-14.414400 -13.010400 5.419203
-14.367600 -13.010400 5.429063
-14.320800 -13.010400 5.436970
-14.274000 -13.010400 5.444816
-14.227200 -13.010400 5.451167
-14.180400 -13.010400 5.455360
-14.133600 -13.010400 5.461753
-14.086800 -13.010400 5.477011
-14.040000 -13.010400 5.479850
-13.993200 -13.010400 5.483814
-13.946400 -13.010400 5.486334
-13.899600 -13.010400 5.492224
-13.852800 -13.010400 5.504399
-13.806000 -13.010400 5.516633
-13.759200 -13.010400 5.523098
-13.712400 -13.010400 5.537357
-13.665600 -13.010400 5.562338
-2.433600 -13.010400 8.259360
-2.386800 -13.010400 8.088114
-2.340000 -13.010400 8.021304
-2.293200 -13.010400 7.964819
-2.246400 -13.010400 7.863243
-2.199600 -13.010400 7.759897
-2.152800 -13.010400 7.595657
-2.106000 -13.010400 7.494511
-2.059200 -13.010400 7.360485
-2.012400 -13.010400 7.291078
-1.965600 -13.010400 7.168751
-1.918800 -13.010400 7.112105
-1.872000 -13.010400 6.988231
-1.825200 -13.010400 6.915702
-1.778400 -13.010400 6.872838
-1.731600 -13.010400 6.816904
-1.684800 -13.010400 6.767629
-1.638000 -13.010400 6.736551
-1.591200 -13.010400 6.713203
-1.544400 -13.010400 6.711831
-1.497600 -13.010400 6.678253
-1.450800 -13.010400 6.655875
-1.404000 -13.010400 6.625490
-1.357200 -13.010400 6.588155
-1.310400 -13.010400 6.550401
-1.263600 -13.010400 6.525466
-1.216800 -13.010400 6.467381
-1.170000 -13.010400 6.425810
-1.123200 -13.010400 6.385468
-1.076400 -13.010400 6.320696
-1.029600 -13.010400 6.263180
-0.982800 -13.010400 6.216291
-0.936000 -13.010400 6.201291
-0.889200 -13.010400 6.183496
-0.842400 -13.010400 6.161727
-0.795600 -13.010400 6.147544
-0.748800 -13.010400 6.125335
-0.702000 -13.010400 6.080661
-0.655200 -13.010400 6.069269
-0.608400 -13.010400 6.022431
-0.561600 -13.010400 6.015977
-0.514800 -13.010400 6.000483
-0.468000 -13.010400 5.972426
-0.421200 -13.010400 5.939795
-0.374400 -13.010400 5.929028
-0.327600 -13.010400 5.910446
-0.280800 -13.010400 5.871147
-0.234000 -13.010400 5.855424
-0.187200 -13.010400 5.849395
-0.140400 -13.010400 5.837364
-0.093600 -13.010400 5.821436
-0.046800 -13.010400 5.819156
0.000000 -13.010400 5.790496
0.046800 -13.010400 5.769665
0.093600 -13.010400 5.771120
0.140400 -13.010400 5.754750
0.187200 -13.010400 5.752816
0.234000 -13.010400 5.749024
0.280800 -13.010400 5.742487
0.327600 -13.010400 5.742487
0.374400 -13.010400 5.738220
0.421200 -13.010400 5.729683
0.468000 -13.010400 5.730735
0.514800 -13.010400 5.725605
0.561600 -13.010400 5.710232
0.608400 -13.010400 5.700366
0.655200 -13.010400 5.693423
0.702000 -13.010400 5.685993
0.748800 -13.010400 5.677283
0.795600 -13.010400 5.658188
0.842400 -13.010400 5.649556
0.889200 -13.010400 5.626546
0.936000 -13.010400 5.606190
0.982800 -13.010400 5.597056
1.029600 -13.010400 5.595754
1.076400 -13.010400 5.594203
1.123200 -13.010400 5.595754
1.170000 -13.010400 5.594518
1.216800 -13.010400 5.591100
1.263600 -13.010400 5.594518
1.310400 -13.010400 5.591951
1.357200 -13.010400 5.591100
1.404000 -13.010400 5.591951
1.450800 -13.010400 5.591951
1.497600 -13.010400 5.586287
1.544400 -13.010400 5.584247
1.591200 -13.010400 5.575271
1.638000 -13.010400 5.568890
1.684800 -13.010400 5.573612
1.731600 -13.010400 5.573797
1.778400 -13.010400 5.573612
1.825200 -13.010400 5.573797
1.872000 -13.010400 5.583145
1.918800 -13.010400 5.583727
1.965600 -13.010400 5.583727
2.012400 -13.010400 5.583727
2.059200 -13.010400 5.583145
2.106000 -13.010400 5.578745
2.152800 -13.010400 5.571376
2.199600 -13.010400 5.563679
2.246400 -13.010400 5.570087
2.293200 -13.010400 5.614467
2.340000 -13.010400 5.609900
2.386800 -13.010400 5.614915
2.433600 -13.010400 5.614915
2.480400 -13.010400 5.635793
2.527200 -13.010400 5.643354
2.574000 -13.010400 5.645700
2.620800 -13.010400 5.647528
2.667600 -13.010400 5.654816
2.714400 -13.010400 5.667762
2.761200 -13.010400 5.671644
2.808000 -13.010400 5.676986
2.854800 -13.010400 5.676986
2.901600 -13.010400 5.679934
2.948400 -13.010400 5.679934
2.995200 -13.010400 5.685370
3.042000 -13.010400 5.691565
3.088800 -13.010400 5.710353
3.135600 -13.010400 5.715754
3.182400 -13.010400 5.735581
3.229200 -13.010400 5.761845
3.276000 -13.010400 5.766379
3.322800 -13.010400 5.769074
3.369600 -13.010400 5.771634
3.416400 -13.010400 5.797324
3.463200 -13.010400 5.803233
3.510000 -13.010400 5.807096
3.556800 -13.010400 5.813185
3.603600 -13.010400 5.813185
3.650400 -13.010400 5.830395
3.697200 -13.010400 5.834623
3.744000 -13.010400 5.837425
3.790800 -13.010400 5.844253
3.837600 -13.010400 5.866914
3.884400 -13.010400 5.876957
3.931200 -13.010400 5.882685
3.978000 -13.010400 5.892092
4.024800 -13.010400 5.898248
4.071600 -13.010400 5.913202
4.118400 -13.010400 5.928353
4.165200 -13.010400 5.941841
4.212000 -13.010400 5.949231
4.258800 -13.010400 5.949231
4.305600 -13.010400 5.965864
4.352400 -13.010400 5.978782
4.399200 -13.010400 5.978782
4.446000 -13.010400 5.982016
4.492800 -13.010400 5.998779
4.539600 -13.010400 6.027906
4.586400 -13.010400 6.038659
4.633200 -13.010400 6.038659
4.680000 -13.010400 6.044512
4.726800 -13.010400 6.061226
4.773600 -13.010400 6.068196
4.820400 -13.010400 6.074848
4.867200 -13.010400 6.075275
4.914000 -13.010400 6.110989
4.960800 -13.010400 6.141834
5.007600 -13.010400 6.168124
5.054400 -13.010400 6.169451
5.101200 -13.010400 6.186690
5.148000 -13.010400 6.186690
5.194800 -13.010400 6.206247
5.241600 -13.010400 6.220900
5.288400 -13.010400 6.224944
5.335200 -13.010400 6.241470
5.382000 -13.010400 6.274875
5.428800 -13.010400 6.298323
5.475600 -13.010400 6.311600
5.522400 -13.010400 6.323020
5.569200 -13.010400 6.325042
5.616000 -13.010400 6.355519
5.662800 -13.010400 6.384399
5.709600 -13.010400 6.389179
5.756400 -13.010400 6.419866
5.803200 -13.010400 6.472932
5.850000 -13.010400 6.484661
5.896800 -13.010400 6.491546
5.943600 -13.010400 6.505860
5.990400 -13.010400 6.518791
6.037200 -13.010400 6.541640
6.084000 -13.010400 6.584420
6.130800 -13.010400 6.588069
6.177600 -13.010400 6.624495
6.224400 -13.010400 6.635056
6.271200 -13.010400 6.658539
6.318000 -13.010400 6.673044
6.364800 -13.010400 6.682736
6.411600 -13.010400 6.679523
6.458400 -13.010400 6.685625
6.505200 -13.010400 6.702871
6.552000 -13.010400 6.705495
6.598800 -13.010400 6.711427
6.645600 -13.010400 6.766015
6.692400 -13.010400 6.775980
6.739200 -13.010400 6.820325
6.786000 -13.010400 6.833602
6.832800 -13.010400 6.856782
6.879600 -13.010400 6.865796
6.926400 -13.010400 6.874066
6.973200 -13.010400 6.879715
7.020000 -13.010400 6.879715
7.066800 -13.010400 6.915432
7.113600 -13.010400 6.940253
7.160400 -13.010400 6.957901
7.207200 -13.010400 6.975690
7.254000 -13.010400 7.006286
7.300800 -13.010400 7.028014
7.347600 -13.010400 7.038559
7.394400 -13.010400 7.058159
7.441200 -13.010400 7.080765
7.488000 -13.010400 7.102568
7.534800 -13.010400 7.152452
7.581600 -13.010400 7.206011
7.628400 -13.010400 7.211167
7.675200 -13.010400 7.225066
7.722000 -13.010400 7.296144
7.768800 -13.010400 7.327698
7.815600 -13.010400 7.386831
7.862400 -13.010400 7.410654
7.909200 -13.010400 7.421176
7.956000 -13.010400 7.457842
8.002800 -13.010400 7.476956
8.049600 -13.010400 7.496844
8.096400 -13.010400 7.591235
8.143200 -13.010400 7.642847
8.190000 -13.010400 7.675416
8.236800 -13.010400 7.714416
8.283600 -13.010400 7.714416
8.330400 -13.010400 7.746159
8.377200 -13.010400 7.759849
8.424000 -13.010400 7.801441
8.470800 -13.010400 7.810644
8.517600 -13.010400 7.825409
8.564400 -13.010400 7.890124
8.611200 -13.010400 7.900883
8.658000 -13.010400 7.923730
8.704800 -13.010400 7.975281
8.751600 -13.010400 8.012184
8.798400 -13.010400 8.042013
8.845200 -13.010400 8.131496
8.892000 -13.010400 8.181384
8.938800 -13.010400 8.211806
8.985600 -13.010400 8.234384
9.032400 -13.010400 8.260099
9.079200 -13.010400 8.307928
9.126000 -13.010400 8.438771
9.172800 -13.010400 8.468577
9.219600 -13.010400 8.542358
9.266400 -13.010400 8.659014
9.313200 -13.010400 8.730792
9.360000 -13.010400 8.864267
9.406800 -13.010400 8.970040
9.453600 -13.010400 9.121844
9.500400 -13.010400 9.226798
9.547200 -13.010400 9.321913
9.594000 -13.010400 9.512457
9.640800 -13.010400 9.527779
9.687600 -13.010400 9.646492
9.734400 -13.010400 9.843419
13.291200 -13.010400 7.623077
13.338000 -13.010400 7.610792
13.712400 -13.010400 7.679155
13.806000 -13.010400 7.679155
13.852800 -13.010400 7.672210
13.899600 -13.010400 7.655006
13.946400 -13.010400 7.659039
13.993200 -13.010400 7.640242
14.040000 -13.010400 7.636531
14.086800 -13.010400 7.636531
14.133600 -13.010400 7.640242
14.180400 -13.010400 7.640392
14.227200 -13.010400 7.656367
14.274000 -13.010400 7.640242
14.554800 -13.010400 7.734025
14.601600 -13.010400 7.745018
14.929200 -13.010400 7.751003
14.976000 -13.010400 7.748737
15.022800 -13.010400 7.711688
17.082000 -13.010400 4.152837
17.737200 -13.010400 1.176416
17.784000 -13.010400 0.946651
17.830800 -13.010400 0.692890
-18.720000 -12.963600 0.000000
-18.673200 -12.963600 0.000000
-18.626400 -12.963600 0.000000
-18.579600 -12.963600 -15.031384
-18.532800 -12.963600 -15.028130
-18.486000 -12.963600 -14.995912
-18.439200 -12.963600 -14.991977
-18.392400 -12.963600 -14.989274
-18.345600 -12.963600 -14.989274
-18.298800 -12.963600 -14.982500
-18.252000 -12.963600 -14.976530
-18.205200 -12.963600 -14.978530
-18.158400 -12.963600 -14.976530
-18.111600 -12.963600 -14.947493
-18.064800 -12.963600 -14.886964
-18.018000 -12.963600 -14.834661
-17.971200 -12.963600 -14.793059
-17.924400 -12.963600 -14.772941
-17.877600 -12.963600 -14.755072
-17.830800 -12.963600 -14.748538
-17.784000 -12.963600 -14.716343
-17.737200 -12.963600 -14.665818
-17.690400 -12.963600 -14.665598
-17.643600 -12.963600 -14.656862
-17.596800 -12.963600 -14.627996
-17.550000 -12.963600 -14.608269
-17.503200 -12.963600 -14.601460
-17.456400 -12.963600 -14.583172
-17.409600 -12.963600 -14.548791
-17.362800 -12.963600 -14.487062
-17.316000 -12.963600 -14.468732
-17.269200 -12.963600 -14.466880
-17.222400 -12.963600 -14.422400
-17.175600 -12.963600 -14.400708
-17.128800 -12.963600 -14.393916
-17.082000 -12.963600 -14.377240
-17.035200 -12.963600 -14.364694
-16.988400 -12.963600 -14.355377
-16.941600 -12.963600 -14.353824
-16.894800 -12.963600 -14.346206
-16.848000 -12.963600 -14.316898
-16.801200 -12.963600 -14.310610
-16.754400 -12.963600 -14.282124
-16.707600 -12.963600 -14.268715
-16.660800 -12.963600 -14.230388
-16.614000 -12.963600 -14.169463
-16.567200 -12.963600 -14.099938
-16.520400 -12.963600 -14.061182
-16.473600 -12.963600 -14.007090
-16.426800 -12.963600 -13.934805
-15.116400 -12.963600 5.121677
-15.069600 -12.963600 5.154157
-15.022800 -12.963600 5.168622
-14.976000 -12.963600 5.206132
-14.929200 -12.963600 5.243806
-14.882400 -12.963600 5.281684
-14.835600 -12.963600 5.304784
-14.788800 -12.963600 5.340337
-14.742000 -12.963600 5.344999
-14.695200 -12.963600 5.365170
-14.648400 -12.963600 5.372502
-14.601600 -12.963600 5.387378
-14.554800 -12.963600 5.400885
-14.508000 -12.963600 5.409882
-14.461200 -12.963600 5.415770
-14.414400 -12.963600 5.422755
-14.367600 -12.963600 5.429063
-14.320800 -12.963600 5.444042
-14.274000 -12.963600 5.445441
-14.227200 -12.963600 5.454641
-14.180400 -12.963600 5.459443
-14.133600 -12.963600 5.465939
-14.086800 -12.963600 5.479559
-14.040000 -12.963600 5.479559
-13.993200 -12.963600 5.481134
-13.946400 -12.963600 5.483924
-13.899600 -12.963600 5.490441
-13.852800 -12.963600 5.507172
-13.806000 -12.963600 5.519378
-13.759200 -12.963600 5.537357
-13.712400 -12.963600 5.562338
-13.665600 -12.963600 5.587831
-2.433600 -12.963600 8.281621
-2.386800 -12.963600 8.147524
-2.340000 -12.963600 8.030312
-2.293200 -12.963600 7.998428
-2.246400 -12.963600 7.885649
-2.199600 -12.963600 7.660305
-2.152800 -12.963600 7.566008
-2.106000 -12.963600 7.491804
-2.059200 -12.963600 7.344965
-2.012400 -12.963600 7.280032
-1.965600 -12.963600 7.155585
-1.918800 -12.963600 7.094768
-1.872000 -12.963600 6.929400
-1.825200 -12.963600 6.886010
-1.778400 -12.963600 6.863765
-1.731600 -12.963600 6.826032
-1.684800 -12.963600 6.760037
-1.638000 -12.963600 6.736551
-1.591200 -12.963600 6.717321
-1.544400 -12.963600 6.713203
-1.497600 -12.963600 6.685190
-1.450800 -12.963600 6.665704
-1.404000 -12.963600 6.638872
-1.357200 -12.963600 6.592357
-1.310400 -12.963600 6.546713
-1.263600 -12.963600 6.511682
-1.216800 -12.963600 6.458729
-1.170000 -12.963600 6.411331
-1.123200 -12.963600 6.378512
-1.076400 -12.963600 6.312663
-1.029600 -12.963600 6.262139
-0.982800 -12.963600 6.216291
-0.936000 -12.963600 6.201291
-0.889200 -12.963600 6.183496
-0.842400 -12.963600 6.165221
-0.795600 -12.963600 6.148299
-0.748800 -12.963600 6.125335
-0.702000 -12.963600 6.077534
-0.655200 -12.963600 6.034329
-0.608400 -12.963600 6.015977
-0.561600 -12.963600 6.006466
-0.514800 -12.963600 5.994853
-0.468000 -12.963600 5.965352
-0.421200 -12.963600 5.939795
-0.374400 -12.963600 5.926231
-0.327600 -12.963600 5.909137
-0.280800 -12.963600 5.872299
-0.234000 -12.963600 5.855424
-0.187200 -12.963600 5.838543
-0.140400 -12.963600 5.834780
-0.093600 -12.963600 5.819156
-0.046800 -12.963600 5.810446
0.000000 -12.963600 5.769665
0.046800 -12.963600 5.756533
0.093600 -12.963600 5.754750
0.140400 -12.963600 5.748369
0.187200 -12.963600 5.745197
0.234000 -12.963600 5.732851
0.280800 -12.963600 5.723080
0.327600 -12.963600 5.713437
0.374400 -12.963600 5.723080
0.421200 -12.963600 5.716329
0.468000 -12.963600 5.730735
0.514800 -12.963600 5.725605
0.561600 -12.963600 5.713437
0.608400 -12.963600 5.693423
0.655200 -12.963600 5.691913
0.702000 -12.963600 5.677283
0.748800 -12.963600 5.665893
0.795600 -12.963600 5.638040
0.842400 -12.963600 5.629083
0.889200 -12.963600 5.622290
0.936000 -12.963600 5.606190
0.982800 -12.963600 5.594203
1.029600 -12.963600 5.594203
1.076400 -12.963600 5.589428
1.123200 -12.963600 5.594203
1.170000 -12.963600 5.586279
1.216800 -12.963600 5.578505
1.263600 -12.963600 5.591951
1.310400 -12.963600 5.591951
1.357200 -12.963600 5.591100
1.404000 -12.963600 5.591951
1.450800 -12.963600 5.591100
1.497600 -12.963600 5.584247
1.544400 -12.963600 5.579678
1.591200 -12.963600 5.576083
1.638000 -12.963600 5.575211
1.684800 -12.963600 5.575211
1.731600 -12.963600 5.575211
1.778400 -12.963600 5.576083
1.825200 -12.963600 5.576083
1.872000 -12.963600 5.580381
1.918800 -12.963600 5.580381
1.965600 -12.963600 5.578851
2.012400 -12.963600 5.583145
2.059200 -12.963600 5.578851
2.106000 -12.963600 5.578745
2.152800 -12.963600 5.578745
2.199600 -12.963600 5.570087
2.246400 -12.963600 5.579620
2.293200 -12.963600 5.613209
2.340000 -12.963600 5.571376
2.386800 -12.963600 5.614915
2.433600 -12.963600 5.613855
2.480400 -12.963600 5.630425
2.527200 -12.963600 5.637613
2.574000 -12.963600 5.647528
2.620800 -12.963600 5.650326
2.667600 -12.963600 5.665780
2.714400 -12.963600 5.671644
2.761200 -12.963600 5.671644
2.808000 -12.963600 5.676986
2.854800 -12.963600 5.676986
2.901600 -12.963600 5.683743
2.948400 -12.963600 5.681039
2.995200 -12.963600 5.688220
3.042000 -12.963600 5.703764
3.088800 -12.963600 5.712394
3.135600 -12.963600 5.715754
3.182400 -12.963600 5.726885
3.229200 -12.963600 5.757079
3.276000 -12.963600 5.767688
3.322800 -12.963600 5.769074
3.369600 -12.963600 5.774697
3.416400 -12.963600 5.804261
3.463200 -12.963600 5.808718
3.510000 -12.963600 5.808718
3.556800 -12.963600 5.816781
3.603600 -12.963600 5.813185
3.650400 -12.963600 5.829726
3.697200 -12.963600 5.834623
3.744000 -12.963600 5.837425
3.790800 -12.963600 5.844253
3.837600 -12.963600 5.876957
3.884400 -12.963600 5.882685
3.931200 -12.963600 5.892126
3.978000 -12.963600 5.907641
4.024800 -12.963600 5.924956
4.071600 -12.963600 5.928903
4.118400 -12.963600 5.942627
4.165200 -12.963600 5.947772
4.212000 -12.963600 5.948455
4.258800 -12.963600 5.942627
4.305600 -12.963600 5.951717
4.352400 -12.963600 5.974185
4.399200 -12.963600 5.974185
4.446000 -12.963600 5.980141
4.492800 -12.963600 5.998779
4.539600 -12.963600 6.035233
4.586400 -12.963600 6.058590
4.633200 -12.963600 6.056533
4.680000 -12.963600 6.056533
4.726800 -12.963600 6.068196
4.773600 -12.963600 6.068256
4.820400 -12.963600 6.086179
4.867200 -12.963600 6.105215
4.914000 -12.963600 6.115448
4.960800 -12.963600 6.140297
5.007600 -12.963600 6.159464
5.054400 -12.963600 6.160234
5.101200 -12.963600 6.169451
5.148000 -12.963600 6.171865
5.194800 -12.963600 6.193552
5.241600 -12.963600 6.213862
5.288400 -12.963600 6.221028
5.335200 -12.963600 6.235910
5.382000 -12.963600 6.280663
5.428800 -12.963600 6.309332
5.475600 -12.963600 6.317247
5.522400 -12.963600 6.325377
5.569200 -12.963600 6.337596
5.616000 -12.963600 6.350669
5.662800 -12.963600 6.389179
5.709600 -12.963600 6.413906
5.756400 -12.963600 6.444129
5.803200 -12.963600 6.484661
5.850000 -12.963600 6.490876
5.896800 -12.963600 6.504427
5.943600 -12.963600 6.514899
5.990400 -12.963600 6.541640
6.037200 -12.963600 6.562386
6.084000 -12.963600 6.588206
6.130800 -12.963600 6.628424
6.177600 -12.963600 6.635056
6.224400 -12.963600 6.649085
6.271200 -12.963600 6.660582
6.318000 -12.963600 6.677949
6.364800 -12.963600 6.685625
6.411600 -12.963600 6.685625
6.458400 -12.963600 6.689765
6.505200 -12.963600 6.707109
6.552000 -12.963600 6.711427
6.598800 -12.963600 6.746967
6.645600 -12.963600 6.772388
6.692400 -12.963600 6.802034
6.739200 -12.963600 6.831604
6.786000 -12.963600 6.851173
6.832800 -12.963600 6.862720
6.879600 -12.963600 6.875172
6.926400 -12.963600 6.879715
6.973200 -12.963600 6.906936
7.020000 -12.963600 6.915527
7.066800 -12.963600 6.937518
7.113600 -12.963600 6.966452
7.160400 -12.963600 6.975690
7.207200 -12.963600 6.998067
7.254000 -12.963600 7.028356
7.300800 -12.963600 7.038559
7.347600 -12.963600 7.045996
7.394400 -12.963600 7.070703
7.441200 -12.963600 7.080765
7.488000 -12.963600 7.115256
7.534800 -12.963600 7.163279
7.581600 -12.963600 7.194866
7.628400 -12.963600 7.206641
7.675200 -12.963600 7.220305
7.722000 -12.963600 7.244199
7.768800 -12.963600 7.296144
7.815600 -12.963600 7.372946
7.862400 -12.963600 7.401445
7.909200 -12.963600 7.417894
7.956000 -12.963600 7.449775
8.002800 -12.963600 7.478800
8.049600 -12.963600 7.494933
8.096400 -12.963600 7.574712
8.143200 -12.963600 7.625108
8.190000 -12.963600 7.655678
8.236800 -12.963600 7.698831
8.283600 -12.963600 7.714416
8.330400 -12.963600 7.747596
8.377200 -12.963600 7.789613
8.424000 -12.963600 7.822239
8.470800 -12.963600 7.829066
8.517600 -12.963600 7.829066
8.564400 -12.963600 7.897918
8.611200 -12.963600 7.914132
8.658000 -12.963600 7.943519
8.704800 -12.963600 7.975707
8.751600 -12.963600 8.011648
8.798400 -12.963600 8.042013
8.845200 -12.963600 8.141683
8.892000 -12.963600 8.167567
8.938800 -12.963600 8.206112
8.985600 -12.963600 8.234219
9.032400 -12.963600 8.259991
9.079200 -12.963600 8.307928
9.126000 -12.963600 8.438771
9.172800 -12.963600 8.521282
9.219600 -12.963600 8.582007
9.266400 -12.963600 8.670025
9.313200 -12.963600 8.761173
9.360000 -12.963600 8.909719
9.406800 -12.963600 9.015857
9.453600 -12.963600 9.187336
9.500400 -12.963600 9.306871
9.547200 -12.963600 9.438786
9.594000 -12.963600 9.535630
9.640800 -12.963600 9.564542
9.687600 -12.963600 9.646492
13.806000 -12.963600 7.677639
13.852800 -12.963600 7.672210
13.899600 -12.963600 7.666070
13.993200 -12.963600 7.646326
14.040000 -12.963600 7.640392
14.086800 -12.963600 7.642479
14.133600 -12.963600 7.655006
14.180400 -12.963600 7.657568
14.227200 -12.963600 7.657568
14.274000 -12.963600 7.640242
14.320800 -12.963600 7.663442
14.648400 -12.963600 7.752617
14.695200 -12.963600 7.752617
14.742000 -12.963600 7.752617
17.035200 -12.963600 4.390234
17.082000 -12.963600 4.212390
17.128800 -12.963600 4.119947
17.409600 -12.963600 2.843156
17.456400 -12.963600 2.695735
17.503200 -12.963600 2.544183
17.737200 -12.963600 1.333598
-18.720000 -12.916800 0.000000
-18.673200 -12.916800 0.000000
-18.626400 -12.916800 0.000000
-18.579600 -12.916800 -15.075007
-18.532800 -12.916800 -15.075007
-18.486000 -12.916800 -15.030046
-18.439200 -12.916800 -15.019937
-18.392400 -12.916800 -15.000790
-18.345600 -12.916800 -14.995912
-18.298800 -12.916800 -14.989389
-18.252000 -12.916800 -14.978530
-18.205200 -12.916800 -14.982500
-18.158400 -12.916800 -14.978530
-18.111600 -12.916800 -14.956872
-18.064800 -12.916800 -14.939691
-18.018000 -12.916800 -14.906521
-17.971200 -12.916800 -14.839341
-17.924400 -12.916800 -14.834661
-17.877600 -12.916800 -14.793059
-17.830800 -12.916800 -14.774629
-17.784000 -12.916800 -14.755072
-17.737200 -12.916800 -14.712177
-17.690400 -12.916800 -14.704293
-17.643600 -12.916800 -14.665818
-17.596800 -12.916800 -14.645665
-17.550000 -12.916800 -14.623460
-17.503200 -12.916800 -14.616548
-17.456400 -12.916800 -14.609899
-17.409600 -12.916800 -14.601460
-17.362800 -12.916800 -14.548791
-17.316000 -12.916800 -14.487062
-17.269200 -12.916800 -14.480286
-17.222400 -12.916800 -14.462979
-17.175600 -12.916800 -14.421686
-17.128800 -12.916800 -14.400708
-17.082000 -12.916800 -14.393916
-17.035200 -12.916800 -14.374951
-16.988400 -12.916800 -14.370214
-16.941600 -12.916800 -14.357205
-16.894800 -12.916800 -14.354135
-16.848000 -12.916800 -14.346206
-16.801200 -12.916800 -14.316898
-16.754400 -12.916800 -14.282124
-16.707600 -12.916800 -14.248710
-16.660800 -12.916800 -14.209198
-16.614000 -12.916800 -14.133756
-16.567200 -12.916800 -14.093194
-16.520400 -12.916800 -14.061182
-16.473600 -12.916800 -14.028746
-16.426800 -12.916800 -13.920070
-15.163200 -12.916800 5.092555
-15.116400 -12.916800 5.132924
-15.069600 -12.916800 5.163132
-15.022800 -12.916800 5.182579
-14.976000 -12.916800 5.208680
-14.929200 -12.916800 5.280421
-14.882400 -12.916800 5.310307
-14.835600 -12.916800 5.336967
-14.788800 -12.916800 5.355959
-14.742000 -12.916800 5.364218
-14.695200 -12.916800 5.373168
-14.648400 -12.916800 5.387378
-14.601600 -12.916800 5.406653
-14.554800 -12.916800 5.409882
-14.508000 -12.916800 5.414451
-14.461200 -12.916800 5.418768
-14.414400 -12.916800 5.422755
-14.367600 -12.916800 5.429063
-14.320800 -12.916800 5.436970
-14.274000 -12.916800 5.444816
-14.227200 -12.916800 5.449703
-14.180400 -12.916800 5.454684
-14.133600 -12.916800 5.463963
-14.086800 -12.916800 5.471164
-14.040000 -12.916800 5.471164
-13.993200 -12.916800 5.479774
-13.946400 -12.916800 5.485233
-13.899600 -12.916800 5.495741
-13.852800 -12.916800 5.519378
-13.806000 -12.916800 5.536980
-13.759200 -12.916800 5.557308
-13.712400 -12.916800 5.581687
-2.433600 -12.916800 8.305473
-2.386800 -12.916800 8.242154
-2.340000 -12.916800 8.078710
-2.293200 -12.916800 8.006646
-2.246400 -12.916800 7.759897
-2.199600 -12.916800 7.595657
-2.152800 -12.916800 7.500131
-2.106000 -12.916800 7.421297
-2.059200 -12.916800 7.291078
-2.012400 -12.916800 7.152876
-1.965600 -12.916800 7.133894
-1.918800 -12.916800 7.026237
-1.872000 -12.916800 6.891038
-1.825200 -12.916800 6.880801
-1.778400 -12.916800 6.872838
-1.731600 -12.916800 6.843436
-1.684800 -12.916800 6.767629
-1.638000 -12.916800 6.737348
-1.591200 -12.916800 6.717321
-1.544400 -12.916800 6.717321
-1.497600 -12.916800 6.697006
-1.450800 -12.916800 6.668588
-1.404000 -12.916800 6.638872
-1.357200 -12.916800 6.571539
-1.310400 -12.916800 6.533566
-1.263600 -12.916800 6.510749
-1.216800 -12.916800 6.444115
-1.170000 -12.916800 6.414003
-1.123200 -12.916800 6.378512
-1.076400 -12.916800 6.307953
-1.029600 -12.916800 6.261067
-0.982800 -12.916800 6.242832
-0.936000 -12.916800 6.204759
-0.889200 -12.916800 6.175360
-0.842400 -12.916800 6.148299
-0.795600 -12.916800 6.145385
-0.748800 -12.916800 6.095712
-0.702000 -12.916800 6.058123
-0.655200 -12.916800 6.024646
-0.608400 -12.916800 6.013391
-0.561600 -12.916800 5.995495
-0.514800 -12.916800 5.961903
-0.468000 -12.916800 5.929040
-0.421200 -12.916800 5.919363
-0.374400 -12.916800 5.876711
-0.327600 -12.916800 5.871147
-0.280800 -12.916800 5.855424
-0.234000 -12.916800 5.838543
-0.187200 -12.916800 5.837364
-0.140400 -12.916800 5.821436
-0.093600 -12.916800 5.810446
-0.046800 -12.916800 5.772096
0.000000 -12.916800 5.759123
0.046800 -12.916800 5.751396
0.093600 -12.916800 5.749509
0.140400 -12.916800 5.729003
0.187200 -12.916800 5.703452
0.234000 -12.916800 5.709812
0.280800 -12.916800 5.709812
0.327600 -12.916800 5.705758
0.374400 -12.916800 5.714793
0.421200 -12.916800 5.711096
0.468000 -12.916800 5.716329
0.514800 -12.916800 5.716329
0.561600 -12.916800 5.709159
0.608400 -12.916800 5.691913
0.655200 -12.916800 5.686903
0.702000 -12.916800 5.671153
0.748800 -12.916800 5.665893
0.795600 -12.916800 5.638040
0.842400 -12.916800 5.626815
0.889200 -12.916800 5.620013
0.936000 -12.916800 5.606190
0.982800 -12.916800 5.594203
1.029600 -12.916800 5.595754
1.076400 -12.916800 5.594203
1.123200 -12.916800 5.586279
1.170000 -12.916800 5.578505
1.216800 -12.916800 5.575799
1.263600 -12.916800 5.591951
1.310400 -12.916800 5.591951
1.357200 -12.916800 5.584247
1.404000 -12.916800 5.584247
1.450800 -12.916800 5.585013
1.497600 -12.916800 5.584247
1.544400 -12.916800 5.579451
1.591200 -12.916800 5.575271
1.638000 -12.916800 5.575211
1.684800 -12.916800 5.576083
1.731600 -12.916800 5.575271
1.778400 -12.916800 5.576083
1.825200 -12.916800 5.579451
1.872000 -12.916800 5.583145
1.918800 -12.916800 5.578851
1.965600 -12.916800 5.578745
2.012400 -12.916800 5.578851
2.059200 -12.916800 5.578745
2.106000 -12.916800 5.565329
2.152800 -12.916800 5.565329
2.199600 -12.916800 5.561636
2.246400 -12.916800 5.563679
2.293200 -12.916800 5.571376
2.340000 -12.916800 5.563679
2.386800 -12.916800 5.609900
2.433600 -12.916800 5.609900
2.480400 -12.916800 5.630425
2.527200 -12.916800 5.648285
2.574000 -12.916800 5.655555
2.620800 -12.916800 5.659444
2.667600 -12.916800 5.667762
2.714400 -12.916800 5.671644
2.761200 -12.916800 5.671644
2.808000 -12.916800 5.675943
2.854800 -12.916800 5.675284
2.901600 -12.916800 5.676986
2.948400 -12.916800 5.675284
2.995200 -12.916800 5.685370
3.042000 -12.916800 5.703233
3.088800 -12.916800 5.706460
3.135600 -12.916800 5.723129
3.182400 -12.916800 5.736364
3.229200 -12.916800 5.761845
3.276000 -12.916800 5.771634
3.322800 -12.916800 5.771043
3.369600 -12.916800 5.774697
3.416400 -12.916800 5.803233
3.463200 -12.916800 5.803233
3.510000 -12.916800 5.802863
3.556800 -12.916800 5.813185
3.603600 -12.916800 5.807096
3.650400 -12.916800 5.828849
3.697200 -12.916800 5.829726
3.744000 -12.916800 5.837425
3.790800 -12.916800 5.844253
3.837600 -12.916800 5.866914
3.884400 -12.916800 5.879834
3.931200 -12.916800 5.887628
3.978000 -12.916800 5.913202
4.024800 -12.916800 5.924415
4.071600 -12.916800 5.928498
4.118400 -12.916800 5.941841
4.165200 -12.916800 5.941841
4.212000 -12.916800 5.946468
4.258800 -12.916800 5.935432
4.305600 -12.916800 5.949231
4.352400 -12.916800 5.971773
4.399200 -12.916800 5.952378
4.446000 -12.916800 5.974185
4.492800 -12.916800 5.980550
4.539600 -12.916800 6.024341
4.586400 -12.916800 6.035233
4.633200 -12.916800 6.035233
4.680000 -12.916800 6.044512
4.726800 -12.916800 6.066343
4.773600 -12.916800 6.069547
4.820400 -12.916800 6.076357
4.867200 -12.916800 6.098265
4.914000 -12.916800 6.109854
4.960800 -12.916800 6.135135
5.007600 -12.916800 6.147777
5.054400 -12.916800 6.153017
5.101200 -12.916800 6.160234
5.148000 -12.916800 6.171865
5.194800 -12.916800 6.191856
5.241600 -12.916800 6.220900
5.288400 -12.916800 6.235910
5.335200 -12.916800 6.263314
5.382000 -12.916800 6.294475
5.428800 -12.916800 6.313666
5.475600 -12.916800 6.322501
5.522400 -12.916800 6.336107
5.569200 -12.916800 6.337596
5.616000 -12.916800 6.346120
5.662800 -12.916800 6.364812
5.709600 -12.916800 6.394843
5.756400 -12.916800 6.423280
5.803200 -12.916800 6.474689
5.850000 -12.916800 6.485527
5.896800 -12.916800 6.499369
5.943600 -12.916800 6.514899
5.990400 -12.916800 6.535648
6.037200 -12.916800 6.547492
6.084000 -12.916800 6.582501
6.130800 -12.916800 6.588069
6.177600 -12.916800 6.632468
6.224400 -12.916800 6.660582
6.271200 -12.916800 6.668165
6.318000 -12.916800 6.682736
6.364800 -12.916800 6.688832
6.411600 -12.916800 6.688832
6.458400 -12.916800 6.692140
6.505200 -12.916800 6.707109
6.552000 -12.916800 6.711427
6.598800 -12.916800 6.745306
6.645600 -12.916800 6.772950
6.692400 -12.916800 6.817789
6.739200 -12.916800 6.857892
6.786000 -12.916800 6.861118
6.832800 -12.916800 6.875210
6.879600 -12.916800 6.888404
6.926400 -12.916800 6.898194
6.973200 -12.916800 6.918486
7.020000 -12.916800 6.933911
7.066800 -12.916800 6.973250
7.113600 -12.916800 6.998067
7.160400 -12.916800 7.015702
7.207200 -12.916800 7.028356
7.254000 -12.916800 7.050984
7.300800 -12.916800 7.055741
7.347600 -12.916800 7.055741
7.394400 -12.916800 7.080765
7.441200 -12.916800 7.097821
7.488000 -12.916800 7.119058
7.534800 -12.916800 7.169019
7.581600 -12.916800 7.198943
7.628400 -12.916800 7.214747
7.675200 -12.916800 7.233958
7.722000 -12.916800 7.281913
7.768800 -12.916800 7.296144
7.815600 -12.916800 7.358126
7.862400 -12.916800 7.387356
7.909200 -12.916800 7.408254
7.956000 -12.916800 7.428598
8.002800 -12.916800 7.469682
8.049600 -12.916800 7.486021
8.096400 -12.916800 7.543405
8.143200 -12.916800 7.598220
8.190000 -12.916800 7.662909
8.236800 -12.916800 7.714416
8.283600 -12.916800 7.733079
8.330400 -12.916800 7.754489
8.377200 -12.916800 7.789613
8.424000 -12.916800 7.822239
8.470800 -12.916800 7.829066
8.517600 -12.916800 7.829066
8.564400 -12.916800 7.899468
8.611200 -12.916800 7.914377
8.658000 -12.916800 7.975281
8.704800 -12.916800 7.989084
8.751600 -12.916800 8.042013
8.798400 -12.916800 8.067835
8.845200 -12.916800 8.159468
8.892000 -12.916800 8.169662
8.938800 -12.916800 8.199265
8.985600 -12.916800 8.234194
9.032400 -12.916800 8.247843
9.079200 -12.916800 8.298640
9.126000 -12.916800 8.354601
9.172800 -12.916800 8.457632
9.219600 -12.916800 8.576076
9.266400 -12.916800 8.658154
9.313200 -12.916800 8.761173
9.360000 -12.916800 8.909719
9.406800 -12.916800 8.970040
9.453600 -12.916800 9.160055
9.500400 -12.916800 9.210187
9.547200 -12.916800 9.405587
9.594000 -12.916800 9.535630
9.640800 -12.916800 9.572064
9.687600 -12.916800 9.843419
13.712400 -12.916800 7.701177
14.040000 -12.916800 7.642479
14.086800 -12.916800 7.644168
14.133600 -12.916800 7.657568
14.180400 -12.916800 7.657568
14.227200 -12.916800 7.661070
14.274000 -12.916800 7.642288
14.320800 -12.916800 7.663442
14.695200 -12.916800 7.755210
14.742000 -12.916800 7.759245
14.788800 -12.916800 7.760033
17.362800 -12.916800 3.220864
17.409600 -12.916800 3.072954
17.456400 -12.916800 2.808575
17.503200 -12.916800 2.674858
-18.720000 -12.870000 0.000000
-18.673200 -12.870000 0.000000
-18.626400 -12.870000 0.000000
-18.579600 -12.870000 -15.075007
-18.532800 -12.870000 -15.075007
-18.486000 -12.870000 -15.045565
-18.439200 -12.870000 -15.039160
-18.392400 -12.870000 -15.016434
-18.345600 -12.870000 -15.001677
-18.298800 -12.870000 -14.995912
-18.252000 -12.870000 -14.989389
-18.205200 -12.870000 -14.989389
-18.158400 -12.870000 -14.978530
-18.111600 -12.870000 -14.951308
-18.064800 -12.870000 -14.940682
-18.018000 -12.870000 -14.935150
-17.971200 -12.870000 -14.882709
-17.924400 -12.870000 -14.855372
-17.877600 -12.870000 -14.834661
-17.830800 -12.870000 -14.834661
-17.784000 -12.870000 -14.796105
-17.737200 -12.870000 -14.712177
-17.690400 -12.870000 -14.693753
-17.643600 -12.870000 -14.665598
-17.596800 -12.870000 -14.637205
-17.550000 -12.870000 -14.619230
-17.503200 -12.870000 -14.615674
-17.456400 -12.870000 -14.590724
-17.409600 -12.870000 -14.573414
-17.362800 -12.870000 -14.548791
-17.316000 -12.870000 -14.516661
-17.269200 -12.870000 -14.494012
-17.222400 -12.870000 -14.477703
-17.175600 -12.870000 -14.466880
-17.128800 -12.870000 -14.450053
-17.082000 -12.870000 -14.439361
-17.035200 -12.870000 -14.382717
-16.988400 -12.870000 -14.374951
-16.941600 -12.870000 -14.364694
-16.894800 -12.870000 -14.355377
-16.848000 -12.870000 -14.346206
-16.801200 -12.870000 -14.316898
-16.754400 -12.870000 -14.272312
-16.707600 -12.870000 -14.230388
-16.660800 -12.870000 -14.199891
-16.614000 -12.870000 -14.133756
-16.567200 -12.870000 -14.085840
-16.520400 -12.870000 -14.056011
-16.473600 -12.870000 -14.028746
-16.426800 -12.870000 -13.880426
-15.256800 -12.870000 5.034743
-15.210000 -12.870000 5.090900
-15.163200 -12.870000 5.133018
-15.116400 -12.870000 5.154157
-15.069600 -12.870000 5.188253
-15.022800 -12.870000 5.211585
-14.976000 -12.870000 5.246369
-14.929200 -12.870000 5.294035
-14.882400 -12.870000 5.315977
-14.835600 -12.870000 5.346121
-14.788800 -12.870000 5.364218
-14.742000 -12.870000 5.371094
-14.695200 -12.870000 5.380214
-14.648400 -12.870000 5.389815
-14.601600 -12.870000 5.409882
-14.554800 -12.870000 5.413034
-14.508000 -12.870000 5.418768
-14.461200 -12.870000 5.418768
-14.414400 -12.870000 5.422755
-14.367600 -12.870000 5.432157
-14.320800 -12.870000 5.437615
-14.274000 -12.870000 5.444816
-14.227200 -12.870000 5.454641
-14.180400 -12.870000 5.459478
-14.133600 -12.870000 5.465939
-14.086800 -12.870000 5.479774
-14.040000 -12.870000 5.479850
-13.993200 -12.870000 5.487146
-13.946400 -12.870000 5.490441
-13.899600 -12.870000 5.519378
-13.852800 -12.870000 5.536980
-13.806000 -12.870000 5.557308
-13.759200 -12.870000 5.567093
-2.433600 -12.870000 8.455506
-2.386800 -12.870000 8.269542
-2.340000 -12.870000 8.116406
-2.293200 -12.870000 7.998428
-2.246400 -12.870000 7.696267
-2.199600 -12.870000 7.582752
-2.152800 -12.870000 7.454493
-2.106000 -12.870000 7.301431
-2.059200 -12.870000 7.280032
-2.012400 -12.870000 7.152876
-1.965600 -12.870000 7.139559
-1.918800 -12.870000 7.026237
-1.872000 -12.870000 6.913189
-1.825200 -12.870000 6.874428
-1.778400 -12.870000 6.863895
-1.731600 -12.870000 6.826032
-1.684800 -12.870000 6.741740
-1.638000 -12.870000 6.724676
-1.591200 -12.870000 6.714695
-1.544400 -12.870000 6.717321
-1.497600 -12.870000 6.698330
-1.450800 -12.870000 6.678253
-1.404000 -12.870000 6.638872
-1.357200 -12.870000 6.555393
-1.310400 -12.870000 6.533198
-1.263600 -12.870000 6.508299
-1.216800 -12.870000 6.444115
-1.170000 -12.870000 6.414003
-1.123200 -12.870000 6.366706
-1.076400 -12.870000 6.297175
-1.029600 -12.870000 6.261067
-0.982800 -12.870000 6.239148
-0.936000 -12.870000 6.202293
-0.889200 -12.870000 6.175360
-0.842400 -12.870000 6.152331
-0.795600 -12.870000 6.141732
-0.748800 -12.870000 6.095712
-0.702000 -12.870000 6.043484
-0.655200 -12.870000 6.024646
-0.608400 -12.870000 6.007472
-0.561600 -12.870000 5.972426
-0.514800 -12.870000 5.936662
-0.468000 -12.870000 5.915653
-0.421200 -12.870000 5.909137
-0.374400 -12.870000 5.859734
-0.327600 -12.870000 5.859734
-0.280800 -12.870000 5.849395
-0.234000 -12.870000 5.821436
-0.187200 -12.870000 5.818537
-0.140400 -12.870000 5.808521
-0.093600 -12.870000 5.782504
-0.046800 -12.870000 5.769665
0.000000 -12.870000 5.755628
0.046800 -12.870000 5.745984
0.093600 -12.870000 5.738856
0.140400 -12.870000 5.711096
0.187200 -12.870000 5.691723
0.234000 -12.870000 5.693378
0.280800 -12.870000 5.693109
0.327600 -12.870000 5.686124
0.374400 -12.870000 5.702460
0.421200 -12.870000 5.693109
0.468000 -12.870000 5.702460
0.514800 -12.870000 5.709159
0.561600 -12.870000 5.693423
0.608400 -12.870000 5.686903
0.655200 -12.870000 5.677294
0.702000 -12.870000 5.662233
0.748800 -12.870000 5.653582
0.795600 -12.870000 5.633096
0.842400 -12.870000 5.625523
0.889200 -12.870000 5.615669
0.936000 -12.870000 5.610247
0.982800 -12.870000 5.606190
1.029600 -12.870000 5.594203
1.076400 -12.870000 5.584327
1.123200 -12.870000 5.575799
1.170000 -12.870000 5.560160
1.216800 -12.870000 5.558877
1.263600 -12.870000 5.575799
1.310400 -12.870000 5.578505
1.357200 -12.870000 5.578505
1.404000 -12.870000 5.584247
1.450800 -12.870000 5.585013
1.497600 -12.870000 5.585013
1.544400 -12.870000 5.579451
1.591200 -12.870000 5.572132
1.638000 -12.870000 5.573612
1.684800 -12.870000 5.576083
1.731600 -12.870000 5.575271
1.778400 -12.870000 5.573612
1.825200 -12.870000 5.573612
1.872000 -12.870000 5.573612
1.918800 -12.870000 5.564061
1.965600 -12.870000 5.559412
2.012400 -12.870000 5.559412
2.059200 -12.870000 5.551115
2.106000 -12.870000 5.554569
2.152800 -12.870000 5.556633
2.199600 -12.870000 5.557060
2.246400 -12.870000 5.557150
2.293200 -12.870000 5.561955
2.340000 -12.870000 5.561955
2.386800 -12.870000 5.579114
2.433600 -12.870000 5.609900
2.480400 -12.870000 5.631942
2.527200 -12.870000 5.648285
2.574000 -12.870000 5.650326
2.620800 -12.870000 5.650326
2.667600 -12.870000 5.659444
2.714400 -12.870000 5.659444
2.761200 -12.870000 5.659444
2.808000 -12.870000 5.665780
2.854800 -12.870000 5.657688
2.901600 -12.870000 5.657688
2.948400 -12.870000 5.656771
2.995200 -12.870000 5.657688
3.042000 -12.870000 5.685370
3.088800 -12.870000 5.691565
3.135600 -12.870000 5.706460
3.182400 -12.870000 5.724855
3.229200 -12.870000 5.744484
3.276000 -12.870000 5.766379
3.322800 -12.870000 5.761845
3.369600 -12.870000 5.767688
3.416400 -12.870000 5.774697
3.463200 -12.870000 5.772695
3.510000 -12.870000 5.774697
3.556800 -12.870000 5.784188
3.603600 -12.870000 5.801749
3.650400 -12.870000 5.816781
3.697200 -12.870000 5.816781
3.744000 -12.870000 5.834768
3.790800 -12.870000 5.837425
3.837600 -12.870000 5.862441
3.884400 -12.870000 5.871087
3.931200 -12.870000 5.885850
3.978000 -12.870000 5.907975
4.024800 -12.870000 5.913202
4.071600 -12.870000 5.924415
4.118400 -12.870000 5.928903
4.165200 -12.870000 5.928903
4.212000 -12.870000 5.935432
4.258800 -12.870000 5.928903
4.305600 -12.870000 5.948455
4.352400 -12.870000 5.971773
4.399200 -12.870000 5.971773
4.446000 -12.870000 5.976495
4.492800 -12.870000 5.982016
4.539600 -12.870000 6.002789
4.586400 -12.870000 6.038659
4.633200 -12.870000 6.032808
4.680000 -12.870000 6.042057
4.726800 -12.870000 6.066343
4.773600 -12.870000 6.069547
4.820400 -12.870000 6.076357
4.867200 -12.870000 6.086228
4.914000 -12.870000 6.108874
4.960800 -12.870000 6.126192
5.007600 -12.870000 6.141834
5.054400 -12.870000 6.147777
5.101200 -12.870000 6.153017
5.148000 -12.870000 6.172059
5.194800 -12.870000 6.201215
5.241600 -12.870000 6.221028
5.288400 -12.870000 6.236819
5.335200 -12.870000 6.268830
5.382000 -12.870000 6.311600
5.428800 -12.870000 6.317247
5.475600 -12.870000 6.323020
5.522400 -12.870000 6.337596
5.569200 -12.870000 6.343669
5.616000 -12.870000 6.357597
5.662800 -12.870000 6.389179
5.709600 -12.870000 6.397839
5.756400 -12.870000 6.462940
5.803200 -12.870000 6.475396
5.850000 -12.870000 6.490876
5.896800 -12.870000 6.504427
5.943600 -12.870000 6.535648
5.990400 -12.870000 6.541640
6.037200 -12.870000 6.547258
6.084000 -12.870000 6.562386
6.130800 -12.870000 6.580196
6.177600 -12.870000 6.628424
6.224400 -12.870000 6.632468
6.271200 -12.870000 6.664114
6.318000 -12.870000 6.682736
6.364800 -12.870000 6.689765
6.411600 -12.870000 6.702871
6.458400 -12.870000 6.707109
6.505200 -12.870000 6.711427
6.552000 -12.870000 6.745509
6.598800 -12.870000 6.763636
6.645600 -12.870000 6.781136
6.692400 -12.870000 6.817789
6.739200 -12.870000 6.865545
6.786000 -12.870000 6.883688
6.832800 -12.870000 6.898194
6.879600 -12.870000 6.918486
6.926400 -12.870000 6.918486
6.973200 -12.870000 6.933911
7.020000 -12.870000 6.962623
7.066800 -12.870000 7.004180
7.113600 -12.870000 7.028356
7.160400 -12.870000 7.038593
7.207200 -12.870000 7.051174
7.254000 -12.870000 7.080765
7.300800 -12.870000 7.090746
7.347600 -12.870000 7.090746
7.394400 -12.870000 7.102568
7.441200 -12.870000 7.136284
7.488000 -12.870000 7.170583
7.534800 -12.870000 7.206641
7.581600 -12.870000 7.216773
7.628400 -12.870000 7.223967
7.675200 -12.870000 7.273229
7.722000 -12.870000 7.296144
7.768800 -12.870000 7.311515
7.815600 -12.870000 7.372946
7.862400 -12.870000 7.386831
7.909200 -12.870000 7.409457
7.956000 -12.870000 7.421001
8.002800 -12.870000 7.462926
8.049600 -12.870000 7.485357
8.096400 -12.870000 7.504375
8.143200 -12.870000 7.561626
8.190000 -12.870000 7.625760
8.236800 -12.870000 7.696032
8.283600 -12.870000 7.707340
8.330400 -12.870000 7.733079
8.377200 -12.870000 7.768480
8.424000 -12.870000 7.822239
8.470800 -12.870000 7.837446
8.517600 -12.870000 7.840246
8.564400 -12.870000 7.903401
8.611200 -12.870000 7.914132
8.658000 -12.870000 7.981169
8.704800 -12.870000 7.993326
8.751600 -12.870000 8.042013
8.798400 -12.870000 8.067835
8.845200 -12.870000 8.141683
8.892000 -12.870000 8.165108
8.938800 -12.870000 8.181384
8.985600 -12.870000 8.229926
9.032400 -12.870000 8.247843
9.079200 -12.870000 8.298640
9.126000 -12.870000 8.327840
9.172800 -12.870000 8.457632
9.219600 -12.870000 8.533391
9.266400 -12.870000 8.582007
9.313200 -12.870000 8.684616
9.360000 -12.870000 8.909719
9.406800 -12.870000 8.970040
9.453600 -12.870000 9.150312
9.500400 -12.870000 9.208175
9.547200 -12.870000 9.405587
9.594000 -12.870000 9.527779
9.640800 -12.870000 9.629986
9.687600 -12.870000 9.942825
13.899600 -12.870000 7.676259
13.993200 -12.870000 7.672210
14.040000 -12.870000 7.661070
14.086800 -12.870000 7.671957
14.133600 -12.870000 7.671957
14.180400 -12.870000 7.671957
14.227200 -12.870000 7.681501
14.274000 -12.870000 7.663442
14.695200 -12.870000 7.755210
14.742000 -12.870000 7.759245
14.882400 -12.870000 7.755210
15.069600 -12.870000 7.707974
15.116400 -12.870000 7.698740
17.316000 -12.870000 3.567558
17.362800 -12.870000 3.315392
17.784000 -12.870000 1.418403
17.830800 -12.870000 1.173047
17.877600 -12.870000 0.877445
-18.720000 -12.823200 0.000000
-18.673200 -12.823200 0.000000
-18.626400 -12.823200 0.000000
-18.579600 -12.823200 -15.063235
-18.532800 -12.823200 -15.075007
-18.486000 -12.823200 -15.045565
-18.439200 -12.823200 -15.039160
-18.392400 -12.823200 -15.000790
-18.345600 -12.823200 -15.001677
-18.298800 -12.823200 -15.001677
-18.252000 -12.823200 -14.995912
-18.205200 -12.823200 -14.995912
-18.158400 -12.823200 -14.969843
-18.111600 -12.823200 -14.951308
-18.064800 -12.823200 -14.939691
-18.018000 -12.823200 -14.925823
-17.971200 -12.823200 -14.906794
-17.924400 -12.823200 -14.855372
-17.877600 -12.823200 -14.854561
-17.830800 -12.823200 -14.855372
-17.784000 -12.823200 -14.829787
-17.737200 -12.823200 -14.753448
-17.690400 -12.823200 -14.706159
-17.643600 -12.823200 -14.687455
-17.596800 -12.823200 -14.656862
-17.550000 -12.823200 -14.637205
-17.503200 -12.823200 -14.609899
-17.456400 -12.823200 -14.573414
-17.409600 -12.823200 -14.560098
-17.362800 -12.823200 -14.495280
-17.316000 -12.823200 -14.495280
-17.269200 -12.823200 -14.495280
-17.222400 -12.823200 -14.487062
-17.175600 -12.823200 -14.517217
-17.128800 -12.823200 -14.466880
-17.082000 -12.823200 -14.462979
-17.035200 -12.823200 -14.434727
-16.988400 -12.823200 -14.386633
-16.941600 -12.823200 -14.370608
-16.894800 -12.823200 -14.353824
-16.848000 -12.823200 -14.336297
-16.801200 -12.823200 -14.282124
-16.754400 -12.823200 -14.248710
-16.707600 -12.823200 -14.228445
-16.660800 -12.823200 -14.157417
-16.614000 -12.823200 -14.119456
-16.567200 -12.823200 -14.070913
-16.520400 -12.823200 -14.043155
-16.473600 -12.823200 -13.925393
-15.256800 -12.823200 5.080593
-15.210000 -12.823200 5.133018
-15.163200 -12.823200 5.146311
-15.116400 -12.823200 5.182579
-15.069600 -12.823200 5.206936
-15.022800 -12.823200 5.232012
-14.976000 -12.823200 5.279603
-14.929200 -12.823200 5.312168
-14.882400 -12.823200 5.336967
-14.835600 -12.823200 5.353638
-14.788800 -12.823200 5.365170
-14.742000 -12.823200 5.372229
-14.695200 -12.823200 5.386581
-14.648400 -12.823200 5.397265
-14.601600 -12.823200 5.411434
-14.554800 -12.823200 5.413034
-14.508000 -12.823200 5.418768
-14.461200 -12.823200 5.418768
-14.414400 -12.823200 5.423192
-14.367600 -12.823200 5.435043
-14.320800 -12.823200 5.444816
-14.274000 -12.823200 5.451167
-14.227200 -12.823200 5.459478
-14.180400 -12.823200 5.465458
-14.133600 -12.823200 5.479774
-14.086800 -12.823200 5.483633
-14.040000 -12.823200 5.485803
-13.993200 -12.823200 5.491664
-13.946400 -12.823200 5.496468
-13.899600 -12.823200 5.523098
-13.852800 -12.823200 5.549276
-13.806000 -12.823200 5.562338
-13.759200 -12.823200 5.612083
-2.433600 -12.823200 8.515508
-2.386800 -12.823200 8.259360
-2.340000 -12.823200 8.012823
-2.293200 -12.823200 7.861612
-2.246400 -12.823200 7.595657
-2.199600 -12.823200 7.483553
-2.152800 -12.823200 7.320791
-2.106000 -12.823200 7.280032
-2.059200 -12.823200 7.180144
-2.012400 -12.823200 7.104813
-1.965600 -12.823200 7.094768
-1.918800 -12.823200 7.016525
-1.872000 -12.823200 6.915772
-1.825200 -12.823200 6.891038
-1.778400 -12.823200 6.872929
-1.731600 -12.823200 6.826032
-1.684800 -12.823200 6.767629
-1.638000 -12.823200 6.737348
-1.591200 -12.823200 6.724676
-1.544400 -12.823200 6.724676
-1.497600 -12.823200 6.711831
-1.450800 -12.823200 6.679381
-1.404000 -12.823200 6.636880
-1.357200 -12.823200 6.534605
-1.310400 -12.823200 6.517647
-1.263600 -12.823200 6.469387
-1.216800 -12.823200 6.442294
-1.170000 -12.823200 6.386305
-1.123200 -12.823200 6.325377
-1.076400 -12.823200 6.263180
-1.029600 -12.823200 6.244100
-0.982800 -12.823200 6.204759
-0.936000 -12.823200 6.193520
-0.889200 -12.823200 6.176534
-0.842400 -12.823200 6.152331
-0.795600 -12.823200 6.145385
-0.748800 -12.823200 6.108962
-0.702000 -12.823200 6.069269
-0.655200 -12.823200 6.035652
-0.608400 -12.823200 6.012463
-0.561600 -12.823200 5.972426
-0.514800 -12.823200 5.936662
-0.468000 -12.823200 5.915653
-0.421200 -12.823200 5.887369
-0.374400 -12.823200 5.854872
-0.327600 -12.823200 5.850537
-0.280800 -12.823200 5.838543
-0.234000 -12.823200 5.810446
-0.187200 -12.823200 5.810446
-0.140400 -12.823200 5.800766
-0.093600 -12.823200 5.772209
-0.046800 -12.823200 5.751396
0.000000 -12.823200 5.748316
0.046800 -12.823200 5.745197
0.093600 -12.823200 5.729003
0.140400 -12.823200 5.695727
0.187200 -12.823200 5.679631
0.234000 -12.823200 5.665687
0.280800 -12.823200 5.660723
0.327600 -12.823200 5.660950
0.374400 -12.823200 5.693109
0.421200 -12.823200 5.664370
0.468000 -12.823200 5.693109
0.514800 -12.823200 5.696265
0.561600 -12.823200 5.691913
0.608400 -12.823200 5.677294
0.655200 -12.823200 5.653582
0.702000 -12.823200 5.638040
0.748800 -12.823200 5.626815
0.795600 -12.823200 5.622772
0.842400 -12.823200 5.614888
0.889200 -12.823200 5.610247
0.936000 -12.823200 5.586279
0.982800 -12.823200 5.585591
1.029600 -12.823200 5.581148
1.076400 -12.823200 5.571046
1.123200 -12.823200 5.568658
1.170000 -12.823200 5.556904
1.216800 -12.823200 5.553248
1.263600 -12.823200 5.556904
1.310400 -12.823200 5.553636
1.357200 -12.823200 5.553636
1.404000 -12.823200 5.553248
1.450800 -12.823200 5.551010
1.497600 -12.823200 5.553248
1.544400 -12.823200 5.555150
1.591200 -12.823200 5.538871
1.638000 -12.823200 5.555150
1.684800 -12.823200 5.556953
1.731600 -12.823200 5.558232
1.778400 -12.823200 5.556953
1.825200 -12.823200 5.556953
1.872000 -12.823200 5.559760
1.918800 -12.823200 5.559412
1.965600 -12.823200 5.547356
2.012400 -12.823200 5.550887
2.059200 -12.823200 5.530945
2.106000 -12.823200 5.530967
2.152800 -12.823200 5.554774
2.199600 -12.823200 5.557060
2.246400 -12.823200 5.561636
2.293200 -12.823200 5.570087
2.340000 -12.823200 5.578458
2.386800 -12.823200 5.610695
2.433600 -12.823200 5.610695
2.480400 -12.823200 5.628826
2.527200 -12.823200 5.640198
2.574000 -12.823200 5.642367
2.620800 -12.823200 5.647528
2.667600 -12.823200 5.648376
2.714400 -12.823200 5.648285
2.761200 -12.823200 5.650473
2.808000 -12.823200 5.656771
2.854800 -12.823200 5.647451
2.901600 -12.823200 5.648376
2.948400 -12.823200 5.647451
2.995200 -12.823200 5.650473
3.042000 -12.823200 5.685370
3.088800 -12.823200 5.689841
3.135600 -12.823200 5.706460
3.182400 -12.823200 5.724855
3.229200 -12.823200 5.740279
3.276000 -12.823200 5.754187
3.322800 -12.823200 5.757079
3.369600 -12.823200 5.757441
3.416400 -12.823200 5.768517
3.463200 -12.823200 5.767688
3.510000 -12.823200 5.771043
3.556800 -12.823200 5.771043
3.603600 -12.823200 5.784188
3.650400 -12.823200 5.799712
3.697200 -12.823200 5.802863
3.744000 -12.823200 5.828523
3.790800 -12.823200 5.835146
3.837600 -12.823200 5.862441
3.884400 -12.823200 5.871087
3.931200 -12.823200 5.892092
3.978000 -12.823200 5.907975
4.024800 -12.823200 5.911447
4.071600 -12.823200 5.911447
4.118400 -12.823200 5.928498
4.165200 -12.823200 5.928353
4.212000 -12.823200 5.928498
4.258800 -12.823200 5.928903
4.305600 -12.823200 5.942633
4.352400 -12.823200 5.971773
4.399200 -12.823200 5.971773
4.446000 -12.823200 5.971773
4.492800 -12.823200 5.980550
4.539600 -12.823200 5.994079
4.586400 -12.823200 6.002789
4.633200 -12.823200 5.999033
4.680000 -12.823200 6.038659
4.726800 -12.823200 6.066343
4.773600 -12.823200 6.077331
4.820400 -12.823200 6.086228
4.867200 -12.823200 6.098265
4.914000 -12.823200 6.109854
4.960800 -12.823200 6.137226
5.007600 -12.823200 6.140297
5.054400 -12.823200 6.140787
5.101200 -12.823200 6.140297
5.148000 -12.823200 6.154227
5.194800 -12.823200 6.185884
5.241600 -12.823200 6.201731
5.288400 -12.823200 6.236819
5.335200 -12.823200 6.268830
5.382000 -12.823200 6.309332
5.428800 -12.823200 6.315275
5.475600 -12.823200 6.322783
5.522400 -12.823200 6.335146
5.569200 -12.823200 6.339951
5.616000 -12.823200 6.351189
5.662800 -12.823200 6.384399
5.709600 -12.823200 6.412336
5.756400 -12.823200 6.462940
5.803200 -12.823200 6.474689
5.850000 -12.823200 6.485527
5.896800 -12.823200 6.504427
5.943600 -12.823200 6.541640
5.990400 -12.823200 6.514899
6.037200 -12.823200 6.541640
6.084000 -12.823200 6.560182
6.130800 -12.823200 6.568610
6.177600 -12.823200 6.583126
6.224400 -12.823200 6.620152
6.271200 -12.823200 6.648085
6.318000 -12.823200 6.675779
6.364800 -12.823200 6.686114
6.411600 -12.823200 6.702871
6.458400 -12.823200 6.707824
6.505200 -12.823200 6.720023
6.552000 -12.823200 6.745509
6.598800 -12.823200 6.763636
6.645600 -12.823200 6.781136
6.692400 -12.823200 6.829491
6.739200 -12.823200 6.875398
6.786000 -12.823200 6.890492
6.832800 -12.823200 6.908993
6.879600 -12.823200 6.924893
6.926400 -12.823200 6.933911
6.973200 -12.823200 6.951502
7.020000 -12.823200 6.979206
7.066800 -12.823200 7.032774
7.113600 -12.823200 7.038593
7.160400 -12.823200 7.051696
7.207200 -12.823200 7.080765
7.254000 -12.823200 7.083983
7.300800 -12.823200 7.096597
7.347600 -12.823200 7.104990
7.394400 -12.823200 7.119058
7.441200 -12.823200 7.169019
7.488000 -12.823200 7.194866
7.534800 -12.823200 7.223511
7.581600 -12.823200 7.236939
7.628400 -12.823200 7.263992
7.675200 -12.823200 7.295559
7.722000 -12.823200 7.300607
7.768800 -12.823200 7.327698
7.815600 -12.823200 7.370530
7.862400 -12.823200 7.379944
7.909200 -12.823200 7.406005
7.956000 -12.823200 7.421001
8.002800 -12.823200 7.462926
8.049600 -12.823200 7.484598
8.096400 -12.823200 7.501823
8.143200 -12.823200 7.561626
8.190000 -12.823200 7.593157
8.236800 -12.823200 7.690636
8.283600 -12.823200 7.707340
8.330400 -12.823200 7.733079
8.377200 -12.823200 7.789140
8.424000 -12.823200 7.807731
8.470800 -12.823200 7.829066
8.517600 -12.823200 7.840246
8.564400 -12.823200 7.907609
8.611200 -12.823200 7.914377
8.658000 -12.823200 7.990426
8.704800 -12.823200 8.033294
8.751600 -12.823200 8.050523
8.798400 -12.823200 8.075752
8.845200 -12.823200 8.141683
8.892000 -12.823200 8.167129
8.938800 -12.823200 8.167567
8.985600 -12.823200 8.199265
9.032400 -12.823200 8.247843
9.079200 -12.823200 8.298479
9.126000 -12.823200 8.302133
9.172800 -12.823200 8.416490
9.219600 -12.823200 8.522964
9.266400 -12.823200 8.609930
9.313200 -12.823200 8.684616
9.360000 -12.823200 8.909719
9.406800 -12.823200 8.990995
9.453600 -12.823200 9.126911
9.500400 -12.823200 9.208175
9.547200 -12.823200 9.405587
9.594000 -12.823200 9.512457
9.640800 -12.823200 9.770871
13.899600 -12.823200 7.676828
13.946400 -12.823200 7.679491
13.993200 -12.823200 7.693259
14.040000 -12.823200 7.676259
14.086800 -12.823200 7.679491
14.133600 -12.823200 7.676259
14.180400 -12.823200 7.676259
14.367600 -12.823200 7.683160
14.414400 -12.823200 7.690822
14.461200 -12.823200 7.701346
14.648400 -12.823200 7.760033
14.695200 -12.823200 7.760145
14.742000 -12.823200 7.766069
14.788800 -12.823200 7.760033
15.022800 -12.823200 7.737041
15.069600 -12.823200 7.724561
15.116400 -12.823200 7.707974
17.409600 -12.823200 3.220864
17.737200 -12.823200 1.829363
17.784000 -12.823200 1.610583
18.018000 -12.823200 0.352056
18.579600 -12.823200 0.000000
-18.720000 -12.776400 0.000000
-18.673200 -12.776400 0.000000
-18.626400 -12.776400 0.000000
-18.579600 -12.776400 -15.070442
-18.532800 -12.776400 -15.077646
-18.486000 -12.776400 -15.063235
-18.439200 -12.776400 -15.040698
-18.392400 -12.776400 -15.030046
-18.345600 -12.776400 -15.016434
-18.298800 -12.776400 -15.011335
-18.252000 -12.776400 -14.995912
-18.205200 -12.776400 -14.995912
-18.158400 -12.776400 -14.956872
-18.111600 -12.776400 -14.951308
-18.064800 -12.776400 -14.936186
-18.018000 -12.776400 -14.914141
-17.971200 -12.776400 -14.906794
-17.924400 -12.776400 -14.858110
-17.877600 -12.776400 -14.858110
-17.830800 -12.776400 -14.865884
-17.784000 -12.776400 -14.858110
-17.737200 -12.776400 -14.837005
-17.690400 -12.776400 -14.792258
-17.643600 -12.776400 -14.723917
-17.596800 -12.776400 -14.687455
-17.550000 -12.776400 -14.656980
-17.503200 -12.776400 -14.637205
-17.456400 -12.776400 -14.609899
-17.409600 -12.776400 -14.573414
-17.362800 -12.776400 -14.548791
-17.316000 -12.776400 -14.548791
-17.269200 -12.776400 -14.564141
-17.222400 -12.776400 -14.564141
-17.175600 -12.776400 -14.564819
-17.128800 -12.776400 -14.544517
-17.082000 -12.776400 -14.487062
-17.035200 -12.776400 -14.450053
-16.988400 -12.776400 -14.434727
-16.941600 -12.776400 -14.382717
-16.894800 -12.776400 -14.355377
-16.848000 -12.776400 -14.337054
-16.801200 -12.776400 -14.309504
-16.754400 -12.776400 -14.248710
-16.707600 -12.776400 -14.197039
-16.660800 -12.776400 -14.134281
-16.614000 -12.776400 -14.093194
-16.567200 -12.776400 -14.061182
-16.520400 -12.776400 -14.033619
-16.473600 -12.776400 -13.865145
-15.303600 -12.776400 5.081319
-15.256800 -12.776400 5.092555
-15.210000 -12.776400 5.146311
-15.163200 -12.776400 5.188253
-15.116400 -12.776400 5.210772
-15.069600 -12.776400 5.230361
-15.022800 -12.776400 5.267994
-14.976000 -12.776400 5.310307
-14.929200 -12.776400 5.326996
-14.882400 -12.776400 5.346121
-14.835600 -12.776400 5.359851
-14.788800 -12.776400 5.371271
-14.742000 -12.776400 5.378568
-14.695200 -12.776400 5.397265
-14.648400 -12.776400 5.404171
-14.601600 -12.776400 5.417090
-14.554800 -12.776400 5.414451
-14.508000 -12.776400 5.420532
-14.461200 -12.776400 5.419203
-14.414400 -12.776400 5.423192
-14.367600 -12.776400 5.430034
-14.320800 -12.776400 5.444816
-14.274000 -12.776400 5.454684
-14.227200 -12.776400 5.461436
-14.180400 -12.776400 5.465458
-14.133600 -12.776400 5.479850
-14.086800 -12.776400 5.483642
-14.040000 -12.776400 5.489213
-13.993200 -12.776400 5.503039
-13.946400 -12.776400 5.519378
-13.899600 -12.776400 5.536980
-13.852800 -12.776400 5.591052
-13.806000 -12.776400 5.631169
-2.433600 -12.776400 8.660653
-2.386800 -12.776400 8.506866
-2.340000 -12.776400 8.030312
-2.293200 -12.776400 7.736713
-2.246400 -12.776400 7.582752
-2.199600 -12.776400 7.437136
-2.152800 -12.776400 7.309445
-2.106000 -12.776400 7.260342
-2.059200 -12.776400 7.191041
-2.012400 -12.776400 7.094768
-1.965600 -12.776400 7.084031
-1.918800 -12.776400 7.026237
-1.872000 -12.776400 6.945477
-1.825200 -12.776400 6.905451
-1.778400 -12.776400 6.891038
-1.731600 -12.776400 6.844860
-1.684800 -12.776400 6.786406
-1.638000 -12.776400 6.761672
-1.591200 -12.776400 6.736081
-1.544400 -12.776400 6.732743
-1.497600 -12.776400 6.698330
-1.450800 -12.776400 6.643544
-1.404000 -12.776400 6.571539
-1.357200 -12.776400 6.503634
-1.310400 -12.776400 6.462226
-1.263600 -12.776400 6.444115
-1.216800 -12.776400 6.414003
-1.170000 -12.776400 6.378512
-1.123200 -12.776400 6.333226
-1.076400 -12.776400 6.263180
-1.029600 -12.776400 6.243982
-0.982800 -12.776400 6.203397
-0.936000 -12.776400 6.193423
-0.889200 -12.776400 6.176534
-0.842400 -12.776400 6.148299
-0.795600 -12.776400 6.137686
-0.748800 -12.776400 6.117777
-0.702000 -12.776400 6.077534
-0.655200 -12.776400 6.045107
-0.608400 -12.776400 6.023714
-0.561600 -12.776400 5.972426
-0.514800 -12.776400 5.936662
-0.468000 -12.776400 5.929028
-0.421200 -12.776400 5.909211
-0.374400 -12.776400 5.881027
-0.327600 -12.776400 5.871729
-0.280800 -12.776400 5.841945
-0.234000 -12.776400 5.821436
-0.187200 -12.776400 5.810590
-0.140400 -12.776400 5.802872
-0.093600 -12.776400 5.775185
-0.046800 -12.776400 5.748316
0.000000 -12.776400 5.747230
0.046800 -12.776400 5.743922
0.093600 -12.776400 5.705758
0.140400 -12.776400 5.693378
0.187200 -12.776400 5.675936
0.234000 -12.776400 5.660950
0.280800 -12.776400 5.655254
0.327600 -12.776400 5.654831
0.374400 -12.776400 5.660723
0.421200 -12.776400 5.654487
0.468000 -12.776400 5.649232
0.514800 -12.776400 5.660723
0.561600 -12.776400 5.664370
0.608400 -12.776400 5.658188
0.655200 -12.776400 5.633262
0.702000 -12.776400 5.611642
0.748800 -12.776400 5.611642
0.795600 -12.776400 5.613460
0.842400 -12.776400 5.610382
0.889200 -12.776400 5.608687
0.936000 -12.776400 5.587557
0.982800 -12.776400 5.585591
1.029600 -12.776400 5.581148
1.076400 -12.776400 5.568658
1.123200 -12.776400 5.560160
1.170000 -12.776400 5.551010
1.216800 -12.776400 5.546155
1.263600 -12.776400 5.549834
1.310400 -12.776400 5.546155
1.357200 -12.776400 5.549834
1.404000 -12.776400 5.543391
1.450800 -12.776400 5.539713
1.497600 -12.776400 5.543391
1.544400 -12.776400 5.538871
1.591200 -12.776400 5.532033
1.638000 -12.776400 5.555150
1.684800 -12.776400 5.556953
1.731600 -12.776400 5.556953
1.778400 -12.776400 5.555150
1.825200 -12.776400 5.556953
1.872000 -12.776400 5.559412
1.918800 -12.776400 5.547356
1.965600 -12.776400 5.527691
2.012400 -12.776400 5.526385
2.059200 -12.776400 5.519462
2.106000 -12.776400 5.530945
2.152800 -12.776400 5.530967
2.199600 -12.776400 5.556633
2.246400 -12.776400 5.563679
2.293200 -12.776400 5.570087
2.340000 -12.776400 5.578458
2.386800 -12.776400 5.602269
2.433600 -12.776400 5.583207
2.480400 -12.776400 5.610695
2.527200 -12.776400 5.620290
2.574000 -12.776400 5.631942
2.620800 -12.776400 5.633640
2.667600 -12.776400 5.646119
2.714400 -12.776400 5.647528
2.761200 -12.776400 5.650473
2.808000 -12.776400 5.652788
2.854800 -12.776400 5.620570
2.901600 -12.776400 5.646902
2.948400 -12.776400 5.639695
2.995200 -12.776400 5.646902
3.042000 -12.776400 5.650473
3.088800 -12.776400 5.657688
3.135600 -12.776400 5.664262
3.182400 -12.776400 5.689841
3.229200 -12.776400 5.723129
3.276000 -12.776400 5.724855
3.322800 -12.776400 5.726885
3.369600 -12.776400 5.730934
3.416400 -12.776400 5.755082
3.463200 -12.776400 5.754187
3.510000 -12.776400 5.765229
3.556800 -12.776400 5.765289
3.603600 -12.776400 5.771043
3.650400 -12.776400 5.774353
3.697200 -12.776400 5.801749
3.744000 -12.776400 5.829418
3.790800 -12.776400 5.835146
3.837600 -12.776400 5.863016
3.884400 -12.776400 5.875037
3.931200 -12.776400 5.892092
3.978000 -12.776400 5.907392
4.024800 -12.776400 5.907975
4.071600 -12.776400 5.910344
4.118400 -12.776400 5.928353
4.165200 -12.776400 5.913202
4.212000 -12.776400 5.928353
4.258800 -12.776400 5.928498
4.305600 -12.776400 5.935338
4.352400 -12.776400 5.942633
4.399200 -12.776400 5.945122
4.446000 -12.776400 5.945122
4.492800 -12.776400 5.980550
4.539600 -12.776400 5.995338
4.586400 -12.776400 6.030111
4.633200 -12.776400 6.010661
4.680000 -12.776400 6.038659
4.726800 -12.776400 6.058590
4.773600 -12.776400 6.076357
4.820400 -12.776400 6.086228
4.867200 -12.776400 6.105215
4.914000 -12.776400 6.111458
4.960800 -12.776400 6.135135
5.007600 -12.776400 6.139957
5.054400 -12.776400 6.139504
5.101200 -12.776400 6.139957
5.148000 -12.776400 6.153017
5.194800 -12.776400 6.185884
5.241600 -12.776400 6.216106
5.288400 -12.776400 6.249525
5.335200 -12.776400 6.280663
5.382000 -12.776400 6.309739
5.428800 -12.776400 6.317247
5.475600 -12.776400 6.323020
5.522400 -12.776400 6.335146
5.569200 -12.776400 6.343669
5.616000 -12.776400 6.350669
5.662800 -12.776400 6.358761
5.709600 -12.776400 6.397718
5.756400 -12.776400 6.423280
5.803200 -12.776400 6.462940
5.850000 -12.776400 6.484957
5.896800 -12.776400 6.499369
5.943600 -12.776400 6.544356
5.990400 -12.776400 6.514899
6.037200 -12.776400 6.514899
6.084000 -12.776400 6.560182
6.130800 -12.776400 6.577550
6.177600 -12.776400 6.606309
6.224400 -12.776400 6.631057
6.271200 -12.776400 6.648085
6.318000 -12.776400 6.675779
6.364800 -12.776400 6.686114
6.411600 -12.776400 6.702871
6.458400 -12.776400 6.713405
6.505200 -12.776400 6.726280
6.552000 -12.776400 6.745509
6.598800 -12.776400 6.770665
6.645600 -12.776400 6.779238
6.692400 -12.776400 6.817789
6.739200 -12.776400 6.875398
6.786000 -12.776400 6.890492
6.832800 -12.776400 6.915527
6.879600 -12.776400 6.933911
6.926400 -12.776400 6.938826
6.973200 -12.776400 6.975619
7.020000 -12.776400 7.007466
7.066800 -12.776400 7.038593
7.113600 -12.776400 7.050984
7.160400 -12.776400 7.066741
7.207200 -12.776400 7.082033
7.254000 -12.776400 7.096597
7.300800 -12.776400 7.102326
7.347600 -12.776400 7.109886
7.394400 -12.776400 7.136284
7.441200 -12.776400 7.169019
7.488000 -12.776400 7.190952
7.534800 -12.776400 7.223511
7.581600 -12.776400 7.237250
7.628400 -12.776400 7.280287
7.675200 -12.776400 7.296144
7.722000 -12.776400 7.304691
7.768800 -12.776400 7.329715
7.815600 -12.776400 7.372946
7.862400 -12.776400 7.384311
7.909200 -12.776400 7.420177
7.956000 -12.776400 7.455267
8.002800 -12.776400 7.467763
8.049600 -12.776400 7.492659
8.096400 -12.776400 7.504375
8.143200 -12.776400 7.546841
8.190000 -12.776400 7.584044
8.236800 -12.776400 7.598220
8.283600 -12.776400 7.697421
8.330400 -12.776400 7.731147
8.377200 -12.776400 7.800615
8.424000 -12.776400 7.810902
8.470800 -12.776400 7.837446
8.517600 -12.776400 7.888577
8.564400 -12.776400 7.914377
8.611200 -12.776400 7.982462
8.658000 -12.776400 8.003086
8.704800 -12.776400 8.034368
8.751600 -12.776400 8.051866
8.798400 -12.776400 8.133483
8.845200 -12.776400 8.167129
8.892000 -12.776400 8.169662
8.938800 -12.776400 8.186783
8.985600 -12.776400 8.229926
9.032400 -12.776400 8.247843
9.079200 -12.776400 8.302133
9.126000 -12.776400 8.327779
9.172800 -12.776400 8.416490
9.219600 -12.776400 8.491637
9.266400 -12.776400 8.576076
9.313200 -12.776400 8.671013
9.360000 -12.776400 8.822752
9.406800 -12.776400 8.941533
9.453600 -12.776400 9.126911
9.500400 -12.776400 9.246870
9.547200 -12.776400 9.487520
9.594000 -12.776400 9.487520
9.640800 -12.776400 9.535630
13.806000 -12.776400 7.678461
13.993200 -12.776400 7.712665
14.040000 -12.776400 7.700144
14.086800 -12.776400 7.700144
14.133600 -12.776400 7.678011
14.180400 -12.776400 7.683160
14.320800 -12.776400 7.675044
14.367600 -12.776400 7.685177
14.414400 -12.776400 7.692566
14.461200 -12.776400 7.704709
14.648400 -12.776400 7.757283
14.695200 -12.776400 7.755210
14.976000 -12.776400 7.765944
15.022800 -12.776400 7.762471
15.069600 -12.776400 7.750907
15.116400 -12.776400 7.744898
15.163200 -12.776400 7.754692
16.052400 -12.776400 6.359381
17.128800 -12.776400 4.529282
17.175600 -12.776400 4.342820
17.690400 -12.776400 2.172152
17.737200 -12.776400 2.013707
18.579600 -12.776400 0.000000
18.626400 -12.776400 0.000000
-18.720000 -12.729600 0.000000
-18.673200 -12.729600 0.000000
-18.626400 -12.729600 0.000000
-18.579600 -12.729600 -15.138689
-18.532800 -12.729600 -15.123251
-18.486000 -12.729600 -15.093521
-18.439200 -12.729600 -15.058555
-18.392400 -12.729600 -15.040698
-18.345600 -12.729600 -14.992679
-18.298800 -12.729600 -14.982500
-18.252000 -12.729600 -14.962335
-18.205200 -12.729600 -14.956588
-18.158400 -12.729600 -14.951308
-18.111600 -12.729600 -14.951308
-18.064800 -12.729600 -14.939691
-18.018000 -12.729600 -14.935150
-17.971200 -12.729600 -14.923038
-17.924400 -12.729600 -14.865884
-17.877600 -12.729600 -14.889785
-17.830800 -12.729600 -14.889785
-17.784000 -12.729600 -14.865884
-17.737200 -12.729600 -14.854054
-17.690400 -12.729600 -14.804369
-17.643600 -12.729600 -14.744510
-17.596800 -12.729600 -14.704293
-17.550000 -12.729600 -14.687455
-17.503200 -12.729600 -14.656223
-17.456400 -12.729600 -14.615674
-17.409600 -12.729600 -14.583172
-17.362800 -12.729600 -14.566018
-17.316000 -12.729600 -14.560098
-17.269200 -12.729600 -14.564819
-17.222400 -12.729600 -14.564819
-17.175600 -12.729600 -14.564819
-17.128800 -12.729600 -14.544517
-17.082000 -12.729600 -14.487062
-17.035200 -12.729600 -14.454544
-16.988400 -12.729600 -14.444156
-16.941600 -12.729600 -14.403999
-16.894800 -12.729600 -14.384404
-16.848000 -12.729600 -14.353824
-16.801200 -12.729600 -14.317057
-16.754400 -12.729600 -14.268715
-16.707600 -12.729600 -14.209198
-16.660800 -12.729600 -14.151870
-16.614000 -12.729600 -14.118950
-16.567200 -12.729600 -14.070913
-16.520400 -12.729600 -14.028746
-15.350400 -12.729600 5.083009
-15.303600 -12.729600 5.133018
-15.256800 -12.729600 5.142970
-15.210000 -12.729600 5.185972
-15.163200 -12.729600 5.211585
-15.116400 -12.729600 5.232012
-15.069600 -12.729600 5.247709
-15.022800 -12.729600 5.294035
-14.976000 -12.729600 5.319851
-14.929200 -12.729600 5.343705
-14.882400 -12.729600 5.352932
-14.835600 -12.729600 5.366372
-14.788800 -12.729600 5.386405
-14.742000 -12.729600 5.397265
-14.695200 -12.729600 5.411150
-14.648400 -12.729600 5.417090
-14.601600 -12.729600 5.420532
-14.554800 -12.729600 5.420532
-14.508000 -12.729600 5.423446
-14.461200 -12.729600 5.423446
-14.414400 -12.729600 5.425131
-14.367600 -12.729600 5.432157
-14.320800 -12.729600 5.444575
-14.274000 -12.729600 5.454684
-14.227200 -12.729600 5.461436
-14.180400 -12.729600 5.465458
-14.133600 -12.729600 5.479559
-14.086800 -12.729600 5.482738
-14.040000 -12.729600 5.496124
-13.993200 -12.729600 5.513749
-13.946400 -12.729600 5.533323
-13.899600 -12.729600 5.561747
-13.852800 -12.729600 5.635720
-2.433600 -12.729600 8.735262
-2.386800 -12.729600 8.538220
-2.340000 -12.729600 7.998428
-2.293200 -12.729600 7.716385
-2.246400 -12.729600 7.517592
-2.199600 -12.729600 7.437136
-2.152800 -12.729600 7.320791
-2.106000 -12.729600 7.241693
-2.059200 -12.729600 7.172625
-2.012400 -12.729600 7.084031
-1.965600 -12.729600 7.036053
-1.918800 -12.729600 7.023398
-1.872000 -12.729600 6.945477
-1.825200 -12.729600 6.905451
-1.778400 -12.729600 6.886921
-1.731600 -12.729600 6.844860
-1.684800 -12.729600 6.786406
-1.638000 -12.729600 6.741740
-1.591200 -12.729600 6.732743
-1.544400 -12.729600 6.717321
-1.497600 -12.729600 6.657423
-1.450800 -12.729600 6.603087
-1.404000 -12.729600 6.534605
-1.357200 -12.729600 6.465465
-1.310400 -12.729600 6.442294
-1.263600 -12.729600 6.414003
-1.216800 -12.729600 6.386305
-1.170000 -12.729600 6.348773
-1.123200 -12.729600 6.297175
-1.076400 -12.729600 6.244100
-1.029600 -12.729600 6.230355
-0.982800 -12.729600 6.202732
-0.936000 -12.729600 6.184179
-0.889200 -12.729600 6.165611
-0.842400 -12.729600 6.146305
-0.795600 -12.729600 6.119380
-0.748800 -12.729600 6.108020
-0.702000 -12.729600 6.077411
-0.655200 -12.729600 6.045107
-0.608400 -12.729600 6.033398
-0.561600 -12.729600 5.995593
-0.514800 -12.729600 5.938612
-0.468000 -12.729600 5.929894
-0.421200 -12.729600 5.912205
-0.374400 -12.729600 5.887183
-0.327600 -12.729600 5.872946
-0.280800 -12.729600 5.850299
-0.234000 -12.729600 5.839672
-0.187200 -12.729600 5.822883
-0.140400 -12.729600 5.808434
-0.093600 -12.729600 5.781161
-0.046800 -12.729600 5.754658
0.000000 -12.729600 5.748316
0.046800 -12.729600 5.745984
0.093600 -12.729600 5.718677
0.140400 -12.729600 5.703452
0.187200 -12.729600 5.681705
0.234000 -12.729600 5.675936
0.280800 -12.729600 5.668806
0.327600 -12.729600 5.663633
0.374400 -12.729600 5.663633
0.421200 -12.729600 5.654487
0.468000 -12.729600 5.636290
0.514800 -12.729600 5.636258
0.561600 -12.729600 5.634715
0.608400 -12.729600 5.631652
0.655200 -12.729600 5.621568
0.702000 -12.729600 5.581940
0.748800 -12.729600 5.608687
0.795600 -12.729600 5.610382
0.842400 -12.729600 5.610247
0.889200 -12.729600 5.607147
0.936000 -12.729600 5.596083
0.982800 -12.729600 5.585591
1.029600 -12.729600 5.568658
1.076400 -12.729600 5.560160
1.123200 -12.729600 5.552210
1.170000 -12.729600 5.542039
1.216800 -12.729600 5.540604
1.263600 -12.729600 5.543391
1.310400 -12.729600 5.542039
1.357200 -12.729600 5.543391
1.404000 -12.729600 5.538871
1.450800 -12.729600 5.538871
1.497600 -12.729600 5.539713
1.544400 -12.729600 5.532033
1.591200 -12.729600 5.528218
1.638000 -12.729600 5.532033
1.684800 -12.729600 5.541738
1.731600 -12.729600 5.541738
1.778400 -12.729600 5.550887
1.825200 -12.729600 5.556953
1.872000 -12.729600 5.556953
1.918800 -12.729600 5.539805
1.965600 -12.729600 5.530967
2.012400 -12.729600 5.526385
2.059200 -12.729600 5.516158
2.106000 -12.729600 5.516158
2.152800 -12.729600 5.519462
2.199600 -12.729600 5.530967
2.246400 -12.729600 5.557060
2.293200 -12.729600 5.561636
2.340000 -12.729600 5.570087
2.386800 -12.729600 5.593016
2.433600 -12.729600 5.583207
2.480400 -12.729600 5.594482
2.527200 -12.729600 5.615705
2.574000 -12.729600 5.619868
2.620800 -12.729600 5.620290
2.667600 -12.729600 5.631942
2.714400 -12.729600 5.631942
2.761200 -12.729600 5.642367
2.808000 -12.729600 5.631887
2.854800 -12.729600 5.619599
2.901600 -12.729600 5.620570
2.948400 -12.729600 5.639695
2.995200 -12.729600 5.650473
3.042000 -12.729600 5.650473
3.088800 -12.729600 5.651029
3.135600 -12.729600 5.664262
3.182400 -12.729600 5.687017
3.229200 -12.729600 5.724855
3.276000 -12.729600 5.724855
3.322800 -12.729600 5.735581
3.369600 -12.729600 5.739854
3.416400 -12.729600 5.754187
3.463200 -12.729600 5.751146
3.510000 -12.729600 5.755082
3.556800 -12.729600 5.755151
3.603600 -12.729600 5.765229
3.650400 -12.729600 5.765229
3.697200 -12.729600 5.770486
3.744000 -12.729600 5.801749
3.790800 -12.729600 5.818530
3.837600 -12.729600 5.858267
3.884400 -12.729600 5.862441
3.931200 -12.729600 5.882685
3.978000 -12.729600 5.897700
4.024800 -12.729600 5.905453
4.071600 -12.729600 5.907392
4.118400 -12.729600 5.928353
4.165200 -12.729600 5.907975
4.212000 -12.729600 5.928353
4.258800 -12.729600 5.928903
4.305600 -12.729600 5.935432
4.352400 -12.729600 5.966024
4.399200 -12.729600 5.966937
4.446000 -12.729600 5.966937
4.492800 -12.729600 5.983728
4.539600 -12.729600 6.001732
4.586400 -12.729600 6.035233
4.633200 -12.729600 6.035233
4.680000 -12.729600 6.055077
4.726800 -12.729600 6.065134
4.773600 -12.729600 6.070508
4.820400 -12.729600 6.082222
4.867200 -12.729600 6.097577
4.914000 -12.729600 6.104599
4.960800 -12.729600 6.113964
5.007600 -12.729600 6.136918
5.054400 -12.729600 6.139504
5.101200 -12.729600 6.139957
5.148000 -12.729600 6.154227
5.194800 -12.729600 6.186577
5.241600 -12.729600 6.216106
5.288400 -12.729600 6.259480
5.335200 -12.729600 6.280663
5.382000 -12.729600 6.306702
5.428800 -12.729600 6.315275
5.475600 -12.729600 6.323020
5.522400 -12.729600 6.335146
5.569200 -12.729600 6.343669
5.616000 -12.729600 6.350648
5.662800 -12.729600 6.351189
5.709600 -12.729600 6.397839
5.756400 -12.729600 6.434378
5.803200 -12.729600 6.462940
5.850000 -12.729600 6.478661
5.896800 -12.729600 6.489253
5.943600 -12.729600 6.522042
5.990400 -12.729600 6.499369
6.037200 -12.729600 6.499369
6.084000 -12.729600 6.544813
6.130800 -12.729600 6.566987
6.177600 -12.729600 6.588069
6.224400 -12.729600 6.631057
6.271200 -12.729600 6.644461
6.318000 -12.729600 6.681563
6.364800 -12.729600 6.685625
6.411600 -12.729600 6.705143
6.458400 -12.729600 6.721960
6.505200 -12.729600 6.729791
6.552000 -12.729600 6.755015
6.598800 -12.729600 6.771190
6.645600 -12.729600 6.785022
6.692400 -12.729600 6.831604
6.739200 -12.729600 6.865545
6.786000 -12.729600 6.890492
6.832800 -12.729600 6.912941
6.879600 -12.729600 6.933911
6.926400 -12.729600 6.941309
6.973200 -12.729600 6.979206
7.020000 -12.729600 7.024153
7.066800 -12.729600 7.033463
7.113600 -12.729600 7.049365
7.160400 -12.729600 7.066506
7.207200 -12.729600 7.082033
7.254000 -12.729600 7.083983
7.300800 -12.729600 7.102326
7.347600 -12.729600 7.109886
7.394400 -12.729600 7.136284
7.441200 -12.729600 7.173818
7.488000 -12.729600 7.198943
7.534800 -12.729600 7.236939
7.581600 -12.729600 7.280287
7.628400 -12.729600 7.299064
7.675200 -12.729600 7.300304
7.722000 -12.729600 7.314191
7.768800 -12.729600 7.337943
7.815600 -12.729600 7.373437
7.862400 -12.729600 7.387356
7.909200 -12.729600 7.428069
7.956000 -12.729600 7.457488
8.002800 -12.729600 7.480847
8.049600 -12.729600 7.492659
8.096400 -12.729600 7.506209
8.143200 -12.729600 7.550713
8.190000 -12.729600 7.588422
8.236800 -12.729600 7.598220
8.283600 -12.729600 7.633817
8.330400 -12.729600 7.720618
8.377200 -12.729600 7.800615
8.424000 -12.729600 7.810902
8.470800 -12.729600 7.829066
8.517600 -12.729600 7.888577
8.564400 -12.729600 7.920552
8.611200 -12.729600 7.991530
8.658000 -12.729600 8.024204
8.704800 -12.729600 8.044297
8.751600 -12.729600 8.104523
8.798400 -12.729600 8.162288
8.845200 -12.729600 8.171219
8.892000 -12.729600 8.171219
8.938800 -12.729600 8.195169
8.985600 -12.729600 8.229926
9.032400 -12.729600 8.247843
9.079200 -12.729600 8.302133
9.126000 -12.729600 8.327779
9.172800 -12.729600 8.418630
9.219600 -12.729600 8.459552
9.266400 -12.729600 8.525013
9.313200 -12.729600 8.609930
9.360000 -12.729600 8.722916
9.406800 -12.729600 8.840375
9.453600 -12.729600 8.909719
9.500400 -12.729600 8.919441
9.547200 -12.729600 9.150312
9.594000 -12.729600 8.990995
9.640800 -12.729600 9.535630
13.806000 -12.729600 7.676828
13.993200 -12.729600 7.717152
14.040000 -12.729600 7.715689
14.086800 -12.729600 7.700144
14.133600 -12.729600 7.681501
14.180400 -12.729600 7.697162
14.976000 -12.729600 7.766069
15.022800 -12.729600 7.766069
15.069600 -12.729600 7.762471
15.116400 -12.729600 7.756299
15.163200 -12.729600 7.762471
15.210000 -12.729600 7.762471
16.192800 -12.729600 6.410786
17.128800 -12.729600 4.602198
17.175600 -12.729600 4.514012
17.222400 -12.729600 4.244857
17.643600 -12.729600 2.486802
18.532800 -12.729600 -2.552709
18.579600 -12.729600 0.000000
-18.720000 -12.682800 0.000000
-18.673200 -12.682800 0.000000
-18.626400 -12.682800 0.000000
-18.579600 -12.682800 -15.123251
-18.532800 -12.682800 -15.118966
-18.486000 -12.682800 -15.093521
-18.439200 -12.682800 -15.058555
-18.392400 -12.682800 -15.016434
-18.345600 -12.682800 -14.964190
-18.298800 -12.682800 -14.956047
-18.252000 -12.682800 -14.956588
-18.205200 -12.682800 -14.947198
-18.158400 -12.682800 -14.936186
-18.111600 -12.682800 -14.939691
-18.064800 -12.682800 -14.936186
-18.018000 -12.682800 -14.923038
-17.971200 -12.682800 -14.914141
-17.924400 -12.682800 -14.865884
-17.877600 -12.682800 -14.871195
-17.830800 -12.682800 -14.889785
-17.784000 -12.682800 -14.884270
-17.737200 -12.682800 -14.864497
-17.690400 -12.682800 -14.813491
-17.643600 -12.682800 -14.772966
-17.596800 -12.682800 -14.744510
-17.550000 -12.682800 -14.701188
-17.503200 -12.682800 -14.654765
-17.456400 -12.682800 -14.603517
-17.409600 -12.682800 -14.573414
-17.362800 -12.682800 -14.556911
-17.316000 -12.682800 -14.556911
-17.269200 -12.682800 -14.585683
-17.222400 -12.682800 -14.585683
-17.175600 -12.682800 -14.585683
-17.128800 -12.682800 -14.564819
-17.082000 -12.682800 -14.521500
-17.035200 -12.682800 -14.459670
-16.988400 -12.682800 -14.444156
-16.941600 -12.682800 -14.403999
-16.894800 -12.682800 -14.386633
-16.848000 -12.682800 -14.352216
-16.801200 -12.682800 -14.334112
-16.754400 -12.682800 -14.282124
-16.707600 -12.682800 -14.182828
-16.660800 -12.682800 -14.151870
-16.614000 -12.682800 -14.118950
-16.567200 -12.682800 -14.049802
-16.520400 -12.682800 -13.864163
-15.350400 -12.682800 5.103450
-15.303600 -12.682800 5.142970
-15.256800 -12.682800 5.174961
-15.210000 -12.682800 5.206936
-15.163200 -12.682800 5.230361
-15.116400 -12.682800 5.237537
-15.069600 -12.682800 5.279603
-15.022800 -12.682800 5.310307
-14.976000 -12.682800 5.325198
-14.929200 -12.682800 5.346121
-14.882400 -12.682800 5.353638
-14.835600 -12.682800 5.371271
-14.788800 -12.682800 5.389815
-14.742000 -12.682800 5.404855
-14.695200 -12.682800 5.415333
-14.648400 -12.682800 5.420532
-14.601600 -12.682800 5.422996
-14.554800 -12.682800 5.422996
-14.508000 -12.682800 5.425732
-14.461200 -12.682800 5.426461
-14.414400 -12.682800 5.429017
-14.367600 -12.682800 5.437615
-14.320800 -12.682800 5.448262
-14.274000 -12.682800 5.454885
-14.227200 -12.682800 5.465458
-14.180400 -12.682800 5.471164
-14.133600 -12.682800 5.489213
-14.086800 -12.682800 5.496124
-14.040000 -12.682800 5.505161
-13.993200 -12.682800 5.529690
-13.946400 -12.682800 5.558812
-13.899600 -12.682800 5.627166
-2.433600 -12.682800 8.987089
-2.386800 -12.682800 8.671677
-2.340000 -12.682800 8.118841
-2.293200 -12.682800 7.696267
-2.246400 -12.682800 7.509310
-2.199600 -12.682800 7.421297
-2.152800 -12.682800 7.339980
-2.106000 -12.682800 7.255700
-2.059200 -12.682800 7.191041
-2.012400 -12.682800 7.104813
-1.965600 -12.682800 7.031849
-1.918800 -12.682800 7.016525
-1.872000 -12.682800 6.943530
-1.825200 -12.682800 6.901471
-1.778400 -12.682800 6.886921
-1.731600 -12.682800 6.844860
-1.684800 -12.682800 6.786406
-1.638000 -12.682800 6.732743
-1.591200 -12.682800 6.708896
-1.544400 -12.682800 6.679381
-1.497600 -12.682800 6.643544
-1.450800 -12.682800 6.548080
-1.404000 -12.682800 6.508299
-1.357200 -12.682800 6.462226
-1.310400 -12.682800 6.428070
-1.263600 -12.682800 6.406073
-1.216800 -12.682800 6.348773
-1.170000 -12.682800 6.333226
-1.123200 -12.682800 6.269787
-1.076400 -12.682800 6.240295
-1.029600 -12.682800 6.203397
-0.982800 -12.682800 6.188906
-0.936000 -12.682800 6.146563
-0.889200 -12.682800 6.146305
-0.842400 -12.682800 6.126863
-0.795600 -12.682800 6.095712
-0.748800 -12.682800 6.077534
-0.702000 -12.682800 6.076500
-0.655200 -12.682800 6.053124
-0.608400 -12.682800 6.036142
-0.561600 -12.682800 5.995593
-0.514800 -12.682800 5.957780
-0.468000 -12.682800 5.932702
-0.421200 -12.682800 5.912205
-0.374400 -12.682800 5.891383
-0.327600 -12.682800 5.881027
-0.280800 -12.682800 5.870493
-0.234000 -12.682800 5.846470
-0.187200 -12.682800 5.837675
-0.140400 -12.682800 5.809435
-0.093600 -12.682800 5.788585
-0.046800 -12.682800 5.772096
0.000000 -12.682800 5.754658
0.046800 -12.682800 5.745984
0.093600 -12.682800 5.718677
0.140400 -12.682800 5.703452
0.187200 -12.682800 5.693378
0.234000 -12.682800 5.693302
0.280800 -12.682800 5.681705
0.327600 -12.682800 5.675936
0.374400 -12.682800 5.668806
0.421200 -12.682800 5.660804
0.468000 -12.682800 5.636290
0.514800 -12.682800 5.634715
0.561600 -12.682800 5.631652
0.608400 -12.682800 5.621568
0.655200 -12.682800 5.581940
0.702000 -12.682800 5.575660
0.748800 -12.682800 5.575660
0.795600 -12.682800 5.585591
0.842400 -12.682800 5.585591
0.889200 -12.682800 5.585591
0.936000 -12.682800 5.585591
0.982800 -12.682800 5.568658
1.029600 -12.682800 5.567483
1.076400 -12.682800 5.559163
1.123200 -12.682800 5.544215
1.170000 -12.682800 5.535028
1.216800 -12.682800 5.535028
1.263600 -12.682800 5.536271
1.310400 -12.682800 5.536964
1.357200 -12.682800 5.538399
1.404000 -12.682800 5.530227
1.450800 -12.682800 5.532033
1.497600 -12.682800 5.536271
1.544400 -12.682800 5.528218
1.591200 -12.682800 5.522489
1.638000 -12.682800 5.528218
1.684800 -12.682800 5.530975
1.731600 -12.682800 5.534864
1.778400 -12.682800 5.539805
1.825200 -12.682800 5.550887
1.872000 -12.682800 5.550887
1.918800 -12.682800 5.534864
1.965600 -12.682800 5.527691
2.012400 -12.682800 5.519462
2.059200 -12.682800 5.509798
2.106000 -12.682800 5.509798
2.152800 -12.682800 5.509798
2.199600 -12.682800 5.511520
2.246400 -12.682800 5.529817
2.293200 -12.682800 5.544939
2.340000 -12.682800 5.556633
2.386800 -12.682800 5.573295
2.433600 -12.682800 5.579114
2.480400 -12.682800 5.593016
2.527200 -12.682800 5.615705
2.574000 -12.682800 5.620290
2.620800 -12.682800 5.631887
2.667600 -12.682800 5.631942
2.714400 -12.682800 5.631942
2.761200 -12.682800 5.642367
2.808000 -12.682800 5.647401
2.854800 -12.682800 5.619599
2.901600 -12.682800 5.619599
2.948400 -12.682800 5.627694
2.995200 -12.682800 5.650473
3.042000 -12.682800 5.651029
3.088800 -12.682800 5.647401
3.135600 -12.682800 5.662122
3.182400 -12.682800 5.674967
3.229200 -12.682800 5.726885
3.276000 -12.682800 5.724855
3.322800 -12.682800 5.726885
3.369600 -12.682800 5.724855
3.416400 -12.682800 5.740279
3.463200 -12.682800 5.741007
3.510000 -12.682800 5.751146
3.556800 -12.682800 5.747986
3.603600 -12.682800 5.751146
3.650400 -12.682800 5.751146
3.697200 -12.682800 5.759408
3.744000 -12.682800 5.774353
3.790800 -12.682800 5.795269
3.837600 -12.682800 5.828523
3.884400 -12.682800 5.844648
3.931200 -12.682800 5.861966
3.978000 -12.682800 5.890629
4.024800 -12.682800 5.890629
4.071600 -12.682800 5.897700
4.118400 -12.682800 5.907975
4.165200 -12.682800 5.907392
4.212000 -12.682800 5.923214
4.258800 -12.682800 5.928903
4.305600 -12.682800 5.935432
4.352400 -12.682800 5.955210
4.399200 -12.682800 5.969102
4.446000 -12.682800 5.971590
4.492800 -12.682800 5.983728
4.539600 -12.682800 6.002789
4.586400 -12.682800 6.033521
4.633200 -12.682800 6.035233
4.680000 -12.682800 6.059771
4.726800 -12.682800 6.070508
4.773600 -12.682800 6.081038
4.820400 -12.682800 6.091200
4.867200 -12.682800 6.105215
4.914000 -12.682800 6.109854
4.960800 -12.682800 6.125394
5.007600 -12.682800 6.131345
5.054400 -12.682800 6.136918
5.101200 -12.682800 6.139504
5.148000 -12.682800 6.165673
5.194800 -12.682800 6.201215
5.241600 -12.682800 6.219451
5.288400 -12.682800 6.259480
5.335200 -12.682800 6.280663
5.382000 -12.682800 6.306702
5.428800 -12.682800 6.314383
5.475600 -12.682800 6.314383
5.522400 -12.682800 6.321294
5.569200 -12.682800 6.333378
5.616000 -12.682800 6.337596
5.662800 -12.682800 6.348016
5.709600 -12.682800 6.361151
5.756400 -12.682800 6.412336
5.803200 -12.682800 6.438935
5.850000 -12.682800 6.462698
5.896800 -12.682800 6.465355
5.943600 -12.682800 6.497041
5.990400 -12.682800 6.496839
6.037200 -12.682800 6.497041
6.084000 -12.682800 6.522042
6.130800 -12.682800 6.566987
6.177600 -12.682800 6.588873
6.224400 -12.682800 6.636312
6.271200 -12.682800 6.648085
6.318000 -12.682800 6.681563
6.364800 -12.682800 6.681644
6.411600 -12.682800 6.711748
6.458400 -12.682800 6.725198
6.505200 -12.682800 6.729418
6.552000 -12.682800 6.745509
6.598800 -12.682800 6.770665
6.645600 -12.682800 6.785022
6.692400 -12.682800 6.829431
6.739200 -12.682800 6.853310
6.786000 -12.682800 6.865545
6.832800 -12.682800 6.894853
6.879600 -12.682800 6.923806
6.926400 -12.682800 6.938826
6.973200 -12.682800 6.976361
7.020000 -12.682800 7.003730
7.066800 -12.682800 7.028428
7.113600 -12.682800 7.032774
7.160400 -12.682800 7.063414
7.207200 -12.682800 7.082033
7.254000 -12.682800 7.086399
7.300800 -12.682800 7.104990
7.347600 -12.682800 7.114469
7.394400 -12.682800 7.168351
7.441200 -12.682800 7.190952
7.488000 -12.682800 7.231335
7.534800 -12.682800 7.245802
7.581600 -12.682800 7.280287
7.628400 -12.682800 7.300607
7.675200 -12.682800 7.304691
7.722000 -12.682800 7.327195
7.768800 -12.682800 7.358126
7.815600 -12.682800 7.378682
7.862400 -12.682800 7.420177
7.909200 -12.682800 7.455267
7.956000 -12.682800 7.473316
8.002800 -12.682800 7.486618
8.049600 -12.682800 7.501823
8.096400 -12.682800 7.550713
8.143200 -12.682800 7.567099
8.190000 -12.682800 7.590212
8.236800 -12.682800 7.607600
8.283600 -12.682800 7.631925
8.330400 -12.682800 7.696629
8.377200 -12.682800 7.768480
8.424000 -12.682800 7.805223
8.470800 -12.682800 7.822239
8.517600 -12.682800 7.903401
8.564400 -12.682800 7.981169
8.611200 -12.682800 8.030578
8.658000 -12.682800 8.034368
8.704800 -12.682800 8.051866
8.751600 -12.682800 8.121240
8.798400 -12.682800 8.171219
8.845200 -12.682800 8.189609
8.892000 -12.682800 8.189609
8.938800 -12.682800 8.199265
8.985600 -12.682800 8.239173
9.032400 -12.682800 8.286802
9.079200 -12.682800 8.300717
9.126000 -12.682800 8.302133
9.172800 -12.682800 8.386959
9.219600 -12.682800 8.443525
9.266400 -12.682800 8.491637
9.313200 -12.682800 8.577916
9.360000 -12.682800 8.580043
9.406800 -12.682800 8.609930
9.453600 -12.682800 8.722916
9.500400 -12.682800 8.671013
9.547200 -12.682800 8.838258
9.594000 -12.682800 8.838258
9.640800 -12.682800 8.941533
13.899600 -12.682800 7.676828
13.946400 -12.682800 7.682963
14.040000 -12.682800 7.715689
14.086800 -12.682800 7.715689
14.367600 -12.682800 7.697533
14.929200 -12.682800 7.763611
14.976000 -12.682800 7.763611
15.022800 -12.682800 7.762899
15.069600 -12.682800 7.762471
15.116400 -12.682800 7.762471
15.163200 -12.682800 7.762899
15.210000 -12.682800 7.775388
16.146000 -12.682800 6.410786
17.128800 -12.682800 4.671918
17.175600 -12.682800 4.557038
17.222400 -12.682800 4.437426
18.579600 -12.682800 0.000000
-18.720000 -12.636000 0.000000
-18.673200 -12.636000 0.000000
-18.626400 -12.636000 0.000000
-18.579600 -12.636000 -15.118966
-18.532800 -12.636000 -15.070442
-18.486000 -12.636000 -15.070010
-18.439200 -12.636000 -15.034102
-18.392400 -12.636000 -14.992679
-18.345600 -12.636000 -14.956588
-18.298800 -12.636000 -14.947198
-18.252000 -12.636000 -14.944044
-18.205200 -12.636000 -14.934796
-18.158400 -12.636000 -14.926863
-18.111600 -12.636000 -14.926863
-18.064800 -12.636000 -14.914141
-18.018000 -12.636000 -14.906794
-17.971200 -12.636000 -14.877320
-17.924400 -12.636000 -14.854561
-17.877600 -12.636000 -14.858110
-17.830800 -12.636000 -14.884270
-17.784000 -12.636000 -14.871195
-17.737200 -12.636000 -14.854054
-17.690400 -12.636000 -14.813491
-17.643600 -12.636000 -14.796105
-17.596800 -12.636000 -14.756505
-17.550000 -12.636000 -14.706159
-17.503200 -12.636000 -14.654765
-17.456400 -12.636000 -14.603517
-17.409600 -12.636000 -14.582768
-17.362800 -12.636000 -14.582768
-17.316000 -12.636000 -14.582768
-17.269200 -12.636000 -14.592318
-17.222400 -12.636000 -14.596944
-17.175600 -12.636000 -14.596944
-17.128800 -12.636000 -14.592036
-17.082000 -12.636000 -14.585683
-17.035200 -12.636000 -14.484083
-16.988400 -12.636000 -14.434727
-16.941600 -12.636000 -14.402942
-16.894800 -12.636000 -14.384404
-16.848000 -12.636000 -14.344413
-16.801200 -12.636000 -14.317057
-16.754400 -12.636000 -14.281359
-16.707600 -12.636000 -14.182828
-16.660800 -12.636000 -14.134281
-16.614000 -12.636000 -14.085840
-16.567200 -12.636000 -13.933661
-15.397200 -12.636000 5.102047
-15.350400 -12.636000 5.133018
-15.303600 -12.636000 5.154052
-15.256800 -12.636000 5.206936
-15.210000 -12.636000 5.232623
-15.163200 -12.636000 5.246369
-15.116400 -12.636000 5.262321
-15.069600 -12.636000 5.285713
-15.022800 -12.636000 5.312168
-14.976000 -12.636000 5.325198
-14.929200 -12.636000 5.346121
-14.882400 -12.636000 5.354149
-14.835600 -12.636000 5.386405
-14.788800 -12.636000 5.397265
-14.742000 -12.636000 5.407104
-14.695200 -12.636000 5.417090
-14.648400 -12.636000 5.420933
-14.601600 -12.636000 5.423192
-14.554800 -12.636000 5.425732
-14.508000 -12.636000 5.426461
-14.461200 -12.636000 5.435539
-14.414400 -12.636000 5.436233
-14.367600 -12.636000 5.440221
-14.320800 -12.636000 5.445954
-14.274000 -12.636000 5.454684
-14.227200 -12.636000 5.461852
-14.180400 -12.636000 5.475979
-14.133600 -12.636000 5.496530
-14.086800 -12.636000 5.504846
-14.040000 -12.636000 5.519590
-13.993200 -12.636000 5.544288
-13.946400 -12.636000 5.580885
-2.433600 -12.636000 9.119440
-2.386800 -12.636000 8.735262
-2.340000 -12.636000 7.886998
-2.293200 -12.636000 7.696003
-2.246400 -12.636000 7.466054
-2.199600 -12.636000 7.322974
-2.152800 -12.636000 7.279201
-2.106000 -12.636000 7.208548
-2.059200 -12.636000 7.186553
-2.012400 -12.636000 7.101401
-1.965600 -12.636000 7.026947
-1.918800 -12.636000 7.016525
-1.872000 -12.636000 6.945477
-1.825200 -12.636000 6.914551
-1.778400 -12.636000 6.894192
-1.731600 -12.636000 6.868988
-1.684800 -12.636000 6.778604
-1.638000 -12.636000 6.714695
-1.591200 -12.636000 6.697006
-1.544400 -12.636000 6.644150
-1.497600 -12.636000 6.586545
-1.450800 -12.636000 6.529329
-1.404000 -12.636000 6.503634
-1.357200 -12.636000 6.455986
-1.310400 -12.636000 6.428070
-1.263600 -12.636000 6.386305
-1.216800 -12.636000 6.336004
-1.170000 -12.636000 6.296452
-1.123200 -12.636000 6.240295
-1.076400 -12.636000 6.218239
-1.029600 -12.636000 6.193423
-0.982800 -12.636000 6.177554
-0.936000 -12.636000 6.137686
-0.889200 -12.636000 6.128158
-0.842400 -12.636000 6.119380
-0.795600 -12.636000 6.076500
-0.748800 -12.636000 6.076500
-0.702000 -12.636000 6.058123
-0.655200 -12.636000 6.047038
-0.608400 -12.636000 6.035652
-0.561600 -12.636000 6.004215
-0.514800 -12.636000 5.962010
-0.468000 -12.636000 5.944189
-0.421200 -12.636000 5.923409
-0.374400 -12.636000 5.892128
-0.327600 -12.636000 5.884816
-0.280800 -12.636000 5.871729
-0.234000 -12.636000 5.849496
-0.187200 -12.636000 5.837675
-0.140400 -12.636000 5.810590
-0.093600 -12.636000 5.788585
-0.046800 -12.636000 5.770440
0.000000 -12.636000 5.747452
0.046800 -12.636000 5.743922
0.093600 -12.636000 5.714270
0.140400 -12.636000 5.693378
0.187200 -12.636000 5.681705
0.234000 -12.636000 5.676909
0.280800 -12.636000 5.668806
0.327600 -12.636000 5.663633
0.374400 -12.636000 5.660804
0.421200 -12.636000 5.640290
0.468000 -12.636000 5.631652
0.514800 -12.636000 5.617400
0.561600 -12.636000 5.616168
0.608400 -12.636000 5.594473
0.655200 -12.636000 5.576445
0.702000 -12.636000 5.561529
0.748800 -12.636000 5.558486
0.795600 -12.636000 5.571697
0.842400 -12.636000 5.575660
0.889200 -12.636000 5.575660
0.936000 -12.636000 5.568541
0.982800 -12.636000 5.555947
1.029600 -12.636000 5.552210
1.076400 -12.636000 5.549834
1.123200 -12.636000 5.540604
1.170000 -12.636000 5.533670
1.216800 -12.636000 5.522443
1.263600 -12.636000 5.535028
1.310400 -12.636000 5.535028
1.357200 -12.636000 5.531338
1.404000 -12.636000 5.521112
1.450800 -12.636000 5.521418
1.497600 -12.636000 5.530227
1.544400 -12.636000 5.521041
1.591200 -12.636000 5.519502
1.638000 -12.636000 5.519192
1.684800 -12.636000 5.520651
1.731600 -12.636000 5.528218
1.778400 -12.636000 5.530975
1.825200 -12.636000 5.533317
1.872000 -12.636000 5.534864
1.918800 -12.636000 5.527691
1.965600 -12.636000 5.523294
2.012400 -12.636000 5.516158
2.059200 -12.636000 5.497227
2.106000 -12.636000 5.499923
2.152800 -12.636000 5.499923
2.199600 -12.636000 5.509511
2.246400 -12.636000 5.509798
2.293200 -12.636000 5.523200
2.340000 -12.636000 5.544510
2.386800 -12.636000 5.556633
2.433600 -12.636000 5.561636
2.480400 -12.636000 5.573295
2.527200 -12.636000 5.602269
2.574000 -12.636000 5.616113
2.620800 -12.636000 5.616113
2.667600 -12.636000 5.615705
2.714400 -12.636000 5.619599
2.761200 -12.636000 5.627694
2.808000 -12.636000 5.619599
2.854800 -12.636000 5.608595
2.901600 -12.636000 5.611637
2.948400 -12.636000 5.619599
2.995200 -12.636000 5.647401
3.042000 -12.636000 5.650473
3.088800 -12.636000 5.643046
3.135600 -12.636000 5.652893
3.182400 -12.636000 5.667834
3.229200 -12.636000 5.692135
3.276000 -12.636000 5.700406
3.322800 -12.636000 5.700964
3.369600 -12.636000 5.701330
3.416400 -12.636000 5.730825
3.463200 -12.636000 5.730934
3.510000 -12.636000 5.741007
3.556800 -12.636000 5.739829
3.603600 -12.636000 5.739829
3.650400 -12.636000 5.741007
3.697200 -12.636000 5.751520
3.744000 -12.636000 5.763983
3.790800 -12.636000 5.774353
3.837600 -12.636000 5.795269
3.884400 -12.636000 5.842343
3.931200 -12.636000 5.850799
3.978000 -12.636000 5.875037
4.024800 -12.636000 5.881307
4.071600 -12.636000 5.890771
4.118400 -12.636000 5.907975
4.165200 -12.636000 5.907392
4.212000 -12.636000 5.921559
4.258800 -12.636000 5.930481
4.305600 -12.636000 5.935432
4.352400 -12.636000 5.966024
4.399200 -12.636000 5.969102
4.446000 -12.636000 5.966024
4.492800 -12.636000 5.983545
4.539600 -12.636000 6.001732
4.586400 -12.636000 6.029831
4.633200 -12.636000 6.033403
4.680000 -12.636000 6.056880
4.726800 -12.636000 6.069652
4.773600 -12.636000 6.077331
4.820400 -12.636000 6.088613
4.867200 -12.636000 6.098265
4.914000 -12.636000 6.109919
4.960800 -12.636000 6.134960
5.007600 -12.636000 6.140787
5.054400 -12.636000 6.140787
5.101200 -12.636000 6.155571
5.148000 -12.636000 6.189799
5.194800 -12.636000 6.206464
5.241600 -12.636000 6.224085
5.288400 -12.636000 6.249525
5.335200 -12.636000 6.273567
5.382000 -12.636000 6.306702
5.428800 -12.636000 6.309739
5.475600 -12.636000 6.309739
5.522400 -12.636000 6.315275
5.569200 -12.636000 6.317813
5.616000 -12.636000 6.321294
5.662800 -12.636000 6.336107
5.709600 -12.636000 6.351189
5.756400 -12.636000 6.397839
5.803200 -12.636000 6.436745
5.850000 -12.636000 6.446082
5.896800 -12.636000 6.462698
5.943600 -12.636000 6.489253
5.990400 -12.636000 6.489253
6.037200 -12.636000 6.489648
6.084000 -12.636000 6.512739
6.130800 -12.636000 6.552630
6.177600 -12.636000 6.577550
6.224400 -12.636000 6.595285
6.271200 -12.636000 6.636702
6.318000 -12.636000 6.644461
6.364800 -12.636000 6.681563
6.411600 -12.636000 6.699622
6.458400 -12.636000 6.720023
6.505200 -12.636000 6.725198
6.552000 -12.636000 6.729791
6.598800 -12.636000 6.755015
6.645600 -12.636000 6.775977
6.692400 -12.636000 6.804968
6.739200 -12.636000 6.832313
6.786000 -12.636000 6.853310
6.832800 -12.636000 6.875398
6.879600 -12.636000 6.912941
6.926400 -12.636000 6.934744
6.973200 -12.636000 6.975619
7.020000 -12.636000 6.991284
7.066800 -12.636000 7.019039
7.113600 -12.636000 7.032024
7.160400 -12.636000 7.063414
7.207200 -12.636000 7.080077
7.254000 -12.636000 7.086399
7.300800 -12.636000 7.106989
7.347600 -12.636000 7.125750
7.394400 -12.636000 7.168351
7.441200 -12.636000 7.213614
7.488000 -12.636000 7.243566
7.534800 -12.636000 7.275188
7.581600 -12.636000 7.299618
7.628400 -12.636000 7.314191
7.675200 -12.636000 7.327195
7.722000 -12.636000 7.337943
7.768800 -12.636000 7.377277
7.815600 -12.636000 7.414707
7.862400 -12.636000 7.428311
7.909200 -12.636000 7.462837
7.956000 -12.636000 7.491136
8.002800 -12.636000 7.501823
8.049600 -12.636000 7.513512
8.096400 -12.636000 7.570178
8.143200 -12.636000 7.570178
8.190000 -12.636000 7.590212
8.236800 -12.636000 7.607600
8.283600 -12.636000 7.633817
8.330400 -12.636000 7.677536
8.377200 -12.636000 7.717457
8.424000 -12.636000 7.789140
8.470800 -12.636000 7.805223
8.517600 -12.636000 7.893050
8.564400 -12.636000 7.981169
8.611200 -12.636000 8.030578
8.658000 -12.636000 8.044297
8.704800 -12.636000 8.108728
8.751600 -12.636000 8.164627
8.798400 -12.636000 8.189609
8.845200 -12.636000 8.200055
8.892000 -12.636000 8.203726
8.938800 -12.636000 8.232122
8.985600 -12.636000 8.248355
9.032400 -12.636000 8.302133
9.079200 -12.636000 8.327840
9.126000 -12.636000 8.331857
9.172800 -12.636000 8.418630
9.219600 -12.636000 8.449996
9.266400 -12.636000 8.482891
9.313200 -12.636000 8.537757
9.360000 -12.636000 8.552363
9.406800 -12.636000 8.537757
9.453600 -12.636000 8.552363
9.500400 -12.636000 8.552363
9.547200 -12.636000 8.324980
9.594000 -12.636000 7.915734
9.640800 -12.636000 7.915734
13.899600 -12.636000 7.678011
13.946400 -12.636000 7.682963
13.993200 -12.636000 7.717152
14.040000 -12.636000 7.712665
14.086800 -12.636000 7.715689
14.180400 -12.636000 7.717152
14.929200 -12.636000 7.774061
14.976000 -12.636000 7.776502
15.022800 -12.636000 7.776502
15.069600 -12.636000 7.782212
15.116400 -12.636000 7.780723
15.163200 -12.636000 7.782212
17.175600 -12.636000 4.671918
18.111600 -12.636000 0.328557
18.626400 -12.636000 0.000000
-18.720000 -12.589200 0.000000
-18.673200 -12.589200 0.000000
-18.626400 -12.589200 0.000000
-18.579600 -12.589200 -15.093521
-18.532800 -12.589200 -15.070442
-18.486000 -12.589200 -15.070442
-18.439200 -12.589200 -15.045342
-18.392400 -12.589200 -15.034102
-18.345600 -12.589200 -14.990882
-18.298800 -12.589200 -14.990882
-18.252000 -12.589200 -14.956588
-18.205200 -12.589200 -14.934796
-18.158400 -12.589200 -14.926863
-18.111600 -12.589200 -14.926863
-18.064800 -12.589200 -14.913615
-18.018000 -12.589200 -14.880164
-17.971200 -12.589200 -14.865139
-17.924400 -12.589200 -14.854561
-17.877600 -12.589200 -14.858110
-17.830800 -12.589200 -14.871195
-17.784000 -12.589200 -14.871195
-17.737200 -12.589200 -14.864497
-17.690400 -12.589200 -14.854054
-17.643600 -12.589200 -14.804369
-17.596800 -12.589200 -14.800288
-17.550000 -12.589200 -14.740494
-17.503200 -12.589200 -14.674814
-17.456400 -12.589200 -14.603517
-17.409600 -12.589200 -14.582768
-17.362800 -12.589200 -14.556911
-17.316000 -12.589200 -14.556911
-17.269200 -12.589200 -14.586582
-17.222400 -12.589200 -14.592318
-17.175600 -12.589200 -14.592036
-17.128800 -12.589200 -14.586582
-17.082000 -12.589200 -14.533662
-17.035200 -12.589200 -14.448098
-16.988400 -12.589200 -14.434727
-16.941600 -12.589200 -14.400503
-16.894800 -12.589200 -14.370543
-16.848000 -12.589200 -14.340541
-16.801200 -12.589200 -14.309504
-16.754400 -12.589200 -14.236994
-16.707600 -12.589200 -14.179865
-16.660800 -12.589200 -14.116585
-16.614000 -12.589200 -13.994107
-15.444000 -12.589200 5.091066
-15.397200 -12.589200 5.131612
-15.350400 -12.589200 5.152556
-15.303600 -12.589200 5.210772
-15.256800 -12.589200 5.234394
-15.210000 -12.589200 5.250829
-15.163200 -12.589200 5.265373
-15.116400 -12.589200 5.282110
-15.069600 -12.589200 5.305735
-15.022800 -12.589200 5.319462
-14.976000 -12.589200 5.331736
-14.929200 -12.589200 5.352932
-14.882400 -12.589200 5.371735
-14.835600 -12.589200 5.386405
-14.788800 -12.589200 5.403336
-14.742000 -12.589200 5.411150
-14.695200 -12.589200 5.420942
-14.648400 -12.589200 5.426035
-14.601600 -12.589200 5.430034
-14.554800 -12.589200 5.435539
-14.508000 -12.589200 5.440221
-14.461200 -12.589200 5.449238
-14.414400 -12.589200 5.449238
-14.367600 -12.589200 5.449238
-14.320800 -12.589200 5.454885
-14.274000 -12.589200 5.465458
-14.227200 -12.589200 5.470964
-14.180400 -12.589200 5.489213
-14.133600 -12.589200 5.499468
-14.086800 -12.589200 5.509455
-14.040000 -12.589200 5.538846
-13.993200 -12.589200 5.558812
-13.946400 -12.589200 5.635720
-2.433600 -12.589200 9.338683
-2.386800 -12.589200 9.293566
-2.340000 -12.589200 8.118841
-2.293200 -12.589200 7.667716
-2.246400 -12.589200 7.407208
-2.199600 -12.589200 7.338301
-2.152800 -12.589200 7.310211
-2.106000 -12.589200 7.222774
-2.059200 -12.589200 7.191041
-2.012400 -12.589200 7.160241
-1.965600 -12.589200 7.036053
-1.918800 -12.589200 7.020864
-1.872000 -12.589200 6.971823
-1.825200 -12.589200 6.918418
-1.778400 -12.589200 6.868988
-1.731600 -12.589200 6.786406
-1.684800 -12.589200 6.729925
-1.638000 -12.589200 6.708211
-1.591200 -12.589200 6.651024
-1.544400 -12.589200 6.624296
-1.497600 -12.589200 6.576779
-1.450800 -12.589200 6.524905
-1.404000 -12.589200 6.500960
-1.357200 -12.589200 6.428070
-1.310400 -12.589200 6.387079
-1.263600 -12.589200 6.366706
-1.216800 -12.589200 6.316657
-1.170000 -12.589200 6.269787
-1.123200 -12.589200 6.236146
-1.076400 -12.589200 6.208398
-1.029600 -12.589200 6.188906
-0.982800 -12.589200 6.176534
-0.936000 -12.589200 6.128158
-0.889200 -12.589200 6.127646
-0.842400 -12.589200 6.114794
-0.795600 -12.589200 6.064698
-0.748800 -12.589200 6.054224
-0.702000 -12.589200 6.053124
-0.655200 -12.589200 6.044217
-0.608400 -12.589200 6.023714
-0.561600 -12.589200 5.995593
-0.514800 -12.589200 5.957813
-0.468000 -12.589200 5.933031
-0.421200 -12.589200 5.912205
-0.374400 -12.589200 5.887369
-0.327600 -12.589200 5.881807
-0.280800 -12.589200 5.868045
-0.234000 -12.589200 5.841310
-0.187200 -12.589200 5.822247
-0.140400 -12.589200 5.808434
-0.093600 -12.589200 5.782504
-0.046800 -12.589200 5.758139
0.000000 -12.589200 5.747230
0.046800 -12.589200 5.738856
0.093600 -12.589200 5.717522
0.140400 -12.589200 5.695727
0.187200 -12.589200 5.693302
0.234000 -12.589200 5.681705
0.280800 -12.589200 5.675936
0.327600 -12.589200 5.663633
0.374400 -12.589200 5.654487
0.421200 -12.589200 5.634715
0.468000 -12.589200 5.623753
0.514800 -12.589200 5.592455
0.561600 -12.589200 5.581940
0.608400 -12.589200 5.571697
0.655200 -12.589200 5.571650
0.702000 -12.589200 5.555436
0.748800 -12.589200 5.541767
0.795600 -12.589200 5.550318
0.842400 -12.589200 5.567653
0.889200 -12.589200 5.567483
0.936000 -12.589200 5.567483
0.982800 -12.589200 5.535532
1.029600 -12.589200 5.535028
1.076400 -12.589200 5.535532
1.123200 -12.589200 5.531338
1.170000 -12.589200 5.524816
1.216800 -12.589200 5.521112
1.263600 -12.589200 5.524816
1.310400 -12.589200 5.522443
1.357200 -12.589200 5.521112
1.404000 -12.589200 5.505640
1.450800 -12.589200 5.510852
1.497600 -12.589200 5.514759
1.544400 -12.589200 5.513448
1.591200 -12.589200 5.513448
1.638000 -12.589200 5.513448
1.684800 -12.589200 5.515579
1.731600 -12.589200 5.519046
1.778400 -12.589200 5.520651
1.825200 -12.589200 5.526385
1.872000 -12.589200 5.533317
1.918800 -12.589200 5.527691
1.965600 -12.589200 5.523294
2.012400 -12.589200 5.518248
2.059200 -12.589200 5.509798
2.106000 -12.589200 5.508073
2.152800 -12.589200 5.499923
2.199600 -12.589200 5.508073
2.246400 -12.589200 5.506018
2.293200 -12.589200 5.512157
2.340000 -12.589200 5.528317
2.386800 -12.589200 5.544510
2.433600 -12.589200 5.561955
2.480400 -12.589200 5.573295
2.527200 -12.589200 5.602269
2.574000 -12.589200 5.616113
2.620800 -12.589200 5.616113
2.667600 -12.589200 5.616113
2.714400 -12.589200 5.619599
2.761200 -12.589200 5.619599
2.808000 -12.589200 5.619156
2.854800 -12.589200 5.608227
2.901600 -12.589200 5.612763
2.948400 -12.589200 5.620157
2.995200 -12.589200 5.632179
3.042000 -12.589200 5.636335
3.088800 -12.589200 5.633860
3.135600 -12.589200 5.649232
3.182400 -12.589200 5.662122
3.229200 -12.589200 5.687017
3.276000 -12.589200 5.687129
3.322800 -12.589200 5.700964
3.369600 -12.589200 5.706122
3.416400 -12.589200 5.730825
3.463200 -12.589200 5.730825
3.510000 -12.589200 5.739829
3.556800 -12.589200 5.735388
3.603600 -12.589200 5.735388
3.650400 -12.589200 5.732464
3.697200 -12.589200 5.741007
3.744000 -12.589200 5.751520
3.790800 -12.589200 5.765229
3.837600 -12.589200 5.781949
3.884400 -12.589200 5.828697
3.931200 -12.589200 5.839462
3.978000 -12.589200 5.862441
4.024800 -12.589200 5.875037
4.071600 -12.589200 5.881307
4.118400 -12.589200 5.907392
4.165200 -12.589200 5.892379
4.212000 -12.589200 5.917409
4.258800 -12.589200 5.923729
4.305600 -12.589200 5.935338
4.352400 -12.589200 5.957288
4.399200 -12.589200 5.966937
4.446000 -12.589200 5.957288
4.492800 -12.589200 5.983545
4.539600 -12.589200 6.001732
4.586400 -12.589200 6.029831
4.633200 -12.589200 6.030111
4.680000 -12.589200 6.055077
4.726800 -12.589200 6.069652
4.773600 -12.589200 6.082222
4.820400 -12.589200 6.091200
4.867200 -12.589200 6.110712
4.914000 -12.589200 6.131345
4.960800 -12.589200 6.145449
5.007600 -12.589200 6.155571
5.054400 -12.589200 6.155414
5.101200 -12.589200 6.165673
5.148000 -12.589200 6.193002
5.194800 -12.589200 6.216106
5.241600 -12.589200 6.225304
5.288400 -12.589200 6.249525
5.335200 -12.589200 6.272018
5.382000 -12.589200 6.301433
5.428800 -12.589200 6.306026
5.475600 -12.589200 6.309739
5.522400 -12.589200 6.317813
5.569200 -12.589200 6.317983
5.616000 -12.589200 6.330413
5.662800 -12.589200 6.336785
5.709600 -12.589200 6.348016
5.756400 -12.589200 6.384161
5.803200 -12.589200 6.412817
5.850000 -12.589200 6.438935
5.896800 -12.589200 6.457637
5.943600 -12.589200 6.480789
5.990400 -12.589200 6.480789
6.037200 -12.589200 6.489253
6.084000 -12.589200 6.499564
6.130800 -12.589200 6.551424
6.177600 -12.589200 6.577283
6.224400 -12.589200 6.595285
6.271200 -12.589200 6.636312
6.318000 -12.589200 6.638713
6.364800 -12.589200 6.644461
6.411600 -12.589200 6.681593
6.458400 -12.589200 6.706939
6.505200 -12.589200 6.716901
6.552000 -12.589200 6.726280
6.598800 -12.589200 6.744571
6.645600 -12.589200 6.761699
6.692400 -12.589200 6.788747
6.739200 -12.589200 6.804968
6.786000 -12.589200 6.845486
6.832800 -12.589200 6.861390
6.879600 -12.589200 6.886097
6.926400 -12.589200 6.923806
6.973200 -12.589200 6.976361
7.020000 -12.589200 6.991284
7.066800 -12.589200 7.007466
7.113600 -12.589200 7.020610
7.160400 -12.589200 7.038593
7.207200 -12.589200 7.066506
7.254000 -12.589200 7.072412
7.300800 -12.589200 7.094659
7.347600 -12.589200 7.125750
7.394400 -12.589200 7.168351
7.441200 -12.589200 7.213614
7.488000 -12.589200 7.245802
7.534800 -12.589200 7.292857
7.581600 -12.589200 7.300607
7.628400 -12.589200 7.327597
7.675200 -12.589200 7.336964
7.722000 -12.589200 7.358136
7.768800 -12.589200 7.384311
7.815600 -12.589200 7.416550
7.862400 -12.589200 7.440804
7.909200 -12.589200 7.473316
7.956000 -12.589200 7.493335
8.002800 -12.589200 7.508989
8.049600 -12.589200 7.546841
8.096400 -12.589200 7.577643
8.143200 -12.589200 7.578958
8.190000 -12.589200 7.607600
8.236800 -12.589200 7.614117
8.283600 -12.589200 7.633817
8.330400 -12.589200 7.658014
8.377200 -12.589200 7.696629
8.424000 -12.589200 7.780160
8.470800 -12.589200 7.805325
8.517600 -12.589200 7.901939
8.564400 -12.589200 7.957423
8.611200 -12.589200 8.024204
8.658000 -12.589200 8.044297
8.704800 -12.589200 8.125201
8.751600 -12.589200 8.183095
8.798400 -12.589200 8.203726
8.845200 -12.589200 8.216025
8.892000 -12.589200 8.232122
8.938800 -12.589200 8.239173
8.985600 -12.589200 8.287792
9.032400 -12.589200 8.302133
9.079200 -12.589200 8.327840
9.126000 -12.589200 8.333130
9.172800 -12.589200 8.438421
9.219600 -12.589200 8.460360
9.266400 -12.589200 8.507750
9.313200 -12.589200 8.552363
9.360000 -12.589200 8.537757
9.406800 -12.589200 8.482891
9.453600 -12.589200 8.507750
9.500400 -12.589200 8.537757
9.547200 -12.589200 8.323874
9.594000 -12.589200 7.933203
9.640800 -12.589200 7.933203
13.993200 -12.589200 7.721179
14.040000 -12.589200 7.715689
14.180400 -12.589200 7.730704
14.367600 -12.589200 7.711037
14.929200 -12.589200 7.774061
14.976000 -12.589200 7.784790
15.022800 -12.589200 7.784790
15.069600 -12.589200 7.806229
15.116400 -12.589200 7.805624
15.210000 -12.589200 7.800756
15.256800 -12.589200 7.797084
17.409600 -12.589200 3.896948
-18.720000 -12.542400 0.000000
-18.673200 -12.542400 0.000000
-18.626400 -12.542400 0.000000
-18.579600 -12.542400 -15.084570
-18.532800 -12.542400 -15.070442
-18.486000 -12.542400 -15.070442
-18.439200 -12.542400 -15.045342
-18.392400 -12.542400 -15.034102
-18.345600 -12.542400 -14.990882
-18.298800 -12.542400 -14.986424
-18.252000 -12.542400 -14.956588
-18.205200 -12.542400 -14.927707
-18.158400 -12.542400 -14.926863
-18.111600 -12.542400 -14.924863
-18.064800 -12.542400 -14.894012
-18.018000 -12.542400 -14.877320
-17.971200 -12.542400 -14.854561
-17.924400 -12.542400 -14.854054
-17.877600 -12.542400 -14.854793
-17.830800 -12.542400 -14.861313
-17.784000 -12.542400 -14.858110
-17.737200 -12.542400 -14.854054
-17.690400 -12.542400 -14.815245
-17.643600 -12.542400 -14.800984
-17.596800 -12.542400 -14.782877
-17.550000 -12.542400 -14.745783
-17.503200 -12.542400 -14.692202
-17.456400 -12.542400 -14.600662
-17.409600 -12.542400 -14.585908
-17.362800 -12.542400 -14.562533
-17.316000 -12.542400 -14.556911
-17.269200 -12.542400 -14.564819
-17.222400 -12.542400 -14.564819
-17.175600 -12.542400 -14.562533
-17.128800 -12.542400 -14.539083
-17.082000 -12.542400 -14.472217
-17.035200 -12.542400 -14.446773
-16.988400 -12.542400 -14.404337
-16.941600 -12.542400 -14.386633
-16.894800 -12.542400 -14.336297
-16.848000 -12.542400 -14.317612
-16.801200 -12.542400 -14.281359
-16.754400 -12.542400 -14.221860
-16.707600 -12.542400 -14.179865
-16.660800 -12.542400 -14.071794
-16.614000 -12.542400 -13.925393
-16.286400 -12.542400 -11.570823
-15.490800 -12.542400 5.047483
-15.444000 -12.542400 5.103450
-15.397200 -12.542400 5.140761
-15.350400 -12.542400 5.205919
-15.303600 -12.542400 5.234394
-15.256800 -12.542400 5.250829
-15.210000 -12.542400 5.269011
-15.163200 -12.542400 5.281591
-15.116400 -12.542400 5.305735
-15.069600 -12.542400 5.319462
-15.022800 -12.542400 5.334866
-14.976000 -12.542400 5.346467
-14.929200 -12.542400 5.361561
-14.882400 -12.542400 5.381831
-14.835600 -12.542400 5.396341
-14.788800 -12.542400 5.407104
-14.742000 -12.542400 5.424312
-14.695200 -12.542400 5.430744
-14.648400 -12.542400 5.455700
-14.601600 -12.542400 5.457013
-14.554800 -12.542400 5.464429
-14.508000 -12.542400 5.464985
-14.461200 -12.542400 5.463712
-14.414400 -12.542400 5.464429
-14.367600 -12.542400 5.464429
-14.320800 -12.542400 5.474233
-14.274000 -12.542400 5.488092
-14.227200 -12.542400 5.494187
-14.180400 -12.542400 5.497347
-14.133600 -12.542400 5.504846
-14.086800 -12.542400 5.518176
-14.040000 -12.542400 5.550059
-13.993200 -12.542400 5.561747
-2.433600 -12.542400 9.550835
-2.386800 -12.542400 9.327820
-2.340000 -12.542400 8.008247
-2.293200 -12.542400 7.667716
-2.246400 -12.542400 7.466054
-2.199600 -12.542400 7.339980
-2.152800 -12.542400 7.310211
-2.106000 -12.542400 7.222774
-2.059200 -12.542400 7.184657
-2.012400 -12.542400 7.100714
-1.965600 -12.542400 7.016525
-1.918800 -12.542400 6.985397
-1.872000 -12.542400 6.933474
-1.825200 -12.542400 6.902182
-1.778400 -12.542400 6.857595
-1.731600 -12.542400 6.742145
-1.684800 -12.542400 6.716141
-1.638000 -12.542400 6.673327
-1.591200 -12.542400 6.629044
-1.544400 -12.542400 6.594198
-1.497600 -12.542400 6.539182
-1.450800 -12.542400 6.505913
-1.404000 -12.542400 6.463359
-1.357200 -12.542400 6.410686
-1.310400 -12.542400 6.374521
-1.263600 -12.542400 6.363432
-1.216800 -12.542400 6.336004
-1.170000 -12.542400 6.275143
-1.123200 -12.542400 6.240295
-1.076400 -12.542400 6.230355
-1.029600 -12.542400 6.203397
-0.982800 -12.542400 6.149373
-0.936000 -12.542400 6.127620
-0.889200 -12.542400 6.122960
-0.842400 -12.542400 6.080779
-0.795600 -12.542400 6.045972
-0.748800 -12.542400 6.045972
-0.702000 -12.542400 6.047038
-0.655200 -12.542400 6.034231
-0.608400 -12.542400 6.008156
-0.561600 -12.542400 5.962010
-0.514800 -12.542400 5.942755
-0.468000 -12.542400 5.923409
-0.421200 -12.542400 5.907308
-0.374400 -12.542400 5.887183
-0.327600 -12.542400 5.880331
-0.280800 -12.542400 5.856000
-0.234000 -12.542400 5.822883
-0.187200 -12.542400 5.810590
-0.140400 -12.542400 5.789544
-0.093600 -12.542400 5.758139
-0.046800 -12.542400 5.747452
0.000000 -12.542400 5.721166
0.046800 -12.542400 5.719073
0.093600 -12.542400 5.701691
0.140400 -12.542400 5.689436
0.187200 -12.542400 5.682162
0.234000 -12.542400 5.676909
0.280800 -12.542400 5.668806
0.327600 -12.542400 5.649232
0.374400 -12.542400 5.641834
0.421200 -12.542400 5.628436
0.468000 -12.542400 5.616168
0.514800 -12.542400 5.592455
0.561600 -12.542400 5.576445
0.608400 -12.542400 5.558486
0.655200 -12.542400 5.567653
0.702000 -12.542400 5.541767
0.748800 -12.542400 5.520953
0.795600 -12.542400 5.522969
0.842400 -12.542400 5.541767
0.889200 -12.542400 5.525773
0.936000 -12.542400 5.520953
0.982800 -12.542400 5.515508
1.029600 -12.542400 5.522443
1.076400 -12.542400 5.526745
1.123200 -12.542400 5.522443
1.170000 -12.542400 5.511704
1.216800 -12.542400 5.505457
1.263600 -12.542400 5.502100
1.310400 -12.542400 5.494344
1.357200 -12.542400 5.493372
1.404000 -12.542400 5.493372
1.450800 -12.542400 5.500214
1.497600 -12.542400 5.513448
1.544400 -12.542400 5.510852
1.591200 -12.542400 5.513448
1.638000 -12.542400 5.513448
1.684800 -12.542400 5.514759
1.731600 -12.542400 5.514759
1.778400 -12.542400 5.514759
1.825200 -12.542400 5.519046
1.872000 -12.542400 5.520651
1.918800 -12.542400 5.519462
1.965600 -12.542400 5.519462
2.012400 -12.542400 5.518248
2.059200 -12.542400 5.518248
2.106000 -12.542400 5.514576
2.152800 -12.542400 5.509798
2.199600 -12.542400 5.508073
2.246400 -12.542400 5.506018
2.293200 -12.542400 5.509798
2.340000 -12.542400 5.523200
2.386800 -12.542400 5.529817
2.433600 -12.542400 5.544510
2.480400 -12.542400 5.564633
2.527200 -12.542400 5.593016
2.574000 -12.542400 5.611001
2.620800 -12.542400 5.615705
2.667600 -12.542400 5.616113
2.714400 -12.542400 5.623711
2.761200 -12.542400 5.623711
2.808000 -12.542400 5.619156
2.854800 -12.542400 5.608227
2.901600 -12.542400 5.612763
2.948400 -12.542400 5.624406
2.995200 -12.542400 5.636335
3.042000 -12.542400 5.647401
3.088800 -12.542400 5.636335
3.135600 -12.542400 5.652893
3.182400 -12.542400 5.659379
3.229200 -12.542400 5.674361
3.276000 -12.542400 5.674967
3.322800 -12.542400 5.700406
3.369600 -12.542400 5.700964
3.416400 -12.542400 5.706455
3.463200 -12.542400 5.709821
3.510000 -12.542400 5.721051
3.556800 -12.542400 5.730934
3.603600 -12.542400 5.732464
3.650400 -12.542400 5.724308
3.697200 -12.542400 5.735388
3.744000 -12.542400 5.751520
3.790800 -12.542400 5.765229
3.837600 -12.542400 5.778320
3.884400 -12.542400 5.788339
3.931200 -12.542400 5.812280
3.978000 -12.542400 5.833361
4.024800 -12.542400 5.850799
4.071600 -12.542400 5.880501
4.118400 -12.542400 5.890771
4.165200 -12.542400 5.907392
4.212000 -12.542400 5.917409
4.258800 -12.542400 5.928004
4.305600 -12.542400 5.934820
4.352400 -12.542400 5.952371
4.399200 -12.542400 5.956280
4.446000 -12.542400 5.942633
4.492800 -12.542400 5.971590
4.539600 -12.542400 5.999454
4.586400 -12.542400 6.011124
4.633200 -12.542400 6.033403
4.680000 -12.542400 6.056880
4.726800 -12.542400 6.070508
4.773600 -12.542400 6.088613
4.820400 -12.542400 6.109919
4.867200 -12.542400 6.115966
4.914000 -12.542400 6.134960
4.960800 -12.542400 6.155414
5.007600 -12.542400 6.165673
5.054400 -12.542400 6.165673
5.101200 -12.542400 6.174609
5.148000 -12.542400 6.193002
5.194800 -12.542400 6.206604
5.241600 -12.542400 6.219875
5.288400 -12.542400 6.242600
5.335200 -12.542400 6.258703
5.382000 -12.542400 6.273567
5.428800 -12.542400 6.301433
5.475600 -12.542400 6.301433
5.522400 -12.542400 6.301433
5.569200 -12.542400 6.315991
5.616000 -12.542400 6.321294
5.662800 -12.542400 6.334768
5.709600 -12.542400 6.346504
5.756400 -12.542400 6.369174
5.803200 -12.542400 6.394706
5.850000 -12.542400 6.436745
5.896800 -12.542400 6.449998
5.943600 -12.542400 6.478661
5.990400 -12.542400 6.480276
6.037200 -12.542400 6.484957
6.084000 -12.542400 6.499564
6.130800 -12.542400 6.543885
6.177600 -12.542400 6.586652
6.224400 -12.542400 6.612968
6.271200 -12.542400 6.636312
6.318000 -12.542400 6.638713
6.364800 -12.542400 6.644461
6.411600 -12.542400 6.681593
6.458400 -12.542400 6.696447
6.505200 -12.542400 6.711748
6.552000 -12.542400 6.721960
6.598800 -12.542400 6.741474
6.645600 -12.542400 6.754239
6.692400 -12.542400 6.775977
6.739200 -12.542400 6.788747
6.786000 -12.542400 6.832305
6.832800 -12.542400 6.856398
6.879600 -12.542400 6.875398
6.926400 -12.542400 6.895463
6.973200 -12.542400 6.941309
7.020000 -12.542400 6.980497
7.066800 -12.542400 6.991284
7.113600 -12.542400 7.012539
7.160400 -12.542400 7.029938
7.207200 -12.542400 7.063414
7.254000 -12.542400 7.066169
7.300800 -12.542400 7.082033
7.347600 -12.542400 7.106989
7.394400 -12.542400 7.157607
7.441200 -12.542400 7.181074
7.488000 -12.542400 7.245717
7.534800 -12.542400 7.280287
7.581600 -12.542400 7.303410
7.628400 -12.542400 7.328197
7.675200 -12.542400 7.353011
7.722000 -12.542400 7.370530
7.768800 -12.542400 7.414707
7.815600 -12.542400 7.422736
7.862400 -12.542400 7.447786
7.909200 -12.542400 7.491136
7.956000 -12.542400 7.508989
8.002800 -12.542400 7.541410
8.049600 -12.542400 7.577643
8.096400 -12.542400 7.590212
8.143200 -12.542400 7.605249
8.190000 -12.542400 7.629639
8.236800 -12.542400 7.632921
8.283600 -12.542400 7.637114
8.330400 -12.542400 7.673860
8.377200 -12.542400 7.705414
8.424000 -12.542400 7.786493
8.470800 -12.542400 7.817085
8.517600 -12.542400 7.901939
8.564400 -12.542400 7.990426
8.611200 -12.542400 8.038517
8.658000 -12.542400 8.104523
8.704800 -12.542400 8.164627
8.751600 -12.542400 8.185541
8.798400 -12.542400 8.219086
8.845200 -12.542400 8.219086
8.892000 -12.542400 8.225138
8.938800 -12.542400 8.239109
8.985600 -12.542400 8.287792
9.032400 -12.542400 8.302133
9.079200 -12.542400 8.331857
9.126000 -12.542400 8.386959
9.172800 -12.542400 8.446152
9.219600 -12.542400 8.482891
9.266400 -12.542400 8.552363
9.313200 -12.542400 8.580043
9.360000 -12.542400 8.576616
9.406800 -12.542400 8.537757
9.453600 -12.542400 8.552363
9.500400 -12.542400 8.552363
9.547200 -12.542400 8.313819
9.594000 -12.542400 7.933203
13.712400 -12.542400 7.652132
13.759200 -12.542400 7.676828
14.320800 -12.542400 7.708826
14.367600 -12.542400 7.726251
14.414400 -12.542400 7.728288
14.976000 -12.542400 7.787877
15.022800 -12.542400 7.806229
15.069600 -12.542400 7.812706
15.210000 -12.542400 7.805624
15.256800 -12.542400 7.801360
17.737200 -12.542400 2.666393
17.784000 -12.542400 2.440523
-18.720000 -12.495600 0.000000
-18.673200 -12.495600 0.000000
-18.626400 -12.495600 0.000000
-18.579600 -12.495600 -15.118966
-18.532800 -12.495600 -15.084570
-18.486000 -12.495600 -15.110175
-18.439200 -12.495600 -15.110175
-18.392400 -12.495600 -15.070442
-18.345600 -12.495600 -15.045342
-18.298800 -12.495600 -14.992679
-18.252000 -12.495600 -14.962335
-18.205200 -12.495600 -14.944044
-18.158400 -12.495600 -14.944044
-18.111600 -12.495600 -14.927707
-18.064800 -12.495600 -14.923038
-18.018000 -12.495600 -14.894012
-17.971200 -12.495600 -14.854793
-17.924400 -12.495600 -14.854054
-17.877600 -12.495600 -14.854793
-17.830800 -12.495600 -14.854793
-17.784000 -12.495600 -14.851533
-17.737200 -12.495600 -14.813491
-17.690400 -12.495600 -14.800288
-17.643600 -12.495600 -14.782877
-17.596800 -12.495600 -14.756505
-17.550000 -12.495600 -14.740494
-17.503200 -12.495600 -14.674814
-17.456400 -12.495600 -14.603517
-17.409600 -12.495600 -14.592318
-17.362800 -12.495600 -14.585908
-17.316000 -12.495600 -14.562533
-17.269200 -12.495600 -14.564819
-17.222400 -12.495600 -14.556911
-17.175600 -12.495600 -14.539083
-17.128800 -12.495600 -14.472217
-17.082000 -12.495600 -14.457703
-17.035200 -12.495600 -14.446019
-16.988400 -12.495600 -14.404337
-16.941600 -12.495600 -14.400503
-16.894800 -12.495600 -14.340541
-16.848000 -12.495600 -14.334112
-16.801200 -12.495600 -14.281359
-16.754400 -12.495600 -14.205676
-16.707600 -12.495600 -14.176468
-16.660800 -12.495600 -14.071794
-15.537600 -12.495600 5.047483
-15.490800 -12.495600 5.102047
-15.444000 -12.495600 5.140761
-15.397200 -12.495600 5.153524
-15.350400 -12.495600 5.207540
-15.303600 -12.495600 5.238902
-15.256800 -12.495600 5.265373
-15.210000 -12.495600 5.281591
-15.163200 -12.495600 5.304386
-15.116400 -12.495600 5.319462
-15.069600 -12.495600 5.336463
-15.022800 -12.495600 5.346467
-14.976000 -12.495600 5.361561
-14.929200 -12.495600 5.381831
-14.882400 -12.495600 5.396146
-14.835600 -12.495600 5.403336
-14.788800 -12.495600 5.420532
-14.742000 -12.495600 5.430744
-14.695200 -12.495600 5.451880
-14.648400 -12.495600 5.463712
-14.601600 -12.495600 5.465770
-14.554800 -12.495600 5.471663
-14.508000 -12.495600 5.474233
-14.461200 -12.495600 5.474233
-14.414400 -12.495600 5.478214
-14.367600 -12.495600 5.474233
-14.320800 -12.495600 5.488215
-14.274000 -12.495600 5.494822
-14.227200 -12.495600 5.497347
-14.180400 -12.495600 5.504846
-14.133600 -12.495600 5.510724
-14.086800 -12.495600 5.543977
-14.040000 -12.495600 5.558812
-2.433600 -12.495600 9.848804
-2.386800 -12.495600 9.555807
-2.340000 -12.495600 8.010688
-2.293200 -12.495600 7.749387
-2.246400 -12.495600 7.466054
-2.199600 -12.495600 7.351173
-2.152800 -12.495600 7.310211
-2.106000 -12.495600 7.222774
-2.059200 -12.495600 7.184657
-2.012400 -12.495600 7.100714
-1.965600 -12.495600 7.020864
-1.918800 -12.495600 6.979476
-1.872000 -12.495600 6.914551
-1.825200 -12.495600 6.894192
-1.778400 -12.495600 6.818086
-1.731600 -12.495600 6.728759
-1.684800 -12.495600 6.673461
-1.638000 -12.495600 6.643544
-1.591200 -12.495600 6.606984
-1.544400 -12.495600 6.580941
-1.497600 -12.495600 6.538959
-1.450800 -12.495600 6.503634
-1.404000 -12.495600 6.462304
-1.357200 -12.495600 6.408501
-1.310400 -12.495600 6.372000
-1.263600 -12.495600 6.357166
-1.216800 -12.495600 6.336004
-1.170000 -12.495600 6.305199
-1.123200 -12.495600 6.264136
-1.076400 -12.495600 6.235910
-1.029600 -12.495600 6.207210
-0.982800 -12.495600 6.143890
-0.936000 -12.495600 6.114794
-0.889200 -12.495600 6.100560
-0.842400 -12.495600 6.050540
-0.795600 -12.495600 6.021102
-0.748800 -12.495600 6.008727
-0.702000 -12.495600 6.008727
-0.655200 -12.495600 6.005326
-0.608400 -12.495600 5.990209
-0.561600 -12.495600 5.942755
-0.514800 -12.495600 5.925538
-0.468000 -12.495600 5.907970
-0.421200 -12.495600 5.896396
-0.374400 -12.495600 5.882759
-0.327600 -12.495600 5.868045
-0.280800 -12.495600 5.849496
-0.234000 -12.495600 5.811692
-0.187200 -12.495600 5.797107
-0.140400 -12.495600 5.770440
-0.093600 -12.495600 5.747452
-0.046800 -12.495600 5.721166
0.000000 -12.495600 5.706933
0.046800 -12.495600 5.714270
0.093600 -12.495600 5.688048
0.140400 -12.495600 5.681705
0.187200 -12.495600 5.676909
0.234000 -12.495600 5.668806
0.280800 -12.495600 5.663633
0.327600 -12.495600 5.641834
0.374400 -12.495600 5.625156
0.421200 -12.495600 5.623753
0.468000 -12.495600 5.614034
0.514800 -12.495600 5.589671
0.561600 -12.495600 5.575813
0.608400 -12.495600 5.550318
0.655200 -12.495600 5.554843
0.702000 -12.495600 5.522969
0.748800 -12.495600 5.503372
0.795600 -12.495600 5.504644
0.842400 -12.495600 5.515508
0.889200 -12.495600 5.509789
0.936000 -12.495600 5.509789
0.982800 -12.495600 5.471995
1.029600 -12.495600 5.491272
1.076400 -12.495600 5.502100
1.123200 -12.495600 5.491272
1.170000 -12.495600 5.472224
1.216800 -12.495600 5.472224
1.263600 -12.495600 5.472224
1.310400 -12.495600 5.472224
1.357200 -12.495600 5.481572
1.404000 -12.495600 5.485572
1.450800 -12.495600 5.491853
1.497600 -12.495600 5.504406
1.544400 -12.495600 5.500214
1.591200 -12.495600 5.510852
1.638000 -12.495600 5.504406
1.684800 -12.495600 5.504406
1.731600 -12.495600 5.504406
1.778400 -12.495600 5.504406
1.825200 -12.495600 5.517087
1.872000 -12.495600 5.526385
1.918800 -12.495600 5.519311
1.965600 -12.495600 5.519311
2.012400 -12.495600 5.514576
2.059200 -12.495600 5.514576
2.106000 -12.495600 5.504843
2.152800 -12.495600 5.499923
2.199600 -12.495600 5.497227
2.246400 -12.495600 5.488255
2.293200 -12.495600 5.504843
2.340000 -12.495600 5.512157
2.386800 -12.495600 5.527526
2.433600 -12.495600 5.538042
2.480400 -12.495600 5.557130
2.527200 -12.495600 5.582493
2.574000 -12.495600 5.598277
2.620800 -12.495600 5.611001
2.667600 -12.495600 5.623711
2.714400 -12.495600 5.627694
2.761200 -12.495600 5.619156
2.808000 -12.495600 5.619156
2.854800 -12.495600 5.609022
2.901600 -12.495600 5.624406
2.948400 -12.495600 5.626566
2.995200 -12.495600 5.635759
3.042000 -12.495600 5.643046
3.088800 -12.495600 5.643046
3.135600 -12.495600 5.653824
3.182400 -12.495600 5.664262
3.229200 -12.495600 5.682757
3.276000 -12.495600 5.682757
3.322800 -12.495600 5.703456
3.369600 -12.495600 5.703456
3.416400 -12.495600 5.717137
3.463200 -12.495600 5.717137
3.510000 -12.495600 5.719845
3.556800 -12.495600 5.724308
3.603600 -12.495600 5.730934
3.650400 -12.495600 5.719845
3.697200 -12.495600 5.725689
3.744000 -12.495600 5.738811
3.790800 -12.495600 5.755151
3.837600 -12.495600 5.774353
3.884400 -12.495600 5.788779
3.931200 -12.495600 5.812280
3.978000 -12.495600 5.828697
4.024800 -12.495600 5.850799
4.071600 -12.495600 5.876884
4.118400 -12.495600 5.881307
4.165200 -12.495600 5.886280
4.212000 -12.495600 5.892379
4.258800 -12.495600 5.917409
4.305600 -12.495600 5.923729
4.352400 -12.495600 5.933117
4.399200 -12.495600 5.936089
4.446000 -12.495600 5.933117
4.492800 -12.495600 5.966024
4.539600 -12.495600 6.001732
4.586400 -12.495600 6.029831
4.633200 -12.495600 6.033521
4.680000 -12.495600 6.056880
4.726800 -12.495600 6.069652
4.773600 -12.495600 6.080470
4.820400 -12.495600 6.091200
4.867200 -12.495600 6.110712
4.914000 -12.495600 6.119572
4.960800 -12.495600 6.145449
5.007600 -12.495600 6.170406
5.054400 -12.495600 6.174609
5.101200 -12.495600 6.180560
5.148000 -12.495600 6.195508
5.194800 -12.495600 6.206917
5.241600 -12.495600 6.224085
5.288400 -12.495600 6.242600
5.335200 -12.495600 6.258703
5.382000 -12.495600 6.273567
5.428800 -12.495600 6.309739
5.475600 -12.495600 6.309739
5.522400 -12.495600 6.317983
5.569200 -12.495600 6.317813
5.616000 -12.495600 6.321294
5.662800 -12.495600 6.322848
5.709600 -12.495600 6.336785
5.756400 -12.495600 6.362529
5.803200 -12.495600 6.394706
5.850000 -12.495600 6.436745
5.896800 -12.495600 6.449998
5.943600 -12.495600 6.464681
5.990400 -12.495600 6.478661
6.037200 -12.495600 6.480789
6.084000 -12.495600 6.508606
6.130800 -12.495600 6.555918
6.177600 -12.495600 6.588873
6.224400 -12.495600 6.612968
6.271200 -12.495600 6.636702
6.318000 -12.495600 6.638713
6.364800 -12.495600 6.638713
6.411600 -12.495600 6.681593
6.458400 -12.495600 6.696447
6.505200 -12.495600 6.711748
6.552000 -12.495600 6.725198
6.598800 -12.495600 6.743982
6.645600 -12.495600 6.761699
6.692400 -12.495600 6.779238
6.739200 -12.495600 6.788747
6.786000 -12.495600 6.828042
6.832800 -12.495600 6.852035
6.879600 -12.495600 6.872283
6.926400 -12.495600 6.895463
6.973200 -12.495600 6.916607
7.020000 -12.495600 6.934744
7.066800 -12.495600 6.980497
7.113600 -12.495600 6.994715
7.160400 -12.495600 7.020610
7.207200 -12.495600 7.038606
7.254000 -12.495600 7.066169
7.300800 -12.495600 7.076531
7.347600 -12.495600 7.109886
7.394400 -12.495600 7.156492
7.441200 -12.495600 7.170402
7.488000 -12.495600 7.234615
7.534800 -12.495600 7.257427
7.581600 -12.495600 7.299064
7.628400 -12.495600 7.327597
7.675200 -12.495600 7.358136
7.722000 -12.495600 7.377277
7.768800 -12.495600 7.412866
7.815600 -12.495600 7.422736
7.862400 -12.495600 7.447786
7.909200 -12.495600 7.497813
7.956000 -12.495600 7.513512
8.002800 -12.495600 7.558647
8.049600 -12.495600 7.588422
8.096400 -12.495600 7.614117
8.143200 -12.495600 7.633817
8.190000 -12.495600 7.637114
8.236800 -12.495600 7.639374
8.283600 -12.495600 7.648315
8.330400 -12.495600 7.686079
8.377200 -12.495600 7.717457
8.424000 -12.495600 7.786493
8.470800 -12.495600 7.860032
8.517600 -12.495600 7.905984
8.564400 -12.495600 7.990085
8.611200 -12.495600 8.030578
8.658000 -12.495600 8.044297
8.704800 -12.495600 8.104523
8.751600 -12.495600 8.183894
8.798400 -12.495600 8.196278
8.845200 -12.495600 8.203726
8.892000 -12.495600 8.221260
8.938800 -12.495600 8.239109
8.985600 -12.495600 8.300717
9.032400 -12.495600 8.333130
9.079200 -12.495600 8.376529
9.126000 -12.495600 8.438421
9.172800 -12.495600 8.460360
9.219600 -12.495600 8.552363
9.266400 -12.495600 8.576616
9.313200 -12.495600 8.580043
9.360000 -12.495600 8.564898
9.406800 -12.495600 8.491637
9.453600 -12.495600 8.552363
9.500400 -12.495600 8.552363
9.547200 -12.495600 8.313819
9.594000 -12.495600 8.058316
13.665600 -12.495600 7.672192
13.712400 -12.495600 7.667771
13.759200 -12.495600 7.679112
14.133600 -12.495600 7.733264
14.180400 -12.495600 7.737746
14.227200 -12.495600 7.733264
14.274000 -12.495600 7.744838
14.320800 -12.495600 7.728288
14.367600 -12.495600 7.730704
14.976000 -12.495600 7.779764
15.022800 -12.495600 7.805624
15.210000 -12.495600 7.805624
15.256800 -12.495600 7.805624
16.988400 -12.495600 6.505086
17.035200 -12.495600 6.456598
17.690400 -12.495600 2.923541
17.737200 -12.495600 2.721560
-18.720000 -12.448800 0.000000
-18.673200 -12.448800 0.000000
-18.626400 -12.448800 0.000000
-18.579600 -12.448800 -15.134001
-18.532800 -12.448800 -15.121958
-18.486000 -12.448800 -15.121958
-18.439200 -12.448800 -15.128067
-18.392400 -12.448800 -15.128067
-18.345600 -12.448800 -15.077921
-18.298800 -12.448800 -15.068437
-18.252000 -12.448800 -15.018999
-18.205200 -12.448800 -14.972399
-18.158400 -12.448800 -14.971827
-18.111600 -12.448800 -14.962335
-18.064800 -12.448800 -14.944044
-18.018000 -12.448800 -14.943188
-17.971200 -12.448800 -14.894012
-17.924400 -12.448800 -14.865139
-17.877600 -12.448800 -14.861313
-17.830800 -12.448800 -14.851533
-17.784000 -12.448800 -14.800984
-17.737200 -12.448800 -14.756505
-17.690400 -12.448800 -14.745783
-17.643600 -12.448800 -14.729550
-17.596800 -12.448800 -14.715450
-17.550000 -12.448800 -14.701188
-17.503200 -12.448800 -14.645730
-17.456400 -12.448800 -14.601402
-17.409600 -12.448800 -14.586398
-17.362800 -12.448800 -14.582768
-17.316000 -12.448800 -14.558167
-17.269200 -12.448800 -14.562533
-17.222400 -12.448800 -14.550325
-17.175600 -12.448800 -14.498803
-17.128800 -12.448800 -14.463851
-17.082000 -12.448800 -14.457703
-17.035200 -12.448800 -14.446773
-16.988400 -12.448800 -14.426054
-16.941600 -12.448800 -14.403562
-16.894800 -12.448800 -14.400503
-16.848000 -12.448800 -14.352216
-16.801200 -12.448800 -14.301216
-16.754400 -12.448800 -14.225011
-16.707600 -12.448800 -14.179865
-15.490800 -12.448800 5.131612
-15.444000 -12.448800 5.154052
-15.397200 -12.448800 5.205919
-15.350400 -12.448800 5.246431
-15.303600 -12.448800 5.257215
-15.256800 -12.448800 5.275283
-15.210000 -12.448800 5.289759
-15.163200 -12.448800 5.311075
-15.116400 -12.448800 5.331736
-15.069600 -12.448800 5.343705
-15.022800 -12.448800 5.361561
-14.976000 -12.448800 5.380962
-14.929200 -12.448800 5.395260
-14.882400 -12.448800 5.402995
-14.835600 -12.448800 5.416302
-14.788800 -12.448800 5.426035
-14.742000 -12.448800 5.434978
-14.695200 -12.448800 5.451880
-14.648400 -12.448800 5.463963
-14.601600 -12.448800 5.465986
-14.554800 -12.448800 5.477974
-14.508000 -12.448800 5.478841
-14.461200 -12.448800 5.480398
-14.414400 -12.448800 5.491249
-14.367600 -12.448800 5.491249
-14.320800 -12.448800 5.494822
-14.274000 -12.448800 5.500244
-14.227200 -12.448800 5.504846
-14.180400 -12.448800 5.514274
-14.133600 -12.448800 5.538846
-14.086800 -12.448800 5.558583
-14.040000 -12.448800 5.621314
-2.480400 -12.448800 9.993845
-2.433600 -12.448800 9.992364
-2.386800 -12.448800 9.885191
-2.340000 -12.448800 8.010688
-2.293200 -12.448800 7.782322
-2.246400 -12.448800 7.414145
-2.199600 -12.448800 7.351173
-2.152800 -12.448800 7.310211
-2.106000 -12.448800 7.222774
-2.059200 -12.448800 7.156475
-2.012400 -12.448800 7.075849
-1.965600 -12.448800 7.001543
-1.918800 -12.448800 6.934493
-1.872000 -12.448800 6.901471
-1.825200 -12.448800 6.868988
-1.778400 -12.448800 6.796788
-1.731600 -12.448800 6.716141
-1.684800 -12.448800 6.673327
-1.638000 -12.448800 6.629044
-1.591200 -12.448800 6.603087
-1.544400 -12.448800 6.593534
-1.497600 -12.448800 6.576779
-1.450800 -12.448800 6.512915
-1.404000 -12.448800 6.495639
-1.357200 -12.448800 6.439752
-1.310400 -12.448800 6.374521
-1.263600 -12.448800 6.354901
-1.216800 -12.448800 6.326241
-1.170000 -12.448800 6.296452
-1.123200 -12.448800 6.251597
-1.076400 -12.448800 6.231543
-1.029600 -12.448800 6.207210
-0.982800 -12.448800 6.147929
-0.936000 -12.448800 6.117489
-0.889200 -12.448800 6.096156
-0.842400 -12.448800 6.025200
-0.795600 -12.448800 6.008727
-0.748800 -12.448800 6.005326
-0.702000 -12.448800 5.999778
-0.655200 -12.448800 5.990209
-0.608400 -12.448800 5.966631
-0.561600 -12.448800 5.900117
-0.514800 -12.448800 5.895663
-0.468000 -12.448800 5.882759
-0.421200 -12.448800 5.869010
-0.374400 -12.448800 5.850299
-0.327600 -12.448800 5.849496
-0.280800 -12.448800 5.811692
-0.234000 -12.448800 5.749948
-0.187200 -12.448800 5.737482
-0.140400 -12.448800 5.706933
-0.093600 -12.448800 5.706933
-0.046800 -12.448800 5.698886
0.000000 -12.448800 5.681705
0.046800 -12.448800 5.682777
0.093600 -12.448800 5.681705
0.140400 -12.448800 5.681576
0.187200 -12.448800 5.670120
0.234000 -12.448800 5.668806
0.280800 -12.448800 5.663633
0.327600 -12.448800 5.642656
0.374400 -12.448800 5.623753
0.421200 -12.448800 5.614034
0.468000 -12.448800 5.601134
0.514800 -12.448800 5.579916
0.561600 -12.448800 5.567653
0.608400 -12.448800 5.544756
0.655200 -12.448800 5.550318
0.702000 -12.448800 5.525773
0.748800 -12.448800 5.504644
0.795600 -12.448800 5.504644
0.842400 -12.448800 5.509789
0.889200 -12.448800 5.497076
0.936000 -12.448800 5.471995
0.982800 -12.448800 5.464462
1.029600 -12.448800 5.464020
1.076400 -12.448800 5.448740
1.123200 -12.448800 5.457990
1.170000 -12.448800 5.464020
1.216800 -12.448800 5.464020
1.263600 -12.448800 5.457990
1.310400 -12.448800 5.457990
1.357200 -12.448800 5.469207
1.404000 -12.448800 5.478646
1.450800 -12.448800 5.481572
1.497600 -12.448800 5.485572
1.544400 -12.448800 5.485572
1.591200 -12.448800 5.487646
1.638000 -12.448800 5.495779
1.684800 -12.448800 5.495779
1.731600 -12.448800 5.487359
1.778400 -12.448800 5.483221
1.825200 -12.448800 5.483221
1.872000 -12.448800 5.496817
1.918800 -12.448800 5.496817
1.965600 -12.448800 5.502455
2.012400 -12.448800 5.502455
2.059200 -12.448800 5.504843
2.106000 -12.448800 5.502455
2.152800 -12.448800 5.499923
2.199600 -12.448800 5.497227
2.246400 -12.448800 5.484417
2.293200 -12.448800 5.499923
2.340000 -12.448800 5.506018
2.386800 -12.448800 5.509511
2.433600 -12.448800 5.528545
2.480400 -12.448800 5.544510
2.527200 -12.448800 5.568742
2.574000 -12.448800 5.591485
2.620800 -12.448800 5.604384
2.667600 -12.448800 5.611001
2.714400 -12.448800 5.623711
2.761200 -12.448800 5.611001
2.808000 -12.448800 5.609022
2.854800 -12.448800 5.609022
2.901600 -12.448800 5.624406
2.948400 -12.448800 5.626776
2.995200 -12.448800 5.635759
3.042000 -12.448800 5.636335
3.088800 -12.448800 5.636335
3.135600 -12.448800 5.652893
3.182400 -12.448800 5.667834
3.229200 -12.448800 5.687129
3.276000 -12.448800 5.682757
3.322800 -12.448800 5.703456
3.369600 -12.448800 5.703456
3.416400 -12.448800 5.717137
3.463200 -12.448800 5.721051
3.510000 -12.448800 5.717137
3.556800 -12.448800 5.721051
3.603600 -12.448800 5.721051
3.650400 -12.448800 5.719845
3.697200 -12.448800 5.725689
3.744000 -12.448800 5.738811
3.790800 -12.448800 5.751520
3.837600 -12.448800 5.772792
3.884400 -12.448800 5.788779
3.931200 -12.448800 5.812280
3.978000 -12.448800 5.826771
4.024800 -12.448800 5.842972
4.071600 -12.448800 5.850799
4.118400 -12.448800 5.864209
4.165200 -12.448800 5.876884
4.212000 -12.448800 5.882957
4.258800 -12.448800 5.901194
4.305600 -12.448800 5.913881
4.352400 -12.448800 5.923729
4.399200 -12.448800 5.933117
4.446000 -12.448800 5.919846
4.492800 -12.448800 5.947635
4.539600 -12.448800 5.975893
4.586400 -12.448800 6.006146
4.633200 -12.448800 6.029831
4.680000 -12.448800 6.049924
4.726800 -12.448800 6.065134
4.773600 -12.448800 6.080470
4.820400 -12.448800 6.097577
4.867200 -12.448800 6.111049
4.914000 -12.448800 6.131345
4.960800 -12.448800 6.156526
5.007600 -12.448800 6.174609
5.054400 -12.448800 6.180560
5.101200 -12.448800 6.189799
5.148000 -12.448800 6.198330
5.194800 -12.448800 6.206604
5.241600 -12.448800 6.219875
5.288400 -12.448800 6.225304
5.335200 -12.448800 6.248616
5.382000 -12.448800 6.270900
5.428800 -12.448800 6.286739
5.475600 -12.448800 6.290089
5.522400 -12.448800 6.308850
5.569200 -12.448800 6.315991
5.616000 -12.448800 6.321294
5.662800 -12.448800 6.322848
5.709600 -12.448800 6.336785
5.756400 -12.448800 6.348016
5.803200 -12.448800 6.386251
5.850000 -12.448800 6.433255
5.896800 -12.448800 6.449998
5.943600 -12.448800 6.462698
5.990400 -12.448800 6.477958
6.037200 -12.448800 6.480276
6.084000 -12.448800 6.505216
6.130800 -12.448800 6.543885
6.177600 -12.448800 6.567195
6.224400 -12.448800 6.609207
6.271200 -12.448800 6.636312
6.318000 -12.448800 6.637963
6.364800 -12.448800 6.637963
6.411600 -12.448800 6.675889
6.458400 -12.448800 6.693978
6.505200 -12.448800 6.696082
6.552000 -12.448800 6.716322
6.598800 -12.448800 6.744571
6.645600 -12.448800 6.772039
6.692400 -12.448800 6.785520
6.739200 -12.448800 6.803636
6.786000 -12.448800 6.818414
6.832800 -12.448800 6.847022
6.879600 -12.448800 6.869514
6.926400 -12.448800 6.890293
6.973200 -12.448800 6.912941
7.020000 -12.448800 6.930972
7.066800 -12.448800 6.983470
7.113600 -12.448800 7.012539
7.160400 -12.448800 7.022499
7.207200 -12.448800 7.032942
7.254000 -12.448800 7.049088
7.300800 -12.448800 7.073724
7.347600 -12.448800 7.114259
7.394400 -12.448800 7.151747
7.441200 -12.448800 7.181074
7.488000 -12.448800 7.239772
7.534800 -12.448800 7.245802
7.581600 -12.448800 7.303410
7.628400 -12.448800 7.353011
7.675200 -12.448800 7.375595
7.722000 -12.448800 7.392555
7.768800 -12.448800 7.416617
7.815600 -12.448800 7.435704
7.862400 -12.448800 7.493335
7.909200 -12.448800 7.529842
7.956000 -12.448800 7.534636
8.002800 -12.448800 7.573951
8.049600 -12.448800 7.608596
8.096400 -12.448800 7.638964
8.143200 -12.448800 7.640790
8.190000 -12.448800 7.649448
8.236800 -12.448800 7.681696
8.283600 -12.448800 7.689096
8.330400 -12.448800 7.714312
8.377200 -12.448800 7.735853
8.424000 -12.448800 7.789630
8.470800 -12.448800 7.864133
8.517600 -12.448800 7.901939
8.564400 -12.448800 7.965998
8.611200 -12.448800 7.993822
8.658000 -12.448800 8.049945
8.704800 -12.448800 8.125201
8.751600 -12.448800 8.185541
8.798400 -12.448800 8.196278
8.845200 -12.448800 8.203726
8.892000 -12.448800 8.219086
8.938800 -12.448800 8.239109
8.985600 -12.448800 8.304548
9.032400 -12.448800 8.362760
9.079200 -12.448800 8.431285
9.126000 -12.448800 8.459552
9.172800 -12.448800 8.475891
9.219600 -12.448800 8.576033
9.266400 -12.448800 8.619366
9.313200 -12.448800 8.619366
9.360000 -12.448800 8.552363
9.406800 -12.448800 8.482891
9.453600 -12.448800 8.537757
9.500400 -12.448800 8.552363
9.547200 -12.448800 8.323874
9.594000 -12.448800 8.214116
13.665600 -12.448800 7.678209
13.712400 -12.448800 7.672463
13.759200 -12.448800 7.679739
13.806000 -12.448800 7.703795
13.852800 -12.448800 7.682963
14.086800 -12.448800 7.730669
14.133600 -12.448800 7.737746
14.180400 -12.448800 7.744838
14.367600 -12.448800 7.739988
14.414400 -12.448800 7.739988
14.461200 -12.448800 7.739479
14.508000 -12.448800 7.737972
14.554800 -12.448800 7.739479
15.210000 -12.448800 7.812706
15.256800 -12.448800 7.812706
16.333200 -12.448800 6.433220
17.316000 -12.448800 4.616342
17.362800 -12.448800 4.423126
17.690400 -12.448800 2.945506
18.158400 -12.448800 0.594502
18.205200 -12.448800 0.424648
18.252000 -12.448800 0.295527
18.298800 -12.448800 0.039994
-18.720000 -12.402000 0.000000
-18.673200 -12.402000 0.000000
-18.626400 -12.402000 0.000000
-18.579600 -12.402000 -15.142353
-18.532800 -12.402000 -15.133409
-18.486000 -12.402000 -15.133409
-18.439200 -12.402000 -15.134001
-18.392400 -12.402000 -15.139032
-18.345600 -12.402000 -15.128067
-18.298800 -12.402000 -15.110175
-18.252000 -12.402000 -15.068437
-18.205200 -12.402000 -15.018999
-18.158400 -12.402000 -15.018999
-18.111600 -12.402000 -14.986424
-18.064800 -12.402000 -14.969297
-18.018000 -12.402000 -14.952207
-17.971200 -12.402000 -14.912873
-17.924400 -12.402000 -14.894012
-17.877600 -12.402000 -14.870773
-17.830800 -12.402000 -14.861313
-17.784000 -12.402000 -14.814322
-17.737200 -12.402000 -14.781409
-17.690400 -12.402000 -14.745783
-17.643600 -12.402000 -14.729550
-17.596800 -12.402000 -14.715450
-17.550000 -12.402000 -14.704116
-17.503200 -12.402000 -14.640961
-17.456400 -12.402000 -14.600662
-17.409600 -12.402000 -14.586398
-17.362800 -12.402000 -14.582768
-17.316000 -12.402000 -14.582768
-17.269200 -12.402000 -14.585683
-17.222400 -12.402000 -14.562533
-17.175600 -12.402000 -14.555826
-17.128800 -12.402000 -14.533662
-17.082000 -12.402000 -14.472217
-17.035200 -12.402000 -14.457703
-16.988400 -12.402000 -14.444233
-16.941600 -12.402000 -14.403562
-16.894800 -12.402000 -14.392047
-16.848000 -12.402000 -14.347723
-16.801200 -12.402000 -14.301216
-16.754400 -12.402000 -14.221860
-16.707600 -12.402000 -14.179865
-15.584400 -12.402000 5.065874
-15.537600 -12.402000 5.102047
-15.490800 -12.402000 5.140761
-15.444000 -12.402000 5.205919
-15.397200 -12.402000 5.246431
-15.350400 -12.402000 5.257215
-15.303600 -12.402000 5.272985
-15.256800 -12.402000 5.288057
-15.210000 -12.402000 5.305735
-15.163200 -12.402000 5.322418
-15.116400 -12.402000 5.340270
-15.069600 -12.402000 5.360352
-15.022800 -12.402000 5.380962
-14.976000 -12.402000 5.393483
-14.929200 -12.402000 5.396341
-14.882400 -12.402000 5.405126
-14.835600 -12.402000 5.420780
-14.788800 -12.402000 5.426163
-14.742000 -12.402000 5.434978
-14.695200 -12.402000 5.455700
-14.648400 -12.402000 5.465382
-14.601600 -12.402000 5.468763
-14.554800 -12.402000 5.478214
-14.508000 -12.402000 5.489609
-14.461200 -12.402000 5.494822
-14.414400 -12.402000 5.500244
-14.367600 -12.402000 5.500324
-14.320800 -12.402000 5.505374
-14.274000 -12.402000 5.513100
-14.227200 -12.402000 5.514274
-14.180400 -12.402000 5.544081
-14.133600 -12.402000 5.552021
-14.086800 -12.402000 5.569896
-2.433600 -12.402000 10.252764
-2.386800 -12.402000 10.030914
-2.340000 -12.402000 9.992364
-2.293200 -12.402000 7.875651
-2.246400 -12.402000 7.407208
-2.199600 -12.402000 7.338301
-2.152800 -12.402000 7.283765
-2.106000 -12.402000 7.222774
-2.059200 -12.402000 7.184506
-2.012400 -12.402000 7.100714
-1.965600 -12.402000 7.026509
-1.918800 -12.402000 6.958675
-1.872000 -12.402000 6.901471
-1.825200 -12.402000 6.868988
-1.778400 -12.402000 6.783673
-1.731600 -12.402000 6.708211
-1.684800 -12.402000 6.673327
-1.638000 -12.402000 6.629044
-1.591200 -12.402000 6.598359
-1.544400 -12.402000 6.586545
-1.497600 -12.402000 6.576779
-1.450800 -12.402000 6.517060
-1.404000 -12.402000 6.499740
-1.357200 -12.402000 6.455986
-1.310400 -12.402000 6.370352
-1.263600 -12.402000 6.340740
-1.216800 -12.402000 6.310619
-1.170000 -12.402000 6.285768
-1.123200 -12.402000 6.264136
-1.076400 -12.402000 6.235910
-1.029600 -12.402000 6.207210
-0.982800 -12.402000 6.149373
-0.936000 -12.402000 6.117489
-0.889200 -12.402000 6.096156
-0.842400 -12.402000 6.008727
-0.795600 -12.402000 6.007652
-0.748800 -12.402000 5.992265
-0.702000 -12.402000 5.983707
-0.655200 -12.402000 5.936842
-0.608400 -12.402000 5.895663
-0.561600 -12.402000 5.881368
-0.514800 -12.402000 5.869010
-0.468000 -12.402000 5.856000
-0.421200 -12.402000 5.817660
-0.374400 -12.402000 5.799280
-0.327600 -12.402000 5.771513
-0.280800 -12.402000 5.737830
-0.234000 -12.402000 5.712773
-0.187200 -12.402000 5.706625
-0.140400 -12.402000 5.689436
-0.093600 -12.402000 5.682777
-0.046800 -12.402000 5.670120
0.000000 -12.402000 5.656259
0.046800 -12.402000 5.653011
0.093600 -12.402000 5.666177
0.140400 -12.402000 5.653011
0.187200 -12.402000 5.648065
0.234000 -12.402000 5.648065
0.280800 -12.402000 5.643220
0.327600 -12.402000 5.623753
0.374400 -12.402000 5.614034
0.421200 -12.402000 5.601134
0.468000 -12.402000 5.594473
0.514800 -12.402000 5.576445
0.561600 -12.402000 5.555436
0.608400 -12.402000 5.548900
0.655200 -12.402000 5.554190
0.702000 -12.402000 5.541767
0.748800 -12.402000 5.519980
0.795600 -12.402000 5.504644
0.842400 -12.402000 5.497618
0.889200 -12.402000 5.476418
0.936000 -12.402000 5.464020
0.982800 -12.402000 5.460843
1.029600 -12.402000 5.449120
1.076400 -12.402000 5.430369
1.123200 -12.402000 5.442402
1.170000 -12.402000 5.446685
1.216800 -12.402000 5.442681
1.263600 -12.402000 5.442681
1.310400 -12.402000 5.446500
1.357200 -12.402000 5.447561
1.404000 -12.402000 5.457990
1.450800 -12.402000 5.458023
1.497600 -12.402000 5.458111
1.544400 -12.402000 5.458251
1.591200 -12.402000 5.478646
1.638000 -12.402000 5.479264
1.684800 -12.402000 5.478431
1.731600 -12.402000 5.459275
1.778400 -12.402000 5.458251
1.825200 -12.402000 5.458251
1.872000 -12.402000 5.478431
1.918800 -12.402000 5.464597
1.965600 -12.402000 5.464641
2.012400 -12.402000 5.483221
2.059200 -12.402000 5.502455
2.106000 -12.402000 5.504843
2.152800 -12.402000 5.502455
2.199600 -12.402000 5.488255
2.246400 -12.402000 5.484417
2.293200 -12.402000 5.505716
2.340000 -12.402000 5.506018
2.386800 -12.402000 5.513987
2.433600 -12.402000 5.528545
2.480400 -12.402000 5.538042
2.527200 -12.402000 5.555947
2.574000 -12.402000 5.569588
2.620800 -12.402000 5.590447
2.667600 -12.402000 5.604384
2.714400 -12.402000 5.609022
2.761200 -12.402000 5.606982
2.808000 -12.402000 5.606736
2.854800 -12.402000 5.606982
2.901600 -12.402000 5.624406
2.948400 -12.402000 5.626566
2.995200 -12.402000 5.626825
3.042000 -12.402000 5.636335
3.088800 -12.402000 5.636335
3.135600 -12.402000 5.650083
3.182400 -12.402000 5.659379
3.229200 -12.402000 5.682757
3.276000 -12.402000 5.679850
3.322800 -12.402000 5.703456
3.369600 -12.402000 5.701330
3.416400 -12.402000 5.703456
3.463200 -12.402000 5.714945
3.510000 -12.402000 5.715373
3.556800 -12.402000 5.719845
3.603600 -12.402000 5.719845
3.650400 -12.402000 5.716329
3.697200 -12.402000 5.724308
3.744000 -12.402000 5.738811
3.790800 -12.402000 5.751520
3.837600 -12.402000 5.772792
3.884400 -12.402000 5.790716
3.931200 -12.402000 5.812280
3.978000 -12.402000 5.822264
4.024800 -12.402000 5.842972
4.071600 -12.402000 5.842972
4.118400 -12.402000 5.850799
4.165200 -12.402000 5.850799
4.212000 -12.402000 5.876884
4.258800 -12.402000 5.901194
4.305600 -12.402000 5.913881
4.352400 -12.402000 5.915686
4.399200 -12.402000 5.917866
4.446000 -12.402000 5.917239
4.492800 -12.402000 5.933117
4.539600 -12.402000 5.971544
4.586400 -12.402000 5.973892
4.633200 -12.402000 6.006138
4.680000 -12.402000 6.004866
4.726800 -12.402000 6.049924
4.773600 -12.402000 6.070485
4.820400 -12.402000 6.099392
4.867200 -12.402000 6.117848
4.914000 -12.402000 6.133690
4.960800 -12.402000 6.153144
5.007600 -12.402000 6.172413
5.054400 -12.402000 6.176058
5.101200 -12.402000 6.187913
5.148000 -12.402000 6.193867
5.194800 -12.402000 6.205840
5.241600 -12.402000 6.219451
5.288400 -12.402000 6.225304
5.335200 -12.402000 6.245271
5.382000 -12.402000 6.270900
5.428800 -12.402000 6.281363
5.475600 -12.402000 6.285181
5.522400 -12.402000 6.302038
5.569200 -12.402000 6.308850
5.616000 -12.402000 6.317813
5.662800 -12.402000 6.321294
5.709600 -12.402000 6.334407
5.756400 -12.402000 6.345235
5.803200 -12.402000 6.386157
5.850000 -12.402000 6.408717
5.896800 -12.402000 6.442980
5.943600 -12.402000 6.462678
5.990400 -12.402000 6.465774
6.037200 -12.402000 6.480789
6.084000 -12.402000 6.508606
6.130800 -12.402000 6.555403
6.177600 -12.402000 6.578644
6.224400 -12.402000 6.612968
6.271200 -12.402000 6.633083
6.318000 -12.402000 6.638720
6.364800 -12.402000 6.638720
6.411600 -12.402000 6.659419
6.458400 -12.402000 6.675889
6.505200 -12.402000 6.675889
6.552000 -12.402000 6.712006
6.598800 -12.402000 6.744571
6.645600 -12.402000 6.772415
6.692400 -12.402000 6.785520
6.739200 -12.402000 6.804273
6.786000 -12.402000 6.826499
6.832800 -12.402000 6.845486
6.879600 -12.402000 6.856398
6.926400 -12.402000 6.883965
6.973200 -12.402000 6.907469
7.020000 -12.402000 6.920095
7.066800 -12.402000 6.984111
7.113600 -12.402000 7.019039
7.160400 -12.402000 7.029938
7.207200 -12.402000 7.035015
7.254000 -12.402000 7.066641
7.300800 -12.402000 7.085399
7.347600 -12.402000 7.116877
7.394400 -12.402000 7.144908
7.441200 -12.402000 7.170402
7.488000 -12.402000 7.233990
7.534800 -12.402000 7.245717
7.581600 -12.402000 7.299618
7.628400 -12.402000 7.363654
7.675200 -12.402000 7.395824
7.722000 -12.402000 7.397429
7.768800 -12.402000 7.416550
7.815600 -12.402000 7.440804
7.862400 -12.402000 7.497813
7.909200 -12.402000 7.541406
7.956000 -12.402000 7.566730
8.002800 -12.402000 7.587391
8.049600 -12.402000 7.631532
8.096400 -12.402000 7.642983
8.143200 -12.402000 7.649448
8.190000 -12.402000 7.680093
8.236800 -12.402000 7.696629
8.283600 -12.402000 7.716419
8.330400 -12.402000 7.735853
8.377200 -12.402000 7.789630
8.424000 -12.402000 7.839335
8.470800 -12.402000 7.868708
8.517600 -12.402000 7.914484
8.564400 -12.402000 7.990085
8.611200 -12.402000 8.011487
8.658000 -12.402000 8.049945
8.704800 -12.402000 8.125201
8.751600 -12.402000 8.185541
8.798400 -12.402000 8.210243
8.845200 -12.402000 8.219086
8.892000 -12.402000 8.236286
8.938800 -12.402000 8.271255
8.985600 -12.402000 8.333130
9.032400 -12.402000 8.383161
9.079200 -12.402000 8.446041
9.126000 -12.402000 8.475891
9.172800 -12.402000 8.518940
9.219600 -12.402000 8.579580
9.266400 -12.402000 8.643240
9.313200 -12.402000 8.643240
9.360000 -12.402000 8.576033
9.406800 -12.402000 8.494996
9.453600 -12.402000 8.482891
9.500400 -12.402000 8.530913
9.547200 -12.402000 8.324735
9.594000 -12.402000 8.214116
13.665600 -12.402000 7.679739
13.712400 -12.402000 7.679112
13.759200 -12.402000 7.682963
13.806000 -12.402000 7.708691
13.852800 -12.402000 7.683710
13.899600 -12.402000 7.708691
13.946400 -12.402000 7.726642
14.040000 -12.402000 7.711149
14.086800 -12.402000 7.721179
14.133600 -12.402000 7.740922
14.180400 -12.402000 7.750008
14.367600 -12.402000 7.739988
14.414400 -12.402000 7.739479
14.461200 -12.402000 7.731839
15.163200 -12.402000 7.821840
15.210000 -12.402000 7.818336
15.256800 -12.402000 7.813407
15.350400 -12.402000 7.819799
17.269200 -12.402000 4.956710
17.316000 -12.402000 4.722536
17.362800 -12.402000 4.526754
17.550000 -12.402000 3.753380
17.596800 -12.402000 3.498859
17.643600 -12.402000 3.308251
17.690400 -12.402000 2.971068
17.877600 -12.402000 2.375284
18.111600 -12.402000 1.017933
18.158400 -12.402000 0.783045
18.205200 -12.402000 0.471332
18.252000 -12.402000 0.333736
18.298800 -12.402000 0.193160
-18.720000 -12.355200 0.000000
-18.673200 -12.355200 0.000000
-18.626400 -12.355200 0.000000
-18.579600 -12.355200 -15.198052
-18.532800 -12.355200 -15.172345
-18.486000 -12.355200 -15.142353
-18.439200 -12.355200 -15.139679
-18.392400 -12.355200 -15.139679
-18.345600 -12.355200 -15.139032
-18.298800 -12.355200 -15.110175
-18.252000 -12.355200 -15.078346
-18.205200 -12.355200 -15.060173
-18.158400 -12.355200 -15.054211
-18.111600 -12.355200 -15.030654
-18.064800 -12.355200 -15.018999
-18.018000 -12.355200 -14.979999
-17.971200 -12.355200 -14.952207
-17.924400 -12.355200 -14.943188
-17.877600 -12.355200 -14.932996
-17.830800 -12.355200 -14.906847
-17.784000 -12.355200 -14.861313
-17.737200 -12.355200 -14.814322
-17.690400 -12.355200 -14.782877
-17.643600 -12.355200 -14.781409
-17.596800 -12.355200 -14.748190
-17.550000 -12.355200 -14.745783
-17.503200 -12.355200 -14.704116
-17.456400 -12.355200 -14.649492
-17.409600 -12.355200 -14.649492
-17.362800 -12.355200 -14.614286
-17.316000 -12.355200 -14.600662
-17.269200 -12.355200 -14.600146
-17.222400 -12.355200 -14.585984
-17.175600 -12.355200 -14.571128
-17.128800 -12.355200 -14.571128
-17.082000 -12.355200 -14.533662
-17.035200 -12.355200 -14.484083
-16.988400 -12.355200 -14.448098
-16.941600 -12.355200 -14.426054
-16.894800 -12.355200 -14.403562
-16.848000 -12.355200 -14.384498
-16.801200 -12.355200 -14.300331
-16.754400 -12.355200 -14.197608
-15.631200 -12.355200 5.047483
-15.584400 -12.355200 5.068839
-15.537600 -12.355200 5.131612
-15.490800 -12.355200 5.153524
-15.444000 -12.355200 5.226851
-15.397200 -12.355200 5.250829
-15.350400 -12.355200 5.271558
-15.303600 -12.355200 5.288057
-15.256800 -12.355200 5.304386
-15.210000 -12.355200 5.319848
-15.163200 -12.355200 5.334866
-15.116400 -12.355200 5.356361
-15.069600 -12.355200 5.381831
-15.022800 -12.355200 5.396341
-14.976000 -12.355200 5.396341
-14.929200 -12.355200 5.408324
-14.882400 -12.355200 5.416302
-14.835600 -12.355200 5.424781
-14.788800 -12.355200 5.433421
-14.742000 -12.355200 5.442490
-14.695200 -12.355200 5.451880
-14.648400 -12.355200 5.463963
-14.601600 -12.355200 5.466496
-14.554800 -12.355200 5.474233
-14.508000 -12.355200 5.488468
-14.461200 -12.355200 5.494822
-14.414400 -12.355200 5.500324
-14.367600 -12.355200 5.505810
-14.320800 -12.355200 5.510881
-14.274000 -12.355200 5.531531
-14.227200 -12.355200 5.543977
-14.180400 -12.355200 5.554702
-14.133600 -12.355200 5.558583
-14.086800 -12.355200 5.629815
-2.480400 -12.355200 10.278187
-2.433600 -12.355200 10.275221
-2.386800 -12.355200 10.227792
-2.340000 -12.355200 8.458026
-2.293200 -12.355200 7.832380
-2.246400 -12.355200 7.426311
-2.199600 -12.355200 7.357031
-2.152800 -12.355200 7.283765
-2.106000 -12.355200 7.208548
-2.059200 -12.355200 7.177894
-2.012400 -12.355200 7.100714
-1.965600 -12.355200 7.026509
-1.918800 -12.355200 6.985397
-1.872000 -12.355200 6.932507
-1.825200 -12.355200 6.870872
-1.778400 -12.355200 6.811863
-1.731600 -12.355200 6.728759
-1.684800 -12.355200 6.673461
-1.638000 -12.355200 6.630435
-1.591200 -12.355200 6.598359
-1.544400 -12.355200 6.586545
-1.497600 -12.355200 6.576779
-1.450800 -12.355200 6.507770
-1.404000 -12.355200 6.467362
-1.357200 -12.355200 6.401884
-1.310400 -12.355200 6.352452
-1.263600 -12.355200 6.326241
-1.216800 -12.355200 6.308707
-1.170000 -12.355200 6.274023
-1.123200 -12.355200 6.235910
-1.076400 -12.355200 6.210603
-1.029600 -12.355200 6.164682
-0.982800 -12.355200 6.142973
-0.936000 -12.355200 6.107282
-0.889200 -12.355200 6.064698
-0.842400 -12.355200 6.008727
-0.795600 -12.355200 6.005326
-0.748800 -12.355200 5.987208
-0.702000 -12.355200 5.967037
-0.655200 -12.355200 5.900117
-0.608400 -12.355200 5.882759
-0.561600 -12.355200 5.864366
-0.514800 -12.355200 5.852298
-0.468000 -12.355200 5.817660
-0.421200 -12.355200 5.799280
-0.374400 -12.355200 5.755329
-0.327600 -12.355200 5.737830
-0.280800 -12.355200 5.712773
-0.234000 -12.355200 5.705631
-0.187200 -12.355200 5.698886
-0.140400 -12.355200 5.682777
-0.093600 -12.355200 5.666405
-0.046800 -12.355200 5.651630
0.000000 -12.355200 5.641245
0.046800 -12.355200 5.639628
0.093600 -12.355200 5.639628
0.140400 -12.355200 5.620877
0.187200 -12.355200 5.623753
0.234000 -12.355200 5.623753
0.280800 -12.355200 5.623528
0.327600 -12.355200 5.614034
0.374400 -12.355200 5.599809
0.421200 -12.355200 5.586064
[truncated: 5,410,234 more chars]
