# Supplementary material for: Case study of 3D fingerprints applications
Source: PLoS One. 2017 Apr 11;12(4):e0175261. doi: 10.1371/journal.pone.0175261 (PMC5388323; doi:10.1371/journal.pone.0175261)
Supplement: S1 Database — (ZIP) [file pone.0175261.s001.zip › S1_Database/S1_Database_Session2-3D finger point cloud data/cjr_r1_g_2.txt]

-18.720000 -14.040000 0.000000
-18.673200 -14.040000 0.000000
-18.626400 -14.040000 0.000000
-18.579600 -14.040000 0.000000
-18.532800 -14.040000 0.000000
-18.486000 -14.040000 0.000000
-18.439200 -14.040000 0.000000
-18.392400 -14.040000 0.000000
-18.345600 -14.040000 0.000000
-18.298800 -14.040000 0.000000
-18.252000 -14.040000 0.000000
-18.205200 -14.040000 0.000000
-18.158400 -14.040000 0.000000
-18.111600 -14.040000 0.000000
-18.064800 -14.040000 0.000000
-18.018000 -14.040000 0.000000
-17.971200 -14.040000 0.000000
-17.924400 -14.040000 0.000000
-17.877600 -14.040000 0.000000
-17.830800 -14.040000 0.000000
-17.784000 -14.040000 0.000000
-17.737200 -14.040000 0.000000
-17.690400 -14.040000 0.000000
-17.643600 -14.040000 0.000000
-17.596800 -14.040000 0.000000
-17.550000 -14.040000 0.000000
-17.503200 -14.040000 0.000000
-17.456400 -14.040000 0.000000
-17.409600 -14.040000 0.000000
-17.362800 -14.040000 0.000000
-17.316000 -14.040000 0.000000
-17.269200 -14.040000 0.000000
-17.222400 -14.040000 0.000000
-17.175600 -14.040000 0.000000
-17.128800 -14.040000 0.000000
-17.082000 -14.040000 0.000000
-17.035200 -14.040000 0.000000
-16.988400 -14.040000 0.000000
-16.941600 -14.040000 0.000000
-16.894800 -14.040000 0.000000
-16.848000 -14.040000 0.000000
-16.801200 -14.040000 0.000000
-16.754400 -14.040000 0.000000
-16.707600 -14.040000 0.000000
-16.660800 -14.040000 0.000000
-16.614000 -14.040000 0.000000
-16.567200 -14.040000 0.000000
-16.520400 -14.040000 0.000000
-16.473600 -14.040000 0.000000
-16.426800 -14.040000 0.000000
-16.380000 -14.040000 0.000000
-16.333200 -14.040000 0.000000
-16.286400 -14.040000 0.000000
-16.239600 -14.040000 0.000000
-16.192800 -14.040000 0.000000
-16.146000 -14.040000 0.000000
-16.099200 -14.040000 0.000000
-16.052400 -14.040000 0.000000
-16.005600 -14.040000 0.000000
-15.958800 -14.040000 0.000000
-15.912000 -14.040000 0.000000
-15.865200 -14.040000 0.000000
-15.818400 -14.040000 0.000000
-15.771600 -14.040000 0.000000
-14.274000 -14.040000 0.000000
-14.227200 -14.040000 0.000000
-14.133600 -14.040000 0.000000
-14.086800 -14.040000 0.000000
-14.040000 -14.040000 0.000000
-13.993200 -14.040000 0.000000
-13.946400 -14.040000 0.000000
-13.899600 -14.040000 0.000000
-13.852800 -14.040000 0.000000
-13.806000 -14.040000 0.000000
-13.759200 -14.040000 0.000000
-13.712400 -14.040000 0.000000
-13.665600 -14.040000 0.000000
-13.618800 -14.040000 0.000000
-13.572000 -14.040000 0.000000
-13.525200 -14.040000 0.000000
-13.478400 -14.040000 0.000000
-13.431600 -14.040000 0.000000
-13.384800 -14.040000 0.000000
-13.338000 -14.040000 0.000000
-13.291200 -14.040000 0.000000
-13.244400 -14.040000 0.000000
-13.197600 -14.040000 0.000000
-13.150800 -14.040000 0.000000
-13.104000 -14.040000 0.000000
-13.057200 -14.040000 0.000000
-13.010400 -14.040000 0.000000
-12.963600 -14.040000 0.000000
-12.916800 -14.040000 0.000000
-12.870000 -14.040000 0.000000
-12.823200 -14.040000 0.000000
-9.079200 -14.040000 0.000000
-9.032400 -14.040000 0.000000
-8.985600 -14.040000 0.000000
-8.938800 -14.040000 0.000000
-8.892000 -14.040000 0.000000
-8.845200 -14.040000 0.000000
-8.798400 -14.040000 0.000000
-8.751600 -14.040000 0.000000
-8.704800 -14.040000 0.000000
-8.658000 -14.040000 0.000000
-8.611200 -14.040000 0.000000
-8.564400 -14.040000 0.000000
-8.517600 -14.040000 0.000000
-8.470800 -14.040000 0.000000
-8.424000 -14.040000 0.000000
-8.377200 -14.040000 0.000000
-8.330400 -14.040000 0.000000
-8.283600 -14.040000 0.000000
-8.236800 -14.040000 0.000000
-8.190000 -14.040000 0.000000
-8.143200 -14.040000 0.000000
-8.096400 -14.040000 0.000000
-8.049600 -14.040000 0.000000
-8.002800 -14.040000 0.000000
-7.956000 -14.040000 0.000000
-7.909200 -14.040000 0.000000
-7.862400 -14.040000 0.000000
-7.815600 -14.040000 0.000000
-7.768800 -14.040000 0.000000
-7.722000 -14.040000 0.000000
-7.675200 -14.040000 0.000000
-7.628400 -14.040000 0.000000
-7.581600 -14.040000 0.000000
-7.534800 -14.040000 0.000000
-7.488000 -14.040000 0.000000
-7.441200 -14.040000 0.000000
-7.394400 -14.040000 0.000000
-7.347600 -14.040000 0.000000
-7.300800 -14.040000 0.000000
-7.254000 -14.040000 0.000000
-7.207200 -14.040000 0.000000
-7.160400 -14.040000 0.000000
-7.113600 -14.040000 0.000000
-7.066800 -14.040000 0.000000
-7.020000 -14.040000 0.000000
-6.973200 -14.040000 0.000000
-6.926400 -14.040000 0.000000
-6.879600 -14.040000 0.000000
-6.832800 -14.040000 0.000000
-6.786000 -14.040000 0.000000
-6.739200 -14.040000 0.000000
-6.692400 -14.040000 0.000000
-6.645600 -14.040000 0.000000
-6.598800 -14.040000 0.000000
-6.552000 -14.040000 0.000000
-6.505200 -14.040000 0.000000
-6.458400 -14.040000 0.000000
-6.411600 -14.040000 0.000000
-6.364800 -14.040000 0.000000
-6.318000 -14.040000 0.000000
-6.271200 -14.040000 0.000000
-6.224400 -14.040000 0.000000
-6.177600 -14.040000 0.000000
-6.130800 -14.040000 0.000000
-6.084000 -14.040000 0.000000
-6.037200 -14.040000 0.000000
-5.990400 -14.040000 0.000000
-5.943600 -14.040000 0.000000
-5.896800 -14.040000 0.000000
-5.850000 -14.040000 0.000000
-5.803200 -14.040000 0.000000
-5.756400 -14.040000 0.000000
-5.709600 -14.040000 0.000000
-5.662800 -14.040000 0.000000
-5.616000 -14.040000 0.000000
-5.569200 -14.040000 0.000000
-5.522400 -14.040000 0.000000
-5.475600 -14.040000 0.000000
-5.428800 -14.040000 0.000000
-5.382000 -14.040000 0.000000
-5.335200 -14.040000 0.000000
-5.288400 -14.040000 0.000000
-5.241600 -14.040000 0.000000
-5.194800 -14.040000 0.000000
-5.148000 -14.040000 0.000000
-5.101200 -14.040000 0.000000
-5.054400 -14.040000 0.000000
-5.007600 -14.040000 0.000000
-4.960800 -14.040000 0.000000
-4.914000 -14.040000 0.000000
-4.867200 -14.040000 0.000000
-4.820400 -14.040000 0.000000
-4.773600 -14.040000 0.000000
-4.726800 -14.040000 0.000000
-4.680000 -14.040000 0.000000
-4.633200 -14.040000 0.000000
-4.586400 -14.040000 0.000000
-4.539600 -14.040000 0.000000
-4.492800 -14.040000 0.000000
-4.446000 -14.040000 0.000000
-4.399200 -14.040000 0.000000
-4.352400 -14.040000 0.000000
-4.305600 -14.040000 0.000000
-4.258800 -14.040000 0.000000
-4.212000 -14.040000 0.000000
-4.165200 -14.040000 0.000000
-4.118400 -14.040000 0.000000
-4.071600 -14.040000 0.000000
-4.024800 -14.040000 0.000000
-3.978000 -14.040000 0.000000
-3.931200 -14.040000 0.000000
-3.884400 -14.040000 0.000000
-3.837600 -14.040000 0.000000
-3.790800 -14.040000 0.000000
-3.744000 -14.040000 0.000000
-3.697200 -14.040000 0.000000
-3.650400 -14.040000 0.000000
-3.603600 -14.040000 0.000000
-3.556800 -14.040000 0.000000
-3.510000 -14.040000 0.000000
-3.463200 -14.040000 0.000000
-3.416400 -14.040000 0.000000
-3.369600 -14.040000 0.000000
-3.322800 -14.040000 0.000000
-3.276000 -14.040000 0.000000
-3.229200 -14.040000 0.000000
-3.182400 -14.040000 0.000000
-3.135600 -14.040000 0.000000
-3.088800 -14.040000 0.000000
-3.042000 -14.040000 0.000000
-2.995200 -14.040000 0.000000
-2.948400 -14.040000 0.000000
-2.901600 -14.040000 0.000000
-2.854800 -14.040000 0.000000
-2.808000 -14.040000 0.000000
-2.761200 -14.040000 0.000000
-2.714400 -14.040000 0.000000
-2.667600 -14.040000 0.000000
-2.620800 -14.040000 0.000000
-2.574000 -14.040000 0.000000
-2.527200 -14.040000 0.000000
-2.480400 -14.040000 0.000000
-2.433600 -14.040000 0.000000
-2.386800 -14.040000 0.000000
-2.340000 -14.040000 0.000000
-2.293200 -14.040000 0.000000
-2.246400 -14.040000 0.000000
-2.199600 -14.040000 0.000000
-2.152800 -14.040000 0.000000
-2.106000 -14.040000 0.000000
-2.059200 -14.040000 0.000000
-2.012400 -14.040000 0.000000
-1.965600 -14.040000 0.000000
-1.918800 -14.040000 0.000000
-1.872000 -14.040000 0.000000
-1.825200 -14.040000 0.000000
-1.778400 -14.040000 0.000000
-1.731600 -14.040000 0.000000
-1.684800 -14.040000 0.000000
-1.638000 -14.040000 0.000000
-1.591200 -14.040000 0.000000
-1.544400 -14.040000 0.000000
-1.497600 -14.040000 0.000000
-1.450800 -14.040000 0.000000
-1.404000 -14.040000 0.000000
-1.357200 -14.040000 0.000000
-1.310400 -14.040000 0.000000
-1.263600 -14.040000 0.000000
-1.216800 -14.040000 0.000000
-1.170000 -14.040000 0.000000
-1.123200 -14.040000 0.000000
-1.076400 -14.040000 0.000000
-1.029600 -14.040000 0.000000
-0.982800 -14.040000 0.000000
-0.936000 -14.040000 0.000000
-0.889200 -14.040000 0.000000
-0.842400 -14.040000 0.000000
-0.795600 -14.040000 0.000000
-0.748800 -14.040000 0.000000
-0.702000 -14.040000 0.000000
-0.655200 -14.040000 0.000000
-0.608400 -14.040000 0.000000
-0.561600 -14.040000 0.000000
-0.514800 -14.040000 0.000000
-0.468000 -14.040000 0.000000
-0.421200 -14.040000 0.000000
-0.374400 -14.040000 0.000000
-0.327600 -14.040000 0.000000
-0.280800 -14.040000 0.000000
-0.234000 -14.040000 0.000000
-0.187200 -14.040000 0.000000
-0.140400 -14.040000 0.000000
-0.093600 -14.040000 0.000000
-0.046800 -14.040000 0.000000
0.000000 -14.040000 0.000000
0.046800 -14.040000 0.000000
0.093600 -14.040000 0.000000
0.140400 -14.040000 0.000000
0.187200 -14.040000 0.000000
0.234000 -14.040000 0.000000
0.280800 -14.040000 0.000000
0.327600 -14.040000 0.000000
0.374400 -14.040000 0.000000
0.421200 -14.040000 0.000000
0.468000 -14.040000 0.000000
0.514800 -14.040000 0.000000
0.561600 -14.040000 0.000000
0.608400 -14.040000 0.000000
0.655200 -14.040000 0.000000
0.702000 -14.040000 0.000000
0.748800 -14.040000 0.000000
0.795600 -14.040000 0.000000
0.842400 -14.040000 0.000000
0.889200 -14.040000 0.000000
0.936000 -14.040000 0.000000
0.982800 -14.040000 0.000000
1.029600 -14.040000 0.000000
1.076400 -14.040000 0.000000
1.123200 -14.040000 0.000000
1.170000 -14.040000 0.000000
1.216800 -14.040000 0.000000
1.263600 -14.040000 0.000000
1.310400 -14.040000 0.000000
1.357200 -14.040000 0.000000
1.404000 -14.040000 0.000000
1.450800 -14.040000 0.000000
1.497600 -14.040000 0.000000
1.544400 -14.040000 0.000000
1.591200 -14.040000 0.000000
1.638000 -14.040000 0.000000
1.684800 -14.040000 0.000000
1.731600 -14.040000 0.000000
1.778400 -14.040000 0.000000
1.825200 -14.040000 0.000000
1.872000 -14.040000 0.000000
1.918800 -14.040000 0.000000
1.965600 -14.040000 0.000000
2.012400 -14.040000 0.000000
2.059200 -14.040000 0.000000
2.106000 -14.040000 0.000000
2.152800 -14.040000 0.000000
2.199600 -14.040000 0.000000
2.246400 -14.040000 0.000000
2.293200 -14.040000 0.000000
2.340000 -14.040000 0.000000
2.386800 -14.040000 0.000000
2.433600 -14.040000 0.000000
2.480400 -14.040000 0.000000
2.527200 -14.040000 0.000000
2.574000 -14.040000 0.000000
2.620800 -14.040000 0.000000
2.667600 -14.040000 0.000000
2.714400 -14.040000 0.000000
2.761200 -14.040000 0.000000
2.808000 -14.040000 0.000000
2.854800 -14.040000 0.000000
2.901600 -14.040000 0.000000
2.948400 -14.040000 0.000000
2.995200 -14.040000 0.000000
3.042000 -14.040000 0.000000
3.088800 -14.040000 0.000000
3.135600 -14.040000 0.000000
3.182400 -14.040000 0.000000
3.229200 -14.040000 0.000000
3.276000 -14.040000 0.000000
3.322800 -14.040000 0.000000
3.369600 -14.040000 0.000000
3.416400 -14.040000 0.000000
3.463200 -14.040000 0.000000
3.510000 -14.040000 0.000000
3.556800 -14.040000 0.000000
3.603600 -14.040000 0.000000
3.650400 -14.040000 0.000000
3.697200 -14.040000 0.000000
3.744000 -14.040000 0.000000
3.790800 -14.040000 0.000000
3.837600 -14.040000 0.000000
3.884400 -14.040000 0.000000
3.931200 -14.040000 0.000000
3.978000 -14.040000 0.000000
4.024800 -14.040000 0.000000
4.071600 -14.040000 0.000000
4.118400 -14.040000 0.000000
4.165200 -14.040000 0.000000
4.212000 -14.040000 0.000000
4.258800 -14.040000 0.000000
4.305600 -14.040000 0.000000
4.352400 -14.040000 0.000000
4.399200 -14.040000 0.000000
4.446000 -14.040000 0.000000
4.492800 -14.040000 0.000000
4.539600 -14.040000 0.000000
4.586400 -14.040000 0.000000
4.633200 -14.040000 0.000000
4.680000 -14.040000 0.000000
4.726800 -14.040000 0.000000
4.773600 -14.040000 0.000000
4.820400 -14.040000 0.000000
4.867200 -14.040000 0.000000
4.914000 -14.040000 0.000000
4.960800 -14.040000 0.000000
5.007600 -14.040000 0.000000
5.054400 -14.040000 0.000000
5.101200 -14.040000 0.000000
5.148000 -14.040000 0.000000
5.194800 -14.040000 0.000000
5.241600 -14.040000 0.000000
5.288400 -14.040000 0.000000
5.335200 -14.040000 0.000000
5.382000 -14.040000 0.000000
5.428800 -14.040000 0.000000
5.475600 -14.040000 0.000000
5.522400 -14.040000 0.000000
5.569200 -14.040000 0.000000
5.616000 -14.040000 0.000000
5.662800 -14.040000 0.000000
5.709600 -14.040000 0.000000
5.756400 -14.040000 0.000000
5.803200 -14.040000 0.000000
5.850000 -14.040000 0.000000
5.896800 -14.040000 0.000000
5.943600 -14.040000 0.000000
5.990400 -14.040000 0.000000
6.037200 -14.040000 0.000000
6.084000 -14.040000 0.000000
6.130800 -14.040000 0.000000
6.177600 -14.040000 0.000000
6.224400 -14.040000 0.000000
6.271200 -14.040000 0.000000
6.318000 -14.040000 0.000000
6.364800 -14.040000 0.000000
6.411600 -14.040000 0.000000
6.458400 -14.040000 0.000000
6.505200 -14.040000 0.000000
6.552000 -14.040000 0.000000
6.598800 -14.040000 0.000000
6.645600 -14.040000 0.000000
6.692400 -14.040000 0.000000
6.739200 -14.040000 0.000000
6.786000 -14.040000 0.000000
6.832800 -14.040000 0.000000
6.879600 -14.040000 0.000000
6.926400 -14.040000 0.000000
6.973200 -14.040000 0.000000
7.020000 -14.040000 0.000000
7.066800 -14.040000 0.000000
7.113600 -14.040000 0.000000
7.160400 -14.040000 0.000000
7.207200 -14.040000 0.000000
7.254000 -14.040000 0.000000
7.300800 -14.040000 0.000000
7.347600 -14.040000 0.000000
7.394400 -14.040000 0.000000
7.441200 -14.040000 0.000000
7.488000 -14.040000 0.000000
7.534800 -14.040000 0.000000
7.581600 -14.040000 0.000000
7.628400 -14.040000 0.000000
7.675200 -14.040000 0.000000
12.542400 -14.040000 0.000000
12.589200 -14.040000 0.000000
12.636000 -14.040000 0.000000
12.776400 -14.040000 0.000000
12.823200 -14.040000 0.000000
12.870000 -14.040000 0.000000
12.916800 -14.040000 0.000000
12.963600 -14.040000 0.000000
13.150800 -14.040000 0.000000
13.197600 -14.040000 0.000000
13.244400 -14.040000 0.000000
13.291200 -14.040000 0.000000
13.338000 -14.040000 0.000000
13.384800 -14.040000 0.000000
13.431600 -14.040000 0.000000
13.478400 -14.040000 0.000000
13.665600 -14.040000 0.000000
13.712400 -14.040000 0.000000
13.759200 -14.040000 0.000000
13.852800 -14.040000 0.000000
14.040000 -14.040000 0.000000
14.086800 -14.040000 0.000000
14.133600 -14.040000 0.000000
14.180400 -14.040000 0.000000
16.520400 -14.040000 0.000000
16.894800 -14.040000 0.000000
16.941600 -14.040000 0.000000
16.988400 -14.040000 0.000000
17.222400 -14.040000 0.000000
17.269200 -14.040000 0.000000
17.316000 -14.040000 0.000000
17.784000 -14.040000 0.000000
18.532800 -14.040000 0.000000
18.579600 -14.040000 0.000000
18.626400 -14.040000 0.000000
18.673200 -14.040000 0.000000
-18.720000 -13.993200 0.000000
-18.673200 -13.993200 0.000000
-18.626400 -13.993200 0.000000
-18.579600 -13.993200 0.000000
-18.532800 -13.993200 0.000000
-18.486000 -13.993200 0.000000
-18.439200 -13.993200 0.000000
-18.392400 -13.993200 0.000000
-18.345600 -13.993200 0.000000
-18.298800 -13.993200 0.000000
-18.252000 -13.993200 0.000000
-18.205200 -13.993200 0.000000
-18.158400 -13.993200 0.000000
-18.111600 -13.993200 0.000000
-18.064800 -13.993200 0.000000
-18.018000 -13.993200 0.000000
-17.971200 -13.993200 0.000000
-17.924400 -13.993200 0.000000
-17.877600 -13.993200 0.000000
-17.830800 -13.993200 0.000000
-17.784000 -13.993200 0.000000
-17.737200 -13.993200 0.000000
-17.690400 -13.993200 0.000000
-17.643600 -13.993200 0.000000
-17.596800 -13.993200 0.000000
-17.550000 -13.993200 0.000000
-17.503200 -13.993200 0.000000
-17.456400 -13.993200 0.000000
-17.409600 -13.993200 0.000000
-17.362800 -13.993200 0.000000
-17.316000 -13.993200 0.000000
-17.269200 -13.993200 0.000000
-17.222400 -13.993200 0.000000
-17.175600 -13.993200 0.000000
-17.128800 -13.993200 0.000000
-17.082000 -13.993200 0.000000
-17.035200 -13.993200 0.000000
-16.988400 -13.993200 0.000000
-16.941600 -13.993200 0.000000
-16.894800 -13.993200 0.000000
-16.848000 -13.993200 0.000000
-16.801200 -13.993200 0.000000
-16.754400 -13.993200 0.000000
-16.707600 -13.993200 0.000000
-16.660800 -13.993200 0.000000
-16.614000 -13.993200 0.000000
-16.567200 -13.993200 0.000000
-16.520400 -13.993200 0.000000
-16.473600 -13.993200 0.000000
-16.426800 -13.993200 0.000000
-16.380000 -13.993200 0.000000
-16.333200 -13.993200 0.000000
-16.286400 -13.993200 0.000000
-16.239600 -13.993200 0.000000
-16.192800 -13.993200 0.000000
-16.146000 -13.993200 0.000000
-16.099200 -13.993200 0.000000
-16.052400 -13.993200 0.000000
-16.005600 -13.993200 0.000000
-15.958800 -13.993200 0.000000
-15.912000 -13.993200 0.000000
-15.865200 -13.993200 0.000000
-15.818400 -13.993200 0.000000
-15.771600 -13.993200 0.000000
-14.320800 -13.993200 0.000000
-14.274000 -13.993200 0.000000
-14.227200 -13.993200 0.000000
-14.180400 -13.993200 0.000000
-14.133600 -13.993200 0.000000
-14.086800 -13.993200 0.000000
-14.040000 -13.993200 0.000000
-13.993200 -13.993200 0.000000
-13.946400 -13.993200 0.000000
-13.899600 -13.993200 0.000000
-13.852800 -13.993200 0.000000
-13.806000 -13.993200 0.000000
-13.759200 -13.993200 0.000000
-13.712400 -13.993200 0.000000
-13.665600 -13.993200 0.000000
-13.618800 -13.993200 0.000000
-13.572000 -13.993200 0.000000
-13.525200 -13.993200 0.000000
-13.478400 -13.993200 0.000000
-13.431600 -13.993200 0.000000
-13.384800 -13.993200 0.000000
-13.338000 -13.993200 0.000000
-13.291200 -13.993200 0.000000
-13.244400 -13.993200 0.000000
-13.197600 -13.993200 0.000000
-13.150800 -13.993200 0.000000
-13.104000 -13.993200 0.000000
-13.057200 -13.993200 0.000000
-13.010400 -13.993200 0.000000
-12.963600 -13.993200 0.000000
-12.916800 -13.993200 0.000000
-12.870000 -13.993200 0.000000
-9.079200 -13.993200 0.000000
-9.032400 -13.993200 0.000000
-8.985600 -13.993200 0.000000
-8.938800 -13.993200 0.000000
-8.892000 -13.993200 0.000000
-8.845200 -13.993200 0.000000
-8.798400 -13.993200 0.000000
-8.751600 -13.993200 0.000000
-8.704800 -13.993200 0.000000
-8.658000 -13.993200 0.000000
-8.611200 -13.993200 0.000000
-8.564400 -13.993200 0.000000
-8.517600 -13.993200 0.000000
-8.470800 -13.993200 0.000000
-8.424000 -13.993200 0.000000
-8.377200 -13.993200 0.000000
-8.330400 -13.993200 0.000000
-8.283600 -13.993200 0.000000
-8.236800 -13.993200 0.000000
-8.190000 -13.993200 0.000000
-8.143200 -13.993200 0.000000
-8.096400 -13.993200 0.000000
-8.049600 -13.993200 0.000000
-8.002800 -13.993200 0.000000
-7.956000 -13.993200 0.000000
-7.909200 -13.993200 0.000000
-7.862400 -13.993200 0.000000
-7.815600 -13.993200 0.000000
-7.768800 -13.993200 0.000000
-7.722000 -13.993200 0.000000
-7.675200 -13.993200 0.000000
-7.628400 -13.993200 0.000000
-7.581600 -13.993200 0.000000
-7.534800 -13.993200 0.000000
-7.488000 -13.993200 0.000000
-7.441200 -13.993200 0.000000
-7.394400 -13.993200 0.000000
-7.347600 -13.993200 0.000000
-7.300800 -13.993200 0.000000
-7.254000 -13.993200 0.000000
-7.207200 -13.993200 0.000000
-7.160400 -13.993200 0.000000
-7.113600 -13.993200 0.000000
-7.066800 -13.993200 0.000000
-7.020000 -13.993200 0.000000
-6.973200 -13.993200 0.000000
-6.926400 -13.993200 0.000000
-6.879600 -13.993200 0.000000
-6.832800 -13.993200 0.000000
-6.786000 -13.993200 0.000000
-6.739200 -13.993200 0.000000
-6.692400 -13.993200 0.000000
-6.645600 -13.993200 0.000000
-6.598800 -13.993200 0.000000
-6.552000 -13.993200 0.000000
-6.505200 -13.993200 0.000000
-6.458400 -13.993200 0.000000
-6.411600 -13.993200 0.000000
-6.364800 -13.993200 0.000000
-6.318000 -13.993200 0.000000
-6.271200 -13.993200 0.000000
-6.224400 -13.993200 0.000000
-6.177600 -13.993200 0.000000
-6.130800 -13.993200 0.000000
-6.084000 -13.993200 0.000000
-6.037200 -13.993200 0.000000
-5.990400 -13.993200 0.000000
-5.943600 -13.993200 0.000000
-5.896800 -13.993200 0.000000
-5.850000 -13.993200 0.000000
-5.803200 -13.993200 0.000000
-5.756400 -13.993200 0.000000
-5.709600 -13.993200 0.000000
-5.662800 -13.993200 0.000000
-5.616000 -13.993200 0.000000
-5.569200 -13.993200 0.000000
-5.522400 -13.993200 0.000000
-5.475600 -13.993200 0.000000
-5.428800 -13.993200 0.000000
-5.382000 -13.993200 0.000000
-5.335200 -13.993200 0.000000
-5.288400 -13.993200 0.000000
-5.241600 -13.993200 0.000000
-5.194800 -13.993200 0.000000
-5.148000 -13.993200 0.000000
-5.101200 -13.993200 0.000000
-5.054400 -13.993200 0.000000
-5.007600 -13.993200 0.000000
-4.960800 -13.993200 0.000000
-4.914000 -13.993200 0.000000
-4.867200 -13.993200 0.000000
-4.820400 -13.993200 0.000000
-4.773600 -13.993200 0.000000
-4.726800 -13.993200 0.000000
-4.680000 -13.993200 0.000000
-4.633200 -13.993200 0.000000
-4.586400 -13.993200 0.000000
-4.539600 -13.993200 0.000000
-4.492800 -13.993200 0.000000
-4.446000 -13.993200 0.000000
-4.399200 -13.993200 0.000000
-4.352400 -13.993200 0.000000
-4.305600 -13.993200 0.000000
-4.258800 -13.993200 0.000000
-4.212000 -13.993200 0.000000
-4.165200 -13.993200 0.000000
-4.118400 -13.993200 0.000000
-4.071600 -13.993200 0.000000
-4.024800 -13.993200 0.000000
-3.978000 -13.993200 0.000000
-3.931200 -13.993200 0.000000
-3.884400 -13.993200 0.000000
-3.837600 -13.993200 0.000000
-3.790800 -13.993200 0.000000
-3.744000 -13.993200 0.000000
-3.697200 -13.993200 0.000000
-3.650400 -13.993200 0.000000
-3.603600 -13.993200 0.000000
-3.556800 -13.993200 0.000000
-3.510000 -13.993200 0.000000
-3.463200 -13.993200 0.000000
-3.416400 -13.993200 0.000000
-3.369600 -13.993200 0.000000
-3.322800 -13.993200 0.000000
-3.276000 -13.993200 0.000000
-3.229200 -13.993200 0.000000
-3.182400 -13.993200 0.000000
-3.135600 -13.993200 0.000000
-3.088800 -13.993200 0.000000
-3.042000 -13.993200 0.000000
-2.995200 -13.993200 0.000000
-2.948400 -13.993200 0.000000
-2.901600 -13.993200 0.000000
-2.854800 -13.993200 0.000000
-2.808000 -13.993200 0.000000
-2.761200 -13.993200 0.000000
-2.714400 -13.993200 0.000000
-2.667600 -13.993200 0.000000
-2.620800 -13.993200 0.000000
-2.574000 -13.993200 0.000000
-2.527200 -13.993200 0.000000
-2.480400 -13.993200 0.000000
-2.433600 -13.993200 0.000000
-2.386800 -13.993200 0.000000
-2.340000 -13.993200 0.000000
-2.293200 -13.993200 0.000000
-2.246400 -13.993200 0.000000
-2.199600 -13.993200 0.000000
-2.152800 -13.993200 0.000000
-2.106000 -13.993200 0.000000
-2.059200 -13.993200 0.000000
-2.012400 -13.993200 0.000000
-1.965600 -13.993200 0.000000
-1.918800 -13.993200 0.000000
-1.872000 -13.993200 0.000000
-1.825200 -13.993200 0.000000
-1.778400 -13.993200 0.000000
-1.731600 -13.993200 0.000000
-1.684800 -13.993200 0.000000
-1.638000 -13.993200 0.000000
-1.591200 -13.993200 0.000000
-1.544400 -13.993200 0.000000
-1.497600 -13.993200 0.000000
-1.450800 -13.993200 0.000000
-1.404000 -13.993200 0.000000
-1.357200 -13.993200 0.000000
-1.310400 -13.993200 0.000000
-1.263600 -13.993200 0.000000
-1.216800 -13.993200 0.000000
-1.170000 -13.993200 0.000000
-1.123200 -13.993200 0.000000
-1.076400 -13.993200 0.000000
-1.029600 -13.993200 0.000000
-0.982800 -13.993200 0.000000
-0.936000 -13.993200 0.000000
-0.889200 -13.993200 0.000000
-0.842400 -13.993200 0.000000
-0.795600 -13.993200 0.000000
-0.748800 -13.993200 0.000000
-0.702000 -13.993200 0.000000
-0.655200 -13.993200 0.000000
-0.608400 -13.993200 0.000000
-0.561600 -13.993200 0.000000
-0.514800 -13.993200 0.000000
-0.468000 -13.993200 0.000000
-0.421200 -13.993200 0.000000
-0.374400 -13.993200 0.000000
-0.327600 -13.993200 0.000000
-0.280800 -13.993200 0.000000
-0.234000 -13.993200 0.000000
-0.187200 -13.993200 0.000000
-0.140400 -13.993200 0.000000
-0.093600 -13.993200 0.000000
-0.046800 -13.993200 0.000000
0.000000 -13.993200 0.000000
0.046800 -13.993200 0.000000
0.093600 -13.993200 0.000000
0.140400 -13.993200 0.000000
0.187200 -13.993200 0.000000
0.234000 -13.993200 0.000000
0.280800 -13.993200 0.000000
0.327600 -13.993200 0.000000
0.374400 -13.993200 0.000000
0.421200 -13.993200 0.000000
0.468000 -13.993200 0.000000
0.514800 -13.993200 0.000000
0.561600 -13.993200 0.000000
0.608400 -13.993200 0.000000
0.655200 -13.993200 0.000000
0.702000 -13.993200 0.000000
0.748800 -13.993200 0.000000
0.795600 -13.993200 0.000000
0.842400 -13.993200 0.000000
0.889200 -13.993200 0.000000
0.936000 -13.993200 0.000000
0.982800 -13.993200 0.000000
1.029600 -13.993200 0.000000
1.076400 -13.993200 0.000000
1.123200 -13.993200 0.000000
1.170000 -13.993200 0.000000
1.216800 -13.993200 0.000000
1.263600 -13.993200 0.000000
1.310400 -13.993200 0.000000
1.357200 -13.993200 0.000000
1.404000 -13.993200 0.000000
1.450800 -13.993200 0.000000
1.497600 -13.993200 0.000000
1.544400 -13.993200 0.000000
1.591200 -13.993200 0.000000
1.638000 -13.993200 0.000000
1.684800 -13.993200 0.000000
1.731600 -13.993200 0.000000
1.778400 -13.993200 0.000000
1.825200 -13.993200 0.000000
1.872000 -13.993200 0.000000
1.918800 -13.993200 0.000000
1.965600 -13.993200 0.000000
2.012400 -13.993200 0.000000
2.059200 -13.993200 0.000000
2.106000 -13.993200 0.000000
2.152800 -13.993200 0.000000
2.199600 -13.993200 0.000000
2.246400 -13.993200 0.000000
2.293200 -13.993200 0.000000
2.340000 -13.993200 0.000000
2.386800 -13.993200 0.000000
2.433600 -13.993200 0.000000
2.480400 -13.993200 0.000000
2.527200 -13.993200 0.000000
2.574000 -13.993200 0.000000
2.620800 -13.993200 0.000000
2.667600 -13.993200 0.000000
2.714400 -13.993200 0.000000
2.761200 -13.993200 0.000000
2.808000 -13.993200 0.000000
2.854800 -13.993200 0.000000
2.901600 -13.993200 0.000000
2.948400 -13.993200 0.000000
2.995200 -13.993200 0.000000
3.042000 -13.993200 0.000000
3.088800 -13.993200 0.000000
3.135600 -13.993200 0.000000
3.182400 -13.993200 0.000000
3.229200 -13.993200 0.000000
3.276000 -13.993200 0.000000
3.322800 -13.993200 0.000000
3.369600 -13.993200 0.000000
3.416400 -13.993200 0.000000
3.463200 -13.993200 0.000000
3.510000 -13.993200 0.000000
3.556800 -13.993200 0.000000
3.603600 -13.993200 0.000000
3.650400 -13.993200 0.000000
3.697200 -13.993200 0.000000
3.744000 -13.993200 0.000000
3.790800 -13.993200 0.000000
3.837600 -13.993200 0.000000
3.884400 -13.993200 0.000000
3.931200 -13.993200 0.000000
3.978000 -13.993200 0.000000
4.024800 -13.993200 0.000000
4.071600 -13.993200 0.000000
4.118400 -13.993200 0.000000
4.165200 -13.993200 0.000000
4.212000 -13.993200 0.000000
4.258800 -13.993200 0.000000
4.305600 -13.993200 0.000000
4.352400 -13.993200 0.000000
4.399200 -13.993200 0.000000
4.446000 -13.993200 0.000000
4.492800 -13.993200 0.000000
4.539600 -13.993200 0.000000
4.586400 -13.993200 0.000000
4.633200 -13.993200 0.000000
4.680000 -13.993200 0.000000
4.726800 -13.993200 0.000000
4.773600 -13.993200 0.000000
4.820400 -13.993200 0.000000
4.867200 -13.993200 0.000000
4.914000 -13.993200 0.000000
4.960800 -13.993200 0.000000
5.007600 -13.993200 0.000000
5.054400 -13.993200 0.000000
5.101200 -13.993200 0.000000
5.148000 -13.993200 0.000000
5.194800 -13.993200 0.000000
5.241600 -13.993200 0.000000
5.288400 -13.993200 0.000000
5.335200 -13.993200 0.000000
5.382000 -13.993200 0.000000
5.428800 -13.993200 0.000000
5.475600 -13.993200 0.000000
5.522400 -13.993200 0.000000
5.569200 -13.993200 0.000000
5.616000 -13.993200 0.000000
5.662800 -13.993200 0.000000
5.709600 -13.993200 0.000000
5.756400 -13.993200 0.000000
5.803200 -13.993200 0.000000
5.850000 -13.993200 0.000000
5.896800 -13.993200 0.000000
5.943600 -13.993200 0.000000
5.990400 -13.993200 0.000000
6.037200 -13.993200 0.000000
6.084000 -13.993200 0.000000
6.130800 -13.993200 0.000000
6.177600 -13.993200 0.000000
6.224400 -13.993200 0.000000
6.271200 -13.993200 0.000000
6.318000 -13.993200 0.000000
6.364800 -13.993200 0.000000
6.411600 -13.993200 0.000000
6.458400 -13.993200 0.000000
6.505200 -13.993200 0.000000
6.552000 -13.993200 0.000000
6.598800 -13.993200 0.000000
6.645600 -13.993200 0.000000
6.692400 -13.993200 0.000000
6.739200 -13.993200 0.000000
6.786000 -13.993200 0.000000
6.832800 -13.993200 0.000000
6.879600 -13.993200 0.000000
6.926400 -13.993200 0.000000
6.973200 -13.993200 0.000000
7.020000 -13.993200 0.000000
7.066800 -13.993200 0.000000
7.113600 -13.993200 0.000000
7.160400 -13.993200 0.000000
7.207200 -13.993200 0.000000
7.254000 -13.993200 0.000000
7.300800 -13.993200 0.000000
7.347600 -13.993200 0.000000
7.394400 -13.993200 0.000000
7.441200 -13.993200 0.000000
7.488000 -13.993200 0.000000
7.534800 -13.993200 0.000000
7.581600 -13.993200 0.000000
7.628400 -13.993200 0.000000
7.675200 -13.993200 0.000000
12.495600 -13.993200 0.000000
12.542400 -13.993200 0.000000
12.589200 -13.993200 0.000000
12.636000 -13.993200 0.000000
12.823200 -13.993200 0.000000
12.870000 -13.993200 0.000000
13.010400 -13.993200 0.000000
13.057200 -13.993200 0.000000
13.150800 -13.993200 0.000000
13.197600 -13.993200 0.000000
13.244400 -13.993200 0.000000
13.291200 -13.993200 0.000000
13.338000 -13.993200 0.000000
13.384800 -13.993200 0.000000
13.431600 -13.993200 0.000000
13.618800 -13.993200 0.000000
13.665600 -13.993200 0.000000
13.712400 -13.993200 0.000000
14.040000 -13.993200 0.000000
14.227200 -13.993200 0.000000
14.274000 -13.993200 0.000000
14.320800 -13.993200 0.000000
15.958800 -13.993200 0.000000
18.626400 -13.993200 0.000000
-18.720000 -13.946400 0.000000
-18.673200 -13.946400 0.000000
-18.626400 -13.946400 0.000000
-18.579600 -13.946400 0.000000
-18.532800 -13.946400 0.000000
-18.486000 -13.946400 0.000000
-18.439200 -13.946400 0.000000
-18.392400 -13.946400 0.000000
-18.345600 -13.946400 0.000000
-18.298800 -13.946400 0.000000
-18.252000 -13.946400 0.000000
-18.205200 -13.946400 0.000000
-18.158400 -13.946400 0.000000
-18.111600 -13.946400 0.000000
-18.064800 -13.946400 0.000000
-18.018000 -13.946400 0.000000
-17.971200 -13.946400 0.000000
-17.924400 -13.946400 0.000000
-17.877600 -13.946400 0.000000
-17.830800 -13.946400 0.000000
-17.784000 -13.946400 0.000000
-17.737200 -13.946400 0.000000
-17.690400 -13.946400 0.000000
-17.643600 -13.946400 0.000000
-17.596800 -13.946400 0.000000
-17.550000 -13.946400 0.000000
-17.503200 -13.946400 0.000000
-17.456400 -13.946400 0.000000
-17.409600 -13.946400 0.000000
-17.362800 -13.946400 0.000000
-17.316000 -13.946400 0.000000
-17.269200 -13.946400 0.000000
-17.222400 -13.946400 0.000000
-17.175600 -13.946400 0.000000
-17.128800 -13.946400 0.000000
-17.082000 -13.946400 0.000000
-17.035200 -13.946400 0.000000
-16.988400 -13.946400 0.000000
-16.941600 -13.946400 0.000000
-16.894800 -13.946400 0.000000
-16.848000 -13.946400 0.000000
-16.801200 -13.946400 0.000000
-16.754400 -13.946400 0.000000
-16.707600 -13.946400 0.000000
-16.660800 -13.946400 0.000000
-16.614000 -13.946400 0.000000
-16.567200 -13.946400 0.000000
-16.520400 -13.946400 0.000000
-16.473600 -13.946400 0.000000
-16.426800 -13.946400 0.000000
-16.380000 -13.946400 0.000000
-16.333200 -13.946400 0.000000
-16.286400 -13.946400 0.000000
-16.239600 -13.946400 0.000000
-16.192800 -13.946400 0.000000
-16.146000 -13.946400 0.000000
-16.099200 -13.946400 0.000000
-16.052400 -13.946400 0.000000
-16.005600 -13.946400 0.000000
-15.958800 -13.946400 0.000000
-15.912000 -13.946400 0.000000
-15.865200 -13.946400 0.000000
-15.818400 -13.946400 0.000000
-14.320800 -13.946400 0.000000
-14.274000 -13.946400 0.000000
-14.227200 -13.946400 0.000000
-14.180400 -13.946400 0.000000
-14.133600 -13.946400 0.000000
-14.086800 -13.946400 0.000000
-14.040000 -13.946400 0.000000
-13.993200 -13.946400 0.000000
-13.946400 -13.946400 0.000000
-13.899600 -13.946400 0.000000
-13.852800 -13.946400 0.000000
-13.806000 -13.946400 0.000000
-13.759200 -13.946400 0.000000
-13.712400 -13.946400 0.000000
-13.665600 -13.946400 0.000000
-13.618800 -13.946400 0.000000
-13.572000 -13.946400 0.000000
-13.525200 -13.946400 0.000000
-13.478400 -13.946400 0.000000
-13.431600 -13.946400 0.000000
-13.384800 -13.946400 0.000000
-13.338000 -13.946400 0.000000
-13.291200 -13.946400 0.000000
-13.244400 -13.946400 0.000000
-13.197600 -13.946400 0.000000
-13.150800 -13.946400 0.000000
-13.104000 -13.946400 0.000000
-13.057200 -13.946400 0.000000
-13.010400 -13.946400 0.000000
-12.963600 -13.946400 0.000000
-12.916800 -13.946400 0.000000
-9.079200 -13.946400 0.000000
-9.032400 -13.946400 0.000000
-8.985600 -13.946400 0.000000
-8.938800 -13.946400 0.000000
-8.892000 -13.946400 0.000000
-8.845200 -13.946400 0.000000
-8.798400 -13.946400 0.000000
-8.751600 -13.946400 0.000000
-8.704800 -13.946400 0.000000
-8.658000 -13.946400 0.000000
-8.611200 -13.946400 0.000000
-8.564400 -13.946400 0.000000
-8.517600 -13.946400 0.000000
-8.470800 -13.946400 0.000000
-8.424000 -13.946400 0.000000
-8.377200 -13.946400 0.000000
-8.330400 -13.946400 0.000000
-8.283600 -13.946400 0.000000
-8.236800 -13.946400 0.000000
-8.190000 -13.946400 0.000000
-8.143200 -13.946400 0.000000
-8.096400 -13.946400 0.000000
-8.049600 -13.946400 0.000000
-8.002800 -13.946400 0.000000
-7.956000 -13.946400 0.000000
-7.909200 -13.946400 0.000000
-7.862400 -13.946400 0.000000
-7.815600 -13.946400 0.000000
-7.768800 -13.946400 0.000000
-7.722000 -13.946400 0.000000
-7.675200 -13.946400 0.000000
-7.628400 -13.946400 0.000000
-7.581600 -13.946400 0.000000
-7.534800 -13.946400 0.000000
-7.488000 -13.946400 0.000000
-7.441200 -13.946400 0.000000
-7.394400 -13.946400 0.000000
-7.347600 -13.946400 0.000000
-7.300800 -13.946400 0.000000
-7.254000 -13.946400 0.000000
-7.207200 -13.946400 0.000000
-7.160400 -13.946400 0.000000
-7.113600 -13.946400 0.000000
-7.066800 -13.946400 0.000000
-7.020000 -13.946400 0.000000
-6.973200 -13.946400 0.000000
-6.926400 -13.946400 0.000000
-6.879600 -13.946400 0.000000
-6.832800 -13.946400 0.000000
-6.786000 -13.946400 0.000000
-6.739200 -13.946400 0.000000
-6.692400 -13.946400 0.000000
-6.645600 -13.946400 0.000000
-6.598800 -13.946400 0.000000
-6.552000 -13.946400 0.000000
-6.505200 -13.946400 0.000000
-6.458400 -13.946400 0.000000
-6.411600 -13.946400 0.000000
-6.364800 -13.946400 0.000000
-6.318000 -13.946400 0.000000
-6.271200 -13.946400 0.000000
-6.224400 -13.946400 0.000000
-6.177600 -13.946400 0.000000
-6.130800 -13.946400 0.000000
-6.084000 -13.946400 0.000000
-6.037200 -13.946400 0.000000
-5.990400 -13.946400 0.000000
-5.943600 -13.946400 0.000000
-5.896800 -13.946400 0.000000
-5.850000 -13.946400 0.000000
-5.803200 -13.946400 0.000000
-5.756400 -13.946400 0.000000
-5.709600 -13.946400 0.000000
-5.662800 -13.946400 0.000000
-5.616000 -13.946400 0.000000
-5.569200 -13.946400 0.000000
-5.522400 -13.946400 0.000000
-5.475600 -13.946400 0.000000
-5.428800 -13.946400 0.000000
-5.382000 -13.946400 0.000000
-5.335200 -13.946400 0.000000
-5.288400 -13.946400 0.000000
-5.241600 -13.946400 0.000000
-5.194800 -13.946400 0.000000
-5.148000 -13.946400 0.000000
-5.101200 -13.946400 0.000000
-5.054400 -13.946400 0.000000
-5.007600 -13.946400 0.000000
-4.960800 -13.946400 0.000000
-4.914000 -13.946400 0.000000
-4.867200 -13.946400 0.000000
-4.820400 -13.946400 0.000000
-4.773600 -13.946400 0.000000
-4.726800 -13.946400 0.000000
-4.680000 -13.946400 0.000000
-4.633200 -13.946400 0.000000
-4.586400 -13.946400 0.000000
-4.539600 -13.946400 0.000000
-4.492800 -13.946400 0.000000
-4.446000 -13.946400 0.000000
-4.399200 -13.946400 0.000000
-4.352400 -13.946400 0.000000
-4.305600 -13.946400 0.000000
-4.258800 -13.946400 0.000000
-4.212000 -13.946400 0.000000
-4.165200 -13.946400 0.000000
-4.118400 -13.946400 0.000000
-4.071600 -13.946400 0.000000
-4.024800 -13.946400 0.000000
-3.978000 -13.946400 0.000000
-3.931200 -13.946400 0.000000
-3.884400 -13.946400 0.000000
-3.837600 -13.946400 0.000000
-3.790800 -13.946400 0.000000
-3.744000 -13.946400 0.000000
-3.697200 -13.946400 0.000000
-3.650400 -13.946400 0.000000
-3.603600 -13.946400 0.000000
-3.556800 -13.946400 0.000000
-3.510000 -13.946400 0.000000
-3.463200 -13.946400 0.000000
-3.416400 -13.946400 0.000000
-3.369600 -13.946400 0.000000
-3.322800 -13.946400 0.000000
-3.276000 -13.946400 0.000000
-3.229200 -13.946400 0.000000
-3.182400 -13.946400 0.000000
-3.135600 -13.946400 0.000000
-3.088800 -13.946400 0.000000
-3.042000 -13.946400 0.000000
-2.995200 -13.946400 0.000000
-2.948400 -13.946400 0.000000
-2.901600 -13.946400 0.000000
-2.854800 -13.946400 0.000000
-2.808000 -13.946400 0.000000
-2.761200 -13.946400 0.000000
-2.714400 -13.946400 0.000000
-2.667600 -13.946400 0.000000
-2.620800 -13.946400 0.000000
-2.574000 -13.946400 0.000000
-2.527200 -13.946400 0.000000
-2.480400 -13.946400 0.000000
-2.433600 -13.946400 0.000000
-2.386800 -13.946400 0.000000
-2.340000 -13.946400 0.000000
-2.293200 -13.946400 0.000000
-2.246400 -13.946400 0.000000
-2.199600 -13.946400 0.000000
-2.152800 -13.946400 0.000000
-2.106000 -13.946400 0.000000
-2.059200 -13.946400 0.000000
-2.012400 -13.946400 0.000000
-1.965600 -13.946400 0.000000
-1.918800 -13.946400 0.000000
-1.872000 -13.946400 0.000000
-1.825200 -13.946400 0.000000
-1.778400 -13.946400 0.000000
-1.731600 -13.946400 0.000000
-1.684800 -13.946400 0.000000
-1.638000 -13.946400 0.000000
-1.591200 -13.946400 0.000000
-1.544400 -13.946400 0.000000
-1.497600 -13.946400 0.000000
-1.450800 -13.946400 0.000000
-1.404000 -13.946400 0.000000
-1.357200 -13.946400 0.000000
-1.310400 -13.946400 0.000000
-1.263600 -13.946400 0.000000
-1.216800 -13.946400 0.000000
-1.170000 -13.946400 0.000000
-1.123200 -13.946400 0.000000
-1.076400 -13.946400 0.000000
-1.029600 -13.946400 0.000000
-0.982800 -13.946400 0.000000
-0.936000 -13.946400 0.000000
-0.889200 -13.946400 0.000000
-0.842400 -13.946400 0.000000
-0.795600 -13.946400 0.000000
-0.748800 -13.946400 0.000000
-0.702000 -13.946400 0.000000
-0.655200 -13.946400 0.000000
-0.608400 -13.946400 0.000000
-0.561600 -13.946400 0.000000
-0.514800 -13.946400 0.000000
-0.468000 -13.946400 0.000000
-0.421200 -13.946400 0.000000
-0.374400 -13.946400 0.000000
-0.327600 -13.946400 0.000000
-0.280800 -13.946400 0.000000
-0.234000 -13.946400 0.000000
-0.187200 -13.946400 0.000000
-0.140400 -13.946400 0.000000
-0.093600 -13.946400 0.000000
-0.046800 -13.946400 0.000000
0.000000 -13.946400 0.000000
0.046800 -13.946400 0.000000
0.093600 -13.946400 0.000000
0.140400 -13.946400 0.000000
0.187200 -13.946400 0.000000
0.234000 -13.946400 0.000000
0.280800 -13.946400 0.000000
0.327600 -13.946400 0.000000
0.374400 -13.946400 0.000000
0.421200 -13.946400 0.000000
0.468000 -13.946400 0.000000
0.514800 -13.946400 0.000000
0.561600 -13.946400 0.000000
0.608400 -13.946400 0.000000
0.655200 -13.946400 0.000000
0.702000 -13.946400 0.000000
0.748800 -13.946400 0.000000
0.795600 -13.946400 0.000000
0.842400 -13.946400 0.000000
0.889200 -13.946400 0.000000
0.936000 -13.946400 0.000000
0.982800 -13.946400 0.000000
1.029600 -13.946400 0.000000
1.076400 -13.946400 0.000000
1.123200 -13.946400 0.000000
1.170000 -13.946400 0.000000
1.216800 -13.946400 0.000000
1.263600 -13.946400 0.000000
1.310400 -13.946400 0.000000
1.357200 -13.946400 0.000000
1.404000 -13.946400 0.000000
1.450800 -13.946400 0.000000
1.497600 -13.946400 0.000000
1.544400 -13.946400 0.000000
1.591200 -13.946400 0.000000
1.638000 -13.946400 0.000000
1.684800 -13.946400 0.000000
1.731600 -13.946400 0.000000
1.778400 -13.946400 0.000000
1.825200 -13.946400 0.000000
1.872000 -13.946400 0.000000
1.918800 -13.946400 0.000000
1.965600 -13.946400 0.000000
2.012400 -13.946400 0.000000
2.059200 -13.946400 0.000000
2.106000 -13.946400 0.000000
2.152800 -13.946400 0.000000
2.199600 -13.946400 0.000000
2.246400 -13.946400 0.000000
2.293200 -13.946400 0.000000
2.340000 -13.946400 0.000000
2.386800 -13.946400 0.000000
2.433600 -13.946400 0.000000
2.480400 -13.946400 0.000000
2.527200 -13.946400 0.000000
2.574000 -13.946400 0.000000
2.620800 -13.946400 0.000000
2.667600 -13.946400 0.000000
2.714400 -13.946400 0.000000
2.761200 -13.946400 0.000000
2.808000 -13.946400 0.000000
2.854800 -13.946400 0.000000
2.901600 -13.946400 0.000000
2.948400 -13.946400 0.000000
2.995200 -13.946400 0.000000
3.042000 -13.946400 0.000000
3.088800 -13.946400 0.000000
3.135600 -13.946400 0.000000
3.182400 -13.946400 0.000000
3.229200 -13.946400 0.000000
3.276000 -13.946400 0.000000
3.322800 -13.946400 0.000000
3.369600 -13.946400 0.000000
3.416400 -13.946400 0.000000
3.463200 -13.946400 0.000000
3.510000 -13.946400 0.000000
3.556800 -13.946400 0.000000
3.603600 -13.946400 0.000000
3.650400 -13.946400 0.000000
3.697200 -13.946400 0.000000
3.744000 -13.946400 0.000000
3.790800 -13.946400 0.000000
3.837600 -13.946400 0.000000
3.884400 -13.946400 0.000000
3.931200 -13.946400 0.000000
3.978000 -13.946400 0.000000
4.024800 -13.946400 0.000000
4.071600 -13.946400 0.000000
4.118400 -13.946400 0.000000
4.165200 -13.946400 0.000000
4.212000 -13.946400 0.000000
4.258800 -13.946400 0.000000
4.305600 -13.946400 0.000000
4.352400 -13.946400 0.000000
4.399200 -13.946400 0.000000
4.446000 -13.946400 0.000000
4.492800 -13.946400 0.000000
4.539600 -13.946400 0.000000
4.586400 -13.946400 0.000000
4.633200 -13.946400 0.000000
4.680000 -13.946400 0.000000
4.726800 -13.946400 0.000000
4.773600 -13.946400 0.000000
4.820400 -13.946400 0.000000
4.867200 -13.946400 0.000000
4.914000 -13.946400 0.000000
4.960800 -13.946400 0.000000
5.007600 -13.946400 0.000000
5.054400 -13.946400 0.000000
5.101200 -13.946400 0.000000
5.148000 -13.946400 0.000000
5.194800 -13.946400 0.000000
5.241600 -13.946400 0.000000
5.288400 -13.946400 0.000000
5.335200 -13.946400 0.000000
5.382000 -13.946400 0.000000
5.428800 -13.946400 0.000000
5.475600 -13.946400 0.000000
5.522400 -13.946400 0.000000
5.569200 -13.946400 0.000000
5.616000 -13.946400 0.000000
5.662800 -13.946400 0.000000
5.709600 -13.946400 0.000000
5.756400 -13.946400 0.000000
5.803200 -13.946400 0.000000
5.850000 -13.946400 0.000000
5.896800 -13.946400 0.000000
5.943600 -13.946400 0.000000
5.990400 -13.946400 0.000000
6.037200 -13.946400 0.000000
6.084000 -13.946400 0.000000
6.130800 -13.946400 0.000000
6.177600 -13.946400 0.000000
6.224400 -13.946400 0.000000
6.271200 -13.946400 0.000000
6.318000 -13.946400 0.000000
6.364800 -13.946400 0.000000
6.411600 -13.946400 0.000000
6.458400 -13.946400 0.000000
6.505200 -13.946400 0.000000
6.552000 -13.946400 0.000000
6.598800 -13.946400 0.000000
6.645600 -13.946400 0.000000
6.692400 -13.946400 0.000000
6.739200 -13.946400 0.000000
6.786000 -13.946400 0.000000
6.832800 -13.946400 0.000000
6.879600 -13.946400 0.000000
6.926400 -13.946400 0.000000
6.973200 -13.946400 0.000000
7.020000 -13.946400 0.000000
7.066800 -13.946400 0.000000
7.113600 -13.946400 0.000000
7.160400 -13.946400 0.000000
7.207200 -13.946400 0.000000
7.254000 -13.946400 0.000000
7.300800 -13.946400 0.000000
7.347600 -13.946400 0.000000
7.394400 -13.946400 0.000000
7.441200 -13.946400 0.000000
7.488000 -13.946400 0.000000
7.534800 -13.946400 0.000000
7.581600 -13.946400 0.000000
7.628400 -13.946400 0.000000
7.675200 -13.946400 0.000000
7.722000 -13.946400 0.000000
12.448800 -13.946400 0.000000
12.495600 -13.946400 0.000000
12.542400 -13.946400 0.000000
12.589200 -13.946400 0.000000
13.057200 -13.946400 0.000000
13.104000 -13.946400 0.000000
13.197600 -13.946400 0.000000
13.244400 -13.946400 0.000000
13.291200 -13.946400 0.000000
13.338000 -13.946400 0.000000
13.384800 -13.946400 0.000000
13.431600 -13.946400 0.000000
13.572000 -13.946400 0.000000
13.618800 -13.946400 0.000000
13.665600 -13.946400 0.000000
14.180400 -13.946400 0.000000
14.227200 -13.946400 0.000000
14.320800 -13.946400 0.000000
16.567200 -13.946400 0.000000
16.614000 -13.946400 0.000000
18.579600 -13.946400 0.000000
18.626400 -13.946400 0.000000
18.673200 -13.946400 0.000000
-18.720000 -13.899600 0.000000
-18.673200 -13.899600 0.000000
-18.626400 -13.899600 0.000000
-18.579600 -13.899600 -14.736946
-18.532800 -13.899600 -14.731103
-18.486000 -13.899600 -14.712735
-18.439200 -13.899600 -14.698621
-18.392400 -13.899600 -14.667282
-18.345600 -13.899600 -14.665075
-18.298800 -13.899600 -14.663331
-18.252000 -13.899600 -14.663331
-18.205200 -13.899600 -14.662500
-18.158400 -13.899600 -14.648304
-18.111600 -13.899600 -14.586407
-18.064800 -13.899600 -14.553963
-18.018000 -13.899600 -14.517023
-17.971200 -13.899600 -14.471471
-17.924400 -13.899600 -14.466729
-17.877600 -13.899600 -14.451794
-17.830800 -13.899600 -14.451794
-17.784000 -13.899600 -14.429362
-17.737200 -13.899600 -14.400355
-17.690400 -13.899600 -14.400355
-17.643600 -13.899600 -14.403300
-17.596800 -13.899600 -14.380664
-17.550000 -13.899600 -14.346040
-17.503200 -13.899600 -14.307090
-17.456400 -13.899600 -14.289332
-17.409600 -13.899600 -14.264348
-17.362800 -13.899600 -14.255308
-17.316000 -13.899600 -14.213228
-17.269200 -13.899600 -14.182595
-17.222400 -13.899600 -14.182595
-17.175600 -13.899600 -14.182595
-17.128800 -13.899600 -14.161590
-17.082000 -13.899600 -14.161590
-17.035200 -13.899600 -14.149337
-16.988400 -13.899600 -14.155845
-16.941600 -13.899600 -14.135039
-16.894800 -13.899600 -14.126614
-16.848000 -13.899600 -14.096143
-16.801200 -13.899600 -14.088534
-16.754400 -13.899600 -14.032944
-16.707600 -13.899600 -14.003368
-16.660800 -13.899600 -14.003368
-16.614000 -13.899600 -13.928352
-16.567200 -13.899600 -13.906079
-16.520400 -13.899600 -13.905746
-16.473600 -13.899600 -13.892255
-16.426800 -13.899600 -13.890984
-16.380000 -13.899600 -13.875880
-16.333200 -13.899600 -13.860941
-16.286400 -13.899600 -13.846347
-16.239600 -13.899600 -13.831419
-16.192800 -13.899600 -13.819143
-16.146000 -13.899600 -13.806681
-16.099200 -13.899600 -13.758119
-16.052400 -13.899600 -13.749554
-16.005600 -13.899600 -13.701128
-15.958800 -13.899600 -13.681902
-15.912000 -13.899600 -13.640833
-15.865200 -13.899600 -13.531536
-15.818400 -13.899600 -13.449611
-15.537600 -13.899600 -11.395777
-14.367600 -13.899600 5.070328
-14.320800 -13.899600 5.086590
-14.274000 -13.899600 5.126437
-14.227200 -13.899600 5.186173
-14.180400 -13.899600 5.217803
-14.133600 -13.899600 5.245447
-14.086800 -13.899600 5.268516
-14.040000 -13.899600 5.293841
-13.993200 -13.899600 5.316694
-13.946400 -13.899600 5.329781
-13.899600 -13.899600 5.337949
-13.852800 -13.899600 5.356868
-13.806000 -13.899600 5.372976
-13.759200 -13.899600 5.390226
-13.712400 -13.899600 5.400772
-13.665600 -13.899600 5.407945
-13.618800 -13.899600 5.409495
-13.572000 -13.899600 5.410786
-13.525200 -13.899600 5.419742
-13.478400 -13.899600 5.424562
-13.431600 -13.899600 5.425663
-13.384800 -13.899600 5.430324
-13.338000 -13.899600 5.437574
-13.291200 -13.899600 5.440302
-13.244400 -13.899600 5.445367
-13.197600 -13.899600 5.458257
-13.150800 -13.899600 5.468019
-13.104000 -13.899600 5.491366
-13.057200 -13.899600 5.518874
-13.010400 -13.899600 5.589671
-12.963600 -13.899600 5.634191
-12.916800 -13.899600 5.653562
-9.079200 -13.899600 8.028392
-9.032400 -13.899600 7.829147
-8.985600 -13.899600 7.754688
-8.938800 -13.899600 7.688944
-8.892000 -13.899600 7.663926
-8.845200 -13.899600 7.590038
-8.798400 -13.899600 7.519368
-8.751600 -13.899600 7.484176
-8.704800 -13.899600 7.467001
-8.658000 -13.899600 7.453378
-8.611200 -13.899600 7.432386
-8.564400 -13.899600 7.432386
-8.517600 -13.899600 7.384407
-8.470800 -13.899600 7.376921
-8.424000 -13.899600 7.364102
-8.377200 -13.899600 7.323538
-8.330400 -13.899600 7.274488
-8.283600 -13.899600 7.212317
-8.236800 -13.899600 7.198173
-8.190000 -13.899600 7.167984
-8.143200 -13.899600 7.121438
-8.096400 -13.899600 7.107401
-8.049600 -13.899600 7.084490
-8.002800 -13.899600 7.057044
-7.956000 -13.899600 6.988639
-7.909200 -13.899600 6.935299
-7.862400 -13.899600 6.901640
-7.815600 -13.899600 6.894669
-7.768800 -13.899600 6.864208
-7.722000 -13.899600 6.832549
-7.675200 -13.899600 6.805286
-7.628400 -13.899600 6.775450
-7.581600 -13.899600 6.753632
-7.534800 -13.899600 6.719144
-7.488000 -13.899600 6.702472
-7.441200 -13.899600 6.669501
-7.394400 -13.899600 6.638521
-7.347600 -13.899600 6.617063
-7.300800 -13.899600 6.617063
-7.254000 -13.899600 6.602532
-7.207200 -13.899600 6.532542
-7.160400 -13.899600 6.524107
-7.113600 -13.899600 6.512864
-7.066800 -13.899600 6.487865
-7.020000 -13.899600 6.477435
-6.973200 -13.899600 6.415199
-6.926400 -13.899600 6.406100
-6.879600 -13.899600 6.382912
-6.832800 -13.899600 6.358914
-6.786000 -13.899600 6.337827
-6.739200 -13.899600 6.337827
-6.692400 -13.899600 6.337657
-6.645600 -13.899600 6.313189
-6.598800 -13.899600 6.315618
-6.552000 -13.899600 6.315618
-6.505200 -13.899600 6.299579
-6.458400 -13.899600 6.289679
-6.411600 -13.899600 6.262561
-6.364800 -13.899600 6.247014
-6.318000 -13.899600 6.245152
-6.271200 -13.899600 6.223469
-6.224400 -13.899600 6.194857
-6.177600 -13.899600 6.188487
-6.130800 -13.899600 6.167630
-6.084000 -13.899600 6.140418
-6.037200 -13.899600 6.099492
-5.990400 -13.899600 6.093842
-5.943600 -13.899600 6.079034
-5.896800 -13.899600 6.054361
-5.850000 -13.899600 6.037385
-5.803200 -13.899600 6.034369
-5.756400 -13.899600 6.033476
-5.709600 -13.899600 6.025779
-5.662800 -13.899600 6.024432
-5.616000 -13.899600 6.017396
-5.569200 -13.899600 5.999575
-5.522400 -13.899600 5.994394
-5.475600 -13.899600 5.992965
-5.428800 -13.899600 5.973076
-5.382000 -13.899600 5.960922
-5.335200 -13.899600 5.912786
-5.288400 -13.899600 5.883570
-5.241600 -13.899600 5.883570
-5.194800 -13.899600 5.881579
-5.148000 -13.899600 5.878811
-5.101200 -13.899600 5.875435
-5.054400 -13.899600 5.868063
-5.007600 -13.899600 5.864728
-4.960800 -13.899600 5.847150
-4.914000 -13.899600 5.843773
-4.867200 -13.899600 5.835051
-4.820400 -13.899600 5.826520
-4.773600 -13.899600 5.816703
-4.726800 -13.899600 5.806503
-4.680000 -13.899600 5.796991
-4.633200 -13.899600 5.776801
-4.586400 -13.899600 5.773806
-4.539600 -13.899600 5.767933
-4.492800 -13.899600 5.756147
-4.446000 -13.899600 5.752250
-4.399200 -13.899600 5.751135
-4.352400 -13.899600 5.749248
-4.305600 -13.899600 5.734600
-4.258800 -13.899600 5.720095
-4.212000 -13.899600 5.708326
-4.165200 -13.899600 5.705335
-4.118400 -13.899600 5.686314
-4.071600 -13.899600 5.682202
-4.024800 -13.899600 5.673458
-3.978000 -13.899600 5.650385
-3.931200 -13.899600 5.637592
-3.884400 -13.899600 5.629917
-3.837600 -13.899600 5.629554
-3.790800 -13.899600 5.622972
-3.744000 -13.899600 5.624923
-3.697200 -13.899600 5.631653
-3.650400 -13.899600 5.626027
-3.603600 -13.899600 5.631653
-3.556800 -13.899600 5.634255
-3.510000 -13.899600 5.634255
-3.463200 -13.899600 5.636636
-3.416400 -13.899600 5.646119
-3.369600 -13.899600 5.629979
-3.322800 -13.899600 5.626524
-3.276000 -13.899600 5.619113
-3.229200 -13.899600 5.609664
-3.182400 -13.899600 5.599657
-3.135600 -13.899600 5.563535
-3.088800 -13.899600 5.550788
-3.042000 -13.899600 5.523069
-2.995200 -13.899600 5.504154
-2.948400 -13.899600 5.488156
-2.901600 -13.899600 5.488156
-2.854800 -13.899600 5.486186
-2.808000 -13.899600 5.476643
-2.761200 -13.899600 5.463827
-2.714400 -13.899600 5.463827
-2.667600 -13.899600 5.444619
-2.620800 -13.899600 5.463757
-2.574000 -13.899600 5.454126
-2.527200 -13.899600 5.437007
-2.480400 -13.899600 5.425675
-2.433600 -13.899600 5.416227
-2.386800 -13.899600 5.416227
-2.340000 -13.899600 5.397777
-2.293200 -13.899600 5.376318
-2.246400 -13.899600 5.373182
-2.199600 -13.899600 5.376318
-2.152800 -13.899600 5.370403
-2.106000 -13.899600 5.376318
-2.059200 -13.899600 5.379641
-2.012400 -13.899600 5.379641
-1.965600 -13.899600 5.385570
-1.918800 -13.899600 5.385570
-1.872000 -13.899600 5.375322
-1.825200 -13.899600 5.385570
-1.778400 -13.899600 5.391103
-1.731600 -13.899600 5.382566
-1.684800 -13.899600 5.373839
-1.638000 -13.899600 5.370105
-1.591200 -13.899600 5.354228
-1.544400 -13.899600 5.349933
-1.497600 -13.899600 5.349933
-1.450800 -13.899600 5.347280
-1.404000 -13.899600 5.323776
-1.357200 -13.899600 5.316425
-1.310400 -13.899600 5.314157
-1.263600 -13.899600 5.305133
-1.216800 -13.899600 5.298202
-1.170000 -13.899600 5.295999
-1.123200 -13.899600 5.284398
-1.076400 -13.899600 5.278110
-1.029600 -13.899600 5.273901
-0.982800 -13.899600 5.270537
-0.936000 -13.899600 5.263416
-0.889200 -13.899600 5.252096
-0.842400 -13.899600 5.255005
-0.795600 -13.899600 5.245716
-0.748800 -13.899600 5.242077
-0.702000 -13.899600 5.217176
-0.655200 -13.899600 5.210131
-0.608400 -13.899600 5.199736
-0.561600 -13.899600 5.193263
-0.514800 -13.899600 5.199415
-0.468000 -13.899600 5.193263
-0.421200 -13.899600 5.190212
-0.374400 -13.899600 5.186158
-0.327600 -13.899600 5.174904
-0.280800 -13.899600 5.178955
-0.234000 -13.899600 5.174904
-0.187200 -13.899600 5.174439
-0.140400 -13.899600 5.174327
-0.093600 -13.899600 5.186158
-0.046800 -13.899600 5.192217
0.000000 -13.899600 5.195683
0.046800 -13.899600 5.193981
0.093600 -13.899600 5.195683
0.140400 -13.899600 5.196547
0.187200 -13.899600 5.196547
0.234000 -13.899600 5.187333
0.280800 -13.899600 5.180184
0.327600 -13.899600 5.166079
0.374400 -13.899600 5.166388
0.421200 -13.899600 5.166388
0.468000 -13.899600 5.166388
0.514800 -13.899600 5.171455
0.561600 -13.899600 5.171500
0.608400 -13.899600 5.184037
0.655200 -13.899600 5.197758
0.702000 -13.899600 5.213369
0.748800 -13.899600 5.245646
0.795600 -13.899600 5.255657
0.842400 -13.899600 5.296268
0.889200 -13.899600 5.296268
0.936000 -13.899600 5.296837
0.982800 -13.899600 5.316213
1.029600 -13.899600 5.319880
1.076400 -13.899600 5.320128
1.123200 -13.899600 5.340936
1.170000 -13.899600 5.346556
1.216800 -13.899600 5.348946
1.263600 -13.899600 5.356807
1.310400 -13.899600 5.347907
1.357200 -13.899600 5.345742
1.404000 -13.899600 5.353097
1.450800 -13.899600 5.359099
1.497600 -13.899600 5.361456
1.544400 -13.899600 5.377816
1.591200 -13.899600 5.385326
1.638000 -13.899600 5.385326
1.684800 -13.899600 5.410290
1.731600 -13.899600 5.393702
1.778400 -13.899600 5.417130
1.825200 -13.899600 5.420087
1.872000 -13.899600 5.423119
1.918800 -13.899600 5.424104
1.965600 -13.899600 5.450601
2.012400 -13.899600 5.468037
2.059200 -13.899600 5.491265
2.106000 -13.899600 5.527952
2.152800 -13.899600 5.547811
2.199600 -13.899600 5.555143
2.246400 -13.899600 5.555901
2.293200 -13.899600 5.557315
2.340000 -13.899600 5.567198
2.386800 -13.899600 5.580621
2.433600 -13.899600 5.597067
2.480400 -13.899600 5.605140
2.527200 -13.899600 5.615656
2.574000 -13.899600 5.630154
2.620800 -13.899600 5.643070
2.667600 -13.899600 5.663582
2.714400 -13.899600 5.679626
2.761200 -13.899600 5.683555
2.808000 -13.899600 5.695743
2.854800 -13.899600 5.719384
2.901600 -13.899600 5.736193
2.948400 -13.899600 5.760619
2.995200 -13.899600 5.760102
3.042000 -13.899600 5.773602
3.088800 -13.899600 5.778801
3.135600 -13.899600 5.780357
3.182400 -13.899600 5.783233
3.229200 -13.899600 5.817300
3.276000 -13.899600 5.838207
3.322800 -13.899600 5.841024
3.369600 -13.899600 5.841024
3.416400 -13.899600 5.850361
3.463200 -13.899600 5.890414
3.510000 -13.899600 5.944743
3.556800 -13.899600 5.929073
3.603600 -13.899600 5.929073
3.650400 -13.899600 5.944743
3.697200 -13.899600 5.947369
3.744000 -13.899600 5.964845
3.790800 -13.899600 5.993184
3.837600 -13.899600 6.058425
3.884400 -13.899600 6.085151
3.931200 -13.899600 6.085151
3.978000 -13.899600 6.131362
4.024800 -13.899600 6.141931
4.071600 -13.899600 6.152302
4.118400 -13.899600 6.165098
4.165200 -13.899600 6.170234
4.212000 -13.899600 6.189723
4.258800 -13.899600 6.203228
4.305600 -13.899600 6.203228
4.352400 -13.899600 6.221510
4.399200 -13.899600 6.221510
4.446000 -13.899600 6.248633
4.492800 -13.899600 6.266068
4.539600 -13.899600 6.291247
4.586400 -13.899600 6.311553
4.633200 -13.899600 6.319769
4.680000 -13.899600 6.376018
4.726800 -13.899600 6.437869
4.773600 -13.899600 6.441701
4.820400 -13.899600 6.446977
4.867200 -13.899600 6.511856
4.914000 -13.899600 6.566265
4.960800 -13.899600 6.575624
5.007600 -13.899600 6.606851
5.054400 -13.899600 6.617991
5.101200 -13.899600 6.652159
5.148000 -13.899600 6.669912
5.194800 -13.899600 6.683258
5.241600 -13.899600 6.692710
5.288400 -13.899600 6.692710
5.335200 -13.899600 6.741372
5.382000 -13.899600 6.807946
5.428800 -13.899600 6.873510
5.475600 -13.899600 6.937810
5.522400 -13.899600 6.969113
5.569200 -13.899600 7.026172
5.616000 -13.899600 7.116444
5.662800 -13.899600 7.145011
5.709600 -13.899600 7.164971
5.756400 -13.899600 7.167410
5.803200 -13.899600 7.193489
5.850000 -13.899600 7.193489
5.896800 -13.899600 7.202752
5.943600 -13.899600 7.247262
5.990400 -13.899600 7.258252
6.037200 -13.899600 7.322710
6.084000 -13.899600 7.349776
6.130800 -13.899600 7.364881
6.177600 -13.899600 7.395122
6.224400 -13.899600 7.395122
6.271200 -13.899600 7.410347
6.318000 -13.899600 7.420407
6.364800 -13.899600 7.453776
6.411600 -13.899600 7.473781
6.458400 -13.899600 7.530957
6.505200 -13.899600 7.563777
6.552000 -13.899600 7.628357
6.598800 -13.899600 7.696137
6.645600 -13.899600 7.719482
6.692400 -13.899600 7.813222
6.739200 -13.899600 7.819449
6.786000 -13.899600 7.887425
6.832800 -13.899600 7.963062
6.879600 -13.899600 8.028204
6.926400 -13.899600 8.072942
6.973200 -13.899600 8.139883
7.020000 -13.899600 8.194158
7.066800 -13.899600 8.267363
7.113600 -13.899600 8.304132
7.160400 -13.899600 8.344964
7.207200 -13.899600 8.394653
7.254000 -13.899600 8.454575
7.300800 -13.899600 8.506637
7.347600 -13.899600 8.549472
7.394400 -13.899600 8.615243
7.441200 -13.899600 8.653254
7.488000 -13.899600 8.745156
7.534800 -13.899600 8.815929
7.581600 -13.899600 8.934766
7.628400 -13.899600 23.191900
7.675200 -13.899600 29.367279
12.916800 -13.899600 7.500405
12.963600 -13.899600 7.499060
13.010400 -13.899600 7.499060
13.057200 -13.899600 7.500405
13.104000 -13.899600 7.503273
13.150800 -13.899600 7.516382
13.197600 -13.899600 7.529704
13.244400 -13.899600 7.543349
13.291200 -13.899600 7.543454
13.338000 -13.899600 7.545922
13.384800 -13.899600 7.546115
13.572000 -13.899600 7.556389
13.899600 -13.899600 7.586075
14.133600 -13.899600 7.636002
14.180400 -13.899600 7.640870
14.227200 -13.899600 7.636002
14.320800 -13.899600 7.628676
14.367600 -13.899600 7.623043
15.958800 -13.899600 6.277444
16.005600 -13.899600 6.243377
16.567200 -13.899600 3.863088
16.614000 -13.899600 3.731231
17.082000 -13.899600 1.656755
17.128800 -13.899600 1.459376
18.532800 -13.899600 -3.929096
-18.720000 -13.852800 0.000000
-18.673200 -13.852800 0.000000
-18.626400 -13.852800 0.000000
-18.579600 -13.852800 -14.752489
-18.532800 -13.852800 -14.734403
-18.486000 -13.852800 -14.731103
-18.439200 -13.852800 -14.731103
-18.392400 -13.852800 -14.688842
-18.345600 -13.852800 -14.688132
-18.298800 -13.852800 -14.688132
-18.252000 -13.852800 -14.688823
-18.205200 -13.852800 -14.674433
-18.158400 -13.852800 -14.648304
-18.111600 -13.852800 -14.595807
-18.064800 -13.852800 -14.571533
-18.018000 -13.852800 -14.540389
-17.971200 -13.852800 -14.471471
-17.924400 -13.852800 -14.466729
-17.877600 -13.852800 -14.469644
-17.830800 -13.852800 -14.451794
-17.784000 -13.852800 -14.428910
-17.737200 -13.852800 -14.400355
-17.690400 -13.852800 -14.388413
-17.643600 -13.852800 -14.400355
-17.596800 -13.852800 -14.380664
-17.550000 -13.852800 -14.346040
-17.503200 -13.852800 -14.308802
-17.456400 -13.852800 -14.292835
-17.409600 -13.852800 -14.268207
-17.362800 -13.852800 -14.264909
-17.316000 -13.852800 -14.244550
-17.269200 -13.852800 -14.234647
-17.222400 -13.852800 -14.232234
-17.175600 -13.852800 -14.211166
-17.128800 -13.852800 -14.207469
-17.082000 -13.852800 -14.183253
-17.035200 -13.852800 -14.166977
-16.988400 -13.852800 -14.166977
-16.941600 -13.852800 -14.127117
-16.894800 -13.852800 -14.126614
-16.848000 -13.852800 -14.122152
-16.801200 -13.852800 -14.122152
-16.754400 -13.852800 -14.079775
-16.707600 -13.852800 -14.037795
-16.660800 -13.852800 -14.037795
-16.614000 -13.852800 -14.021721
-16.567200 -13.852800 -14.003368
-16.520400 -13.852800 -13.987401
-16.473600 -13.852800 -13.918279
-16.426800 -13.852800 -13.910899
-16.380000 -13.852800 -13.910899
-16.333200 -13.852800 -13.905746
-16.286400 -13.852800 -13.875880
-16.239600 -13.852800 -13.860941
-16.192800 -13.852800 -13.843642
-16.146000 -13.852800 -13.818055
-16.099200 -13.852800 -13.770118
-16.052400 -13.852800 -13.756389
-16.005600 -13.852800 -13.732233
-15.958800 -13.852800 -13.701128
-15.912000 -13.852800 -13.681902
-15.865200 -13.852800 -13.531536
-14.461200 -13.852800 5.014172
-14.414400 -13.852800 5.054397
-14.367600 -13.852800 5.086590
-14.320800 -13.852800 5.126437
-14.274000 -13.852800 5.174563
-14.227200 -13.852800 5.215261
-14.180400 -13.852800 5.229379
-14.133600 -13.852800 5.268085
-14.086800 -13.852800 5.291308
-14.040000 -13.852800 5.309013
-13.993200 -13.852800 5.318513
-13.946400 -13.852800 5.330988
-13.899600 -13.852800 5.337949
-13.852800 -13.852800 5.370827
-13.806000 -13.852800 5.390226
-13.759200 -13.852800 5.396384
-13.712400 -13.852800 5.403733
-13.665600 -13.852800 5.408989
-13.618800 -13.852800 5.410786
-13.572000 -13.852800 5.411570
-13.525200 -13.852800 5.419742
-13.478400 -13.852800 5.423744
-13.431600 -13.852800 5.424259
-13.384800 -13.852800 5.429815
-13.338000 -13.852800 5.439063
-13.291200 -13.852800 5.440710
-13.244400 -13.852800 5.447740
-13.197600 -13.852800 5.463689
-13.150800 -13.852800 5.485185
-13.104000 -13.852800 5.518338
-13.057200 -13.852800 5.540296
-13.010400 -13.852800 5.603667
-12.963600 -13.852800 5.647713
-9.079200 -13.852800 8.031428
-9.032400 -13.852800 7.947188
-8.985600 -13.852800 7.829147
-8.938800 -13.852800 7.754688
-8.892000 -13.852800 7.712434
-8.845200 -13.852800 7.649767
-8.798400 -13.852800 7.570677
-8.751600 -13.852800 7.519368
-8.704800 -13.852800 7.508031
-8.658000 -13.852800 7.485943
-8.611200 -13.852800 7.474699
-8.564400 -13.852800 7.475454
-8.517600 -13.852800 7.440797
-8.470800 -13.852800 7.383786
-8.424000 -13.852800 7.375487
-8.377200 -13.852800 7.323538
-8.330400 -13.852800 7.288104
-8.283600 -13.852800 7.274488
-8.236800 -13.852800 7.205031
-8.190000 -13.852800 7.176240
-8.143200 -13.852800 7.139097
-8.096400 -13.852800 7.118335
-8.049600 -13.852800 7.098568
-8.002800 -13.852800 7.084490
-7.956000 -13.852800 7.033676
-7.909200 -13.852800 6.959650
-7.862400 -13.852800 6.919097
-7.815600 -13.852800 6.896938
-7.768800 -13.852800 6.866318
-7.722000 -13.852800 6.845207
-7.675200 -13.852800 6.806788
-7.628400 -13.852800 6.773316
-7.581600 -13.852800 6.714563
-7.534800 -13.852800 6.699324
-7.488000 -13.852800 6.675777
-7.441200 -13.852800 6.638521
-7.394400 -13.852800 6.617063
-7.347600 -13.852800 6.604880
-7.300800 -13.852800 6.602532
-7.254000 -13.852800 6.540169
-7.207200 -13.852800 6.526394
-7.160400 -13.852800 6.521245
-7.113600 -13.852800 6.490231
-7.066800 -13.852800 6.469630
-7.020000 -13.852800 6.445861
-6.973200 -13.852800 6.394322
-6.926400 -13.852800 6.382912
-6.879600 -13.852800 6.360128
-6.832800 -13.852800 6.352686
-6.786000 -13.852800 6.341725
-6.739200 -13.852800 6.337657
-6.692400 -13.852800 6.311804
-6.645600 -13.852800 6.309030
-6.598800 -13.852800 6.309030
-6.552000 -13.852800 6.298877
-6.505200 -13.852800 6.293065
-6.458400 -13.852800 6.271611
-6.411600 -13.852800 6.247014
-6.364800 -13.852800 6.244217
-6.318000 -13.852800 6.224032
-6.271200 -13.852800 6.188487
-6.224400 -13.852800 6.177370
-6.177600 -13.852800 6.171438
-6.130800 -13.852800 6.151571
-6.084000 -13.852800 6.129260
-6.037200 -13.852800 6.099492
-5.990400 -13.852800 6.086478
-5.943600 -13.852800 6.076323
-5.896800 -13.852800 6.037385
-5.850000 -13.852800 6.021653
-5.803200 -13.852800 6.014322
-5.756400 -13.852800 6.014322
-5.709600 -13.852800 6.014322
-5.662800 -13.852800 6.004362
-5.616000 -13.852800 6.001396
-5.569200 -13.852800 5.992614
-5.522400 -13.852800 5.990317
-5.475600 -13.852800 5.971198
-5.428800 -13.852800 5.936324
-5.382000 -13.852800 5.912786
-5.335200 -13.852800 5.907793
-5.288400 -13.852800 5.882072
-5.241600 -13.852800 5.883129
-5.194800 -13.852800 5.878811
-5.148000 -13.852800 5.873596
-5.101200 -13.852800 5.865417
-5.054400 -13.852800 5.861590
-5.007600 -13.852800 5.847150
-4.960800 -13.852800 5.836343
-4.914000 -13.852800 5.816739
-4.867200 -13.852800 5.814550
-4.820400 -13.852800 5.809124
-4.773600 -13.852800 5.809124
-4.726800 -13.852800 5.791887
-4.680000 -13.852800 5.787727
-4.633200 -13.852800 5.779367
-4.586400 -13.852800 5.776801
-4.539600 -13.852800 5.769584
-4.492800 -13.852800 5.756365
-4.446000 -13.852800 5.751135
-4.399200 -13.852800 5.743492
-4.352400 -13.852800 5.734600
-4.305600 -13.852800 5.716772
-4.258800 -13.852800 5.695096
-4.212000 -13.852800 5.691388
-4.165200 -13.852800 5.688621
-4.118400 -13.852800 5.681576
-4.071600 -13.852800 5.677238
-4.024800 -13.852800 5.640509
-3.978000 -13.852800 5.640509
-3.931200 -13.852800 5.637592
-3.884400 -13.852800 5.629554
-3.837600 -13.852800 5.622972
-3.790800 -13.852800 5.608740
-3.744000 -13.852800 5.604366
-3.697200 -13.852800 5.619089
-3.650400 -13.852800 5.600041
-3.603600 -13.852800 5.602226
-3.556800 -13.852800 5.619089
-3.510000 -13.852800 5.619113
-3.463200 -13.852800 5.619113
-3.416400 -13.852800 5.629979
-3.369600 -13.852800 5.617280
-3.322800 -13.852800 5.609664
-3.276000 -13.852800 5.609664
-3.229200 -13.852800 5.601242
-3.182400 -13.852800 5.584346
-3.135600 -13.852800 5.560705
-3.088800 -13.852800 5.533182
-3.042000 -13.852800 5.504154
-2.995200 -13.852800 5.499346
-2.948400 -13.852800 5.488156
-2.901600 -13.852800 5.488156
-2.854800 -13.852800 5.489447
-2.808000 -13.852800 5.488156
-2.761200 -13.852800 5.476643
-2.714400 -13.852800 5.480640
-2.667600 -13.852800 5.463384
-2.620800 -13.852800 5.468895
-2.574000 -13.852800 5.465018
-2.527200 -13.852800 5.449830
-2.480400 -13.852800 5.433184
-2.433600 -13.852800 5.425675
-2.386800 -13.852800 5.417695
-2.340000 -13.852800 5.397777
-2.293200 -13.852800 5.376318
-2.246400 -13.852800 5.371124
-2.199600 -13.852800 5.373182
-2.152800 -13.852800 5.367707
-2.106000 -13.852800 5.373182
-2.059200 -13.852800 5.373359
-2.012400 -13.852800 5.370403
-1.965600 -13.852800 5.373359
-1.918800 -13.852800 5.373359
-1.872000 -13.852800 5.372759
-1.825200 -13.852800 5.373359
-1.778400 -13.852800 5.382566
-1.731600 -13.852800 5.373839
-1.684800 -13.852800 5.372759
-1.638000 -13.852800 5.370105
-1.591200 -13.852800 5.332499
-1.544400 -13.852800 5.346075
-1.497600 -13.852800 5.346364
-1.450800 -13.852800 5.346075
-1.404000 -13.852800 5.331534
-1.357200 -13.852800 5.318557
-1.310400 -13.852800 5.331534
-1.263600 -13.852800 5.314992
-1.216800 -13.852800 5.303763
-1.170000 -13.852800 5.303357
-1.123200 -13.852800 5.295999
-1.076400 -13.852800 5.285605
-1.029600 -13.852800 5.285605
-0.982800 -13.852800 5.273901
-0.936000 -13.852800 5.264878
-0.889200 -13.852800 5.254154
-0.842400 -13.852800 5.261153
-0.795600 -13.852800 5.252096
-0.748800 -13.852800 5.245716
-0.702000 -13.852800 5.222239
-0.655200 -13.852800 5.217176
-0.608400 -13.852800 5.206004
-0.561600 -13.852800 5.203110
-0.514800 -13.852800 5.203110
-0.468000 -13.852800 5.201570
-0.421200 -13.852800 5.199415
-0.374400 -13.852800 5.190212
-0.327600 -13.852800 5.183527
-0.280800 -13.852800 5.187354
-0.234000 -13.852800 5.178955
-0.187200 -13.852800 5.174327
-0.140400 -13.852800 5.172262
-0.093600 -13.852800 5.186158
-0.046800 -13.852800 5.193981
0.000000 -13.852800 5.194196
0.046800 -13.852800 5.191785
0.093600 -13.852800 5.193981
0.140400 -13.852800 5.194196
0.187200 -13.852800 5.195683
0.234000 -13.852800 5.185375
0.280800 -13.852800 5.180184
0.327600 -13.852800 5.166079
0.374400 -13.852800 5.166388
0.421200 -13.852800 5.166388
0.468000 -13.852800 5.165340
0.514800 -13.852800 5.165340
0.561600 -13.852800 5.168124
0.608400 -13.852800 5.180489
0.655200 -13.852800 5.185073
0.702000 -13.852800 5.195762
0.748800 -13.852800 5.210593
0.795600 -13.852800 5.226671
0.842400 -13.852800 5.253148
0.889200 -13.852800 5.272221
0.936000 -13.852800 5.277393
0.982800 -13.852800 5.291327
1.029600 -13.852800 5.296837
1.076400 -13.852800 5.306224
1.123200 -13.852800 5.316213
1.170000 -13.852800 5.327258
1.216800 -13.852800 5.342787
1.263600 -13.852800 5.346556
1.310400 -13.852800 5.344624
1.357200 -13.852800 5.344332
1.404000 -13.852800 5.348946
1.450800 -13.852800 5.359099
1.497600 -13.852800 5.359099
1.544400 -13.852800 5.376903
1.591200 -13.852800 5.378937
1.638000 -13.852800 5.408472
1.684800 -13.852800 5.419089
1.731600 -13.852800 5.418718
1.778400 -13.852800 5.429970
1.825200 -13.852800 5.446871
1.872000 -13.852800 5.432835
1.918800 -13.852800 5.450601
1.965600 -13.852800 5.458784
2.012400 -13.852800 5.471301
2.059200 -13.852800 5.478566
2.106000 -13.852800 5.514764
2.152800 -13.852800 5.517528
2.199600 -13.852800 5.549720
2.246400 -13.852800 5.553936
2.293200 -13.852800 5.555143
2.340000 -13.852800 5.568371
2.386800 -13.852800 5.580621
2.433600 -13.852800 5.600085
2.480400 -13.852800 5.605140
2.527200 -13.852800 5.618576
2.574000 -13.852800 5.630154
2.620800 -13.852800 5.640410
2.667600 -13.852800 5.643640
2.714400 -13.852800 5.669544
2.761200 -13.852800 5.676157
2.808000 -13.852800 5.682528
2.854800 -13.852800 5.695743
2.901600 -13.852800 5.719384
2.948400 -13.852800 5.724643
2.995200 -13.852800 5.728860
3.042000 -13.852800 5.751520
3.088800 -13.852800 5.751520
3.135600 -13.852800 5.757278
3.182400 -13.852800 5.767006
3.229200 -13.852800 5.780525
3.276000 -13.852800 5.817300
3.322800 -13.852800 5.840285
3.369600 -13.852800 5.840285
3.416400 -13.852800 5.849041
3.463200 -13.852800 5.885509
3.510000 -13.852800 5.927093
3.556800 -13.852800 5.920358
3.603600 -13.852800 5.920358
3.650400 -13.852800 5.929073
3.697200 -13.852800 5.944743
3.744000 -13.852800 5.948227
3.790800 -13.852800 5.981791
3.837600 -13.852800 6.034909
3.884400 -13.852800 6.058425
3.931200 -13.852800 6.072675
3.978000 -13.852800 6.132389
4.024800 -13.852800 6.149205
4.071600 -13.852800 6.152302
4.118400 -13.852800 6.166921
4.165200 -13.852800 6.171680
4.212000 -13.852800 6.191669
4.258800 -13.852800 6.197235
4.305600 -13.852800 6.197454
4.352400 -13.852800 6.211781
4.399200 -13.852800 6.201420
4.446000 -13.852800 6.221510
4.492800 -13.852800 6.257917
4.539600 -13.852800 6.282470
4.586400 -13.852800 6.308672
4.633200 -13.852800 6.318626
4.680000 -13.852800 6.376018
4.726800 -13.852800 6.437869
4.773600 -13.852800 6.443465
4.820400 -13.852800 6.457833
4.867200 -13.852800 6.511856
4.914000 -13.852800 6.543338
4.960800 -13.852800 6.595741
5.007600 -13.852800 6.617991
5.054400 -13.852800 6.625310
5.101200 -13.852800 6.652159
5.148000 -13.852800 6.662291
5.194800 -13.852800 6.683258
5.241600 -13.852800 6.692710
5.288400 -13.852800 6.683258
5.335200 -13.852800 6.690506
5.382000 -13.852800 6.759392
5.428800 -13.852800 6.807946
5.475600 -13.852800 6.909613
5.522400 -13.852800 6.951049
5.569200 -13.852800 7.004790
5.616000 -13.852800 7.106966
5.662800 -13.852800 7.128690
5.709600 -13.852800 7.159055
5.756400 -13.852800 7.164971
5.803200 -13.852800 7.193859
5.850000 -13.852800 7.195812
5.896800 -13.852800 7.218932
5.943600 -13.852800 7.247262
5.990400 -13.852800 7.280941
6.037200 -13.852800 7.322710
6.084000 -13.852800 7.324484
6.130800 -13.852800 7.356628
6.177600 -13.852800 7.386030
6.224400 -13.852800 7.366462
6.271200 -13.852800 7.395122
6.318000 -13.852800 7.395122
6.364800 -13.852800 7.409591
6.411600 -13.852800 7.453776
6.458400 -13.852800 7.497697
6.505200 -13.852800 7.554835
6.552000 -13.852800 7.611956
6.598800 -13.852800 7.696137
6.645600 -13.852800 7.750464
6.692400 -13.852800 7.816031
6.739200 -13.852800 7.821311
6.786000 -13.852800 7.887425
6.832800 -13.852800 7.963062
6.879600 -13.852800 8.028204
6.926400 -13.852800 8.072942
6.973200 -13.852800 8.139883
7.020000 -13.852800 8.195652
7.066800 -13.852800 8.268831
7.113600 -13.852800 8.330841
7.160400 -13.852800 8.366503
7.207200 -13.852800 8.370883
7.254000 -13.852800 8.434385
7.300800 -13.852800 8.506637
7.347600 -13.852800 8.549472
7.394400 -13.852800 8.615243
7.441200 -13.852800 8.662474
7.488000 -13.852800 8.751207
7.534800 -13.852800 8.889294
7.581600 -13.852800 8.971217
7.628400 -13.852800 23.161850
7.675200 -13.852800 29.371851
7.722000 -13.852800 29.375814
12.776400 -13.852800 7.523086
12.963600 -13.852800 7.501586
13.010400 -13.852800 7.501636
13.057200 -13.852800 7.503273
13.104000 -13.852800 7.510699
13.150800 -13.852800 7.534378
13.197600 -13.852800 7.535641
13.244400 -13.852800 7.543454
13.291200 -13.852800 7.544004
13.338000 -13.852800 7.564647
13.665600 -13.852800 7.562791
13.712400 -13.852800 7.577889
13.806000 -13.852800 7.580056
13.852800 -13.852800 7.589082
13.899600 -13.852800 7.601543
14.040000 -13.852800 7.622589
14.274000 -13.852800 7.636002
14.320800 -13.852800 7.622589
14.367600 -13.852800 7.620396
14.414400 -13.852800 7.618870
14.508000 -13.852800 7.568653
15.958800 -13.852800 6.299600
16.005600 -13.852800 6.263429
16.567200 -13.852800 3.955910
16.614000 -13.852800 3.863088
17.082000 -13.852800 1.861427
17.924400 -13.852800 -2.783555
18.439200 -13.852800 -3.791251
18.486000 -13.852800 -3.841899
18.532800 -13.852800 -3.905759
-18.720000 -13.806000 0.000000
-18.673200 -13.806000 0.000000
-18.626400 -13.806000 0.000000
-18.579600 -13.806000 -14.766634
-18.532800 -13.806000 -14.736946
-18.486000 -13.806000 -14.734403
-18.439200 -13.806000 -14.731103
-18.392400 -13.806000 -14.698621
-18.345600 -13.806000 -14.688842
-18.298800 -13.806000 -14.688132
-18.252000 -13.806000 -14.688823
-18.205200 -13.806000 -14.680023
-18.158400 -13.806000 -14.648304
-18.111600 -13.806000 -14.601227
-18.064800 -13.806000 -14.571533
-18.018000 -13.806000 -14.528334
-17.971200 -13.806000 -14.471471
-17.924400 -13.806000 -14.466729
-17.877600 -13.806000 -14.469644
-17.830800 -13.806000 -14.435227
-17.784000 -13.806000 -14.403300
-17.737200 -13.806000 -14.385631
-17.690400 -13.806000 -14.380664
-17.643600 -13.806000 -14.381988
-17.596800 -13.806000 -14.346040
-17.550000 -13.806000 -14.327885
-17.503200 -13.806000 -14.346040
-17.456400 -13.806000 -14.292835
-17.409600 -13.806000 -14.268207
-17.362800 -13.806000 -14.268207
-17.316000 -13.806000 -14.262621
-17.269200 -13.806000 -14.243346
-17.222400 -13.806000 -14.243346
-17.175600 -13.806000 -14.234647
-17.128800 -13.806000 -14.221943
-17.082000 -13.806000 -14.198983
-17.035200 -13.806000 -14.183253
-16.988400 -13.806000 -14.183253
-16.941600 -13.806000 -14.161590
-16.894800 -13.806000 -14.161590
-16.848000 -13.806000 -14.122310
-16.801200 -13.806000 -14.096143
-16.754400 -13.806000 -14.096143
-16.707600 -13.806000 -14.049408
-16.660800 -13.806000 -14.049408
-16.614000 -13.806000 -14.032944
-16.567200 -13.806000 -14.009444
-16.520400 -13.806000 -14.003368
-16.473600 -13.806000 -13.990026
-16.426800 -13.806000 -13.992591
-16.380000 -13.806000 -13.992591
-16.333200 -13.806000 -13.921730
-16.286400 -13.806000 -13.921730
-16.239600 -13.806000 -13.910899
-16.192800 -13.806000 -13.860941
-16.146000 -13.806000 -13.818055
-16.099200 -13.806000 -13.770118
-16.052400 -13.806000 -13.756389
-16.005600 -13.806000 -13.743928
-15.958800 -13.806000 -13.715232
-15.912000 -13.806000 -13.678888
-14.461200 -13.806000 5.078948
-14.414400 -13.806000 5.092209
-14.367600 -13.806000 5.123540
-14.320800 -13.806000 5.174563
-14.274000 -13.806000 5.211779
-14.227200 -13.806000 5.222642
-14.180400 -13.806000 5.247804
-14.133600 -13.806000 5.272224
-14.086800 -13.806000 5.295032
-14.040000 -13.806000 5.313685
-13.993200 -13.806000 5.329578
-13.946400 -13.806000 5.335488
-13.899600 -13.806000 5.370827
-13.852800 -13.806000 5.384231
-13.806000 -13.806000 5.396369
-13.759200 -13.806000 5.403259
-13.712400 -13.806000 5.403934
-13.665600 -13.806000 5.408989
-13.618800 -13.806000 5.410288
-13.572000 -13.806000 5.410786
-13.525200 -13.806000 5.416166
-13.478400 -13.806000 5.423744
-13.431600 -13.806000 5.424562
-13.384800 -13.806000 5.428446
-13.338000 -13.806000 5.437574
-13.291200 -13.806000 5.440302
-13.244400 -13.806000 5.446823
-13.197600 -13.806000 5.463689
-13.150800 -13.806000 5.516745
-13.104000 -13.806000 5.540296
-13.057200 -13.806000 5.603667
-9.079200 -13.806000 8.079223
-9.032400 -13.806000 8.008108
-8.985600 -13.806000 7.923995
-8.938800 -13.806000 7.829147
-8.892000 -13.806000 7.786597
-8.845200 -13.806000 7.713886
-8.798400 -13.806000 7.604348
-8.751600 -13.806000 7.579577
-8.704800 -13.806000 7.531836
-8.658000 -13.806000 7.513076
-8.611200 -13.806000 7.485943
-8.564400 -13.806000 7.484640
-8.517600 -13.806000 7.453710
-8.470800 -13.806000 7.415977
-8.424000 -13.806000 7.375487
-8.377200 -13.806000 7.347263
-8.330400 -13.806000 7.319879
-8.283600 -13.806000 7.307626
-8.236800 -13.806000 7.205031
-8.190000 -13.806000 7.177493
-8.143200 -13.806000 7.160061
-8.096400 -13.806000 7.121021
-8.049600 -13.806000 7.092234
-8.002800 -13.806000 7.076495
-7.956000 -13.806000 6.991984
-7.909200 -13.806000 6.964710
-7.862400 -13.806000 6.919097
-7.815600 -13.806000 6.896938
-7.768800 -13.806000 6.885988
-7.722000 -13.806000 6.850697
-7.675200 -13.806000 6.826469
-7.628400 -13.806000 6.780153
-7.581600 -13.806000 6.747561
-7.534800 -13.806000 6.702472
-7.488000 -13.806000 6.683263
-7.441200 -13.806000 6.642222
-7.394400 -13.806000 6.611069
-7.347600 -13.806000 6.603268
-7.300800 -13.806000 6.590580
-7.254000 -13.806000 6.532274
-7.207200 -13.806000 6.521245
-7.160400 -13.806000 6.500190
-7.113600 -13.806000 6.472676
-7.066800 -13.806000 6.451948
-7.020000 -13.806000 6.404791
-6.973200 -13.806000 6.374322
-6.926400 -13.806000 6.366375
-6.879600 -13.806000 6.358914
-6.832800 -13.806000 6.351680
-6.786000 -13.806000 6.331864
-6.739200 -13.806000 6.322383
-6.692400 -13.806000 6.311466
-6.645600 -13.806000 6.301512
-6.598800 -13.806000 6.301512
-6.552000 -13.806000 6.293065
-6.505200 -13.806000 6.277688
-6.458400 -13.806000 6.262561
-6.411600 -13.806000 6.247799
-6.364800 -13.806000 6.238655
-6.318000 -13.806000 6.220278
-6.271200 -13.806000 6.188487
-6.224400 -13.806000 6.177370
-6.177600 -13.806000 6.152473
-6.130800 -13.806000 6.130738
-6.084000 -13.806000 6.115444
-6.037200 -13.806000 6.099492
-5.990400 -13.806000 6.083858
-5.943600 -13.806000 6.054361
-5.896800 -13.806000 6.015546
-5.850000 -13.806000 6.014498
-5.803200 -13.806000 6.004362
-5.756400 -13.806000 6.001396
-5.709600 -13.806000 6.001396
-5.662800 -13.806000 5.992614
-5.616000 -13.806000 5.986107
-5.569200 -13.806000 5.946612
-5.522400 -13.806000 5.933339
-5.475600 -13.806000 5.932955
-5.428800 -13.806000 5.907793
-5.382000 -13.806000 5.875435
-5.335200 -13.806000 5.872383
-5.288400 -13.806000 5.865417
-5.241600 -13.806000 5.872383
-5.194800 -13.806000 5.865417
-5.148000 -13.806000 5.865417
-5.101200 -13.806000 5.861590
-5.054400 -13.806000 5.857924
-5.007600 -13.806000 5.835051
-4.960800 -13.806000 5.814550
-4.914000 -13.806000 5.809124
-4.867200 -13.806000 5.807257
-4.820400 -13.806000 5.803795
-4.773600 -13.806000 5.803795
-4.726800 -13.806000 5.789885
-4.680000 -13.806000 5.786281
-4.633200 -13.806000 5.779367
-4.586400 -13.806000 5.776801
-4.539600 -13.806000 5.767933
-4.492800 -13.806000 5.751135
-4.446000 -13.806000 5.742382
-4.399200 -13.806000 5.733050
-4.352400 -13.806000 5.695096
-4.305600 -13.806000 5.695084
-4.258800 -13.806000 5.682202
-4.212000 -13.806000 5.677238
-4.165200 -13.806000 5.673458
-4.118400 -13.806000 5.658359
-4.071600 -13.806000 5.651341
-4.024800 -13.806000 5.640509
-3.978000 -13.806000 5.643294
-3.931200 -13.806000 5.637592
-3.884400 -13.806000 5.626014
-3.837600 -13.806000 5.604425
-3.790800 -13.806000 5.604366
-3.744000 -13.806000 5.596444
-3.697200 -13.806000 5.600041
-3.650400 -13.806000 5.593649
-3.603600 -13.806000 5.594877
-3.556800 -13.806000 5.595133
-3.510000 -13.806000 5.596444
-3.463200 -13.806000 5.599461
-3.416400 -13.806000 5.609082
-3.369600 -13.806000 5.594877
-3.322800 -13.806000 5.593886
-3.276000 -13.806000 5.591756
-3.229200 -13.806000 5.586668
-3.182400 -13.806000 5.560957
-3.135600 -13.806000 5.550788
-3.088800 -13.806000 5.523069
-3.042000 -13.806000 5.494982
-2.995200 -13.806000 5.490846
-2.948400 -13.806000 5.486186
-2.901600 -13.806000 5.486186
-2.854800 -13.806000 5.483804
-2.808000 -13.806000 5.482335
-2.761200 -13.806000 5.469006
-2.714400 -13.806000 5.469006
-2.667600 -13.806000 5.453599
-2.620800 -13.806000 5.465018
-2.574000 -13.806000 5.463827
-2.527200 -13.806000 5.446816
-2.480400 -13.806000 5.433184
-2.433600 -13.806000 5.425675
-2.386800 -13.806000 5.402822
-2.340000 -13.806000 5.402822
-2.293200 -13.806000 5.373182
-2.246400 -13.806000 5.370403
-2.199600 -13.806000 5.370403
-2.152800 -13.806000 5.364024
-2.106000 -13.806000 5.370403
-2.059200 -13.806000 5.367707
-2.012400 -13.806000 5.359769
-1.965600 -13.806000 5.364024
-1.918800 -13.806000 5.364024
-1.872000 -13.806000 5.359769
-1.825200 -13.806000 5.349084
-1.778400 -13.806000 5.359769
-1.731600 -13.806000 5.349084
-1.684800 -13.806000 5.346364
-1.638000 -13.806000 5.346364
-1.591200 -13.806000 5.328450
-1.544400 -13.806000 5.329325
-1.497600 -13.806000 5.338816
-1.450800 -13.806000 5.345560
-1.404000 -13.806000 5.332499
-1.357200 -13.806000 5.331534
-1.310400 -13.806000 5.332499
-1.263600 -13.806000 5.331534
-1.216800 -13.806000 5.314992
-1.170000 -13.806000 5.303763
-1.123200 -13.806000 5.295999
-1.076400 -13.806000 5.285605
-1.029600 -13.806000 5.289044
-0.982800 -13.806000 5.273901
-0.936000 -13.806000 5.266415
-0.889200 -13.806000 5.254154
-0.842400 -13.806000 5.261153
-0.795600 -13.806000 5.252096
-0.748800 -13.806000 5.240642
-0.702000 -13.806000 5.220473
-0.655200 -13.806000 5.217143
-0.608400 -13.806000 5.203110
-0.561600 -13.806000 5.202841
-0.514800 -13.806000 5.201570
-0.468000 -13.806000 5.193263
-0.421200 -13.806000 5.193263
-0.374400 -13.806000 5.191816
-0.327600 -13.806000 5.186158
-0.280800 -13.806000 5.190161
-0.234000 -13.806000 5.186158
-0.187200 -13.806000 5.174439
-0.140400 -13.806000 5.173998
-0.093600 -13.806000 5.174717
-0.046800 -13.806000 5.174717
0.000000 -13.806000 5.193981
0.046800 -13.806000 5.191785
0.093600 -13.806000 5.191785
0.140400 -13.806000 5.191785
0.187200 -13.806000 5.195683
0.234000 -13.806000 5.187506
0.280800 -13.806000 5.182323
0.327600 -13.806000 5.180184
0.374400 -13.806000 5.171455
0.421200 -13.806000 5.171455
0.468000 -13.806000 5.166388
0.514800 -13.806000 5.165340
0.561600 -13.806000 5.168124
0.608400 -13.806000 5.180489
0.655200 -13.806000 5.184037
0.702000 -13.806000 5.194850
0.748800 -13.806000 5.200709
0.795600 -13.806000 5.220453
0.842400 -13.806000 5.242416
0.889200 -13.806000 5.253148
0.936000 -13.806000 5.267179
0.982800 -13.806000 5.275601
1.029600 -13.806000 5.277393
1.076400 -13.806000 5.288693
1.123200 -13.806000 5.296837
1.170000 -13.806000 5.319880
1.216800 -13.806000 5.327258
1.263600 -13.806000 5.345742
1.310400 -13.806000 5.342787
1.357200 -13.806000 5.331420
1.404000 -13.806000 5.348946
1.450800 -13.806000 5.359099
1.497600 -13.806000 5.356807
1.544400 -13.806000 5.361456
1.591200 -13.806000 5.371896
1.638000 -13.806000 5.376903
1.684800 -13.806000 5.420087
1.731600 -13.806000 5.420087
1.778400 -13.806000 5.429107
1.825200 -13.806000 5.451042
1.872000 -13.806000 5.437937
1.918800 -13.806000 5.443270
1.965600 -13.806000 5.458784
2.012400 -13.806000 5.468037
2.059200 -13.806000 5.485321
2.106000 -13.806000 5.498092
2.152800 -13.806000 5.512633
2.199600 -13.806000 5.517528
2.246400 -13.806000 5.537047
2.293200 -13.806000 5.543620
2.340000 -13.806000 5.549459
2.386800 -13.806000 5.572622
2.433600 -13.806000 5.597067
2.480400 -13.806000 5.603425
2.527200 -13.806000 5.611716
2.574000 -13.806000 5.630154
2.620800 -13.806000 5.640410
2.667600 -13.806000 5.643717
2.714400 -13.806000 5.669544
2.761200 -13.806000 5.669544
2.808000 -13.806000 5.669544
2.854800 -13.806000 5.679626
2.901600 -13.806000 5.688488
2.948400 -13.806000 5.708884
2.995200 -13.806000 5.715529
3.042000 -13.806000 5.736193
3.088800 -13.806000 5.736193
3.135600 -13.806000 5.751520
3.182400 -13.806000 5.767006
3.229200 -13.806000 5.783233
3.276000 -13.806000 5.814432
3.322800 -13.806000 5.833666
3.369600 -13.806000 5.833666
3.416400 -13.806000 5.849041
3.463200 -13.806000 5.890414
3.510000 -13.806000 5.927093
3.556800 -13.806000 5.920358
3.603600 -13.806000 5.922757
3.650400 -13.806000 5.931704
3.697200 -13.806000 5.944743
3.744000 -13.806000 5.948227
3.790800 -13.806000 5.981791
3.837600 -13.806000 6.031357
3.884400 -13.806000 6.052676
3.931200 -13.806000 6.058425
3.978000 -13.806000 6.122560
4.024800 -13.806000 6.138158
4.071600 -13.806000 6.138158
4.118400 -13.806000 6.152302
4.165200 -13.806000 6.159332
4.212000 -13.806000 6.182037
4.258800 -13.806000 6.203228
4.305600 -13.806000 6.203228
4.352400 -13.806000 6.211781
4.399200 -13.806000 6.211781
4.446000 -13.806000 6.232005
4.492800 -13.806000 6.257917
4.539600 -13.806000 6.282470
4.586400 -13.806000 6.308672
4.633200 -13.806000 6.318626
4.680000 -13.806000 6.381885
4.726800 -13.806000 6.427508
4.773600 -13.806000 6.441701
4.820400 -13.806000 6.446031
4.867200 -13.806000 6.494182
4.914000 -13.806000 6.533105
4.960800 -13.806000 6.543338
5.007600 -13.806000 6.606851
5.054400 -13.806000 6.621569
5.101200 -13.806000 6.647995
5.148000 -13.806000 6.652159
5.194800 -13.806000 6.681082
5.241600 -13.806000 6.690506
5.288400 -13.806000 6.690506
5.335200 -13.806000 6.690506
5.382000 -13.806000 6.759392
5.428800 -13.806000 6.807946
5.475600 -13.806000 6.906496
5.522400 -13.806000 6.946582
5.569200 -13.806000 6.988496
5.616000 -13.806000 7.035040
5.662800 -13.806000 7.079729
5.709600 -13.806000 7.159055
5.756400 -13.806000 7.162037
5.803200 -13.806000 7.193859
5.850000 -13.806000 7.218932
5.896800 -13.806000 7.221194
5.943600 -13.806000 7.229853
5.990400 -13.806000 7.280941
6.037200 -13.806000 7.322710
6.084000 -13.806000 7.324484
6.130800 -13.806000 7.352680
6.177600 -13.806000 7.386030
6.224400 -13.806000 7.366462
6.271200 -13.806000 7.390442
6.318000 -13.806000 7.390442
6.364800 -13.806000 7.395122
6.411600 -13.806000 7.447410
6.458400 -13.806000 7.463688
6.505200 -13.806000 7.506179
6.552000 -13.806000 7.562946
6.598800 -13.806000 7.661897
6.645600 -13.806000 7.702971
6.692400 -13.806000 7.814842
6.739200 -13.806000 7.821311
6.786000 -13.806000 7.887425
6.832800 -13.806000 7.939780
6.879600 -13.806000 7.999282
6.926400 -13.806000 8.054865
6.973200 -13.806000 8.102319
7.020000 -13.806000 8.234500
7.066800 -13.806000 8.314749
7.113600 -13.806000 8.344964
7.160400 -13.806000 8.370883
7.207200 -13.806000 8.375928
7.254000 -13.806000 8.476367
7.300800 -13.806000 8.525373
7.347600 -13.806000 8.554966
7.394400 -13.806000 8.662158
7.441200 -13.806000 8.763785
7.488000 -13.806000 8.898492
7.534800 -13.806000 8.934766
7.581600 -13.806000 9.256922
7.628400 -13.806000 23.161850
7.675200 -13.806000 29.371851
12.776400 -13.806000 7.516671
12.823200 -13.806000 7.501898
12.963600 -13.806000 7.501636
13.010400 -13.806000 7.501898
13.057200 -13.806000 7.510699
13.104000 -13.806000 7.513664
13.150800 -13.806000 7.534378
13.197600 -13.806000 7.534378
13.244400 -13.806000 7.535641
13.291200 -13.806000 7.543454
13.338000 -13.806000 7.564647
13.665600 -13.806000 7.572183
13.712400 -13.806000 7.586075
13.759200 -13.806000 7.586075
13.806000 -13.806000 7.582196
13.852800 -13.806000 7.595771
13.946400 -13.806000 7.605374
13.993200 -13.806000 7.616132
14.040000 -13.806000 7.622589
14.274000 -13.806000 7.647853
14.320800 -13.806000 7.638333
14.367600 -13.806000 7.633019
14.414400 -13.806000 7.622345
14.461200 -13.806000 7.617746
14.508000 -13.806000 7.587441
16.520400 -13.806000 4.183126
16.894800 -13.806000 2.791752
-18.720000 -13.759200 0.000000
-18.673200 -13.759200 0.000000
-18.626400 -13.759200 0.000000
-18.579600 -13.759200 -14.785532
-18.532800 -13.759200 -14.744478
-18.486000 -13.759200 -14.737612
-18.439200 -13.759200 -14.736946
-18.392400 -13.759200 -14.712735
-18.345600 -13.759200 -14.711636
-18.298800 -13.759200 -14.698621
-18.252000 -13.759200 -14.698621
-18.205200 -13.759200 -14.688823
-18.158400 -13.759200 -14.633036
-18.111600 -13.759200 -14.601227
-18.064800 -13.759200 -14.571533
-18.018000 -13.759200 -14.528334
-17.971200 -13.759200 -14.466729
-17.924400 -13.759200 -14.451794
-17.877600 -13.759200 -14.451794
-17.830800 -13.759200 -14.435227
-17.784000 -13.759200 -14.428910
-17.737200 -13.759200 -14.400355
-17.690400 -13.759200 -14.400355
-17.643600 -13.759200 -14.416401
-17.596800 -13.759200 -14.388413
-17.550000 -13.759200 -14.381988
-17.503200 -13.759200 -14.361921
-17.456400 -13.759200 -14.317079
-17.409600 -13.759200 -14.292835
-17.362800 -13.759200 -14.272071
-17.316000 -13.759200 -14.264854
-17.269200 -13.759200 -14.243346
-17.222400 -13.759200 -14.241595
-17.175600 -13.759200 -14.239202
-17.128800 -13.759200 -14.234647
-17.082000 -13.759200 -14.212154
-17.035200 -13.759200 -14.200651
-16.988400 -13.759200 -14.200651
-16.941600 -13.759200 -14.166977
-16.894800 -13.759200 -14.166977
-16.848000 -13.759200 -14.125375
-16.801200 -13.759200 -14.096143
-16.754400 -13.759200 -14.096143
-16.707600 -13.759200 -14.079775
-16.660800 -13.759200 -14.079314
-16.614000 -13.759200 -14.037795
-16.567200 -13.759200 -14.021943
-16.520400 -13.759200 -14.004093
-16.473600 -13.759200 -13.990026
-16.426800 -13.759200 -13.997027
-16.380000 -13.759200 -13.997027
-16.333200 -13.759200 -13.913093
-16.286400 -13.759200 -13.913093
-16.239600 -13.759200 -13.892255
-16.192800 -13.759200 -13.879851
-16.146000 -13.759200 -13.844496
-16.099200 -13.759200 -13.770118
-16.052400 -13.759200 -13.742903
-16.005600 -13.759200 -13.681902
-15.958800 -13.759200 -13.663021
-15.912000 -13.759200 -13.517445
-14.461200 -13.759200 5.085607
-14.414400 -13.759200 5.123540
-14.367600 -13.759200 5.183602
-14.320800 -13.759200 5.209719
-14.274000 -13.759200 5.225858
-14.227200 -13.759200 5.239536
-14.180400 -13.759200 5.272224
-14.133600 -13.759200 5.294728
-14.086800 -13.759200 5.309013
-14.040000 -13.759200 5.317802
-13.993200 -13.759200 5.333081
-13.946400 -13.759200 5.363053
-13.899600 -13.759200 5.377655
-13.852800 -13.759200 5.393041
-13.806000 -13.759200 5.398820
-13.759200 -13.759200 5.403260
-13.712400 -13.759200 5.403934
-13.665600 -13.759200 5.408989
-13.618800 -13.759200 5.411570
-13.572000 -13.759200 5.416166
-13.525200 -13.759200 5.423744
-13.478400 -13.759200 5.425663
-13.431600 -13.759200 5.426081
-13.384800 -13.759200 5.430324
-13.338000 -13.759200 5.441284
-13.291200 -13.759200 5.446823
-13.244400 -13.759200 5.463689
-13.197600 -13.759200 5.503733
-13.150800 -13.759200 5.540079
-13.104000 -13.759200 5.598529
-13.057200 -13.759200 5.647578
-9.079200 -13.759200 8.154553
-9.032400 -13.759200 8.031428
-8.985600 -13.759200 7.998912
-8.938800 -13.759200 7.904828
-8.892000 -13.759200 7.843963
-8.845200 -13.759200 7.799927
-8.798400 -13.759200 7.699991
-8.751600 -13.759200 7.603518
-8.704800 -13.759200 7.560628
-8.658000 -13.759200 7.531836
-8.611200 -13.759200 7.508031
-8.564400 -13.759200 7.485943
-8.517600 -13.759200 7.479036
-8.470800 -13.759200 7.437543
-8.424000 -13.759200 7.377688
-8.377200 -13.759200 7.348348
-8.330400 -13.759200 7.321760
-8.283600 -13.759200 7.313131
-8.236800 -13.759200 7.231665
-8.190000 -13.759200 7.177493
-8.143200 -13.759200 7.164731
-8.096400 -13.759200 7.121021
-8.049600 -13.759200 7.093404
-8.002800 -13.759200 7.076495
-7.956000 -13.759200 7.033676
-7.909200 -13.759200 6.965908
-7.862400 -13.759200 6.947804
-7.815600 -13.759200 6.908843
-7.768800 -13.759200 6.886195
-7.722000 -13.759200 6.850697
-7.675200 -13.759200 6.832549
-7.628400 -13.759200 6.791819
-7.581600 -13.759200 6.747561
-7.534800 -13.759200 6.702472
-7.488000 -13.759200 6.681161
-7.441200 -13.759200 6.641429
-7.394400 -13.759200 6.611069
-7.347600 -13.759200 6.602532
-7.300800 -13.759200 6.590097
-7.254000 -13.759200 6.527671
-7.207200 -13.759200 6.500190
-7.160400 -13.759200 6.473207
-7.113600 -13.759200 6.465836
-7.066800 -13.759200 6.437529
-7.020000 -13.759200 6.404791
-6.973200 -13.759200 6.370601
-6.926400 -13.759200 6.367330
-6.879600 -13.759200 6.367330
-6.832800 -13.759200 6.358914
-6.786000 -13.759200 6.344978
-6.739200 -13.759200 6.334178
-6.692400 -13.759200 6.313189
-6.645600 -13.759200 6.309030
-6.598800 -13.759200 6.301003
-6.552000 -13.759200 6.289679
-6.505200 -13.759200 6.271611
-6.458400 -13.759200 6.262561
-6.411600 -13.759200 6.261445
-6.364800 -13.759200 6.238655
-6.318000 -13.759200 6.220278
-6.271200 -13.759200 6.194247
-6.224400 -13.759200 6.171438
-6.177600 -13.759200 6.145065
-6.130800 -13.759200 6.117533
-6.084000 -13.759200 6.105665
-6.037200 -13.759200 6.077852
-5.990400 -13.759200 6.045763
-5.943600 -13.759200 6.024726
-5.896800 -13.759200 6.005832
-5.850000 -13.759200 6.005832
-5.803200 -13.759200 6.001396
-5.756400 -13.759200 5.992614
-5.709600 -13.759200 5.992614
-5.662800 -13.759200 5.986107
-5.616000 -13.759200 5.949200
-5.569200 -13.759200 5.941530
-5.522400 -13.759200 5.932210
-5.475600 -13.759200 5.919076
-5.428800 -13.759200 5.892198
-5.382000 -13.759200 5.867327
-5.335200 -13.759200 5.865417
-5.288400 -13.759200 5.860609
-5.241600 -13.759200 5.860609
-5.194800 -13.759200 5.854650
-5.148000 -13.759200 5.840687
-5.101200 -13.759200 5.836343
-5.054400 -13.759200 5.835051
-5.007600 -13.759200 5.807168
-4.960800 -13.759200 5.802417
-4.914000 -13.759200 5.802417
-4.867200 -13.759200 5.789885
-4.820400 -13.759200 5.786281
-4.773600 -13.759200 5.784177
-4.726800 -13.759200 5.781161
-4.680000 -13.759200 5.773806
-4.633200 -13.759200 5.766367
-4.586400 -13.759200 5.759184
-4.539600 -13.759200 5.751322
-4.492800 -13.759200 5.742382
-4.446000 -13.759200 5.732974
-4.399200 -13.759200 5.710151
-4.352400 -13.759200 5.680319
-4.305600 -13.759200 5.671186
-4.258800 -13.759200 5.662704
-4.212000 -13.759200 5.651341
-4.165200 -13.759200 5.657581
-4.118400 -13.759200 5.640509
-4.071600 -13.759200 5.640509
-4.024800 -13.759200 5.638566
-3.978000 -13.759200 5.643294
-3.931200 -13.759200 5.638544
-3.884400 -13.759200 5.626807
-3.837600 -13.759200 5.604366
-3.790800 -13.759200 5.600077
-3.744000 -13.759200 5.593649
-3.697200 -13.759200 5.593649
-3.650400 -13.759200 5.585948
-3.603600 -13.759200 5.579462
-3.556800 -13.759200 5.581153
-3.510000 -13.759200 5.581312
-3.463200 -13.759200 5.581153
-3.416400 -13.759200 5.590396
-3.369600 -13.759200 5.586668
-3.322800 -13.759200 5.581312
-3.276000 -13.759200 5.577608
-3.229200 -13.759200 5.577535
-3.182400 -13.759200 5.555397
-3.135600 -13.759200 5.529858
-3.088800 -13.759200 5.521494
-3.042000 -13.759200 5.490204
-2.995200 -13.759200 5.486186
-2.948400 -13.759200 5.483804
-2.901600 -13.759200 5.482791
-2.854800 -13.759200 5.480640
-2.808000 -13.759200 5.472083
-2.761200 -13.759200 5.457852
-2.714400 -13.759200 5.464293
-2.667600 -13.759200 5.444325
-2.620800 -13.759200 5.454423
-2.574000 -13.759200 5.454423
-2.527200 -13.759200 5.443757
-2.480400 -13.759200 5.437007
-2.433600 -13.759200 5.425803
-2.386800 -13.759200 5.417695
-2.340000 -13.759200 5.402822
-2.293200 -13.759200 5.380016
-2.246400 -13.759200 5.376318
-2.199600 -13.759200 5.370403
-2.152800 -13.759200 5.364024
-2.106000 -13.759200 5.370403
-2.059200 -13.759200 5.367707
-2.012400 -13.759200 5.362695
-1.965600 -13.759200 5.362695
-1.918800 -13.759200 5.359769
-1.872000 -13.759200 5.352779
-1.825200 -13.759200 5.329653
-1.778400 -13.759200 5.329653
-1.731600 -13.759200 5.328450
-1.684800 -13.759200 5.323776
-1.638000 -13.759200 5.316425
-1.591200 -13.759200 5.310615
-1.544400 -13.759200 5.296146
-1.497600 -13.759200 5.316425
-1.450800 -13.759200 5.325432
-1.404000 -13.759200 5.316425
-1.357200 -13.759200 5.294707
-1.310400 -13.759200 5.297123
-1.263600 -13.759200 5.297123
-1.216800 -13.759200 5.297123
-1.170000 -13.759200 5.285605
-1.123200 -13.759200 5.280388
-1.076400 -13.759200 5.279198
-1.029600 -13.759200 5.279547
-0.982800 -13.759200 5.273901
-0.936000 -13.759200 5.270447
-0.889200 -13.759200 5.255717
-0.842400 -13.759200 5.266415
-0.795600 -13.759200 5.250957
-0.748800 -13.759200 5.240642
-0.702000 -13.759200 5.222239
-0.655200 -13.759200 5.217176
-0.608400 -13.759200 5.202841
-0.561600 -13.759200 5.201570
-0.514800 -13.759200 5.193263
-0.468000 -13.759200 5.190212
-0.421200 -13.759200 5.191816
-0.374400 -13.759200 5.190161
-0.327600 -13.759200 5.186158
-0.280800 -13.759200 5.190161
-0.234000 -13.759200 5.178955
-0.187200 -13.759200 5.174327
-0.140400 -13.759200 5.170496
-0.093600 -13.759200 5.174327
-0.046800 -13.759200 5.174327
0.000000 -13.759200 5.174327
0.046800 -13.759200 5.174327
0.093600 -13.759200 5.180184
0.140400 -13.759200 5.182323
0.187200 -13.759200 5.187333
0.234000 -13.759200 5.182323
0.280800 -13.759200 5.180390
0.327600 -13.759200 5.180184
0.374400 -13.759200 5.175009
0.421200 -13.759200 5.173119
0.468000 -13.759200 5.171455
0.514800 -13.759200 5.171455
0.561600 -13.759200 5.171455
0.608400 -13.759200 5.173119
0.655200 -13.759200 5.180646
0.702000 -13.759200 5.185073
0.748800 -13.759200 5.194850
0.795600 -13.759200 5.198953
0.842400 -13.759200 5.220984
0.889200 -13.759200 5.242416
0.936000 -13.759200 5.253148
0.982800 -13.759200 5.263137
1.029600 -13.759200 5.270032
1.076400 -13.759200 5.277393
1.123200 -13.759200 5.288693
1.170000 -13.759200 5.306224
1.216800 -13.759200 5.322379
1.263600 -13.759200 5.307166
1.310400 -13.759200 5.325419
1.357200 -13.759200 5.325451
1.404000 -13.759200 5.334359
1.450800 -13.759200 5.353097
1.497600 -13.759200 5.356117
1.544400 -13.759200 5.356807
1.591200 -13.759200 5.362498
1.638000 -13.759200 5.376903
1.684800 -13.759200 5.422798
1.731600 -13.759200 5.426275
1.778400 -13.759200 5.432835
1.825200 -13.759200 5.446871
1.872000 -13.759200 5.437937
1.918800 -13.759200 5.450601
1.965600 -13.759200 5.463582
2.012400 -13.759200 5.471301
2.059200 -13.759200 5.478566
2.106000 -13.759200 5.492341
2.152800 -13.759200 5.506308
2.199600 -13.759200 5.514764
2.246400 -13.759200 5.514764
2.293200 -13.759200 5.537047
2.340000 -13.759200 5.553936
2.386800 -13.759200 5.568371
2.433600 -13.759200 5.600085
2.480400 -13.759200 5.605140
2.527200 -13.759200 5.618576
2.574000 -13.759200 5.628206
2.620800 -13.759200 5.630154
2.667600 -13.759200 5.640410
2.714400 -13.759200 5.657458
2.761200 -13.759200 5.659375
2.808000 -13.759200 5.657458
2.854800 -13.759200 5.669233
2.901600 -13.759200 5.682528
2.948400 -13.759200 5.704776
2.995200 -13.759200 5.708884
3.042000 -13.759200 5.727833
3.088800 -13.759200 5.727833
3.135600 -13.759200 5.728860
3.182400 -13.759200 5.745297
3.229200 -13.759200 5.750180
3.276000 -13.759200 5.767006
3.322800 -13.759200 5.814432
3.369600 -13.759200 5.818305
3.416400 -13.759200 5.841024
3.463200 -13.759200 5.890176
3.510000 -13.759200 5.922757
3.556800 -13.759200 5.920358
3.603600 -13.759200 5.922757
3.650400 -13.759200 5.922757
3.697200 -13.759200 5.931704
3.744000 -13.759200 5.942569
3.790800 -13.759200 5.960248
3.837600 -13.759200 5.981791
3.884400 -13.759200 6.031357
3.931200 -13.759200 6.035345
3.978000 -13.759200 6.078350
4.024800 -13.759200 6.092678
4.071600 -13.759200 6.092641
4.118400 -13.759200 6.137261
4.165200 -13.759200 6.138158
4.212000 -13.759200 6.182037
4.258800 -13.759200 6.203830
4.305600 -13.759200 6.208792
4.352400 -13.759200 6.218019
4.399200 -13.759200 6.211781
4.446000 -13.759200 6.221510
4.492800 -13.759200 6.252952
4.539600 -13.759200 6.291490
4.586400 -13.759200 6.311553
4.633200 -13.759200 6.326241
4.680000 -13.759200 6.381885
4.726800 -13.759200 6.424041
4.773600 -13.759200 6.435680
4.820400 -13.759200 6.435950
4.867200 -13.759200 6.458301
4.914000 -13.759200 6.511856
4.960800 -13.759200 6.533828
5.007600 -13.759200 6.566265
5.054400 -13.759200 6.600828
5.101200 -13.759200 6.621569
5.148000 -13.759200 6.650212
5.194800 -13.759200 6.670486
5.241600 -13.759200 6.683258
5.288400 -13.759200 6.683582
5.335200 -13.759200 6.690506
5.382000 -13.759200 6.759392
5.428800 -13.759200 6.783113
5.475600 -13.759200 6.859716
5.522400 -13.759200 6.918718
5.569200 -13.759200 6.931226
5.616000 -13.759200 6.988496
5.662800 -13.759200 7.002777
5.709600 -13.759200 7.106427
5.756400 -13.759200 7.147104
5.803200 -13.759200 7.170952
5.850000 -13.759200 7.218932
5.896800 -13.759200 7.221194
5.943600 -13.759200 7.229853
5.990400 -13.759200 7.286056
6.037200 -13.759200 7.323248
6.084000 -13.759200 7.342424
6.130800 -13.759200 7.364881
6.177600 -13.759200 7.386030
6.224400 -13.759200 7.386030
6.271200 -13.759200 7.395122
6.318000 -13.759200 7.395555
6.364800 -13.759200 7.420407
6.411600 -13.759200 7.463688
6.458400 -13.759200 7.497697
6.505200 -13.759200 7.525963
6.552000 -13.759200 7.563777
6.598800 -13.759200 7.675195
6.645600 -13.759200 7.702971
6.692400 -13.759200 7.805568
6.739200 -13.759200 7.814842
6.786000 -13.759200 7.864546
6.832800 -13.759200 7.939780
6.879600 -13.759200 7.982067
6.926400 -13.759200 8.036234
6.973200 -13.759200 8.102319
7.020000 -13.759200 8.217880
7.066800 -13.759200 8.279468
7.113600 -13.759200 8.341722
7.160400 -13.759200 8.366259
7.207200 -13.759200 8.374425
7.254000 -13.759200 8.476367
7.300800 -13.759200 8.514039
7.347600 -13.759200 8.593494
7.394400 -13.759200 8.662158
7.441200 -13.759200 8.763785
7.488000 -13.759200 8.889294
7.534800 -13.759200 8.915048
7.581600 -13.759200 9.256922
7.628400 -13.759200 9.494326
7.675200 -13.759200 29.371851
12.729600 -13.759200 7.505467
12.776400 -13.759200 7.509496
12.823200 -13.759200 7.497791
12.963600 -13.759200 7.497791
13.010400 -13.759200 7.499060
13.057200 -13.759200 7.501636
13.104000 -13.759200 7.503273
13.150800 -13.759200 7.534378
13.197600 -13.759200 7.534566
13.244400 -13.759200 7.541170
13.291200 -13.759200 7.543454
13.338000 -13.759200 7.564647
13.525200 -13.759200 7.577889
13.665600 -13.759200 7.579774
13.712400 -13.759200 7.595771
13.806000 -13.759200 7.589082
13.899600 -13.759200 7.615540
13.946400 -13.759200 7.605374
13.993200 -13.759200 7.616132
14.227200 -13.759200 7.647853
14.367600 -13.759200 7.636002
14.414400 -13.759200 7.622345
14.461200 -13.759200 7.618870
14.508000 -13.759200 7.615860
15.537600 -13.759200 6.274158
15.958800 -13.759200 6.307336
17.362800 -13.759200 0.783718
-18.720000 -13.712400 0.000000
-18.673200 -13.712400 0.000000
-18.626400 -13.712400 0.000000
-18.579600 -13.712400 -14.813022
-18.532800 -13.712400 -14.767348
-18.486000 -13.712400 -14.766634
-18.439200 -13.712400 -14.737982
-18.392400 -13.712400 -14.736946
-18.345600 -13.712400 -14.711636
-18.298800 -13.712400 -14.698621
-18.252000 -13.712400 -14.688132
-18.205200 -13.712400 -14.680023
-18.158400 -13.712400 -14.632939
-18.111600 -13.712400 -14.601227
-18.064800 -13.712400 -14.571533
-18.018000 -13.712400 -14.528334
-17.971200 -13.712400 -14.471471
-17.924400 -13.712400 -14.466729
-17.877600 -13.712400 -14.451794
-17.830800 -13.712400 -14.446799
-17.784000 -13.712400 -14.446799
-17.737200 -13.712400 -14.446799
-17.690400 -13.712400 -14.452138
-17.643600 -13.712400 -14.454076
-17.596800 -13.712400 -14.441583
-17.550000 -13.712400 -14.412111
-17.503200 -13.712400 -14.400355
-17.456400 -13.712400 -14.355459
-17.409600 -13.712400 -14.317079
-17.362800 -13.712400 -14.292835
-17.316000 -13.712400 -14.272071
-17.269200 -13.712400 -14.244550
-17.222400 -13.712400 -14.249365
-17.175600 -13.712400 -14.243346
-17.128800 -13.712400 -14.241595
-17.082000 -13.712400 -14.221943
-17.035200 -13.712400 -14.220039
-16.988400 -13.712400 -14.212154
-16.941600 -13.712400 -14.200798
-16.894800 -13.712400 -14.185970
-16.848000 -13.712400 -14.137142
-16.801200 -13.712400 -14.125375
-16.754400 -13.712400 -14.096143
-16.707600 -13.712400 -14.096143
-16.660800 -13.712400 -14.096143
-16.614000 -13.712400 -14.072382
-16.567200 -13.712400 -14.048213
-16.520400 -13.712400 -14.021802
-16.473600 -13.712400 -14.003368
-16.426800 -13.712400 -13.997027
-16.380000 -13.712400 -13.963681
-16.333200 -13.712400 -13.913093
-16.286400 -13.712400 -13.892255
-16.239600 -13.712400 -13.860941
-16.192800 -13.712400 -13.852616
-16.146000 -13.712400 -13.798754
-16.099200 -13.712400 -13.742903
-16.052400 -13.712400 -13.677648
-16.005600 -13.712400 -13.588165
-15.958800 -13.712400 -13.507675
-14.508000 -13.712400 5.079378
-14.461200 -13.712400 5.123540
-14.414400 -13.712400 5.183602
-14.367600 -13.712400 5.199360
-14.320800 -13.712400 5.220010
-14.274000 -13.712400 5.239536
-14.227200 -13.712400 5.273594
-14.180400 -13.712400 5.295032
-14.133600 -13.712400 5.307087
-14.086800 -13.712400 5.316694
-14.040000 -13.712400 5.330838
-13.993200 -13.712400 5.356699
-13.946400 -13.712400 5.372976
-13.899600 -13.712400 5.384890
-13.852800 -13.712400 5.396384
-13.806000 -13.712400 5.403259
-13.759200 -13.712400 5.403934
-13.712400 -13.712400 5.405944
-13.665600 -13.712400 5.411570
-13.618800 -13.712400 5.415513
-13.572000 -13.712400 5.421998
-13.525200 -13.712400 5.423744
-13.478400 -13.712400 5.424562
-13.431600 -13.712400 5.426081
-13.384800 -13.712400 5.436655
-13.338000 -13.712400 5.447740
-13.291200 -13.712400 5.463847
-13.244400 -13.712400 5.505063
-13.197600 -13.712400 5.535290
-13.150800 -13.712400 5.589671
-13.104000 -13.712400 5.634191
-9.079200 -13.712400 8.223434
-9.032400 -13.712400 8.079223
-8.985600 -13.712400 8.031428
-8.938800 -13.712400 7.958300
-8.892000 -13.712400 7.897869
-8.845200 -13.712400 7.843963
-8.798400 -13.712400 7.765709
-8.751600 -13.712400 7.652908
-8.704800 -13.712400 7.584143
-8.658000 -13.712400 7.560055
-8.611200 -13.712400 7.508031
-8.564400 -13.712400 7.485187
-8.517600 -13.712400 7.475454
-8.470800 -13.712400 7.407411
-8.424000 -13.712400 7.370321
-8.377200 -13.712400 7.336872
-8.330400 -13.712400 7.321760
-8.283600 -13.712400 7.313131
-8.236800 -13.712400 7.210447
-8.190000 -13.712400 7.177493
-8.143200 -13.712400 7.152052
-8.096400 -13.712400 7.112212
-8.049600 -13.712400 7.084490
-8.002800 -13.712400 7.050432
-7.956000 -13.712400 6.979882
-7.909200 -13.712400 6.956600
-7.862400 -13.712400 6.918460
-7.815600 -13.712400 6.910076
-7.768800 -13.712400 6.885988
-7.722000 -13.712400 6.857523
-7.675200 -13.712400 6.838693
-7.628400 -13.712400 6.809723
-7.581600 -13.712400 6.772935
-7.534800 -13.712400 6.716844
-7.488000 -13.712400 6.683263
-7.441200 -13.712400 6.658290
-7.394400 -13.712400 6.639991
-7.347600 -13.712400 6.611069
-7.300800 -13.712400 6.590097
-7.254000 -13.712400 6.532274
-7.207200 -13.712400 6.512864
-7.160400 -13.712400 6.500055
-7.113600 -13.712400 6.485584
-7.066800 -13.712400 6.463669
-7.020000 -13.712400 6.437529
-6.973200 -13.712400 6.385215
-6.926400 -13.712400 6.374322
-6.879600 -13.712400 6.374322
-6.832800 -13.712400 6.366375
-6.786000 -13.712400 6.351680
-6.739200 -13.712400 6.334178
-6.692400 -13.712400 6.311804
-6.645600 -13.712400 6.311466
-6.598800 -13.712400 6.301003
-6.552000 -13.712400 6.290013
-6.505200 -13.712400 6.289679
-6.458400 -13.712400 6.289094
-6.411600 -13.712400 6.277688
-6.364800 -13.712400 6.246028
-6.318000 -13.712400 6.229502
-6.271200 -13.712400 6.212155
-6.224400 -13.712400 6.178023
-6.177600 -13.712400 6.166272
-6.130800 -13.712400 6.129260
-6.084000 -13.712400 6.118682
-6.037200 -13.712400 6.099492
-5.990400 -13.712400 6.047415
-5.943600 -13.712400 6.024726
-5.896800 -13.712400 6.005832
-5.850000 -13.712400 6.005832
-5.803200 -13.712400 5.991986
-5.756400 -13.712400 5.981715
-5.709600 -13.712400 5.978606
-5.662800 -13.712400 5.956881
-5.616000 -13.712400 5.948056
-5.569200 -13.712400 5.933339
-5.522400 -13.712400 5.919076
-5.475600 -13.712400 5.911781
-5.428800 -13.712400 5.876417
-5.382000 -13.712400 5.864645
-5.335200 -13.712400 5.864645
-5.288400 -13.712400 5.855072
-5.241600 -13.712400 5.850822
-5.194800 -13.712400 5.834850
-5.148000 -13.712400 5.834850
-5.101200 -13.712400 5.813416
-5.054400 -13.712400 5.802417
-5.007600 -13.712400 5.797307
-4.960800 -13.712400 5.786281
-4.914000 -13.712400 5.780863
-4.867200 -13.712400 5.764936
-4.820400 -13.712400 5.764764
-4.773600 -13.712400 5.762530
-4.726800 -13.712400 5.764936
-4.680000 -13.712400 5.762530
-4.633200 -13.712400 5.754362
-4.586400 -13.712400 5.746342
-4.539600 -13.712400 5.742382
-4.492800 -13.712400 5.725758
-4.446000 -13.712400 5.711224
-4.399200 -13.712400 5.683123
-4.352400 -13.712400 5.668169
-4.305600 -13.712400 5.662503
-4.258800 -13.712400 5.647504
-4.212000 -13.712400 5.643961
-4.165200 -13.712400 5.651341
-4.118400 -13.712400 5.643294
-4.071600 -13.712400 5.643294
-4.024800 -13.712400 5.643294
-3.978000 -13.712400 5.643961
-3.931200 -13.712400 5.638566
-3.884400 -13.712400 5.629917
-3.837600 -13.712400 5.604366
-3.790800 -13.712400 5.600077
-3.744000 -13.712400 5.596444
-3.697200 -13.712400 5.592329
-3.650400 -13.712400 5.582132
-3.603600 -13.712400 5.579462
-3.556800 -13.712400 5.579881
-3.510000 -13.712400 5.581153
-3.463200 -13.712400 5.577608
-3.416400 -13.712400 5.581312
-3.369600 -13.712400 5.581312
-3.322800 -13.712400 5.581153
-3.276000 -13.712400 5.577535
-3.229200 -13.712400 5.550788
-3.182400 -13.712400 5.529858
-3.135600 -13.712400 5.527315
-3.088800 -13.712400 5.517905
-3.042000 -13.712400 5.490204
-2.995200 -13.712400 5.486186
-2.948400 -13.712400 5.482335
-2.901600 -13.712400 5.481421
-2.854800 -13.712400 5.472648
-2.808000 -13.712400 5.469006
-2.761200 -13.712400 5.453599
-2.714400 -13.712400 5.454423
-2.667600 -13.712400 5.444325
-2.620800 -13.712400 5.463827
-2.574000 -13.712400 5.454423
-2.527200 -13.712400 5.443757
-2.480400 -13.712400 5.443757
-2.433600 -13.712400 5.433184
-2.386800 -13.712400 5.420935
-2.340000 -13.712400 5.406503
-2.293200 -13.712400 5.387838
-2.246400 -13.712400 5.380016
-2.199600 -13.712400 5.367707
-2.152800 -13.712400 5.359745
-2.106000 -13.712400 5.364024
-2.059200 -13.712400 5.359745
-2.012400 -13.712400 5.351092
-1.965600 -13.712400 5.348351
-1.918800 -13.712400 5.329332
-1.872000 -13.712400 5.329137
-1.825200 -13.712400 5.321537
-1.778400 -13.712400 5.318364
-1.731600 -13.712400 5.317039
-1.684800 -13.712400 5.309822
-1.638000 -13.712400 5.296146
-1.591200 -13.712400 5.274760
-1.544400 -13.712400 5.272191
-1.497600 -13.712400 5.274760
-1.450800 -13.712400 5.282074
-1.404000 -13.712400 5.282074
-1.357200 -13.712400 5.276491
-1.310400 -13.712400 5.279198
-1.263600 -13.712400 5.282074
-1.216800 -13.712400 5.284398
-1.170000 -13.712400 5.279198
-1.123200 -13.712400 5.268730
-1.076400 -13.712400 5.254154
-1.029600 -13.712400 5.268730
-0.982800 -13.712400 5.248993
-0.936000 -13.712400 5.248993
-0.889200 -13.712400 5.248743
-0.842400 -13.712400 5.255717
-0.795600 -13.712400 5.248743
-0.748800 -13.712400 5.240642
-0.702000 -13.712400 5.223196
-0.655200 -13.712400 5.222239
-0.608400 -13.712400 5.202183
-0.561600 -13.712400 5.193263
-0.514800 -13.712400 5.190161
-0.468000 -13.712400 5.183527
-0.421200 -13.712400 5.191816
-0.374400 -13.712400 5.190212
-0.327600 -13.712400 5.191816
-0.280800 -13.712400 5.210897
-0.234000 -13.712400 5.190161
-0.187200 -13.712400 5.174717
-0.140400 -13.712400 5.168953
-0.093600 -13.712400 5.170496
-0.046800 -13.712400 5.168953
0.000000 -13.712400 5.165917
0.046800 -13.712400 5.164885
0.093600 -13.712400 5.164885
0.140400 -13.712400 5.165917
0.187200 -13.712400 5.181811
0.234000 -13.712400 5.180184
0.280800 -13.712400 5.180184
0.327600 -13.712400 5.180184
0.374400 -13.712400 5.180390
0.421200 -13.712400 5.180489
0.468000 -13.712400 5.180390
0.514800 -13.712400 5.180489
0.561600 -13.712400 5.175014
0.608400 -13.712400 5.180489
0.655200 -13.712400 5.185073
0.702000 -13.712400 5.191095
0.748800 -13.712400 5.194850
0.795600 -13.712400 5.195762
0.842400 -13.712400 5.210593
0.889200 -13.712400 5.223468
0.936000 -13.712400 5.225465
0.982800 -13.712400 5.225465
1.029600 -13.712400 5.226671
1.076400 -13.712400 5.246230
1.123200 -13.712400 5.263137
1.170000 -13.712400 5.272221
1.216800 -13.712400 5.281561
1.263600 -13.712400 5.281561
1.310400 -13.712400 5.304515
1.357200 -13.712400 5.311874
1.404000 -13.712400 5.325419
1.450800 -13.712400 5.344332
1.497600 -13.712400 5.354591
1.544400 -13.712400 5.356117
1.591200 -13.712400 5.370234
1.638000 -13.712400 5.370407
1.684800 -13.712400 5.419045
1.731600 -13.712400 5.418718
1.778400 -13.712400 5.422798
1.825200 -13.712400 5.429107
1.872000 -13.712400 5.429107
1.918800 -13.712400 5.437937
1.965600 -13.712400 5.450601
2.012400 -13.712400 5.458784
2.059200 -13.712400 5.468421
2.106000 -13.712400 5.471465
2.152800 -13.712400 5.478566
2.199600 -13.712400 5.506308
2.246400 -13.712400 5.507396
2.293200 -13.712400 5.513903
2.340000 -13.712400 5.549459
2.386800 -13.712400 5.567989
2.433600 -13.712400 5.576083
2.480400 -13.712400 5.580621
2.527200 -13.712400 5.600085
2.574000 -13.712400 5.618576
2.620800 -13.712400 5.628206
2.667600 -13.712400 5.636256
2.714400 -13.712400 5.638443
2.761200 -13.712400 5.657458
2.808000 -13.712400 5.657458
2.854800 -13.712400 5.673161
2.901600 -13.712400 5.682528
2.948400 -13.712400 5.701447
2.995200 -13.712400 5.701447
3.042000 -13.712400 5.709706
3.088800 -13.712400 5.709706
3.135600 -13.712400 5.727129
3.182400 -13.712400 5.727833
3.229200 -13.712400 5.737590
3.276000 -13.712400 5.754838
3.322800 -13.712400 5.788948
3.369600 -13.712400 5.814432
3.416400 -13.712400 5.833666
3.463200 -13.712400 5.845311
3.510000 -13.712400 5.890176
3.556800 -13.712400 5.887674
3.603600 -13.712400 5.905140
3.650400 -13.712400 5.905175
3.697200 -13.712400 5.905175
3.744000 -13.712400 5.913780
3.790800 -13.712400 5.937882
3.837600 -13.712400 5.960248
3.884400 -13.712400 6.009178
3.931200 -13.712400 6.028696
3.978000 -13.712400 6.072675
4.024800 -13.712400 6.088802
4.071600 -13.712400 6.090807
4.118400 -13.712400 6.138158
4.165200 -13.712400 6.140730
4.212000 -13.712400 6.177824
4.258800 -13.712400 6.203228
4.305600 -13.712400 6.206972
4.352400 -13.712400 6.227705
4.399200 -13.712400 6.227705
4.446000 -13.712400 6.235872
4.492800 -13.712400 6.260793
4.539600 -13.712400 6.293355
4.586400 -13.712400 6.311553
4.633200 -13.712400 6.326241
4.680000 -13.712400 6.374672
4.726800 -13.712400 6.418806
4.773600 -13.712400 6.435680
4.820400 -13.712400 6.435950
4.867200 -13.712400 6.471995
4.914000 -13.712400 6.504228
4.960800 -13.712400 6.533105
5.007600 -13.712400 6.552257
5.054400 -13.712400 6.565163
5.101200 -13.712400 6.617991
5.148000 -13.712400 6.643586
5.194800 -13.712400 6.662291
5.241600 -13.712400 6.683258
5.288400 -13.712400 6.690506
5.335200 -13.712400 6.719072
5.382000 -13.712400 6.763833
5.428800 -13.712400 6.783113
5.475600 -13.712400 6.847134
5.522400 -13.712400 6.918718
5.569200 -13.712400 6.931143
5.616000 -13.712400 6.968601
5.662800 -13.712400 6.988496
5.709600 -13.712400 7.058572
5.756400 -13.712400 7.116444
5.803200 -13.712400 7.161309
5.850000 -13.712400 7.219988
5.896800 -13.712400 7.229853
5.943600 -13.712400 7.244504
5.990400 -13.712400 7.289032
6.037200 -13.712400 7.324484
6.084000 -13.712400 7.346063
6.130800 -13.712400 7.365857
6.177600 -13.712400 7.390688
6.224400 -13.712400 7.395122
6.271200 -13.712400 7.406088
6.318000 -13.712400 7.420407
6.364800 -13.712400 7.453776
6.411600 -13.712400 7.473781
6.458400 -13.712400 7.511160
6.505200 -13.712400 7.552941
6.552000 -13.712400 7.599482
6.598800 -13.712400 7.661897
6.645600 -13.712400 7.711267
6.692400 -13.712400 7.812931
6.739200 -13.712400 7.819449
6.786000 -13.712400 7.864546
6.832800 -13.712400 7.922647
6.879600 -13.712400 7.939780
6.926400 -13.712400 7.973836
6.973200 -13.712400 8.083814
7.020000 -13.712400 8.182856
7.066800 -13.712400 8.234500
7.113600 -13.712400 8.287924
7.160400 -13.712400 8.330841
7.207200 -13.712400 8.369583
7.254000 -13.712400 8.415156
7.300800 -13.712400 8.499683
7.347600 -13.712400 8.608573
7.394400 -13.712400 8.745704
7.441200 -13.712400 8.790093
7.488000 -13.712400 8.913776
7.534800 -13.712400 9.216465
7.581600 -13.712400 9.441292
7.628400 -13.712400 9.494326
7.675200 -13.712400 23.201721
12.916800 -13.712400 7.501586
12.963600 -13.712400 7.499060
13.010400 -13.712400 7.501636
13.057200 -13.712400 7.503273
13.150800 -13.712400 7.541170
13.197600 -13.712400 7.543349
13.244400 -13.712400 7.543349
13.291200 -13.712400 7.555981
13.338000 -13.712400 7.558297
13.478400 -13.712400 7.566839
13.665600 -13.712400 7.572183
13.899600 -13.712400 7.616132
14.180400 -13.712400 7.645212
14.227200 -13.712400 7.645212
14.414400 -13.712400 7.633019
14.461200 -13.712400 7.622345
14.508000 -13.712400 7.620327
14.554800 -13.712400 7.617746
15.490800 -13.712400 6.291922
15.537600 -13.712400 6.291922
18.626400 -13.712400 0.000000
18.673200 -13.712400 0.000000
-18.720000 -13.665600 0.000000
-18.673200 -13.665600 0.000000
-18.626400 -13.665600 0.000000
-18.579600 -13.665600 -14.877035
-18.532800 -13.665600 -14.785767
-18.486000 -13.665600 -14.772764
-18.439200 -13.665600 -14.745032
-18.392400 -13.665600 -14.740927
-18.345600 -13.665600 -14.737982
-18.298800 -13.665600 -14.711636
-18.252000 -13.665600 -14.698621
-18.205200 -13.665600 -14.697893
-18.158400 -13.665600 -14.654984
-18.111600 -13.665600 -14.654984
-18.064800 -13.665600 -14.601227
-18.018000 -13.665600 -14.563798
-17.971200 -13.665600 -14.528334
-17.924400 -13.665600 -14.466729
-17.877600 -13.665600 -14.451794
-17.830800 -13.665600 -14.451794
-17.784000 -13.665600 -14.451794
-17.737200 -13.665600 -14.452138
-17.690400 -13.665600 -14.454076
-17.643600 -13.665600 -14.454076
-17.596800 -13.665600 -14.448163
-17.550000 -13.665600 -14.416401
-17.503200 -13.665600 -14.402490
-17.456400 -13.665600 -14.355459
-17.409600 -13.665600 -14.317079
-17.362800 -13.665600 -14.317079
-17.316000 -13.665600 -14.295426
-17.269200 -13.665600 -14.264854
-17.222400 -13.665600 -14.264854
-17.175600 -13.665600 -14.262621
-17.128800 -13.665600 -14.243346
-17.082000 -13.665600 -14.221943
-17.035200 -13.665600 -14.220039
-16.988400 -13.665600 -14.220039
-16.941600 -13.665600 -14.212091
-16.894800 -13.665600 -14.193044
-16.848000 -13.665600 -14.157918
-16.801200 -13.665600 -14.137142
-16.754400 -13.665600 -14.125790
-16.707600 -13.665600 -14.125790
-16.660800 -13.665600 -14.121414
-16.614000 -13.665600 -14.072382
-16.567200 -13.665600 -14.048213
-16.520400 -13.665600 -14.021943
-16.473600 -13.665600 -13.990026
-16.426800 -13.665600 -13.963681
-16.380000 -13.665600 -13.942170
-16.333200 -13.665600 -13.921730
-16.286400 -13.665600 -13.910899
-16.239600 -13.665600 -13.879851
-16.192800 -13.665600 -13.849868
-16.146000 -13.665600 -13.742903
-16.099200 -13.665600 -13.696639
-16.052400 -13.665600 -13.576793
-16.005600 -13.665600 -13.489308
-15.631200 -13.665600 -11.346071
-14.508000 -13.665600 5.120548
-14.461200 -13.665600 5.168007
-14.414400 -13.665600 5.195754
-14.367600 -13.665600 5.211482
-14.320800 -13.665600 5.229379
-14.274000 -13.665600 5.269325
-14.227200 -13.665600 5.296224
-14.180400 -13.665600 5.303813
-14.133600 -13.665600 5.316694
-14.086800 -13.665600 5.333081
-14.040000 -13.665600 5.357516
-13.993200 -13.665600 5.372309
-13.946400 -13.665600 5.384231
-13.899600 -13.665600 5.396000
-13.852800 -13.665600 5.401912
-13.806000 -13.665600 5.403934
-13.759200 -13.665600 5.410770
-13.712400 -13.665600 5.420047
-13.665600 -13.665600 5.421890
-13.618800 -13.665600 5.423203
-13.572000 -13.665600 5.425030
-13.525200 -13.665600 5.428446
-13.478400 -13.665600 5.430059
-13.431600 -13.665600 5.440710
-13.384800 -13.665600 5.445367
-13.338000 -13.665600 5.455729
-13.291200 -13.665600 5.495710
-13.244400 -13.665600 5.527794
-13.197600 -13.665600 5.560848
-13.150800 -13.665600 5.603791
-9.032400 -13.665600 8.118128
-8.985600 -13.665600 8.079223
-8.938800 -13.665600 8.028392
-8.892000 -13.665600 7.958300
-8.845200 -13.665600 7.891670
-8.798400 -13.665600 7.832784
-8.751600 -13.665600 7.702879
-8.704800 -13.665600 7.599724
-8.658000 -13.665600 7.560816
-8.611200 -13.665600 7.510333
-8.564400 -13.665600 7.484229
-8.517600 -13.665600 7.437543
-8.470800 -13.665600 7.391659
-8.424000 -13.665600 7.370321
-8.377200 -13.665600 7.329241
-8.330400 -13.665600 7.318810
-8.283600 -13.665600 7.275841
-8.236800 -13.665600 7.191311
-8.190000 -13.665600 7.167495
-8.143200 -13.665600 7.139097
-8.096400 -13.665600 7.112212
-8.049600 -13.665600 7.076672
-8.002800 -13.665600 7.055419
-7.956000 -13.665600 6.991984
-7.909200 -13.665600 6.956600
-7.862400 -13.665600 6.928814
-7.815600 -13.665600 6.908843
-7.768800 -13.665600 6.885988
-7.722000 -13.665600 6.858911
-7.675200 -13.665600 6.838693
-7.628400 -13.665600 6.824409
-7.581600 -13.665600 6.790628
-7.534800 -13.665600 6.737739
-7.488000 -13.665600 6.699324
-7.441200 -13.665600 6.680927
-7.394400 -13.665600 6.653610
-7.347600 -13.665600 6.641429
-7.300800 -13.665600 6.602532
-7.254000 -13.665600 6.559017
-7.207200 -13.665600 6.532542
-7.160400 -13.665600 6.505913
-7.113600 -13.665600 6.487865
-7.066800 -13.665600 6.464923
-7.020000 -13.665600 6.446236
-6.973200 -13.665600 6.407546
-6.926400 -13.665600 6.394322
-6.879600 -13.665600 6.394322
-6.832800 -13.665600 6.378243
-6.786000 -13.665600 6.363033
-6.739200 -13.665600 6.337657
-6.692400 -13.665600 6.322383
-6.645600 -13.665600 6.311466
-6.598800 -13.665600 6.299579
-6.552000 -13.665600 6.289679
-6.505200 -13.665600 6.289679
-6.458400 -13.665600 6.289679
-6.411600 -13.665600 6.289679
-6.364800 -13.665600 6.261445
-6.318000 -13.665600 6.246028
-6.271200 -13.665600 6.224032
-6.224400 -13.665600 6.194247
-6.177600 -13.665600 6.171043
-6.130800 -13.665600 6.130738
-6.084000 -13.665600 6.121981
-6.037200 -13.665600 6.107701
-5.990400 -13.665600 6.092982
-5.943600 -13.665600 6.042218
-5.896800 -13.665600 6.014498
-5.850000 -13.665600 6.014498
-5.803200 -13.665600 6.004362
-5.756400 -13.665600 5.992614
-5.709600 -13.665600 5.990317
-5.662800 -13.665600 5.986107
-5.616000 -13.665600 5.959934
-5.569200 -13.665600 5.948056
-5.522400 -13.665600 5.925786
-5.475600 -13.665600 5.917949
-5.428800 -13.665600 5.892671
-5.382000 -13.665600 5.873596
-5.335200 -13.665600 5.865952
-5.288400 -13.665600 5.860609
-5.241600 -13.665600 5.850822
-5.194800 -13.665600 5.839146
-5.148000 -13.665600 5.839146
-5.101200 -13.665600 5.824238
-5.054400 -13.665600 5.800340
-5.007600 -13.665600 5.793789
-4.960800 -13.665600 5.786281
-4.914000 -13.665600 5.774692
-4.867200 -13.665600 5.764764
-4.820400 -13.665600 5.761530
-4.773600 -13.665600 5.757931
-4.726800 -13.665600 5.762530
-4.680000 -13.665600 5.758949
-4.633200 -13.665600 5.751322
-4.586400 -13.665600 5.740179
-4.539600 -13.665600 5.736290
-4.492800 -13.665600 5.711224
-4.446000 -13.665600 5.696373
-4.399200 -13.665600 5.668169
-4.352400 -13.665600 5.649253
-4.305600 -13.665600 5.646056
-4.258800 -13.665600 5.638442
-4.212000 -13.665600 5.638442
-4.165200 -13.665600 5.643961
-4.118400 -13.665600 5.640509
-4.071600 -13.665600 5.640509
-4.024800 -13.665600 5.640509
-3.978000 -13.665600 5.643961
-3.931200 -13.665600 5.640509
-3.884400 -13.665600 5.637592
-3.837600 -13.665600 5.600077
-3.790800 -13.665600 5.599198
-3.744000 -13.665600 5.596444
-3.697200 -13.665600 5.591687
-3.650400 -13.665600 5.579881
-3.603600 -13.665600 5.578738
-3.556800 -13.665600 5.579881
-3.510000 -13.665600 5.581153
-3.463200 -13.665600 5.577535
-3.416400 -13.665600 5.581153
-3.369600 -13.665600 5.581312
-3.322800 -13.665600 5.581153
-3.276000 -13.665600 5.560705
-3.229200 -13.665600 5.528596
-3.182400 -13.665600 5.526208
-3.135600 -13.665600 5.523601
-3.088800 -13.665600 5.514863
-3.042000 -13.665600 5.487425
-2.995200 -13.665600 5.482791
-2.948400 -13.665600 5.479325
-2.901600 -13.665600 5.476240
-2.854800 -13.665600 5.463827
-2.808000 -13.665600 5.457852
-2.761200 -13.665600 5.452160
-2.714400 -13.665600 5.454423
-2.667600 -13.665600 5.446816
-2.620800 -13.665600 5.454423
-2.574000 -13.665600 5.453599
-2.527200 -13.665600 5.443757
-2.480400 -13.665600 5.443757
-2.433600 -13.665600 5.425803
-2.386800 -13.665600 5.417695
-2.340000 -13.665600 5.402822
-2.293200 -13.665600 5.387838
-2.246400 -13.665600 5.380016
-2.199600 -13.665600 5.367707
-2.152800 -13.665600 5.358687
-2.106000 -13.665600 5.359745
-2.059200 -13.665600 5.351092
-2.012400 -13.665600 5.329332
-1.965600 -13.665600 5.324149
-1.918800 -13.665600 5.322979
-1.872000 -13.665600 5.321455
-1.825200 -13.665600 5.317039
-1.778400 -13.665600 5.309822
-1.731600 -13.665600 5.301243
-1.684800 -13.665600 5.296146
-1.638000 -13.665600 5.274760
-1.591200 -13.665600 5.260764
-1.544400 -13.665600 5.250086
-1.497600 -13.665600 5.256677
-1.450800 -13.665600 5.256109
-1.404000 -13.665600 5.248042
-1.357200 -13.665600 5.248042
-1.310400 -13.665600 5.248042
-1.263600 -13.665600 5.256109
-1.216800 -13.665600 5.248496
-1.170000 -13.665600 5.231358
-1.123200 -13.665600 5.234330
-1.076400 -13.665600 5.242054
-1.029600 -13.665600 5.234330
-0.982800 -13.665600 5.234495
-0.936000 -13.665600 5.245716
-0.889200 -13.665600 5.245716
-0.842400 -13.665600 5.247664
-0.795600 -13.665600 5.243948
-0.748800 -13.665600 5.222239
-0.702000 -13.665600 5.212239
-0.655200 -13.665600 5.206004
-0.608400 -13.665600 5.191816
-0.561600 -13.665600 5.183527
-0.514800 -13.665600 5.182665
-0.468000 -13.665600 5.182665
-0.421200 -13.665600 5.190161
-0.374400 -13.665600 5.187354
-0.327600 -13.665600 5.187354
-0.280800 -13.665600 5.204651
-0.234000 -13.665600 5.187354
-0.187200 -13.665600 5.174563
-0.140400 -13.665600 5.168953
-0.093600 -13.665600 5.170496
-0.046800 -13.665600 5.168953
0.000000 -13.665600 5.165917
0.046800 -13.665600 5.164885
0.093600 -13.665600 5.162325
0.140400 -13.665600 5.164885
0.187200 -13.665600 5.180184
0.234000 -13.665600 5.180184
0.280800 -13.665600 5.182323
0.327600 -13.665600 5.184730
0.374400 -13.665600 5.186062
0.421200 -13.665600 5.186062
0.468000 -13.665600 5.180489
0.514800 -13.665600 5.180489
0.561600 -13.665600 5.175014
0.608400 -13.665600 5.175014
0.655200 -13.665600 5.185073
0.702000 -13.665600 5.193320
0.748800 -13.665600 5.194850
0.795600 -13.665600 5.195762
0.842400 -13.665600 5.210593
0.889200 -13.665600 5.225465
0.936000 -13.665600 5.225465
0.982800 -13.665600 5.198953
1.029600 -13.665600 5.219034
1.076400 -13.665600 5.226671
1.123200 -13.665600 5.233296
1.170000 -13.665600 5.254879
1.216800 -13.665600 5.263556
1.263600 -13.665600 5.263556
1.310400 -13.665600 5.274158
1.357200 -13.665600 5.304515
1.404000 -13.665600 5.322379
1.450800 -13.665600 5.330535
1.497600 -13.665600 5.344332
1.544400 -13.665600 5.344332
1.591200 -13.665600 5.355106
1.638000 -13.665600 5.359099
1.684800 -13.665600 5.376903
1.731600 -13.665600 5.384111
1.778400 -13.665600 5.418718
1.825200 -13.665600 5.426275
1.872000 -13.665600 5.428615
1.918800 -13.665600 5.432938
1.965600 -13.665600 5.442211
2.012400 -13.665600 5.458784
2.059200 -13.665600 5.468421
2.106000 -13.665600 5.471301
2.152800 -13.665600 5.473381
2.199600 -13.665600 5.495333
2.246400 -13.665600 5.501096
2.293200 -13.665600 5.505782
2.340000 -13.665600 5.547811
2.386800 -13.665600 5.560007
2.433600 -13.665600 5.576083
2.480400 -13.665600 5.580621
2.527200 -13.665600 5.600085
2.574000 -13.665600 5.618362
2.620800 -13.665600 5.626267
2.667600 -13.665600 5.626267
2.714400 -13.665600 5.638443
2.761200 -13.665600 5.659375
2.808000 -13.665600 5.659375
2.854800 -13.665600 5.669233
2.901600 -13.665600 5.682528
2.948400 -13.665600 5.701447
2.995200 -13.665600 5.704776
3.042000 -13.665600 5.709706
3.088800 -13.665600 5.709706
3.135600 -13.665600 5.715529
3.182400 -13.665600 5.727129
3.229200 -13.665600 5.737590
3.276000 -13.665600 5.760102
3.322800 -13.665600 5.788948
3.369600 -13.665600 5.795639
3.416400 -13.665600 5.824801
3.463200 -13.665600 5.845311
3.510000 -13.665600 5.890176
3.556800 -13.665600 5.890176
3.603600 -13.665600 5.905140
3.650400 -13.665600 5.913047
3.697200 -13.665600 5.922757
3.744000 -13.665600 5.931704
3.790800 -13.665600 5.945128
3.837600 -13.665600 5.977552
3.884400 -13.665600 6.009178
3.931200 -13.665600 6.009178
3.978000 -13.665600 6.048674
4.024800 -13.665600 6.072675
4.071600 -13.665600 6.078350
4.118400 -13.665600 6.137261
4.165200 -13.665600 6.152074
4.212000 -13.665600 6.191669
4.258800 -13.665600 6.203830
4.305600 -13.665600 6.208792
4.352400 -13.665600 6.232005
4.399200 -13.665600 6.235872
4.446000 -13.665600 6.235872
4.492800 -13.665600 6.253743
4.539600 -13.665600 6.273895
4.586400 -13.665600 6.293355
4.633200 -13.665600 6.309388
4.680000 -13.665600 6.326241
4.726800 -13.665600 6.401450
4.773600 -13.665600 6.427508
4.820400 -13.665600 6.435680
4.867200 -13.665600 6.458301
4.914000 -13.665600 6.471995
4.960800 -13.665600 6.504228
5.007600 -13.665600 6.533828
5.054400 -13.665600 6.554118
5.101200 -13.665600 6.566832
5.148000 -13.665600 6.606227
5.194800 -13.665600 6.642890
5.241600 -13.665600 6.682957
5.288400 -13.665600 6.690506
5.335200 -13.665600 6.719072
5.382000 -13.665600 6.777433
5.428800 -13.665600 6.783113
5.475600 -13.665600 6.877204
5.522400 -13.665600 6.920011
5.569200 -13.665600 6.931226
5.616000 -13.665600 6.983670
5.662800 -13.665600 6.995527
5.709600 -13.665600 7.058572
5.756400 -13.665600 7.106966
5.803200 -13.665600 7.154241
5.850000 -13.665600 7.183130
5.896800 -13.665600 7.219988
5.943600 -13.665600 7.228072
5.990400 -13.665600 7.244504
6.037200 -13.665600 7.286056
6.084000 -13.665600 7.342424
6.130800 -13.665600 7.365857
6.177600 -13.665600 7.386030
6.224400 -13.665600 7.390688
6.271200 -13.665600 7.397377
6.318000 -13.665600 7.444862
6.364800 -13.665600 7.453776
6.411600 -13.665600 7.471679
6.458400 -13.665600 7.506179
6.505200 -13.665600 7.511160
6.552000 -13.665600 7.555137
6.598800 -13.665600 7.655979
6.645600 -13.665600 7.696367
6.692400 -13.665600 7.783042
6.739200 -13.665600 7.795050
6.786000 -13.665600 7.819449
6.832800 -13.665600 7.906585
6.879600 -13.665600 7.914576
6.926400 -13.665600 7.925938
6.973200 -13.665600 7.969769
7.020000 -13.665600 8.097733
7.066800 -13.665600 8.190273
7.113600 -13.665600 8.251699
7.160400 -13.665600 8.267363
7.207200 -13.665600 8.330841
7.254000 -13.665600 8.394653
7.300800 -13.665600 8.430438
7.347600 -13.665600 8.593494
7.394400 -13.665600 8.748779
7.441200 -13.665600 8.868743
7.488000 -13.665600 8.986372
7.534800 -13.665600 9.237165
7.581600 -13.665600 9.756035
7.628400 -13.665600 10.200287
7.675200 -13.665600 23.188385
13.291200 -13.665600 7.558297
13.338000 -13.665600 7.558297
13.384800 -13.665600 7.558297
13.431600 -13.665600 7.556853
13.618800 -13.665600 7.562791
14.086800 -13.665600 7.622589
14.133600 -13.665600 7.640095
14.180400 -13.665600 7.645212
14.367600 -13.665600 7.669366
14.414400 -13.665600 7.640102
14.461200 -13.665600 7.636531
14.508000 -13.665600 7.631198
14.554800 -13.665600 7.628676
15.490800 -13.665600 6.343021
15.584400 -13.665600 6.315265
15.631200 -13.665600 6.329472
17.269200 -13.665600 1.502388
-18.720000 -13.618800 0.000000
-18.673200 -13.618800 0.000000
-18.626400 -13.618800 0.000000
-18.579600 -13.618800 -14.898777
-18.532800 -13.618800 -14.858250
-18.486000 -13.618800 -14.814719
-18.439200 -13.618800 -14.787641
-18.392400 -13.618800 -14.772764
-18.345600 -13.618800 -14.745821
-18.298800 -13.618800 -14.737982
-18.252000 -13.618800 -14.704501
-18.205200 -13.618800 -14.698621
-18.158400 -13.618800 -14.654984
-18.111600 -13.618800 -14.654984
-18.064800 -13.618800 -14.618162
-18.018000 -13.618800 -14.596417
-17.971200 -13.618800 -14.561513
-17.924400 -13.618800 -14.521003
-17.877600 -13.618800 -14.487777
-17.830800 -13.618800 -14.483462
-17.784000 -13.618800 -14.477476
-17.737200 -13.618800 -14.462072
-17.690400 -13.618800 -14.462072
-17.643600 -13.618800 -14.462072
-17.596800 -13.618800 -14.455887
-17.550000 -13.618800 -14.416401
-17.503200 -13.618800 -14.402490
-17.456400 -13.618800 -14.355459
-17.409600 -13.618800 -14.319156
-17.362800 -13.618800 -14.317079
-17.316000 -13.618800 -14.298907
-17.269200 -13.618800 -14.278190
-17.222400 -13.618800 -14.278190
-17.175600 -13.618800 -14.278190
-17.128800 -13.618800 -14.274741
-17.082000 -13.618800 -14.242265
-17.035200 -13.618800 -14.221943
-16.988400 -13.618800 -14.221456
-16.941600 -13.618800 -14.220039
-16.894800 -13.618800 -14.210625
-16.848000 -13.618800 -14.185970
-16.801200 -13.618800 -14.157918
-16.754400 -13.618800 -14.133975
-16.707600 -13.618800 -14.133975
-16.660800 -13.618800 -14.121414
-16.614000 -13.618800 -14.061408
-16.567200 -13.618800 -14.048213
-16.520400 -13.618800 -14.023590
-16.473600 -13.618800 -13.990026
-16.426800 -13.618800 -13.963681
-16.380000 -13.618800 -13.934896
-16.333200 -13.618800 -13.925821
-16.286400 -13.618800 -13.911964
-16.239600 -13.618800 -13.892255
-16.192800 -13.618800 -13.857394
-16.146000 -13.618800 -13.741374
-16.099200 -13.618800 -13.709819
-16.052400 -13.618800 -13.619212
-16.005600 -13.618800 -13.489308
-15.631200 -13.618800 -11.163358
-14.554800 -13.618800 5.112642
-14.508000 -13.618800 5.142824
-14.461200 -13.618800 5.190691
-14.414400 -13.618800 5.210012
-14.367600 -13.618800 5.226028
-14.320800 -13.618800 5.245069
-14.274000 -13.618800 5.294728
-14.227200 -13.618800 5.299567
-14.180400 -13.618800 5.317802
-14.133600 -13.618800 5.330838
-14.086800 -13.618800 5.357516
-14.040000 -13.618800 5.370965
-13.993200 -13.618800 5.377422
-13.946400 -13.618800 5.384948
-13.899600 -13.618800 5.396976
-13.852800 -13.618800 5.403259
-13.806000 -13.618800 5.411308
-13.759200 -13.618800 5.411308
-13.712400 -13.618800 5.420047
-13.665600 -13.618800 5.421998
-13.618800 -13.618800 5.423690
-13.572000 -13.618800 5.427760
-13.525200 -13.618800 5.430059
-13.478400 -13.618800 5.432600
-13.431600 -13.618800 5.446823
-13.384800 -13.618800 5.455729
-13.338000 -13.618800 5.492750
-13.291200 -13.618800 5.514231
-13.244400 -13.618800 5.540079
-13.197600 -13.618800 5.589671
-13.150800 -13.618800 5.691379
-9.032400 -13.618800 8.133516
-8.985600 -13.618800 8.117023
-8.938800 -13.618800 8.079223
-8.892000 -13.618800 8.028392
-8.845200 -13.618800 7.923995
-8.798400 -13.618800 7.867360
-8.751600 -13.618800 7.765709
-8.704800 -13.618800 7.618369
-8.658000 -13.618800 7.590157
-8.611200 -13.618800 7.549650
-8.564400 -13.618800 7.485943
-8.517600 -13.618800 7.437543
-8.470800 -13.618800 7.388212
-8.424000 -13.618800 7.336872
-8.377200 -13.618800 7.319879
-8.330400 -13.618800 7.313131
-8.283600 -13.618800 7.210447
-8.236800 -13.618800 7.175702
-8.190000 -13.618800 7.133301
-8.143200 -13.618800 7.113360
-8.096400 -13.618800 7.105162
-8.049600 -13.618800 7.058247
-8.002800 -13.618800 7.038559
-7.956000 -13.618800 6.979882
-7.909200 -13.618800 6.965908
-7.862400 -13.618800 6.918460
-7.815600 -13.618800 6.895149
-7.768800 -13.618800 6.864687
-7.722000 -13.618800 6.850035
-7.675200 -13.618800 6.835372
-7.628400 -13.618800 6.824409
-7.581600 -13.618800 6.773316
-7.534800 -13.618800 6.737739
-7.488000 -13.618800 6.699324
-7.441200 -13.618800 6.680927
-7.394400 -13.618800 6.653610
-7.347600 -13.618800 6.642222
-7.300800 -13.618800 6.620748
-7.254000 -13.618800 6.575217
-7.207200 -13.618800 6.535528
-7.160400 -13.618800 6.512288
-7.113600 -13.618800 6.487865
-7.066800 -13.618800 6.466695
-7.020000 -13.618800 6.450053
-6.973200 -13.618800 6.432238
-6.926400 -13.618800 6.425944
-6.879600 -13.618800 6.418358
-6.832800 -13.618800 6.385024
-6.786000 -13.618800 6.368482
-6.739200 -13.618800 6.344978
-6.692400 -13.618800 6.333953
-6.645600 -13.618800 6.322100
-6.598800 -13.618800 6.303461
-6.552000 -13.618800 6.289094
-6.505200 -13.618800 6.287108
-6.458400 -13.618800 6.287108
-6.411600 -13.618800 6.289679
-6.364800 -13.618800 6.261445
-6.318000 -13.618800 6.246125
-6.271200 -13.618800 6.223469
-6.224400 -13.618800 6.178023
-6.177600 -13.618800 6.166272
-6.130800 -13.618800 6.138612
-6.084000 -13.618800 6.121981
-6.037200 -13.618800 6.110178
-5.990400 -13.618800 6.101390
-5.943600 -13.618800 6.042218
-5.896800 -13.618800 6.015546
-5.850000 -13.618800 6.023705
-5.803200 -13.618800 6.014322
-5.756400 -13.618800 6.004362
-5.709600 -13.618800 6.000304
-5.662800 -13.618800 5.991986
-5.616000 -13.618800 5.983235
-5.569200 -13.618800 5.954839
-5.522400 -13.618800 5.941456
-5.475600 -13.618800 5.919076
-5.428800 -13.618800 5.907793
-5.382000 -13.618800 5.873596
-5.335200 -13.618800 5.867327
-5.288400 -13.618800 5.864645
-5.241600 -13.618800 5.860609
-5.194800 -13.618800 5.851219
-5.148000 -13.618800 5.848953
-5.101200 -13.618800 5.827174
-5.054400 -13.618800 5.800340
-5.007600 -13.618800 5.793564
-4.960800 -13.618800 5.784792
-4.914000 -13.618800 5.764936
-4.867200 -13.618800 5.761530
-4.820400 -13.618800 5.754362
-4.773600 -13.618800 5.750659
-4.726800 -13.618800 5.755769
-4.680000 -13.618800 5.750659
-4.633200 -13.618800 5.733050
-4.586400 -13.618800 5.725932
-4.539600 -13.618800 5.711876
-4.492800 -13.618800 5.710151
-4.446000 -13.618800 5.685353
-4.399200 -13.618800 5.668169
-4.352400 -13.618800 5.655695
-4.305600 -13.618800 5.640353
-4.258800 -13.618800 5.628174
-4.212000 -13.618800 5.628174
-4.165200 -13.618800 5.638566
-4.118400 -13.618800 5.628174
-4.071600 -13.618800 5.628174
-4.024800 -13.618800 5.638566
-3.978000 -13.618800 5.643961
-3.931200 -13.618800 5.643294
-3.884400 -13.618800 5.639849
-3.837600 -13.618800 5.604366
-3.790800 -13.618800 5.599198
-3.744000 -13.618800 5.593252
-3.697200 -13.618800 5.585948
-3.650400 -13.618800 5.578738
-3.603600 -13.618800 5.578738
-3.556800 -13.618800 5.578738
-3.510000 -13.618800 5.577535
-3.463200 -13.618800 5.551678
-3.416400 -13.618800 5.559401
-3.369600 -13.618800 5.572961
-3.322800 -13.618800 5.555397
-3.276000 -13.618800 5.534159
-3.229200 -13.618800 5.523601
-3.182400 -13.618800 5.518257
-3.135600 -13.618800 5.517905
-3.088800 -13.618800 5.501929
-3.042000 -13.618800 5.487425
-2.995200 -13.618800 5.483804
-2.948400 -13.618800 5.482335
-2.901600 -13.618800 5.481421
-2.854800 -13.618800 5.472083
-2.808000 -13.618800 5.457852
-2.761200 -13.618800 5.446816
-2.714400 -13.618800 5.446816
-2.667600 -13.618800 5.443757
-2.620800 -13.618800 5.443757
-2.574000 -13.618800 5.437007
-2.527200 -13.618800 5.411662
-2.480400 -13.618800 5.395859
-2.433600 -13.618800 5.387459
-2.386800 -13.618800 5.387459
-2.340000 -13.618800 5.387459
-2.293200 -13.618800 5.380016
-2.246400 -13.618800 5.378561
-2.199600 -13.618800 5.359745
-2.152800 -13.618800 5.358687
-2.106000 -13.618800 5.352779
-2.059200 -13.618800 5.348351
-2.012400 -13.618800 5.321605
-1.965600 -13.618800 5.317039
-1.918800 -13.618800 5.317039
-1.872000 -13.618800 5.310615
-1.825200 -13.618800 5.301243
-1.778400 -13.618800 5.298401
-1.731600 -13.618800 5.296146
-1.684800 -13.618800 5.272469
-1.638000 -13.618800 5.260764
-1.591200 -13.618800 5.250086
-1.544400 -13.618800 5.231721
-1.497600 -13.618800 5.242131
-1.450800 -13.618800 5.215778
-1.404000 -13.618800 5.223222
-1.357200 -13.618800 5.223222
-1.310400 -13.618800 5.224555
-1.263600 -13.618800 5.224555
-1.216800 -13.618800 5.224555
-1.170000 -13.618800 5.216653
-1.123200 -13.618800 5.223222
-1.076400 -13.618800 5.211525
-1.029600 -13.618800 5.210478
-0.982800 -13.618800 5.210478
-0.936000 -13.618800 5.210478
-0.889200 -13.618800 5.210478
-0.842400 -13.618800 5.210478
-0.795600 -13.618800 5.207041
-0.748800 -13.618800 5.198852
-0.702000 -13.618800 5.198852
-0.655200 -13.618800 5.195701
-0.608400 -13.618800 5.183527
-0.561600 -13.618800 5.177230
-0.514800 -13.618800 5.170857
-0.468000 -13.618800 5.169181
-0.421200 -13.618800 5.177230
-0.374400 -13.618800 5.182665
-0.327600 -13.618800 5.183527
-0.280800 -13.618800 5.186158
-0.234000 -13.618800 5.174563
-0.187200 -13.618800 5.168953
-0.140400 -13.618800 5.157367
-0.093600 -13.618800 5.157367
-0.046800 -13.618800 5.162325
0.000000 -13.618800 5.148044
0.046800 -13.618800 5.148044
0.093600 -13.618800 5.145997
0.140400 -13.618800 5.149517
0.187200 -13.618800 5.149517
0.234000 -13.618800 5.152242
0.280800 -13.618800 5.165340
0.327600 -13.618800 5.166388
0.374400 -13.618800 5.171667
0.421200 -13.618800 5.180489
0.468000 -13.618800 5.175009
0.514800 -13.618800 5.180489
0.561600 -13.618800 5.175014
0.608400 -13.618800 5.180489
0.655200 -13.618800 5.186062
0.702000 -13.618800 5.192340
0.748800 -13.618800 5.193320
0.795600 -13.618800 5.194855
0.842400 -13.618800 5.210593
0.889200 -13.618800 5.222891
0.936000 -13.618800 5.194855
0.982800 -13.618800 5.193500
1.029600 -13.618800 5.205879
1.076400 -13.618800 5.205879
1.123200 -13.618800 5.215462
1.170000 -13.618800 5.216786
1.216800 -13.618800 5.236811
1.263600 -13.618800 5.248519
1.310400 -13.618800 5.263556
1.357200 -13.618800 5.296005
1.404000 -13.618800 5.323938
1.450800 -13.618800 5.332486
1.497600 -13.618800 5.344431
1.544400 -13.618800 5.333296
1.591200 -13.618800 5.349334
1.638000 -13.618800 5.356138
1.684800 -13.618800 5.373286
1.731600 -13.618800 5.379967
1.778400 -13.618800 5.385670
1.825200 -13.618800 5.418718
1.872000 -13.618800 5.419756
1.918800 -13.618800 5.426275
1.965600 -13.618800 5.432835
2.012400 -13.618800 5.443270
2.059200 -13.618800 5.465509
2.106000 -13.618800 5.468421
2.152800 -13.618800 5.473381
2.199600 -13.618800 5.493154
2.246400 -13.618800 5.494499
2.293200 -13.618800 5.495333
2.340000 -13.618800 5.507396
2.386800 -13.618800 5.537047
2.433600 -13.618800 5.548889
2.480400 -13.618800 5.560007
2.527200 -13.618800 5.572313
2.574000 -13.618800 5.610551
2.620800 -13.618800 5.618362
2.667600 -13.618800 5.622123
2.714400 -13.618800 5.634240
2.761200 -13.618800 5.657458
2.808000 -13.618800 5.657458
2.854800 -13.618800 5.663039
2.901600 -13.618800 5.673161
2.948400 -13.618800 5.701447
2.995200 -13.618800 5.708884
3.042000 -13.618800 5.727129
3.088800 -13.618800 5.727129
3.135600 -13.618800 5.727833
3.182400 -13.618800 5.735922
3.229200 -13.618800 5.745297
3.276000 -13.618800 5.761704
3.322800 -13.618800 5.788948
3.369600 -13.618800 5.795639
3.416400 -13.618800 5.820525
3.463200 -13.618800 5.863470
3.510000 -13.618800 5.890176
3.556800 -13.618800 5.890176
3.603600 -13.618800 5.912398
3.650400 -13.618800 5.912398
3.697200 -13.618800 5.913047
3.744000 -13.618800 5.922757
3.790800 -13.618800 5.937882
3.837600 -13.618800 5.959177
3.884400 -13.618800 5.985734
3.931200 -13.618800 5.985734
3.978000 -13.618800 6.016839
4.024800 -13.618800 6.048674
4.071600 -13.618800 6.068477
4.118400 -13.618800 6.092678
4.165200 -13.618800 6.122560
4.212000 -13.618800 6.152830
4.258800 -13.618800 6.191669
4.305600 -13.618800 6.197454
4.352400 -13.618800 6.218019
4.399200 -13.618800 6.227705
4.446000 -13.618800 6.227705
4.492800 -13.618800 6.246972
4.539600 -13.618800 6.260793
4.586400 -13.618800 6.281493
4.633200 -13.618800 6.286895
4.680000 -13.618800 6.309388
4.726800 -13.618800 6.374672
4.773600 -13.618800 6.398833
4.820400 -13.618800 6.424041
4.867200 -13.618800 6.471995
4.914000 -13.618800 6.480948
4.960800 -13.618800 6.499779
5.007600 -13.618800 6.533828
5.054400 -13.618800 6.552257
5.101200 -13.618800 6.559250
5.148000 -13.618800 6.587767
5.194800 -13.618800 6.612744
5.241600 -13.618800 6.653633
5.288400 -13.618800 6.683582
5.335200 -13.618800 6.708512
5.382000 -13.618800 6.777433
5.428800 -13.618800 6.783113
5.475600 -13.618800 6.867905
5.522400 -13.618800 6.918718
5.569200 -13.618800 6.931143
5.616000 -13.618800 6.988496
5.662800 -13.618800 6.995527
5.709600 -13.618800 7.037216
5.756400 -13.618800 7.101482
5.803200 -13.618800 7.144556
5.850000 -13.618800 7.166078
5.896800 -13.618800 7.213978
5.943600 -13.618800 7.221954
5.990400 -13.618800 7.233028
6.037200 -13.618800 7.286056
6.084000 -13.618800 7.322162
6.130800 -13.618800 7.344552
6.177600 -13.618800 7.386030
6.224400 -13.618800 7.395555
6.271200 -13.618800 7.396006
6.318000 -13.618800 7.413639
6.364800 -13.618800 7.447410
6.411600 -13.618800 7.453086
6.458400 -13.618800 7.453086
6.505200 -13.618800 7.466415
6.552000 -13.618800 7.526306
6.598800 -13.618800 7.596771
6.645600 -13.618800 7.661897
6.692400 -13.618800 7.704337
6.739200 -13.618800 7.764976
6.786000 -13.618800 7.812931
6.832800 -13.618800 7.819449
6.879600 -13.618800 7.911910
6.926400 -13.618800 7.925938
6.973200 -13.618800 7.969769
7.020000 -13.618800 8.014214
7.066800 -13.618800 8.115533
7.113600 -13.618800 8.222340
7.160400 -13.618800 8.234500
7.207200 -13.618800 8.328257
7.254000 -13.618800 8.375928
7.300800 -13.618800 8.430438
7.347600 -13.618800 8.615243
7.394400 -13.618800 8.778123
7.441200 -13.618800 8.913776
7.488000 -13.618800 9.042225
7.534800 -13.618800 9.251031
7.581600 -13.618800 9.925646
7.628400 -13.618800 10.301188
7.675200 -13.618800 23.188565
12.916800 -13.618800 7.529951
12.963600 -13.618800 7.503273
13.010400 -13.618800 7.503345
13.946400 -13.618800 7.589695
14.086800 -13.618800 7.596712
14.133600 -13.618800 7.622589
14.180400 -13.618800 7.637560
14.227200 -13.618800 7.637560
14.508000 -13.618800 7.636531
14.554800 -13.618800 7.634580
14.601600 -13.618800 7.631198
15.537600 -13.618800 6.343021
15.584400 -13.618800 6.339754
16.192800 -13.618800 6.315296
16.239600 -13.618800 6.314913
17.222400 -13.618800 1.798050
17.269200 -13.618800 1.661303
18.111600 -13.618800 -2.460258
-18.720000 -13.572000 0.000000
-18.673200 -13.572000 0.000000
-18.626400 -13.572000 0.000000
-18.579600 -13.572000 -14.928184
-18.532800 -13.572000 -14.879074
-18.486000 -13.572000 -14.861083
-18.439200 -13.572000 -14.830542
-18.392400 -13.572000 -14.814719
-18.345600 -13.572000 -14.772764
-18.298800 -13.572000 -14.745032
-18.252000 -13.572000 -14.711636
-18.205200 -13.572000 -14.700824
-18.158400 -13.572000 -14.662574
-18.111600 -13.572000 -14.662574
-18.064800 -13.572000 -14.646713
-18.018000 -13.572000 -14.632665
-17.971200 -13.572000 -14.592348
-17.924400 -13.572000 -14.552367
-17.877600 -13.572000 -14.528334
-17.830800 -13.572000 -14.517689
-17.784000 -13.572000 -14.502713
-17.737200 -13.572000 -14.483462
-17.690400 -13.572000 -14.480383
-17.643600 -13.572000 -14.480383
-17.596800 -13.572000 -14.477476
-17.550000 -13.572000 -14.458047
-17.503200 -13.572000 -14.448163
-17.456400 -13.572000 -14.402490
-17.409600 -13.572000 -14.357159
-17.362800 -13.572000 -14.354917
-17.316000 -13.572000 -14.354917
-17.269200 -13.572000 -14.341289
-17.222400 -13.572000 -14.319156
-17.175600 -13.572000 -14.317079
-17.128800 -13.572000 -14.286112
-17.082000 -13.572000 -14.260201
-17.035200 -13.572000 -14.239202
-16.988400 -13.572000 -14.237471
-16.941600 -13.572000 -14.231420
-16.894800 -13.572000 -14.221943
-16.848000 -13.572000 -14.207666
-16.801200 -13.572000 -14.192325
-16.754400 -13.572000 -14.164337
-16.707600 -13.572000 -14.149828
-16.660800 -13.572000 -14.133975
-16.614000 -13.572000 -14.121414
-16.567200 -13.572000 -14.073946
-16.520400 -13.572000 -14.048213
-16.473600 -13.572000 -14.018023
-16.426800 -13.572000 -13.966833
-16.380000 -13.572000 -13.954073
-16.333200 -13.572000 -13.934896
-16.286400 -13.572000 -13.921730
-16.239600 -13.572000 -13.909222
-16.192800 -13.572000 -13.872682
-16.146000 -13.572000 -13.849868
-16.099200 -13.572000 -13.713144
-16.052400 -13.572000 -13.642387
-16.005600 -13.572000 -13.469677
-14.648400 -13.572000 5.047414
-14.601600 -13.572000 5.109099
-14.554800 -13.572000 5.131686
-14.508000 -13.572000 5.173957
-14.461200 -13.572000 5.199360
-14.414400 -13.572000 5.213884
-14.367600 -13.572000 5.239536
-14.320800 -13.572000 5.292135
-14.274000 -13.572000 5.297383
-14.227200 -13.572000 5.314452
-14.180400 -13.572000 5.332818
-14.133600 -13.572000 5.357516
-14.086800 -13.572000 5.370384
-14.040000 -13.572000 5.376318
-13.993200 -13.572000 5.384890
-13.946400 -13.572000 5.398820
-13.899600 -13.572000 5.398923
-13.852800 -13.572000 5.403259
-13.806000 -13.572000 5.411308
-13.759200 -13.572000 5.410770
-13.712400 -13.572000 5.410770
-13.665600 -13.572000 5.419236
-13.618800 -13.572000 5.423203
-13.572000 -13.572000 5.426081
-13.525200 -13.572000 5.430059
-13.478400 -13.572000 5.440710
-13.431600 -13.572000 5.455729
-13.384800 -13.572000 5.492750
-13.338000 -13.572000 5.514866
-13.291200 -13.572000 5.530401
-13.244400 -13.572000 5.566520
-13.197600 -13.572000 5.691379
-9.032400 -13.572000 8.247181
-8.985600 -13.572000 8.133516
-8.938800 -13.572000 8.118128
-8.892000 -13.572000 8.107182
-8.845200 -13.572000 7.998912
-8.798400 -13.572000 7.855434
-8.751600 -13.572000 7.702879
-8.704800 -13.572000 7.608459
-8.658000 -13.572000 7.574850
-8.611200 -13.572000 7.505360
-8.564400 -13.572000 7.483787
-8.517600 -13.572000 7.398944
-8.470800 -13.572000 7.336872
-8.424000 -13.572000 7.318810
-8.377200 -13.572000 7.304419
-8.330400 -13.572000 7.237201
-8.283600 -13.572000 7.193057
-8.236800 -13.572000 7.133301
-8.190000 -13.572000 7.111416
-8.143200 -13.572000 7.105162
-8.096400 -13.572000 7.073538
-8.049600 -13.572000 7.038559
-8.002800 -13.572000 6.979882
-7.956000 -13.572000 6.952087
-7.909200 -13.572000 6.940699
-7.862400 -13.572000 6.902584
-7.815600 -13.572000 6.869552
-7.768800 -13.572000 6.850697
-7.722000 -13.572000 6.838693
-7.675200 -13.572000 6.835174
-7.628400 -13.572000 6.811294
-7.581600 -13.572000 6.769646
-7.534800 -13.572000 6.745828
-7.488000 -13.572000 6.714236
-7.441200 -13.572000 6.680927
-7.394400 -13.572000 6.653850
-7.347600 -13.572000 6.645545
-7.300800 -13.572000 6.639991
-7.254000 -13.572000 6.595259
-7.207200 -13.572000 6.557750
-7.160400 -13.572000 6.552991
-7.113600 -13.572000 6.513519
-7.066800 -13.572000 6.486319
-7.020000 -13.572000 6.451948
-6.973200 -13.572000 6.434581
-6.926400 -13.572000 6.425944
-6.879600 -13.572000 6.418358
-6.832800 -13.572000 6.379395
-6.786000 -13.572000 6.367330
-6.739200 -13.572000 6.334178
-6.692400 -13.572000 6.322383
-6.645600 -13.572000 6.310215
-6.598800 -13.572000 6.293065
-6.552000 -13.572000 6.287108
-6.505200 -13.572000 6.287108
-6.458400 -13.572000 6.287108
-6.411600 -13.572000 6.295601
-6.364800 -13.572000 6.261445
-6.318000 -13.572000 6.240163
-6.271200 -13.572000 6.220278
-6.224400 -13.572000 6.175215
-6.177600 -13.572000 6.152473
-6.130800 -13.572000 6.122346
-6.084000 -13.572000 6.110178
-6.037200 -13.572000 6.107701
-5.990400 -13.572000 6.101390
-5.943600 -13.572000 6.045763
-5.896800 -13.572000 6.028265
-5.850000 -13.572000 6.028265
-5.803200 -13.572000 6.019391
-5.756400 -13.572000 6.005832
-5.709600 -13.572000 6.000304
-5.662800 -13.572000 5.983235
-5.616000 -13.572000 5.978606
-5.569200 -13.572000 5.954839
-5.522400 -13.572000 5.948056
-5.475600 -13.572000 5.932955
-5.428800 -13.572000 5.917949
-5.382000 -13.572000 5.892198
-5.335200 -13.572000 5.870927
-5.288400 -13.572000 5.864645
-5.241600 -13.572000 5.860609
-5.194800 -13.572000 5.851219
-5.148000 -13.572000 5.840687
-5.101200 -13.572000 5.827174
-5.054400 -13.572000 5.802417
-5.007600 -13.572000 5.788534
-4.960800 -13.572000 5.780863
-4.914000 -13.572000 5.764764
-4.867200 -13.572000 5.757931
-4.820400 -13.572000 5.754362
-4.773600 -13.572000 5.749741
-4.726800 -13.572000 5.754362
-4.680000 -13.572000 5.738513
-4.633200 -13.572000 5.725932
-4.586400 -13.572000 5.700773
-4.539600 -13.572000 5.692274
-4.492800 -13.572000 5.692274
-4.446000 -13.572000 5.672063
-4.399200 -13.572000 5.662704
-4.352400 -13.572000 5.655695
-4.305600 -13.572000 5.640353
-4.258800 -13.572000 5.619190
-4.212000 -13.572000 5.619174
-4.165200 -13.572000 5.619190
-4.118400 -13.572000 5.619190
-4.071600 -13.572000 5.624981
-4.024800 -13.572000 5.627807
-3.978000 -13.572000 5.643294
-3.931200 -13.572000 5.643294
-3.884400 -13.572000 5.653941
-3.837600 -13.572000 5.608740
-3.790800 -13.572000 5.599047
-3.744000 -13.572000 5.593252
-3.697200 -13.572000 5.585197
-3.650400 -13.572000 5.578738
-3.603600 -13.572000 5.559401
-3.556800 -13.572000 5.559261
-3.510000 -13.572000 5.551678
-3.463200 -13.572000 5.542241
-3.416400 -13.572000 5.547515
-3.369600 -13.572000 5.564781
-3.322800 -13.572000 5.555397
-3.276000 -13.572000 5.542241
-3.229200 -13.572000 5.526208
-3.182400 -13.572000 5.525084
-3.135600 -13.572000 5.523601
-3.088800 -13.572000 5.501929
-3.042000 -13.572000 5.487425
-2.995200 -13.572000 5.482791
-2.948400 -13.572000 5.480640
-2.901600 -13.572000 5.472083
-2.854800 -13.572000 5.448446
-2.808000 -13.572000 5.444325
-2.761200 -13.572000 5.440034
-2.714400 -13.572000 5.435254
-2.667600 -13.572000 5.426666
-2.620800 -13.572000 5.424992
-2.574000 -13.572000 5.395859
-2.527200 -13.572000 5.382304
-2.480400 -13.572000 5.362944
-2.433600 -13.572000 5.362944
-2.386800 -13.572000 5.358363
-2.340000 -13.572000 5.358363
-2.293200 -13.572000 5.355656
-2.246400 -13.572000 5.355641
-2.199600 -13.572000 5.351092
-2.152800 -13.572000 5.352779
-2.106000 -13.572000 5.351092
-2.059200 -13.572000 5.351092
-2.012400 -13.572000 5.348351
-1.965600 -13.572000 5.335531
-1.918800 -13.572000 5.324149
-1.872000 -13.572000 5.318775
-1.825200 -13.572000 5.315841
-1.778400 -13.572000 5.305020
-1.731600 -13.572000 5.299161
-1.684800 -13.572000 5.278251
-1.638000 -13.572000 5.271875
-1.591200 -13.572000 5.260764
-1.544400 -13.572000 5.230102
-1.497600 -13.572000 5.230102
-1.450800 -13.572000 5.205419
-1.404000 -13.572000 5.204237
-1.357200 -13.572000 5.181397
-1.310400 -13.572000 5.183551
-1.263600 -13.572000 5.183551
-1.216800 -13.572000 5.183551
-1.170000 -13.572000 5.177937
-1.123200 -13.572000 5.177937
-1.076400 -13.572000 5.172235
-1.029600 -13.572000 5.168375
-0.982800 -13.572000 5.168375
-0.936000 -13.572000 5.168375
-0.889200 -13.572000 5.195701
-0.842400 -13.572000 5.202183
-0.795600 -13.572000 5.198852
-0.748800 -13.572000 5.195701
-0.702000 -13.572000 5.176547
-0.655200 -13.572000 5.170857
-0.608400 -13.572000 5.169181
-0.561600 -13.572000 5.157990
-0.514800 -13.572000 5.149586
-0.468000 -13.572000 5.143945
-0.421200 -13.572000 5.149586
-0.374400 -13.572000 5.157678
-0.327600 -13.572000 5.157990
-0.280800 -13.572000 5.157678
-0.234000 -13.572000 5.145127
-0.187200 -13.572000 5.137476
-0.140400 -13.572000 5.127601
-0.093600 -13.572000 5.127601
-0.046800 -13.572000 5.137967
0.000000 -13.572000 5.126710
0.046800 -13.572000 5.117912
0.093600 -13.572000 5.114425
0.140400 -13.572000 5.127291
0.187200 -13.572000 5.136107
0.234000 -13.572000 5.146232
0.280800 -13.572000 5.149517
0.327600 -13.572000 5.163032
0.374400 -13.572000 5.175009
0.421200 -13.572000 5.188996
0.468000 -13.572000 5.180489
0.514800 -13.572000 5.180489
0.561600 -13.572000 5.175014
0.608400 -13.572000 5.180489
0.655200 -13.572000 5.192340
0.702000 -13.572000 5.194850
0.748800 -13.572000 5.194850
0.795600 -13.572000 5.198953
0.842400 -13.572000 5.220984
0.889200 -13.572000 5.225911
0.936000 -13.572000 5.214379
0.982800 -13.572000 5.198953
1.029600 -13.572000 5.214379
1.076400 -13.572000 5.215462
1.123200 -13.572000 5.225465
1.170000 -13.572000 5.230490
1.216800 -13.572000 5.239341
1.263600 -13.572000 5.251496
1.310400 -13.572000 5.270095
1.357200 -13.572000 5.296005
1.404000 -13.572000 5.323938
1.450800 -13.572000 5.333296
1.497600 -13.572000 5.344431
1.544400 -13.572000 5.344431
1.591200 -13.572000 5.355106
1.638000 -13.572000 5.361102
1.684800 -13.572000 5.384111
1.731600 -13.572000 5.379967
1.778400 -13.572000 5.385670
1.825200 -13.572000 5.389932
1.872000 -13.572000 5.409968
1.918800 -13.572000 5.417250
1.965600 -13.572000 5.419756
2.012400 -13.572000 5.442211
2.059200 -13.572000 5.465509
2.106000 -13.572000 5.467278
2.152800 -13.572000 5.473381
2.199600 -13.572000 5.478566
2.246400 -13.572000 5.493154
2.293200 -13.572000 5.495333
2.340000 -13.572000 5.507396
2.386800 -13.572000 5.537047
2.433600 -13.572000 5.560007
2.480400 -13.572000 5.565628
2.527200 -13.572000 5.575491
2.574000 -13.572000 5.578926
2.620800 -13.572000 5.592467
2.667600 -13.572000 5.610551
2.714400 -13.572000 5.619702
2.761200 -13.572000 5.619702
2.808000 -13.572000 5.624247
2.854800 -13.572000 5.651738
2.901600 -13.572000 5.660203
2.948400 -13.572000 5.673161
2.995200 -13.572000 5.706607
3.042000 -13.572000 5.708884
3.088800 -13.572000 5.708884
3.135600 -13.572000 5.725768
3.182400 -13.572000 5.727129
3.229200 -13.572000 5.737590
3.276000 -13.572000 5.761704
3.322800 -13.572000 5.774523
3.369600 -13.572000 5.788948
3.416400 -13.572000 5.814432
3.463200 -13.572000 5.863470
3.510000 -13.572000 5.887674
3.556800 -13.572000 5.887674
3.603600 -13.572000 5.898549
3.650400 -13.572000 5.912398
3.697200 -13.572000 5.913047
3.744000 -13.572000 5.922757
3.790800 -13.572000 5.945741
3.837600 -13.572000 5.960248
3.884400 -13.572000 5.993401
3.931200 -13.572000 5.989930
3.978000 -13.572000 6.013879
4.024800 -13.572000 6.042392
4.071600 -13.572000 6.068477
4.118400 -13.572000 6.090807
4.165200 -13.572000 6.109270
4.212000 -13.572000 6.137598
4.258800 -13.572000 6.177824
4.305600 -13.572000 6.197116
4.352400 -13.572000 6.206972
4.399200 -13.572000 6.227705
4.446000 -13.572000 6.227705
4.492800 -13.572000 6.244381
4.539600 -13.572000 6.253743
4.586400 -13.572000 6.273895
4.633200 -13.572000 6.280923
4.680000 -13.572000 6.309388
4.726800 -13.572000 6.362895
4.773600 -13.572000 6.398833
4.820400 -13.572000 6.415612
4.867200 -13.572000 6.458301
4.914000 -13.572000 6.464364
4.960800 -13.572000 6.480948
5.007600 -13.572000 6.516856
5.054400 -13.572000 6.542043
5.101200 -13.572000 6.552637
5.148000 -13.572000 6.559250
5.194800 -13.572000 6.575308
5.241600 -13.572000 6.589467
5.288400 -13.572000 6.646477
5.335200 -13.572000 6.683582
5.382000 -13.572000 6.777433
5.428800 -13.572000 6.777433
5.475600 -13.572000 6.858150
5.522400 -13.572000 6.918718
5.569200 -13.572000 6.925481
5.616000 -13.572000 6.988496
5.662800 -13.572000 6.995527
5.709600 -13.572000 7.037216
5.756400 -13.572000 7.083372
5.803200 -13.572000 7.143326
5.850000 -13.572000 7.154241
5.896800 -13.572000 7.202317
5.943600 -13.572000 7.219988
5.990400 -13.572000 7.229853
6.037200 -13.572000 7.244504
6.084000 -13.572000 7.315175
6.130800 -13.572000 7.324484
6.177600 -13.572000 7.342424
6.224400 -13.572000 7.368829
6.271200 -13.572000 7.386030
6.318000 -13.572000 7.406920
6.364800 -13.572000 7.446166
6.411600 -13.572000 7.447150
6.458400 -13.572000 7.447150
6.505200 -13.572000 7.456187
6.552000 -13.572000 7.525963
6.598800 -13.572000 7.579926
6.645600 -13.572000 7.619178
6.692400 -13.572000 7.696367
6.739200 -13.572000 7.704337
6.786000 -13.572000 7.764976
6.832800 -13.572000 7.772055
6.879600 -13.572000 7.812931
6.926400 -13.572000 7.911910
6.973200 -13.572000 7.948046
7.020000 -13.572000 7.963466
7.066800 -13.572000 8.060543
7.113600 -13.572000 8.190273
7.160400 -13.572000 8.222340
7.207200 -13.572000 8.310557
7.254000 -13.572000 8.369583
7.300800 -13.572000 8.430438
7.347600 -13.572000 8.608573
7.394400 -13.572000 8.817913
7.441200 -13.572000 8.936945
7.488000 -13.572000 9.226109
7.534800 -13.572000 9.426711
7.581600 -13.572000 10.206081
7.628400 -13.572000 23.184820
7.675200 -13.572000 23.201721
12.823200 -13.572000 7.529951
12.870000 -13.572000 7.529951
12.916800 -13.572000 7.548948
12.963600 -13.572000 7.503345
13.010400 -13.572000 7.502064
13.057200 -13.572000 7.503345
13.104000 -13.572000 7.534566
13.150800 -13.572000 7.548948
13.197600 -13.572000 7.541170
13.291200 -13.572000 7.564077
13.946400 -13.572000 7.589082
14.086800 -13.572000 7.587529
14.133600 -13.572000 7.607041
14.180400 -13.572000 7.627506
14.461200 -13.572000 7.661164
14.508000 -13.572000 7.648512
14.554800 -13.572000 7.648512
14.601600 -13.572000 7.648512
16.146000 -13.572000 6.334554
16.660800 -13.572000 4.423614
16.848000 -13.572000 3.760527
17.222400 -13.572000 1.859760
17.550000 -13.572000 0.255913
18.673200 -13.572000 0.000000
-18.720000 -13.525200 0.000000
-18.673200 -13.525200 0.000000
-18.626400 -13.525200 0.000000
-18.579600 -13.525200 -14.930946
-18.532800 -13.525200 -14.897940
-18.486000 -13.525200 -14.881779
-18.439200 -13.525200 -14.830542
-18.392400 -13.525200 -14.814719
-18.345600 -13.525200 -14.787641
-18.298800 -13.525200 -14.750989
-18.252000 -13.525200 -14.740927
-18.205200 -13.525200 -14.728747
-18.158400 -13.525200 -14.697893
-18.111600 -13.525200 -14.697893
-18.064800 -13.525200 -14.662574
-18.018000 -13.525200 -14.643564
-17.971200 -13.525200 -14.618162
-17.924400 -13.525200 -14.572681
-17.877600 -13.525200 -14.546316
-17.830800 -13.525200 -14.528849
-17.784000 -13.525200 -14.517689
-17.737200 -13.525200 -14.502713
-17.690400 -13.525200 -14.504123
-17.643600 -13.525200 -14.505980
-17.596800 -13.525200 -14.505980
-17.550000 -13.525200 -14.485886
-17.503200 -13.525200 -14.462072
-17.456400 -13.525200 -14.427297
-17.409600 -13.525200 -14.414125
-17.362800 -13.525200 -14.402490
-17.316000 -13.525200 -14.395812
-17.269200 -13.525200 -14.355459
-17.222400 -13.525200 -14.341289
-17.175600 -13.525200 -14.341289
-17.128800 -13.525200 -14.310599
-17.082000 -13.525200 -14.278190
-17.035200 -13.525200 -14.263646
-16.988400 -13.525200 -14.258536
-16.941600 -13.525200 -14.260201
-16.894800 -13.525200 -14.263646
-16.848000 -13.525200 -14.251006
-16.801200 -13.525200 -14.231420
-16.754400 -13.525200 -14.183495
-16.707600 -13.525200 -14.164337
-16.660800 -13.525200 -14.144317
-16.614000 -13.525200 -14.125790
-16.567200 -13.525200 -14.083303
-16.520400 -13.525200 -14.048213
-16.473600 -13.525200 -14.005656
-16.426800 -13.525200 -13.966015
-16.380000 -13.525200 -13.942170
-16.333200 -13.525200 -13.934896
-16.286400 -13.525200 -13.921730
-16.239600 -13.525200 -13.872682
-16.192800 -13.525200 -13.872682
-16.146000 -13.525200 -13.857394
-16.099200 -13.525200 -13.713144
-16.052400 -13.525200 -13.624484
-14.742000 -13.525200 5.017381
-14.695200 -13.525200 5.047414
-14.648400 -13.525200 5.108631
-14.601600 -13.525200 5.131686
-14.554800 -13.525200 5.173957
-14.508000 -13.525200 5.195754
-14.461200 -13.525200 5.210012
-14.414400 -13.525200 5.226132
-14.367600 -13.525200 5.274613
-14.320800 -13.525200 5.294728
-14.274000 -13.525200 5.303813
-14.227200 -13.525200 5.316370
-14.180400 -13.525200 5.343704
-14.133600 -13.525200 5.365457
-14.086800 -13.525200 5.372972
-14.040000 -13.525200 5.384620
-13.993200 -13.525200 5.391337
-13.946400 -13.525200 5.398923
-13.899600 -13.525200 5.399179
-13.852800 -13.525200 5.403893
-13.806000 -13.525200 5.412960
-13.759200 -13.525200 5.412960
-13.712400 -13.525200 5.421890
-13.665600 -13.525200 5.423684
-13.618800 -13.525200 5.425030
-13.572000 -13.525200 5.433733
-13.525200 -13.525200 5.448139
-13.478400 -13.525200 5.458273
-13.431600 -13.525200 5.489252
-13.384800 -13.525200 5.514231
-13.338000 -13.525200 5.538495
-13.291200 -13.525200 5.560848
-13.244400 -13.525200 5.617231
-9.032400 -13.525200 8.275418
-8.985600 -13.525200 8.145286
-8.938800 -13.525200 8.127653
-8.892000 -13.525200 8.118128
-8.845200 -13.525200 8.099253
-8.798400 -13.525200 7.897869
-8.751600 -13.525200 7.750324
-8.704800 -13.525200 7.620243
-8.658000 -13.525200 7.560816
-8.611200 -13.525200 7.505142
-8.564400 -13.525200 7.457934
-8.517600 -13.525200 7.398302
-8.470800 -13.525200 7.329241
-8.424000 -13.525200 7.315206
-8.377200 -13.525200 7.275841
-8.330400 -13.525200 7.236954
-8.283600 -13.525200 7.177493
-8.236800 -13.525200 7.123953
-8.190000 -13.525200 7.100631
-8.143200 -13.525200 7.073538
-8.096400 -13.525200 7.038559
-8.049600 -13.525200 7.011914
-8.002800 -13.525200 6.952087
-7.956000 -13.525200 6.910076
-7.909200 -13.525200 6.903227
-7.862400 -13.525200 6.869552
-7.815600 -13.525200 6.857014
-7.768800 -13.525200 6.838693
-7.722000 -13.525200 6.833475
-7.675200 -13.525200 6.828980
-7.628400 -13.525200 6.811294
-7.581600 -13.525200 6.769646
-7.534800 -13.525200 6.749809
-7.488000 -13.525200 6.722517
-7.441200 -13.525200 6.686623
-7.394400 -13.525200 6.660512
-7.347600 -13.525200 6.641943
-7.300800 -13.525200 6.630950
-7.254000 -13.525200 6.590580
-7.207200 -13.525200 6.557374
-7.160400 -13.525200 6.552991
-7.113600 -13.525200 6.513519
-7.066800 -13.525200 6.490805
-7.020000 -13.525200 6.458865
-6.973200 -13.525200 6.437529
-6.926400 -13.525200 6.425944
-6.879600 -13.525200 6.407546
-6.832800 -13.525200 6.374322
-6.786000 -13.525200 6.363033
-6.739200 -13.525200 6.321730
-6.692400 -13.525200 6.299176
-6.645600 -13.525200 6.294688
-6.598800 -13.525200 6.290013
-6.552000 -13.525200 6.286181
-6.505200 -13.525200 6.290013
-6.458400 -13.525200 6.291958
-6.411600 -13.525200 6.295601
-6.364800 -13.525200 6.269277
-6.318000 -13.525200 6.240163
-6.271200 -13.525200 6.220075
-6.224400 -13.525200 6.171043
-6.177600 -13.525200 6.117533
-6.130800 -13.525200 6.107701
-6.084000 -13.525200 6.101390
-6.037200 -13.525200 6.092982
-5.990400 -13.525200 6.082811
-5.943600 -13.525200 6.045763
-5.896800 -13.525200 6.036261
-5.850000 -13.525200 6.028265
-5.803200 -13.525200 6.023705
-5.756400 -13.525200 6.005960
-5.709600 -13.525200 5.991986
-5.662800 -13.525200 5.983235
-5.616000 -13.525200 5.978606
-5.569200 -13.525200 5.954839
-5.522400 -13.525200 5.946193
-5.475600 -13.525200 5.932955
-5.428800 -13.525200 5.915662
-5.382000 -13.525200 5.892198
-5.335200 -13.525200 5.871758
-5.288400 -13.525200 5.867327
-5.241600 -13.525200 5.864645
-5.194800 -13.525200 5.858842
-5.148000 -13.525200 5.851219
-5.101200 -13.525200 5.827287
-5.054400 -13.525200 5.803434
-5.007600 -13.525200 5.780863
-4.960800 -13.525200 5.782495
-4.914000 -13.525200 5.767015
-4.867200 -13.525200 5.757931
-4.820400 -13.525200 5.755520
-4.773600 -13.525200 5.746239
-4.726800 -13.525200 5.746239
-4.680000 -13.525200 5.728973
-4.633200 -13.525200 5.711224
-4.586400 -13.525200 5.699117
-4.539600 -13.525200 5.692274
-4.492800 -13.525200 5.696111
-4.446000 -13.525200 5.671666
-4.399200 -13.525200 5.655695
-4.352400 -13.525200 5.647336
-4.305600 -13.525200 5.638442
-4.258800 -13.525200 5.619174
-4.212000 -13.525200 5.610212
-4.165200 -13.525200 5.610137
-4.118400 -13.525200 5.610137
-4.071600 -13.525200 5.619174
-4.024800 -13.525200 5.627807
-3.978000 -13.525200 5.643961
-3.931200 -13.525200 5.653941
-3.884400 -13.525200 5.657581
-3.837600 -13.525200 5.627807
-3.790800 -13.525200 5.599047
-3.744000 -13.525200 5.596444
-3.697200 -13.525200 5.585197
-3.650400 -13.525200 5.579077
-3.603600 -13.525200 5.570243
-3.556800 -13.525200 5.559261
-3.510000 -13.525200 5.559261
-3.463200 -13.525200 5.548170
-3.416400 -13.525200 5.548170
-3.369600 -13.525200 5.547515
-3.322800 -13.525200 5.542241
-3.276000 -13.525200 5.534283
-3.229200 -13.525200 5.525084
-3.182400 -13.525200 5.523601
-3.135600 -13.525200 5.518257
-3.088800 -13.525200 5.511055
-3.042000 -13.525200 5.489714
-2.995200 -13.525200 5.482791
-2.948400 -13.525200 5.480351
-2.901600 -13.525200 5.479708
-2.854800 -13.525200 5.445734
-2.808000 -13.525200 5.435524
-2.761200 -13.525200 5.426666
-2.714400 -13.525200 5.419669
-2.667600 -13.525200 5.410751
-2.620800 -13.525200 5.386881
-2.574000 -13.525200 5.371857
-2.527200 -13.525200 5.358363
-2.480400 -13.525200 5.308169
-2.433600 -13.525200 5.308169
-2.386800 -13.525200 5.297292
-2.340000 -13.525200 5.297292
-2.293200 -13.525200 5.297292
-2.246400 -13.525200 5.312114
-2.199600 -13.525200 5.321605
-2.152800 -13.525200 5.327040
-2.106000 -13.525200 5.335531
-2.059200 -13.525200 5.337320
-2.012400 -13.525200 5.337320
-1.965600 -13.525200 5.337320
-1.918800 -13.525200 5.322979
-1.872000 -13.525200 5.320075
-1.825200 -13.525200 5.320075
-1.778400 -13.525200 5.318775
-1.731600 -13.525200 5.317795
-1.684800 -13.525200 5.310471
-1.638000 -13.525200 5.298401
-1.591200 -13.525200 5.273300
-1.544400 -13.525200 5.242131
-1.497600 -13.525200 5.235990
-1.450800 -13.525200 5.205419
-1.404000 -13.525200 5.204237
-1.357200 -13.525200 5.183551
-1.310400 -13.525200 5.183880
-1.263600 -13.525200 5.183880
-1.216800 -13.525200 5.183551
-1.170000 -13.525200 5.175187
-1.123200 -13.525200 5.175187
-1.076400 -13.525200 5.168375
-1.029600 -13.525200 5.160897
-0.982800 -13.525200 5.153471
-0.936000 -13.525200 5.153461
-0.889200 -13.525200 5.168724
-0.842400 -13.525200 5.191047
-0.795600 -13.525200 5.186866
-0.748800 -13.525200 5.176547
-0.702000 -13.525200 5.143945
-0.655200 -13.525200 5.143945
-0.608400 -13.525200 5.143945
-0.561600 -13.525200 5.142293
-0.514800 -13.525200 5.123901
-0.468000 -13.525200 5.123901
-0.421200 -13.525200 5.130058
-0.374400 -13.525200 5.137476
-0.327600 -13.525200 5.142401
-0.280800 -13.525200 5.142148
-0.234000 -13.525200 5.129166
-0.187200 -13.525200 5.117912
-0.140400 -13.525200 5.114458
-0.093600 -13.525200 5.114458
-0.046800 -13.525200 5.117912
0.000000 -13.525200 5.112644
0.046800 -13.525200 5.112327
0.093600 -13.525200 5.100836
0.140400 -13.525200 5.114425
0.187200 -13.525200 5.114425
0.234000 -13.525200 5.123356
0.280800 -13.525200 5.124060
0.327600 -13.525200 5.135348
0.374400 -13.525200 5.146232
0.421200 -13.525200 5.171667
0.468000 -13.525200 5.163032
0.514800 -13.525200 5.163032
0.561600 -13.525200 5.163032
0.608400 -13.525200 5.172244
0.655200 -13.525200 5.175014
0.702000 -13.525200 5.192340
0.748800 -13.525200 5.191095
0.795600 -13.525200 5.192340
0.842400 -13.525200 5.198953
0.889200 -13.525200 5.225465
0.936000 -13.525200 5.198953
0.982800 -13.525200 5.193500
1.029600 -13.525200 5.205879
1.076400 -13.525200 5.210667
1.123200 -13.525200 5.229846
1.170000 -13.525200 5.233296
1.216800 -13.525200 5.242805
1.263600 -13.525200 5.258701
1.310400 -13.525200 5.289174
1.357200 -13.525200 5.304675
1.404000 -13.525200 5.333296
1.450800 -13.525200 5.344431
1.497600 -13.525200 5.349334
1.544400 -13.525200 5.349334
1.591200 -13.525200 5.355727
1.638000 -13.525200 5.361102
1.684800 -13.525200 5.373286
1.731600 -13.525200 5.373101
1.778400 -13.525200 5.385670
1.825200 -13.525200 5.388418
1.872000 -13.525200 5.406614
1.918800 -13.525200 5.407702
1.965600 -13.525200 5.409968
2.012400 -13.525200 5.425154
2.059200 -13.525200 5.443270
2.106000 -13.525200 5.465912
2.152800 -13.525200 5.468421
2.199600 -13.525200 5.473381
2.246400 -13.525200 5.488231
2.293200 -13.525200 5.495333
2.340000 -13.525200 5.505782
2.386800 -13.525200 5.523271
2.433600 -13.525200 5.540321
2.480400 -13.525200 5.548889
2.527200 -13.525200 5.567298
2.574000 -13.525200 5.571350
2.620800 -13.525200 5.578926
2.667600 -13.525200 5.610551
2.714400 -13.525200 5.618362
2.761200 -13.525200 5.619702
2.808000 -13.525200 5.636658
2.854800 -13.525200 5.657458
2.901600 -13.525200 5.662207
2.948400 -13.525200 5.691399
2.995200 -13.525200 5.706607
3.042000 -13.525200 5.701694
3.088800 -13.525200 5.701694
3.135600 -13.525200 5.706607
3.182400 -13.525200 5.725768
3.229200 -13.525200 5.736984
3.276000 -13.525200 5.754838
3.322800 -13.525200 5.754838
3.369600 -13.525200 5.784387
3.416400 -13.525200 5.806507
3.463200 -13.525200 5.861036
3.510000 -13.525200 5.864465
3.556800 -13.525200 5.880043
3.603600 -13.525200 5.890176
3.650400 -13.525200 5.890790
3.697200 -13.525200 5.891789
3.744000 -13.525200 5.912398
3.790800 -13.525200 5.934461
3.837600 -13.525200 5.958962
3.884400 -13.525200 5.993401
3.931200 -13.525200 5.989930
3.978000 -13.525200 6.009178
4.024800 -13.525200 6.013760
4.071600 -13.525200 6.031172
4.118400 -13.525200 6.076692
4.165200 -13.525200 6.090807
4.212000 -13.525200 6.092678
4.258800 -13.525200 6.138158
4.305600 -13.525200 6.179894
4.352400 -13.525200 6.223177
4.399200 -13.525200 6.232005
4.446000 -13.525200 6.227705
4.492800 -13.525200 6.242401
4.539600 -13.525200 6.252952
4.586400 -13.525200 6.264647
4.633200 -13.525200 6.264647
4.680000 -13.525200 6.296066
4.726800 -13.525200 6.348749
4.773600 -13.525200 6.395525
4.820400 -13.525200 6.395525
4.867200 -13.525200 6.424041
4.914000 -13.525200 6.436398
4.960800 -13.525200 6.471995
5.007600 -13.525200 6.504228
5.054400 -13.525200 6.540541
5.101200 -13.525200 6.547464
5.148000 -13.525200 6.554118
5.194800 -13.525200 6.559250
5.241600 -13.525200 6.575675
5.288400 -13.525200 6.633964
5.335200 -13.525200 6.686064
5.382000 -13.525200 6.730858
5.428800 -13.525200 6.777433
5.475600 -13.525200 6.858150
5.522400 -13.525200 6.906291
5.569200 -13.525200 6.918718
5.616000 -13.525200 6.983670
5.662800 -13.525200 6.996146
5.709600 -13.525200 7.062322
5.756400 -13.525200 7.104249
5.803200 -13.525200 7.153931
5.850000 -13.525200 7.161309
5.896800 -13.525200 7.202317
5.943600 -13.525200 7.228072
5.990400 -13.525200 7.244046
6.037200 -13.525200 7.281963
6.084000 -13.525200 7.300467
6.130800 -13.525200 7.322767
6.177600 -13.525200 7.326997
6.224400 -13.525200 7.362229
6.271200 -13.525200 7.368829
6.318000 -13.525200 7.413639
6.364800 -13.525200 7.447150
6.411600 -13.525200 7.447410
6.458400 -13.525200 7.452706
6.505200 -13.525200 7.479892
6.552000 -13.525200 7.483178
6.598800 -13.525200 7.555137
6.645600 -13.525200 7.596771
6.692400 -13.525200 7.665474
6.739200 -13.525200 7.703193
6.786000 -13.525200 7.749175
6.832800 -13.525200 7.769422
6.879600 -13.525200 7.806806
6.926400 -13.525200 7.863068
6.973200 -13.525200 7.931921
7.020000 -13.525200 7.951468
7.066800 -13.525200 8.001485
7.113600 -13.525200 8.114215
7.160400 -13.525200 8.146843
7.207200 -13.525200 8.279468
7.254000 -13.525200 8.310557
7.300800 -13.525200 8.430438
7.347600 -13.525200 8.616165
7.394400 -13.525200 8.807216
7.441200 -13.525200 8.968866
7.488000 -13.525200 9.236198
7.534800 -13.525200 9.441705
7.581600 -13.525200 10.322043
7.628400 -13.525200 23.188385
7.675200 -13.525200 23.214891
7.722000 -13.525200 29.401530
12.916800 -13.525200 7.556530
12.963600 -13.525200 7.529833
13.010400 -13.525200 7.513368
13.057200 -13.525200 7.513368
13.104000 -13.525200 7.534566
13.384800 -13.525200 7.568495
13.431600 -13.525200 7.565846
13.572000 -13.525200 7.553556
14.461200 -13.525200 7.681480
14.508000 -13.525200 7.687288
14.554800 -13.525200 7.687288
14.601600 -13.525200 7.677169
14.648400 -13.525200 7.672679
16.801200 -13.525200 3.895368
16.848000 -13.525200 3.783833
16.894800 -13.525200 3.596011
17.456400 -13.525200 0.973065
17.503200 -13.525200 0.741975
17.550000 -13.525200 0.472105
-18.720000 -13.478400 0.000000
-18.673200 -13.478400 0.000000
-18.626400 -13.478400 0.000000
-18.579600 -13.478400 -14.927615
-18.532800 -13.478400 -14.881779
-18.486000 -13.478400 -14.839579
-18.439200 -13.478400 -14.826567
-18.392400 -13.478400 -14.822522
-18.345600 -13.478400 -14.800468
-18.298800 -13.478400 -14.750989
-18.252000 -13.478400 -14.735767
-18.205200 -13.478400 -14.728747
-18.158400 -13.478400 -14.697893
-18.111600 -13.478400 -14.697893
-18.064800 -13.478400 -14.662574
-18.018000 -13.478400 -14.643564
-17.971200 -13.478400 -14.632665
-17.924400 -13.478400 -14.607501
-17.877600 -13.478400 -14.572681
-17.830800 -13.478400 -14.549298
-17.784000 -13.478400 -14.543647
-17.737200 -13.478400 -14.518883
-17.690400 -13.478400 -14.518883
-17.643600 -13.478400 -14.520944
-17.596800 -13.478400 -14.518883
-17.550000 -13.478400 -14.504123
-17.503200 -13.478400 -14.485886
-17.456400 -13.478400 -14.441308
-17.409600 -13.478400 -14.426818
-17.362800 -13.478400 -14.414125
-17.316000 -13.478400 -14.414125
-17.269200 -13.478400 -14.412111
-17.222400 -13.478400 -14.354917
-17.175600 -13.478400 -14.354917
-17.128800 -13.478400 -14.341289
-17.082000 -13.478400 -14.292972
-17.035200 -13.478400 -14.292972
-16.988400 -13.478400 -14.263646
-16.941600 -13.478400 -14.266491
-16.894800 -13.478400 -14.292145
-16.848000 -13.478400 -14.266491
-16.801200 -13.478400 -14.242265
-16.754400 -13.478400 -14.195176
-16.707600 -13.478400 -14.175488
-16.660800 -13.478400 -14.157918
-16.614000 -13.478400 -14.135068
-16.567200 -13.478400 -14.113709
-16.520400 -13.478400 -14.048213
-16.473600 -13.478400 -14.012557
-16.426800 -13.478400 -13.966015
-16.380000 -13.478400 -13.936507
-16.333200 -13.478400 -13.932768
-16.286400 -13.478400 -13.909222
-16.239600 -13.478400 -13.849868
-16.192800 -13.478400 -13.849868
-16.146000 -13.478400 -13.713144
-16.099200 -13.478400 -13.642387
-14.742000 -13.478400 5.025251
-14.695200 -13.478400 5.047414
-14.648400 -13.478400 5.108631
-14.601600 -13.478400 5.168007
-14.554800 -13.478400 5.199360
-14.508000 -13.478400 5.209552
-14.461200 -13.478400 5.226028
-14.414400 -13.478400 5.274613
-14.367600 -13.478400 5.292135
-14.320800 -13.478400 5.310152
-14.274000 -13.478400 5.329498
-14.227200 -13.478400 5.343704
-14.180400 -13.478400 5.362014
-14.133600 -13.478400 5.372309
-14.086800 -13.478400 5.384948
-14.040000 -13.478400 5.396000
-13.993200 -13.478400 5.398820
-13.946400 -13.478400 5.403893
-13.899600 -13.478400 5.406581
-13.852800 -13.478400 5.410562
-13.806000 -13.478400 5.424312
-13.759200 -13.478400 5.424312
-13.712400 -13.478400 5.425030
-13.665600 -13.478400 5.432600
-13.618800 -13.478400 5.440022
-13.572000 -13.478400 5.453486
-13.525200 -13.478400 5.464996
-13.478400 -13.478400 5.489252
-13.431600 -13.478400 5.518874
-13.384800 -13.478400 5.532294
-13.338000 -13.478400 5.564203
-13.291200 -13.478400 5.589447
-9.032400 -13.478400 8.379989
-8.985600 -13.478400 8.154553
-8.938800 -13.478400 8.127653
-8.892000 -13.478400 8.118128
-8.845200 -13.478400 8.099253
-8.798400 -13.478400 7.897869
-8.751600 -13.478400 7.702879
-8.704800 -13.478400 7.618369
-8.658000 -13.478400 7.560055
-8.611200 -13.478400 7.485187
-8.564400 -13.478400 7.454725
-8.517600 -13.478400 7.336872
-8.470800 -13.478400 7.318810
-8.424000 -13.478400 7.304419
-8.377200 -13.478400 7.250377
-8.330400 -13.478400 7.236178
-8.283600 -13.478400 7.175702
-8.236800 -13.478400 7.113360
-8.190000 -13.478400 7.085361
-8.143200 -13.478400 7.055419
-8.096400 -13.478400 7.027558
-8.049600 -13.478400 6.971653
-8.002800 -13.478400 6.928814
-7.956000 -13.478400 6.903227
-7.909200 -13.478400 6.865792
-7.862400 -13.478400 6.850016
-7.815600 -13.478400 6.835933
-7.768800 -13.478400 6.820509
-7.722000 -13.478400 6.801085
-7.675200 -13.478400 6.794443
-7.628400 -13.478400 6.785475
-7.581600 -13.478400 6.758153
-7.534800 -13.478400 6.745828
-7.488000 -13.478400 6.714236
-7.441200 -13.478400 6.676887
-7.394400 -13.478400 6.653570
-7.347600 -13.478400 6.628885
-7.300800 -13.478400 6.607599
-7.254000 -13.478400 6.574856
-7.207200 -13.478400 6.535528
-7.160400 -13.478400 6.535528
-7.113600 -13.478400 6.513519
-7.066800 -13.478400 6.490805
-7.020000 -13.478400 6.458865
-6.973200 -13.478400 6.434581
-6.926400 -13.478400 6.424140
-6.879600 -13.478400 6.406473
-6.832800 -13.478400 6.367330
-6.786000 -13.478400 6.332034
-6.739200 -13.478400 6.295689
-6.692400 -13.478400 6.286181
-6.645600 -13.478400 6.286181
-6.598800 -13.478400 6.281901
-6.552000 -13.478400 6.271124
-6.505200 -13.478400 6.275044
-6.458400 -13.478400 6.273378
-6.411600 -13.478400 6.271124
-6.364800 -13.478400 6.240163
-6.318000 -13.478400 6.203696
-6.271200 -13.478400 6.171043
-6.224400 -13.478400 6.123697
-6.177600 -13.478400 6.091277
-6.130800 -13.478400 6.082811
-6.084000 -13.478400 6.070291
-6.037200 -13.478400 6.052622
-5.990400 -13.478400 6.052301
-5.943600 -13.478400 6.030587
-5.896800 -13.478400 6.030587
-5.850000 -13.478400 6.030587
-5.803200 -13.478400 6.027885
-5.756400 -13.478400 6.007402
-5.709600 -13.478400 5.991986
-5.662800 -13.478400 5.983235
-5.616000 -13.478400 5.978606
-5.569200 -13.478400 5.950976
-5.522400 -13.478400 5.941657
-5.475600 -13.478400 5.918046
-5.428800 -13.478400 5.912538
-5.382000 -13.478400 5.892198
-5.335200 -13.478400 5.871923
-5.288400 -13.478400 5.851219
-5.241600 -13.478400 5.848953
-5.194800 -13.478400 5.848953
-5.148000 -13.478400 5.836870
-5.101200 -13.478400 5.813416
-5.054400 -13.478400 5.796915
-5.007600 -13.478400 5.774054
-4.960800 -13.478400 5.780863
-4.914000 -13.478400 5.764764
-4.867200 -13.478400 5.755520
-4.820400 -13.478400 5.749741
-4.773600 -13.478400 5.728973
-4.726800 -13.478400 5.725932
-4.680000 -13.478400 5.705513
-4.633200 -13.478400 5.696111
-4.586400 -13.478400 5.678529
-4.539600 -13.478400 5.674518
-4.492800 -13.478400 5.674518
-4.446000 -13.478400 5.650381
-4.399200 -13.478400 5.647336
-4.352400 -13.478400 5.642189
-4.305600 -13.478400 5.623003
-4.258800 -13.478400 5.619174
-4.212000 -13.478400 5.608066
-4.165200 -13.478400 5.607311
-4.118400 -13.478400 5.608066
-4.071600 -13.478400 5.608066
-4.024800 -13.478400 5.610137
-3.978000 -13.478400 5.627807
-3.931200 -13.478400 5.638435
-3.884400 -13.478400 5.653017
-3.837600 -13.478400 5.627807
-3.790800 -13.478400 5.594271
-3.744000 -13.478400 5.593252
-3.697200 -13.478400 5.579077
-3.650400 -13.478400 5.570943
-3.603600 -13.478400 5.551678
-3.556800 -13.478400 5.548170
-3.510000 -13.478400 5.551678
-3.463200 -13.478400 5.547515
-3.416400 -13.478400 5.542241
-3.369600 -13.478400 5.540986
-3.322800 -13.478400 5.534283
-3.276000 -13.478400 5.528596
-3.229200 -13.478400 5.515748
-3.182400 -13.478400 5.514505
-3.135600 -13.478400 5.511055
-3.088800 -13.478400 5.501782
-3.042000 -13.478400 5.489660
-2.995200 -13.478400 5.479708
-2.948400 -13.478400 5.458801
-2.901600 -13.478400 5.435524
-2.854800 -13.478400 5.426666
-2.808000 -13.478400 5.421496
-2.761200 -13.478400 5.413229
-2.714400 -13.478400 5.388221
-2.667600 -13.478400 5.384437
-2.620800 -13.478400 5.382304
-2.574000 -13.478400 5.355670
-2.527200 -13.478400 5.330750
-2.480400 -13.478400 5.302476
-2.433600 -13.478400 5.297292
-2.386800 -13.478400 5.285752
-2.340000 -13.478400 5.285752
-2.293200 -13.478400 5.285752
-2.246400 -13.478400 5.297292
-2.199600 -13.478400 5.302121
-2.152800 -13.478400 5.321605
-2.106000 -13.478400 5.327040
-2.059200 -13.478400 5.347996
-2.012400 -13.478400 5.348351
-1.965600 -13.478400 5.355641
-1.918800 -13.478400 5.349712
-1.872000 -13.478400 5.349712
-1.825200 -13.478400 5.329653
-1.778400 -13.478400 5.322979
-1.731600 -13.478400 5.321537
-1.684800 -13.478400 5.310615
-1.638000 -13.478400 5.300274
-1.591200 -13.478400 5.278251
-1.544400 -13.478400 5.256677
-1.497600 -13.478400 5.242131
-1.450800 -13.478400 5.207564
-1.404000 -13.478400 5.205419
-1.357200 -13.478400 5.183551
-1.310400 -13.478400 5.183880
-1.263600 -13.478400 5.183880
-1.216800 -13.478400 5.177937
-1.170000 -13.478400 5.168724
-1.123200 -13.478400 5.168724
-1.076400 -13.478400 5.153471
-1.029600 -13.478400 5.153471
-0.982800 -13.478400 5.153461
-0.936000 -13.478400 5.146654
-0.889200 -13.478400 5.160897
-0.842400 -13.478400 5.183409
-0.795600 -13.478400 5.183409
-0.748800 -13.478400 5.183409
-0.702000 -13.478400 5.143945
-0.655200 -13.478400 5.142293
-0.608400 -13.478400 5.142293
-0.561600 -13.478400 5.130696
-0.514800 -13.478400 5.123901
-0.468000 -13.478400 5.123901
-0.421200 -13.478400 5.124605
-0.374400 -13.478400 5.128049
-0.327600 -13.478400 5.129166
-0.280800 -13.478400 5.128049
-0.234000 -13.478400 5.112327
-0.187200 -13.478400 5.109492
-0.140400 -13.478400 5.105498
-0.093600 -13.478400 5.109492
-0.046800 -13.478400 5.109561
0.000000 -13.478400 5.100836
0.046800 -13.478400 5.100230
0.093600 -13.478400 5.092666
0.140400 -13.478400 5.095695
0.187200 -13.478400 5.100230
0.234000 -13.478400 5.103810
0.280800 -13.478400 5.109842
0.327600 -13.478400 5.122153
0.374400 -13.478400 5.124984
0.421200 -13.478400 5.134710
0.468000 -13.478400 5.135348
0.514800 -13.478400 5.138730
0.561600 -13.478400 5.130197
0.608400 -13.478400 5.138730
0.655200 -13.478400 5.144209
0.702000 -13.478400 5.148389
0.748800 -13.478400 5.152854
0.795600 -13.478400 5.175014
0.842400 -13.478400 5.182363
0.889200 -13.478400 5.192340
0.936000 -13.478400 5.191095
0.982800 -13.478400 5.183270
1.029600 -13.478400 5.193500
1.076400 -13.478400 5.214379
1.123200 -13.478400 5.230490
1.170000 -13.478400 5.233296
1.216800 -13.478400 5.248519
1.263600 -13.478400 5.257229
1.310400 -13.478400 5.282290
1.357200 -13.478400 5.304515
1.404000 -13.478400 5.332486
1.450800 -13.478400 5.333296
1.497600 -13.478400 5.344431
1.544400 -13.478400 5.341324
1.591200 -13.478400 5.350407
1.638000 -13.478400 5.355727
1.684800 -13.478400 5.369831
1.731600 -13.478400 5.369831
1.778400 -13.478400 5.370407
1.825200 -13.478400 5.376083
1.872000 -13.478400 5.388249
1.918800 -13.478400 5.388418
1.965600 -13.478400 5.406614
2.012400 -13.478400 5.409968
2.059200 -13.478400 5.420609
2.106000 -13.478400 5.447493
2.152800 -13.478400 5.465509
2.199600 -13.478400 5.467278
2.246400 -13.478400 5.478335
2.293200 -13.478400 5.493154
2.340000 -13.478400 5.505782
2.386800 -13.478400 5.517087
2.433600 -13.478400 5.524301
2.480400 -13.478400 5.539294
2.527200 -13.478400 5.560007
2.574000 -13.478400 5.563163
2.620800 -13.478400 5.567298
2.667600 -13.478400 5.575491
2.714400 -13.478400 5.592467
2.761200 -13.478400 5.619702
2.808000 -13.478400 5.638443
2.854800 -13.478400 5.662207
2.901600 -13.478400 5.662207
2.948400 -13.478400 5.691399
2.995200 -13.478400 5.701694
3.042000 -13.478400 5.679144
3.088800 -13.478400 5.679144
3.135600 -13.478400 5.701694
3.182400 -13.478400 5.710259
3.229200 -13.478400 5.725768
3.276000 -13.478400 5.743243
3.322800 -13.478400 5.744293
3.369600 -13.478400 5.754838
3.416400 -13.478400 5.790918
3.463200 -13.478400 5.828355
3.510000 -13.478400 5.855919
3.556800 -13.478400 5.863470
3.603600 -13.478400 5.887343
3.650400 -13.478400 5.890176
3.697200 -13.478400 5.890176
3.744000 -13.478400 5.891789
3.790800 -13.478400 5.903821
3.837600 -13.478400 5.924374
3.884400 -13.478400 5.959177
3.931200 -13.478400 5.973244
3.978000 -13.478400 5.993401
4.024800 -13.478400 6.001311
4.071600 -13.478400 6.031172
4.118400 -13.478400 6.054733
4.165200 -13.478400 6.076692
4.212000 -13.478400 6.083836
4.258800 -13.478400 6.137598
4.305600 -13.478400 6.159570
4.352400 -13.478400 6.203019
4.399200 -13.478400 6.224709
4.446000 -13.478400 6.227705
4.492800 -13.478400 6.243850
4.539600 -13.478400 6.257478
4.586400 -13.478400 6.273895
4.633200 -13.478400 6.273895
4.680000 -13.478400 6.296066
4.726800 -13.478400 6.313351
4.773600 -13.478400 6.362895
4.820400 -13.478400 6.371908
4.867200 -13.478400 6.415612
4.914000 -13.478400 6.436398
4.960800 -13.478400 6.471995
5.007600 -13.478400 6.502328
5.054400 -13.478400 6.515382
5.101200 -13.478400 6.546307
5.148000 -13.478400 6.552637
5.194800 -13.478400 6.554862
5.241600 -13.478400 6.559672
5.288400 -13.478400 6.589467
5.335200 -13.478400 6.682957
5.382000 -13.478400 6.710138
5.428800 -13.478400 6.730858
5.475600 -13.478400 6.816111
5.522400 -13.478400 6.877204
5.569200 -13.478400 6.906291
5.616000 -13.478400 6.983670
5.662800 -13.478400 7.009791
5.709600 -13.478400 7.065630
5.756400 -13.478400 7.106427
5.803200 -13.478400 7.177025
5.850000 -13.478400 7.177025
5.896800 -13.478400 7.213978
5.943600 -13.478400 7.228072
5.990400 -13.478400 7.244504
6.037200 -13.478400 7.281963
6.084000 -13.478400 7.297978
6.130800 -13.478400 7.315175
6.177600 -13.478400 7.318060
6.224400 -13.478400 7.326997
6.271200 -13.478400 7.368829
6.318000 -13.478400 7.396006
6.364800 -13.478400 7.446166
6.411600 -13.478400 7.452706
6.458400 -13.478400 7.454000
6.505200 -13.478400 7.483178
6.552000 -13.478400 7.526306
6.598800 -13.478400 7.555137
6.645600 -13.478400 7.596771
6.692400 -13.478400 7.675731
6.739200 -13.478400 7.714595
6.786000 -13.478400 7.749175
6.832800 -13.478400 7.769422
6.879600 -13.478400 7.806806
6.926400 -13.478400 7.863068
6.973200 -13.478400 7.914576
7.020000 -13.478400 7.949511
7.066800 -13.478400 8.001485
7.113600 -13.478400 8.130431
7.160400 -13.478400 8.133261
7.207200 -13.478400 8.222340
7.254000 -13.478400 8.265617
7.300800 -13.478400 8.397159
7.347600 -13.478400 8.500240
7.394400 -13.478400 8.707536
7.441200 -13.478400 8.858674
7.488000 -13.478400 9.226109
7.534800 -13.478400 9.494326
7.581600 -13.478400 10.603699
7.628400 -13.478400 23.188565
7.675200 -13.478400 29.398215
7.722000 -13.478400 29.409103
13.057200 -13.478400 7.503345
13.338000 -13.478400 7.564077
13.384800 -13.478400 7.568495
13.431600 -13.478400 7.564077
13.478400 -13.478400 7.564077
13.712400 -13.478400 7.555359
13.899600 -13.478400 7.587437
13.946400 -13.478400 7.587437
13.993200 -13.478400 7.587437
14.040000 -13.478400 7.587437
14.086800 -13.478400 7.587529
14.554800 -13.478400 7.689703
14.601600 -13.478400 7.687288
14.648400 -13.478400 7.681480
16.005600 -13.478400 6.340263
16.052400 -13.478400 6.347440
16.848000 -13.478400 3.845295
17.503200 -13.478400 0.952392
-18.720000 -13.431600 0.000000
-18.673200 -13.431600 0.000000
-18.626400 -13.431600 0.000000
-18.579600 -13.431600 -14.860905
-18.532800 -13.431600 -14.826106
-18.486000 -13.431600 -14.803607
-18.439200 -13.431600 -14.800468
-18.392400 -13.431600 -14.785767
-18.345600 -13.431600 -14.775972
-18.298800 -13.431600 -14.746609
-18.252000 -13.431600 -14.728747
-18.205200 -13.431600 -14.709775
-18.158400 -13.431600 -14.697893
-18.111600 -13.431600 -14.697893
-18.064800 -13.431600 -14.662574
-18.018000 -13.431600 -14.643564
-17.971200 -13.431600 -14.618162
-17.924400 -13.431600 -14.591341
-17.877600 -13.431600 -14.572681
-17.830800 -13.431600 -14.548786
-17.784000 -13.431600 -14.542443
-17.737200 -13.431600 -14.517689
-17.690400 -13.431600 -14.518883
-17.643600 -13.431600 -14.518883
-17.596800 -13.431600 -14.518883
-17.550000 -13.431600 -14.502713
-17.503200 -13.431600 -14.485886
-17.456400 -13.431600 -14.448163
-17.409600 -13.431600 -14.441308
-17.362800 -13.431600 -14.427297
-17.316000 -13.431600 -14.427297
-17.269200 -13.431600 -14.418226
-17.222400 -13.431600 -14.354917
-17.175600 -13.431600 -14.365615
-17.128800 -13.431600 -14.354917
-17.082000 -13.431600 -14.300275
-17.035200 -13.431600 -14.312982
-16.988400 -13.431600 -14.292972
-16.941600 -13.431600 -14.292972
-16.894800 -13.431600 -14.292972
-16.848000 -13.431600 -14.286112
-16.801200 -13.431600 -14.255090
-16.754400 -13.431600 -14.231420
-16.707600 -13.431600 -14.175488
-16.660800 -13.431600 -14.149828
-16.614000 -13.431600 -14.131425
-16.567200 -13.431600 -14.083303
-16.520400 -13.431600 -14.039344
-16.473600 -13.431600 -14.012557
-16.426800 -13.431600 -13.966015
-16.380000 -13.431600 -13.936507
-16.333200 -13.431600 -13.925821
-16.286400 -13.431600 -13.857394
-16.239600 -13.431600 -13.804517
-16.192800 -13.431600 -13.792317
-16.146000 -13.431600 -13.699030
-14.742000 -13.431600 5.038508
-14.695200 -13.431600 5.096915
-14.648400 -13.431600 5.149446
-14.601600 -13.431600 5.195754
-14.554800 -13.431600 5.204814
-14.508000 -13.431600 5.220271
-14.461200 -13.431600 5.278645
-14.414400 -13.431600 5.294931
-14.367600 -13.431600 5.311944
-14.320800 -13.431600 5.329498
-14.274000 -13.431600 5.346698
-14.227200 -13.431600 5.362014
-14.180400 -13.431600 5.371960
-14.133600 -13.431600 5.384948
-14.086800 -13.431600 5.392386
-14.040000 -13.431600 5.398212
-13.993200 -13.431600 5.406581
-13.946400 -13.431600 5.410562
-13.899600 -13.431600 5.411352
-13.852800 -13.431600 5.412960
-13.806000 -13.431600 5.431092
-13.759200 -13.431600 5.432600
-13.712400 -13.431600 5.441632
-13.665600 -13.431600 5.447990
-13.618800 -13.431600 5.463362
-13.572000 -13.431600 5.469312
-13.525200 -13.431600 5.489252
-13.478400 -13.431600 5.518874
-13.431600 -13.431600 5.538495
-13.384800 -13.431600 5.557613
-13.338000 -13.431600 5.617231
-9.032400 -13.431600 8.393672
-8.985600 -13.431600 8.223434
-8.938800 -13.431600 8.127653
-8.892000 -13.431600 8.118238
-8.845200 -13.431600 8.107182
-8.798400 -13.431600 7.855434
-8.751600 -13.431600 7.668618
-8.704800 -13.431600 7.599648
-8.658000 -13.431600 7.511504
-8.611200 -13.431600 7.481784
-8.564400 -13.431600 7.427889
-8.517600 -13.431600 7.336159
-8.470800 -13.431600 7.318768
-8.424000 -13.431600 7.275841
-8.377200 -13.431600 7.247920
-8.330400 -13.431600 7.210447
-8.283600 -13.431600 7.162037
-8.236800 -13.431600 7.113360
-8.190000 -13.431600 7.064905
-8.143200 -13.431600 7.047951
-8.096400 -13.431600 7.011914
-8.049600 -13.431600 6.943396
-8.002800 -13.431600 6.903678
-7.956000 -13.431600 6.865792
-7.909200 -13.431600 6.849013
-7.862400 -13.431600 6.835933
-7.815600 -13.431600 6.819421
-7.768800 -13.431600 6.779608
-7.722000 -13.431600 6.769646
-7.675200 -13.431600 6.769646
-7.628400 -13.431600 6.764385
-7.581600 -13.431600 6.749809
-7.534800 -13.431600 6.738658
-7.488000 -13.431600 6.685033
-7.441200 -13.431600 6.653850
-7.394400 -13.431600 6.630832
-7.347600 -13.431600 6.603378
-7.300800 -13.431600 6.576886
-7.254000 -13.431600 6.527734
-7.207200 -13.431600 6.512288
-7.160400 -13.431600 6.517171
-7.113600 -13.431600 6.512157
-7.066800 -13.431600 6.482101
-7.020000 -13.431600 6.443357
-6.973200 -13.431600 6.417598
-6.926400 -13.431600 6.412560
-6.879600 -13.431600 6.378919
-6.832800 -13.431600 6.332034
-6.786000 -13.431600 6.294688
-6.739200 -13.431600 6.275044
-6.692400 -13.431600 6.267997
-6.645600 -13.431600 6.267997
-6.598800 -13.431600 6.265594
-6.552000 -13.431600 6.248885
-6.505200 -13.431600 6.265594
-6.458400 -13.431600 6.259306
-6.411600 -13.431600 6.248885
-6.364800 -13.431600 6.199661
-6.318000 -13.431600 6.151614
-6.271200 -13.431600 6.123697
-6.224400 -13.431600 6.103531
-6.177600 -13.431600 6.076607
-6.130800 -13.431600 6.069904
-6.084000 -13.431600 6.052622
-6.037200 -13.431600 6.052301
-5.990400 -13.431600 6.052301
-5.943600 -13.431600 6.027885
-5.896800 -13.431600 6.028265
-5.850000 -13.431600 6.028265
-5.803200 -13.431600 6.011176
-5.756400 -13.431600 5.987331
-5.709600 -13.431600 5.978606
-5.662800 -13.431600 5.968291
-5.616000 -13.431600 5.959934
-5.569200 -13.431600 5.948175
-5.522400 -13.431600 5.938324
-5.475600 -13.431600 5.915662
-5.428800 -13.431600 5.895422
-5.382000 -13.431600 5.871923
-5.335200 -13.431600 5.870927
-5.288400 -13.431600 5.841149
-5.241600 -13.431600 5.840291
-5.194800 -13.431600 5.840291
-5.148000 -13.431600 5.836870
-5.101200 -13.431600 5.813416
-5.054400 -13.431600 5.800897
-5.007600 -13.431600 5.773972
-4.960800 -13.431600 5.774054
-4.914000 -13.431600 5.763753
-4.867200 -13.431600 5.755520
-4.820400 -13.431600 5.749741
-4.773600 -13.431600 5.736290
-4.726800 -13.431600 5.715467
-4.680000 -13.431600 5.699117
-4.633200 -13.431600 5.692274
-4.586400 -13.431600 5.674518
-4.539600 -13.431600 5.671666
-4.492800 -13.431600 5.671666
-4.446000 -13.431600 5.647504
-4.399200 -13.431600 5.640353
-4.352400 -13.431600 5.638442
-4.305600 -13.431600 5.619174
-4.258800 -13.431600 5.608066
-4.212000 -13.431600 5.606053
-4.165200 -13.431600 5.604091
-4.118400 -13.431600 5.607311
-4.071600 -13.431600 5.607311
-4.024800 -13.431600 5.608066
-3.978000 -13.431600 5.610137
-3.931200 -13.431600 5.611386
-3.884400 -13.431600 5.632977
-3.837600 -13.431600 5.599198
-3.790800 -13.431600 5.585197
-3.744000 -13.431600 5.593252
-3.697200 -13.431600 5.579881
-3.650400 -13.431600 5.579881
-3.603600 -13.431600 5.573357
-3.556800 -13.431600 5.564781
-3.510000 -13.431600 5.570243
-3.463200 -13.431600 5.561355
-3.416400 -13.431600 5.559261
-3.369600 -13.431600 5.547515
-3.322800 -13.431600 5.534283
-3.276000 -13.431600 5.533262
-3.229200 -13.431600 5.515748
-3.182400 -13.431600 5.514505
-3.135600 -13.431600 5.511055
-3.088800 -13.431600 5.501929
-3.042000 -13.431600 5.489714
-2.995200 -13.431600 5.479708
-2.948400 -13.431600 5.458801
-2.901600 -13.431600 5.432466
-2.854800 -13.431600 5.421358
-2.808000 -13.431600 5.421358
-2.761200 -13.431600 5.418601
-2.714400 -13.431600 5.388221
-2.667600 -13.431600 5.383249
-2.620800 -13.431600 5.372712
-2.574000 -13.431600 5.354815
-2.527200 -13.431600 5.319880
-2.480400 -13.431600 5.308260
-2.433600 -13.431600 5.302476
-2.386800 -13.431600 5.281267
-2.340000 -13.431600 5.281267
-2.293200 -13.431600 5.281267
-2.246400 -13.431600 5.295509
-2.199600 -13.431600 5.300274
-2.152800 -13.431600 5.308437
-2.106000 -13.431600 5.320408
-2.059200 -13.431600 5.324873
-2.012400 -13.431600 5.337320
-1.965600 -13.431600 5.348351
-1.918800 -13.431600 5.347996
-1.872000 -13.431600 5.349712
-1.825200 -13.431600 5.337320
-1.778400 -13.431600 5.326199
-1.731600 -13.431600 5.322979
-1.684800 -13.431600 5.321537
-1.638000 -13.431600 5.320075
-1.591200 -13.431600 5.300274
-1.544400 -13.431600 5.298136
-1.497600 -13.431600 5.271875
-1.450800 -13.431600 5.259597
-1.404000 -13.431600 5.234657
-1.357200 -13.431600 5.225100
-1.310400 -13.431600 5.213009
-1.263600 -13.431600 5.212964
-1.216800 -13.431600 5.204237
-1.170000 -13.431600 5.177937
-1.123200 -13.431600 5.175187
-1.076400 -13.431600 5.160897
-1.029600 -13.431600 5.168375
-0.982800 -13.431600 5.160897
-0.936000 -13.431600 5.153461
-0.889200 -13.431600 5.168724
-0.842400 -13.431600 5.183409
-0.795600 -13.431600 5.183694
-0.748800 -13.431600 5.183409
-0.702000 -13.431600 5.155116
-0.655200 -13.431600 5.146534
-0.608400 -13.431600 5.146534
-0.561600 -13.431600 5.142401
-0.514800 -13.431600 5.130696
-0.468000 -13.431600 5.124605
-0.421200 -13.431600 5.124605
-0.374400 -13.431600 5.124605
-0.327600 -13.431600 5.123901
-0.280800 -13.431600 5.121734
-0.234000 -13.431600 5.114458
-0.187200 -13.431600 5.109492
-0.140400 -13.431600 5.109492
-0.093600 -13.431600 5.109492
-0.046800 -13.431600 5.109561
0.000000 -13.431600 5.100836
0.046800 -13.431600 5.099779
0.093600 -13.431600 5.091701
0.140400 -13.431600 5.092121
0.187200 -13.431600 5.099516
0.234000 -13.431600 5.100230
0.280800 -13.431600 5.108003
0.327600 -13.431600 5.110126
0.374400 -13.431600 5.123356
0.421200 -13.431600 5.130197
0.468000 -13.431600 5.132790
0.514800 -13.431600 5.138020
0.561600 -13.431600 5.128809
0.608400 -13.431600 5.138020
0.655200 -13.431600 5.139206
0.702000 -13.431600 5.150913
0.748800 -13.431600 5.152854
0.795600 -13.431600 5.165848
0.842400 -13.431600 5.175415
0.889200 -13.431600 5.182363
0.936000 -13.431600 5.175415
0.982800 -13.431600 5.174534
1.029600 -13.431600 5.174534
1.076400 -13.431600 5.193500
1.123200 -13.431600 5.215462
1.170000 -13.431600 5.216786
1.216800 -13.431600 5.233296
1.263600 -13.431600 5.242805
1.310400 -13.431600 5.250985
1.357200 -13.431600 5.282290
1.404000 -13.431600 5.304675
1.450800 -13.431600 5.323938
1.497600 -13.431600 5.344431
1.544400 -13.431600 5.344431
1.591200 -13.431600 5.351133
1.638000 -13.431600 5.356138
1.684800 -13.431600 5.361102
1.731600 -13.431600 5.362271
1.778400 -13.431600 5.365441
1.825200 -13.431600 5.370407
1.872000 -13.431600 5.379967
1.918800 -13.431600 5.379967
1.965600 -13.431600 5.389932
2.012400 -13.431600 5.407702
2.059200 -13.431600 5.416798
2.106000 -13.431600 5.428476
2.152800 -13.431600 5.447493
2.199600 -13.431600 5.454566
2.246400 -13.431600 5.465912
2.293200 -13.431600 5.485999
2.340000 -13.431600 5.493732
2.386800 -13.431600 5.505782
2.433600 -13.431600 5.519213
2.480400 -13.431600 5.519217
2.527200 -13.431600 5.524301
2.574000 -13.431600 5.524513
2.620800 -13.431600 5.545369
2.667600 -13.431600 5.565628
2.714400 -13.431600 5.580261
2.761200 -13.431600 5.606211
2.808000 -13.431600 5.619702
2.854800 -13.431600 5.651738
2.901600 -13.431600 5.660203
2.948400 -13.431600 5.663039
2.995200 -13.431600 5.663039
3.042000 -13.431600 5.656771
3.088800 -13.431600 5.660203
3.135600 -13.431600 5.673161
3.182400 -13.431600 5.703813
3.229200 -13.431600 5.722400
3.276000 -13.431600 5.736984
3.322800 -13.431600 5.742777
3.369600 -13.431600 5.746595
3.416400 -13.431600 5.790918
3.463200 -13.431600 5.817626
3.510000 -13.431600 5.820525
3.556800 -13.431600 5.855919
3.603600 -13.431600 5.864465
3.650400 -13.431600 5.880043
3.697200 -13.431600 5.882937
3.744000 -13.431600 5.890790
3.790800 -13.431600 5.893329
3.837600 -13.431600 5.912048
3.884400 -13.431600 5.936593
3.931200 -13.431600 5.959177
3.978000 -13.431600 5.989930
4.024800 -13.431600 5.993401
4.071600 -13.431600 6.031172
4.118400 -13.431600 6.054733
4.165200 -13.431600 6.076692
4.212000 -13.431600 6.083836
4.258800 -13.431600 6.125881
4.305600 -13.431600 6.148804
4.352400 -13.431600 6.154586
4.399200 -13.431600 6.159570
4.446000 -13.431600 6.174228
4.492800 -13.431600 6.233414
4.539600 -13.431600 6.244381
4.586400 -13.431600 6.261913
4.633200 -13.431600 6.261913
4.680000 -13.431600 6.286922
4.726800 -13.431600 6.299223
4.773600 -13.431600 6.333002
4.820400 -13.431600 6.348749
4.867200 -13.431600 6.395525
4.914000 -13.431600 6.409668
4.960800 -13.431600 6.467262
5.007600 -13.431600 6.488781
5.054400 -13.431600 6.508025
5.101200 -13.431600 6.546307
5.148000 -13.431600 6.554862
5.194800 -13.431600 6.559250
5.241600 -13.431600 6.575308
5.288400 -13.431600 6.604601
5.335200 -13.431600 6.686064
5.382000 -13.431600 6.716075
5.428800 -13.431600 6.721202
5.475600 -13.431600 6.777433
5.522400 -13.431600 6.846131
5.569200 -13.431600 6.897948
5.616000 -13.431600 6.977714
5.662800 -13.431600 6.995527
5.709600 -13.431600 7.062322
5.756400 -13.431600 7.104249
5.803200 -13.431600 7.184991
5.850000 -13.431600 7.184991
5.896800 -13.431600 7.221954
5.943600 -13.431600 7.223940
5.990400 -13.431600 7.267974
6.037200 -13.431600 7.290913
6.084000 -13.431600 7.297978
6.130800 -13.431600 7.312767
6.177600 -13.431600 7.318060
6.224400 -13.431600 7.326997
6.271200 -13.431600 7.360296
6.318000 -13.431600 7.391894
6.364800 -13.431600 7.434136
6.411600 -13.431600 7.452706
6.458400 -13.431600 7.456187
6.505200 -13.431600 7.513766
6.552000 -13.431600 7.536180
6.598800 -13.431600 7.555137
6.645600 -13.431600 7.596771
6.692400 -13.431600 7.638806
6.739200 -13.431600 7.703193
6.786000 -13.431600 7.726101
6.832800 -13.431600 7.739777
6.879600 -13.431600 7.772055
6.926400 -13.431600 7.863068
6.973200 -13.431600 7.914576
7.020000 -13.431600 7.948046
7.066800 -13.431600 7.972868
7.113600 -13.431600 8.018838
7.160400 -13.431600 8.114215
7.207200 -13.431600 8.150393
7.254000 -13.431600 8.191533
7.300800 -13.431600 8.301709
7.347600 -13.431600 8.480175
7.394400 -13.431600 8.707536
7.441200 -13.431600 8.858674
7.488000 -13.431600 9.236198
7.534800 -13.431600 9.966038
7.581600 -13.431600 10.796225
7.628400 -13.431600 23.214891
7.675200 -13.431600 29.415172
13.057200 -13.431600 7.530407
13.244400 -13.431600 7.562760
13.291200 -13.431600 7.570898
13.338000 -13.431600 7.571144
13.384800 -13.431600 7.571144
13.431600 -13.431600 7.569794
13.899600 -13.431600 7.589695
13.946400 -13.431600 7.562043
13.993200 -13.431600 7.579032
14.040000 -13.431600 7.584381
14.320800 -13.431600 7.653851
14.554800 -13.431600 7.692282
14.601600 -13.431600 7.689703
14.648400 -13.431600 7.679366
14.695200 -13.431600 7.684700
15.958800 -13.431600 6.333490
16.005600 -13.431600 6.355268
16.052400 -13.431600 6.347440
16.848000 -13.431600 3.960467
-18.720000 -13.384800 0.000000
-18.673200 -13.384800 0.000000
-18.626400 -13.384800 0.000000
-18.579600 -13.384800 -14.848710
-18.532800 -13.384800 -14.826106
-18.486000 -13.384800 -14.803607
-18.439200 -13.384800 -14.785767
-18.392400 -13.384800 -14.784348
-18.345600 -13.384800 -14.750989
-18.298800 -13.384800 -14.728747
-18.252000 -13.384800 -14.704501
-18.205200 -13.384800 -14.709311
-18.158400 -13.384800 -14.668024
-18.111600 -13.384800 -14.697893
-18.064800 -13.384800 -14.675616
-18.018000 -13.384800 -14.659791
-17.971200 -13.384800 -14.659791
-17.924400 -13.384800 -14.618162
-17.877600 -13.384800 -14.601892
-17.830800 -13.384800 -14.580574
-17.784000 -13.384800 -14.548786
-17.737200 -13.384800 -14.519826
-17.690400 -13.384800 -14.520944
-17.643600 -13.384800 -14.518883
-17.596800 -13.384800 -14.518883
-17.550000 -13.384800 -14.505115
-17.503200 -13.384800 -14.504123
-17.456400 -13.384800 -14.464569
-17.409600 -13.384800 -14.441308
-17.362800 -13.384800 -14.427297
-17.316000 -13.384800 -14.427297
-17.269200 -13.384800 -14.418226
-17.222400 -13.384800 -14.354917
-17.175600 -13.384800 -14.365615
-17.128800 -13.384800 -14.365615
-17.082000 -13.384800 -14.354917
-17.035200 -13.384800 -14.329845
-16.988400 -13.384800 -14.307858
-16.941600 -13.384800 -14.299135
-16.894800 -13.384800 -14.299135
-16.848000 -13.384800 -14.292145
-16.801200 -13.384800 -14.255808
-16.754400 -13.384800 -14.196278
-16.707600 -13.384800 -14.168384
-16.660800 -13.384800 -14.113709
-16.614000 -13.384800 -14.083303
-16.567200 -13.384800 -14.039344
-16.520400 -13.384800 -14.023590
-16.473600 -13.384800 -13.988028
-16.426800 -13.384800 -13.966833
-16.380000 -13.384800 -13.936507
-16.333200 -13.384800 -13.911964
-16.286400 -13.384800 -13.849868
-16.239600 -13.384800 -13.792527
-16.192800 -13.384800 -13.770933
-14.835600 -13.384800 5.038366
-14.788800 -13.384800 5.095372
-14.742000 -13.384800 5.101467
-14.695200 -13.384800 5.126412
-14.648400 -13.384800 5.173902
-14.601600 -13.384800 5.204814
-14.554800 -13.384800 5.227712
-14.508000 -13.384800 5.278645
-14.461200 -13.384800 5.292135
-14.414400 -13.384800 5.311944
-14.367600 -13.384800 5.332615
-14.320800 -13.384800 5.350835
-14.274000 -13.384800 5.366219
-14.227200 -13.384800 5.376318
-14.180400 -13.384800 5.391281
-14.133600 -13.384800 5.392015
-14.086800 -13.384800 5.397370
-14.040000 -13.384800 5.404581
-13.993200 -13.384800 5.410849
-13.946400 -13.384800 5.418220
-13.899600 -13.384800 5.419138
-13.852800 -13.384800 5.424312
-13.806000 -13.384800 5.445486
-13.759200 -13.384800 5.447990
-13.712400 -13.384800 5.453659
-13.665600 -13.384800 5.465191
-13.618800 -13.384800 5.479911
-13.572000 -13.384800 5.489252
-13.525200 -13.384800 5.518874
-13.478400 -13.384800 5.539926
-13.431600 -13.384800 5.568401
-13.384800 -13.384800 5.609725
-9.032400 -13.384800 8.560416
-8.985600 -13.384800 8.226375
-8.938800 -13.384800 8.133516
-8.892000 -13.384800 8.118238
-8.845200 -13.384800 8.053760
-8.798400 -13.384800 7.855434
-8.751600 -13.384800 7.637442
-8.704800 -13.384800 7.599648
-8.658000 -13.384800 7.508658
-8.611200 -13.384800 7.460285
-8.564400 -13.384800 7.398302
-8.517600 -13.384800 7.334695
-8.470800 -13.384800 7.318768
-8.424000 -13.384800 7.272767
-8.377200 -13.384800 7.240155
-8.330400 -13.384800 7.194568
-8.283600 -13.384800 7.173957
-8.236800 -13.384800 7.105162
-8.190000 -13.384800 7.057854
-8.143200 -13.384800 7.045797
-8.096400 -13.384800 7.026905
-8.049600 -13.384800 6.975424
-8.002800 -13.384800 6.912915
-7.956000 -13.384800 6.862920
-7.909200 -13.384800 6.835933
-7.862400 -13.384800 6.830233
-7.815600 -13.384800 6.785475
-7.768800 -13.384800 6.765725
-7.722000 -13.384800 6.765725
-7.675200 -13.384800 6.764385
-7.628400 -13.384800 6.759854
-7.581600 -13.384800 6.738658
-7.534800 -13.384800 6.730911
-7.488000 -13.384800 6.661816
-7.441200 -13.384800 6.627366
-7.394400 -13.384800 6.607599
-7.347600 -13.384800 6.594674
-7.300800 -13.384800 6.552403
-7.254000 -13.384800 6.491650
-7.207200 -13.384800 6.486319
-7.160400 -13.384800 6.486319
-7.113600 -13.384800 6.466117
-7.066800 -13.384800 6.443357
-7.020000 -13.384800 6.411923
-6.973200 -13.384800 6.392373
-6.926400 -13.384800 6.378919
-6.879600 -13.384800 6.363274
-6.832800 -13.384800 6.312630
-6.786000 -13.384800 6.286191
-6.739200 -13.384800 6.273378
-6.692400 -13.384800 6.267540
-6.645600 -13.384800 6.252228
-6.598800 -13.384800 6.244605
-6.552000 -13.384800 6.230654
-6.505200 -13.384800 6.239773
-6.458400 -13.384800 6.230654
-6.411600 -13.384800 6.199661
-6.364800 -13.384800 6.143261
-6.318000 -13.384800 6.110543
-6.271200 -13.384800 6.095707
-6.224400 -13.384800 6.084358
-6.177600 -13.384800 6.069799
-6.130800 -13.384800 6.052622
-6.084000 -13.384800 6.044101
-6.037200 -13.384800 6.030587
-5.990400 -13.384800 6.030587
-5.943600 -13.384800 6.011081
-5.896800 -13.384800 6.005899
-5.850000 -13.384800 6.005960
-5.803200 -13.384800 5.997907
-5.756400 -13.384800 5.980210
-5.709600 -13.384800 5.950976
-5.662800 -13.384800 5.949874
-5.616000 -13.384800 5.949533
-5.569200 -13.384800 5.927710
-5.522400 -13.384800 5.917949
-5.475600 -13.384800 5.912538
-5.428800 -13.384800 5.871923
-5.382000 -13.384800 5.870927
-5.335200 -13.384800 5.848953
-5.288400 -13.384800 5.836870
-5.241600 -13.384800 5.833835
-5.194800 -13.384800 5.839778
-5.148000 -13.384800 5.833441
-5.101200 -13.384800 5.800897
-5.054400 -13.384800 5.793564
-5.007600 -13.384800 5.767473
-4.960800 -13.384800 5.769202
-4.914000 -13.384800 5.767015
-4.867200 -13.384800 5.750659
-4.820400 -13.384800 5.739184
-4.773600 -13.384800 5.717986
-4.726800 -13.384800 5.705513
-4.680000 -13.384800 5.692274
-4.633200 -13.384800 5.680363
-4.586400 -13.384800 5.671666
-4.539600 -13.384800 5.671666
-4.492800 -13.384800 5.674518
-4.446000 -13.384800 5.655695
-4.399200 -13.384800 5.642491
-4.352400 -13.384800 5.642491
-4.305600 -13.384800 5.623003
-4.258800 -13.384800 5.619174
-4.212000 -13.384800 5.608066
-4.165200 -13.384800 5.607311
-4.118400 -13.384800 5.610212
-4.071600 -13.384800 5.619174
-4.024800 -13.384800 5.619190
-3.978000 -13.384800 5.627807
-3.931200 -13.384800 5.632977
-3.884400 -13.384800 5.636475
-3.837600 -13.384800 5.622658
-3.790800 -13.384800 5.593060
-3.744000 -13.384800 5.593252
-3.697200 -13.384800 5.593060
-3.650400 -13.384800 5.593060
-3.603600 -13.384800 5.579077
-3.556800 -13.384800 5.575834
-3.510000 -13.384800 5.579077
-3.463200 -13.384800 5.572585
-3.416400 -13.384800 5.572585
-3.369600 -13.384800 5.564781
-3.322800 -13.384800 5.548170
-3.276000 -13.384800 5.539891
-3.229200 -13.384800 5.518257
-3.182400 -13.384800 5.515748
-3.135600 -13.384800 5.513429
-3.088800 -13.384800 5.511055
-3.042000 -13.384800 5.501594
-2.995200 -13.384800 5.489660
-2.948400 -13.384800 5.487425
-2.901600 -13.384800 5.460607
-2.854800 -13.384800 5.432466
-2.808000 -13.384800 5.435524
-2.761200 -13.384800 5.415324
-2.714400 -13.384800 5.393114
-2.667600 -13.384800 5.383249
-2.620800 -13.384800 5.383041
-2.574000 -13.384800 5.355670
-2.527200 -13.384800 5.319880
-2.480400 -13.384800 5.308260
-2.433600 -13.384800 5.308169
-2.386800 -13.384800 5.281267
-2.340000 -13.384800 5.281267
-2.293200 -13.384800 5.281267
-2.246400 -13.384800 5.296569
-2.199600 -13.384800 5.308437
-2.152800 -13.384800 5.321605
-2.106000 -13.384800 5.321605
-2.059200 -13.384800 5.335918
-2.012400 -13.384800 5.340135
-1.965600 -13.384800 5.355641
-1.918800 -13.384800 5.351794
-1.872000 -13.384800 5.369241
-1.825200 -13.384800 5.348004
-1.778400 -13.384800 5.342463
-1.731600 -13.384800 5.337939
-1.684800 -13.384800 5.326335
-1.638000 -13.384800 5.326199
-1.591200 -13.384800 5.322605
-1.544400 -13.384800 5.312416
-1.497600 -13.384800 5.310471
-1.450800 -13.384800 5.275586
-1.404000 -13.384800 5.265419
-1.357200 -13.384800 5.256109
-1.310400 -13.384800 5.232043
-1.263600 -13.384800 5.222401
-1.216800 -13.384800 5.217412
-1.170000 -13.384800 5.212034
-1.123200 -13.384800 5.204237
-1.076400 -13.384800 5.176215
-1.029600 -13.384800 5.183694
-0.982800 -13.384800 5.175187
-0.936000 -13.384800 5.175187
-0.889200 -13.384800 5.191047
-0.842400 -13.384800 5.195002
-0.795600 -13.384800 5.195701
-0.748800 -13.384800 5.195701
-0.702000 -13.384800 5.183409
-0.655200 -13.384800 5.178292
-0.608400 -13.384800 5.165096
-0.561600 -13.384800 5.157990
-0.514800 -13.384800 5.149586
-0.468000 -13.384800 5.142293
-0.421200 -13.384800 5.129166
-0.374400 -13.384800 5.130696
-0.327600 -13.384800 5.137476
-0.280800 -13.384800 5.129836
-0.234000 -13.384800 5.121734
-0.187200 -13.384800 5.112644
-0.140400 -13.384800 5.112644
-0.093600 -13.384800 5.114425
-0.046800 -13.384800 5.114425
0.000000 -13.384800 5.112327
0.046800 -13.384800 5.102210
0.093600 -13.384800 5.092579
0.140400 -13.384800 5.092666
0.187200 -13.384800 5.099779
0.234000 -13.384800 5.100230
0.280800 -13.384800 5.109842
0.327600 -13.384800 5.114652
0.374400 -13.384800 5.122153
0.421200 -13.384800 5.128809
0.468000 -13.384800 5.130197
0.514800 -13.384800 5.130656
0.561600 -13.384800 5.126554
0.608400 -13.384800 5.130197
0.655200 -13.384800 5.138020
0.702000 -13.384800 5.139206
0.748800 -13.384800 5.144344
0.795600 -13.384800 5.152854
0.842400 -13.384800 5.175415
0.889200 -13.384800 5.180197
0.936000 -13.384800 5.178198
0.982800 -13.384800 5.175415
1.029600 -13.384800 5.175415
1.076400 -13.384800 5.176273
1.123200 -13.384800 5.210667
1.170000 -13.384800 5.215462
1.216800 -13.384800 5.223557
1.263600 -13.384800 5.239341
1.310400 -13.384800 5.247968
1.357200 -13.384800 5.265618
1.404000 -13.384800 5.289174
1.450800 -13.384800 5.293428
1.497600 -13.384800 5.323938
1.544400 -13.384800 5.323938
1.591200 -13.384800 5.337297
1.638000 -13.384800 5.351133
1.684800 -13.384800 5.355057
1.731600 -13.384800 5.355727
1.778400 -13.384800 5.362271
1.825200 -13.384800 5.369831
1.872000 -13.384800 5.385765
1.918800 -13.384800 5.388418
1.965600 -13.384800 5.401804
2.012400 -13.384800 5.408811
2.059200 -13.384800 5.416798
2.106000 -13.384800 5.435273
2.152800 -13.384800 5.447493
2.199600 -13.384800 5.455513
2.246400 -13.384800 5.455599
2.293200 -13.384800 5.467278
2.340000 -13.384800 5.478335
2.386800 -13.384800 5.493732
2.433600 -13.384800 5.507494
2.480400 -13.384800 5.519213
2.527200 -13.384800 5.519432
2.574000 -13.384800 5.523271
2.620800 -13.384800 5.536265
2.667600 -13.384800 5.551010
2.714400 -13.384800 5.563163
2.761200 -13.384800 5.583529
2.808000 -13.384800 5.591002
2.854800 -13.384800 5.617104
2.901600 -13.384800 5.636658
2.948400 -13.384800 5.654900
2.995200 -13.384800 5.654900
3.042000 -13.384800 5.636658
3.088800 -13.384800 5.654900
3.135600 -13.384800 5.660203
3.182400 -13.384800 5.679144
3.229200 -13.384800 5.706607
3.276000 -13.384800 5.722400
3.322800 -13.384800 5.727963
3.369600 -13.384800 5.742777
3.416400 -13.384800 5.790918
3.463200 -13.384800 5.820525
3.510000 -13.384800 5.828355
3.556800 -13.384800 5.855919
3.603600 -13.384800 5.876163
3.650400 -13.384800 5.880043
3.697200 -13.384800 5.887343
3.744000 -13.384800 5.890571
3.790800 -13.384800 5.891789
3.837600 -13.384800 5.900699
3.884400 -13.384800 5.918247
3.931200 -13.384800 5.955296
3.978000 -13.384800 5.975765
4.024800 -13.384800 5.989930
4.071600 -13.384800 6.022921
4.118400 -13.384800 6.028890
4.165200 -13.384800 6.075084
4.212000 -13.384800 6.078340
4.258800 -13.384800 6.084872
4.305600 -13.384800 6.137598
4.352400 -13.384800 6.150045
4.399200 -13.384800 6.155571
4.446000 -13.384800 6.171625
4.492800 -13.384800 6.174228
4.539600 -13.384800 6.233414
4.586400 -13.384800 6.243850
4.633200 -13.384800 6.249586
4.680000 -13.384800 6.281493
4.726800 -13.384800 6.299223
4.773600 -13.384800 6.333002
4.820400 -13.384800 6.348749
4.867200 -13.384800 6.371908
4.914000 -13.384800 6.409668
4.960800 -13.384800 6.444478
5.007600 -13.384800 6.467572
5.054400 -13.384800 6.495165
5.101200 -13.384800 6.502328
5.148000 -13.384800 6.559250
5.194800 -13.384800 6.559672
5.241600 -13.384800 6.575308
5.288400 -13.384800 6.590086
5.335200 -13.384800 6.686064
5.382000 -13.384800 6.710138
5.428800 -13.384800 6.716075
5.475600 -13.384800 6.761397
5.522400 -13.384800 6.812330
5.569200 -13.384800 6.882049
5.616000 -13.384800 6.925481
5.662800 -13.384800 6.977714
5.709600 -13.384800 7.037216
5.756400 -13.384800 7.101482
5.803200 -13.384800 7.184991
5.850000 -13.384800 7.185297
5.896800 -13.384800 7.223940
5.943600 -13.384800 7.223940
5.990400 -13.384800 7.267974
6.037200 -13.384800 7.297978
6.084000 -13.384800 7.297978
6.130800 -13.384800 7.315175
6.177600 -13.384800 7.322162
6.224400 -13.384800 7.337024
6.271200 -13.384800 7.368829
6.318000 -13.384800 7.391894
6.364800 -13.384800 7.417808
6.411600 -13.384800 7.434136
6.458400 -13.384800 7.456187
6.505200 -13.384800 7.513766
6.552000 -13.384800 7.543909
6.598800 -13.384800 7.579926
6.645600 -13.384800 7.635513
6.692400 -13.384800 7.675731
6.739200 -13.384800 7.714595
6.786000 -13.384800 7.726614
6.832800 -13.384800 7.742234
6.879600 -13.384800 7.846660
6.926400 -13.384800 7.879046
6.973200 -13.384800 7.948046
7.020000 -13.384800 7.951468
7.066800 -13.384800 7.962796
7.113600 -13.384800 8.017825
7.160400 -13.384800 8.114215
7.207200 -13.384800 8.150393
7.254000 -13.384800 8.187326
7.300800 -13.384800 8.265617
7.347600 -13.384800 8.419346
7.394400 -13.384800 8.604766
7.441200 -13.384800 8.735335
7.488000 -13.384800 9.167668
7.534800 -13.384800 10.206081
7.581600 -13.384800 10.969325
7.628400 -13.384800 29.413964
7.675200 -13.384800 29.420205
13.057200 -13.384800 7.530407
13.150800 -13.384800 7.530407
13.197600 -13.384800 7.543325
13.338000 -13.384800 7.571144
13.946400 -13.384800 7.609942
14.274000 -13.384800 7.622363
14.554800 -13.384800 7.696400
14.648400 -13.384800 7.696171
14.695200 -13.384800 7.695867
14.742000 -13.384800 7.684700
14.788800 -13.384800 7.649837
-18.720000 -13.338000 0.000000
-18.673200 -13.338000 0.000000
-18.626400 -13.338000 0.000000
-18.579600 -13.338000 -14.869365
-18.532800 -13.338000 -14.830542
-18.486000 -13.338000 -14.823838
-18.439200 -13.338000 -14.800468
-18.392400 -13.338000 -14.781879
-18.345600 -13.338000 -14.746609
-18.298800 -13.338000 -14.713530
-18.252000 -13.338000 -14.704501
-18.205200 -13.338000 -14.709311
-18.158400 -13.338000 -14.709311
-18.111600 -13.338000 -14.709775
-18.064800 -13.338000 -14.675616
-18.018000 -13.338000 -14.657437
-17.971200 -13.338000 -14.662574
-17.924400 -13.338000 -14.646713
-17.877600 -13.338000 -14.614002
-17.830800 -13.338000 -14.591341
-17.784000 -13.338000 -14.575741
-17.737200 -13.338000 -14.542443
-17.690400 -13.338000 -14.542443
-17.643600 -13.338000 -14.533254
-17.596800 -13.338000 -14.533254
-17.550000 -13.338000 -14.518883
-17.503200 -13.338000 -14.508803
-17.456400 -13.338000 -14.499898
-17.409600 -13.338000 -14.465380
-17.362800 -13.338000 -14.442985
-17.316000 -13.338000 -14.441308
-17.269200 -13.338000 -14.441308
-17.222400 -13.338000 -14.396314
-17.175600 -13.338000 -14.387276
-17.128800 -13.338000 -14.370356
-17.082000 -13.338000 -14.365665
-17.035200 -13.338000 -14.365665
-16.988400 -13.338000 -14.314390
-16.941600 -13.338000 -14.314390
-16.894800 -13.338000 -14.314390
-16.848000 -13.338000 -14.292972
-16.801200 -13.338000 -14.267746
-16.754400 -13.338000 -14.234084
-16.707600 -13.338000 -14.172825
-16.660800 -13.338000 -14.126109
-16.614000 -13.338000 -14.103429
-16.567200 -13.338000 -14.064240
-16.520400 -13.338000 -14.052661
-16.473600 -13.338000 -14.023590
-16.426800 -13.338000 -13.995190
-16.380000 -13.338000 -13.976834
-16.333200 -13.338000 -13.932768
-16.286400 -13.338000 -13.816517
-16.239600 -13.338000 -13.792317
-16.192800 -13.338000 -13.703767
-14.788800 -13.338000 5.114437
-14.742000 -13.338000 5.139483
-14.695200 -13.338000 5.193153
-14.648400 -13.338000 5.204814
-14.601600 -13.338000 5.227712
-14.554800 -13.338000 5.282791
-14.508000 -13.338000 5.292135
-14.461200 -13.338000 5.311944
-14.414400 -13.338000 5.350835
-14.367600 -13.338000 5.361144
-14.320800 -13.338000 5.362574
-14.274000 -13.338000 5.386881
-14.227200 -13.338000 5.392386
-14.180400 -13.338000 5.397370
-14.133600 -13.338000 5.401221
-14.086800 -13.338000 5.406477
-14.040000 -13.338000 5.418220
-13.993200 -13.338000 5.419345
-13.946400 -13.338000 5.424366
-13.899600 -13.338000 5.429376
-13.852800 -13.338000 5.449794
-13.806000 -13.338000 5.458761
-13.759200 -13.338000 5.463362
-13.712400 -13.338000 5.469312
-13.665600 -13.338000 5.480468
-13.618800 -13.338000 5.499738
-13.572000 -13.338000 5.518874
-13.525200 -13.338000 5.538495
-13.478400 -13.338000 5.568401
-13.431600 -13.338000 5.633786
-9.032400 -13.338000 8.560416
-8.985600 -13.338000 8.194636
-8.938800 -13.338000 8.088669
-8.892000 -13.338000 8.043229
-8.845200 -13.338000 7.950684
-8.798400 -13.338000 7.713752
-8.751600 -13.338000 7.634893
-8.704800 -13.338000 7.574850
-8.658000 -13.338000 7.488750
-8.611200 -13.338000 7.460285
-8.564400 -13.338000 7.389569
-8.517600 -13.338000 7.328032
-8.470800 -13.338000 7.297915
-8.424000 -13.338000 7.266060
-8.377200 -13.338000 7.237201
-8.330400 -13.338000 7.177593
-8.283600 -13.338000 7.138892
-8.236800 -13.338000 7.088434
-8.190000 -13.338000 7.047951
-8.143200 -13.338000 7.026905
-8.096400 -13.338000 7.011914
-8.049600 -13.338000 6.951713
-8.002800 -13.338000 6.903678
-7.956000 -13.338000 6.850016
-7.909200 -13.338000 6.834495
-7.862400 -13.338000 6.797212
-7.815600 -13.338000 6.771002
-7.768800 -13.338000 6.764659
-7.722000 -13.338000 6.759854
-7.675200 -13.338000 6.759854
-7.628400 -13.338000 6.749809
-7.581600 -13.338000 6.735663
-7.534800 -13.338000 6.711204
-7.488000 -13.338000 6.643928
-7.441200 -13.338000 6.607599
-7.394400 -13.338000 6.552403
-7.347600 -13.338000 6.525805
-7.300800 -13.338000 6.512244
-7.254000 -13.338000 6.483811
-7.207200 -13.338000 6.482101
-7.160400 -13.338000 6.478005
-7.113600 -13.338000 6.458581
-7.066800 -13.338000 6.415993
-7.020000 -13.338000 6.392373
-6.973200 -13.338000 6.345585
-6.926400 -13.338000 6.336926
-6.879600 -13.338000 6.319239
-6.832800 -13.338000 6.294688
-6.786000 -13.338000 6.281901
-6.739200 -13.338000 6.267540
-6.692400 -13.338000 6.248885
-6.645600 -13.338000 6.239773
-6.598800 -13.338000 6.207795
-6.552000 -13.338000 6.199197
-6.505200 -13.338000 6.199197
-6.458400 -13.338000 6.189440
-6.411600 -13.338000 6.168750
-6.364800 -13.338000 6.116417
-6.318000 -13.338000 6.095194
-6.271200 -13.338000 6.086562
-6.224400 -13.338000 6.067082
-6.177600 -13.338000 6.045174
-6.130800 -13.338000 6.027279
-6.084000 -13.338000 6.011081
-6.037200 -13.338000 6.005899
-5.990400 -13.338000 6.003304
-5.943600 -13.338000 5.990003
-5.896800 -13.338000 5.982862
-5.850000 -13.338000 5.980210
-5.803200 -13.338000 5.953314
-5.756400 -13.338000 5.948175
-5.709600 -13.338000 5.936212
-5.662800 -13.338000 5.925310
-5.616000 -13.338000 5.913600
-5.569200 -13.338000 5.902454
-5.522400 -13.338000 5.895422
-5.475600 -13.338000 5.837590
-5.428800 -13.338000 5.837590
-5.382000 -13.338000 5.837590
-5.335200 -13.338000 5.836870
-5.288400 -13.338000 5.824212
-5.241600 -13.338000 5.823378
-5.194800 -13.338000 5.824212
-5.148000 -13.338000 5.808901
-5.101200 -13.338000 5.800650
-5.054400 -13.338000 5.773972
-5.007600 -13.338000 5.763953
-4.960800 -13.338000 5.766373
-4.914000 -13.338000 5.759238
-4.867200 -13.338000 5.735720
-4.820400 -13.338000 5.731794
-4.773600 -13.338000 5.705751
-4.726800 -13.338000 5.699615
-4.680000 -13.338000 5.692274
-4.633200 -13.338000 5.681106
-4.586400 -13.338000 5.673776
-4.539600 -13.338000 5.675735
-4.492800 -13.338000 5.674518
-4.446000 -13.338000 5.668026
-4.399200 -13.338000 5.650381
-4.352400 -13.338000 5.655695
-4.305600 -13.338000 5.642491
-4.258800 -13.338000 5.628968
-4.212000 -13.338000 5.623003
-4.165200 -13.338000 5.623003
-4.118400 -13.338000 5.636475
-4.071600 -13.338000 5.636475
-4.024800 -13.338000 5.639849
-3.978000 -13.338000 5.639849
-3.931200 -13.338000 5.638435
-3.884400 -13.338000 5.639849
-3.837600 -13.338000 5.629554
-3.790800 -13.338000 5.594271
-3.744000 -13.338000 5.611386
-3.697200 -13.338000 5.594864
-3.650400 -13.338000 5.599812
-3.603600 -13.338000 5.589976
-3.556800 -13.338000 5.579077
-3.510000 -13.338000 5.589976
-3.463200 -13.338000 5.584539
-3.416400 -13.338000 5.572961
-3.369600 -13.338000 5.570243
-3.322800 -13.338000 5.552322
-3.276000 -13.338000 5.550677
-3.229200 -13.338000 5.540686
-3.182400 -13.338000 5.534283
-3.135600 -13.338000 5.530855
-3.088800 -13.338000 5.521894
-3.042000 -13.338000 5.521894
-2.995200 -13.338000 5.513429
-2.948400 -13.338000 5.501594
-2.901600 -13.338000 5.485702
-2.854800 -13.338000 5.460607
-2.808000 -13.338000 5.440683
-2.761200 -13.338000 5.415324
-2.714400 -13.338000 5.393114
-2.667600 -13.338000 5.384437
-2.620800 -13.338000 5.383249
-2.574000 -13.338000 5.383041
-2.527200 -13.338000 5.354815
-2.480400 -13.338000 5.329682
-2.433600 -13.338000 5.330750
-2.386800 -13.338000 5.319113
-2.340000 -13.338000 5.319113
-2.293200 -13.338000 5.314289
-2.246400 -13.338000 5.321605
-2.199600 -13.338000 5.335918
-2.152800 -13.338000 5.340135
-2.106000 -13.338000 5.340135
-2.059200 -13.338000 5.347996
-2.012400 -13.338000 5.350884
-1.965600 -13.338000 5.361602
-1.918800 -13.338000 5.361602
-1.872000 -13.338000 5.372707
-1.825200 -13.338000 5.349712
-1.778400 -13.338000 5.348004
-1.731600 -13.338000 5.348004
-1.684800 -13.338000 5.337939
-1.638000 -13.338000 5.336187
-1.591200 -13.338000 5.326335
-1.544400 -13.338000 5.322605
-1.497600 -13.338000 5.317795
-1.450800 -13.338000 5.302659
-1.404000 -13.338000 5.273300
-1.357200 -13.338000 5.265419
-1.310400 -13.338000 5.235990
-1.263600 -13.338000 5.231829
-1.216800 -13.338000 5.231829
-1.170000 -13.338000 5.225100
-1.123200 -13.338000 5.217412
-1.076400 -13.338000 5.212034
-1.029600 -13.338000 5.217412
-0.982800 -13.338000 5.212034
-0.936000 -13.338000 5.204006
-0.889200 -13.338000 5.204397
-0.842400 -13.338000 5.204397
-0.795600 -13.338000 5.204397
-0.748800 -13.338000 5.199642
-0.702000 -13.338000 5.191047
-0.655200 -13.338000 5.179846
-0.608400 -13.338000 5.183409
-0.561600 -13.338000 5.173031
-0.514800 -13.338000 5.157990
-0.468000 -13.338000 5.152350
-0.421200 -13.338000 5.142293
-0.374400 -13.338000 5.142401
-0.327600 -13.338000 5.154072
-0.280800 -13.338000 5.142401
-0.234000 -13.338000 5.129166
-0.187200 -13.338000 5.121411
-0.140400 -13.338000 5.121258
-0.093600 -13.338000 5.121258
-0.046800 -13.338000 5.121258
0.000000 -13.338000 5.114425
0.046800 -13.338000 5.112327
0.093600 -13.338000 5.092579
0.140400 -13.338000 5.092579
0.187200 -13.338000 5.092666
0.234000 -13.338000 5.092666
0.280800 -13.338000 5.103810
0.327600 -13.338000 5.113028
0.374400 -13.338000 5.116492
0.421200 -13.338000 5.124060
0.468000 -13.338000 5.123356
0.514800 -13.338000 5.128809
0.561600 -13.338000 5.119586
0.608400 -13.338000 5.126554
0.655200 -13.338000 5.138020
0.702000 -13.338000 5.139206
0.748800 -13.338000 5.150110
0.795600 -13.338000 5.158858
0.842400 -13.338000 5.175415
0.889200 -13.338000 5.192340
0.936000 -13.338000 5.180197
0.982800 -13.338000 5.178198
1.029600 -13.338000 5.176273
1.076400 -13.338000 5.176273
1.123200 -13.338000 5.203043
1.170000 -13.338000 5.203043
1.216800 -13.338000 5.203813
1.263600 -13.338000 5.216786
1.310400 -13.338000 5.223534
1.357200 -13.338000 5.250985
1.404000 -13.338000 5.265618
1.450800 -13.338000 5.282290
1.497600 -13.338000 5.304675
1.544400 -13.338000 5.309468
1.591200 -13.338000 5.323938
1.638000 -13.338000 5.351133
1.684800 -13.338000 5.355057
1.731600 -13.338000 5.356889
1.778400 -13.338000 5.365441
1.825200 -13.338000 5.366203
1.872000 -13.338000 5.373101
1.918800 -13.338000 5.378736
1.965600 -13.338000 5.389462
2.012400 -13.338000 5.397756
2.059200 -13.338000 5.407702
2.106000 -13.338000 5.423774
2.152800 -13.338000 5.452854
2.199600 -13.338000 5.455513
2.246400 -13.338000 5.455599
2.293200 -13.338000 5.465912
2.340000 -13.338000 5.475028
2.386800 -13.338000 5.478335
2.433600 -13.338000 5.502710
2.480400 -13.338000 5.502710
2.527200 -13.338000 5.517087
2.574000 -13.338000 5.519213
2.620800 -13.338000 5.519213
2.667600 -13.338000 5.543014
2.714400 -13.338000 5.551010
2.761200 -13.338000 5.563163
2.808000 -13.338000 5.578908
2.854800 -13.338000 5.594848
2.901600 -13.338000 5.615529
2.948400 -13.338000 5.634372
2.995200 -13.338000 5.627351
3.042000 -13.338000 5.619823
3.088800 -13.338000 5.634372
3.135600 -13.338000 5.654900
3.182400 -13.338000 5.662879
3.229200 -13.338000 5.670845
3.276000 -13.338000 5.719122
3.322800 -13.338000 5.725768
3.369600 -13.338000 5.736984
3.416400 -13.338000 5.774523
3.463200 -13.338000 5.817547
3.510000 -13.338000 5.817547
3.556800 -13.338000 5.828965
3.603600 -13.338000 5.855919
3.650400 -13.338000 5.860114
3.697200 -13.338000 5.864465
3.744000 -13.338000 5.876163
3.790800 -13.338000 5.876163
3.837600 -13.338000 5.891789
3.884400 -13.338000 5.893412
3.931200 -13.338000 5.924374
3.978000 -13.338000 5.955296
4.024800 -13.338000 5.975774
4.071600 -13.338000 6.013760
4.118400 -13.338000 6.019929
4.165200 -13.338000 6.044826
4.212000 -13.338000 6.075084
4.258800 -13.338000 6.083836
4.305600 -13.338000 6.094084
4.352400 -13.338000 6.134471
4.399200 -13.338000 6.134471
4.446000 -13.338000 6.155571
4.492800 -13.338000 6.161740
4.539600 -13.338000 6.215840
4.586400 -13.338000 6.239032
4.633200 -13.338000 6.239032
4.680000 -13.338000 6.281493
4.726800 -13.338000 6.299223
4.773600 -13.338000 6.333002
4.820400 -13.338000 6.344103
4.867200 -13.338000 6.360584
4.914000 -13.338000 6.409668
4.960800 -13.338000 6.436398
5.007600 -13.338000 6.454223
5.054400 -13.338000 6.482521
5.101200 -13.338000 6.498323
5.148000 -13.338000 6.554862
5.194800 -13.338000 6.559250
5.241600 -13.338000 6.568639
5.288400 -13.338000 6.590086
5.335200 -13.338000 6.661274
5.382000 -13.338000 6.710138
5.428800 -13.338000 6.716075
5.475600 -13.338000 6.760139
5.522400 -13.338000 6.812330
5.569200 -13.338000 6.858150
5.616000 -13.338000 6.882049
5.662800 -13.338000 6.971604
5.709600 -13.338000 7.017270
5.756400 -13.338000 7.083372
5.803200 -13.338000 7.177025
5.850000 -13.338000 7.185297
5.896800 -13.338000 7.243122
5.943600 -13.338000 7.267974
5.990400 -13.338000 7.290913
6.037200 -13.338000 7.305538
6.084000 -13.338000 7.300467
6.130800 -13.338000 7.317570
6.177600 -13.338000 7.323293
6.224400 -13.338000 7.368829
6.271200 -13.338000 7.391894
6.318000 -13.338000 7.403172
6.364800 -13.338000 7.447150
6.411600 -13.338000 7.479892
6.458400 -13.338000 7.520888
6.505200 -13.338000 7.545516
6.552000 -13.338000 7.550835
6.598800 -13.338000 7.596771
6.645600 -13.338000 7.666294
6.692400 -13.338000 7.693671
6.739200 -13.338000 7.721789
6.786000 -13.338000 7.737563
6.832800 -13.338000 7.810937
6.879600 -13.338000 7.868181
6.926400 -13.338000 7.933627
6.973200 -13.338000 7.954354
7.020000 -13.338000 7.959192
7.066800 -13.338000 7.973090
7.113600 -13.338000 8.018838
7.160400 -13.338000 8.099230
7.207200 -13.338000 8.133261
7.254000 -13.338000 8.163937
7.300800 -13.338000 8.246251
7.347600 -13.338000 8.302622
7.394400 -13.338000 8.531865
7.441200 -13.338000 8.657492
7.488000 -13.338000 9.142584
7.534800 -13.338000 10.352525
7.581600 -13.338000 11.032700
7.628400 -13.338000 29.419773
7.675200 -13.338000 29.424655
7.722000 -13.338000 29.426855
13.104000 -13.338000 7.526758
13.150800 -13.338000 7.529933
14.554800 -13.338000 7.706275
14.601600 -13.338000 7.706275
14.648400 -13.338000 7.706275
14.695200 -13.338000 7.698673
14.742000 -13.338000 7.698312
14.788800 -13.338000 7.678751
16.801200 -13.338000 4.356910
-18.720000 -13.291200 0.000000
-18.673200 -13.291200 0.000000
-18.626400 -13.291200 0.000000
-18.579600 -13.291200 -14.912216
-18.532800 -13.291200 -14.848710
-18.486000 -13.291200 -14.826567
-18.439200 -13.291200 -14.823838
-18.392400 -13.291200 -14.785281
-18.345600 -13.291200 -14.777097
-18.298800 -13.291200 -14.750989
-18.252000 -13.291200 -14.750989
-18.205200 -13.291200 -14.745759
-18.158400 -13.291200 -14.730806
-18.111600 -13.291200 -14.745759
-18.064800 -13.291200 -14.722612
-18.018000 -13.291200 -14.686284
-17.971200 -13.291200 -14.686284
-17.924400 -13.291200 -14.675616
-17.877600 -13.291200 -14.649192
-17.830800 -13.291200 -14.614002
-17.784000 -13.291200 -14.614002
-17.737200 -13.291200 -14.577147
-17.690400 -13.291200 -14.580574
-17.643600 -13.291200 -14.559833
-17.596800 -13.291200 -14.549298
-17.550000 -13.291200 -14.533254
-17.503200 -13.291200 -14.516316
-17.456400 -13.291200 -14.501109
-17.409600 -13.291200 -14.499898
-17.362800 -13.291200 -14.465380
-17.316000 -13.291200 -14.447355
-17.269200 -13.291200 -14.447355
-17.222400 -13.291200 -14.418226
-17.175600 -13.291200 -14.400691
-17.128800 -13.291200 -14.396314
-17.082000 -13.291200 -14.387276
-17.035200 -13.291200 -14.376475
-16.988400 -13.291200 -14.332474
-16.941600 -13.291200 -14.314390
-16.894800 -13.291200 -14.325097
-16.848000 -13.291200 -14.312680
-16.801200 -13.291200 -14.292972
-16.754400 -13.291200 -14.267746
-16.707600 -13.291200 -14.200353
-16.660800 -13.291200 -14.152310
-16.614000 -13.291200 -14.113709
-16.567200 -13.291200 -14.103429
-16.520400 -13.291200 -14.065080
-16.473600 -13.291200 -14.064240
-16.426800 -13.291200 -14.012557
-16.380000 -13.291200 -13.995190
-16.333200 -13.291200 -13.966015
-16.286400 -13.291200 -13.871253
-16.239600 -13.291200 -13.770933
-15.818400 -13.291200 -11.281087
-14.835600 -13.291200 5.096915
-14.788800 -13.291200 5.133870
-14.742000 -13.291200 5.193153
-14.695200 -13.291200 5.204814
-14.648400 -13.291200 5.236436
-14.601600 -13.291200 5.280633
-14.554800 -13.291200 5.306680
-14.508000 -13.291200 5.313819
-14.461200 -13.291200 5.332615
-14.414400 -13.291200 5.361144
-14.367600 -13.291200 5.365457
-14.320800 -13.291200 5.367299
-14.274000 -13.291200 5.395561
-14.227200 -13.291200 5.405751
-14.180400 -13.291200 5.409556
-14.133600 -13.291200 5.412315
-14.086800 -13.291200 5.418220
-14.040000 -13.291200 5.424366
-13.993200 -13.291200 5.428387
-13.946400 -13.291200 5.444519
-13.899600 -13.291200 5.449889
-13.852800 -13.291200 5.458761
-13.806000 -13.291200 5.464896
-13.759200 -13.291200 5.465191
-13.712400 -13.291200 5.477420
-13.665600 -13.291200 5.485830
-13.618800 -13.291200 5.504244
-13.572000 -13.291200 5.529581
-13.525200 -13.291200 5.564203
-13.478400 -13.291200 5.622510
-13.431600 -13.291200 5.749516
-8.985600 -13.291200 8.120723
-8.938800 -13.291200 8.043229
-8.892000 -13.291200 7.816823
-8.845200 -13.291200 7.713752
-8.798400 -13.291200 7.634893
-8.751600 -13.291200 7.508658
-8.704800 -13.291200 7.505142
-8.658000 -13.291200 7.460285
-8.611200 -13.291200 7.427889
-8.564400 -13.291200 7.372445
-8.517600 -13.291200 7.320273
-8.470800 -13.291200 7.297915
-8.424000 -13.291200 7.269191
-8.377200 -13.291200 7.240155
-8.330400 -13.291200 7.177593
-8.283600 -13.291200 7.165185
-8.236800 -13.291200 7.085361
-8.190000 -13.291200 7.047951
-8.143200 -13.291200 7.022595
-8.096400 -13.291200 7.004228
-8.049600 -13.291200 6.943396
-8.002800 -13.291200 6.903678
-7.956000 -13.291200 6.856604
-7.909200 -13.291200 6.830233
-7.862400 -13.291200 6.793411
-7.815600 -13.291200 6.773917
-7.768800 -13.291200 6.765725
-7.722000 -13.291200 6.764770
-7.675200 -13.291200 6.764385
-7.628400 -13.291200 6.759854
-7.581600 -13.291200 6.747857
-7.534800 -13.291200 6.711204
-7.488000 -13.291200 6.631057
-7.441200 -13.291200 6.599753
-7.394400 -13.291200 6.530348
-7.347600 -13.291200 6.505286
-7.300800 -13.291200 6.505286
-7.254000 -13.291200 6.483759
-7.207200 -13.291200 6.474396
-7.160400 -13.291200 6.466117
-7.113600 -13.291200 6.451419
-7.066800 -13.291200 6.415993
-7.020000 -13.291200 6.392373
-6.973200 -13.291200 6.363274
-6.926400 -13.291200 6.336839
-6.879600 -13.291200 6.315714
-6.832800 -13.291200 6.294688
-6.786000 -13.291200 6.281901
-6.739200 -13.291200 6.260464
-6.692400 -13.291200 6.244605
-6.645600 -13.291200 6.227265
-6.598800 -13.291200 6.193026
-6.552000 -13.291200 6.189440
-6.505200 -13.291200 6.181050
-6.458400 -13.291200 6.168750
-6.411600 -13.291200 6.165519
-6.364800 -13.291200 6.116417
-6.318000 -13.291200 6.095194
-6.271200 -13.291200 6.086562
-6.224400 -13.291200 6.067082
-6.177600 -13.291200 6.045174
-6.130800 -13.291200 6.027279
-6.084000 -13.291200 6.005899
-6.037200 -13.291200 6.003304
-5.990400 -13.291200 5.998123
-5.943600 -13.291200 5.990003
-5.896800 -13.291200 5.976996
-5.850000 -13.291200 5.963141
-5.803200 -13.291200 5.948175
-5.756400 -13.291200 5.938324
-5.709600 -13.291200 5.925310
-5.662800 -13.291200 5.902467
-5.616000 -13.291200 5.897111
-5.569200 -13.291200 5.895422
-5.522400 -13.291200 5.867011
-5.475600 -13.291200 5.838226
-5.428800 -13.291200 5.837707
-5.382000 -13.291200 5.837707
-5.335200 -13.291200 5.836870
-5.288400 -13.291200 5.823378
-5.241600 -13.291200 5.819801
-5.194800 -13.291200 5.808901
-5.148000 -13.291200 5.800897
-5.101200 -13.291200 5.773972
-5.054400 -13.291200 5.769202
-5.007600 -13.291200 5.763953
-4.960800 -13.291200 5.762607
-4.914000 -13.291200 5.759238
-4.867200 -13.291200 5.735720
-4.820400 -13.291200 5.731794
-4.773600 -13.291200 5.705751
-4.726800 -13.291200 5.698677
-4.680000 -13.291200 5.694011
-4.633200 -13.291200 5.681106
-4.586400 -13.291200 5.673776
-4.539600 -13.291200 5.677509
-4.492800 -13.291200 5.674518
-4.446000 -13.291200 5.669034
-4.399200 -13.291200 5.650462
-4.352400 -13.291200 5.657621
-4.305600 -13.291200 5.643057
-4.258800 -13.291200 5.642491
-4.212000 -13.291200 5.638011
-4.165200 -13.291200 5.636475
-4.118400 -13.291200 5.638011
-4.071600 -13.291200 5.643057
-4.024800 -13.291200 5.647824
-3.978000 -13.291200 5.652253
-3.931200 -13.291200 5.648223
-3.884400 -13.291200 5.650250
-3.837600 -13.291200 5.630320
-3.790800 -13.291200 5.622658
-3.744000 -13.291200 5.622658
-3.697200 -13.291200 5.618039
-3.650400 -13.291200 5.599812
-3.603600 -13.291200 5.579077
-3.556800 -13.291200 5.575834
-3.510000 -13.291200 5.579077
-3.463200 -13.291200 5.572585
-3.416400 -13.291200 5.570243
-3.369600 -13.291200 5.560925
-3.322800 -13.291200 5.548170
-3.276000 -13.291200 5.552322
-3.229200 -13.291200 5.542241
-3.182400 -13.291200 5.539891
-3.135600 -13.291200 5.533262
-3.088800 -13.291200 5.521894
-3.042000 -13.291200 5.530855
-2.995200 -13.291200 5.513429
-2.948400 -13.291200 5.492481
-2.901600 -13.291200 5.479708
-2.854800 -13.291200 5.460607
-2.808000 -13.291200 5.442964
-2.761200 -13.291200 5.418601
-2.714400 -13.291200 5.393114
-2.667600 -13.291200 5.386881
-2.620800 -13.291200 5.385887
-2.574000 -13.291200 5.385887
-2.527200 -13.291200 5.384437
-2.480400 -13.291200 5.383041
-2.433600 -13.291200 5.384911
-2.386800 -13.291200 5.385887
-2.340000 -13.291200 5.376816
-2.293200 -13.291200 5.340135
-2.246400 -13.291200 5.343260
-2.199600 -13.291200 5.347996
-2.152800 -13.291200 5.347996
-2.106000 -13.291200 5.350884
-2.059200 -13.291200 5.355641
-2.012400 -13.291200 5.355641
-1.965600 -13.291200 5.361602
-1.918800 -13.291200 5.361602
-1.872000 -13.291200 5.372707
-1.825200 -13.291200 5.351794
-1.778400 -13.291200 5.349784
-1.731600 -13.291200 5.351502
-1.684800 -13.291200 5.349712
-1.638000 -13.291200 5.347798
-1.591200 -13.291200 5.337939
-1.544400 -13.291200 5.336187
-1.497600 -13.291200 5.336007
-1.450800 -13.291200 5.336007
-1.404000 -13.291200 5.298136
-1.357200 -13.291200 5.275586
-1.310400 -13.291200 5.270663
-1.263600 -13.291200 5.259374
-1.216800 -13.291200 5.238313
-1.170000 -13.291200 5.234657
-1.123200 -13.291200 5.229704
-1.076400 -13.291200 5.221750
-1.029600 -13.291200 5.229704
-0.982800 -13.291200 5.221750
-0.936000 -13.291200 5.221750
-0.889200 -13.291200 5.224085
-0.842400 -13.291200 5.210358
-0.795600 -13.291200 5.206577
-0.748800 -13.291200 5.199642
-0.702000 -13.291200 5.190626
-0.655200 -13.291200 5.182960
-0.608400 -13.291200 5.183409
-0.561600 -13.291200 5.176118
-0.514800 -13.291200 5.173031
-0.468000 -13.291200 5.154112
-0.421200 -13.291200 5.152350
-0.374400 -13.291200 5.152350
-0.327600 -13.291200 5.155116
-0.280800 -13.291200 5.148158
-0.234000 -13.291200 5.132081
-0.187200 -13.291200 5.129836
-0.140400 -13.291200 5.129836
-0.093600 -13.291200 5.132081
-0.046800 -13.291200 5.132081
0.000000 -13.291200 5.128757
0.046800 -13.291200 5.128757
0.093600 -13.291200 5.121258
0.140400 -13.291200 5.124984
0.187200 -13.291200 5.114652
0.234000 -13.291200 5.118986
0.280800 -13.291200 5.121908
0.327600 -13.291200 5.121908
0.374400 -13.291200 5.123356
0.421200 -13.291200 5.128809
0.468000 -13.291200 5.128809
0.514800 -13.291200 5.130459
0.561600 -13.291200 5.128809
0.608400 -13.291200 5.130656
0.655200 -13.291200 5.138020
0.702000 -13.291200 5.144209
0.748800 -13.291200 5.152919
0.795600 -13.291200 5.178198
0.842400 -13.291200 5.180197
0.889200 -13.291200 5.184756
0.936000 -13.291200 5.184756
0.982800 -13.291200 5.180197
1.029600 -13.291200 5.163927
1.076400 -13.291200 5.163927
1.123200 -13.291200 5.185429
1.170000 -13.291200 5.185429
1.216800 -13.291200 5.185429
1.263600 -13.291200 5.188322
1.310400 -13.291200 5.216890
1.357200 -13.291200 5.242139
1.404000 -13.291200 5.242805
1.450800 -13.291200 5.242805
1.497600 -13.291200 5.268734
1.544400 -13.291200 5.289174
1.591200 -13.291200 5.302782
1.638000 -13.291200 5.316259
1.684800 -13.291200 5.316259
1.731600 -13.291200 5.319320
1.778400 -13.291200 5.343802
1.825200 -13.291200 5.343802
1.872000 -13.291200 5.355727
1.918800 -13.291200 5.366203
1.965600 -13.291200 5.385765
2.012400 -13.291200 5.389932
2.059200 -13.291200 5.406614
2.106000 -13.291200 5.423774
2.152800 -13.291200 5.455513
2.199600 -13.291200 5.461781
2.246400 -13.291200 5.465649
2.293200 -13.291200 5.485190
2.340000 -13.291200 5.482809
2.386800 -13.291200 5.491724
2.433600 -13.291200 5.502710
2.480400 -13.291200 5.502710
2.527200 -13.291200 5.517087
2.574000 -13.291200 5.519213
2.620800 -13.291200 5.524513
2.667600 -13.291200 5.550328
2.714400 -13.291200 5.560684
2.761200 -13.291200 5.578908
2.808000 -13.291200 5.580261
2.854800 -13.291200 5.591002
2.901600 -13.291200 5.606211
2.948400 -13.291200 5.624459
2.995200 -13.291200 5.619281
3.042000 -13.291200 5.617104
3.088800 -13.291200 5.627351
3.135600 -13.291200 5.646482
3.182400 -13.291200 5.665604
3.229200 -13.291200 5.670845
3.276000 -13.291200 5.689243
3.322800 -13.291200 5.703813
3.369600 -13.291200 5.726988
3.416400 -13.291200 5.744293
3.463200 -13.291200 5.815616
3.510000 -13.291200 5.816143
3.556800 -13.291200 5.828965
3.603600 -13.291200 5.847065
3.650400 -13.291200 5.861021
3.697200 -13.291200 5.876163
3.744000 -13.291200 5.877870
3.790800 -13.291200 5.877870
3.837600 -13.291200 5.890571
3.884400 -13.291200 5.893329
3.931200 -13.291200 5.920009
3.978000 -13.291200 5.938324
4.024800 -13.291200 5.979262
4.071600 -13.291200 6.028890
4.118400 -13.291200 6.028890
4.165200 -13.291200 6.045965
4.212000 -13.291200 6.075084
4.258800 -13.291200 6.078208
4.305600 -13.291200 6.091860
4.352400 -13.291200 6.133003
4.399200 -13.291200 6.133003
4.446000 -13.291200 6.155571
4.492800 -13.291200 6.161740
4.539600 -13.291200 6.215840
4.586400 -13.291200 6.237680
4.633200 -13.291200 6.235111
4.680000 -13.291200 6.235111
4.726800 -13.291200 6.294430
4.773600 -13.291200 6.319036
4.820400 -13.291200 6.309792
4.867200 -13.291200 6.319036
4.914000 -13.291200 6.319036
4.960800 -13.291200 6.348749
5.007600 -13.291200 6.442374
5.054400 -13.291200 6.462235
5.101200 -13.291200 6.481694
5.148000 -13.291200 6.554862
5.194800 -13.291200 6.559672
5.241600 -13.291200 6.584170
5.288400 -13.291200 6.627692
5.335200 -13.291200 6.686064
5.382000 -13.291200 6.716075
5.428800 -13.291200 6.721202
5.475600 -13.291200 6.761397
5.522400 -13.291200 6.795378
5.569200 -13.291200 6.857119
5.616000 -13.291200 6.882049
5.662800 -13.291200 6.970427
5.709600 -13.291200 6.982446
5.756400 -13.291200 7.071374
5.803200 -13.291200 7.098093
5.850000 -13.291200 7.202317
5.896800 -13.291200 7.258252
5.943600 -13.291200 7.275051
5.990400 -13.291200 7.281963
6.037200 -13.291200 7.300467
6.084000 -13.291200 7.300467
6.130800 -13.291200 7.317570
6.177600 -13.291200 7.337024
6.224400 -13.291200 7.368829
6.271200 -13.291200 7.391894
6.318000 -13.291200 7.422615
6.364800 -13.291200 7.514470
6.411600 -13.291200 7.545516
6.458400 -13.291200 7.552601
6.505200 -13.291200 7.579926
6.552000 -13.291200 7.638806
6.598800 -13.291200 7.679415
6.645600 -13.291200 7.687248
6.692400 -13.291200 7.720145
6.739200 -13.291200 7.726614
6.786000 -13.291200 7.770454
6.832800 -13.291200 7.857400
6.879600 -13.291200 7.879046
6.926400 -13.291200 7.933627
6.973200 -13.291200 7.954354
7.020000 -13.291200 7.962796
7.066800 -13.291200 7.986952
7.113600 -13.291200 8.061492
7.160400 -13.291200 8.090670
7.207200 -13.291200 8.131376
7.254000 -13.291200 8.185577
7.300800 -13.291200 8.231257
7.347600 -13.291200 8.292769
7.394400 -13.291200 8.353849
7.441200 -13.291200 8.584181
7.488000 -13.291200 9.059401
7.534800 -13.291200 10.603699
7.581600 -13.291200 11.032700
7.628400 -13.291200 29.420205
7.675200 -13.291200 29.431069
7.722000 -13.291200 29.435866
14.508000 -13.291200 7.698312
14.554800 -13.291200 7.706275
14.601600 -13.291200 7.707487
14.648400 -13.291200 7.708099
14.695200 -13.291200 7.706275
14.742000 -13.291200 7.706275
14.882400 -13.291200 7.679366
15.771600 -13.291200 6.328560
16.988400 -13.291200 3.807574
17.035200 -13.291200 3.674716
17.643600 -13.291200 0.770604
17.690400 -13.291200 0.550804
17.877600 -13.291200 -0.533333
17.924400 -13.291200 -0.676556
-18.720000 -13.244400 0.000000
-18.673200 -13.244400 0.000000
-18.626400 -13.244400 0.000000
-18.579600 -13.244400 -14.935711
-18.532800 -13.244400 -14.885769
-18.486000 -13.244400 -14.848710
-18.439200 -13.244400 -14.848710
-18.392400 -13.244400 -14.824447
-18.345600 -13.244400 -14.804369
-18.298800 -13.244400 -14.800468
-18.252000 -13.244400 -14.804369
-18.205200 -13.244400 -14.804369
-18.158400 -13.244400 -14.777097
-18.111600 -13.244400 -14.775359
-18.064800 -13.244400 -14.771434
-18.018000 -13.244400 -14.745827
-17.971200 -13.244400 -14.745759
-17.924400 -13.244400 -14.721749
-17.877600 -13.244400 -14.684224
-17.830800 -13.244400 -14.675840
-17.784000 -13.244400 -14.632443
-17.737200 -13.244400 -14.617608
-17.690400 -13.244400 -14.618507
-17.643600 -13.244400 -14.615004
-17.596800 -13.244400 -14.580574
-17.550000 -13.244400 -14.546509
-17.503200 -13.244400 -14.533254
-17.456400 -13.244400 -14.508803
-17.409600 -13.244400 -14.524152
-17.362800 -13.244400 -14.501109
-17.316000 -13.244400 -14.501109
-17.269200 -13.244400 -14.499898
-17.222400 -13.244400 -14.442985
-17.175600 -13.244400 -14.418226
-17.128800 -13.244400 -14.409757
-17.082000 -13.244400 -14.400691
-17.035200 -13.244400 -14.396314
-16.988400 -13.244400 -14.387276
-16.941600 -13.244400 -14.376475
-16.894800 -13.244400 -14.364137
-16.848000 -13.244400 -14.340157
-16.801200 -13.244400 -14.312680
-16.754400 -13.244400 -14.295786
-16.707600 -13.244400 -14.280243
-16.660800 -13.244400 -14.200353
-16.614000 -13.244400 -14.153052
-16.567200 -13.244400 -14.120486
-16.520400 -13.244400 -14.079180
-16.473600 -13.244400 -14.079180
-16.426800 -13.244400 -14.059578
-16.380000 -13.244400 -14.020903
-16.333200 -13.244400 -14.001000
-16.286400 -13.244400 -13.936507
-16.239600 -13.244400 -13.703767
-15.865200 -13.244400 -11.218187
-15.818400 -13.244400 -11.218187
-14.929200 -13.244400 5.075782
-14.882400 -13.244400 5.085486
-14.835600 -13.244400 5.108631
-14.788800 -13.244400 5.149446
-14.742000 -13.244400 5.203490
-14.695200 -13.244400 5.227712
-14.648400 -13.244400 5.260091
-14.601600 -13.244400 5.289304
-14.554800 -13.244400 5.311307
-14.508000 -13.244400 5.329498
-14.461200 -13.244400 5.353025
-14.414400 -13.244400 5.367299
-14.367600 -13.244400 5.371960
-14.320800 -13.244400 5.381962
-14.274000 -13.244400 5.405751
-14.227200 -13.244400 5.412074
-14.180400 -13.244400 5.412884
-14.133600 -13.244400 5.414203
-14.086800 -13.244400 5.419740
-14.040000 -13.244400 5.424944
-13.993200 -13.244400 5.431092
-13.946400 -13.244400 5.447326
-13.899600 -13.244400 5.454416
-13.852800 -13.244400 5.464896
-13.806000 -13.244400 5.469548
-13.759200 -13.244400 5.472522
-13.712400 -13.244400 5.484525
-13.665600 -13.244400 5.499738
-13.618800 -13.244400 5.523244
-13.572000 -13.244400 5.554958
-13.525200 -13.244400 5.605289
-13.478400 -13.244400 5.713122
-8.985600 -13.244400 7.950684
-8.938800 -13.244400 7.821002
-8.892000 -13.244400 7.634893
-8.845200 -13.244400 7.634893
-8.798400 -13.244400 7.589774
-8.751600 -13.244400 7.495257
-8.704800 -13.244400 7.487948
-8.658000 -13.244400 7.454725
-8.611200 -13.244400 7.414631
-8.564400 -13.244400 7.371255
-8.517600 -13.244400 7.320273
-8.470800 -13.244400 7.310894
-8.424000 -13.244400 7.266060
-8.377200 -13.244400 7.237930
-8.330400 -13.244400 7.177416
-8.283600 -13.244400 7.153634
-8.236800 -13.244400 7.083493
-8.190000 -13.244400 7.045797
-8.143200 -13.244400 7.020454
-8.096400 -13.244400 7.001151
-8.049600 -13.244400 6.936140
-8.002800 -13.244400 6.907080
-7.956000 -13.244400 6.856604
-7.909200 -13.244400 6.834495
-7.862400 -13.244400 6.794955
-7.815600 -13.244400 6.783867
-7.768800 -13.244400 6.767546
-7.722000 -13.244400 6.767546
-7.675200 -13.244400 6.764770
-7.628400 -13.244400 6.759854
-7.581600 -13.244400 6.738658
-7.534800 -13.244400 6.707250
-7.488000 -13.244400 6.643928
-7.441200 -13.244400 6.599753
-7.394400 -13.244400 6.537658
-7.347600 -13.244400 6.505286
-7.300800 -13.244400 6.505286
-7.254000 -13.244400 6.474396
-7.207200 -13.244400 6.460208
-7.160400 -13.244400 6.458581
-7.113600 -13.244400 6.423123
-7.066800 -13.244400 6.412560
-7.020000 -13.244400 6.392373
-6.973200 -13.244400 6.361899
-6.926400 -13.244400 6.336926
-6.879600 -13.244400 6.315714
-6.832800 -13.244400 6.288184
-6.786000 -13.244400 6.271943
-6.739200 -13.244400 6.251634
-6.692400 -13.244400 6.239773
-6.645600 -13.244400 6.210857
-6.598800 -13.244400 6.193016
-6.552000 -13.244400 6.182657
-6.505200 -13.244400 6.176710
-6.458400 -13.244400 6.168750
-6.411600 -13.244400 6.165519
-6.364800 -13.244400 6.116417
-6.318000 -13.244400 6.086562
-6.271200 -13.244400 6.075238
-6.224400 -13.244400 6.063952
-6.177600 -13.244400 6.041633
-6.130800 -13.244400 6.035984
-6.084000 -13.244400 6.011081
-6.037200 -13.244400 6.005899
-5.990400 -13.244400 5.998727
-5.943600 -13.244400 5.993859
-5.896800 -13.244400 5.982862
-5.850000 -13.244400 5.968974
-5.803200 -13.244400 5.949533
-5.756400 -13.244400 5.938324
-5.709600 -13.244400 5.927710
-5.662800 -13.244400 5.902467
-5.616000 -13.244400 5.895823
-5.569200 -13.244400 5.883194
-5.522400 -13.244400 5.851412
-5.475600 -13.244400 5.838226
-5.428800 -13.244400 5.837707
-5.382000 -13.244400 5.837242
-5.335200 -13.244400 5.833835
-5.288400 -13.244400 5.819801
-5.241600 -13.244400 5.818245
-5.194800 -13.244400 5.802109
-5.148000 -13.244400 5.800650
-5.101200 -13.244400 5.775047
-5.054400 -13.244400 5.773972
-5.007600 -13.244400 5.767473
-4.960800 -13.244400 5.767473
-4.914000 -13.244400 5.766373
-4.867200 -13.244400 5.755520
-4.820400 -13.244400 5.752904
-4.773600 -13.244400 5.729719
-4.726800 -13.244400 5.705751
-4.680000 -13.244400 5.698490
-4.633200 -13.244400 5.698144
-4.586400 -13.244400 5.677509
-4.539600 -13.244400 5.679478
-4.492800 -13.244400 5.677509
-4.446000 -13.244400 5.672392
-4.399200 -13.244400 5.666048
-4.352400 -13.244400 5.668026
-4.305600 -13.244400 5.657621
-4.258800 -13.244400 5.663634
-4.212000 -13.244400 5.656202
-4.165200 -13.244400 5.653017
-4.118400 -13.244400 5.656381
-4.071600 -13.244400 5.656202
-4.024800 -13.244400 5.656202
-3.978000 -13.244400 5.659704
-3.931200 -13.244400 5.653017
-3.884400 -13.244400 5.650250
-3.837600 -13.244400 5.629554
-3.790800 -13.244400 5.618039
-3.744000 -13.244400 5.618039
-3.697200 -13.244400 5.594864
-3.650400 -13.244400 5.584539
-3.603600 -13.244400 5.573357
-3.556800 -13.244400 5.565642
-3.510000 -13.244400 5.572187
-3.463200 -13.244400 5.552322
-3.416400 -13.244400 5.548170
-3.369600 -13.244400 5.527158
-3.322800 -13.244400 5.527158
-3.276000 -13.244400 5.533262
-3.229200 -13.244400 5.534059
-3.182400 -13.244400 5.533262
-3.135600 -13.244400 5.515900
-3.088800 -13.244400 5.515900
-3.042000 -13.244400 5.530855
-2.995200 -13.244400 5.513429
-2.948400 -13.244400 5.499839
-2.901600 -13.244400 5.482606
-2.854800 -13.244400 5.462029
-2.808000 -13.244400 5.459197
-2.761200 -13.244400 5.442321
-2.714400 -13.244400 5.436834
-2.667600 -13.244400 5.435524
-2.620800 -13.244400 5.435524
-2.574000 -13.244400 5.424476
-2.527200 -13.244400 5.424476
-2.480400 -13.244400 5.424476
-2.433600 -13.244400 5.424476
-2.386800 -13.244400 5.412186
-2.340000 -13.244400 5.397424
-2.293200 -13.244400 5.377078
-2.246400 -13.244400 5.366131
-2.199600 -13.244400 5.353063
-2.152800 -13.244400 5.350884
-2.106000 -13.244400 5.347996
-2.059200 -13.244400 5.344747
-2.012400 -13.244400 5.340135
-1.965600 -13.244400 5.337741
-1.918800 -13.244400 5.347996
-1.872000 -13.244400 5.337741
-1.825200 -13.244400 5.335513
-1.778400 -13.244400 5.337741
-1.731600 -13.244400 5.337939
-1.684800 -13.244400 5.337939
-1.638000 -13.244400 5.338441
-1.591200 -13.244400 5.338441
-1.544400 -13.244400 5.337939
-1.497600 -13.244400 5.336989
-1.450800 -13.244400 5.336197
-1.404000 -13.244400 5.327613
-1.357200 -13.244400 5.308604
-1.310400 -13.244400 5.292539
-1.263600 -13.244400 5.270663
-1.216800 -13.244400 5.259660
-1.170000 -13.244400 5.242561
-1.123200 -13.244400 5.238313
-1.076400 -13.244400 5.240515
-1.029600 -13.244400 5.239788
-0.982800 -13.244400 5.228205
-0.936000 -13.244400 5.224465
-0.889200 -13.244400 5.224350
-0.842400 -13.244400 5.212224
-0.795600 -13.244400 5.207656
-0.748800 -13.244400 5.199642
-0.702000 -13.244400 5.196484
-0.655200 -13.244400 5.190626
-0.608400 -13.244400 5.187417
-0.561600 -13.244400 5.185236
-0.514800 -13.244400 5.181403
-0.468000 -13.244400 5.173031
-0.421200 -13.244400 5.161853
-0.374400 -13.244400 5.161853
-0.327600 -13.244400 5.163483
-0.280800 -13.244400 5.156368
-0.234000 -13.244400 5.152350
-0.187200 -13.244400 5.148158
-0.140400 -13.244400 5.148158
-0.093600 -13.244400 5.147648
-0.046800 -13.244400 5.142655
0.000000 -13.244400 5.135276
0.046800 -13.244400 5.141532
0.093600 -13.244400 5.135203
0.140400 -13.244400 5.134988
0.187200 -13.244400 5.126770
0.234000 -13.244400 5.124984
0.280800 -13.244400 5.126770
0.327600 -13.244400 5.126770
0.374400 -13.244400 5.126554
0.421200 -13.244400 5.130459
0.468000 -13.244400 5.130656
0.514800 -13.244400 5.135945
0.561600 -13.244400 5.133469
0.608400 -13.244400 5.138020
0.655200 -13.244400 5.139206
0.702000 -13.244400 5.144344
0.748800 -13.244400 5.152919
0.795600 -13.244400 5.158858
0.842400 -13.244400 5.166166
0.889200 -13.244400 5.166166
0.936000 -13.244400 5.150913
0.982800 -13.244400 5.150110
1.029600 -13.244400 5.145359
1.076400 -13.244400 5.145359
1.123200 -13.244400 5.164787
1.170000 -13.244400 5.164787
1.216800 -13.244400 5.176609
1.263600 -13.244400 5.185429
1.310400 -13.244400 5.185429
1.357200 -13.244400 5.204222
1.404000 -13.244400 5.221040
1.450800 -13.244400 5.216946
1.497600 -13.244400 5.221551
1.544400 -13.244400 5.235417
1.591200 -13.244400 5.261537
1.638000 -13.244400 5.286026
1.684800 -13.244400 5.301482
1.731600 -13.244400 5.307859
1.778400 -13.244400 5.316110
1.825200 -13.244400 5.319320
1.872000 -13.244400 5.332498
1.918800 -13.244400 5.348866
1.965600 -13.244400 5.348866
2.012400 -13.244400 5.363575
2.059200 -13.244400 5.389462
2.106000 -13.244400 5.397756
2.152800 -13.244400 5.422216
2.199600 -13.244400 5.455513
2.246400 -13.244400 5.455599
2.293200 -13.244400 5.478335
2.340000 -13.244400 5.475028
2.386800 -13.244400 5.482809
2.433600 -13.244400 5.495063
2.480400 -13.244400 5.502710
2.527200 -13.244400 5.517087
2.574000 -13.244400 5.519213
2.620800 -13.244400 5.524513
2.667600 -13.244400 5.550328
2.714400 -13.244400 5.560684
2.761200 -13.244400 5.578908
2.808000 -13.244400 5.587615
2.854800 -13.244400 5.592239
2.901600 -13.244400 5.594848
2.948400 -13.244400 5.619281
2.995200 -13.244400 5.615529
3.042000 -13.244400 5.615529
3.088800 -13.244400 5.619823
3.135600 -13.244400 5.646482
3.182400 -13.244400 5.665604
3.229200 -13.244400 5.665604
3.276000 -13.244400 5.682754
3.322800 -13.244400 5.701077
3.369600 -13.244400 5.719122
3.416400 -13.244400 5.736984
3.463200 -13.244400 5.812101
3.510000 -13.244400 5.816143
3.556800 -13.244400 5.837312
3.603600 -13.244400 5.861584
3.650400 -13.244400 5.861584
3.697200 -13.244400 5.873515
3.744000 -13.244400 5.877870
3.790800 -13.244400 5.881639
3.837600 -13.244400 5.889385
3.884400 -13.244400 5.891883
3.931200 -13.244400 5.910218
3.978000 -13.244400 5.935032
4.024800 -13.244400 5.950372
4.071600 -13.244400 6.009328
4.118400 -13.244400 6.019929
4.165200 -13.244400 6.022921
4.212000 -13.244400 6.045965
4.258800 -13.244400 6.051600
4.305600 -13.244400 6.067672
4.352400 -13.244400 6.084872
4.399200 -13.244400 6.113623
4.446000 -13.244400 6.133003
4.492800 -13.244400 6.152179
4.539600 -13.244400 6.201616
4.586400 -13.244400 6.226532
4.633200 -13.244400 6.235111
4.680000 -13.244400 6.235111
4.726800 -13.244400 6.294430
4.773600 -13.244400 6.319036
4.820400 -13.244400 6.319036
4.867200 -13.244400 6.336269
4.914000 -13.244400 6.326108
4.960800 -13.244400 6.326108
5.007600 -13.244400 6.388152
5.054400 -13.244400 6.452008
5.101200 -13.244400 6.467262
5.148000 -13.244400 6.502328
5.194800 -13.244400 6.559672
5.241600 -13.244400 6.585118
5.288400 -13.244400 6.627692
5.335200 -13.244400 6.706856
5.382000 -13.244400 6.721202
5.428800 -13.244400 6.732741
5.475600 -13.244400 6.766343
5.522400 -13.244400 6.803439
5.569200 -13.244400 6.857119
5.616000 -13.244400 6.882049
5.662800 -13.244400 6.950863
5.709600 -13.244400 6.977714
5.756400 -13.244400 7.019854
5.803200 -13.244400 7.072948
5.850000 -13.244400 7.133581
5.896800 -13.244400 7.208308
5.943600 -13.244400 7.230484
5.990400 -13.244400 7.272251
6.037200 -13.244400 7.300467
6.084000 -13.244400 7.309514
6.130800 -13.244400 7.327677
6.177600 -13.244400 7.362229
6.224400 -13.244400 7.391894
6.271200 -13.244400 7.417808
6.318000 -13.244400 7.513512
6.364800 -13.244400 7.536367
6.411600 -13.244400 7.552601
6.458400 -13.244400 7.588968
6.505200 -13.244400 7.632307
6.552000 -13.244400 7.679415
6.598800 -13.244400 7.693671
6.645600 -13.244400 7.704609
6.692400 -13.244400 7.726614
6.739200 -13.244400 7.759096
6.786000 -13.244400 7.840575
6.832800 -13.244400 7.858293
6.879600 -13.244400 7.887171
6.926400 -13.244400 7.933627
6.973200 -13.244400 7.959192
7.020000 -13.244400 7.974893
7.066800 -13.244400 8.023470
7.113600 -13.244400 8.061492
7.160400 -13.244400 8.099230
7.207200 -13.244400 8.131376
7.254000 -13.244400 8.165688
7.300800 -13.244400 8.231257
7.347600 -13.244400 8.265617
7.394400 -13.244400 8.357442
7.441200 -13.244400 8.531865
7.488000 -13.244400 8.707536
7.534800 -13.244400 10.603699
7.581600 -13.244400 11.095827
7.628400 -13.244400 29.423192
7.675200 -13.244400 29.436005
14.414400 -13.244400 7.681763
14.461200 -13.244400 7.695867
14.508000 -13.244400 7.704636
14.601600 -13.244400 7.707487
14.648400 -13.244400 7.708099
14.695200 -13.244400 7.704636
14.742000 -13.244400 7.708099
14.835600 -13.244400 7.690741
14.882400 -13.244400 7.690741
15.958800 -13.244400 6.393412
16.988400 -13.244400 3.939560
17.035200 -13.244400 3.771410
17.175600 -13.244400 3.105050
17.222400 -13.244400 2.896947
17.830800 -13.244400 -0.237061
17.877600 -13.244400 -0.412137
18.252000 -13.244400 -2.580267
18.298800 -13.244400 -2.813804
-18.720000 -13.197600 0.000000
-18.673200 -13.197600 0.000000
-18.626400 -13.197600 0.000000
-18.579600 -13.197600 -14.960275
-18.532800 -13.197600 -14.910173
-18.486000 -13.197600 -14.848710
-18.439200 -13.197600 -14.848710
-18.392400 -13.197600 -14.826567
-18.345600 -13.197600 -14.824447
-18.298800 -13.197600 -14.812512
-18.252000 -13.197600 -14.824447
-18.205200 -13.197600 -14.824447
-18.158400 -13.197600 -14.812512
-18.111600 -13.197600 -14.777097
-18.064800 -13.197600 -14.772460
-18.018000 -13.197600 -14.771434
-17.971200 -13.197600 -14.771434
-17.924400 -13.197600 -14.739513
-17.877600 -13.197600 -14.722612
-17.830800 -13.197600 -14.720646
-17.784000 -13.197600 -14.681283
-17.737200 -13.197600 -14.649192
-17.690400 -13.197600 -14.645087
-17.643600 -13.197600 -14.629458
-17.596800 -13.197600 -14.588073
-17.550000 -13.197600 -14.563359
-17.503200 -13.197600 -14.533254
-17.456400 -13.197600 -14.508803
-17.409600 -13.197600 -14.524152
-17.362800 -13.197600 -14.499898
-17.316000 -13.197600 -14.469836
-17.269200 -13.197600 -14.469836
-17.222400 -13.197600 -14.438792
-17.175600 -13.197600 -14.422912
-17.128800 -13.197600 -14.409757
-17.082000 -13.197600 -14.400691
-17.035200 -13.197600 -14.395062
-16.988400 -13.197600 -14.370356
-16.941600 -13.197600 -14.364137
-16.894800 -13.197600 -14.358156
-16.848000 -13.197600 -14.335240
-16.801200 -13.197600 -14.312680
-16.754400 -13.197600 -14.305111
-16.707600 -13.197600 -14.283985
-16.660800 -13.197600 -14.249317
-16.614000 -13.197600 -14.184040
-16.567200 -13.197600 -14.135068
-16.520400 -13.197600 -14.083495
-16.473600 -13.197600 -14.079180
-16.426800 -13.197600 -14.052661
-16.380000 -13.197600 -14.012557
-16.333200 -13.197600 -13.995190
-16.286400 -13.197600 -13.812435
-15.865200 -13.197600 -11.281087
-15.818400 -13.197600 -11.133833
-14.929200 -13.197600 5.117992
-14.882400 -13.197600 5.119892
-14.835600 -13.197600 5.138311
-14.788800 -13.197600 5.201278
-14.742000 -13.197600 5.222903
-14.695200 -13.197600 5.239707
-14.648400 -13.197600 5.274369
-14.601600 -13.197600 5.299362
-14.554800 -13.197600 5.327425
-14.508000 -13.197600 5.350835
-14.461200 -13.197600 5.361801
-14.414400 -13.197600 5.371960
-14.367600 -13.197600 5.386881
-14.320800 -13.197600 5.398097
-14.274000 -13.197600 5.408083
-14.227200 -13.197600 5.412884
-14.180400 -13.197600 5.414203
-14.133600 -13.197600 5.419740
-14.086800 -13.197600 5.424944
-14.040000 -13.197600 5.428387
-13.993200 -13.197600 5.438627
-13.946400 -13.197600 5.452954
-13.899600 -13.197600 5.458761
-13.852800 -13.197600 5.468835
-13.806000 -13.197600 5.472522
-13.759200 -13.197600 5.479911
-13.712400 -13.197600 5.493709
-13.665600 -13.197600 5.509368
-13.618800 -13.197600 5.528800
-13.572000 -13.197600 5.564921
-13.525200 -13.197600 5.629932
-8.985600 -13.197600 7.857992
-8.938800 -13.197600 7.665044
-8.892000 -13.197600 7.495659
-8.845200 -13.197600 7.511504
-8.798400 -13.197600 7.495659
-8.751600 -13.197600 7.481784
-8.704800 -13.197600 7.451307
-8.658000 -13.197600 7.372445
-8.611200 -13.197600 7.336159
-8.564400 -13.197600 7.332999
-8.517600 -13.197600 7.313487
-8.470800 -13.197600 7.277655
-8.424000 -13.197600 7.253629
-8.377200 -13.197600 7.193343
-8.330400 -13.197600 7.175604
-8.283600 -13.197600 7.130204
-8.236800 -13.197600 7.060698
-8.190000 -13.197600 7.045797
-8.143200 -13.197600 7.011995
-8.096400 -13.197600 6.989435
-8.049600 -13.197600 6.943396
-8.002800 -13.197600 6.912915
-7.956000 -13.197600 6.882946
-7.909200 -13.197600 6.851168
-7.862400 -13.197600 6.811340
-7.815600 -13.197600 6.785685
-7.768800 -13.197600 6.784141
-7.722000 -13.197600 6.783867
-7.675200 -13.197600 6.773917
-7.628400 -13.197600 6.758807
-7.581600 -13.197600 6.713595
-7.534800 -13.197600 6.694620
-7.488000 -13.197600 6.631057
-7.441200 -13.197600 6.593698
-7.394400 -13.197600 6.530348
-7.347600 -13.197600 6.491650
-7.300800 -13.197600 6.489648
-7.254000 -13.197600 6.474412
-7.207200 -13.197600 6.460208
-7.160400 -13.197600 6.446323
-7.113600 -13.197600 6.423123
-7.066800 -13.197600 6.412560
-7.020000 -13.197600 6.392373
-6.973200 -13.197600 6.345269
-6.926400 -13.197600 6.336926
-6.879600 -13.197600 6.323440
-6.832800 -13.197600 6.310600
-6.786000 -13.197600 6.286191
-6.739200 -13.197600 6.260464
-6.692400 -13.197600 6.251000
-6.645600 -13.197600 6.217941
-6.598800 -13.197600 6.194445
-6.552000 -13.197600 6.193016
-6.505200 -13.197600 6.180567
-6.458400 -13.197600 6.176710
-6.411600 -13.197600 6.165519
-6.364800 -13.197600 6.116417
-6.318000 -13.197600 6.095194
-6.271200 -13.197600 6.084358
-6.224400 -13.197600 6.075238
-6.177600 -13.197600 6.054422
-6.130800 -13.197600 6.038499
-6.084000 -13.197600 6.028534
-6.037200 -13.197600 6.027279
-5.990400 -13.197600 6.011081
-5.943600 -13.197600 5.998727
-5.896800 -13.197600 5.989564
-5.850000 -13.197600 5.968974
-5.803200 -13.197600 5.953314
-5.756400 -13.197600 5.936212
-5.709600 -13.197600 5.925310
-5.662800 -13.197600 5.897111
-5.616000 -13.197600 5.886089
-5.569200 -13.197600 5.873889
-5.522400 -13.197600 5.867011
-5.475600 -13.197600 5.838563
-5.428800 -13.197600 5.838226
-5.382000 -13.197600 5.837707
-5.335200 -13.197600 5.837707
-5.288400 -13.197600 5.824212
-5.241600 -13.197600 5.822676
-5.194800 -13.197600 5.808901
-5.148000 -13.197600 5.800897
-5.101200 -13.197600 5.778344
-5.054400 -13.197600 5.778224
-5.007600 -13.197600 5.769202
-4.960800 -13.197600 5.769202
-4.914000 -13.197600 5.768791
-4.867200 -13.197600 5.766373
-4.820400 -13.197600 5.762607
-4.773600 -13.197600 5.739184
-4.726800 -13.197600 5.711517
-4.680000 -13.197600 5.698677
-4.633200 -13.197600 5.698677
-4.586400 -13.197600 5.681106
-4.539600 -13.197600 5.680363
-4.492800 -13.197600 5.679478
-4.446000 -13.197600 5.677509
-4.399200 -13.197600 5.669034
-4.352400 -13.197600 5.672392
-4.305600 -13.197600 5.663634
-4.258800 -13.197600 5.664138
-4.212000 -13.197600 5.663634
-4.165200 -13.197600 5.664138
-4.118400 -13.197600 5.659704
-4.071600 -13.197600 5.653017
-4.024800 -13.197600 5.648223
-3.978000 -13.197600 5.652253
-3.931200 -13.197600 5.636475
-3.884400 -13.197600 5.630320
-3.837600 -13.197600 5.611386
-3.790800 -13.197600 5.594271
-3.744000 -13.197600 5.593060
-3.697200 -13.197600 5.582700
-3.650400 -13.197600 5.575834
-3.603600 -13.197600 5.540507
-3.556800 -13.197600 5.527158
-3.510000 -13.197600 5.536231
-3.463200 -13.197600 5.513982
-3.416400 -13.197600 5.512379
-3.369600 -13.197600 5.501924
-3.322800 -13.197600 5.501924
-3.276000 -13.197600 5.505384
-3.229200 -13.197600 5.510468
-3.182400 -13.197600 5.513429
-3.135600 -13.197600 5.505384
-3.088800 -13.197600 5.505384
-3.042000 -13.197600 5.515900
-2.995200 -13.197600 5.502287
-2.948400 -13.197600 5.499839
-2.901600 -13.197600 5.482864
-2.854800 -13.197600 5.460607
-2.808000 -13.197600 5.459197
-2.761200 -13.197600 5.442321
-2.714400 -13.197600 5.436834
-2.667600 -13.197600 5.420770
-2.620800 -13.197600 5.424476
-2.574000 -13.197600 5.424476
-2.527200 -13.197600 5.424476
-2.480400 -13.197600 5.424476
-2.433600 -13.197600 5.424476
-2.386800 -13.197600 5.412186
-2.340000 -13.197600 5.397424
-2.293200 -13.197600 5.377078
-2.246400 -13.197600 5.360194
-2.199600 -13.197600 5.353063
-2.152800 -13.197600 5.350884
-2.106000 -13.197600 5.340135
-2.059200 -13.197600 5.333380
-2.012400 -13.197600 5.320408
-1.965600 -13.197600 5.314269
-1.918800 -13.197600 5.320408
-1.872000 -13.197600 5.311249
-1.825200 -13.197600 5.307409
-1.778400 -13.197600 5.311309
-1.731600 -13.197600 5.314269
-1.684800 -13.197600 5.324312
-1.638000 -13.197600 5.327613
-1.591200 -13.197600 5.326335
-1.544400 -13.197600 5.326335
-1.497600 -13.197600 5.330068
-1.450800 -13.197600 5.336007
-1.404000 -13.197600 5.308604
-1.357200 -13.197600 5.308604
-1.310400 -13.197600 5.293943
-1.263600 -13.197600 5.284375
-1.216800 -13.197600 5.270663
-1.170000 -13.197600 5.266816
-1.123200 -13.197600 5.259374
-1.076400 -13.197600 5.259660
-1.029600 -13.197600 5.246676
-0.982800 -13.197600 5.240515
-0.936000 -13.197600 5.238313
-0.889200 -13.197600 5.236312
-0.842400 -13.197600 5.224350
-0.795600 -13.197600 5.212224
-0.748800 -13.197600 5.204006
-0.702000 -13.197600 5.198692
-0.655200 -13.197600 5.187417
-0.608400 -13.197600 5.187417
-0.561600 -13.197600 5.185236
-0.514800 -13.197600 5.181403
-0.468000 -13.197600 5.176118
-0.421200 -13.197600 5.157409
-0.374400 -13.197600 5.173031
-0.327600 -13.197600 5.176118
-0.280800 -13.197600 5.156368
-0.234000 -13.197600 5.152350
-0.187200 -13.197600 5.152350
-0.140400 -13.197600 5.156232
-0.093600 -13.197600 5.156671
-0.046800 -13.197600 5.150017
0.000000 -13.197600 5.147648
0.046800 -13.197600 5.142655
0.093600 -13.197600 5.143982
0.140400 -13.197600 5.142000
0.187200 -13.197600 5.132790
0.234000 -13.197600 5.132790
0.280800 -13.197600 5.132790
0.327600 -13.197600 5.135203
0.374400 -13.197600 5.133469
0.421200 -13.197600 5.139206
0.468000 -13.197600 5.139206
0.514800 -13.197600 5.156390
0.561600 -13.197600 5.152919
0.608400 -13.197600 5.156390
0.655200 -13.197600 5.152919
0.702000 -13.197600 5.171109
0.748800 -13.197600 5.178800
0.795600 -13.197600 5.180197
0.842400 -13.197600 5.178800
0.889200 -13.197600 5.178198
0.936000 -13.197600 5.166166
0.982800 -13.197600 5.163927
1.029600 -13.197600 5.156416
1.076400 -13.197600 5.156416
1.123200 -13.197600 5.166149
1.170000 -13.197600 5.166149
1.216800 -13.197600 5.179217
1.263600 -13.197600 5.185429
1.310400 -13.197600 5.185429
1.357200 -13.197600 5.187340
1.404000 -13.197600 5.192162
1.450800 -13.197600 5.196513
1.497600 -13.197600 5.216890
1.544400 -13.197600 5.221040
1.591200 -13.197600 5.235417
1.638000 -13.197600 5.268734
1.684800 -13.197600 5.274690
1.731600 -13.197600 5.297250
1.778400 -13.197600 5.307859
1.825200 -13.197600 5.311488
1.872000 -13.197600 5.329227
1.918800 -13.197600 5.332498
1.965600 -13.197600 5.332498
2.012400 -13.197600 5.348866
2.059200 -13.197600 5.360533
2.106000 -13.197600 5.385765
2.152800 -13.197600 5.388046
2.199600 -13.197600 5.422216
2.246400 -13.197600 5.454566
2.293200 -13.197600 5.462717
2.340000 -13.197600 5.465649
2.386800 -13.197600 5.478335
2.433600 -13.197600 5.498270
2.480400 -13.197600 5.507494
2.527200 -13.197600 5.519213
2.574000 -13.197600 5.524513
2.620800 -13.197600 5.543014
2.667600 -13.197600 5.551010
2.714400 -13.197600 5.568265
2.761200 -13.197600 5.587615
2.808000 -13.197600 5.578908
2.854800 -13.197600 5.585729
2.901600 -13.197600 5.592239
2.948400 -13.197600 5.615529
2.995200 -13.197600 5.615529
3.042000 -13.197600 5.619281
3.088800 -13.197600 5.634372
3.135600 -13.197600 5.647399
3.182400 -13.197600 5.665604
3.229200 -13.197600 5.659381
3.276000 -13.197600 5.670845
3.322800 -13.197600 5.683555
3.369600 -13.197600 5.701077
3.416400 -13.197600 5.703813
3.463200 -13.197600 5.773280
3.510000 -13.197600 5.798334
3.556800 -13.197600 5.828965
3.603600 -13.197600 5.847329
3.650400 -13.197600 5.861021
3.697200 -13.197600 5.876163
3.744000 -13.197600 5.885463
3.790800 -13.197600 5.885463
3.837600 -13.197600 5.890571
3.884400 -13.197600 5.893412
3.931200 -13.197600 5.920009
3.978000 -13.197600 5.938324
4.024800 -13.197600 5.953658
4.071600 -13.197600 5.994625
4.118400 -13.197600 6.009328
4.165200 -13.197600 6.022921
4.212000 -13.197600 6.039604
4.258800 -13.197600 6.039604
4.305600 -13.197600 6.059059
4.352400 -13.197600 6.067672
4.399200 -13.197600 6.098355
4.446000 -13.197600 6.122032
4.492800 -13.197600 6.133003
4.539600 -13.197600 6.167362
4.586400 -13.197600 6.223084
4.633200 -13.197600 6.235111
4.680000 -13.197600 6.235111
4.726800 -13.197600 6.294430
4.773600 -13.197600 6.302432
4.820400 -13.197600 6.309792
4.867200 -13.197600 6.336269
4.914000 -13.197600 6.326108
4.960800 -13.197600 6.319036
5.007600 -13.197600 6.356017
5.054400 -13.197600 6.415742
5.101200 -13.197600 6.454223
5.148000 -13.197600 6.515382
5.194800 -13.197600 6.543290
5.241600 -13.197600 6.571013
5.288400 -13.197600 6.612000
5.335200 -13.197600 6.661274
5.382000 -13.197600 6.721202
5.428800 -13.197600 6.748204
5.475600 -13.197600 6.766343
5.522400 -13.197600 6.791265
5.569200 -13.197600 6.803999
5.616000 -13.197600 6.857119
5.662800 -13.197600 6.889713
5.709600 -13.197600 6.970427
5.756400 -13.197600 6.981763
5.803200 -13.197600 7.019854
5.850000 -13.197600 7.098093
5.896800 -13.197600 7.176533
5.943600 -13.197600 7.185297
5.990400 -13.197600 7.230484
6.037200 -13.197600 7.258252
6.084000 -13.197600 7.272251
6.130800 -13.197600 7.315381
6.177600 -13.197600 7.351952
6.224400 -13.197600 7.392997
6.271200 -13.197600 7.422615
6.318000 -13.197600 7.513512
6.364800 -13.197600 7.534927
6.411600 -13.197600 7.552601
6.458400 -13.197600 7.588968
6.505200 -13.197600 7.653467
6.552000 -13.197600 7.685467
6.598800 -13.197600 7.687248
6.645600 -13.197600 7.720145
6.692400 -13.197600 7.729428
6.739200 -13.197600 7.761407
6.786000 -13.197600 7.840575
6.832800 -13.197600 7.868181
6.879600 -13.197600 7.895175
6.926400 -13.197600 7.933387
6.973200 -13.197600 7.957356
7.020000 -13.197600 7.972868
7.066800 -13.197600 8.023470
7.113600 -13.197600 8.064818
7.160400 -13.197600 8.112658
7.207200 -13.197600 8.133136
7.254000 -13.197600 8.191533
7.300800 -13.197600 8.236485
7.347600 -13.197600 8.265617
7.394400 -13.197600 8.353849
7.441200 -13.197600 8.397837
7.488000 -13.197600 8.604766
7.534800 -13.197600 10.603699
7.581600 -13.197600 11.139561
7.628400 -13.197600 23.049507
7.675200 -13.197600 29.438951
7.722000 -13.197600 29.439369
13.057200 -13.197600 7.646829
13.899600 -13.197600 7.649472
13.946400 -13.197600 7.648248
14.367600 -13.197600 7.681763
14.414400 -13.197600 7.681802
14.461200 -13.197600 7.695867
14.601600 -13.197600 7.720194
14.648400 -13.197600 7.729457
14.695200 -13.197600 7.711346
14.742000 -13.197600 7.729034
14.788800 -13.197600 7.712946
14.835600 -13.197600 7.703319
14.882400 -13.197600 7.703319
16.426800 -13.197600 6.374331
16.473600 -13.197600 6.365462
16.520400 -13.197600 6.350949
17.035200 -13.197600 3.870987
17.082000 -13.197600 3.728338
17.128800 -13.197600 3.470498
17.175600 -13.197600 3.290623
17.222400 -13.197600 3.100013
17.316000 -13.197600 2.626340
-18.720000 -13.150800 0.000000
-18.673200 -13.150800 0.000000
-18.626400 -13.150800 0.000000
-18.579600 -13.150800 -14.990577
-18.532800 -13.150800 -14.978362
-18.486000 -13.150800 -14.958001
-18.439200 -13.150800 -14.906073
-18.392400 -13.150800 -14.855244
-18.345600 -13.150800 -14.848710
-18.298800 -13.150800 -14.823908
-18.252000 -13.150800 -14.831938
-18.205200 -13.150800 -14.831938
-18.158400 -13.150800 -14.856407
-18.111600 -13.150800 -14.812512
-18.064800 -13.150800 -14.777583
-18.018000 -13.150800 -14.774643
-17.971200 -13.150800 -14.772460
-17.924400 -13.150800 -14.745827
-17.877600 -13.150800 -14.739513
-17.830800 -13.150800 -14.729812
-17.784000 -13.150800 -14.685648
-17.737200 -13.150800 -14.681283
-17.690400 -13.150800 -14.665598
-17.643600 -13.150800 -14.649192
-17.596800 -13.150800 -14.630901
-17.550000 -13.150800 -14.592946
-17.503200 -13.150800 -14.588073
-17.456400 -13.150800 -14.533254
-17.409600 -13.150800 -14.533254
-17.362800 -13.150800 -14.499898
-17.316000 -13.150800 -14.469836
-17.269200 -13.150800 -14.469836
-17.222400 -13.150800 -14.442985
-17.175600 -13.150800 -14.436182
-17.128800 -13.150800 -14.409757
-17.082000 -13.150800 -14.400691
-17.035200 -13.150800 -14.395062
-16.988400 -13.150800 -14.370356
-16.941600 -13.150800 -14.370356
-16.894800 -13.150800 -14.364137
-16.848000 -13.150800 -14.358156
-16.801200 -13.150800 -14.358156
-16.754400 -13.150800 -14.343909
-16.707600 -13.150800 -14.312680
-16.660800 -13.150800 -14.280243
-16.614000 -13.150800 -14.200353
-16.567200 -13.150800 -14.131425
-16.520400 -13.150800 -14.079180
-16.473600 -13.150800 -14.065080
-16.426800 -13.150800 -14.020903
-16.380000 -13.150800 -13.988028
-16.333200 -13.150800 -13.948585
-15.912000 -13.150800 -11.604833
-15.865200 -13.150800 -11.538261
-15.022800 -13.150800 5.054138
-14.976000 -13.150800 5.092813
-14.929200 -13.150800 5.118898
-14.882400 -13.150800 5.133870
-14.835600 -13.150800 5.149446
-14.788800 -13.150800 5.215239
-14.742000 -13.150800 5.239245
-14.695200 -13.150800 5.262635
-14.648400 -13.150800 5.289304
-14.601600 -13.150800 5.311307
-14.554800 -13.150800 5.334132
-14.508000 -13.150800 5.358294
-14.461200 -13.150800 5.367524
-14.414400 -13.150800 5.376799
-14.367600 -13.150800 5.387232
-14.320800 -13.150800 5.405639
-14.274000 -13.150800 5.409556
-14.227200 -13.150800 5.413684
-14.180400 -13.150800 5.414203
-14.133600 -13.150800 5.424944
-14.086800 -13.150800 5.429376
-14.040000 -13.150800 5.429660
-13.993200 -13.150800 5.449346
-13.946400 -13.150800 5.458392
-13.899600 -13.150800 5.466453
-13.852800 -13.150800 5.471869
-13.806000 -13.150800 5.479911
-13.759200 -13.150800 5.493709
-13.712400 -13.150800 5.499738
-13.665600 -13.150800 5.515170
-13.618800 -13.150800 5.531290
-13.572000 -13.150800 5.594469
-8.985600 -13.150800 7.857460
-8.938800 -13.150800 7.613911
-8.892000 -13.150800 7.435338
-8.845200 -13.150800 7.488750
-8.798400 -13.150800 7.485322
-8.751600 -13.150800 7.435338
-8.704800 -13.150800 7.414631
-8.658000 -13.150800 7.349433
-8.611200 -13.150800 7.336159
-8.564400 -13.150800 7.332999
-8.517600 -13.150800 7.313487
-8.470800 -13.150800 7.269191
-8.424000 -13.150800 7.238138
-8.377200 -13.150800 7.177593
-8.330400 -13.150800 7.165185
-8.283600 -13.150800 7.088434
-8.236800 -13.150800 7.052769
-8.190000 -13.150800 7.025977
-8.143200 -13.150800 7.004228
-8.096400 -13.150800 6.986937
-8.049600 -13.150800 6.955927
-8.002800 -13.150800 6.911758
-7.956000 -13.150800 6.867221
-7.909200 -13.150800 6.848917
-7.862400 -13.150800 6.811340
-7.815600 -13.150800 6.793411
-7.768800 -13.150800 6.785685
-7.722000 -13.150800 6.785685
-7.675200 -13.150800 6.784141
-7.628400 -13.150800 6.784141
-7.581600 -13.150800 6.783296
-7.534800 -13.150800 6.713595
-7.488000 -13.150800 6.647456
-7.441200 -13.150800 6.609614
-7.394400 -13.150800 6.540338
-7.347600 -13.150800 6.520636
-7.300800 -13.150800 6.498892
-7.254000 -13.150800 6.491650
-7.207200 -13.150800 6.474412
-7.160400 -13.150800 6.474396
-7.113600 -13.150800 6.465022
-7.066800 -13.150800 6.429685
-7.020000 -13.150800 6.409233
-6.973200 -13.150800 6.366919
-6.926400 -13.150800 6.352845
-6.879600 -13.150800 6.336926
-6.832800 -13.150800 6.316422
-6.786000 -13.150800 6.302425
-6.739200 -13.150800 6.282993
-6.692400 -13.150800 6.271943
-6.645600 -13.150800 6.239773
-6.598800 -13.150800 6.217941
-6.552000 -13.150800 6.199197
-6.505200 -13.150800 6.193372
-6.458400 -13.150800 6.193372
-6.411600 -13.150800 6.181050
-6.364800 -13.150800 6.165751
-6.318000 -13.150800 6.143261
-6.271200 -13.150800 6.110543
-6.224400 -13.150800 6.109450
-6.177600 -13.150800 6.079756
-6.130800 -13.150800 6.063952
-6.084000 -13.150800 6.038499
-6.037200 -13.150800 6.037635
-5.990400 -13.150800 6.027463
-5.943600 -13.150800 6.011081
-5.896800 -13.150800 5.998123
-5.850000 -13.150800 5.989564
-5.803200 -13.150800 5.968974
-5.756400 -13.150800 5.962594
-5.709600 -13.150800 5.949533
-5.662800 -13.150800 5.927710
-5.616000 -13.150800 5.895823
-5.569200 -13.150800 5.886089
-5.522400 -13.150800 5.883993
-5.475600 -13.150800 5.873889
-5.428800 -13.150800 5.867011
-5.382000 -13.150800 5.852935
-5.335200 -13.150800 5.852705
-5.288400 -13.150800 5.837707
-5.241600 -13.150800 5.823378
-5.194800 -13.150800 5.822676
-5.148000 -13.150800 5.808901
-5.101200 -13.150800 5.783071
-5.054400 -13.150800 5.800897
-5.007600 -13.150800 5.778224
-4.960800 -13.150800 5.778344
-4.914000 -13.150800 5.778344
-4.867200 -13.150800 5.778224
-4.820400 -13.150800 5.769839
-4.773600 -13.150800 5.768791
-4.726800 -13.150800 5.744091
-4.680000 -13.150800 5.729719
-4.633200 -13.150800 5.729719
-4.586400 -13.150800 5.698144
-4.539600 -13.150800 5.694011
-4.492800 -13.150800 5.689684
-4.446000 -13.150800 5.689246
-4.399200 -13.150800 5.680363
-4.352400 -13.150800 5.682456
-4.305600 -13.150800 5.669034
-4.258800 -13.150800 5.669034
-4.212000 -13.150800 5.665548
-4.165200 -13.150800 5.664514
-4.118400 -13.150800 5.656381
-4.071600 -13.150800 5.648223
-4.024800 -13.150800 5.643057
-3.978000 -13.150800 5.636475
-3.931200 -13.150800 5.629554
-3.884400 -13.150800 5.611386
-3.837600 -13.150800 5.573357
-3.790800 -13.150800 5.573357
-3.744000 -13.150800 5.573357
-3.697200 -13.150800 5.570983
-3.650400 -13.150800 5.567557
-3.603600 -13.150800 5.539261
-3.556800 -13.150800 5.514300
-3.510000 -13.150800 5.514300
-3.463200 -13.150800 5.501924
-3.416400 -13.150800 5.498888
-3.369600 -13.150800 5.487101
-3.322800 -13.150800 5.487101
-3.276000 -13.150800 5.487101
-3.229200 -13.150800 5.501924
-3.182400 -13.150800 5.505384
-3.135600 -13.150800 5.499839
-3.088800 -13.150800 5.499839
-3.042000 -13.150800 5.513429
-2.995200 -13.150800 5.499839
-2.948400 -13.150800 5.492481
-2.901600 -13.150800 5.482606
-2.854800 -13.150800 5.462029
-2.808000 -13.150800 5.460607
-2.761200 -13.150800 5.442321
-2.714400 -13.150800 5.436834
-2.667600 -13.150800 5.420770
-2.620800 -13.150800 5.422106
-2.574000 -13.150800 5.422106
-2.527200 -13.150800 5.422106
-2.480400 -13.150800 5.408159
-2.433600 -13.150800 5.408159
-2.386800 -13.150800 5.408159
-2.340000 -13.150800 5.392704
-2.293200 -13.150800 5.377078
-2.246400 -13.150800 5.353063
-2.199600 -13.150800 5.343260
-2.152800 -13.150800 5.335918
-2.106000 -13.150800 5.326386
-2.059200 -13.150800 5.307409
-2.012400 -13.150800 5.296476
-1.965600 -13.150800 5.293086
-1.918800 -13.150800 5.295311
-1.872000 -13.150800 5.293086
-1.825200 -13.150800 5.293086
-1.778400 -13.150800 5.293086
-1.731600 -13.150800 5.288380
-1.684800 -13.150800 5.290199
-1.638000 -13.150800 5.302659
-1.591200 -13.150800 5.294872
-1.544400 -13.150800 5.290199
-1.497600 -13.150800 5.290199
-1.450800 -13.150800 5.290199
-1.404000 -13.150800 5.272988
-1.357200 -13.150800 5.271182
-1.310400 -13.150800 5.271182
-1.263600 -13.150800 5.270663
-1.216800 -13.150800 5.267011
-1.170000 -13.150800 5.266816
-1.123200 -13.150800 5.259374
-1.076400 -13.150800 5.250743
-1.029600 -13.150800 5.242678
-0.982800 -13.150800 5.238313
-0.936000 -13.150800 5.228205
-0.889200 -13.150800 5.228205
-0.842400 -13.150800 5.224350
-0.795600 -13.150800 5.221571
-0.748800 -13.150800 5.207215
-0.702000 -13.150800 5.204397
-0.655200 -13.150800 5.198875
-0.608400 -13.150800 5.207215
-0.561600 -13.150800 5.190626
-0.514800 -13.150800 5.187417
-0.468000 -13.150800 5.186566
-0.421200 -13.150800 5.178292
-0.374400 -13.150800 5.186566
-0.327600 -13.150800 5.186912
-0.280800 -13.150800 5.162035
-0.234000 -13.150800 5.155116
-0.187200 -13.150800 5.156232
-0.140400 -13.150800 5.156671
-0.093600 -13.150800 5.164990
-0.046800 -13.150800 5.156671
0.000000 -13.150800 5.154184
0.046800 -13.150800 5.150017
0.093600 -13.150800 5.154184
0.140400 -13.150800 5.150017
0.187200 -13.150800 5.135276
0.234000 -13.150800 5.135945
0.280800 -13.150800 5.142000
0.327600 -13.150800 5.151133
0.374400 -13.150800 5.156390
0.421200 -13.150800 5.167212
0.468000 -13.150800 5.168230
0.514800 -13.150800 5.172774
0.561600 -13.150800 5.185642
0.608400 -13.150800 5.178800
0.655200 -13.150800 5.172266
0.702000 -13.150800 5.180197
0.748800 -13.150800 5.185642
0.795600 -13.150800 5.185642
0.842400 -13.150800 5.184756
0.889200 -13.150800 5.181135
0.936000 -13.150800 5.180197
0.982800 -13.150800 5.178198
1.029600 -13.150800 5.157393
1.076400 -13.150800 5.149354
1.123200 -13.150800 5.164787
1.170000 -13.150800 5.164787
1.216800 -13.150800 5.166149
1.263600 -13.150800 5.179217
1.310400 -13.150800 5.179217
1.357200 -13.150800 5.183756
1.404000 -13.150800 5.189736
1.450800 -13.150800 5.190671
1.497600 -13.150800 5.204466
1.544400 -13.150800 5.216946
1.591200 -13.150800 5.228776
1.638000 -13.150800 5.261537
1.684800 -13.150800 5.286026
1.731600 -13.150800 5.297250
1.778400 -13.150800 5.302782
1.825200 -13.150800 5.308692
1.872000 -13.150800 5.316110
1.918800 -13.150800 5.316284
1.965600 -13.150800 5.311488
2.012400 -13.150800 5.325673
2.059200 -13.150800 5.348866
2.106000 -13.150800 5.358439
2.152800 -13.150800 5.367076
2.199600 -13.150800 5.389462
2.246400 -13.150800 5.397665
2.293200 -13.150800 5.448118
2.340000 -13.150800 5.455599
2.386800 -13.150800 5.461820
2.433600 -13.150800 5.478137
2.480400 -13.150800 5.502710
2.527200 -13.150800 5.524513
2.574000 -13.150800 5.536265
2.620800 -13.150800 5.559306
2.667600 -13.150800 5.587615
2.714400 -13.150800 5.594848
2.761200 -13.150800 5.594848
2.808000 -13.150800 5.578908
2.854800 -13.150800 5.568265
2.901600 -13.150800 5.585729
2.948400 -13.150800 5.592239
2.995200 -13.150800 5.605753
3.042000 -13.150800 5.617104
3.088800 -13.150800 5.632795
3.135600 -13.150800 5.647399
3.182400 -13.150800 5.665604
3.229200 -13.150800 5.659381
3.276000 -13.150800 5.681899
3.322800 -13.150800 5.685943
3.369600 -13.150800 5.702151
3.416400 -13.150800 5.711214
3.463200 -13.150800 5.756395
3.510000 -13.150800 5.773280
3.556800 -13.150800 5.815616
3.603600 -13.150800 5.828965
3.650400 -13.150800 5.847329
3.697200 -13.150800 5.873515
3.744000 -13.150800 5.885463
3.790800 -13.150800 5.890571
3.837600 -13.150800 5.893843
3.884400 -13.150800 5.934795
3.931200 -13.150800 5.948699
3.978000 -13.150800 5.953658
4.024800 -13.150800 5.965131
4.071600 -13.150800 5.994625
4.118400 -13.150800 6.009328
4.165200 -13.150800 6.022921
4.212000 -13.150800 6.022921
4.258800 -13.150800 6.037440
4.305600 -13.150800 6.051600
4.352400 -13.150800 6.059413
4.399200 -13.150800 6.067672
4.446000 -13.150800 6.107060
4.492800 -13.150800 6.122032
4.539600 -13.150800 6.155571
4.586400 -13.150800 6.215840
4.633200 -13.150800 6.223084
4.680000 -13.150800 6.230355
4.726800 -13.150800 6.244790
4.773600 -13.150800 6.285400
4.820400 -13.150800 6.305651
4.867200 -13.150800 6.326108
4.914000 -13.150800 6.326108
4.960800 -13.150800 6.326108
5.007600 -13.150800 6.368846
5.054400 -13.150800 6.431777
5.101200 -13.150800 6.462235
5.148000 -13.150800 6.482521
5.194800 -13.150800 6.530600
5.241600 -13.150800 6.553175
5.288400 -13.150800 6.603707
5.335200 -13.150800 6.646808
5.382000 -13.150800 6.721202
5.428800 -13.150800 6.736759
5.475600 -13.150800 6.764260
5.522400 -13.150800 6.791265
5.569200 -13.150800 6.811175
5.616000 -13.150800 6.857119
5.662800 -13.150800 6.886182
5.709600 -13.150800 6.918109
5.756400 -13.150800 6.970427
5.803200 -13.150800 6.992578
5.850000 -13.150800 7.072948
5.896800 -13.150800 7.133581
5.943600 -13.150800 7.154685
5.990400 -13.150800 7.205618
6.037200 -13.150800 7.237813
6.084000 -13.150800 7.264885
6.130800 -13.150800 7.315381
6.177600 -13.150800 7.351338
6.224400 -13.150800 7.378261
6.271200 -13.150800 7.406529
6.318000 -13.150800 7.431357
6.364800 -13.150800 7.520888
6.411600 -13.150800 7.573003
6.458400 -13.150800 7.604117
6.505200 -13.150800 7.655145
6.552000 -13.150800 7.687248
6.598800 -13.150800 7.687248
6.645600 -13.150800 7.716413
6.692400 -13.150800 7.726614
6.739200 -13.150800 7.738140
6.786000 -13.150800 7.777496
6.832800 -13.150800 7.857400
6.879600 -13.150800 7.895175
6.926400 -13.150800 7.933387
6.973200 -13.150800 7.959192
7.020000 -13.150800 7.974893
7.066800 -13.150800 8.023470
7.113600 -13.150800 8.064818
7.160400 -13.150800 8.112887
7.207200 -13.150800 8.133136
7.254000 -13.150800 8.197948
7.300800 -13.150800 8.236485
7.347600 -13.150800 8.302299
7.394400 -13.150800 8.343074
7.441200 -13.150800 8.372762
7.488000 -13.150800 8.584181
7.534800 -13.150800 10.772192
7.581600 -13.150800 11.139561
7.628400 -13.150800 11.417389
7.675200 -13.150800 29.438951
13.712400 -13.150800 7.634082
13.759200 -13.150800 7.616635
13.806000 -13.150800 7.639490
13.852800 -13.150800 7.634989
13.899600 -13.150800 7.627088
13.946400 -13.150800 7.633396
14.274000 -13.150800 7.634860
14.320800 -13.150800 7.668771
14.367600 -13.150800 7.681802
14.414400 -13.150800 7.682552
14.461200 -13.150800 7.704636
16.426800 -13.150800 6.390499
16.473600 -13.150800 6.381062
17.035200 -13.150800 4.026831
17.082000 -13.150800 3.850141
17.128800 -13.150800 3.632830
18.345600 -13.150800 -2.813804
18.392400 -13.150800 -2.850416
-18.720000 -13.104000 0.000000
-18.673200 -13.104000 0.000000
-18.626400 -13.104000 0.000000
-18.579600 -13.104000 -15.012982
-18.532800 -13.104000 -14.986207
-18.486000 -13.104000 -14.978362
-18.439200 -13.104000 -14.970649
-18.392400 -13.104000 -14.958001
-18.345600 -13.104000 -14.923681
-18.298800 -13.104000 -14.905673
-18.252000 -13.104000 -14.897858
-18.205200 -13.104000 -14.883712
-18.158400 -13.104000 -14.905673
-18.111600 -13.104000 -14.841938
-18.064800 -13.104000 -14.794002
-18.018000 -13.104000 -14.774643
-17.971200 -13.104000 -14.774643
-17.924400 -13.104000 -14.772460
-17.877600 -13.104000 -14.748819
-17.830800 -13.104000 -14.743436
-17.784000 -13.104000 -14.686284
-17.737200 -13.104000 -14.699814
-17.690400 -13.104000 -14.685648
-17.643600 -13.104000 -14.675840
-17.596800 -13.104000 -14.649192
-17.550000 -13.104000 -14.599454
-17.503200 -13.104000 -14.592946
-17.456400 -13.104000 -14.556959
-17.409600 -13.104000 -14.556959
-17.362800 -13.104000 -14.506122
-17.316000 -13.104000 -14.490965
-17.269200 -13.104000 -14.490965
-17.222400 -13.104000 -14.461096
-17.175600 -13.104000 -14.436182
-17.128800 -13.104000 -14.409757
-17.082000 -13.104000 -14.400691
-17.035200 -13.104000 -14.370356
-16.988400 -13.104000 -14.364137
-16.941600 -13.104000 -14.348020
-16.894800 -13.104000 -14.343909
-16.848000 -13.104000 -14.343909
-16.801200 -13.104000 -14.358156
-16.754400 -13.104000 -14.358156
-16.707600 -13.104000 -14.343909
-16.660800 -13.104000 -14.295786
-16.614000 -13.104000 -14.226693
-16.567200 -13.104000 -14.153052
-16.520400 -13.104000 -14.083495
-16.473600 -13.104000 -14.059578
-16.426800 -13.104000 -13.998363
-16.380000 -13.104000 -13.950972
-16.333200 -13.104000 -13.892206
-15.912000 -13.104000 -11.520317
-15.069600 -13.104000 5.073817
-15.022800 -13.104000 5.081162
-14.976000 -13.104000 5.117992
-14.929200 -13.104000 5.136492
-14.882400 -13.104000 5.151117
-14.835600 -13.104000 5.211453
-14.788800 -13.104000 5.236436
-14.742000 -13.104000 5.260091
-14.695200 -13.104000 5.285719
-14.648400 -13.104000 5.305049
-14.601600 -13.104000 5.330806
-14.554800 -13.104000 5.347292
-14.508000 -13.104000 5.359393
-14.461200 -13.104000 5.368882
-14.414400 -13.104000 5.376799
-14.367600 -13.104000 5.391452
-14.320800 -13.104000 5.405751
-14.274000 -13.104000 5.409556
-14.227200 -13.104000 5.413684
-14.180400 -13.104000 5.419345
-14.133600 -13.104000 5.429660
-14.086800 -13.104000 5.438627
-14.040000 -13.104000 5.447326
-13.993200 -13.104000 5.455336
-13.946400 -13.104000 5.458392
-13.899600 -13.104000 5.466453
-13.852800 -13.104000 5.471869
-13.806000 -13.104000 5.479911
-13.759200 -13.104000 5.495779
-13.712400 -13.104000 5.504034
-13.665600 -13.104000 5.518163
-13.618800 -13.104000 5.564921
-13.572000 -13.104000 5.598819
-8.985600 -13.104000 7.665044
-8.938800 -13.104000 7.495138
-8.892000 -13.104000 7.332719
-8.845200 -13.104000 7.435338
-8.798400 -13.104000 7.435338
-8.751600 -13.104000 7.400747
-8.704800 -13.104000 7.380749
-8.658000 -13.104000 7.340138
-8.611200 -13.104000 7.332719
-8.564400 -13.104000 7.320273
-8.517600 -13.104000 7.310894
-8.470800 -13.104000 7.258030
-8.424000 -13.104000 7.226703
-8.377200 -13.104000 7.175604
-8.330400 -13.104000 7.153634
-8.283600 -13.104000 7.057854
-8.236800 -13.104000 7.033474
-8.190000 -13.104000 7.025977
-8.143200 -13.104000 7.004228
-8.096400 -13.104000 6.989435
-8.049600 -13.104000 6.971829
-8.002800 -13.104000 6.916523
-7.956000 -13.104000 6.882946
-7.909200 -13.104000 6.856066
-7.862400 -13.104000 6.828929
-7.815600 -13.104000 6.804411
-7.768800 -13.104000 6.804411
-7.722000 -13.104000 6.803892
-7.675200 -13.104000 6.797212
-7.628400 -13.104000 6.795144
-7.581600 -13.104000 6.788457
-7.534800 -13.104000 6.784664
-7.488000 -13.104000 6.678567
-7.441200 -13.104000 6.627366
-7.394400 -13.104000 6.570780
-7.347600 -13.104000 6.537658
-7.300800 -13.104000 6.524561
-7.254000 -13.104000 6.520636
-7.207200 -13.104000 6.498884
-7.160400 -13.104000 6.489773
-7.113600 -13.104000 6.482933
-7.066800 -13.104000 6.465413
-7.020000 -13.104000 6.460334
-6.973200 -13.104000 6.409233
-6.926400 -13.104000 6.399870
-6.879600 -13.104000 6.376592
-6.832800 -13.104000 6.344708
-6.786000 -13.104000 6.328043
-6.739200 -13.104000 6.308626
-6.692400 -13.104000 6.286191
-6.645600 -13.104000 6.265609
-6.598800 -13.104000 6.249622
-6.552000 -13.104000 6.217941
-6.505200 -13.104000 6.199197
-6.458400 -13.104000 6.199197
-6.411600 -13.104000 6.196437
-6.364800 -13.104000 6.193372
-6.318000 -13.104000 6.176710
-6.271200 -13.104000 6.142534
-6.224400 -13.104000 6.116417
-6.177600 -13.104000 6.095194
-6.130800 -13.104000 6.082539
-6.084000 -13.104000 6.045880
-6.037200 -13.104000 6.041633
-5.990400 -13.104000 6.037563
-5.943600 -13.104000 6.022268
-5.896800 -13.104000 6.005899
-5.850000 -13.104000 5.990797
-5.803200 -13.104000 5.989564
-5.756400 -13.104000 5.976996
-5.709600 -13.104000 5.970540
-5.662800 -13.104000 5.936212
-5.616000 -13.104000 5.902454
-5.569200 -13.104000 5.897104
-5.522400 -13.104000 5.888028
-5.475600 -13.104000 5.884869
-5.428800 -13.104000 5.883208
-5.382000 -13.104000 5.868055
-5.335200 -13.104000 5.883194
-5.288400 -13.104000 5.852705
-5.241600 -13.104000 5.846880
-5.194800 -13.104000 5.830941
-5.148000 -13.104000 5.830941
-5.101200 -13.104000 5.822676
-5.054400 -13.104000 5.822676
-5.007600 -13.104000 5.803170
-4.960800 -13.104000 5.792214
-4.914000 -13.104000 5.806204
-4.867200 -13.104000 5.810845
-4.820400 -13.104000 5.800749
-4.773600 -13.104000 5.789981
-4.726800 -13.104000 5.753175
-4.680000 -13.104000 5.753175
-4.633200 -13.104000 5.748068
-4.586400 -13.104000 5.718393
-4.539600 -13.104000 5.698677
-4.492800 -13.104000 5.698677
-4.446000 -13.104000 5.694480
-4.399200 -13.104000 5.690948
-4.352400 -13.104000 5.689903
-4.305600 -13.104000 5.682456
-4.258800 -13.104000 5.682456
-4.212000 -13.104000 5.672392
-4.165200 -13.104000 5.665548
-4.118400 -13.104000 5.656381
-4.071600 -13.104000 5.643057
-4.024800 -13.104000 5.631088
-3.978000 -13.104000 5.630320
-3.931200 -13.104000 5.622658
-3.884400 -13.104000 5.566091
-3.837600 -13.104000 5.562794
-3.790800 -13.104000 5.562794
-3.744000 -13.104000 5.539261
-3.697200 -13.104000 5.514300
-3.650400 -13.104000 5.514300
-3.603600 -13.104000 5.499164
-3.556800 -13.104000 5.475641
-3.510000 -13.104000 5.479190
-3.463200 -13.104000 5.479190
-3.416400 -13.104000 5.477720
-3.369600 -13.104000 5.479190
-3.322800 -13.104000 5.477720
-3.276000 -13.104000 5.466624
-3.229200 -13.104000 5.479190
-3.182400 -13.104000 5.487101
-3.135600 -13.104000 5.463060
-3.088800 -13.104000 5.463561
-3.042000 -13.104000 5.465426
-2.995200 -13.104000 5.474172
-2.948400 -13.104000 5.482606
-2.901600 -13.104000 5.482606
-2.854800 -13.104000 5.462029
-2.808000 -13.104000 5.446344
-2.761200 -13.104000 5.433273
-2.714400 -13.104000 5.420770
-2.667600 -13.104000 5.415324
-2.620800 -13.104000 5.415324
-2.574000 -13.104000 5.400597
-2.527200 -13.104000 5.397889
-2.480400 -13.104000 5.397889
-2.433600 -13.104000 5.397889
-2.386800 -13.104000 5.397889
-2.340000 -13.104000 5.390847
-2.293200 -13.104000 5.377078
-2.246400 -13.104000 5.344747
-2.199600 -13.104000 5.335918
-2.152800 -13.104000 5.328614
-2.106000 -13.104000 5.292961
-2.059200 -13.104000 5.289495
-2.012400 -13.104000 5.287825
-1.965600 -13.104000 5.274878
-1.918800 -13.104000 5.275523
-1.872000 -13.104000 5.273027
-1.825200 -13.104000 5.265312
-1.778400 -13.104000 5.274499
-1.731600 -13.104000 5.265312
-1.684800 -13.104000 5.265312
-1.638000 -13.104000 5.272988
-1.591200 -13.104000 5.240220
-1.544400 -13.104000 5.240220
-1.497600 -13.104000 5.240220
-1.450800 -13.104000 5.240220
-1.404000 -13.104000 5.241705
-1.357200 -13.104000 5.241705
-1.310400 -13.104000 5.259374
-1.263600 -13.104000 5.249955
-1.216800 -13.104000 5.249955
-1.170000 -13.104000 5.249955
-1.123200 -13.104000 5.242561
-1.076400 -13.104000 5.242678
-1.029600 -13.104000 5.238313
-0.982800 -13.104000 5.224465
-0.936000 -13.104000 5.221750
-0.889200 -13.104000 5.224465
-0.842400 -13.104000 5.221750
-0.795600 -13.104000 5.212224
-0.748800 -13.104000 5.204397
-0.702000 -13.104000 5.204397
-0.655200 -13.104000 5.210744
-0.608400 -13.104000 5.210602
-0.561600 -13.104000 5.192968
-0.514800 -13.104000 5.190720
-0.468000 -13.104000 5.190061
-0.421200 -13.104000 5.186566
-0.374400 -13.104000 5.188480
-0.327600 -13.104000 5.188480
-0.280800 -13.104000 5.176118
-0.234000 -13.104000 5.156232
-0.187200 -13.104000 5.156232
-0.140400 -13.104000 5.156671
-0.093600 -13.104000 5.164990
-0.046800 -13.104000 5.156671
0.000000 -13.104000 5.156671
0.046800 -13.104000 5.154184
0.093600 -13.104000 5.164518
0.140400 -13.104000 5.154184
0.187200 -13.104000 5.150017
0.234000 -13.104000 5.144560
0.280800 -13.104000 5.152600
0.327600 -13.104000 5.160102
0.374400 -13.104000 5.160102
0.421200 -13.104000 5.168230
0.468000 -13.104000 5.170607
0.514800 -13.104000 5.175884
0.561600 -13.104000 5.186338
0.608400 -13.104000 5.182235
0.655200 -13.104000 5.174932
0.702000 -13.104000 5.182235
0.748800 -13.104000 5.187591
0.795600 -13.104000 5.185642
0.842400 -13.104000 5.187591
0.889200 -13.104000 5.182235
0.936000 -13.104000 5.180641
0.982800 -13.104000 5.169847
1.029600 -13.104000 5.164787
1.076400 -13.104000 5.163927
1.123200 -13.104000 5.167521
1.170000 -13.104000 5.169847
1.216800 -13.104000 5.176609
1.263600 -13.104000 5.187340
1.310400 -13.104000 5.185429
1.357200 -13.104000 5.185429
1.404000 -13.104000 5.189736
1.450800 -13.104000 5.187340
1.497600 -13.104000 5.194054
1.544400 -13.104000 5.211395
1.591200 -13.104000 5.221040
1.638000 -13.104000 5.253786
1.684800 -13.104000 5.286026
1.731600 -13.104000 5.297250
1.778400 -13.104000 5.307859
1.825200 -13.104000 5.316110
1.872000 -13.104000 5.316284
1.918800 -13.104000 5.316284
1.965600 -13.104000 5.307859
2.012400 -13.104000 5.308692
2.059200 -13.104000 5.325562
2.106000 -13.104000 5.320207
2.152800 -13.104000 5.322303
2.199600 -13.104000 5.353736
2.246400 -13.104000 5.386980
2.293200 -13.104000 5.397665
2.340000 -13.104000 5.445096
2.386800 -13.104000 5.449127
2.433600 -13.104000 5.461820
2.480400 -13.104000 5.482809
2.527200 -13.104000 5.534081
2.574000 -13.104000 5.543706
2.620800 -13.104000 5.563126
2.667600 -13.104000 5.572321
2.714400 -13.104000 5.587615
2.761200 -13.104000 5.592239
2.808000 -13.104000 5.578908
2.854800 -13.104000 5.568265
2.901600 -13.104000 5.585729
2.948400 -13.104000 5.585729
2.995200 -13.104000 5.617104
3.042000 -13.104000 5.629880
3.088800 -13.104000 5.634372
3.135600 -13.104000 5.650966
3.182400 -13.104000 5.665604
3.229200 -13.104000 5.652926
3.276000 -13.104000 5.670845
3.322800 -13.104000 5.685413
3.369600 -13.104000 5.693839
3.416400 -13.104000 5.701077
3.463200 -13.104000 5.736331
3.510000 -13.104000 5.756966
3.556800 -13.104000 5.812228
3.603600 -13.104000 5.828965
3.650400 -13.104000 5.847065
3.697200 -13.104000 5.873515
3.744000 -13.104000 5.890571
3.790800 -13.104000 5.893412
3.837600 -13.104000 5.921587
3.884400 -13.104000 5.944070
3.931200 -13.104000 5.948699
3.978000 -13.104000 5.953658
4.024800 -13.104000 5.958567
4.071600 -13.104000 5.994625
4.118400 -13.104000 6.009328
4.165200 -13.104000 6.048359
4.212000 -13.104000 6.039604
4.258800 -13.104000 6.051600
4.305600 -13.104000 6.059059
4.352400 -13.104000 6.059413
4.399200 -13.104000 6.067672
4.446000 -13.104000 6.107060
4.492800 -13.104000 6.131808
4.539600 -13.104000 6.201616
4.586400 -13.104000 6.226532
4.633200 -13.104000 6.230355
4.680000 -13.104000 6.230355
4.726800 -13.104000 6.244790
4.773600 -13.104000 6.263253
4.820400 -13.104000 6.305651
4.867200 -13.104000 6.314500
4.914000 -13.104000 6.319036
4.960800 -13.104000 6.336269
5.007600 -13.104000 6.368846
5.054400 -13.104000 6.409714
5.101200 -13.104000 6.431777
5.148000 -13.104000 6.464418
5.194800 -13.104000 6.524844
5.241600 -13.104000 6.543290
5.288400 -13.104000 6.582741
5.335200 -13.104000 6.615301
5.382000 -13.104000 6.653873
5.428800 -13.104000 6.698986
5.475600 -13.104000 6.748204
5.522400 -13.104000 6.791265
5.569200 -13.104000 6.803999
5.616000 -13.104000 6.857119
5.662800 -13.104000 6.882030
5.709600 -13.104000 6.904970
5.756400 -13.104000 6.921144
5.803200 -13.104000 6.981763
5.850000 -13.104000 7.037664
5.896800 -13.104000 7.098093
5.943600 -13.104000 7.150314
5.990400 -13.104000 7.187936
6.037200 -13.104000 7.222460
6.084000 -13.104000 7.258252
6.130800 -13.104000 7.298556
6.177600 -13.104000 7.337024
6.224400 -13.104000 7.351338
6.271200 -13.104000 7.392997
6.318000 -13.104000 7.417808
6.364800 -13.104000 7.514470
6.411600 -13.104000 7.552601
6.458400 -13.104000 7.567111
6.505200 -13.104000 7.631812
6.552000 -13.104000 7.685467
6.598800 -13.104000 7.685467
6.645600 -13.104000 7.704609
6.692400 -13.104000 7.721588
6.739200 -13.104000 7.729428
6.786000 -13.104000 7.784882
6.832800 -13.104000 7.887171
6.879600 -13.104000 7.923362
6.926400 -13.104000 7.954354
6.973200 -13.104000 7.971613
7.020000 -13.104000 8.006974
7.066800 -13.104000 8.061492
7.113600 -13.104000 8.084746
7.160400 -13.104000 8.118478
7.207200 -13.104000 8.163937
7.254000 -13.104000 8.227992
7.300800 -13.104000 8.264531
7.347600 -13.104000 8.313584
7.394400 -13.104000 8.343074
7.441200 -13.104000 8.372762
7.488000 -13.104000 8.465920
7.534800 -13.104000 10.566700
7.581600 -13.104000 11.139561
7.628400 -13.104000 11.327787
7.675200 -13.104000 29.438951
7.722000 -13.104000 29.438951
13.244400 -13.104000 7.640256
13.291200 -13.104000 7.638040
13.712400 -13.104000 7.615346
13.759200 -13.104000 7.612703
13.806000 -13.104000 7.627088
13.852800 -13.104000 7.616635
14.274000 -13.104000 7.634860
14.320800 -13.104000 7.659025
16.146000 -13.104000 6.364259
17.035200 -13.104000 4.137963
17.082000 -13.104000 3.993655
17.690400 -13.104000 1.094780
18.345600 -13.104000 -2.588660
18.392400 -13.104000 -2.686084
18.439200 -13.104000 -2.852398
-18.720000 -13.057200 0.000000
-18.673200 -13.057200 0.000000
-18.626400 -13.057200 0.000000
-18.579600 -13.057200 -15.037514
-18.532800 -13.057200 -15.001467
-18.486000 -13.057200 -14.986765
-18.439200 -13.057200 -14.981988
-18.392400 -13.057200 -14.981988
-18.345600 -13.057200 -14.981988
-18.298800 -13.057200 -14.986765
-18.252000 -13.057200 -14.973054
-18.205200 -13.057200 -14.970299
-18.158400 -13.057200 -14.932820
-18.111600 -13.057200 -14.919776
-18.064800 -13.057200 -14.856407
-18.018000 -13.057200 -14.794002
-17.971200 -13.057200 -14.782179
-17.924400 -13.057200 -14.774643
-17.877600 -13.057200 -14.758419
-17.830800 -13.057200 -14.745827
-17.784000 -13.057200 -14.699814
-17.737200 -13.057200 -14.703327
-17.690400 -13.057200 -14.699814
-17.643600 -13.057200 -14.681283
-17.596800 -13.057200 -14.656357
-17.550000 -13.057200 -14.599454
-17.503200 -13.057200 -14.592946
-17.456400 -13.057200 -14.588073
-17.409600 -13.057200 -14.563463
-17.362800 -13.057200 -14.554121
-17.316000 -13.057200 -14.524152
-17.269200 -13.057200 -14.524152
-17.222400 -13.057200 -14.480212
-17.175600 -13.057200 -14.461096
-17.128800 -13.057200 -14.427854
-17.082000 -13.057200 -14.409757
-17.035200 -13.057200 -14.370608
-16.988400 -13.057200 -14.364137
-16.941600 -13.057200 -14.348020
-16.894800 -13.057200 -14.342371
-16.848000 -13.057200 -14.335240
-16.801200 -13.057200 -14.358156
-16.754400 -13.057200 -14.358156
-16.707600 -13.057200 -14.343909
-16.660800 -13.057200 -14.295786
-16.614000 -13.057200 -14.243028
-16.567200 -13.057200 -14.191977
-16.520400 -13.057200 -14.137109
-16.473600 -13.057200 -14.107354
-16.426800 -13.057200 -14.023196
-16.380000 -13.057200 -13.954526
-15.069600 -13.057200 5.085486
-15.022800 -13.057200 5.092813
-14.976000 -13.057200 5.127356
-14.929200 -13.057200 5.171139
-14.882400 -13.057200 5.211453
-14.835600 -13.057200 5.235948
-14.788800 -13.057200 5.259971
-14.742000 -13.057200 5.276682
-14.695200 -13.057200 5.289630
-14.648400 -13.057200 5.315362
-14.601600 -13.057200 5.347292
-14.554800 -13.057200 5.358294
-14.508000 -13.057200 5.367616
-14.461200 -13.057200 5.374759
-14.414400 -13.057200 5.385342
-14.367600 -13.057200 5.397558
-14.320800 -13.057200 5.406715
-14.274000 -13.057200 5.410211
-14.227200 -13.057200 5.414203
-14.180400 -13.057200 5.419869
-14.133600 -13.057200 5.436838
-14.086800 -13.057200 5.439321
-14.040000 -13.057200 5.446131
-13.993200 -13.057200 5.454416
-13.946400 -13.057200 5.457045
-13.899600 -13.057200 5.466453
-13.852800 -13.057200 5.471869
-13.806000 -13.057200 5.486979
-13.759200 -13.057200 5.500914
-13.712400 -13.057200 5.505112
-13.665600 -13.057200 5.534364
-13.618800 -13.057200 5.579620
-8.985600 -13.057200 7.613911
-8.938800 -13.057200 7.488750
-8.892000 -13.057200 7.388212
-8.845200 -13.057200 7.412302
-8.798400 -13.057200 7.435338
-8.751600 -13.057200 7.414631
-8.704800 -13.057200 7.400747
-8.658000 -13.057200 7.347612
-8.611200 -13.057200 7.313487
-8.564400 -13.057200 7.311324
-8.517600 -13.057200 7.298310
-8.470800 -13.057200 7.244957
-8.424000 -13.057200 7.193343
-8.377200 -13.057200 7.159312
-8.330400 -13.057200 7.112894
-8.283600 -13.057200 7.057126
-8.236800 -13.057200 7.022595
-8.190000 -13.057200 7.022595
-8.143200 -13.057200 6.992012
-8.096400 -13.057200 6.982200
-8.049600 -13.057200 6.932360
-8.002800 -13.057200 6.916523
-7.956000 -13.057200 6.898407
-7.909200 -13.057200 6.879678
-7.862400 -13.057200 6.839982
-7.815600 -13.057200 6.828138
-7.768800 -13.057200 6.813212
-7.722000 -13.057200 6.811340
-7.675200 -13.057200 6.811340
-7.628400 -13.057200 6.806361
-7.581600 -13.057200 6.797582
-7.534800 -13.057200 6.784664
-7.488000 -13.057200 6.697256
-7.441200 -13.057200 6.647456
-7.394400 -13.057200 6.593698
-7.347600 -13.057200 6.557683
-7.300800 -13.057200 6.530348
-7.254000 -13.057200 6.530348
-7.207200 -13.057200 6.521316
-7.160400 -13.057200 6.510708
-7.113600 -13.057200 6.498884
-7.066800 -13.057200 6.481296
-7.020000 -13.057200 6.460826
-6.973200 -13.057200 6.438307
-6.926400 -13.057200 6.429685
-6.879600 -13.057200 6.400131
-6.832800 -13.057200 6.378438
-6.786000 -13.057200 6.345269
-6.739200 -13.057200 6.321438
-6.692400 -13.057200 6.308626
-6.645600 -13.057200 6.280398
-6.598800 -13.057200 6.260805
-6.552000 -13.057200 6.235874
-6.505200 -13.057200 6.213990
-6.458400 -13.057200 6.205018
-6.411600 -13.057200 6.204660
-6.364800 -13.057200 6.196437
-6.318000 -13.057200 6.181050
-6.271200 -13.057200 6.163314
-6.224400 -13.057200 6.141548
-6.177600 -13.057200 6.113649
-6.130800 -13.057200 6.098128
-6.084000 -13.057200 6.075238
-6.037200 -13.057200 6.075238
-5.990400 -13.057200 6.045880
-5.943600 -13.057200 6.037563
-5.896800 -13.057200 6.027463
-5.850000 -13.057200 5.998123
-5.803200 -13.057200 5.990797
-5.756400 -13.057200 5.976996
-5.709600 -13.057200 5.973755
-5.662800 -13.057200 5.955673
-5.616000 -13.057200 5.943764
-5.569200 -13.057200 5.897111
-5.522400 -13.057200 5.896289
-5.475600 -13.057200 5.888028
-5.428800 -13.057200 5.884869
-5.382000 -13.057200 5.883194
-5.335200 -13.057200 5.883993
-5.288400 -13.057200 5.866543
-5.241600 -13.057200 5.852935
-5.194800 -13.057200 5.834711
-5.148000 -13.057200 5.836525
-5.101200 -13.057200 5.830941
-5.054400 -13.057200 5.830941
-5.007600 -13.057200 5.806204
-4.960800 -13.057200 5.803170
-4.914000 -13.057200 5.810845
-4.867200 -13.057200 5.821448
-4.820400 -13.057200 5.803170
-4.773600 -13.057200 5.792214
-4.726800 -13.057200 5.768410
-4.680000 -13.057200 5.768410
-4.633200 -13.057200 5.753175
-4.586400 -13.057200 5.726759
-4.539600 -13.057200 5.703350
-4.492800 -13.057200 5.703350
-4.446000 -13.057200 5.697088
-4.399200 -13.057200 5.690948
-4.352400 -13.057200 5.686478
-4.305600 -13.057200 5.682456
-4.258800 -13.057200 5.682456
-4.212000 -13.057200 5.669034
-4.165200 -13.057200 5.664138
-4.118400 -13.057200 5.643057
-4.071600 -13.057200 5.629029
-4.024800 -13.057200 5.605682
-3.978000 -13.057200 5.569897
-3.931200 -13.057200 5.562794
-3.884400 -13.057200 5.547965
-3.837600 -13.057200 5.530837
-3.790800 -13.057200 5.530837
-3.744000 -13.057200 5.502013
-3.697200 -13.057200 5.494942
-3.650400 -13.057200 5.476946
-3.603600 -13.057200 5.473730
-3.556800 -13.057200 5.464507
-3.510000 -13.057200 5.464507
-3.463200 -13.057200 5.464507
-3.416400 -13.057200 5.446431
-3.369600 -13.057200 5.444028
-3.322800 -13.057200 5.437143
-3.276000 -13.057200 5.444028
-3.229200 -13.057200 5.449880
-3.182400 -13.057200 5.453119
-3.135600 -13.057200 5.445818
-3.088800 -13.057200 5.449880
-3.042000 -13.057200 5.453119
-2.995200 -13.057200 5.463561
-2.948400 -13.057200 5.463561
-2.901600 -13.057200 5.462029
-2.854800 -13.057200 5.436404
-2.808000 -13.057200 5.436404
-2.761200 -13.057200 5.422106
-2.714400 -13.057200 5.416284
-2.667600 -13.057200 5.393579
-2.620800 -13.057200 5.390934
-2.574000 -13.057200 5.377078
-2.527200 -13.057200 5.377078
-2.480400 -13.057200 5.371110
-2.433600 -13.057200 5.371085
-2.386800 -13.057200 5.377078
-2.340000 -13.057200 5.371085
-2.293200 -13.057200 5.371045
-2.246400 -13.057200 5.333380
-2.199600 -13.057200 5.302093
-2.152800 -13.057200 5.292961
-2.106000 -13.057200 5.277865
-2.059200 -13.057200 5.277865
-2.012400 -13.057200 5.274878
-1.965600 -13.057200 5.258370
-1.918800 -13.057200 5.265312
-1.872000 -13.057200 5.263159
-1.825200 -13.057200 5.254401
-1.778400 -13.057200 5.263159
-1.731600 -13.057200 5.254401
-1.684800 -13.057200 5.249776
-1.638000 -13.057200 5.240220
-1.591200 -13.057200 5.229209
-1.544400 -13.057200 5.229209
-1.497600 -13.057200 5.224530
-1.450800 -13.057200 5.221037
-1.404000 -13.057200 5.231829
-1.357200 -13.057200 5.229209
-1.310400 -13.057200 5.234181
-1.263600 -13.057200 5.236556
-1.216800 -13.057200 5.236556
-1.170000 -13.057200 5.240515
-1.123200 -13.057200 5.236556
-1.076400 -13.057200 5.236556
-1.029600 -13.057200 5.219718
-0.982800 -13.057200 5.202432
-0.936000 -13.057200 5.188378
-0.889200 -13.057200 5.188378
-0.842400 -13.057200 5.189971
-0.795600 -13.057200 5.190626
-0.748800 -13.057200 5.190626
-0.702000 -13.057200 5.198875
-0.655200 -13.057200 5.204868
-0.608400 -13.057200 5.210744
-0.561600 -13.057200 5.210602
-0.514800 -13.057200 5.204868
-0.468000 -13.057200 5.192602
-0.421200 -13.057200 5.186566
-0.374400 -13.057200 5.190061
-0.327600 -13.057200 5.188480
-0.280800 -13.057200 5.162035
-0.234000 -13.057200 5.147648
-0.187200 -13.057200 5.145801
-0.140400 -13.057200 5.147244
-0.093600 -13.057200 5.159854
-0.046800 -13.057200 5.147648
0.000000 -13.057200 5.150017
0.046800 -13.057200 5.154184
0.093600 -13.057200 5.159854
0.140400 -13.057200 5.154184
0.187200 -13.057200 5.152600
0.234000 -13.057200 5.144560
0.280800 -13.057200 5.152600
0.327600 -13.057200 5.152600
0.374400 -13.057200 5.144560
0.421200 -13.057200 5.144560
0.468000 -13.057200 5.163969
0.514800 -13.057200 5.170607
0.561600 -13.057200 5.172266
0.608400 -13.057200 5.174932
0.655200 -13.057200 5.171109
0.702000 -13.057200 5.180641
0.748800 -13.057200 5.185642
0.795600 -13.057200 5.182235
0.842400 -13.057200 5.184756
0.889200 -13.057200 5.182235
0.936000 -13.057200 5.181135
0.982800 -13.057200 5.180641
1.029600 -13.057200 5.169847
1.076400 -13.057200 5.169847
1.123200 -13.057200 5.189736
1.170000 -13.057200 5.188322
1.216800 -13.057200 5.189736
1.263600 -13.057200 5.197034
1.310400 -13.057200 5.197034
1.357200 -13.057200 5.192162
1.404000 -13.057200 5.204466
1.450800 -13.057200 5.197504
1.497600 -13.057200 5.211395
1.544400 -13.057200 5.213864
1.591200 -13.057200 5.228776
1.638000 -13.057200 5.253786
1.684800 -13.057200 5.282407
1.731600 -13.057200 5.294143
1.778400 -13.057200 5.307195
1.825200 -13.057200 5.308692
1.872000 -13.057200 5.307794
1.918800 -13.057200 5.307195
1.965600 -13.057200 5.290425
2.012400 -13.057200 5.290425
2.059200 -13.057200 5.292331
2.106000 -13.057200 5.298798
2.152800 -13.057200 5.309046
2.199600 -13.057200 5.320726
2.246400 -13.057200 5.358439
2.293200 -13.057200 5.386980
2.340000 -13.057200 5.391366
2.386800 -13.057200 5.426684
2.433600 -13.057200 5.445096
2.480400 -13.057200 5.461820
2.527200 -13.057200 5.498270
2.574000 -13.057200 5.534081
2.620800 -13.057200 5.560684
2.667600 -13.057200 5.572321
2.714400 -13.057200 5.592239
2.761200 -13.057200 5.592239
2.808000 -13.057200 5.592239
2.854800 -13.057200 5.592239
2.901600 -13.057200 5.624459
2.948400 -13.057200 5.626403
2.995200 -13.057200 5.632795
3.042000 -13.057200 5.634989
3.088800 -13.057200 5.650966
3.135600 -13.057200 5.666968
3.182400 -13.057200 5.679807
3.229200 -13.057200 5.665604
3.276000 -13.057200 5.682754
3.322800 -13.057200 5.685943
3.369600 -13.057200 5.693839
3.416400 -13.057200 5.693839
3.463200 -13.057200 5.721238
3.510000 -13.057200 5.738256
3.556800 -13.057200 5.773280
3.603600 -13.057200 5.793482
3.650400 -13.057200 5.817547
3.697200 -13.057200 5.861584
3.744000 -13.057200 5.885463
3.790800 -13.057200 5.889385
3.837600 -13.057200 5.921587
3.884400 -13.057200 5.948699
3.931200 -13.057200 5.950372
3.978000 -13.057200 5.956032
4.024800 -13.057200 5.965131
4.071600 -13.057200 5.994625
4.118400 -13.057200 6.009328
4.165200 -13.057200 6.055629
4.212000 -13.057200 6.039604
4.258800 -13.057200 6.055629
4.305600 -13.057200 6.059413
4.352400 -13.057200 6.062280
4.399200 -13.057200 6.077243
4.446000 -13.057200 6.107060
4.492800 -13.057200 6.122032
4.539600 -13.057200 6.155513
4.586400 -13.057200 6.208505
4.633200 -13.057200 6.218558
4.680000 -13.057200 6.230355
4.726800 -13.057200 6.244790
4.773600 -13.057200 6.271770
4.820400 -13.057200 6.305651
4.867200 -13.057200 6.319036
4.914000 -13.057200 6.319036
4.960800 -13.057200 6.342744
5.007600 -13.057200 6.356017
5.054400 -13.057200 6.388152
5.101200 -13.057200 6.409988
5.148000 -13.057200 6.447976
5.194800 -13.057200 6.482521
5.241600 -13.057200 6.523342
5.288400 -13.057200 6.577691
5.335200 -13.057200 6.612000
5.382000 -13.057200 6.638668
5.428800 -13.057200 6.696726
5.475600 -13.057200 6.747239
5.522400 -13.057200 6.783508
5.569200 -13.057200 6.803999
5.616000 -13.057200 6.864247
5.662800 -13.057200 6.889713
5.709600 -13.057200 6.913090
5.756400 -13.057200 6.930228
5.803200 -13.057200 6.981763
5.850000 -13.057200 7.022753
5.896800 -13.057200 7.059777
5.943600 -13.057200 7.123456
5.990400 -13.057200 7.180686
6.037200 -13.057200 7.190996
6.084000 -13.057200 7.244291
6.130800 -13.057200 7.280734
6.177600 -13.057200 7.321092
6.224400 -13.057200 7.344886
6.271200 -13.057200 7.391681
6.318000 -13.057200 7.431357
6.364800 -13.057200 7.520888
6.411600 -13.057200 7.550835
6.458400 -13.057200 7.567111
6.505200 -13.057200 7.572442
6.552000 -13.057200 7.655145
6.598800 -13.057200 7.668598
6.645600 -13.057200 7.686398
6.692400 -13.057200 7.696975
6.739200 -13.057200 7.738140
6.786000 -13.057200 7.777496
6.832800 -13.057200 7.826068
6.879600 -13.057200 7.911131
6.926400 -13.057200 7.933387
6.973200 -13.057200 7.967523
7.020000 -13.057200 8.006974
7.066800 -13.057200 8.029395
7.113600 -13.057200 8.084746
7.160400 -13.057200 8.118478
7.207200 -13.057200 8.188471
7.254000 -13.057200 8.236485
7.300800 -13.057200 8.285109
7.347600 -13.057200 8.315331
7.394400 -13.057200 8.357481
7.441200 -13.057200 8.393357
7.488000 -13.057200 8.397837
7.534800 -13.057200 8.808214
7.581600 -13.057200 11.049991
7.628400 -13.057200 11.291691
7.675200 -13.057200 29.441923
13.712400 -13.057200 7.634082
13.759200 -13.057200 7.615857
13.806000 -13.057200 7.639490
13.852800 -13.057200 7.616635
13.899600 -13.057200 7.613336
14.040000 -13.057200 7.612494
14.180400 -13.057200 7.625509
14.227200 -13.057200 7.634860
14.274000 -13.057200 7.647422
14.929200 -13.057200 7.744243
14.976000 -13.057200 7.729034
15.022800 -13.057200 7.736837
16.099200 -13.057200 6.365090
16.146000 -13.057200 6.360991
18.439200 -13.057200 -2.850416
-18.720000 -13.010400 0.000000
-18.673200 -13.010400 0.000000
-18.626400 -13.010400 0.000000
-18.579600 -13.010400 -15.049206
-18.532800 -13.010400 -15.040117
-18.486000 -13.010400 -15.001467
-18.439200 -13.010400 -14.990577
-18.392400 -13.010400 -15.003519
-18.345600 -13.010400 -15.011489
-18.298800 -13.010400 -15.031140
-18.252000 -13.010400 -15.014765
-18.205200 -13.010400 -15.003519
-18.158400 -13.010400 -14.974302
-18.111600 -13.010400 -14.961021
-18.064800 -13.010400 -14.919776
-18.018000 -13.010400 -14.867829
-17.971200 -13.010400 -14.856407
-17.924400 -13.010400 -14.809681
-17.877600 -13.010400 -14.774643
-17.830800 -13.010400 -14.772460
-17.784000 -13.010400 -14.743436
-17.737200 -13.010400 -14.761538
-17.690400 -13.010400 -14.743436
-17.643600 -13.010400 -14.703327
-17.596800 -13.010400 -14.685648
-17.550000 -13.010400 -14.663782
-17.503200 -13.010400 -14.663782
-17.456400 -13.010400 -14.656357
-17.409600 -13.010400 -14.592946
-17.362800 -13.010400 -14.570058
-17.316000 -13.010400 -14.556959
-17.269200 -13.010400 -14.554121
-17.222400 -13.010400 -14.524735
-17.175600 -13.010400 -14.509045
-17.128800 -13.010400 -14.438792
-17.082000 -13.010400 -14.422912
-17.035200 -13.010400 -14.370608
-16.988400 -13.010400 -14.368439
-16.941600 -13.010400 -14.358441
-16.894800 -13.010400 -14.343909
-16.848000 -13.010400 -14.343909
-16.801200 -13.010400 -14.358441
-16.754400 -13.010400 -14.343909
-16.707600 -13.010400 -14.335240
-16.660800 -13.010400 -14.311379
-16.614000 -13.010400 -14.244399
-16.567200 -13.010400 -14.205843
-16.520400 -13.010400 -14.153052
-16.473600 -13.010400 -14.112445
-16.426800 -13.010400 -14.059578
-16.380000 -13.010400 -13.948585
-15.069600 -13.010400 5.122814
-15.022800 -13.010400 5.117992
-14.976000 -13.010400 5.139970
-14.929200 -13.010400 5.182500
-14.882400 -13.010400 5.235948
-14.835600 -13.010400 5.260091
-14.788800 -13.010400 5.269387
-14.742000 -13.010400 5.288896
-14.695200 -13.010400 5.310092
-14.648400 -13.010400 5.334132
-14.601600 -13.010400 5.358294
-14.554800 -13.010400 5.365230
-14.508000 -13.010400 5.370949
-14.461200 -13.010400 5.376799
-14.414400 -13.010400 5.385342
-14.367600 -13.010400 5.395674
-14.320800 -13.010400 5.406715
-14.274000 -13.010400 5.409556
-14.227200 -13.010400 5.416712
-14.180400 -13.010400 5.419869
-14.133600 -13.010400 5.436838
-14.086800 -13.010400 5.439321
-14.040000 -13.010400 5.441782
-13.993200 -13.010400 5.450710
-13.946400 -13.010400 5.455336
-13.899600 -13.010400 5.466453
-13.852800 -13.010400 5.471869
-13.806000 -13.010400 5.490085
-13.759200 -13.010400 5.500914
-13.712400 -13.010400 5.505691
-13.665600 -13.010400 5.537434
-13.618800 -13.010400 5.594469
-8.985600 -13.010400 7.559049
-8.938800 -13.010400 7.466117
-8.892000 -13.010400 7.402249
-8.845200 -13.010400 7.412302
-8.798400 -13.010400 7.435046
-8.751600 -13.010400 7.414631
-8.704800 -13.010400 7.400747
-8.658000 -13.010400 7.349433
-8.611200 -13.010400 7.335774
-8.564400 -13.010400 7.311324
-8.517600 -13.010400 7.281533
-8.470800 -13.010400 7.240593
-8.424000 -13.010400 7.214014
-8.377200 -13.010400 7.177416
-8.330400 -13.010400 7.134811
-8.283600 -13.010400 7.057126
-8.236800 -13.010400 7.022595
-8.190000 -13.010400 7.022595
-8.143200 -13.010400 6.989435
-8.096400 -13.010400 6.971829
-8.049600 -13.010400 6.932360
-8.002800 -13.010400 6.907080
-7.956000 -13.010400 6.882946
-7.909200 -13.010400 6.867221
-7.862400 -13.010400 6.848917
-7.815600 -13.010400 6.833141
-7.768800 -13.010400 6.815706
-7.722000 -13.010400 6.812456
-7.675200 -13.010400 6.812456
-7.628400 -13.010400 6.809856
-7.581600 -13.010400 6.806361
-7.534800 -13.010400 6.797582
-7.488000 -13.010400 6.740237
-7.441200 -13.010400 6.677583
-7.394400 -13.010400 6.639970
-7.347600 -13.010400 6.575724
-7.300800 -13.010400 6.565564
-7.254000 -13.010400 6.548524
-7.207200 -13.010400 6.528439
-7.160400 -13.010400 6.523823
-7.113600 -13.010400 6.510708
-7.066800 -13.010400 6.498884
-7.020000 -13.010400 6.469323
-6.973200 -13.010400 6.460826
-6.926400 -13.010400 6.447765
-6.879600 -13.010400 6.438009
-6.832800 -13.010400 6.409233
-6.786000 -13.010400 6.382028
-6.739200 -13.010400 6.352845
-6.692400 -13.010400 6.323440
-6.645600 -13.010400 6.297775
-6.598800 -13.010400 6.280398
-6.552000 -13.010400 6.264956
-6.505200 -13.010400 6.251000
-6.458400 -13.010400 6.249622
-6.411600 -13.010400 6.231571
-6.364800 -13.010400 6.205018
-6.318000 -13.010400 6.196437
-6.271200 -13.010400 6.174818
-6.224400 -13.010400 6.164799
-6.177600 -13.010400 6.141404
-6.130800 -13.010400 6.116104
-6.084000 -13.010400 6.094308
-6.037200 -13.010400 6.088986
-5.990400 -13.010400 6.075238
-5.943600 -13.010400 6.045880
-5.896800 -13.010400 6.037635
-5.850000 -13.010400 6.027463
-5.803200 -13.010400 6.018901
-5.756400 -13.010400 5.986721
-5.709600 -13.010400 5.976996
-5.662800 -13.010400 5.970540
-5.616000 -13.010400 5.950537
-5.569200 -13.010400 5.914046
-5.522400 -13.010400 5.897104
-5.475600 -13.010400 5.889988
-5.428800 -13.010400 5.886089
-5.382000 -13.010400 5.883208
-5.335200 -13.010400 5.883993
-5.288400 -13.010400 5.868875
-5.241600 -13.010400 5.865841
-5.194800 -13.010400 5.838177
-5.148000 -13.010400 5.838177
-5.101200 -13.010400 5.830941
-5.054400 -13.010400 5.830941
-5.007600 -13.010400 5.821448
-4.960800 -13.010400 5.821448
-4.914000 -13.010400 5.834711
-4.867200 -13.010400 5.836525
-4.820400 -13.010400 5.810845
-4.773600 -13.010400 5.806204
-4.726800 -13.010400 5.789981
-4.680000 -13.010400 5.785303
-4.633200 -13.010400 5.781737
-4.586400 -13.010400 5.748068
-4.539600 -13.010400 5.726759
-4.492800 -13.010400 5.726301
-4.446000 -13.010400 5.703350
-4.399200 -13.010400 5.699728
-4.352400 -13.010400 5.698444
-4.305600 -13.010400 5.697137
-4.258800 -13.010400 5.697137
-4.212000 -13.010400 5.680279
-4.165200 -13.010400 5.664138
-4.118400 -13.010400 5.618854
-4.071600 -13.010400 5.605682
-4.024800 -13.010400 5.569897
-3.978000 -13.010400 5.562794
-3.931200 -13.010400 5.554261
-3.884400 -13.010400 5.530837
-3.837600 -13.010400 5.511468
-3.790800 -13.010400 5.499896
-3.744000 -13.010400 5.494942
-3.697200 -13.010400 5.475641
-3.650400 -13.010400 5.469541
-3.603600 -13.010400 5.465556
-3.556800 -13.010400 5.456302
-3.510000 -13.010400 5.455101
-3.463200 -13.010400 5.455101
-3.416400 -13.010400 5.437143
-3.369600 -13.010400 5.437143
-3.322800 -13.010400 5.437143
-3.276000 -13.010400 5.437143
-3.229200 -13.010400 5.444028
-3.182400 -13.010400 5.445818
-3.135600 -13.010400 5.426410
-3.088800 -13.010400 5.436404
-3.042000 -13.010400 5.436404
-2.995200 -13.010400 5.448374
-2.948400 -13.010400 5.448374
-2.901600 -13.010400 5.436404
-2.854800 -13.010400 5.429562
-2.808000 -13.010400 5.436107
-2.761200 -13.010400 5.428338
-2.714400 -13.010400 5.416284
-2.667600 -13.010400 5.393579
-2.620800 -13.010400 5.390934
-2.574000 -13.010400 5.371110
-2.527200 -13.010400 5.371110
-2.480400 -13.010400 5.371045
-2.433600 -13.010400 5.358611
-2.386800 -13.010400 5.358611
-2.340000 -13.010400 5.358611
-2.293200 -13.010400 5.353063
-2.246400 -13.010400 5.328614
-2.199600 -13.010400 5.289495
-2.152800 -13.010400 5.284332
-2.106000 -13.010400 5.276082
-2.059200 -13.010400 5.276082
-2.012400 -13.010400 5.274901
-1.965600 -13.010400 5.273027
-1.918800 -13.010400 5.274878
-1.872000 -13.010400 5.273027
-1.825200 -13.010400 5.263159
-1.778400 -13.010400 5.270112
-1.731600 -13.010400 5.254401
-1.684800 -13.010400 5.246359
-1.638000 -13.010400 5.231045
-1.591200 -13.010400 5.229209
-1.544400 -13.010400 5.234181
-1.497600 -13.010400 5.221037
-1.450800 -13.010400 5.221037
-1.404000 -13.010400 5.234181
-1.357200 -13.010400 5.221037
-1.310400 -13.010400 5.234181
-1.263600 -13.010400 5.206440
-1.216800 -13.010400 5.206440
-1.170000 -13.010400 5.241705
-1.123200 -13.010400 5.217250
-1.076400 -13.010400 5.204077
-1.029600 -13.010400 5.200037
-0.982800 -13.010400 5.183054
-0.936000 -13.010400 5.188179
-0.889200 -13.010400 5.183054
-0.842400 -13.010400 5.188179
-0.795600 -13.010400 5.188378
-0.748800 -13.010400 5.188378
-0.702000 -13.010400 5.198875
-0.655200 -13.010400 5.210744
-0.608400 -13.010400 5.220934
-0.561600 -13.010400 5.225987
-0.514800 -13.010400 5.220934
-0.468000 -13.010400 5.204868
-0.421200 -13.010400 5.190720
-0.374400 -13.010400 5.195396
-0.327600 -13.010400 5.190720
-0.280800 -13.010400 5.162035
-0.234000 -13.010400 5.145801
-0.187200 -13.010400 5.142530
-0.140400 -13.010400 5.143982
-0.093600 -13.010400 5.147244
-0.046800 -13.010400 5.145507
0.000000 -13.010400 5.145801
0.046800 -13.010400 5.147244
0.093600 -13.010400 5.154184
0.140400 -13.010400 5.157221
0.187200 -13.010400 5.154184
0.234000 -13.010400 5.152600
0.280800 -13.010400 5.157614
0.327600 -13.010400 5.167212
0.374400 -13.010400 5.156390
0.421200 -13.010400 5.156390
0.468000 -13.010400 5.167212
0.514800 -13.010400 5.169070
0.561600 -13.010400 5.171109
0.608400 -13.010400 5.171109
0.655200 -13.010400 5.167094
0.702000 -13.010400 5.171109
0.748800 -13.010400 5.180641
0.795600 -13.010400 5.157393
0.842400 -13.010400 5.178800
0.889200 -13.010400 5.178800
0.936000 -13.010400 5.167521
0.982800 -13.010400 5.167521
1.029600 -13.010400 5.167521
1.076400 -13.010400 5.169847
1.123200 -13.010400 5.197034
1.170000 -13.010400 5.197034
1.216800 -13.010400 5.200967
1.263600 -13.010400 5.219124
1.310400 -13.010400 5.219124
1.357200 -13.010400 5.211895
1.404000 -13.010400 5.215557
1.450800 -13.010400 5.213864
1.497600 -13.010400 5.215557
1.544400 -13.010400 5.216946
1.591200 -13.010400 5.241463
1.638000 -13.010400 5.253786
1.684800 -13.010400 5.290926
1.731600 -13.010400 5.294143
1.778400 -13.010400 5.301482
1.825200 -13.010400 5.307794
1.872000 -13.010400 5.307794
1.918800 -13.010400 5.307195
1.965600 -13.010400 5.301372
2.012400 -13.010400 5.301317
2.059200 -13.010400 5.301317
2.106000 -13.010400 5.303603
2.152800 -13.010400 5.316284
2.199600 -13.010400 5.320726
2.246400 -13.010400 5.358439
2.293200 -13.010400 5.376535
2.340000 -13.010400 5.386980
2.386800 -13.010400 5.391366
2.433600 -13.010400 5.396642
2.480400 -13.010400 5.430369
2.527200 -13.010400 5.459925
2.574000 -13.010400 5.461820
2.620800 -13.010400 5.534081
2.667600 -13.010400 5.543280
2.714400 -13.010400 5.568265
2.761200 -13.010400 5.572321
2.808000 -13.010400 5.568265
2.854800 -13.010400 5.568265
2.901600 -13.010400 5.626403
2.948400 -13.010400 5.632795
2.995200 -13.010400 5.640590
3.042000 -13.010400 5.646482
3.088800 -13.010400 5.685413
3.135600 -13.010400 5.685413
3.182400 -13.010400 5.685413
3.229200 -13.010400 5.682754
3.276000 -13.010400 5.685413
3.322800 -13.010400 5.693839
3.369600 -13.010400 5.702151
3.416400 -13.010400 5.701330
3.463200 -13.010400 5.721010
3.510000 -13.010400 5.738256
3.556800 -13.010400 5.763194
3.603600 -13.010400 5.773318
3.650400 -13.010400 5.828340
3.697200 -13.010400 5.885463
3.744000 -13.010400 5.893089
3.790800 -13.010400 5.920009
3.837600 -13.010400 5.934795
3.884400 -13.010400 5.944070
3.931200 -13.010400 5.950372
3.978000 -13.010400 5.963912
4.024800 -13.010400 5.965131
4.071600 -13.010400 6.004457
4.118400 -13.010400 6.018771
4.165200 -13.010400 6.059413
4.212000 -13.010400 6.048359
4.258800 -13.010400 6.059413
4.305600 -13.010400 6.059413
4.352400 -13.010400 6.062280
4.399200 -13.010400 6.067672
4.446000 -13.010400 6.107060
4.492800 -13.010400 6.114889
4.539600 -13.010400 6.190546
4.586400 -13.010400 6.230355
4.633200 -13.010400 6.237680
4.680000 -13.010400 6.245194
4.726800 -13.010400 6.252596
4.773600 -13.010400 6.305651
4.820400 -13.010400 6.319036
4.867200 -13.010400 6.326912
4.914000 -13.010400 6.326912
4.960800 -13.010400 6.347036
5.007600 -13.010400 6.356017
5.054400 -13.010400 6.388152
5.101200 -13.010400 6.409988
5.148000 -13.010400 6.464134
5.194800 -13.010400 6.480282
5.241600 -13.010400 6.495927
5.288400 -13.010400 6.563450
5.335200 -13.010400 6.582847
5.382000 -13.010400 6.612000
5.428800 -13.010400 6.653873
5.475600 -13.010400 6.736759
5.522400 -13.010400 6.783508
5.569200 -13.010400 6.803439
5.616000 -13.010400 6.883139
5.662800 -13.010400 6.900760
5.709600 -13.010400 6.918109
5.756400 -13.010400 6.930228
5.803200 -13.010400 6.981763
5.850000 -13.010400 7.013797
5.896800 -13.010400 7.047487
5.943600 -13.010400 7.098093
5.990400 -13.010400 7.150314
6.037200 -13.010400 7.172875
6.084000 -13.010400 7.190996
6.130800 -13.010400 7.272251
6.177600 -13.010400 7.315381
6.224400 -13.010400 7.342017
6.271200 -13.010400 7.378261
6.318000 -13.010400 7.406529
6.364800 -13.010400 7.434615
6.411600 -13.010400 7.533491
6.458400 -13.010400 7.550149
6.505200 -13.010400 7.569357
6.552000 -13.010400 7.648176
6.598800 -13.010400 7.655145
6.645600 -13.010400 7.693845
6.692400 -13.010400 7.697308
6.739200 -13.010400 7.743358
6.786000 -13.010400 7.780723
6.832800 -13.010400 7.802215
6.879600 -13.010400 7.906819
6.926400 -13.010400 7.933387
6.973200 -13.010400 7.967523
7.020000 -13.010400 8.020425
7.066800 -13.010400 8.064818
7.113600 -13.010400 8.104673
7.160400 -13.010400 8.152936
7.207200 -13.010400 8.188730
7.254000 -13.010400 8.263070
7.300800 -13.010400 8.302299
7.347600 -13.010400 8.357442
7.394400 -13.010400 8.372762
7.441200 -13.010400 8.398204
7.488000 -13.010400 8.428477
7.534800 -13.010400 8.808214
7.581600 -13.010400 11.139561
7.628400 -13.010400 11.234308
7.675200 -13.010400 23.234494
13.291200 -13.010400 7.638040
13.338000 -13.010400 7.625558
13.712400 -13.010400 7.634082
13.806000 -13.010400 7.627238
13.852800 -13.010400 7.627088
13.899600 -13.010400 7.616635
13.946400 -13.010400 7.633396
13.993200 -13.010400 7.627088
14.040000 -13.010400 7.616440
14.086800 -13.010400 7.633396
14.133600 -13.010400 7.648248
14.180400 -13.010400 7.648248
14.227200 -13.010400 7.655862
14.274000 -13.010400 7.655862
14.554800 -13.010400 7.704636
14.601600 -13.010400 7.712946
14.648400 -13.010400 7.711346
14.882400 -13.010400 7.744243
14.929200 -13.010400 7.744700
14.976000 -13.010400 7.742232
15.022800 -13.010400 7.743729
16.099200 -13.010400 6.386199
17.035200 -13.010400 4.363804
17.737200 -13.010400 1.113449
17.784000 -13.010400 1.028434
17.830800 -13.010400 0.730857
-18.720000 -12.963600 0.000000
-18.673200 -12.963600 0.000000
-18.626400 -12.963600 0.000000
-18.579600 -12.963600 -15.093623
-18.532800 -12.963600 -15.093623
-18.486000 -12.963600 -15.046289
-18.439200 -12.963600 -15.044694
-18.392400 -12.963600 -15.040117
-18.345600 -12.963600 -15.040117
-18.298800 -12.963600 -15.046289
-18.252000 -12.963600 -15.042771
-18.205200 -12.963600 -15.027081
-18.158400 -12.963600 -15.021624
-18.111600 -12.963600 -14.974302
-18.064800 -12.963600 -14.961021
-18.018000 -12.963600 -14.905673
-17.971200 -12.963600 -14.867829
-17.924400 -12.963600 -14.860083
-17.877600 -12.963600 -14.809681
-17.830800 -12.963600 -14.795159
-17.784000 -12.963600 -14.774643
-17.737200 -12.963600 -14.774643
-17.690400 -12.963600 -14.761939
-17.643600 -12.963600 -14.732258
-17.596800 -12.963600 -14.699814
-17.550000 -12.963600 -14.689590
-17.503200 -12.963600 -14.689590
-17.456400 -12.963600 -14.691313
-17.409600 -12.963600 -14.666056
-17.362800 -12.963600 -14.628493
-17.316000 -12.963600 -14.588073
-17.269200 -12.963600 -14.570058
-17.222400 -12.963600 -14.557106
-17.175600 -12.963600 -14.524735
-17.128800 -12.963600 -14.480308
-17.082000 -12.963600 -14.480212
-17.035200 -12.963600 -14.438792
-16.988400 -12.963600 -14.409757
-16.941600 -12.963600 -14.378394
-16.894800 -12.963600 -14.368439
-16.848000 -12.963600 -14.364137
-16.801200 -12.963600 -14.368439
-16.754400 -12.963600 -14.335240
-16.707600 -12.963600 -14.328577
-16.660800 -12.963600 -14.300608
-16.614000 -12.963600 -14.269946
-16.567200 -12.963600 -14.226693
-16.520400 -12.963600 -14.183433
-16.473600 -12.963600 -14.137109
-16.426800 -12.963600 -14.112445
-15.163200 -12.963600 5.074547
-15.116400 -12.963600 5.118675
-15.069600 -12.963600 5.137697
-15.022800 -12.963600 5.138311
-14.976000 -12.963600 5.172610
-14.929200 -12.963600 5.215239
-14.882400 -12.963600 5.260091
-14.835600 -12.963600 5.276682
-14.788800 -12.963600 5.285773
-14.742000 -12.963600 5.310092
-14.695200 -12.963600 5.333199
-14.648400 -12.963600 5.358294
-14.601600 -12.963600 5.365967
-14.554800 -12.963600 5.373082
-14.508000 -12.963600 5.381020
-14.461200 -12.963600 5.385887
-14.414400 -12.963600 5.391452
-14.367600 -12.963600 5.397558
-14.320800 -12.963600 5.404901
-14.274000 -12.963600 5.406812
-14.227200 -12.963600 5.413684
-14.180400 -12.963600 5.428293
-14.133600 -12.963600 5.436838
-14.086800 -12.963600 5.439016
-14.040000 -12.963600 5.439323
-13.993200 -12.963600 5.447326
-13.946400 -12.963600 5.454416
-13.899600 -12.963600 5.466160
-13.852800 -12.963600 5.473229
-13.806000 -12.963600 5.495779
-13.759200 -12.963600 5.508518
-13.712400 -12.963600 5.515170
-13.665600 -12.963600 5.594469
-8.985600 -12.963600 7.533938
-8.938800 -12.963600 7.466117
-8.892000 -12.963600 7.426400
-8.845200 -12.963600 7.426400
-8.798400 -12.963600 7.435046
-8.751600 -12.963600 7.426400
-8.704800 -12.963600 7.412302
-8.658000 -12.963600 7.383222
-8.611200 -12.963600 7.347612
-8.564400 -12.963600 7.311324
-8.517600 -12.963600 7.286946
-8.470800 -12.963600 7.238138
-8.424000 -12.963600 7.214014
-8.377200 -12.963600 7.175820
-8.330400 -12.963600 7.113941
-8.283600 -12.963600 7.060698
-8.236800 -12.963600 7.033474
-8.190000 -12.963600 7.033474
-8.143200 -12.963600 6.986937
-8.096400 -12.963600 6.935855
-8.049600 -12.963600 6.927605
-8.002800 -12.963600 6.899995
-7.956000 -12.963600 6.880039
-7.909200 -12.963600 6.859819
-7.862400 -12.963600 6.848917
-7.815600 -12.963600 6.839982
-7.768800 -12.963600 6.822040
-7.722000 -12.963600 6.813212
-7.675200 -12.963600 6.813212
-7.628400 -12.963600 6.811340
-7.581600 -12.963600 6.806361
-7.534800 -12.963600 6.779259
-7.488000 -12.963600 6.740237
-7.441200 -12.963600 6.678567
-7.394400 -12.963600 6.657413
-7.347600 -12.963600 6.618495
-7.300800 -12.963600 6.573857
-7.254000 -12.963600 6.570588
-7.207200 -12.963600 6.547972
-7.160400 -12.963600 6.527055
-7.113600 -12.963600 6.521225
-7.066800 -12.963600 6.500095
-7.020000 -12.963600 6.483427
-6.973200 -12.963600 6.471402
-6.926400 -12.963600 6.465413
-6.879600 -12.963600 6.453991
-6.832800 -12.963600 6.438009
-6.786000 -12.963600 6.424083
-6.739200 -12.963600 6.382028
-6.692400 -12.963600 6.372142
-6.645600 -12.963600 6.321438
-6.598800 -12.963600 6.286187
-6.552000 -12.963600 6.280398
-6.505200 -12.963600 6.262778
-6.458400 -12.963600 6.262778
-6.411600 -12.963600 6.249622
-6.364800 -12.963600 6.213990
-6.318000 -12.963600 6.205018
-6.271200 -12.963600 6.184735
-6.224400 -12.963600 6.174818
-6.177600 -12.963600 6.158778
-6.130800 -12.963600 6.119835
-6.084000 -12.963600 6.102358
-6.037200 -12.963600 6.092370
-5.990400 -12.963600 6.076741
-5.943600 -12.963600 6.048854
-5.896800 -12.963600 6.037635
-5.850000 -12.963600 6.035514
-5.803200 -12.963600 6.022268
-5.756400 -12.963600 5.976894
-5.709600 -12.963600 5.973755
-5.662800 -12.963600 5.969058
-5.616000 -12.963600 5.946280
-5.569200 -12.963600 5.925254
-5.522400 -12.963600 5.897104
-5.475600 -12.963600 5.897104
-5.428800 -12.963600 5.886089
-5.382000 -12.963600 5.883993
-5.335200 -12.963600 5.884869
-5.288400 -12.963600 5.874473
-5.241600 -12.963600 5.865841
-5.194800 -12.963600 5.852857
-5.148000 -12.963600 5.856402
-5.101200 -12.963600 5.830941
-5.054400 -12.963600 5.830941
-5.007600 -12.963600 5.807711
-4.960800 -12.963600 5.807711
-4.914000 -12.963600 5.838386
-4.867200 -12.963600 5.840714
-4.820400 -12.963600 5.806204
-4.773600 -12.963600 5.803170
-4.726800 -12.963600 5.783863
-4.680000 -12.963600 5.785303
-4.633200 -12.963600 5.768410
-4.586400 -12.963600 5.748068
-4.539600 -12.963600 5.744091
-4.492800 -12.963600 5.726759
-4.446000 -12.963600 5.714674
-4.399200 -12.963600 5.703350
-4.352400 -12.963600 5.702094
-4.305600 -12.963600 5.699404
-4.258800 -12.963600 5.697137
-4.212000 -12.963600 5.663317
-4.165200 -12.963600 5.633936
-4.118400 -12.963600 5.611298
-4.071600 -12.963600 5.591949
-4.024800 -12.963600 5.564533
-3.978000 -12.963600 5.556251
-3.931200 -12.963600 5.541002
-3.884400 -12.963600 5.522795
-3.837600 -12.963600 5.499896
-3.790800 -12.963600 5.494942
-3.744000 -12.963600 5.473730
-3.697200 -12.963600 5.470928
-3.650400 -12.963600 5.466484
-3.603600 -12.963600 5.464507
-3.556800 -12.963600 5.456302
-3.510000 -12.963600 5.456302
-3.463200 -12.963600 5.464507
-3.416400 -12.963600 5.451475
-3.369600 -12.963600 5.446431
-3.322800 -12.963600 5.440655
-3.276000 -12.963600 5.440655
-3.229200 -12.963600 5.440683
-3.182400 -12.963600 5.440683
-3.135600 -12.963600 5.420374
-3.088800 -12.963600 5.426410
-3.042000 -12.963600 5.429562
-2.995200 -12.963600 5.446344
-2.948400 -12.963600 5.446344
-2.901600 -12.963600 5.433273
-2.854800 -12.963600 5.433273
-2.808000 -12.963600 5.436107
-2.761200 -12.963600 5.430343
-2.714400 -12.963600 5.420770
-2.667600 -12.963600 5.400597
-2.620800 -12.963600 5.399460
-2.574000 -12.963600 5.371110
-2.527200 -12.963600 5.371110
-2.480400 -12.963600 5.371045
-2.433600 -12.963600 5.358611
-2.386800 -12.963600 5.358611
-2.340000 -12.963600 5.353063
-2.293200 -12.963600 5.343424
-2.246400 -12.963600 5.328614
-2.199600 -12.963600 5.289495
-2.152800 -12.963600 5.284332
-2.106000 -12.963600 5.276082
-2.059200 -12.963600 5.276082
-2.012400 -12.963600 5.274901
-1.965600 -12.963600 5.274878
-1.918800 -12.963600 5.274901
-1.872000 -12.963600 5.275523
-1.825200 -12.963600 5.272143
-1.778400 -12.963600 5.274499
-1.731600 -12.963600 5.263159
-1.684800 -12.963600 5.249776
-1.638000 -12.963600 5.231045
-1.591200 -12.963600 5.229209
-1.544400 -12.963600 5.229209
-1.497600 -12.963600 5.215400
-1.450800 -12.963600 5.215400
-1.404000 -12.963600 5.229209
-1.357200 -12.963600 5.221037
-1.310400 -12.963600 5.229428
-1.263600 -12.963600 5.206440
-1.216800 -12.963600 5.206440
-1.170000 -12.963600 5.234736
-1.123200 -12.963600 5.219718
-1.076400 -12.963600 5.204077
-1.029600 -12.963600 5.200037
-0.982800 -12.963600 5.189630
-0.936000 -12.963600 5.188378
-0.889200 -12.963600 5.188378
-0.842400 -12.963600 5.195697
-0.795600 -12.963600 5.198875
-0.748800 -12.963600 5.204868
-0.702000 -12.963600 5.205085
-0.655200 -12.963600 5.210744
-0.608400 -12.963600 5.214910
-0.561600 -12.963600 5.220934
-0.514800 -12.963600 5.220934
-0.468000 -12.963600 5.210602
-0.421200 -12.963600 5.195396
-0.374400 -12.963600 5.195396
-0.327600 -12.963600 5.192602
-0.280800 -12.963600 5.181877
-0.234000 -12.963600 5.153115
-0.187200 -12.963600 5.138146
-0.140400 -12.963600 5.142530
-0.093600 -12.963600 5.145507
-0.046800 -12.963600 5.137883
0.000000 -12.963600 5.140207
0.046800 -12.963600 5.140207
0.093600 -12.963600 5.147244
0.140400 -12.963600 5.152600
0.187200 -12.963600 5.150017
0.234000 -12.963600 5.150017
0.280800 -12.963600 5.157221
0.327600 -12.963600 5.163507
0.374400 -12.963600 5.156390
0.421200 -12.963600 5.148980
0.468000 -12.963600 5.163969
0.514800 -12.963600 5.167212
0.561600 -12.963600 5.167212
0.608400 -12.963600 5.167094
0.655200 -12.963600 5.147107
0.702000 -12.963600 5.147107
0.748800 -12.963600 5.136243
0.795600 -12.963600 5.132012
0.842400 -12.963600 5.136084
0.889200 -12.963600 5.136243
0.936000 -12.963600 5.143797
0.982800 -12.963600 5.157203
1.029600 -12.963600 5.166166
1.076400 -12.963600 5.167521
1.123200 -12.963600 5.196624
1.170000 -12.963600 5.196624
1.216800 -12.963600 5.200967
1.263600 -12.963600 5.219124
1.310400 -12.963600 5.219124
1.357200 -12.963600 5.213864
1.404000 -12.963600 5.216664
1.450800 -12.963600 5.216664
1.497600 -12.963600 5.235417
1.544400 -12.963600 5.235417
1.591200 -12.963600 5.253786
1.638000 -12.963600 5.282407
1.684800 -12.963600 5.309786
1.731600 -12.963600 5.308692
1.778400 -12.963600 5.325472
1.825200 -12.963600 5.325472
1.872000 -12.963600 5.312858
1.918800 -12.963600 5.308692
1.965600 -12.963600 5.307195
2.012400 -12.963600 5.305294
2.059200 -12.963600 5.305294
2.106000 -12.963600 5.305294
2.152800 -12.963600 5.316284
2.199600 -12.963600 5.345536
2.246400 -12.963600 5.358439
2.293200 -12.963600 5.374258
2.340000 -12.963600 5.376535
2.386800 -12.963600 5.382575
2.433600 -12.963600 5.388046
2.480400 -12.963600 5.423125
2.527200 -12.963600 5.430369
2.574000 -12.963600 5.434390
2.620800 -12.963600 5.452715
2.667600 -12.963600 5.489938
2.714400 -12.963600 5.498732
2.761200 -12.963600 5.534139
2.808000 -12.963600 5.548245
2.854800 -12.963600 5.558590
2.901600 -12.963600 5.592239
2.948400 -12.963600 5.626403
2.995200 -12.963600 5.632795
3.042000 -12.963600 5.640590
3.088800 -12.963600 5.687357
3.135600 -12.963600 5.687357
3.182400 -12.963600 5.687357
3.229200 -12.963600 5.685943
3.276000 -12.963600 5.698324
3.322800 -12.963600 5.721010
3.369600 -12.963600 5.721238
3.416400 -12.963600 5.721010
3.463200 -12.963600 5.723341
3.510000 -12.963600 5.738256
3.556800 -12.963600 5.757097
3.603600 -12.963600 5.773731
3.650400 -12.963600 5.810410
3.697200 -12.963600 5.845867
3.744000 -12.963600 5.849406
3.790800 -12.963600 5.875037
3.837600 -12.963600 5.921119
3.884400 -12.963600 5.921119
3.931200 -12.963600 5.921119
3.978000 -12.963600 5.950372
4.024800 -12.963600 5.950771
4.071600 -12.963600 5.965131
4.118400 -12.963600 6.007276
4.165200 -12.963600 6.055629
4.212000 -12.963600 6.048359
4.258800 -12.963600 6.064705
4.305600 -12.963600 6.064705
4.352400 -12.963600 6.067672
4.399200 -12.963600 6.086464
4.446000 -12.963600 6.116129
4.492800 -12.963600 6.143375
4.539600 -12.963600 6.190546
4.586400 -12.963600 6.230355
4.633200 -12.963600 6.230355
4.680000 -12.963600 6.252596
4.726800 -12.963600 6.284415
4.773600 -12.963600 6.309591
4.820400 -12.963600 6.327854
4.867200 -12.963600 6.336269
4.914000 -12.963600 6.342262
4.960800 -12.963600 6.360613
5.007600 -12.963600 6.368846
5.054400 -12.963600 6.394996
5.101200 -12.963600 6.409714
5.148000 -12.963600 6.447976
5.194800 -12.963600 6.480282
5.241600 -12.963600 6.519674
5.288400 -12.963600 6.563450
5.335200 -12.963600 6.582847
5.382000 -12.963600 6.605750
5.428800 -12.963600 6.654591
5.475600 -12.963600 6.719689
5.522400 -12.963600 6.783508
5.569200 -12.963600 6.798242
5.616000 -12.963600 6.864247
5.662800 -12.963600 6.900760
5.709600 -12.963600 6.918109
5.756400 -12.963600 6.953270
5.803200 -12.963600 6.992578
5.850000 -12.963600 7.003737
5.896800 -12.963600 7.034171
5.943600 -12.963600 7.047778
5.990400 -12.963600 7.123456
6.037200 -12.963600 7.156518
6.084000 -12.963600 7.180686
6.130800 -12.963600 7.211052
6.177600 -12.963600 7.288972
6.224400 -12.963600 7.341079
6.271200 -12.963600 7.366181
6.318000 -12.963600 7.392997
6.364800 -12.963600 7.430150
6.411600 -12.963600 7.444510
6.458400 -12.963600 7.526812
6.505200 -12.963600 7.550149
6.552000 -12.963600 7.632307
6.598800 -12.963600 7.648176
6.645600 -12.963600 7.676323
6.692400 -12.963600 7.713821
6.739200 -12.963600 7.743358
6.786000 -12.963600 7.777496
6.832800 -12.963600 7.798331
6.879600 -12.963600 7.881839
6.926400 -12.963600 7.923362
6.973200 -12.963600 7.970704
7.020000 -12.963600 8.020425
7.066800 -12.963600 8.093512
7.113600 -12.963600 8.112887
7.160400 -12.963600 8.165688
7.207200 -12.963600 8.197961
7.254000 -12.963600 8.281341
7.300800 -12.963600 8.333017
7.347600 -12.963600 8.359766
7.394400 -12.963600 8.393357
7.441200 -12.963600 8.428477
7.488000 -12.963600 8.428477
7.534800 -12.963600 8.536313
7.581600 -12.963600 11.049991
7.628400 -12.963600 11.217260
7.675200 -12.963600 23.226545
7.722000 -12.963600 23.226545
13.806000 -12.963600 7.639490
13.852800 -12.963600 7.647703
13.899600 -12.963600 7.647703
13.946400 -12.963600 7.657666
13.993200 -12.963600 7.648248
14.040000 -12.963600 7.647703
14.086800 -12.963600 7.655862
14.133600 -12.963600 7.655862
14.180400 -12.963600 7.650094
14.227200 -12.963600 7.659025
14.274000 -12.963600 7.655862
14.320800 -12.963600 7.670195
14.367600 -12.963600 7.670195
14.601600 -12.963600 7.712946
14.648400 -12.963600 7.712946
14.695200 -12.963600 7.711346
17.035200 -12.963600 4.443907
17.082000 -12.963600 4.309577
17.128800 -12.963600 4.075838
17.409600 -12.963600 2.836842
17.456400 -12.963600 2.681874
17.737200 -12.963600 1.228116
-18.720000 -12.916800 0.000000
-18.673200 -12.916800 0.000000
-18.626400 -12.916800 0.000000
-18.579600 -12.916800 -15.127633
-18.532800 -12.916800 -15.093623
-18.486000 -12.916800 -15.054716
-18.439200 -12.916800 -15.046289
-18.392400 -12.916800 -15.044694
-18.345600 -12.916800 -15.040117
-18.298800 -12.916800 -15.045398
-18.252000 -12.916800 -15.044694
-18.205200 -12.916800 -15.036906
-18.158400 -12.916800 -15.031140
-18.111600 -12.916800 -14.983635
-18.064800 -12.916800 -14.968521
-18.018000 -12.916800 -14.915071
-17.971200 -12.916800 -14.888203
-17.924400 -12.916800 -14.888203
-17.877600 -12.916800 -14.860083
-17.830800 -12.916800 -14.839253
-17.784000 -12.916800 -14.795159
-17.737200 -12.916800 -14.786319
-17.690400 -12.916800 -14.775690
-17.643600 -12.916800 -14.743436
-17.596800 -12.916800 -14.699814
-17.550000 -12.916800 -14.689590
-17.503200 -12.916800 -14.678596
-17.456400 -12.916800 -14.678596
-17.409600 -12.916800 -14.670105
-17.362800 -12.916800 -14.666056
-17.316000 -12.916800 -14.628493
-17.269200 -12.916800 -14.591893
-17.222400 -12.916800 -14.564188
-17.175600 -12.916800 -14.553004
-17.128800 -12.916800 -14.509201
-17.082000 -12.916800 -14.509201
-17.035200 -12.916800 -14.499361
-16.988400 -12.916800 -14.477296
-16.941600 -12.916800 -14.378849
-16.894800 -12.916800 -14.378849
-16.848000 -12.916800 -14.358441
-16.801200 -12.916800 -14.335240
-16.754400 -12.916800 -14.330919
-16.707600 -12.916800 -14.311379
-16.660800 -12.916800 -14.275912
-16.614000 -12.916800 -14.243028
-16.567200 -12.916800 -14.206952
-16.520400 -12.916800 -14.150464
-16.473600 -12.916800 -14.105349
-16.426800 -12.916800 -14.083789
-15.163200 -12.916800 5.115963
-15.116400 -12.916800 5.131831
-15.069600 -12.916800 5.142805
-15.022800 -12.916800 5.172251
-14.976000 -12.916800 5.211453
-14.929200 -12.916800 5.238573
-14.882400 -12.916800 5.276682
-14.835600 -12.916800 5.286082
-14.788800 -12.916800 5.323775
-14.742000 -12.916800 5.335697
-14.695200 -12.916800 5.356435
-14.648400 -12.916800 5.365967
-14.601600 -12.916800 5.373082
-14.554800 -12.916800 5.385052
-14.508000 -12.916800 5.390536
-14.461200 -12.916800 5.391861
-14.414400 -12.916800 5.395674
-14.367600 -12.916800 5.404336
-14.320800 -12.916800 5.409434
-14.274000 -12.916800 5.413448
-14.227200 -12.916800 5.428293
-14.180400 -12.916800 5.434259
-14.133600 -12.916800 5.439323
-14.086800 -12.916800 5.442774
-14.040000 -12.916800 5.445531
-13.993200 -12.916800 5.453598
-13.946400 -12.916800 5.457045
-13.899600 -12.916800 5.473229
-13.852800 -12.916800 5.492097
-13.806000 -12.916800 5.505929
-13.759200 -12.916800 5.527886
-13.712400 -12.916800 5.537434
-8.985600 -12.916800 7.542306
-8.938800 -12.916800 7.466117
-8.892000 -12.916800 7.439836
-8.845200 -12.916800 7.441520
-8.798400 -12.916800 7.441520
-8.751600 -12.916800 7.435046
-8.704800 -12.916800 7.417237
-8.658000 -12.916800 7.400747
-8.611200 -12.916800 7.380749
-8.564400 -12.916800 7.330866
-8.517600 -12.916800 7.302025
-8.470800 -12.916800 7.244957
-8.424000 -12.916800 7.232214
-8.377200 -12.916800 7.191135
-8.330400 -12.916800 7.141553
-8.283600 -12.916800 7.106762
-8.236800 -12.916800 7.042214
-8.190000 -12.916800 7.039780
-8.143200 -12.916800 6.992012
-8.096400 -12.916800 6.981234
-8.049600 -12.916800 6.966464
-8.002800 -12.916800 6.916966
-7.956000 -12.916800 6.899995
-7.909200 -12.916800 6.880039
-7.862400 -12.916800 6.856066
-7.815600 -12.916800 6.849808
-7.768800 -12.916800 6.841990
-7.722000 -12.916800 6.839584
-7.675200 -12.916800 6.831924
-7.628400 -12.916800 6.813212
-7.581600 -12.916800 6.806361
-7.534800 -12.916800 6.779259
-7.488000 -12.916800 6.744571
-7.441200 -12.916800 6.678567
-7.394400 -12.916800 6.651649
-7.347600 -12.916800 6.607956
-7.300800 -12.916800 6.570780
-7.254000 -12.916800 6.567184
-7.207200 -12.916800 6.547946
-7.160400 -12.916800 6.527055
-7.113600 -12.916800 6.521225
-7.066800 -12.916800 6.498884
-7.020000 -12.916800 6.482933
-6.973200 -12.916800 6.469323
-6.926400 -12.916800 6.460826
-6.879600 -12.916800 6.455253
-6.832800 -12.916800 6.447401
-6.786000 -12.916800 6.425944
-6.739200 -12.916800 6.401294
-6.692400 -12.916800 6.376465
-6.645600 -12.916800 6.349036
-6.598800 -12.916800 6.317315
-6.552000 -12.916800 6.286187
-6.505200 -12.916800 6.268143
-6.458400 -12.916800 6.264956
-6.411600 -12.916800 6.247190
-6.364800 -12.916800 6.205941
-6.318000 -12.916800 6.200766
-6.271200 -12.916800 6.166349
-6.224400 -12.916800 6.158778
-6.177600 -12.916800 6.141404
-6.130800 -12.916800 6.119835
-6.084000 -12.916800 6.102358
-6.037200 -12.916800 6.082539
-5.990400 -12.916800 6.069979
-5.943600 -12.916800 6.037635
-5.896800 -12.916800 6.022268
-5.850000 -12.916800 6.021164
-5.803200 -12.916800 5.976894
-5.756400 -12.916800 5.959319
-5.709600 -12.916800 5.957919
-5.662800 -12.916800 5.946280
-5.616000 -12.916800 5.927972
-5.569200 -12.916800 5.897104
-5.522400 -12.916800 5.885527
-5.475600 -12.916800 5.883708
-5.428800 -12.916800 5.883708
-5.382000 -12.916800 5.874473
-5.335200 -12.916800 5.880809
-5.288400 -12.916800 5.868875
-5.241600 -12.916800 5.865841
-5.194800 -12.916800 5.846770
-5.148000 -12.916800 5.857809
-5.101200 -12.916800 5.846770
-5.054400 -12.916800 5.838177
-5.007600 -12.916800 5.807711
-4.960800 -12.916800 5.805083
-4.914000 -12.916800 5.834711
-4.867200 -12.916800 5.818797
-4.820400 -12.916800 5.792214
-4.773600 -12.916800 5.775388
-4.726800 -12.916800 5.768410
-4.680000 -12.916800 5.775388
-4.633200 -12.916800 5.757866
-4.586400 -12.916800 5.744091
-4.539600 -12.916800 5.726301
-4.492800 -12.916800 5.718807
-4.446000 -12.916800 5.714674
-4.399200 -12.916800 5.697124
-4.352400 -12.916800 5.686478
-4.305600 -12.916800 5.680279
-4.258800 -12.916800 5.663317
-4.212000 -12.916800 5.633936
-4.165200 -12.916800 5.618414
-4.118400 -12.916800 5.587149
-4.071600 -12.916800 5.573103
-4.024800 -12.916800 5.562794
-3.978000 -12.916800 5.556251
-3.931200 -12.916800 5.542493
-3.884400 -12.916800 5.515584
-3.837600 -12.916800 5.484697
-3.790800 -12.916800 5.476946
-3.744000 -12.916800 5.473730
-3.697200 -12.916800 5.473730
-3.650400 -12.916800 5.470928
-3.603600 -12.916800 5.466484
-3.556800 -12.916800 5.470928
-3.510000 -12.916800 5.466484
-3.463200 -12.916800 5.477111
-3.416400 -12.916800 5.465556
-3.369600 -12.916800 5.464507
-3.322800 -12.916800 5.449880
-3.276000 -12.916800 5.446431
-3.229200 -12.916800 5.447747
-3.182400 -12.916800 5.445818
-3.135600 -12.916800 5.423383
-3.088800 -12.916800 5.429562
-3.042000 -12.916800 5.433273
-2.995200 -12.916800 5.448374
-2.948400 -12.916800 5.452760
-2.901600 -12.916800 5.453119
-2.854800 -12.916800 5.446344
-2.808000 -12.916800 5.436107
-2.761200 -12.916800 5.430343
-2.714400 -12.916800 5.417254
-2.667600 -12.916800 5.399460
-2.620800 -12.916800 5.390934
-2.574000 -12.916800 5.370836
-2.527200 -12.916800 5.367177
-2.480400 -12.916800 5.343424
-2.433600 -12.916800 5.343424
-2.386800 -12.916800 5.352971
-2.340000 -12.916800 5.352971
-2.293200 -12.916800 5.352971
-2.246400 -12.916800 5.335630
-2.199600 -12.916800 5.292872
-2.152800 -12.916800 5.292872
-2.106000 -12.916800 5.283626
-2.059200 -12.916800 5.283626
-2.012400 -12.916800 5.277865
-1.965600 -12.916800 5.275870
-1.918800 -12.916800 5.275870
-1.872000 -12.916800 5.278420
-1.825200 -12.916800 5.275870
-1.778400 -12.916800 5.287647
-1.731600 -12.916800 5.281348
-1.684800 -12.916800 5.270112
-1.638000 -12.916800 5.249776
-1.591200 -12.916800 5.249776
-1.544400 -12.916800 5.240220
-1.497600 -12.916800 5.229209
-1.450800 -12.916800 5.229209
-1.404000 -12.916800 5.229428
-1.357200 -12.916800 5.229209
-1.310400 -12.916800 5.234181
-1.263600 -12.916800 5.203530
-1.216800 -12.916800 5.201829
-1.170000 -12.916800 5.219718
-1.123200 -12.916800 5.201829
-1.076400 -12.916800 5.200037
-1.029600 -12.916800 5.200037
-0.982800 -12.916800 5.188179
-0.936000 -12.916800 5.188179
-0.889200 -12.916800 5.188378
-0.842400 -12.916800 5.189971
-0.795600 -12.916800 5.195697
-0.748800 -12.916800 5.205085
-0.702000 -12.916800 5.205085
-0.655200 -12.916800 5.210744
-0.608400 -12.916800 5.215484
-0.561600 -12.916800 5.220934
-0.514800 -12.916800 5.220934
-0.468000 -12.916800 5.215484
-0.421200 -12.916800 5.195270
-0.374400 -12.916800 5.195396
-0.327600 -12.916800 5.195396
-0.280800 -12.916800 5.190720
-0.234000 -12.916800 5.153115
-0.187200 -12.916800 5.137883
-0.140400 -12.916800 5.137883
-0.093600 -12.916800 5.143982
-0.046800 -12.916800 5.114921
0.000000 -12.916800 5.114921
0.046800 -12.916800 5.114921
0.093600 -12.916800 5.144783
0.140400 -12.916800 5.147244
0.187200 -12.916800 5.145507
0.234000 -12.916800 5.150017
0.280800 -12.916800 5.157221
0.327600 -12.916800 5.163507
0.374400 -12.916800 5.156390
0.421200 -12.916800 5.148249
0.468000 -12.916800 5.148980
0.514800 -12.916800 5.148980
0.561600 -12.916800 5.148249
0.608400 -12.916800 5.136407
0.655200 -12.916800 5.132012
0.702000 -12.916800 5.120144
0.748800 -12.916800 5.128101
0.795600 -12.916800 5.108018
0.842400 -12.916800 5.108018
0.889200 -12.916800 5.132012
0.936000 -12.916800 5.135959
0.982800 -12.916800 5.144451
1.029600 -12.916800 5.157203
1.076400 -12.916800 5.167521
1.123200 -12.916800 5.196624
1.170000 -12.916800 5.192162
1.216800 -12.916800 5.200321
1.263600 -12.916800 5.219124
1.310400 -12.916800 5.219124
1.357200 -12.916800 5.213864
1.404000 -12.916800 5.216664
1.450800 -12.916800 5.216664
1.497600 -12.916800 5.230543
1.544400 -12.916800 5.241463
1.591200 -12.916800 5.271160
1.638000 -12.916800 5.292248
1.684800 -12.916800 5.312858
1.731600 -12.916800 5.325472
1.778400 -12.916800 5.329146
1.825200 -12.916800 5.327891
1.872000 -12.916800 5.312858
1.918800 -12.916800 5.311400
1.965600 -12.916800 5.307794
2.012400 -12.916800 5.307195
2.059200 -12.916800 5.307794
2.106000 -12.916800 5.307794
2.152800 -12.916800 5.319960
2.199600 -12.916800 5.348548
2.246400 -12.916800 5.358439
2.293200 -12.916800 5.358952
2.340000 -12.916800 5.364208
2.386800 -12.916800 5.374258
2.433600 -12.916800 5.379196
2.480400 -12.916800 5.421486
2.527200 -12.916800 5.421486
2.574000 -12.916800 5.421486
2.620800 -12.916800 5.423730
2.667600 -12.916800 5.455193
2.714400 -12.916800 5.491997
2.761200 -12.916800 5.523429
2.808000 -12.916800 5.534139
2.854800 -12.916800 5.547840
2.901600 -12.916800 5.560535
2.948400 -12.916800 5.568265
2.995200 -12.916800 5.631679
3.042000 -12.916800 5.631679
3.088800 -12.916800 5.649407
3.135600 -12.916800 5.676949
3.182400 -12.916800 5.685943
3.229200 -12.916800 5.698324
3.276000 -12.916800 5.715080
3.322800 -12.916800 5.721307
3.369600 -12.916800 5.722521
3.416400 -12.916800 5.721238
3.463200 -12.916800 5.722521
3.510000 -12.916800 5.725052
3.556800 -12.916800 5.745263
3.603600 -12.916800 5.756395
3.650400 -12.916800 5.763194
3.697200 -12.916800 5.799712
3.744000 -12.916800 5.843447
3.790800 -12.916800 5.845867
3.837600 -12.916800 5.875037
3.884400 -12.916800 5.886617
3.931200 -12.916800 5.898059
3.978000 -12.916800 5.901094
4.024800 -12.916800 5.901251
4.071600 -12.916800 5.963912
4.118400 -12.916800 6.007276
4.165200 -12.916800 6.059413
4.212000 -12.916800 6.055629
4.258800 -12.916800 6.086464
4.305600 -12.916800 6.087589
4.352400 -12.916800 6.099330
4.399200 -12.916800 6.114889
4.446000 -12.916800 6.148748
4.492800 -12.916800 6.188014
4.539600 -12.916800 6.223084
4.586400 -12.916800 6.263911
4.633200 -12.916800 6.263911
4.680000 -12.916800 6.284415
4.726800 -12.916800 6.286804
4.773600 -12.916800 6.309591
4.820400 -12.916800 6.326912
4.867200 -12.916800 6.314500
4.914000 -12.916800 6.327854
4.960800 -12.916800 6.364259
5.007600 -12.916800 6.394996
5.054400 -12.916800 6.400158
5.101200 -12.916800 6.434981
5.148000 -12.916800 6.464418
5.194800 -12.916800 6.486931
5.241600 -12.916800 6.519674
5.288400 -12.916800 6.535118
5.335200 -12.916800 6.577691
5.382000 -12.916800 6.582741
5.428800 -12.916800 6.653873
5.475600 -12.916800 6.698986
5.522400 -12.916800 6.747239
5.569200 -12.916800 6.776945
5.616000 -12.916800 6.798242
5.662800 -12.916800 6.889713
5.709600 -12.916800 6.914018
5.756400 -12.916800 6.921144
5.803200 -12.916800 6.965766
5.850000 -12.916800 6.993961
5.896800 -12.916800 7.037664
5.943600 -12.916800 7.063581
5.990400 -12.916800 7.150314
6.037200 -12.916800 7.156518
6.084000 -12.916800 7.172875
6.130800 -12.916800 7.211052
6.177600 -12.916800 7.283460
6.224400 -12.916800 7.341079
6.271200 -12.916800 7.351338
6.318000 -12.916800 7.391829
6.364800 -12.916800 7.430150
6.411600 -12.916800 7.460515
6.458400 -12.916800 7.516203
6.505200 -12.916800 7.550149
6.552000 -12.916800 7.631812
6.598800 -12.916800 7.668598
6.645600 -12.916800 7.693845
6.692400 -12.916800 7.713657
6.739200 -12.916800 7.713821
6.786000 -12.916800 7.777496
6.832800 -12.916800 7.810264
6.879600 -12.916800 7.881839
6.926400 -12.916800 7.911131
6.973200 -12.916800 8.006359
7.020000 -12.916800 8.063609
7.066800 -12.916800 8.101640
7.113600 -12.916800 8.125166
7.160400 -12.916800 8.197961
7.207200 -12.916800 8.227992
7.254000 -12.916800 8.314100
7.300800 -12.916800 8.359919
7.347600 -12.916800 8.398204
7.394400 -12.916800 8.419861
7.441200 -12.916800 8.428746
7.488000 -12.916800 8.444837
7.534800 -12.916800 8.536313
7.581600 -12.916800 10.910230
7.628400 -12.916800 11.190342
7.675200 -12.916800 23.226545
7.722000 -12.916800 23.256022
13.899600 -12.916800 7.647703
14.040000 -12.916800 7.630959
14.086800 -12.916800 7.633396
14.133600 -12.916800 7.647422
14.180400 -12.916800 7.630973
14.227200 -12.916800 7.647422
14.274000 -12.916800 7.638585
14.320800 -12.916800 7.656679
14.695200 -12.916800 7.730561
14.742000 -12.916800 7.745516
14.788800 -12.916800 7.745516
17.362800 -12.916800 3.267288
17.409600 -12.916800 3.009499
17.456400 -12.916800 2.774545
17.503200 -12.916800 2.527356
-18.720000 -12.870000 0.000000
-18.673200 -12.870000 0.000000
-18.626400 -12.870000 0.000000
-18.579600 -12.870000 -15.131421
-18.532800 -12.870000 -15.127633
-18.486000 -12.870000 -15.046861
-18.439200 -12.870000 -15.046289
-18.392400 -12.870000 -15.044694
-18.345600 -12.870000 -15.044694
-18.298800 -12.870000 -15.045398
-18.252000 -12.870000 -15.044694
-18.205200 -12.870000 -15.036906
-18.158400 -12.870000 -15.026962
-18.111600 -12.870000 -14.983635
-18.064800 -12.870000 -14.968521
-18.018000 -12.870000 -14.938478
-17.971200 -12.870000 -14.888203
-17.924400 -12.870000 -14.869568
-17.877600 -12.870000 -14.860083
-17.830800 -12.870000 -14.846808
-17.784000 -12.870000 -14.821569
-17.737200 -12.870000 -14.786319
-17.690400 -12.870000 -14.761939
-17.643600 -12.870000 -14.724567
-17.596800 -12.870000 -14.703327
-17.550000 -12.870000 -14.691313
-17.503200 -12.870000 -14.678596
-17.456400 -12.870000 -14.671195
-17.409600 -12.870000 -14.670105
-17.362800 -12.870000 -14.666103
-17.316000 -12.870000 -14.666103
-17.269200 -12.870000 -14.604866
-17.222400 -12.870000 -14.570058
-17.175600 -12.870000 -14.564188
-17.128800 -12.870000 -14.553004
-17.082000 -12.870000 -14.546817
-17.035200 -12.870000 -14.499361
-16.988400 -12.870000 -14.477296
-16.941600 -12.870000 -14.400859
-16.894800 -12.870000 -14.384167
-16.848000 -12.870000 -14.358441
-16.801200 -12.870000 -14.331992
-16.754400 -12.870000 -14.324865
-16.707600 -12.870000 -14.293841
-16.660800 -12.870000 -14.254433
-16.614000 -12.870000 -14.218843
-16.567200 -12.870000 -14.183433
-16.520400 -12.870000 -14.132692
-16.473600 -12.870000 -13.954526
-16.426800 -12.870000 -13.921293
-15.256800 -12.870000 5.001359
-15.210000 -12.870000 5.073817
-15.163200 -12.870000 5.128354
-15.116400 -12.870000 5.140272
-15.069600 -12.870000 5.177091
-15.022800 -12.870000 5.222690
-14.976000 -12.870000 5.238698
-14.929200 -12.870000 5.273967
-14.882400 -12.870000 5.285972
-14.835600 -12.870000 5.318252
-14.788800 -12.870000 5.335697
-14.742000 -12.870000 5.352394
-14.695200 -12.870000 5.359469
-14.648400 -12.870000 5.373082
-14.601600 -12.870000 5.381020
-14.554800 -12.870000 5.386821
-14.508000 -12.870000 5.391861
-14.461200 -12.870000 5.395674
-14.414400 -12.870000 5.398749
-14.367600 -12.870000 5.405236
-14.320800 -12.870000 5.413448
-14.274000 -12.870000 5.416712
-14.227200 -12.870000 5.429660
-14.180400 -12.870000 5.434259
-14.133600 -12.870000 5.442774
-14.086800 -12.870000 5.446131
-14.040000 -12.870000 5.451966
-13.993200 -12.870000 5.463655
-13.946400 -12.870000 5.471556
-13.899600 -12.870000 5.490344
-13.852800 -12.870000 5.507985
-13.806000 -12.870000 5.527886
-13.759200 -12.870000 5.539561
-8.985600 -12.870000 7.556496
-8.938800 -12.870000 7.530899
-8.892000 -12.870000 7.472001
-8.845200 -12.870000 7.472001
-8.798400 -12.870000 7.472001
-8.751600 -12.870000 7.466117
-8.704800 -12.870000 7.464973
-8.658000 -12.870000 7.426400
-8.611200 -12.870000 7.425758
-8.564400 -12.870000 7.369621
-8.517600 -12.870000 7.308609
-8.470800 -12.870000 7.258460
-8.424000 -12.870000 7.255204
-8.377200 -12.870000 7.218822
-8.330400 -12.870000 7.164240
-8.283600 -12.870000 7.112894
-8.236800 -12.870000 7.045605
-8.190000 -12.870000 7.039780
-8.143200 -12.870000 6.992012
-8.096400 -12.870000 6.980043
-8.049600 -12.870000 6.951014
-8.002800 -12.870000 6.925311
-7.956000 -12.870000 6.904053
-7.909200 -12.870000 6.893344
-7.862400 -12.870000 6.858848
-7.815600 -12.870000 6.854813
-7.768800 -12.870000 6.843934
-7.722000 -12.870000 6.839982
-7.675200 -12.870000 6.837323
-7.628400 -12.870000 6.828138
-7.581600 -12.870000 6.812456
-7.534800 -12.870000 6.784664
-7.488000 -12.870000 6.749459
-7.441200 -12.870000 6.689696
-7.394400 -12.870000 6.653301
-7.347600 -12.870000 6.618495
-7.300800 -12.870000 6.575724
-7.254000 -12.870000 6.573857
-7.207200 -12.870000 6.550938
-7.160400 -12.870000 6.528439
-7.113600 -12.870000 6.523823
-7.066800 -12.870000 6.498884
-7.020000 -12.870000 6.482933
-6.973200 -12.870000 6.467578
-6.926400 -12.870000 6.460334
-6.879600 -12.870000 6.453991
-6.832800 -12.870000 6.438307
-6.786000 -12.870000 6.424673
-6.739200 -12.870000 6.401294
-6.692400 -12.870000 6.376465
-6.645600 -12.870000 6.355545
-6.598800 -12.870000 6.317315
-6.552000 -12.870000 6.282173
-6.505200 -12.870000 6.249622
-6.458400 -12.870000 6.235874
-6.411600 -12.870000 6.211919
-6.364800 -12.870000 6.190902
-6.318000 -12.870000 6.171295
-6.271200 -12.870000 6.163245
-6.224400 -12.870000 6.142534
-6.177600 -12.870000 6.140710
-6.130800 -12.870000 6.113649
-6.084000 -12.870000 6.079756
-6.037200 -12.870000 6.069979
-5.990400 -12.870000 6.027463
-5.943600 -12.870000 5.976894
-5.896800 -12.870000 5.965519
-5.850000 -12.870000 5.957919
-5.803200 -12.870000 5.955844
-5.756400 -12.870000 5.943764
-5.709600 -12.870000 5.934943
-5.662800 -12.870000 5.926089
-5.616000 -12.870000 5.913200
-5.569200 -12.870000 5.892982
-5.522400 -12.870000 5.884488
-5.475600 -12.870000 5.874473
-5.428800 -12.870000 5.869554
-5.382000 -12.870000 5.858268
-5.335200 -12.870000 5.847745
-5.288400 -12.870000 5.846770
-5.241600 -12.870000 5.845205
-5.194800 -12.870000 5.828539
-5.148000 -12.870000 5.838177
-5.101200 -12.870000 5.807711
-5.054400 -12.870000 5.806204
-5.007600 -12.870000 5.805083
-4.960800 -12.870000 5.799360
-4.914000 -12.870000 5.806204
-4.867200 -12.870000 5.806204
-4.820400 -12.870000 5.770731
-4.773600 -12.870000 5.767964
-4.726800 -12.870000 5.766952
-4.680000 -12.870000 5.757866
-4.633200 -12.870000 5.727656
-4.586400 -12.870000 5.718722
-4.539600 -12.870000 5.717888
-4.492800 -12.870000 5.711611
-4.446000 -12.870000 5.699728
-4.399200 -12.870000 5.692563
-4.352400 -12.870000 5.683990
-4.305600 -12.870000 5.679975
-4.258800 -12.870000 5.663317
-4.212000 -12.870000 5.635786
-4.165200 -12.870000 5.618854
-4.118400 -12.870000 5.605682
-4.071600 -12.870000 5.569897
-4.024800 -12.870000 5.562794
-3.978000 -12.870000 5.556251
-3.931200 -12.870000 5.550342
-3.884400 -12.870000 5.541002
-3.837600 -12.870000 5.506286
-3.790800 -12.870000 5.484697
-3.744000 -12.870000 5.474638
-3.697200 -12.870000 5.474638
-3.650400 -12.870000 5.473823
-3.603600 -12.870000 5.473823
-3.556800 -12.870000 5.473823
-3.510000 -12.870000 5.473730
-3.463200 -12.870000 5.477720
-3.416400 -12.870000 5.477111
-3.369600 -12.870000 5.473823
-3.322800 -12.870000 5.461269
-3.276000 -12.870000 5.453955
-3.229200 -12.870000 5.452760
-3.182400 -12.870000 5.448374
-3.135600 -12.870000 5.440655
-3.088800 -12.870000 5.445818
-3.042000 -12.870000 5.445818
-2.995200 -12.870000 5.453119
-2.948400 -12.870000 5.455189
-2.901600 -12.870000 5.455360
-2.854800 -12.870000 5.463561
-2.808000 -12.870000 5.455189
-2.761200 -12.870000 5.436107
-2.714400 -12.870000 5.428338
-2.667600 -12.870000 5.399460
-2.620800 -12.870000 5.393579
-2.574000 -12.870000 5.375056
-2.527200 -12.870000 5.375056
-2.480400 -12.870000 5.364200
-2.433600 -12.870000 5.358611
-2.386800 -12.870000 5.352971
-2.340000 -12.870000 5.352971
-2.293200 -12.870000 5.352971
-2.246400 -12.870000 5.335630
-2.199600 -12.870000 5.292872
-2.152800 -12.870000 5.292872
-2.106000 -12.870000 5.283626
-2.059200 -12.870000 5.282127
-2.012400 -12.870000 5.277865
-1.965600 -12.870000 5.277865
-1.918800 -12.870000 5.277865
-1.872000 -12.870000 5.287647
-1.825200 -12.870000 5.287647
-1.778400 -12.870000 5.302147
-1.731600 -12.870000 5.308165
-1.684800 -12.870000 5.308165
-1.638000 -12.870000 5.306110
-1.591200 -12.870000 5.306110
-1.544400 -12.870000 5.279055
-1.497600 -12.870000 5.255568
-1.450800 -12.870000 5.255568
-1.404000 -12.870000 5.255568
-1.357200 -12.870000 5.251099
-1.310400 -12.870000 5.251099
-1.263600 -12.870000 5.229428
-1.216800 -12.870000 5.219718
-1.170000 -12.870000 5.219718
-1.123200 -12.870000 5.200531
-1.076400 -12.870000 5.200037
-1.029600 -12.870000 5.200037
-0.982800 -12.870000 5.188179
-0.936000 -12.870000 5.188378
-0.889200 -12.870000 5.189971
-0.842400 -12.870000 5.195697
-0.795600 -12.870000 5.205085
-0.748800 -12.870000 5.207028
-0.702000 -12.870000 5.207923
-0.655200 -12.870000 5.215484
-0.608400 -12.870000 5.215952
-0.561600 -12.870000 5.236011
-0.514800 -12.870000 5.233372
-0.468000 -12.870000 5.220934
-0.421200 -12.870000 5.198563
-0.374400 -12.870000 5.206788
-0.327600 -12.870000 5.201309
-0.280800 -12.870000 5.192602
-0.234000 -12.870000 5.153115
-0.187200 -12.870000 5.138146
-0.140400 -12.870000 5.134843
-0.093600 -12.870000 5.137883
-0.046800 -12.870000 5.117634
0.000000 -12.870000 5.117634
0.046800 -12.870000 5.117634
0.093600 -12.870000 5.141669
0.140400 -12.870000 5.145507
0.187200 -12.870000 5.144783
0.234000 -12.870000 5.148980
0.280800 -12.870000 5.157614
0.327600 -12.870000 5.168230
0.374400 -12.870000 5.163507
0.421200 -12.870000 5.145364
0.468000 -12.870000 5.145364
0.514800 -12.870000 5.136407
0.561600 -12.870000 5.119035
0.608400 -12.870000 5.118018
0.655200 -12.870000 5.115319
0.702000 -12.870000 5.115319
0.748800 -12.870000 5.115319
0.795600 -12.870000 5.098203
0.842400 -12.870000 5.099743
0.889200 -12.870000 5.108832
0.936000 -12.870000 5.128101
0.982800 -12.870000 5.128101
1.029600 -12.870000 5.143797
1.076400 -12.870000 5.144451
1.123200 -12.870000 5.167521
1.170000 -12.870000 5.167757
1.216800 -12.870000 5.183756
1.263600 -12.870000 5.197034
1.310400 -12.870000 5.200967
1.357200 -12.870000 5.204466
1.404000 -12.870000 5.215557
1.450800 -12.870000 5.215557
1.497600 -12.870000 5.221468
1.544400 -12.870000 5.241463
1.591200 -12.870000 5.278502
1.638000 -12.870000 5.292248
1.684800 -12.870000 5.312858
1.731600 -12.870000 5.325472
1.778400 -12.870000 5.327891
1.825200 -12.870000 5.327891
1.872000 -12.870000 5.312858
1.918800 -12.870000 5.307195
1.965600 -12.870000 5.307195
2.012400 -12.870000 5.307108
2.059200 -12.870000 5.305294
2.106000 -12.870000 5.307794
2.152800 -12.870000 5.313753
2.199600 -12.870000 5.348548
2.246400 -12.870000 5.358507
2.293200 -12.870000 5.358952
2.340000 -12.870000 5.364208
2.386800 -12.870000 5.374258
2.433600 -12.870000 5.376535
2.480400 -12.870000 5.383413
2.527200 -12.870000 5.402311
2.574000 -12.870000 5.418170
2.620800 -12.870000 5.418485
2.667600 -12.870000 5.434390
2.714400 -12.870000 5.471722
2.761200 -12.870000 5.498732
2.808000 -12.870000 5.498434
2.854800 -12.870000 5.534139
2.901600 -12.870000 5.545643
2.948400 -12.870000 5.548291
2.995200 -12.870000 5.563055
3.042000 -12.870000 5.566736
3.088800 -12.870000 5.615256
3.135600 -12.870000 5.649407
3.182400 -12.870000 5.652926
3.229200 -12.870000 5.685943
3.276000 -12.870000 5.721010
3.322800 -12.870000 5.722521
3.369600 -12.870000 5.723341
3.416400 -12.870000 5.722521
3.463200 -12.870000 5.723341
3.510000 -12.870000 5.726216
3.556800 -12.870000 5.742412
3.603600 -12.870000 5.745263
3.650400 -12.870000 5.753614
3.697200 -12.870000 5.763194
3.744000 -12.870000 5.791189
3.790800 -12.870000 5.818555
3.837600 -12.870000 5.845867
3.884400 -12.870000 5.845867
3.931200 -12.870000 5.862441
3.978000 -12.870000 5.862441
4.024800 -12.870000 5.864261
4.071600 -12.870000 5.901251
4.118400 -12.870000 5.968280
4.165200 -12.870000 6.055629
4.212000 -12.870000 6.059413
4.258800 -12.870000 6.087589
4.305600 -12.870000 6.093678
4.352400 -12.870000 6.103894
4.399200 -12.870000 6.114889
4.446000 -12.870000 6.143375
4.492800 -12.870000 6.151404
4.539600 -12.870000 6.190546
4.586400 -12.870000 6.208505
4.633200 -12.870000 6.205726
4.680000 -12.870000 6.252053
4.726800 -12.870000 6.264459
4.773600 -12.870000 6.302773
4.820400 -12.870000 6.302773
4.867200 -12.870000 6.309532
4.914000 -12.870000 6.327854
4.960800 -12.870000 6.364259
5.007600 -12.870000 6.396969
5.054400 -12.870000 6.409714
5.101200 -12.870000 6.434981
5.148000 -12.870000 6.464134
5.194800 -12.870000 6.486931
5.241600 -12.870000 6.535118
5.288400 -12.870000 6.553175
5.335200 -12.870000 6.582067
5.382000 -12.870000 6.582741
5.428800 -12.870000 6.635720
5.475600 -12.870000 6.696726
5.522400 -12.870000 6.730206
5.569200 -12.870000 6.744571
5.616000 -12.870000 6.798242
5.662800 -12.870000 6.883139
5.709600 -12.870000 6.912637
5.756400 -12.870000 6.921144
5.803200 -12.870000 6.965766
5.850000 -12.870000 6.993961
5.896800 -12.870000 7.037664
5.943600 -12.870000 7.087853
5.990400 -12.870000 7.171988
6.037200 -12.870000 7.164732
6.084000 -12.870000 7.183657
6.130800 -12.870000 7.276719
6.177600 -12.870000 7.291608
6.224400 -12.870000 7.342017
6.271200 -12.870000 7.351338
6.318000 -12.870000 7.406529
6.364800 -12.870000 7.440307
6.411600 -12.870000 7.460750
6.458400 -12.870000 7.490910
6.505200 -12.870000 7.528752
6.552000 -12.870000 7.572442
6.598800 -12.870000 7.644184
6.645600 -12.870000 7.686398
6.692400 -12.870000 7.713657
6.739200 -12.870000 7.713821
6.786000 -12.870000 7.780723
6.832800 -12.870000 7.816525
6.879600 -12.870000 7.874435
6.926400 -12.870000 7.958843
6.973200 -12.870000 8.063609
7.020000 -12.870000 8.093779
7.066800 -12.870000 8.125166
7.113600 -12.870000 8.137579
7.160400 -12.870000 8.197961
7.207200 -12.870000 8.281341
7.254000 -12.870000 8.343074
7.300800 -12.870000 8.393357
7.347600 -12.870000 8.428477
7.394400 -12.870000 8.428477
7.441200 -12.870000 8.428508
7.488000 -12.870000 8.428508
7.534800 -12.870000 8.515053
7.581600 -12.870000 8.893361
7.628400 -12.870000 11.190342
7.675200 -12.870000 23.256022
7.722000 -12.870000 29.469098
13.993200 -12.870000 7.671189
14.040000 -12.870000 7.671189
14.086800 -12.870000 7.672038
14.133600 -12.870000 7.672038
14.180400 -12.870000 7.650094
14.227200 -12.870000 7.659025
14.274000 -12.870000 7.656679
14.695200 -12.870000 7.703898
14.742000 -12.870000 7.743871
15.022800 -12.870000 7.745144
15.069600 -12.870000 7.742232
15.116400 -12.870000 7.742232
17.316000 -12.870000 3.545167
17.362800 -12.870000 3.309787
17.784000 -12.870000 1.478426
-18.720000 -12.823200 0.000000
-18.673200 -12.823200 0.000000
-18.626400 -12.823200 0.000000
-18.579600 -12.823200 -15.116270
-18.532800 -12.823200 -15.116270
-18.486000 -12.823200 -15.102557
-18.439200 -12.823200 -15.086516
-18.392400 -12.823200 -15.046320
-18.345600 -12.823200 -15.045398
-18.298800 -12.823200 -15.045398
-18.252000 -12.823200 -15.040584
-18.205200 -12.823200 -15.031140
-18.158400 -12.823200 -15.026955
-18.111600 -12.823200 -14.985572
-18.064800 -12.823200 -14.968521
-18.018000 -12.823200 -14.938478
-17.971200 -12.823200 -14.900465
-17.924400 -12.823200 -14.867829
-17.877600 -12.823200 -14.860083
-17.830800 -12.823200 -14.860083
-17.784000 -12.823200 -14.821569
-17.737200 -12.823200 -14.775690
-17.690400 -12.823200 -14.724605
-17.643600 -12.823200 -14.706905
-17.596800 -12.823200 -14.691789
-17.550000 -12.823200 -14.689590
-17.503200 -12.823200 -14.678596
-17.456400 -12.823200 -14.671195
-17.409600 -12.823200 -14.671195
-17.362800 -12.823200 -14.666103
-17.316000 -12.823200 -14.666056
-17.269200 -12.823200 -14.643861
-17.222400 -12.823200 -14.586864
-17.175600 -12.823200 -14.563463
-17.128800 -12.823200 -14.524735
-17.082000 -12.823200 -14.520630
-17.035200 -12.823200 -14.480308
-16.988400 -12.823200 -14.477296
-16.941600 -12.823200 -14.446799
-16.894800 -12.823200 -14.399555
-16.848000 -12.823200 -14.334662
-16.801200 -12.823200 -14.328577
-16.754400 -12.823200 -14.299016
-16.707600 -12.823200 -14.275912
-16.660800 -12.823200 -14.223606
-16.614000 -12.823200 -14.183433
-16.567200 -12.823200 -14.137780
-16.520400 -12.823200 -14.112445
-16.473600 -12.823200 -13.948912
-15.256800 -12.823200 5.051600
-15.210000 -12.823200 5.118675
-15.163200 -12.823200 5.147896
-15.116400 -12.823200 5.172610
-15.069600 -12.823200 5.222690
-15.022800 -12.823200 5.238698
-14.976000 -12.823200 5.265580
-14.929200 -12.823200 5.285773
-14.882400 -12.823200 5.313239
-14.835600 -12.823200 5.332169
-14.788800 -12.823200 5.352394
-14.742000 -12.823200 5.359469
-14.695200 -12.823200 5.373082
-14.648400 -12.823200 5.385052
-14.601600 -12.823200 5.390478
-14.554800 -12.823200 5.394125
-14.508000 -12.823200 5.401163
-14.461200 -12.823200 5.404336
-14.414400 -12.823200 5.405907
-14.367600 -12.823200 5.413448
-14.320800 -12.823200 5.416942
-14.274000 -12.823200 5.431575
-14.227200 -12.823200 5.434259
-14.180400 -12.823200 5.442774
-14.133600 -12.823200 5.445531
-14.086800 -12.823200 5.449920
-14.040000 -12.823200 5.457148
-13.993200 -12.823200 5.470114
-13.946400 -12.823200 5.477309
-13.899600 -12.823200 5.500914
-13.852800 -12.823200 5.516065
-13.806000 -12.823200 5.534364
-13.759200 -12.823200 5.580486
-8.985600 -12.823200 7.659846
-8.938800 -12.823200 7.556496
-8.892000 -12.823200 7.535757
-8.845200 -12.823200 7.530899
-8.798400 -12.823200 7.533938
-8.751600 -12.823200 7.520317
-8.704800 -12.823200 7.472001
-8.658000 -12.823200 7.464973
-8.611200 -12.823200 7.430384
-8.564400 -12.823200 7.380749
-8.517600 -12.823200 7.309429
-8.470800 -12.823200 7.281533
-8.424000 -12.823200 7.258030
-8.377200 -12.823200 7.228783
-8.330400 -12.823200 7.175680
-8.283600 -12.823200 7.141553
-8.236800 -12.823200 7.089112
-8.190000 -12.823200 7.064405
-8.143200 -12.823200 7.038321
-8.096400 -12.823200 6.986515
-8.049600 -12.823200 6.980043
-8.002800 -12.823200 6.951014
-7.956000 -12.823200 6.932360
-7.909200 -12.823200 6.911932
-7.862400 -12.823200 6.893344
-7.815600 -12.823200 6.863641
-7.768800 -12.823200 6.858848
-7.722000 -12.823200 6.854813
-7.675200 -12.823200 6.841990
-7.628400 -12.823200 6.834276
-7.581600 -12.823200 6.815706
-7.534800 -12.823200 6.779058
-7.488000 -12.823200 6.740237
-7.441200 -12.823200 6.677118
-7.394400 -12.823200 6.653301
-7.347600 -12.823200 6.639970
-7.300800 -12.823200 6.586084
-7.254000 -12.823200 6.575724
-7.207200 -12.823200 6.555824
-7.160400 -12.823200 6.523823
-7.113600 -12.823200 6.510708
-7.066800 -12.823200 6.482933
-7.020000 -12.823200 6.464994
-6.973200 -12.823200 6.455253
-6.926400 -12.823200 6.438307
-6.879600 -12.823200 6.438009
-6.832800 -12.823200 6.425944
-6.786000 -12.823200 6.421720
-6.739200 -12.823200 6.376465
-6.692400 -12.823200 6.359970
-6.645600 -12.823200 6.318050
-6.598800 -12.823200 6.285685
-6.552000 -12.823200 6.235874
-6.505200 -12.823200 6.205941
-6.458400 -12.823200 6.193528
-6.411600 -12.823200 6.185972
-6.364800 -12.823200 6.158778
-6.318000 -12.823200 6.153118
-6.271200 -12.823200 6.141404
-6.224400 -12.823200 6.135431
-6.177600 -12.823200 6.102358
-6.130800 -12.823200 6.077362
-6.084000 -12.823200 6.059389
-6.037200 -12.823200 6.023864
-5.990400 -12.823200 5.981391
-5.943600 -12.823200 5.970643
-5.896800 -12.823200 5.957919
-5.850000 -12.823200 5.954433
-5.803200 -12.823200 5.949213
-5.756400 -12.823200 5.933021
-5.709600 -12.823200 5.926089
-5.662800 -12.823200 5.913200
-5.616000 -12.823200 5.892982
-5.569200 -12.823200 5.883708
-5.522400 -12.823200 5.863512
-5.475600 -12.823200 5.858268
-5.428800 -12.823200 5.858268
-5.382000 -12.823200 5.845893
-5.335200 -12.823200 5.845893
-5.288400 -12.823200 5.846770
-5.241600 -12.823200 5.846770
-5.194800 -12.823200 5.828539
-5.148000 -12.823200 5.838177
-5.101200 -12.823200 5.807711
-5.054400 -12.823200 5.804550
-5.007600 -12.823200 5.790089
-4.960800 -12.823200 5.788768
-4.914000 -12.823200 5.775388
-4.867200 -12.823200 5.776958
-4.820400 -12.823200 5.766952
-4.773600 -12.823200 5.757866
-4.726800 -12.823200 5.757866
-4.680000 -12.823200 5.727656
-4.633200 -12.823200 5.718807
-4.586400 -12.823200 5.713568
-4.539600 -12.823200 5.706301
-4.492800 -12.823200 5.697124
-4.446000 -12.823200 5.684707
-4.399200 -12.823200 5.679975
-4.352400 -12.823200 5.662945
-4.305600 -12.823200 5.661274
-4.258800 -12.823200 5.639168
-4.212000 -12.823200 5.633936
-4.165200 -12.823200 5.621969
-4.118400 -12.823200 5.610792
-4.071600 -12.823200 5.584643
-4.024800 -12.823200 5.566071
-3.978000 -12.823200 5.566071
-3.931200 -12.823200 5.565154
-3.884400 -12.823200 5.556251
-3.837600 -12.823200 5.518640
-3.790800 -12.823200 5.516543
-3.744000 -12.823200 5.501086
-3.697200 -12.823200 5.479054
-3.650400 -12.823200 5.475569
-3.603600 -12.823200 5.475569
-3.556800 -12.823200 5.477111
-3.510000 -12.823200 5.477111
-3.463200 -12.823200 5.479054
-3.416400 -12.823200 5.478259
-3.369600 -12.823200 5.479419
-3.322800 -12.823200 5.477720
-3.276000 -12.823200 5.461626
-3.229200 -12.823200 5.456875
-3.182400 -12.823200 5.451644
-3.135600 -12.823200 5.442214
-3.088800 -12.823200 5.448374
-3.042000 -12.823200 5.451644
-2.995200 -12.823200 5.455189
-2.948400 -12.823200 5.465423
-2.901600 -12.823200 5.459365
-2.854800 -12.823200 5.470511
-2.808000 -12.823200 5.455360
-2.761200 -12.823200 5.448844
-2.714400 -12.823200 5.428338
-2.667600 -12.823200 5.404210
-2.620800 -12.823200 5.375056
-2.574000 -12.823200 5.370836
-2.527200 -12.823200 5.367177
-2.480400 -12.823200 5.364200
-2.433600 -12.823200 5.358611
-2.386800 -12.823200 5.352971
-2.340000 -12.823200 5.352971
-2.293200 -12.823200 5.352971
-2.246400 -12.823200 5.335630
-2.199600 -12.823200 5.302093
-2.152800 -12.823200 5.292872
-2.106000 -12.823200 5.283626
-2.059200 -12.823200 5.283626
-2.012400 -12.823200 5.280327
-1.965600 -12.823200 5.280327
-1.918800 -12.823200 5.287647
-1.872000 -12.823200 5.318056
-1.825200 -12.823200 5.314844
-1.778400 -12.823200 5.314844
-1.731600 -12.823200 5.314844
-1.684800 -12.823200 5.314844
-1.638000 -12.823200 5.313846
-1.591200 -12.823200 5.320787
-1.544400 -12.823200 5.308165
-1.497600 -12.823200 5.294902
-1.450800 -12.823200 5.293816
-1.404000 -12.823200 5.290187
-1.357200 -12.823200 5.279055
-1.310400 -12.823200 5.271527
-1.263600 -12.823200 5.251099
-1.216800 -12.823200 5.234736
-1.170000 -12.823200 5.241017
-1.123200 -12.823200 5.222221
-1.076400 -12.823200 5.201829
-1.029600 -12.823200 5.200531
-0.982800 -12.823200 5.195697
-0.936000 -12.823200 5.200531
-0.889200 -12.823200 5.199099
-0.842400 -12.823200 5.195697
-0.795600 -12.823200 5.201483
-0.748800 -12.823200 5.204868
-0.702000 -12.823200 5.204868
-0.655200 -12.823200 5.207923
-0.608400 -12.823200 5.204868
-0.561600 -12.823200 5.215484
-0.514800 -12.823200 5.215952
-0.468000 -12.823200 5.207047
-0.421200 -12.823200 5.195270
-0.374400 -12.823200 5.195270
-0.327600 -12.823200 5.195270
-0.280800 -12.823200 5.183585
-0.234000 -12.823200 5.144434
-0.187200 -12.823200 5.122262
-0.140400 -12.823200 5.119509
-0.093600 -12.823200 5.118183
-0.046800 -12.823200 5.114017
0.000000 -12.823200 5.114727
0.046800 -12.823200 5.115303
0.093600 -12.823200 5.140207
0.140400 -12.823200 5.145507
0.187200 -12.823200 5.145507
0.234000 -12.823200 5.149927
0.280800 -12.823200 5.163507
0.327600 -12.823200 5.167573
0.374400 -12.823200 5.156510
0.421200 -12.823200 5.148249
0.468000 -12.823200 5.134578
0.514800 -12.823200 5.119260
0.561600 -12.823200 5.116922
0.608400 -12.823200 5.108832
0.655200 -12.823200 5.108018
0.702000 -12.823200 5.095990
0.748800 -12.823200 5.093010
0.795600 -12.823200 5.078283
0.842400 -12.823200 5.082829
0.889200 -12.823200 5.098853
0.936000 -12.823200 5.099743
0.982800 -12.823200 5.099743
1.029600 -12.823200 5.108810
1.076400 -12.823200 5.111730
1.123200 -12.823200 5.149609
1.170000 -12.823200 5.150254
1.216800 -12.823200 5.158392
1.263600 -12.823200 5.190650
1.310400 -12.823200 5.199823
1.357200 -12.823200 5.199823
1.404000 -12.823200 5.211895
1.450800 -12.823200 5.213864
1.497600 -12.823200 5.219124
1.544400 -12.823200 5.219124
1.591200 -12.823200 5.247137
1.638000 -12.823200 5.282407
1.684800 -12.823200 5.299748
1.731600 -12.823200 5.307195
1.778400 -12.823200 5.309107
1.825200 -12.823200 5.312858
1.872000 -12.823200 5.307794
1.918800 -12.823200 5.307195
1.965600 -12.823200 5.307794
2.012400 -12.823200 5.307195
2.059200 -12.823200 5.307108
2.106000 -12.823200 5.313753
2.152800 -12.823200 5.348548
2.199600 -12.823200 5.363388
2.246400 -12.823200 5.363388
2.293200 -12.823200 5.366222
2.340000 -12.823200 5.363388
2.386800 -12.823200 5.367751
2.433600 -12.823200 5.374258
2.480400 -12.823200 5.382575
2.527200 -12.823200 5.374981
2.574000 -12.823200 5.379196
2.620800 -12.823200 5.402667
2.667600 -12.823200 5.423730
2.714400 -12.823200 5.471722
2.761200 -12.823200 5.494517
2.808000 -12.823200 5.482440
2.854800 -12.823200 5.523429
2.901600 -12.823200 5.529334
2.948400 -12.823200 5.534139
2.995200 -12.823200 5.539511
3.042000 -12.823200 5.534139
3.088800 -12.823200 5.584469
3.135600 -12.823200 5.621734
3.182400 -12.823200 5.649407
3.229200 -12.823200 5.667620
3.276000 -12.823200 5.715080
3.322800 -12.823200 5.722521
3.369600 -12.823200 5.732823
3.416400 -12.823200 5.732823
3.463200 -12.823200 5.734789
3.510000 -12.823200 5.742412
3.556800 -12.823200 5.753614
3.603600 -12.823200 5.745263
3.650400 -12.823200 5.745263
3.697200 -12.823200 5.753614
3.744000 -12.823200 5.762401
3.790800 -12.823200 5.799712
3.837600 -12.823200 5.816321
3.884400 -12.823200 5.818783
3.931200 -12.823200 5.833927
3.978000 -12.823200 5.836987
4.024800 -12.823200 5.843447
4.071600 -12.823200 5.862441
4.118400 -12.823200 5.950705
4.165200 -12.823200 6.000306
4.212000 -12.823200 6.013879
4.258800 -12.823200 6.074879
4.305600 -12.823200 6.086464
4.352400 -12.823200 6.099330
4.399200 -12.823200 6.114889
4.446000 -12.823200 6.142029
4.492800 -12.823200 6.151404
4.539600 -12.823200 6.156094
4.586400 -12.823200 6.208505
4.633200 -12.823200 6.227707
4.680000 -12.823200 6.263911
4.726800 -12.823200 6.271840
4.773600 -12.823200 6.302773
4.820400 -12.823200 6.299975
4.867200 -12.823200 6.302773
4.914000 -12.823200 6.326912
4.960800 -12.823200 6.360682
5.007600 -12.823200 6.372990
5.054400 -12.823200 6.395736
5.101200 -12.823200 6.409988
5.148000 -12.823200 6.459115
5.194800 -12.823200 6.479943
5.241600 -12.823200 6.512356
5.288400 -12.823200 6.534941
5.335200 -12.823200 6.575758
5.382000 -12.823200 6.577691
5.428800 -12.823200 6.625447
5.475600 -12.823200 6.695154
5.522400 -12.823200 6.721713
5.569200 -12.823200 6.731770
5.616000 -12.823200 6.797547
5.662800 -12.823200 6.883139
5.709600 -12.823200 6.900760
5.756400 -12.823200 6.900760
5.803200 -12.823200 6.962990
5.850000 -12.823200 6.972028
5.896800 -12.823200 7.034171
5.943600 -12.823200 7.087853
5.990400 -12.823200 7.171988
6.037200 -12.823200 7.169853
6.084000 -12.823200 7.285611
6.130800 -12.823200 7.298556
6.177600 -12.823200 7.321092
6.224400 -12.823200 7.366181
6.271200 -12.823200 7.402732
6.318000 -12.823200 7.434615
6.364800 -12.823200 7.460515
6.411600 -12.823200 7.478079
6.458400 -12.823200 7.507095
6.505200 -12.823200 7.533491
6.552000 -12.823200 7.593646
6.598800 -12.823200 7.636696
6.645600 -12.823200 7.671553
6.692400 -12.823200 7.713821
6.739200 -12.823200 7.757111
6.786000 -12.823200 7.814068
6.832800 -12.823200 7.833802
6.879600 -12.823200 7.897126
6.926400 -12.823200 7.942699
6.973200 -12.823200 8.028056
7.020000 -12.823200 8.093512
7.066800 -12.823200 8.135618
7.113600 -12.823200 8.140280
7.160400 -12.823200 8.197961
7.207200 -12.823200 8.281341
7.254000 -12.823200 8.359919
7.300800 -12.823200 8.414671
7.347600 -12.823200 8.428477
7.394400 -12.823200 8.428477
7.441200 -12.823200 8.428746
7.488000 -12.823200 8.428508
7.534800 -12.823200 8.509946
7.581600 -12.823200 8.802387
7.628400 -12.823200 11.291691
7.675200 -12.823200 29.472542
7.722000 -12.823200 29.475174
13.899600 -12.823200 7.661040
13.993200 -12.823200 7.685702
14.040000 -12.823200 7.685702
14.086800 -12.823200 7.685702
14.133600 -12.823200 7.680100
14.180400 -12.823200 7.656679
14.320800 -12.823200 7.680100
14.367600 -12.823200 7.682554
14.414400 -12.823200 7.682646
14.461200 -12.823200 7.682646
14.648400 -12.823200 7.693018
14.695200 -12.823200 7.700658
14.742000 -12.823200 7.743871
14.835600 -12.823200 7.745144
15.069600 -12.823200 7.741410
15.116400 -12.823200 7.741410
16.052400 -12.823200 6.369117
17.362800 -12.823200 3.496904
17.737200 -12.823200 1.775757
17.830800 -12.823200 1.343322
18.579600 -12.823200 0.000000
18.626400 -12.823200 0.000000
-18.720000 -12.776400 0.000000
-18.673200 -12.776400 0.000000
-18.626400 -12.776400 0.000000
-18.579600 -12.776400 -15.131421
-18.532800 -12.776400 -15.129331
-18.486000 -12.776400 -15.123914
-18.439200 -12.776400 -15.116270
-18.392400 -12.776400 -15.092623
-18.345600 -12.776400 -15.046320
-18.298800 -12.776400 -15.046289
-18.252000 -12.776400 -15.036906
-18.205200 -12.776400 -15.031031
-18.158400 -12.776400 -15.026962
-18.111600 -12.776400 -15.011489
-18.064800 -12.776400 -14.968521
-18.018000 -12.776400 -14.944439
-17.971200 -12.776400 -14.920874
-17.924400 -12.776400 -14.900465
-17.877600 -12.776400 -14.888203
-17.830800 -12.776400 -14.906592
-17.784000 -12.776400 -14.884632
-17.737200 -12.776400 -14.829787
-17.690400 -12.776400 -14.795159
-17.643600 -12.776400 -14.726368
-17.596800 -12.776400 -14.724567
-17.550000 -12.776400 -14.708629
-17.503200 -12.776400 -14.689590
-17.456400 -12.776400 -14.678596
-17.409600 -12.776400 -14.678596
-17.362800 -12.776400 -14.666103
-17.316000 -12.776400 -14.666056
-17.269200 -12.776400 -14.643861
-17.222400 -12.776400 -14.605847
-17.175600 -12.776400 -14.564575
-17.128800 -12.776400 -14.528198
-17.082000 -12.776400 -14.528198
-17.035200 -12.776400 -14.509045
-16.988400 -12.776400 -14.481411
-16.941600 -12.776400 -14.462702
-16.894800 -12.776400 -14.402035
-16.848000 -12.776400 -14.340143
-16.801200 -12.776400 -14.317353
-16.754400 -12.776400 -14.293841
-16.707600 -12.776400 -14.233809
-16.660800 -12.776400 -14.183433
-16.614000 -12.776400 -14.129292
-16.567200 -12.776400 -14.099196
-16.520400 -12.776400 -13.954526
-15.303600 -12.776400 5.039802
-15.256800 -12.776400 5.114595
-15.210000 -12.776400 5.141307
-15.163200 -12.776400 5.166451
-15.116400 -12.776400 5.210442
-15.069600 -12.776400 5.236678
-15.022800 -12.776400 5.257520
-14.976000 -12.776400 5.285972
-14.929200 -12.776400 5.311940
-14.882400 -12.776400 5.332169
-14.835600 -12.776400 5.351704
-14.788800 -12.776400 5.356435
-14.742000 -12.776400 5.369132
-14.695200 -12.776400 5.381995
-14.648400 -12.776400 5.388787
-14.601600 -12.776400 5.394125
-14.554800 -12.776400 5.394125
-14.508000 -12.776400 5.403432
-14.461200 -12.776400 5.406429
-14.414400 -12.776400 5.406715
-14.367600 -12.776400 5.413498
-14.320800 -12.776400 5.418783
-14.274000 -12.776400 5.434259
-14.227200 -12.776400 5.439309
-14.180400 -12.776400 5.443885
-14.133600 -12.776400 5.447193
-14.086800 -12.776400 5.457148
-14.040000 -12.776400 5.470044
-13.993200 -12.776400 5.478212
-13.946400 -12.776400 5.508518
-13.899600 -12.776400 5.520426
-13.852800 -12.776400 5.537434
-13.806000 -12.776400 5.556614
-8.985600 -12.776400 7.677119
-8.938800 -12.776400 7.659846
-8.892000 -12.776400 7.559488
-8.845200 -12.776400 7.556496
-8.798400 -12.776400 7.559488
-8.751600 -12.776400 7.554230
-8.704800 -12.776400 7.522961
-8.658000 -12.776400 7.520317
-8.611200 -12.776400 7.465701
-8.564400 -12.776400 7.430384
-8.517600 -12.776400 7.359992
-8.470800 -12.776400 7.305455
-8.424000 -12.776400 7.298310
-8.377200 -12.776400 7.263908
-8.330400 -12.776400 7.218822
-8.283600 -12.776400 7.175191
-8.236800 -12.776400 7.120295
-8.190000 -12.776400 7.088309
-8.143200 -12.776400 7.056237
-8.096400 -12.776400 7.035578
-8.049600 -12.776400 7.002448
-8.002800 -12.776400 6.980043
-7.956000 -12.776400 6.966464
-7.909200 -12.776400 6.935855
-7.862400 -12.776400 6.911932
-7.815600 -12.776400 6.906545
-7.768800 -12.776400 6.906545
-7.722000 -12.776400 6.885745
-7.675200 -12.776400 6.841990
-7.628400 -12.776400 6.836466
-7.581600 -12.776400 6.806361
-7.534800 -12.776400 6.751057
-7.488000 -12.776400 6.714936
-7.441200 -12.776400 6.662790
-7.394400 -12.776400 6.645060
-7.347600 -12.776400 6.612176
-7.300800 -12.776400 6.575724
-7.254000 -12.776400 6.573857
-7.207200 -12.776400 6.547946
-7.160400 -12.776400 6.503992
-7.113600 -12.776400 6.496237
-7.066800 -12.776400 6.464994
-7.020000 -12.776400 6.451259
-6.973200 -12.776400 6.444636
-6.926400 -12.776400 6.432623
-6.879600 -12.776400 6.425944
-6.832800 -12.776400 6.418108
-6.786000 -12.776400 6.401294
-6.739200 -12.776400 6.372142
-6.692400 -12.776400 6.357771
-6.645600 -12.776400 6.321438
-6.598800 -12.776400 6.276802
-6.552000 -12.776400 6.231571
-6.505200 -12.776400 6.185972
-6.458400 -12.776400 6.184667
-6.411600 -12.776400 6.163314
-6.364800 -12.776400 6.141680
-6.318000 -12.776400 6.140710
-6.271200 -12.776400 6.135431
-6.224400 -12.776400 6.099579
-6.177600 -12.776400 6.073072
-6.130800 -12.776400 6.044553
-6.084000 -12.776400 6.030283
-6.037200 -12.776400 6.010949
-5.990400 -12.776400 5.976894
-5.943600 -12.776400 5.970643
-5.896800 -12.776400 5.957919
-5.850000 -12.776400 5.949213
-5.803200 -12.776400 5.943056
-5.756400 -12.776400 5.927972
-5.709600 -12.776400 5.923050
-5.662800 -12.776400 5.908911
-5.616000 -12.776400 5.891806
-5.569200 -12.776400 5.884488
-5.522400 -12.776400 5.869554
-5.475600 -12.776400 5.863512
-5.428800 -12.776400 5.865841
-5.382000 -12.776400 5.858268
-5.335200 -12.776400 5.845893
-5.288400 -12.776400 5.852857
-5.241600 -12.776400 5.847745
-5.194800 -12.776400 5.845205
-5.148000 -12.776400 5.832629
-5.101200 -12.776400 5.805083
-5.054400 -12.776400 5.790089
-5.007600 -12.776400 5.778912
-4.960800 -12.776400 5.775388
-4.914000 -12.776400 5.767964
-4.867200 -12.776400 5.770731
-4.820400 -12.776400 5.759144
-4.773600 -12.776400 5.757866
-4.726800 -12.776400 5.764294
-4.680000 -12.776400 5.727656
-4.633200 -12.776400 5.718722
-4.586400 -12.776400 5.717888
-4.539600 -12.776400 5.706933
-4.492800 -12.776400 5.699728
-4.446000 -12.776400 5.694415
-4.399200 -12.776400 5.679975
-4.352400 -12.776400 5.662945
-4.305600 -12.776400 5.645209
-4.258800 -12.776400 5.638668
-4.212000 -12.776400 5.623505
-4.165200 -12.776400 5.621969
-4.118400 -12.776400 5.611298
-4.071600 -12.776400 5.598543
-4.024800 -12.776400 5.573668
-3.978000 -12.776400 5.573668
-3.931200 -12.776400 5.571182
-3.884400 -12.776400 5.557448
-3.837600 -12.776400 5.541002
-3.790800 -12.776400 5.518563
-3.744000 -12.776400 5.517912
-3.697200 -12.776400 5.518563
-3.650400 -12.776400 5.482586
-3.603600 -12.776400 5.482586
-3.556800 -12.776400 5.485187
-3.510000 -12.776400 5.482586
-3.463200 -12.776400 5.482586
-3.416400 -12.776400 5.482586
-3.369600 -12.776400 5.482586
-3.322800 -12.776400 5.481747
-3.276000 -12.776400 5.478259
-3.229200 -12.776400 5.466287
-3.182400 -12.776400 5.461269
-3.135600 -12.776400 5.451644
-3.088800 -12.776400 5.453119
-3.042000 -12.776400 5.455189
-2.995200 -12.776400 5.461626
-2.948400 -12.776400 5.466774
-2.901600 -12.776400 5.459365
-2.854800 -12.776400 5.470511
-2.808000 -12.776400 5.455360
-2.761200 -12.776400 5.448844
-2.714400 -12.776400 5.428338
-2.667600 -12.776400 5.411141
-2.620800 -12.776400 5.375056
-2.574000 -12.776400 5.371045
-2.527200 -12.776400 5.371045
-2.480400 -12.776400 5.357056
-2.433600 -12.776400 5.358611
-2.386800 -12.776400 5.357056
-2.340000 -12.776400 5.352971
-2.293200 -12.776400 5.343424
-2.246400 -12.776400 5.310576
-2.199600 -12.776400 5.292872
-2.152800 -12.776400 5.292872
-2.106000 -12.776400 5.284809
-2.059200 -12.776400 5.285322
-2.012400 -12.776400 5.284809
-1.965600 -12.776400 5.287647
-1.918800 -12.776400 5.302147
-1.872000 -12.776400 5.318056
-1.825200 -12.776400 5.314844
-1.778400 -12.776400 5.314844
-1.731600 -12.776400 5.314844
-1.684800 -12.776400 5.314844
-1.638000 -12.776400 5.313846
-1.591200 -12.776400 5.327861
-1.544400 -12.776400 5.311422
-1.497600 -12.776400 5.308165
-1.450800 -12.776400 5.306488
-1.404000 -12.776400 5.306488
-1.357200 -12.776400 5.300391
-1.310400 -12.776400 5.292909
-1.263600 -12.776400 5.271023
-1.216800 -12.776400 5.264502
-1.170000 -12.776400 5.267963
-1.123200 -12.776400 5.244795
-1.076400 -12.776400 5.234736
-1.029600 -12.776400 5.210417
-0.982800 -12.776400 5.200531
-0.936000 -12.776400 5.201483
-0.889200 -12.776400 5.199099
-0.842400 -12.776400 5.186693
-0.795600 -12.776400 5.186693
-0.748800 -12.776400 5.186693
-0.702000 -12.776400 5.186693
-0.655200 -12.776400 5.186584
-0.608400 -12.776400 5.184804
-0.561600 -12.776400 5.186584
-0.514800 -12.776400 5.195396
-0.468000 -12.776400 5.193446
-0.421200 -12.776400 5.186584
-0.374400 -12.776400 5.182227
-0.327600 -12.776400 5.193941
-0.280800 -12.776400 5.173040
-0.234000 -12.776400 5.144434
-0.187200 -12.776400 5.122262
-0.140400 -12.776400 5.118183
-0.093600 -12.776400 5.114727
-0.046800 -12.776400 5.112002
0.000000 -12.776400 5.112002
0.046800 -12.776400 5.112002
0.093600 -12.776400 5.115303
0.140400 -12.776400 5.141560
0.187200 -12.776400 5.141560
0.234000 -12.776400 5.145364
0.280800 -12.776400 5.157221
0.327600 -12.776400 5.157614
0.374400 -12.776400 5.148249
0.421200 -12.776400 5.119035
0.468000 -12.776400 5.119035
0.514800 -12.776400 5.116922
0.561600 -12.776400 5.094568
0.608400 -12.776400 5.093010
0.655200 -12.776400 5.093010
0.702000 -12.776400 5.082121
0.748800 -12.776400 5.074617
0.795600 -12.776400 5.065454
0.842400 -12.776400 5.065454
0.889200 -12.776400 5.067084
0.936000 -12.776400 5.068777
0.982800 -12.776400 5.070328
1.029600 -12.776400 5.085873
1.076400 -12.776400 5.094399
1.123200 -12.776400 5.105156
1.170000 -12.776400 5.105156
1.216800 -12.776400 5.111730
1.263600 -12.776400 5.129846
1.310400 -12.776400 5.158392
1.357200 -12.776400 5.158392
1.404000 -12.776400 5.196624
1.450800 -12.776400 5.206348
1.497600 -12.776400 5.216664
1.544400 -12.776400 5.216664
1.591200 -12.776400 5.241098
1.638000 -12.776400 5.241463
1.684800 -12.776400 5.283938
1.731600 -12.776400 5.292248
1.778400 -12.776400 5.294143
1.825200 -12.776400 5.301372
1.872000 -12.776400 5.301372
1.918800 -12.776400 5.301372
1.965600 -12.776400 5.307108
2.012400 -12.776400 5.305294
2.059200 -12.776400 5.307108
2.106000 -12.776400 5.325194
2.152800 -12.776400 5.358952
2.199600 -12.776400 5.366326
2.246400 -12.776400 5.367751
2.293200 -12.776400 5.367751
2.340000 -12.776400 5.367751
2.386800 -12.776400 5.367751
2.433600 -12.776400 5.376535
2.480400 -12.776400 5.382575
2.527200 -12.776400 5.374981
2.574000 -12.776400 5.379196
2.620800 -12.776400 5.402311
2.667600 -12.776400 5.421486
2.714400 -12.776400 5.455123
2.761200 -12.776400 5.458158
2.808000 -12.776400 5.458246
2.854800 -12.776400 5.482035
2.901600 -12.776400 5.498434
2.948400 -12.776400 5.513135
2.995200 -12.776400 5.516016
3.042000 -12.776400 5.524595
3.088800 -12.776400 5.558590
3.135600 -12.776400 5.587539
3.182400 -12.776400 5.619473
3.229200 -12.776400 5.651488
3.276000 -12.776400 5.679548
3.322800 -12.776400 5.720454
3.369600 -12.776400 5.725052
3.416400 -12.776400 5.732823
3.463200 -12.776400 5.725052
3.510000 -12.776400 5.740795
3.556800 -12.776400 5.742412
3.603600 -12.776400 5.740795
3.650400 -12.776400 5.740795
3.697200 -12.776400 5.738732
3.744000 -12.776400 5.740795
3.790800 -12.776400 5.773731
3.837600 -12.776400 5.799712
3.884400 -12.776400 5.816321
3.931200 -12.776400 5.838340
3.978000 -12.776400 5.836987
4.024800 -12.776400 5.836987
4.071600 -12.776400 5.840132
4.118400 -12.776400 5.865763
4.165200 -12.776400 5.956271
4.212000 -12.776400 5.969685
4.258800 -12.776400 6.000306
4.305600 -12.776400 6.062691
4.352400 -12.776400 6.085933
4.399200 -12.776400 6.099330
4.446000 -12.776400 6.136727
4.492800 -12.776400 6.142173
4.539600 -12.776400 6.151404
4.586400 -12.776400 6.205726
4.633200 -12.776400 6.227707
4.680000 -12.776400 6.263911
4.726800 -12.776400 6.271840
4.773600 -12.776400 6.290013
4.820400 -12.776400 6.282266
4.867200 -12.776400 6.282266
4.914000 -12.776400 6.302773
4.960800 -12.776400 6.347036
5.007600 -12.776400 6.360682
5.054400 -12.776400 6.372990
5.101200 -12.776400 6.405085
5.148000 -12.776400 6.431679
5.194800 -12.776400 6.473190
5.241600 -12.776400 6.491878
5.288400 -12.776400 6.512356
5.335200 -12.776400 6.561525
5.382000 -12.776400 6.564995
5.428800 -12.776400 6.603344
5.475600 -12.776400 6.635720
5.522400 -12.776400 6.699974
5.569200 -12.776400 6.703916
5.616000 -12.776400 6.703916
5.662800 -12.776400 6.797547
5.709600 -12.776400 6.798242
5.756400 -12.776400 6.865228
5.803200 -12.776400 6.959292
5.850000 -12.776400 6.965766
5.896800 -12.776400 7.013797
5.943600 -12.776400 7.104151
5.990400 -12.776400 7.177279
6.037200 -12.776400 7.233765
6.084000 -12.776400 7.296106
6.130800 -12.776400 7.321092
6.177600 -12.776400 7.366181
6.224400 -12.776400 7.414242
6.271200 -12.776400 7.417978
6.318000 -12.776400 7.444510
6.364800 -12.776400 7.461452
6.411600 -12.776400 7.490910
6.458400 -12.776400 7.508029
6.505200 -12.776400 7.528752
6.552000 -12.776400 7.600480
6.598800 -12.776400 7.671553
6.645600 -12.776400 7.703227
6.692400 -12.776400 7.774191
6.739200 -12.776400 7.798331
6.786000 -12.776400 7.820627
6.832800 -12.776400 7.846624
6.879600 -12.776400 7.897126
6.926400 -12.776400 7.942699
6.973200 -12.776400 8.019783
7.020000 -12.776400 8.083654
7.066800 -12.776400 8.137579
7.113600 -12.776400 8.150750
7.160400 -12.776400 8.188973
7.207200 -12.776400 8.281341
7.254000 -12.776400 8.414671
7.300800 -12.776400 8.428508
7.347600 -12.776400 8.444837
7.394400 -12.776400 8.444837
7.441200 -12.776400 8.467966
7.488000 -12.776400 8.467966
7.534800 -12.776400 8.515053
7.581600 -12.776400 8.675522
7.628400 -12.776400 11.190342
7.675200 -12.776400 29.474294
7.722000 -12.776400 29.479704
13.759200 -12.776400 7.628429
13.806000 -12.776400 7.636143
13.852800 -12.776400 7.656918
13.993200 -12.776400 7.692721
14.040000 -12.776400 7.692721
14.086800 -12.776400 7.685702
14.133600 -12.776400 7.700144
14.180400 -12.776400 7.676109
14.274000 -12.776400 7.685177
14.367600 -12.776400 7.690822
14.414400 -12.776400 7.701805
14.461200 -12.776400 7.693018
14.601600 -12.776400 7.703898
14.648400 -12.776400 7.700658
14.695200 -12.776400 7.741917
15.022800 -12.776400 7.742232
15.069600 -12.776400 7.736201
15.116400 -12.776400 7.736288
15.163200 -12.776400 7.735448
17.128800 -12.776400 4.561618
17.175600 -12.776400 4.363804
17.690400 -12.776400 2.114158
17.737200 -12.776400 2.023043
18.532800 -12.776400 -2.558791
18.579600 -12.776400 0.000000
18.626400 -12.776400 0.000000
-18.720000 -12.729600 0.000000
-18.673200 -12.729600 0.000000
-18.626400 -12.729600 0.000000
-18.579600 -12.729600 -15.160769
-18.532800 -12.729600 -15.154294
-18.486000 -12.729600 -15.148685
-18.439200 -12.729600 -15.131421
-18.392400 -12.729600 -15.123914
-18.345600 -12.729600 -15.049955
-18.298800 -12.729600 -15.044002
-18.252000 -12.729600 -15.031031
-18.205200 -12.729600 -15.026962
-18.158400 -12.729600 -15.026962
-18.111600 -12.729600 -15.014765
-18.064800 -12.729600 -14.972191
-18.018000 -12.729600 -14.952194
-17.971200 -12.729600 -14.941709
-17.924400 -12.729600 -14.920874
-17.877600 -12.729600 -14.920745
-17.830800 -12.729600 -14.920745
-17.784000 -12.729600 -14.915462
-17.737200 -12.729600 -14.844488
-17.690400 -12.729600 -14.822789
-17.643600 -12.729600 -14.803338
-17.596800 -12.729600 -14.786319
-17.550000 -12.729600 -14.775690
-17.503200 -12.729600 -14.708629
-17.456400 -12.729600 -14.686555
-17.409600 -12.729600 -14.678596
-17.362800 -12.729600 -14.671195
-17.316000 -12.729600 -14.666056
-17.269200 -12.729600 -14.643861
-17.222400 -12.729600 -14.605847
-17.175600 -12.729600 -14.564575
-17.128800 -12.729600 -14.528198
-17.082000 -12.729600 -14.528198
-17.035200 -12.729600 -14.509201
-16.988400 -12.729600 -14.481411
-16.941600 -12.729600 -14.477296
-16.894800 -12.729600 -14.463147
-16.848000 -12.729600 -14.399555
-16.801200 -12.729600 -14.332164
-16.754400 -12.729600 -14.300608
-16.707600 -12.729600 -14.233809
-16.660800 -12.729600 -14.161198
-16.614000 -12.729600 -14.099196
-16.567200 -12.729600 -14.002372
-16.520400 -12.729600 -13.920276
-15.350400 -12.729600 4.988101
-15.303600 -12.729600 5.039802
-15.256800 -12.729600 5.118675
-15.210000 -12.729600 5.163648
-15.163200 -12.729600 5.200874
-15.116400 -12.729600 5.229405
-15.069600 -12.729600 5.251889
-15.022800 -12.729600 5.285773
-14.976000 -12.729600 5.313239
-14.929200 -12.729600 5.332169
-14.882400 -12.729600 5.343782
-14.835600 -12.729600 5.356435
-14.788800 -12.729600 5.369132
-14.742000 -12.729600 5.381116
-14.695200 -12.729600 5.393083
-14.648400 -12.729600 5.395751
-14.601600 -12.729600 5.396151
-14.554800 -12.729600 5.396151
-14.508000 -12.729600 5.410316
-14.461200 -12.729600 5.413448
-14.414400 -12.729600 5.413448
-14.367600 -12.729600 5.420436
-14.320800 -12.729600 5.431407
-14.274000 -12.729600 5.439579
-14.227200 -12.729600 5.443920
-14.180400 -12.729600 5.447193
-14.133600 -12.729600 5.457148
-14.086800 -12.729600 5.468926
-14.040000 -12.729600 5.472218
-13.993200 -12.729600 5.490623
-13.946400 -12.729600 5.520426
-13.899600 -12.729600 5.532923
-13.852800 -12.729600 5.545917
-8.985600 -12.729600 7.755826
-8.938800 -12.729600 7.677119
-8.892000 -12.729600 7.627457
-8.845200 -12.729600 7.577640
-8.798400 -12.729600 7.577640
-8.751600 -12.729600 7.577640
-8.704800 -12.729600 7.566067
-8.658000 -12.729600 7.530899
-8.611200 -12.729600 7.521646
-8.564400 -12.729600 7.464973
-8.517600 -12.729600 7.418513
-8.470800 -12.729600 7.335774
-8.424000 -12.729600 7.309429
-8.377200 -12.729600 7.286946
-8.330400 -12.729600 7.255524
-8.283600 -12.729600 7.203942
-8.236800 -12.729600 7.164240
-8.190000 -12.729600 7.128234
-8.143200 -12.729600 7.095351
-8.096400 -12.729600 7.046829
-8.049600 -12.729600 7.039780
-8.002800 -12.729600 7.002448
-7.956000 -12.729600 6.981234
-7.909200 -12.729600 6.951014
-7.862400 -12.729600 6.948867
-7.815600 -12.729600 6.932500
-7.768800 -12.729600 6.932500
-7.722000 -12.729600 6.904953
-7.675200 -12.729600 6.858848
-7.628400 -12.729600 6.841990
-7.581600 -12.729600 6.820851
-7.534800 -12.729600 6.751131
-7.488000 -12.729600 6.713201
-7.441200 -12.729600 6.662790
-7.394400 -12.729600 6.645473
-7.347600 -12.729600 6.611285
-7.300800 -12.729600 6.567184
-7.254000 -12.729600 6.550938
-7.207200 -12.729600 6.528439
-7.160400 -12.729600 6.496237
-7.113600 -12.729600 6.471402
-7.066800 -12.729600 6.463596
-7.020000 -12.729600 6.447401
-6.973200 -12.729600 6.428638
-6.926400 -12.729600 6.401294
-6.879600 -12.729600 6.401294
-6.832800 -12.729600 6.395752
-6.786000 -12.729600 6.376465
-6.739200 -12.729600 6.362735
-6.692400 -12.729600 6.357771
-6.645600 -12.729600 6.322016
-6.598800 -12.729600 6.276802
-6.552000 -12.729600 6.213803
-6.505200 -12.729600 6.180547
-6.458400 -12.729600 6.166340
-6.411600 -12.729600 6.141680
-6.364800 -12.729600 6.128810
-6.318000 -12.729600 6.110139
-6.271200 -12.729600 6.099579
-6.224400 -12.729600 6.073072
-6.177600 -12.729600 6.044553
-6.130800 -12.729600 6.023864
-6.084000 -12.729600 6.010949
-6.037200 -12.729600 6.000483
-5.990400 -12.729600 5.974428
-5.943600 -12.729600 5.965962
-5.896800 -12.729600 5.956651
-5.850000 -12.729600 5.949213
-5.803200 -12.729600 5.949213
-5.756400 -12.729600 5.933021
-5.709600 -12.729600 5.925254
-5.662800 -12.729600 5.913200
-5.616000 -12.729600 5.908031
-5.569200 -12.729600 5.888907
-5.522400 -12.729600 5.883708
-5.475600 -12.729600 5.882513
-5.428800 -12.729600 5.880809
-5.382000 -12.729600 5.869630
-5.335200 -12.729600 5.865841
-5.288400 -12.729600 5.869630
-5.241600 -12.729600 5.869554
-5.194800 -12.729600 5.865841
-5.148000 -12.729600 5.845205
-5.101200 -12.729600 5.822990
-5.054400 -12.729600 5.804550
-5.007600 -12.729600 5.792451
-4.960800 -12.729600 5.779769
-4.914000 -12.729600 5.770731
-4.867200 -12.729600 5.773461
-4.820400 -12.729600 5.759144
-4.773600 -12.729600 5.754138
-4.726800 -12.729600 5.754138
-4.680000 -12.729600 5.717888
-4.633200 -12.729600 5.716966
-4.586400 -12.729600 5.706933
-4.539600 -12.729600 5.699728
-4.492800 -12.729600 5.692563
-4.446000 -12.729600 5.675381
-4.399200 -12.729600 5.653724
-4.352400 -12.729600 5.646288
-4.305600 -12.729600 5.636328
-4.258800 -12.729600 5.626234
-4.212000 -12.729600 5.621969
-4.165200 -12.729600 5.616787
-4.118400 -12.729600 5.610086
-4.071600 -12.729600 5.592439
-4.024800 -12.729600 5.575211
-3.978000 -12.729600 5.573668
-3.931200 -12.729600 5.571182
-3.884400 -12.729600 5.566071
-3.837600 -12.729600 5.555003
-3.790800 -12.729600 5.541002
-3.744000 -12.729600 5.540803
-3.697200 -12.729600 5.540803
-3.650400 -12.729600 5.501086
-3.603600 -12.729600 5.485187
-3.556800 -12.729600 5.485187
-3.510000 -12.729600 5.482586
-3.463200 -12.729600 5.485187
-3.416400 -12.729600 5.482586
-3.369600 -12.729600 5.482586
-3.322800 -12.729600 5.489194
-3.276000 -12.729600 5.479419
-3.229200 -12.729600 5.467661
-3.182400 -12.729600 5.462680
-3.135600 -12.729600 5.451644
-3.088800 -12.729600 5.451644
-3.042000 -12.729600 5.451644
-2.995200 -12.729600 5.435988
-2.948400 -12.729600 5.443456
-2.901600 -12.729600 5.435988
-2.854800 -12.729600 5.455360
-2.808000 -12.729600 5.435988
-2.761200 -12.729600 5.426159
-2.714400 -12.729600 5.411141
-2.667600 -12.729600 5.397243
-2.620800 -12.729600 5.368009
-2.574000 -12.729600 5.357056
-2.527200 -12.729600 5.352670
-2.480400 -12.729600 5.330603
-2.433600 -12.729600 5.330603
-2.386800 -12.729600 5.313570
-2.340000 -12.729600 5.313570
-2.293200 -12.729600 5.310576
-2.246400 -12.729600 5.306458
-2.199600 -12.729600 5.292872
[truncated: 7,172,971 more chars]
