# Supplementary material for: Case study of 3D fingerprints applications
Source: PLoS One. 2017 Apr 11;12(4):e0175261. doi: 10.1371/journal.pone.0175261 (PMC5388323; doi:10.1371/journal.pone.0175261)
Supplement: S1 Database — (ZIP) [file pone.0175261.s001.zip › S1_Database/S1_Database_Session2-3D finger point cloud data/cjr_r2_g_2.txt]

-18.720000 -14.040000 0.000000
-18.673200 -14.040000 0.000000
-18.626400 -14.040000 0.000000
-18.579600 -14.040000 0.000000
-18.532800 -14.040000 0.000000
-18.486000 -14.040000 0.000000
-18.439200 -14.040000 0.000000
-18.392400 -14.040000 0.000000
-18.345600 -14.040000 0.000000
-18.298800 -14.040000 0.000000
-18.252000 -14.040000 0.000000
-18.205200 -14.040000 0.000000
-18.158400 -14.040000 0.000000
-18.111600 -14.040000 0.000000
-18.064800 -14.040000 0.000000
-18.018000 -14.040000 0.000000
-17.971200 -14.040000 0.000000
-17.924400 -14.040000 0.000000
-17.877600 -14.040000 0.000000
-17.830800 -14.040000 0.000000
-17.784000 -14.040000 0.000000
-17.737200 -14.040000 0.000000
-17.690400 -14.040000 0.000000
-17.643600 -14.040000 0.000000
-17.596800 -14.040000 0.000000
-17.550000 -14.040000 0.000000
-17.503200 -14.040000 0.000000
-17.456400 -14.040000 0.000000
-17.409600 -14.040000 0.000000
-17.362800 -14.040000 0.000000
-17.316000 -14.040000 0.000000
-17.269200 -14.040000 0.000000
-17.222400 -14.040000 0.000000
-17.175600 -14.040000 0.000000
-17.128800 -14.040000 0.000000
-17.082000 -14.040000 0.000000
-17.035200 -14.040000 0.000000
-16.988400 -14.040000 0.000000
-16.941600 -14.040000 0.000000
-16.894800 -14.040000 0.000000
-16.848000 -14.040000 0.000000
-16.801200 -14.040000 0.000000
-16.754400 -14.040000 0.000000
-16.707600 -14.040000 0.000000
-16.660800 -14.040000 0.000000
-16.614000 -14.040000 0.000000
-16.567200 -14.040000 0.000000
-16.520400 -14.040000 0.000000
-16.473600 -14.040000 0.000000
-16.426800 -14.040000 0.000000
-16.380000 -14.040000 0.000000
-16.333200 -14.040000 0.000000
-16.286400 -14.040000 0.000000
-16.239600 -14.040000 0.000000
-16.192800 -14.040000 0.000000
-16.146000 -14.040000 0.000000
-16.099200 -14.040000 0.000000
-16.052400 -14.040000 0.000000
-16.005600 -14.040000 0.000000
-15.958800 -14.040000 0.000000
-15.912000 -14.040000 0.000000
-15.865200 -14.040000 0.000000
-15.818400 -14.040000 0.000000
-15.771600 -14.040000 0.000000
-14.274000 -14.040000 0.000000
-14.227200 -14.040000 0.000000
-14.180400 -14.040000 0.000000
-14.133600 -14.040000 0.000000
-14.086800 -14.040000 0.000000
-14.040000 -14.040000 0.000000
-13.993200 -14.040000 0.000000
-13.946400 -14.040000 0.000000
-13.899600 -14.040000 0.000000
-13.852800 -14.040000 0.000000
-13.806000 -14.040000 0.000000
-13.759200 -14.040000 0.000000
-13.712400 -14.040000 0.000000
-13.665600 -14.040000 0.000000
-13.618800 -14.040000 0.000000
-13.572000 -14.040000 0.000000
-13.525200 -14.040000 0.000000
-13.478400 -14.040000 0.000000
-13.431600 -14.040000 0.000000
-13.384800 -14.040000 0.000000
-13.338000 -14.040000 0.000000
-13.291200 -14.040000 0.000000
-13.244400 -14.040000 0.000000
-13.197600 -14.040000 0.000000
-13.150800 -14.040000 0.000000
-13.104000 -14.040000 0.000000
-13.057200 -14.040000 0.000000
-13.010400 -14.040000 0.000000
-12.963600 -14.040000 0.000000
-12.916800 -14.040000 0.000000
-12.870000 -14.040000 0.000000
-12.823200 -14.040000 0.000000
-6.177600 -14.040000 0.000000
-6.130800 -14.040000 0.000000
-6.084000 -14.040000 0.000000
-6.037200 -14.040000 0.000000
-5.990400 -14.040000 0.000000
-5.943600 -14.040000 0.000000
-5.896800 -14.040000 0.000000
-5.850000 -14.040000 0.000000
-5.803200 -14.040000 0.000000
-5.756400 -14.040000 0.000000
-5.709600 -14.040000 0.000000
-5.662800 -14.040000 0.000000
-5.616000 -14.040000 0.000000
-5.569200 -14.040000 0.000000
-5.522400 -14.040000 0.000000
-5.475600 -14.040000 0.000000
-5.428800 -14.040000 0.000000
-5.382000 -14.040000 0.000000
-5.335200 -14.040000 0.000000
-5.288400 -14.040000 0.000000
-5.241600 -14.040000 0.000000
-5.194800 -14.040000 0.000000
-5.148000 -14.040000 0.000000
-5.101200 -14.040000 0.000000
-5.054400 -14.040000 0.000000
-5.007600 -14.040000 0.000000
-4.960800 -14.040000 0.000000
-4.914000 -14.040000 0.000000
-4.867200 -14.040000 0.000000
-4.820400 -14.040000 0.000000
-4.773600 -14.040000 0.000000
-4.726800 -14.040000 0.000000
-4.680000 -14.040000 0.000000
-4.633200 -14.040000 0.000000
-4.586400 -14.040000 0.000000
-4.539600 -14.040000 0.000000
-4.492800 -14.040000 0.000000
-4.446000 -14.040000 0.000000
-4.399200 -14.040000 0.000000
-4.352400 -14.040000 0.000000
-4.305600 -14.040000 0.000000
-4.258800 -14.040000 0.000000
-4.212000 -14.040000 0.000000
-4.165200 -14.040000 0.000000
-4.118400 -14.040000 0.000000
-4.071600 -14.040000 0.000000
-4.024800 -14.040000 0.000000
-3.978000 -14.040000 0.000000
-3.931200 -14.040000 0.000000
-3.884400 -14.040000 0.000000
-3.837600 -14.040000 0.000000
-3.790800 -14.040000 0.000000
-3.744000 -14.040000 0.000000
-3.697200 -14.040000 0.000000
-3.650400 -14.040000 0.000000
-3.603600 -14.040000 0.000000
-3.556800 -14.040000 0.000000
-3.510000 -14.040000 0.000000
-3.463200 -14.040000 0.000000
-3.416400 -14.040000 0.000000
-3.369600 -14.040000 0.000000
-3.322800 -14.040000 0.000000
-3.276000 -14.040000 0.000000
-3.229200 -14.040000 0.000000
-3.182400 -14.040000 0.000000
-3.135600 -14.040000 0.000000
-3.088800 -14.040000 0.000000
-3.042000 -14.040000 0.000000
-2.995200 -14.040000 0.000000
-2.948400 -14.040000 0.000000
-2.901600 -14.040000 0.000000
-2.854800 -14.040000 0.000000
-2.808000 -14.040000 0.000000
-2.761200 -14.040000 0.000000
-2.714400 -14.040000 0.000000
-2.667600 -14.040000 0.000000
-2.620800 -14.040000 0.000000
-2.574000 -14.040000 0.000000
-2.527200 -14.040000 0.000000
-2.480400 -14.040000 0.000000
-2.433600 -14.040000 0.000000
-2.386800 -14.040000 0.000000
-2.340000 -14.040000 0.000000
-2.293200 -14.040000 0.000000
-2.246400 -14.040000 0.000000
-2.199600 -14.040000 0.000000
-2.152800 -14.040000 0.000000
-2.106000 -14.040000 0.000000
-2.059200 -14.040000 0.000000
-2.012400 -14.040000 0.000000
-1.965600 -14.040000 0.000000
-1.918800 -14.040000 0.000000
-1.872000 -14.040000 0.000000
-1.825200 -14.040000 0.000000
-1.778400 -14.040000 0.000000
-1.731600 -14.040000 0.000000
-1.684800 -14.040000 0.000000
-1.638000 -14.040000 0.000000
-1.591200 -14.040000 0.000000
-1.544400 -14.040000 0.000000
-1.497600 -14.040000 0.000000
-1.450800 -14.040000 0.000000
-1.404000 -14.040000 0.000000
-1.357200 -14.040000 0.000000
-1.310400 -14.040000 0.000000
-1.263600 -14.040000 0.000000
-1.216800 -14.040000 0.000000
-1.170000 -14.040000 0.000000
-1.123200 -14.040000 0.000000
-1.076400 -14.040000 0.000000
-1.029600 -14.040000 0.000000
-0.982800 -14.040000 0.000000
-0.936000 -14.040000 0.000000
-0.889200 -14.040000 0.000000
-0.842400 -14.040000 0.000000
-0.795600 -14.040000 0.000000
-0.748800 -14.040000 0.000000
-0.702000 -14.040000 0.000000
-0.655200 -14.040000 0.000000
-0.608400 -14.040000 0.000000
-0.561600 -14.040000 0.000000
-0.514800 -14.040000 0.000000
-0.468000 -14.040000 0.000000
-0.421200 -14.040000 0.000000
-0.374400 -14.040000 0.000000
-0.327600 -14.040000 0.000000
-0.280800 -14.040000 0.000000
-0.234000 -14.040000 0.000000
-0.187200 -14.040000 0.000000
-0.140400 -14.040000 0.000000
-0.093600 -14.040000 0.000000
-0.046800 -14.040000 0.000000
0.000000 -14.040000 0.000000
0.046800 -14.040000 0.000000
0.093600 -14.040000 0.000000
0.140400 -14.040000 0.000000
0.187200 -14.040000 0.000000
0.234000 -14.040000 0.000000
0.280800 -14.040000 0.000000
0.327600 -14.040000 0.000000
0.374400 -14.040000 0.000000
0.421200 -14.040000 0.000000
0.468000 -14.040000 0.000000
0.514800 -14.040000 0.000000
0.561600 -14.040000 0.000000
0.608400 -14.040000 0.000000
0.655200 -14.040000 0.000000
0.702000 -14.040000 0.000000
0.748800 -14.040000 0.000000
0.795600 -14.040000 0.000000
0.842400 -14.040000 0.000000
0.889200 -14.040000 0.000000
0.936000 -14.040000 0.000000
0.982800 -14.040000 0.000000
1.029600 -14.040000 0.000000
1.076400 -14.040000 0.000000
1.123200 -14.040000 0.000000
1.170000 -14.040000 0.000000
1.216800 -14.040000 0.000000
1.263600 -14.040000 0.000000
1.310400 -14.040000 0.000000
1.357200 -14.040000 0.000000
1.404000 -14.040000 0.000000
1.450800 -14.040000 0.000000
1.497600 -14.040000 0.000000
1.544400 -14.040000 0.000000
1.591200 -14.040000 0.000000
1.638000 -14.040000 0.000000
1.684800 -14.040000 0.000000
1.731600 -14.040000 0.000000
1.778400 -14.040000 0.000000
1.825200 -14.040000 0.000000
1.872000 -14.040000 0.000000
1.918800 -14.040000 0.000000
1.965600 -14.040000 0.000000
2.012400 -14.040000 0.000000
2.059200 -14.040000 0.000000
2.106000 -14.040000 0.000000
2.152800 -14.040000 0.000000
2.199600 -14.040000 0.000000
2.246400 -14.040000 0.000000
2.293200 -14.040000 0.000000
2.340000 -14.040000 0.000000
2.386800 -14.040000 0.000000
2.433600 -14.040000 0.000000
2.480400 -14.040000 0.000000
2.527200 -14.040000 0.000000
2.574000 -14.040000 0.000000
2.620800 -14.040000 0.000000
2.667600 -14.040000 0.000000
2.714400 -14.040000 0.000000
2.761200 -14.040000 0.000000
2.808000 -14.040000 0.000000
2.854800 -14.040000 0.000000
2.901600 -14.040000 0.000000
2.948400 -14.040000 0.000000
2.995200 -14.040000 0.000000
3.042000 -14.040000 0.000000
3.088800 -14.040000 0.000000
3.135600 -14.040000 0.000000
3.182400 -14.040000 0.000000
3.229200 -14.040000 0.000000
3.276000 -14.040000 0.000000
3.322800 -14.040000 0.000000
3.369600 -14.040000 0.000000
3.416400 -14.040000 0.000000
3.463200 -14.040000 0.000000
3.510000 -14.040000 0.000000
3.556800 -14.040000 0.000000
3.603600 -14.040000 0.000000
3.650400 -14.040000 0.000000
3.697200 -14.040000 0.000000
3.744000 -14.040000 0.000000
3.790800 -14.040000 0.000000
3.837600 -14.040000 0.000000
3.884400 -14.040000 0.000000
3.931200 -14.040000 0.000000
3.978000 -14.040000 0.000000
4.024800 -14.040000 0.000000
4.071600 -14.040000 0.000000
4.118400 -14.040000 0.000000
4.165200 -14.040000 0.000000
4.212000 -14.040000 0.000000
4.258800 -14.040000 0.000000
4.305600 -14.040000 0.000000
4.352400 -14.040000 0.000000
4.399200 -14.040000 0.000000
4.446000 -14.040000 0.000000
4.492800 -14.040000 0.000000
4.539600 -14.040000 0.000000
4.586400 -14.040000 0.000000
4.633200 -14.040000 0.000000
4.680000 -14.040000 0.000000
4.726800 -14.040000 0.000000
4.773600 -14.040000 0.000000
4.820400 -14.040000 0.000000
4.867200 -14.040000 0.000000
4.914000 -14.040000 0.000000
4.960800 -14.040000 0.000000
5.007600 -14.040000 0.000000
5.054400 -14.040000 0.000000
5.101200 -14.040000 0.000000
5.148000 -14.040000 0.000000
5.194800 -14.040000 0.000000
5.241600 -14.040000 0.000000
5.288400 -14.040000 0.000000
5.335200 -14.040000 0.000000
5.382000 -14.040000 0.000000
5.428800 -14.040000 0.000000
5.475600 -14.040000 0.000000
5.522400 -14.040000 0.000000
5.569200 -14.040000 0.000000
5.616000 -14.040000 0.000000
5.662800 -14.040000 0.000000
5.709600 -14.040000 0.000000
5.756400 -14.040000 0.000000
5.803200 -14.040000 0.000000
5.850000 -14.040000 0.000000
5.896800 -14.040000 0.000000
5.943600 -14.040000 0.000000
5.990400 -14.040000 0.000000
6.037200 -14.040000 0.000000
6.084000 -14.040000 0.000000
6.130800 -14.040000 0.000000
6.177600 -14.040000 0.000000
6.224400 -14.040000 0.000000
6.271200 -14.040000 0.000000
6.318000 -14.040000 0.000000
6.364800 -14.040000 0.000000
6.411600 -14.040000 0.000000
6.458400 -14.040000 0.000000
6.505200 -14.040000 0.000000
6.552000 -14.040000 0.000000
6.598800 -14.040000 0.000000
6.645600 -14.040000 0.000000
6.692400 -14.040000 0.000000
6.739200 -14.040000 0.000000
6.786000 -14.040000 0.000000
6.832800 -14.040000 0.000000
6.879600 -14.040000 0.000000
6.926400 -14.040000 0.000000
6.973200 -14.040000 0.000000
7.020000 -14.040000 0.000000
7.066800 -14.040000 0.000000
7.113600 -14.040000 0.000000
7.160400 -14.040000 0.000000
7.207200 -14.040000 0.000000
7.254000 -14.040000 0.000000
7.300800 -14.040000 0.000000
7.347600 -14.040000 0.000000
7.394400 -14.040000 0.000000
7.441200 -14.040000 0.000000
7.488000 -14.040000 0.000000
7.534800 -14.040000 0.000000
7.581600 -14.040000 0.000000
7.628400 -14.040000 0.000000
7.675200 -14.040000 0.000000
7.722000 -14.040000 0.000000
7.768800 -14.040000 0.000000
7.815600 -14.040000 0.000000
7.862400 -14.040000 0.000000
7.909200 -14.040000 0.000000
7.956000 -14.040000 0.000000
8.002800 -14.040000 0.000000
8.049600 -14.040000 0.000000
8.096400 -14.040000 0.000000
8.143200 -14.040000 0.000000
8.190000 -14.040000 0.000000
8.236800 -14.040000 0.000000
8.283600 -14.040000 0.000000
8.330400 -14.040000 0.000000
8.377200 -14.040000 0.000000
12.542400 -14.040000 0.000000
12.589200 -14.040000 0.000000
12.636000 -14.040000 0.000000
12.682800 -14.040000 0.000000
12.823200 -14.040000 0.000000
12.870000 -14.040000 0.000000
12.916800 -14.040000 0.000000
12.963600 -14.040000 0.000000
13.010400 -14.040000 0.000000
13.150800 -14.040000 0.000000
13.197600 -14.040000 0.000000
13.244400 -14.040000 0.000000
13.291200 -14.040000 0.000000
13.338000 -14.040000 0.000000
13.384800 -14.040000 0.000000
13.431600 -14.040000 0.000000
13.665600 -14.040000 0.000000
13.712400 -14.040000 0.000000
13.759200 -14.040000 0.000000
13.899600 -14.040000 0.000000
14.040000 -14.040000 0.000000
14.086800 -14.040000 0.000000
14.133600 -14.040000 0.000000
14.180400 -14.040000 0.000000
14.227200 -14.040000 0.000000
16.426800 -14.040000 0.000000
16.894800 -14.040000 0.000000
16.941600 -14.040000 0.000000
16.988400 -14.040000 0.000000
17.222400 -14.040000 0.000000
17.269200 -14.040000 0.000000
17.737200 -14.040000 0.000000
17.784000 -14.040000 0.000000
18.532800 -14.040000 0.000000
18.579600 -14.040000 0.000000
18.626400 -14.040000 0.000000
18.673200 -14.040000 0.000000
-18.720000 -13.993200 0.000000
-18.673200 -13.993200 0.000000
-18.626400 -13.993200 0.000000
-18.579600 -13.993200 0.000000
-18.532800 -13.993200 0.000000
-18.486000 -13.993200 0.000000
-18.439200 -13.993200 0.000000
-18.392400 -13.993200 0.000000
-18.345600 -13.993200 0.000000
-18.298800 -13.993200 0.000000
-18.252000 -13.993200 0.000000
-18.205200 -13.993200 0.000000
-18.158400 -13.993200 0.000000
-18.111600 -13.993200 0.000000
-18.064800 -13.993200 0.000000
-18.018000 -13.993200 0.000000
-17.971200 -13.993200 0.000000
-17.924400 -13.993200 0.000000
-17.877600 -13.993200 0.000000
-17.830800 -13.993200 0.000000
-17.784000 -13.993200 0.000000
-17.737200 -13.993200 0.000000
-17.690400 -13.993200 0.000000
-17.643600 -13.993200 0.000000
-17.596800 -13.993200 0.000000
-17.550000 -13.993200 0.000000
-17.503200 -13.993200 0.000000
-17.456400 -13.993200 0.000000
-17.409600 -13.993200 0.000000
-17.362800 -13.993200 0.000000
-17.316000 -13.993200 0.000000
-17.269200 -13.993200 0.000000
-17.222400 -13.993200 0.000000
-17.175600 -13.993200 0.000000
-17.128800 -13.993200 0.000000
-17.082000 -13.993200 0.000000
-17.035200 -13.993200 0.000000
-16.988400 -13.993200 0.000000
-16.941600 -13.993200 0.000000
-16.894800 -13.993200 0.000000
-16.848000 -13.993200 0.000000
-16.801200 -13.993200 0.000000
-16.754400 -13.993200 0.000000
-16.707600 -13.993200 0.000000
-16.660800 -13.993200 0.000000
-16.614000 -13.993200 0.000000
-16.567200 -13.993200 0.000000
-16.520400 -13.993200 0.000000
-16.473600 -13.993200 0.000000
-16.426800 -13.993200 0.000000
-16.380000 -13.993200 0.000000
-16.333200 -13.993200 0.000000
-16.286400 -13.993200 0.000000
-16.239600 -13.993200 0.000000
-16.192800 -13.993200 0.000000
-16.146000 -13.993200 0.000000
-16.099200 -13.993200 0.000000
-16.052400 -13.993200 0.000000
-16.005600 -13.993200 0.000000
-15.958800 -13.993200 0.000000
-15.912000 -13.993200 0.000000
-15.865200 -13.993200 0.000000
-15.818400 -13.993200 0.000000
-14.320800 -13.993200 0.000000
-14.274000 -13.993200 0.000000
-14.227200 -13.993200 0.000000
-14.180400 -13.993200 0.000000
-14.133600 -13.993200 0.000000
-14.086800 -13.993200 0.000000
-14.040000 -13.993200 0.000000
-13.993200 -13.993200 0.000000
-13.946400 -13.993200 0.000000
-13.899600 -13.993200 0.000000
-13.852800 -13.993200 0.000000
-13.806000 -13.993200 0.000000
-13.759200 -13.993200 0.000000
-13.712400 -13.993200 0.000000
-13.665600 -13.993200 0.000000
-13.618800 -13.993200 0.000000
-13.572000 -13.993200 0.000000
-13.525200 -13.993200 0.000000
-13.478400 -13.993200 0.000000
-13.431600 -13.993200 0.000000
-13.384800 -13.993200 0.000000
-13.338000 -13.993200 0.000000
-13.291200 -13.993200 0.000000
-13.244400 -13.993200 0.000000
-13.197600 -13.993200 0.000000
-13.150800 -13.993200 0.000000
-13.104000 -13.993200 0.000000
-13.057200 -13.993200 0.000000
-13.010400 -13.993200 0.000000
-12.963600 -13.993200 0.000000
-12.916800 -13.993200 0.000000
-12.870000 -13.993200 0.000000
-6.177600 -13.993200 0.000000
-6.130800 -13.993200 0.000000
-6.084000 -13.993200 0.000000
-6.037200 -13.993200 0.000000
-5.990400 -13.993200 0.000000
-5.943600 -13.993200 0.000000
-5.896800 -13.993200 0.000000
-5.850000 -13.993200 0.000000
-5.803200 -13.993200 0.000000
-5.756400 -13.993200 0.000000
-5.709600 -13.993200 0.000000
-5.662800 -13.993200 0.000000
-5.616000 -13.993200 0.000000
-5.569200 -13.993200 0.000000
-5.522400 -13.993200 0.000000
-5.475600 -13.993200 0.000000
-5.428800 -13.993200 0.000000
-5.382000 -13.993200 0.000000
-5.335200 -13.993200 0.000000
-5.288400 -13.993200 0.000000
-5.241600 -13.993200 0.000000
-5.194800 -13.993200 0.000000
-5.148000 -13.993200 0.000000
-5.101200 -13.993200 0.000000
-5.054400 -13.993200 0.000000
-5.007600 -13.993200 0.000000
-4.960800 -13.993200 0.000000
-4.914000 -13.993200 0.000000
-4.867200 -13.993200 0.000000
-4.820400 -13.993200 0.000000
-4.773600 -13.993200 0.000000
-4.726800 -13.993200 0.000000
-4.680000 -13.993200 0.000000
-4.633200 -13.993200 0.000000
-4.586400 -13.993200 0.000000
-4.539600 -13.993200 0.000000
-4.492800 -13.993200 0.000000
-4.446000 -13.993200 0.000000
-4.399200 -13.993200 0.000000
-4.352400 -13.993200 0.000000
-4.305600 -13.993200 0.000000
-4.258800 -13.993200 0.000000
-4.212000 -13.993200 0.000000
-4.165200 -13.993200 0.000000
-4.118400 -13.993200 0.000000
-4.071600 -13.993200 0.000000
-4.024800 -13.993200 0.000000
-3.978000 -13.993200 0.000000
-3.931200 -13.993200 0.000000
-3.884400 -13.993200 0.000000
-3.837600 -13.993200 0.000000
-3.790800 -13.993200 0.000000
-3.744000 -13.993200 0.000000
-3.697200 -13.993200 0.000000
-3.650400 -13.993200 0.000000
-3.603600 -13.993200 0.000000
-3.556800 -13.993200 0.000000
-3.510000 -13.993200 0.000000
-3.463200 -13.993200 0.000000
-3.416400 -13.993200 0.000000
-3.369600 -13.993200 0.000000
-3.322800 -13.993200 0.000000
-3.276000 -13.993200 0.000000
-3.229200 -13.993200 0.000000
-3.182400 -13.993200 0.000000
-3.135600 -13.993200 0.000000
-3.088800 -13.993200 0.000000
-3.042000 -13.993200 0.000000
-2.995200 -13.993200 0.000000
-2.948400 -13.993200 0.000000
-2.901600 -13.993200 0.000000
-2.854800 -13.993200 0.000000
-2.808000 -13.993200 0.000000
-2.761200 -13.993200 0.000000
-2.714400 -13.993200 0.000000
-2.667600 -13.993200 0.000000
-2.620800 -13.993200 0.000000
-2.574000 -13.993200 0.000000
-2.527200 -13.993200 0.000000
-2.480400 -13.993200 0.000000
-2.433600 -13.993200 0.000000
-2.386800 -13.993200 0.000000
-2.340000 -13.993200 0.000000
-2.293200 -13.993200 0.000000
-2.246400 -13.993200 0.000000
-2.199600 -13.993200 0.000000
-2.152800 -13.993200 0.000000
-2.106000 -13.993200 0.000000
-2.059200 -13.993200 0.000000
-2.012400 -13.993200 0.000000
-1.965600 -13.993200 0.000000
-1.918800 -13.993200 0.000000
-1.872000 -13.993200 0.000000
-1.825200 -13.993200 0.000000
-1.778400 -13.993200 0.000000
-1.731600 -13.993200 0.000000
-1.684800 -13.993200 0.000000
-1.638000 -13.993200 0.000000
-1.591200 -13.993200 0.000000
-1.544400 -13.993200 0.000000
-1.497600 -13.993200 0.000000
-1.450800 -13.993200 0.000000
-1.404000 -13.993200 0.000000
-1.357200 -13.993200 0.000000
-1.310400 -13.993200 0.000000
-1.263600 -13.993200 0.000000
-1.216800 -13.993200 0.000000
-1.170000 -13.993200 0.000000
-1.123200 -13.993200 0.000000
-1.076400 -13.993200 0.000000
-1.029600 -13.993200 0.000000
-0.982800 -13.993200 0.000000
-0.936000 -13.993200 0.000000
-0.889200 -13.993200 0.000000
-0.842400 -13.993200 0.000000
-0.795600 -13.993200 0.000000
-0.748800 -13.993200 0.000000
-0.702000 -13.993200 0.000000
-0.655200 -13.993200 0.000000
-0.608400 -13.993200 0.000000
-0.561600 -13.993200 0.000000
-0.514800 -13.993200 0.000000
-0.468000 -13.993200 0.000000
-0.421200 -13.993200 0.000000
-0.374400 -13.993200 0.000000
-0.327600 -13.993200 0.000000
-0.280800 -13.993200 0.000000
-0.234000 -13.993200 0.000000
-0.187200 -13.993200 0.000000
-0.140400 -13.993200 0.000000
-0.093600 -13.993200 0.000000
-0.046800 -13.993200 0.000000
0.000000 -13.993200 0.000000
0.046800 -13.993200 0.000000
0.093600 -13.993200 0.000000
0.140400 -13.993200 0.000000
0.187200 -13.993200 0.000000
0.234000 -13.993200 0.000000
0.280800 -13.993200 0.000000
0.327600 -13.993200 0.000000
0.374400 -13.993200 0.000000
0.421200 -13.993200 0.000000
0.468000 -13.993200 0.000000
0.514800 -13.993200 0.000000
0.561600 -13.993200 0.000000
0.608400 -13.993200 0.000000
0.655200 -13.993200 0.000000
0.702000 -13.993200 0.000000
0.748800 -13.993200 0.000000
0.795600 -13.993200 0.000000
0.842400 -13.993200 0.000000
0.889200 -13.993200 0.000000
0.936000 -13.993200 0.000000
0.982800 -13.993200 0.000000
1.029600 -13.993200 0.000000
1.076400 -13.993200 0.000000
1.123200 -13.993200 0.000000
1.170000 -13.993200 0.000000
1.216800 -13.993200 0.000000
1.263600 -13.993200 0.000000
1.310400 -13.993200 0.000000
1.357200 -13.993200 0.000000
1.404000 -13.993200 0.000000
1.450800 -13.993200 0.000000
1.497600 -13.993200 0.000000
1.544400 -13.993200 0.000000
1.591200 -13.993200 0.000000
1.638000 -13.993200 0.000000
1.684800 -13.993200 0.000000
1.731600 -13.993200 0.000000
1.778400 -13.993200 0.000000
1.825200 -13.993200 0.000000
1.872000 -13.993200 0.000000
1.918800 -13.993200 0.000000
1.965600 -13.993200 0.000000
2.012400 -13.993200 0.000000
2.059200 -13.993200 0.000000
2.106000 -13.993200 0.000000
2.152800 -13.993200 0.000000
2.199600 -13.993200 0.000000
2.246400 -13.993200 0.000000
2.293200 -13.993200 0.000000
2.340000 -13.993200 0.000000
2.386800 -13.993200 0.000000
2.433600 -13.993200 0.000000
2.480400 -13.993200 0.000000
2.527200 -13.993200 0.000000
2.574000 -13.993200 0.000000
2.620800 -13.993200 0.000000
2.667600 -13.993200 0.000000
2.714400 -13.993200 0.000000
2.761200 -13.993200 0.000000
2.808000 -13.993200 0.000000
2.854800 -13.993200 0.000000
2.901600 -13.993200 0.000000
2.948400 -13.993200 0.000000
2.995200 -13.993200 0.000000
3.042000 -13.993200 0.000000
3.088800 -13.993200 0.000000
3.135600 -13.993200 0.000000
3.182400 -13.993200 0.000000
3.229200 -13.993200 0.000000
3.276000 -13.993200 0.000000
3.322800 -13.993200 0.000000
3.369600 -13.993200 0.000000
3.416400 -13.993200 0.000000
3.463200 -13.993200 0.000000
3.510000 -13.993200 0.000000
3.556800 -13.993200 0.000000
3.603600 -13.993200 0.000000
3.650400 -13.993200 0.000000
3.697200 -13.993200 0.000000
3.744000 -13.993200 0.000000
3.790800 -13.993200 0.000000
3.837600 -13.993200 0.000000
3.884400 -13.993200 0.000000
3.931200 -13.993200 0.000000
3.978000 -13.993200 0.000000
4.024800 -13.993200 0.000000
4.071600 -13.993200 0.000000
4.118400 -13.993200 0.000000
4.165200 -13.993200 0.000000
4.212000 -13.993200 0.000000
4.258800 -13.993200 0.000000
4.305600 -13.993200 0.000000
4.352400 -13.993200 0.000000
4.399200 -13.993200 0.000000
4.446000 -13.993200 0.000000
4.492800 -13.993200 0.000000
4.539600 -13.993200 0.000000
4.586400 -13.993200 0.000000
4.633200 -13.993200 0.000000
4.680000 -13.993200 0.000000
4.726800 -13.993200 0.000000
4.773600 -13.993200 0.000000
4.820400 -13.993200 0.000000
4.867200 -13.993200 0.000000
4.914000 -13.993200 0.000000
4.960800 -13.993200 0.000000
5.007600 -13.993200 0.000000
5.054400 -13.993200 0.000000
5.101200 -13.993200 0.000000
5.148000 -13.993200 0.000000
5.194800 -13.993200 0.000000
5.241600 -13.993200 0.000000
5.288400 -13.993200 0.000000
5.335200 -13.993200 0.000000
5.382000 -13.993200 0.000000
5.428800 -13.993200 0.000000
5.475600 -13.993200 0.000000
5.522400 -13.993200 0.000000
5.569200 -13.993200 0.000000
5.616000 -13.993200 0.000000
5.662800 -13.993200 0.000000
5.709600 -13.993200 0.000000
5.756400 -13.993200 0.000000
5.803200 -13.993200 0.000000
5.850000 -13.993200 0.000000
5.896800 -13.993200 0.000000
5.943600 -13.993200 0.000000
5.990400 -13.993200 0.000000
6.037200 -13.993200 0.000000
6.084000 -13.993200 0.000000
6.130800 -13.993200 0.000000
6.177600 -13.993200 0.000000
6.224400 -13.993200 0.000000
6.271200 -13.993200 0.000000
6.318000 -13.993200 0.000000
6.364800 -13.993200 0.000000
6.411600 -13.993200 0.000000
6.458400 -13.993200 0.000000
6.505200 -13.993200 0.000000
6.552000 -13.993200 0.000000
6.598800 -13.993200 0.000000
6.645600 -13.993200 0.000000
6.692400 -13.993200 0.000000
6.739200 -13.993200 0.000000
6.786000 -13.993200 0.000000
6.832800 -13.993200 0.000000
6.879600 -13.993200 0.000000
6.926400 -13.993200 0.000000
6.973200 -13.993200 0.000000
7.020000 -13.993200 0.000000
7.066800 -13.993200 0.000000
7.113600 -13.993200 0.000000
7.160400 -13.993200 0.000000
7.207200 -13.993200 0.000000
7.254000 -13.993200 0.000000
7.300800 -13.993200 0.000000
7.347600 -13.993200 0.000000
7.394400 -13.993200 0.000000
7.441200 -13.993200 0.000000
7.488000 -13.993200 0.000000
7.534800 -13.993200 0.000000
7.581600 -13.993200 0.000000
7.628400 -13.993200 0.000000
7.675200 -13.993200 0.000000
7.722000 -13.993200 0.000000
7.768800 -13.993200 0.000000
7.815600 -13.993200 0.000000
7.862400 -13.993200 0.000000
7.909200 -13.993200 0.000000
7.956000 -13.993200 0.000000
8.002800 -13.993200 0.000000
8.049600 -13.993200 0.000000
8.096400 -13.993200 0.000000
8.143200 -13.993200 0.000000
8.190000 -13.993200 0.000000
8.236800 -13.993200 0.000000
8.283600 -13.993200 0.000000
8.330400 -13.993200 0.000000
8.377200 -13.993200 0.000000
12.495600 -13.993200 0.000000
12.542400 -13.993200 0.000000
12.589200 -13.993200 0.000000
12.682800 -13.993200 0.000000
12.823200 -13.993200 0.000000
12.870000 -13.993200 0.000000
13.010400 -13.993200 0.000000
13.150800 -13.993200 0.000000
13.197600 -13.993200 0.000000
13.244400 -13.993200 0.000000
13.291200 -13.993200 0.000000
13.338000 -13.993200 0.000000
13.384800 -13.993200 0.000000
13.431600 -13.993200 0.000000
13.618800 -13.993200 0.000000
13.665600 -13.993200 0.000000
14.227200 -13.993200 0.000000
14.320800 -13.993200 0.000000
15.912000 -13.993200 0.000000
15.958800 -13.993200 0.000000
16.894800 -13.993200 0.000000
18.486000 -13.993200 0.000000
18.532800 -13.993200 0.000000
18.579600 -13.993200 0.000000
18.673200 -13.993200 0.000000
-18.720000 -13.946400 0.000000
-18.673200 -13.946400 0.000000
-18.626400 -13.946400 0.000000
-18.579600 -13.946400 0.000000
-18.532800 -13.946400 0.000000
-18.486000 -13.946400 0.000000
-18.439200 -13.946400 0.000000
-18.392400 -13.946400 0.000000
-18.345600 -13.946400 0.000000
-18.298800 -13.946400 0.000000
-18.252000 -13.946400 0.000000
-18.205200 -13.946400 0.000000
-18.158400 -13.946400 0.000000
-18.111600 -13.946400 0.000000
-18.064800 -13.946400 0.000000
-18.018000 -13.946400 0.000000
-17.971200 -13.946400 0.000000
-17.924400 -13.946400 0.000000
-17.877600 -13.946400 0.000000
-17.830800 -13.946400 0.000000
-17.784000 -13.946400 0.000000
-17.737200 -13.946400 0.000000
-17.690400 -13.946400 0.000000
-17.643600 -13.946400 0.000000
-17.596800 -13.946400 0.000000
-17.550000 -13.946400 0.000000
-17.503200 -13.946400 0.000000
-17.456400 -13.946400 0.000000
-17.409600 -13.946400 0.000000
-17.362800 -13.946400 0.000000
-17.316000 -13.946400 0.000000
-17.269200 -13.946400 0.000000
-17.222400 -13.946400 0.000000
-17.175600 -13.946400 0.000000
-17.128800 -13.946400 0.000000
-17.082000 -13.946400 0.000000
-17.035200 -13.946400 0.000000
-16.988400 -13.946400 0.000000
-16.941600 -13.946400 0.000000
-16.894800 -13.946400 0.000000
-16.848000 -13.946400 0.000000
-16.801200 -13.946400 0.000000
-16.754400 -13.946400 0.000000
-16.707600 -13.946400 0.000000
-16.660800 -13.946400 0.000000
-16.614000 -13.946400 0.000000
-16.567200 -13.946400 0.000000
-16.520400 -13.946400 0.000000
-16.473600 -13.946400 0.000000
-16.426800 -13.946400 0.000000
-16.380000 -13.946400 0.000000
-16.333200 -13.946400 0.000000
-16.286400 -13.946400 0.000000
-16.239600 -13.946400 0.000000
-16.192800 -13.946400 0.000000
-16.146000 -13.946400 0.000000
-16.099200 -13.946400 0.000000
-16.052400 -13.946400 0.000000
-16.005600 -13.946400 0.000000
-15.958800 -13.946400 0.000000
-15.912000 -13.946400 0.000000
-15.865200 -13.946400 0.000000
-15.818400 -13.946400 0.000000
-15.537600 -13.946400 0.000000
-14.320800 -13.946400 0.000000
-14.274000 -13.946400 0.000000
-14.227200 -13.946400 0.000000
-14.180400 -13.946400 0.000000
-14.133600 -13.946400 0.000000
-14.086800 -13.946400 0.000000
-14.040000 -13.946400 0.000000
-13.993200 -13.946400 0.000000
-13.946400 -13.946400 0.000000
-13.899600 -13.946400 0.000000
-13.852800 -13.946400 0.000000
-13.806000 -13.946400 0.000000
-13.759200 -13.946400 0.000000
-13.712400 -13.946400 0.000000
-13.665600 -13.946400 0.000000
-13.618800 -13.946400 0.000000
-13.572000 -13.946400 0.000000
-13.525200 -13.946400 0.000000
-13.478400 -13.946400 0.000000
-13.431600 -13.946400 0.000000
-13.384800 -13.946400 0.000000
-13.338000 -13.946400 0.000000
-13.291200 -13.946400 0.000000
-13.244400 -13.946400 0.000000
-13.197600 -13.946400 0.000000
-13.150800 -13.946400 0.000000
-13.104000 -13.946400 0.000000
-13.057200 -13.946400 0.000000
-13.010400 -13.946400 0.000000
-12.963600 -13.946400 0.000000
-12.916800 -13.946400 0.000000
-6.130800 -13.946400 0.000000
-6.084000 -13.946400 0.000000
-6.037200 -13.946400 0.000000
-5.990400 -13.946400 0.000000
-5.943600 -13.946400 0.000000
-5.896800 -13.946400 0.000000
-5.850000 -13.946400 0.000000
-5.803200 -13.946400 0.000000
-5.756400 -13.946400 0.000000
-5.709600 -13.946400 0.000000
-5.662800 -13.946400 0.000000
-5.616000 -13.946400 0.000000
-5.569200 -13.946400 0.000000
-5.522400 -13.946400 0.000000
-5.475600 -13.946400 0.000000
-5.428800 -13.946400 0.000000
-5.382000 -13.946400 0.000000
-5.335200 -13.946400 0.000000
-5.288400 -13.946400 0.000000
-5.241600 -13.946400 0.000000
-5.194800 -13.946400 0.000000
-5.148000 -13.946400 0.000000
-5.101200 -13.946400 0.000000
-5.054400 -13.946400 0.000000
-5.007600 -13.946400 0.000000
-4.960800 -13.946400 0.000000
-4.914000 -13.946400 0.000000
-4.867200 -13.946400 0.000000
-4.820400 -13.946400 0.000000
-4.773600 -13.946400 0.000000
-4.726800 -13.946400 0.000000
-4.680000 -13.946400 0.000000
-4.633200 -13.946400 0.000000
-4.586400 -13.946400 0.000000
-4.539600 -13.946400 0.000000
-4.492800 -13.946400 0.000000
-4.446000 -13.946400 0.000000
-4.399200 -13.946400 0.000000
-4.352400 -13.946400 0.000000
-4.305600 -13.946400 0.000000
-4.258800 -13.946400 0.000000
-4.212000 -13.946400 0.000000
-4.165200 -13.946400 0.000000
-4.118400 -13.946400 0.000000
-4.071600 -13.946400 0.000000
-4.024800 -13.946400 0.000000
-3.978000 -13.946400 0.000000
-3.931200 -13.946400 0.000000
-3.884400 -13.946400 0.000000
-3.837600 -13.946400 0.000000
-3.790800 -13.946400 0.000000
-3.744000 -13.946400 0.000000
-3.697200 -13.946400 0.000000
-3.650400 -13.946400 0.000000
-3.603600 -13.946400 0.000000
-3.556800 -13.946400 0.000000
-3.510000 -13.946400 0.000000
-3.463200 -13.946400 0.000000
-3.416400 -13.946400 0.000000
-3.369600 -13.946400 0.000000
-3.322800 -13.946400 0.000000
-3.276000 -13.946400 0.000000
-3.229200 -13.946400 0.000000
-3.182400 -13.946400 0.000000
-3.135600 -13.946400 0.000000
-3.088800 -13.946400 0.000000
-3.042000 -13.946400 0.000000
-2.995200 -13.946400 0.000000
-2.948400 -13.946400 0.000000
-2.901600 -13.946400 0.000000
-2.854800 -13.946400 0.000000
-2.808000 -13.946400 0.000000
-2.761200 -13.946400 0.000000
-2.714400 -13.946400 0.000000
-2.667600 -13.946400 0.000000
-2.620800 -13.946400 0.000000
-2.574000 -13.946400 0.000000
-2.527200 -13.946400 0.000000
-2.480400 -13.946400 0.000000
-2.433600 -13.946400 0.000000
-2.386800 -13.946400 0.000000
-2.340000 -13.946400 0.000000
-2.293200 -13.946400 0.000000
-2.246400 -13.946400 0.000000
-2.199600 -13.946400 0.000000
-2.152800 -13.946400 0.000000
-2.106000 -13.946400 0.000000
-2.059200 -13.946400 0.000000
-2.012400 -13.946400 0.000000
-1.965600 -13.946400 0.000000
-1.918800 -13.946400 0.000000
-1.872000 -13.946400 0.000000
-1.825200 -13.946400 0.000000
-1.778400 -13.946400 0.000000
-1.731600 -13.946400 0.000000
-1.684800 -13.946400 0.000000
-1.638000 -13.946400 0.000000
-1.591200 -13.946400 0.000000
-1.544400 -13.946400 0.000000
-1.497600 -13.946400 0.000000
-1.450800 -13.946400 0.000000
-1.404000 -13.946400 0.000000
-1.357200 -13.946400 0.000000
-1.310400 -13.946400 0.000000
-1.263600 -13.946400 0.000000
-1.216800 -13.946400 0.000000
-1.170000 -13.946400 0.000000
-1.123200 -13.946400 0.000000
-1.076400 -13.946400 0.000000
-1.029600 -13.946400 0.000000
-0.982800 -13.946400 0.000000
-0.936000 -13.946400 0.000000
-0.889200 -13.946400 0.000000
-0.842400 -13.946400 0.000000
-0.795600 -13.946400 0.000000
-0.748800 -13.946400 0.000000
-0.702000 -13.946400 0.000000
-0.655200 -13.946400 0.000000
-0.608400 -13.946400 0.000000
-0.561600 -13.946400 0.000000
-0.514800 -13.946400 0.000000
-0.468000 -13.946400 0.000000
-0.421200 -13.946400 0.000000
-0.374400 -13.946400 0.000000
-0.327600 -13.946400 0.000000
-0.280800 -13.946400 0.000000
-0.234000 -13.946400 0.000000
-0.187200 -13.946400 0.000000
-0.140400 -13.946400 0.000000
-0.093600 -13.946400 0.000000
-0.046800 -13.946400 0.000000
0.000000 -13.946400 0.000000
0.046800 -13.946400 0.000000
0.093600 -13.946400 0.000000
0.140400 -13.946400 0.000000
0.187200 -13.946400 0.000000
0.234000 -13.946400 0.000000
0.280800 -13.946400 0.000000
0.327600 -13.946400 0.000000
0.374400 -13.946400 0.000000
0.421200 -13.946400 0.000000
0.468000 -13.946400 0.000000
0.514800 -13.946400 0.000000
0.561600 -13.946400 0.000000
0.608400 -13.946400 0.000000
0.655200 -13.946400 0.000000
0.702000 -13.946400 0.000000
0.748800 -13.946400 0.000000
0.795600 -13.946400 0.000000
0.842400 -13.946400 0.000000
0.889200 -13.946400 0.000000
0.936000 -13.946400 0.000000
0.982800 -13.946400 0.000000
1.029600 -13.946400 0.000000
1.076400 -13.946400 0.000000
1.123200 -13.946400 0.000000
1.170000 -13.946400 0.000000
1.216800 -13.946400 0.000000
1.263600 -13.946400 0.000000
1.310400 -13.946400 0.000000
1.357200 -13.946400 0.000000
1.404000 -13.946400 0.000000
1.450800 -13.946400 0.000000
1.497600 -13.946400 0.000000
1.544400 -13.946400 0.000000
1.591200 -13.946400 0.000000
1.638000 -13.946400 0.000000
1.684800 -13.946400 0.000000
1.731600 -13.946400 0.000000
1.778400 -13.946400 0.000000
1.825200 -13.946400 0.000000
1.872000 -13.946400 0.000000
1.918800 -13.946400 0.000000
1.965600 -13.946400 0.000000
2.012400 -13.946400 0.000000
2.059200 -13.946400 0.000000
2.106000 -13.946400 0.000000
2.152800 -13.946400 0.000000
2.199600 -13.946400 0.000000
2.246400 -13.946400 0.000000
2.293200 -13.946400 0.000000
2.340000 -13.946400 0.000000
2.386800 -13.946400 0.000000
2.433600 -13.946400 0.000000
2.480400 -13.946400 0.000000
2.527200 -13.946400 0.000000
2.574000 -13.946400 0.000000
2.620800 -13.946400 0.000000
2.667600 -13.946400 0.000000
2.714400 -13.946400 0.000000
2.761200 -13.946400 0.000000
2.808000 -13.946400 0.000000
2.854800 -13.946400 0.000000
2.901600 -13.946400 0.000000
2.948400 -13.946400 0.000000
2.995200 -13.946400 0.000000
3.042000 -13.946400 0.000000
3.088800 -13.946400 0.000000
3.135600 -13.946400 0.000000
3.182400 -13.946400 0.000000
3.229200 -13.946400 0.000000
3.276000 -13.946400 0.000000
3.322800 -13.946400 0.000000
3.369600 -13.946400 0.000000
3.416400 -13.946400 0.000000
3.463200 -13.946400 0.000000
3.510000 -13.946400 0.000000
3.556800 -13.946400 0.000000
3.603600 -13.946400 0.000000
3.650400 -13.946400 0.000000
3.697200 -13.946400 0.000000
3.744000 -13.946400 0.000000
3.790800 -13.946400 0.000000
3.837600 -13.946400 0.000000
3.884400 -13.946400 0.000000
3.931200 -13.946400 0.000000
3.978000 -13.946400 0.000000
4.024800 -13.946400 0.000000
4.071600 -13.946400 0.000000
4.118400 -13.946400 0.000000
4.165200 -13.946400 0.000000
4.212000 -13.946400 0.000000
4.258800 -13.946400 0.000000
4.305600 -13.946400 0.000000
4.352400 -13.946400 0.000000
4.399200 -13.946400 0.000000
4.446000 -13.946400 0.000000
4.492800 -13.946400 0.000000
4.539600 -13.946400 0.000000
4.586400 -13.946400 0.000000
4.633200 -13.946400 0.000000
4.680000 -13.946400 0.000000
4.726800 -13.946400 0.000000
4.773600 -13.946400 0.000000
4.820400 -13.946400 0.000000
4.867200 -13.946400 0.000000
4.914000 -13.946400 0.000000
4.960800 -13.946400 0.000000
5.007600 -13.946400 0.000000
5.054400 -13.946400 0.000000
5.101200 -13.946400 0.000000
5.148000 -13.946400 0.000000
5.194800 -13.946400 0.000000
5.241600 -13.946400 0.000000
5.288400 -13.946400 0.000000
5.335200 -13.946400 0.000000
5.382000 -13.946400 0.000000
5.428800 -13.946400 0.000000
5.475600 -13.946400 0.000000
5.522400 -13.946400 0.000000
5.569200 -13.946400 0.000000
5.616000 -13.946400 0.000000
5.662800 -13.946400 0.000000
5.709600 -13.946400 0.000000
5.756400 -13.946400 0.000000
5.803200 -13.946400 0.000000
5.850000 -13.946400 0.000000
5.896800 -13.946400 0.000000
5.943600 -13.946400 0.000000
5.990400 -13.946400 0.000000
6.037200 -13.946400 0.000000
6.084000 -13.946400 0.000000
6.130800 -13.946400 0.000000
6.177600 -13.946400 0.000000
6.224400 -13.946400 0.000000
6.271200 -13.946400 0.000000
6.318000 -13.946400 0.000000
6.364800 -13.946400 0.000000
6.411600 -13.946400 0.000000
6.458400 -13.946400 0.000000
6.505200 -13.946400 0.000000
6.552000 -13.946400 0.000000
6.598800 -13.946400 0.000000
6.645600 -13.946400 0.000000
6.692400 -13.946400 0.000000
6.739200 -13.946400 0.000000
6.786000 -13.946400 0.000000
6.832800 -13.946400 0.000000
6.879600 -13.946400 0.000000
6.926400 -13.946400 0.000000
6.973200 -13.946400 0.000000
7.020000 -13.946400 0.000000
7.066800 -13.946400 0.000000
7.113600 -13.946400 0.000000
7.160400 -13.946400 0.000000
7.207200 -13.946400 0.000000
7.254000 -13.946400 0.000000
7.300800 -13.946400 0.000000
7.347600 -13.946400 0.000000
7.394400 -13.946400 0.000000
7.441200 -13.946400 0.000000
7.488000 -13.946400 0.000000
7.534800 -13.946400 0.000000
7.581600 -13.946400 0.000000
7.628400 -13.946400 0.000000
7.675200 -13.946400 0.000000
7.722000 -13.946400 0.000000
7.768800 -13.946400 0.000000
7.815600 -13.946400 0.000000
7.862400 -13.946400 0.000000
7.909200 -13.946400 0.000000
7.956000 -13.946400 0.000000
8.002800 -13.946400 0.000000
8.049600 -13.946400 0.000000
8.096400 -13.946400 0.000000
8.143200 -13.946400 0.000000
8.190000 -13.946400 0.000000
8.236800 -13.946400 0.000000
8.283600 -13.946400 0.000000
8.330400 -13.946400 0.000000
8.377200 -13.946400 0.000000
12.448800 -13.946400 0.000000
12.495600 -13.946400 0.000000
12.589200 -13.946400 0.000000
13.104000 -13.946400 0.000000
13.197600 -13.946400 0.000000
13.244400 -13.946400 0.000000
13.291200 -13.946400 0.000000
13.338000 -13.946400 0.000000
13.384800 -13.946400 0.000000
13.431600 -13.946400 0.000000
13.618800 -13.946400 0.000000
13.665600 -13.946400 0.000000
14.180400 -13.946400 0.000000
14.227200 -13.946400 0.000000
14.320800 -13.946400 0.000000
14.367600 -13.946400 0.000000
16.567200 -13.946400 0.000000
16.614000 -13.946400 0.000000
18.579600 -13.946400 0.000000
18.626400 -13.946400 0.000000
-18.720000 -13.899600 0.000000
-18.673200 -13.899600 0.000000
-18.626400 -13.899600 0.000000
-18.579600 -13.899600 -14.725396
-18.532800 -13.899600 -14.696728
-18.486000 -13.899600 -14.667100
-18.439200 -13.899600 -14.651118
-18.392400 -13.899600 -14.632671
-18.345600 -13.899600 -14.622975
-18.298800 -13.899600 -14.611868
-18.252000 -13.899600 -14.625197
-18.205200 -13.899600 -14.620935
-18.158400 -13.899600 -14.580037
-18.111600 -13.899600 -14.570740
-18.064800 -13.899600 -14.535193
-18.018000 -13.899600 -14.430658
-17.971200 -13.899600 -14.405677
-17.924400 -13.899600 -14.396926
-17.877600 -13.899600 -14.383551
-17.830800 -13.899600 -14.384132
-17.784000 -13.899600 -14.375556
-17.737200 -13.899600 -14.344853
-17.690400 -13.899600 -14.341695
-17.643600 -13.899600 -14.340120
-17.596800 -13.899600 -14.319276
-17.550000 -13.899600 -14.308574
-17.503200 -13.899600 -14.268515
-17.456400 -13.899600 -14.247027
-17.409600 -13.899600 -14.196551
-17.362800 -13.899600 -14.188151
-17.316000 -13.899600 -14.168285
-17.269200 -13.899600 -14.121053
-17.222400 -13.899600 -14.112851
-17.175600 -13.899600 -14.102649
-17.128800 -13.899600 -14.102649
-17.082000 -13.899600 -14.100300
-17.035200 -13.899600 -14.100300
-16.988400 -13.899600 -14.096025
-16.941600 -13.899600 -14.069725
-16.894800 -13.899600 -14.072779
-16.848000 -13.899600 -14.050186
-16.801200 -13.899600 -14.027983
-16.754400 -13.899600 -14.000787
-16.707600 -13.899600 -13.970176
-16.660800 -13.899600 -13.961554
-16.614000 -13.899600 -13.959607
-16.567200 -13.899600 -13.924077
-16.520400 -13.899600 -13.906079
-16.473600 -13.899600 -13.866037
-16.426800 -13.899600 -13.846172
-16.380000 -13.899600 -13.835110
-16.333200 -13.899600 -13.835110
-16.286400 -13.899600 -13.835110
-16.239600 -13.899600 -13.835110
-16.192800 -13.899600 -13.801850
-16.146000 -13.899600 -13.785825
-16.099200 -13.899600 -13.729353
-16.052400 -13.899600 -13.706751
-16.005600 -13.899600 -13.631842
-15.958800 -13.899600 -13.579250
-15.912000 -13.899600 -13.434565
-15.865200 -13.899600 -13.329379
-15.818400 -13.899600 -13.059225
-15.537600 -13.899600 -11.524218
-14.414400 -13.899600 5.033617
-14.367600 -13.899600 5.050673
-14.320800 -13.899600 5.090266
-14.274000 -13.899600 5.129207
-14.227200 -13.899600 5.180025
-14.180400 -13.899600 5.232432
-14.133600 -13.899600 5.242813
-14.086800 -13.899600 5.258790
-14.040000 -13.899600 5.284377
-13.993200 -13.899600 5.318935
-13.946400 -13.899600 5.331708
-13.899600 -13.899600 5.341561
-13.852800 -13.899600 5.358316
-13.806000 -13.899600 5.371364
-13.759200 -13.899600 5.395796
-13.712400 -13.899600 5.398288
-13.665600 -13.899600 5.413814
-13.618800 -13.899600 5.416145
-13.572000 -13.899600 5.418260
-13.525200 -13.899600 5.424413
-13.478400 -13.899600 5.432575
-13.431600 -13.899600 5.437037
-13.384800 -13.899600 5.438497
-13.338000 -13.899600 5.438994
-13.291200 -13.899600 5.438994
-13.244400 -13.899600 5.441120
-13.197600 -13.899600 5.446015
-13.150800 -13.899600 5.454042
-13.104000 -13.899600 5.486147
-13.057200 -13.899600 5.535587
-13.010400 -13.899600 5.585988
-12.963600 -13.899600 5.632322
-12.916800 -13.899600 5.681372
-6.177600 -13.899600 12.178654
-6.130800 -13.899600 10.510689
-6.084000 -13.899600 8.581091
-6.037200 -13.899600 7.758452
-5.990400 -13.899600 7.748068
-5.943600 -13.899600 7.743665
-5.896800 -13.899600 7.763945
-5.850000 -13.899600 7.831326
-5.803200 -13.899600 7.875651
-5.756400 -13.899600 7.859623
-5.709600 -13.899600 7.859623
-5.662800 -13.899600 7.829736
-5.616000 -13.899600 7.758338
-5.569200 -13.899600 7.702466
-5.522400 -13.899600 7.618222
-5.475600 -13.899600 7.568813
-5.428800 -13.899600 7.498844
-5.382000 -13.899600 7.485015
-5.335200 -13.899600 7.469403
-5.288400 -13.899600 7.421531
-5.241600 -13.899600 7.396406
-5.194800 -13.899600 7.330593
-5.148000 -13.899600 7.315953
-5.101200 -13.899600 7.297403
-5.054400 -13.899600 7.260125
-5.007600 -13.899600 7.253683
-4.960800 -13.899600 7.216575
-4.914000 -13.899600 7.182191
-4.867200 -13.899600 7.192309
-4.820400 -13.899600 7.172333
-4.773600 -13.899600 7.157709
-4.726800 -13.899600 7.100554
-4.680000 -13.899600 7.085296
-4.633200 -13.899600 6.999102
-4.586400 -13.899600 6.990528
-4.539600 -13.899600 6.960756
-4.492800 -13.899600 6.943646
-4.446000 -13.899600 6.937142
-4.399200 -13.899600 6.890974
-4.352400 -13.899600 6.848549
-4.305600 -13.899600 6.812892
-4.258800 -13.899600 6.802073
-4.212000 -13.899600 6.756902
-4.165200 -13.899600 6.730276
-4.118400 -13.899600 6.715763
-4.071600 -13.899600 6.696513
-4.024800 -13.899600 6.678529
-3.978000 -13.899600 6.650991
-3.931200 -13.899600 6.649686
-3.884400 -13.899600 6.640116
-3.837600 -13.899600 6.628884
-3.790800 -13.899600 6.597660
-3.744000 -13.899600 6.580416
-3.697200 -13.899600 6.578523
-3.650400 -13.899600 6.568872
-3.603600 -13.899600 6.524994
-3.556800 -13.899600 6.516711
-3.510000 -13.899600 6.515336
-3.463200 -13.899600 6.488536
-3.416400 -13.899600 6.488536
-3.369600 -13.899600 6.454223
-3.322800 -13.899600 6.452730
-3.276000 -13.899600 6.450140
-3.229200 -13.899600 6.436605
-3.182400 -13.899600 6.408440
-3.135600 -13.899600 6.392450
-3.088800 -13.899600 6.354773
-3.042000 -13.899600 6.337199
-2.995200 -13.899600 6.306134
-2.948400 -13.899600 6.296569
-2.901600 -13.899600 6.280663
-2.854800 -13.899600 6.249784
-2.808000 -13.899600 6.238279
-2.761200 -13.899600 6.227523
-2.714400 -13.899600 6.198718
-2.667600 -13.899600 6.195026
-2.620800 -13.899600 6.192798
-2.574000 -13.899600 6.187530
-2.527200 -13.899600 6.192798
-2.480400 -13.899600 6.195026
-2.433600 -13.899600 6.193103
-2.386800 -13.899600 6.201378
-2.340000 -13.899600 6.193521
-2.293200 -13.899600 6.193521
-2.246400 -13.899600 6.173500
-2.199600 -13.899600 6.161239
-2.152800 -13.899600 6.131808
-2.106000 -13.899600 6.114704
-2.059200 -13.899600 6.106391
-2.012400 -13.899600 6.106391
-1.965600 -13.899600 6.067513
-1.918800 -13.899600 6.055363
-1.872000 -13.899600 6.054131
-1.825200 -13.899600 6.025776
-1.778400 -13.899600 5.997742
-1.731600 -13.899600 5.993599
-1.684800 -13.899600 5.976200
-1.638000 -13.899600 5.972896
-1.591200 -13.899600 5.962192
-1.544400 -13.899600 5.958443
-1.497600 -13.899600 5.958443
-1.450800 -13.899600 5.958443
-1.404000 -13.899600 5.969438
-1.357200 -13.899600 5.969438
-1.310400 -13.899600 5.961419
-1.263600 -13.899600 5.956720
-1.216800 -13.899600 5.951730
-1.170000 -13.899600 5.953841
-1.123200 -13.899600 5.953841
-1.076400 -13.899600 5.953841
-1.029600 -13.899600 5.953841
-0.982800 -13.899600 5.937988
-0.936000 -13.899600 5.946104
-0.889200 -13.899600 5.932597
-0.842400 -13.899600 5.925534
-0.795600 -13.899600 5.932597
-0.748800 -13.899600 5.946104
-0.702000 -13.899600 5.932597
-0.655200 -13.899600 5.916973
-0.608400 -13.899600 5.912508
-0.561600 -13.899600 5.912508
-0.514800 -13.899600 5.906526
-0.468000 -13.899600 5.895231
-0.421200 -13.899600 5.891772
-0.374400 -13.899600 5.869437
-0.327600 -13.899600 5.880744
-0.280800 -13.899600 5.892657
-0.234000 -13.899600 5.880744
-0.187200 -13.899600 5.874833
-0.140400 -13.899600 5.874833
-0.093600 -13.899600 5.871701
-0.046800 -13.899600 5.875179
0.000000 -13.899600 5.865426
0.046800 -13.899600 5.861043
0.093600 -13.899600 5.861043
0.140400 -13.899600 5.868066
0.187200 -13.899600 5.883976
0.234000 -13.899600 5.889138
0.280800 -13.899600 5.896820
0.327600 -13.899600 5.898263
0.374400 -13.899600 5.891384
0.421200 -13.899600 5.861536
0.468000 -13.899600 5.838751
0.514800 -13.899600 5.835865
0.561600 -13.899600 5.826920
0.608400 -13.899600 5.820027
0.655200 -13.899600 5.813095
0.702000 -13.899600 5.819975
0.748800 -13.899600 5.819975
0.795600 -13.899600 5.822964
0.842400 -13.899600 5.822964
0.889200 -13.899600 5.826697
0.936000 -13.899600 5.822964
0.982800 -13.899600 5.822964
1.029600 -13.899600 5.822964
1.076400 -13.899600 5.841089
1.123200 -13.899600 5.833003
1.170000 -13.899600 5.820748
1.216800 -13.899600 5.792207
1.263600 -13.899600 5.810515
1.310400 -13.899600 5.807773
1.357200 -13.899600 5.807773
1.404000 -13.899600 5.808343
1.450800 -13.899600 5.810515
1.497600 -13.899600 5.828991
1.544400 -13.899600 5.841952
1.591200 -13.899600 5.856945
1.638000 -13.899600 5.846506
1.684800 -13.899600 5.851878
1.731600 -13.899600 5.850969
1.778400 -13.899600 5.839379
1.825200 -13.899600 5.836838
1.872000 -13.899600 5.839379
1.918800 -13.899600 5.850969
1.965600 -13.899600 5.853258
2.012400 -13.899600 5.860175
2.059200 -13.899600 5.889572
2.106000 -13.899600 5.884813
2.152800 -13.899600 5.865612
2.199600 -13.899600 5.865612
2.246400 -13.899600 5.851121
2.293200 -13.899600 5.847609
2.340000 -13.899600 5.869677
2.386800 -13.899600 5.853422
2.433600 -13.899600 5.864900
2.480400 -13.899600 5.895394
2.527200 -13.899600 5.914200
2.574000 -13.899600 5.950024
2.620800 -13.899600 5.977445
2.667600 -13.899600 5.989295
2.714400 -13.899600 5.988248
2.761200 -13.899600 5.986894
2.808000 -13.899600 5.973089
2.854800 -13.899600 5.942716
2.901600 -13.899600 5.905362
2.948400 -13.899600 5.899921
2.995200 -13.899600 5.893839
3.042000 -13.899600 5.905362
3.088800 -13.899600 5.927592
3.135600 -13.899600 5.905362
3.182400 -13.899600 5.930571
3.229200 -13.899600 5.937697
3.276000 -13.899600 5.971009
3.322800 -13.899600 5.991416
3.369600 -13.899600 5.974499
3.416400 -13.899600 5.977563
3.463200 -13.899600 5.998979
3.510000 -13.899600 6.004622
3.556800 -13.899600 6.026478
3.603600 -13.899600 6.050214
3.650400 -13.899600 6.090039
3.697200 -13.899600 6.086478
3.744000 -13.899600 6.086478
3.790800 -13.899600 6.062104
3.837600 -13.899600 6.036943
3.884400 -13.899600 6.029963
3.931200 -13.899600 6.042742
3.978000 -13.899600 6.042742
4.024800 -13.899600 6.076372
4.071600 -13.899600 6.095936
4.118400 -13.899600 6.104469
4.165200 -13.899600 6.130051
4.212000 -13.899600 6.143138
4.258800 -13.899600 6.121241
4.305600 -13.899600 6.144186
4.352400 -13.899600 6.155406
4.399200 -13.899600 6.160282
4.446000 -13.899600 6.160282
4.492800 -13.899600 6.165133
4.539600 -13.899600 6.178459
4.586400 -13.899600 6.205837
4.633200 -13.899600 6.208181
4.680000 -13.899600 6.211413
4.726800 -13.899600 6.214426
4.773600 -13.899600 6.220926
4.820400 -13.899600 6.244261
4.867200 -13.899600 6.258177
4.914000 -13.899600 6.284237
4.960800 -13.899600 6.317510
5.007600 -13.899600 6.337039
5.054400 -13.899600 6.382962
5.101200 -13.899600 6.388578
5.148000 -13.899600 6.341640
5.194800 -13.899600 6.341640
5.241600 -13.899600 6.339028
5.288400 -13.899600 6.335409
5.335200 -13.899600 6.335409
5.382000 -13.899600 6.339028
5.428800 -13.899600 6.357209
5.475600 -13.899600 6.382210
5.522400 -13.899600 6.404799
5.569200 -13.899600 6.452543
5.616000 -13.899600 6.478685
5.662800 -13.899600 6.501980
5.709600 -13.899600 6.501980
5.756400 -13.899600 6.498168
5.803200 -13.899600 6.501980
5.850000 -13.899600 6.501980
5.896800 -13.899600 6.499546
5.943600 -13.899600 6.502038
5.990400 -13.899600 6.498168
6.037200 -13.899600 6.502038
6.084000 -13.899600 6.533769
6.130800 -13.899600 6.564910
6.177600 -13.899600 6.584203
6.224400 -13.899600 6.615816
6.271200 -13.899600 6.630763
6.318000 -13.899600 6.647095
6.364800 -13.899600 6.687463
6.411600 -13.899600 6.690667
6.458400 -13.899600 6.715763
6.505200 -13.899600 6.740653
6.552000 -13.899600 6.756487
6.598800 -13.899600 6.801229
6.645600 -13.899600 6.803060
6.692400 -13.899600 6.828503
6.739200 -13.899600 6.871395
6.786000 -13.899600 6.884523
6.832800 -13.899600 6.912543
6.879600 -13.899600 6.955996
6.926400 -13.899600 6.966237
6.973200 -13.899600 6.972533
7.020000 -13.899600 6.990323
7.066800 -13.899600 7.021996
7.113600 -13.899600 7.042281
7.160400 -13.899600 7.093823
7.207200 -13.899600 7.102127
7.254000 -13.899600 7.145492
7.300800 -13.899600 7.171286
7.347600 -13.899600 7.171286
7.394400 -13.899600 7.193112
7.441200 -13.899600 7.222618
7.488000 -13.899600 7.241756
7.534800 -13.899600 7.272059
7.581600 -13.899600 7.307415
7.628400 -13.899600 7.342585
7.675200 -13.899600 7.369466
7.722000 -13.899600 7.414916
7.768800 -13.899600 7.490837
7.815600 -13.899600 7.540229
7.862400 -13.899600 7.579765
7.909200 -13.899600 7.604265
7.956000 -13.899600 7.641237
8.002800 -13.899600 7.713429
8.049600 -13.899600 7.813067
8.096400 -13.899600 7.847734
8.143200 -13.899600 7.958039
8.190000 -13.899600 8.086091
8.236800 -13.899600 8.098561
8.283600 -13.899600 8.098610
8.330400 -13.899600 8.098561
8.377200 -13.899600 8.201476
12.963600 -13.899600 7.500240
13.010400 -13.899600 7.501905
13.057200 -13.899600 7.501905
13.104000 -13.899600 7.501996
13.150800 -13.899600 7.521229
13.197600 -13.899600 7.527441
13.244400 -13.899600 7.534604
13.291200 -13.899600 7.546115
13.338000 -13.899600 7.539354
13.384800 -13.899600 7.536118
13.572000 -13.899600 7.570978
14.133600 -13.899600 7.612481
14.180400 -13.899600 7.610133
14.227200 -13.899600 7.609951
14.274000 -13.899600 7.608197
14.320800 -13.899600 7.604358
14.367600 -13.899600 7.581481
15.818400 -13.899600 6.279978
15.958800 -13.899600 6.278512
16.005600 -13.899600 6.278512
16.567200 -13.899600 3.851354
16.614000 -13.899600 3.749873
17.082000 -13.899600 1.627624
17.128800 -13.899600 1.408024
18.486000 -13.899600 -4.009501
18.532800 -13.899600 -4.085198
18.579600 -13.899600 0.000000
-18.720000 -13.852800 0.000000
-18.673200 -13.852800 0.000000
-18.626400 -13.852800 0.000000
-18.579600 -13.852800 -14.752167
-18.532800 -13.852800 -14.696728
-18.486000 -13.852800 -14.688842
-18.439200 -13.852800 -14.658792
-18.392400 -13.852800 -14.651118
-18.345600 -13.852800 -14.632671
-18.298800 -13.852800 -14.622975
-18.252000 -13.852800 -14.650770
-18.205200 -13.852800 -14.625197
-18.158400 -13.852800 -14.580037
-18.111600 -13.852800 -14.550776
-18.064800 -13.852800 -14.520424
-18.018000 -13.852800 -14.418005
-17.971200 -13.852800 -14.406307
-17.924400 -13.852800 -14.405677
-17.877600 -13.852800 -14.384132
-17.830800 -13.852800 -14.384132
-17.784000 -13.852800 -14.375556
-17.737200 -13.852800 -14.375556
-17.690400 -13.852800 -14.343924
-17.643600 -13.852800 -14.336969
-17.596800 -13.852800 -14.308574
-17.550000 -13.852800 -14.300043
-17.503200 -13.852800 -14.268515
-17.456400 -13.852800 -14.247027
-17.409600 -13.852800 -14.217976
-17.362800 -13.852800 -14.198580
-17.316000 -13.852800 -14.196551
-17.269200 -13.852800 -14.187040
-17.222400 -13.852800 -14.194717
-17.175600 -13.852800 -14.143196
-17.128800 -13.852800 -14.143196
-17.082000 -13.852800 -14.117282
-17.035200 -13.852800 -14.110037
-16.988400 -13.852800 -14.095799
-16.941600 -13.852800 -14.072779
-16.894800 -13.852800 -14.084067
-16.848000 -13.852800 -14.069725
-16.801200 -13.852800 -14.069725
-16.754400 -13.852800 -14.069725
-16.707600 -13.852800 -14.000787
-16.660800 -13.852800 -14.019115
-16.614000 -13.852800 -13.988745
-16.567200 -13.852800 -13.961554
-16.520400 -13.852800 -13.947893
-16.473600 -13.852800 -13.931503
-16.426800 -13.852800 -13.913139
-16.380000 -13.852800 -13.913093
-16.333200 -13.852800 -13.911025
-16.286400 -13.852800 -13.889584
-16.239600 -13.852800 -13.878167
-16.192800 -13.852800 -13.835110
-16.146000 -13.852800 -13.793030
-16.099200 -13.852800 -13.729353
-16.052400 -13.852800 -13.704132
-16.005600 -13.852800 -13.631842
-15.958800 -13.852800 -13.579250
-15.912000 -13.852800 -13.434565
-15.865200 -13.852800 -13.329379
-14.414400 -13.852800 5.033617
-14.367600 -13.852800 5.072869
-14.320800 -13.852800 5.135791
-14.274000 -13.852800 5.151235
-14.227200 -13.852800 5.205967
-14.180400 -13.852800 5.243620
-14.133600 -13.852800 5.256779
-14.086800 -13.852800 5.282581
-14.040000 -13.852800 5.290673
-13.993200 -13.852800 5.328666
-13.946400 -13.852800 5.339849
-13.899600 -13.852800 5.354718
-13.852800 -13.852800 5.369676
-13.806000 -13.852800 5.394311
-13.759200 -13.852800 5.401247
-13.712400 -13.852800 5.406281
-13.665600 -13.852800 5.413814
-13.618800 -13.852800 5.415595
-13.572000 -13.852800 5.418260
-13.525200 -13.852800 5.421730
-13.478400 -13.852800 5.432575
-13.431600 -13.852800 5.437037
-13.384800 -13.852800 5.438497
-13.338000 -13.852800 5.439490
-13.291200 -13.852800 5.441094
-13.244400 -13.852800 5.446772
-13.197600 -13.852800 5.470751
-13.150800 -13.852800 5.486147
-13.104000 -13.852800 5.538167
-13.057200 -13.852800 5.607231
-13.010400 -13.852800 5.632322
-12.963600 -13.852800 5.698377
-6.130800 -13.852800 10.214278
-6.084000 -13.852800 8.077266
-6.037200 -13.852800 7.777851
-5.990400 -13.852800 7.777851
-5.943600 -13.852800 7.777851
-5.896800 -13.852800 7.843019
-5.850000 -13.852800 7.864463
-5.803200 -13.852800 7.878615
-5.756400 -13.852800 7.865071
-5.709600 -13.852800 7.864463
-5.662800 -13.852800 7.829736
-5.616000 -13.852800 7.758338
-5.569200 -13.852800 7.721206
-5.522400 -13.852800 7.634669
-5.475600 -13.852800 7.579910
-5.428800 -13.852800 7.560816
-5.382000 -13.852800 7.496500
-5.335200 -13.852800 7.477412
-5.288400 -13.852800 7.452206
-5.241600 -13.852800 7.410125
-5.194800 -13.852800 7.348427
-5.148000 -13.852800 7.321870
-5.101200 -13.852800 7.303574
-5.054400 -13.852800 7.270864
-5.007600 -13.852800 7.262341
-4.960800 -13.852800 7.253683
-4.914000 -13.852800 7.223174
-4.867200 -13.852800 7.218903
-4.820400 -13.852800 7.192309
-4.773600 -13.852800 7.161881
-4.726800 -13.852800 7.109580
-4.680000 -13.852800 7.072788
-4.633200 -13.852800 6.999102
-4.586400 -13.852800 6.985027
-4.539600 -13.852800 6.943646
-4.492800 -13.852800 6.934350
-4.446000 -13.852800 6.913479
-4.399200 -13.852800 6.857924
-4.352400 -13.852800 6.837229
-4.305600 -13.852800 6.802092
-4.258800 -13.852800 6.787870
-4.212000 -13.852800 6.745398
-4.165200 -13.852800 6.725454
-4.118400 -13.852800 6.720772
-4.071600 -13.852800 6.674514
-4.024800 -13.852800 6.667180
-3.978000 -13.852800 6.649686
-3.931200 -13.852800 6.649686
-3.884400 -13.852800 6.649222
-3.837600 -13.852800 6.629673
-3.790800 -13.852800 6.598618
-3.744000 -13.852800 6.583293
-3.697200 -13.852800 6.578523
-3.650400 -13.852800 6.568872
-3.603600 -13.852800 6.535789
-3.556800 -13.852800 6.516711
-3.510000 -13.852800 6.488536
-3.463200 -13.852800 6.486063
-3.416400 -13.852800 6.454223
-3.369600 -13.852800 6.436605
-3.322800 -13.852800 6.413803
-3.276000 -13.852800 6.408440
-3.229200 -13.852800 6.392767
-3.182400 -13.852800 6.365957
-3.135600 -13.852800 6.348825
-3.088800 -13.852800 6.337199
-3.042000 -13.852800 6.311513
-2.995200 -13.852800 6.281435
-2.948400 -13.852800 6.286400
-2.901600 -13.852800 6.261375
-2.854800 -13.852800 6.249784
-2.808000 -13.852800 6.247217
-2.761200 -13.852800 6.227523
-2.714400 -13.852800 6.205011
-2.667600 -13.852800 6.195026
-2.620800 -13.852800 6.193371
-2.574000 -13.852800 6.193103
-2.527200 -13.852800 6.193371
-2.480400 -13.852800 6.195026
-2.433600 -13.852800 6.197670
-2.386800 -13.852800 6.201829
-2.340000 -13.852800 6.201829
-2.293200 -13.852800 6.217347
-2.246400 -13.852800 6.201378
-2.199600 -13.852800 6.193521
-2.152800 -13.852800 6.161102
-2.106000 -13.852800 6.138695
-2.059200 -13.852800 6.132833
-2.012400 -13.852800 6.132833
-1.965600 -13.852800 6.105223
-1.918800 -13.852800 6.068566
-1.872000 -13.852800 6.058613
-1.825200 -13.852800 6.046750
-1.778400 -13.852800 6.007858
-1.731600 -13.852800 5.993599
-1.684800 -13.852800 5.976200
-1.638000 -13.852800 5.972896
-1.591200 -13.852800 5.959392
-1.544400 -13.852800 5.954757
-1.497600 -13.852800 5.949958
-1.450800 -13.852800 5.946002
-1.404000 -13.852800 5.949409
-1.357200 -13.852800 5.946002
-1.310400 -13.852800 5.949958
-1.263600 -13.852800 5.951730
-1.216800 -13.852800 5.951730
-1.170000 -13.852800 5.956720
-1.123200 -13.852800 5.956720
-1.076400 -13.852800 5.956056
-1.029600 -13.852800 5.933694
-0.982800 -13.852800 5.925534
-0.936000 -13.852800 5.921866
-0.889200 -13.852800 5.921866
-0.842400 -13.852800 5.919766
-0.795600 -13.852800 5.921866
-0.748800 -13.852800 5.942812
-0.702000 -13.852800 5.942812
-0.655200 -13.852800 5.921866
-0.608400 -13.852800 5.906526
-0.561600 -13.852800 5.906526
-0.514800 -13.852800 5.906526
-0.468000 -13.852800 5.892657
-0.421200 -13.852800 5.891772
-0.374400 -13.852800 5.872933
-0.327600 -13.852800 5.887738
-0.280800 -13.852800 5.897141
-0.234000 -13.852800 5.897141
-0.187200 -13.852800 5.887738
-0.140400 -13.852800 5.892571
-0.093600 -13.852800 5.876953
-0.046800 -13.852800 5.883976
0.000000 -13.852800 5.870760
0.046800 -13.852800 5.865426
0.093600 -13.852800 5.868066
0.140400 -13.852800 5.875179
0.187200 -13.852800 5.877032
0.234000 -13.852800 5.883976
0.280800 -13.852800 5.896820
0.327600 -13.852800 5.898263
0.374400 -13.852800 5.891384
0.421200 -13.852800 5.861536
0.468000 -13.852800 5.848474
0.514800 -13.852800 5.842862
0.561600 -13.852800 5.838655
0.608400 -13.852800 5.826920
0.655200 -13.852800 5.826697
0.702000 -13.852800 5.820027
0.748800 -13.852800 5.819975
0.795600 -13.852800 5.814798
0.842400 -13.852800 5.813060
0.889200 -13.852800 5.819975
0.936000 -13.852800 5.814798
0.982800 -13.852800 5.809697
1.029600 -13.852800 5.819393
1.076400 -13.852800 5.833003
1.123200 -13.852800 5.833003
1.170000 -13.852800 5.827310
1.216800 -13.852800 5.808343
1.263600 -13.852800 5.819393
1.310400 -13.852800 5.808781
1.357200 -13.852800 5.808781
1.404000 -13.852800 5.810515
1.450800 -13.852800 5.810515
1.497600 -13.852800 5.825118
1.544400 -13.852800 5.846506
1.591200 -13.852800 5.856945
1.638000 -13.852800 5.856945
1.684800 -13.852800 5.856945
1.731600 -13.852800 5.850969
1.778400 -13.852800 5.840016
1.825200 -13.852800 5.840016
1.872000 -13.852800 5.840016
1.918800 -13.852800 5.850969
1.965600 -13.852800 5.851121
2.012400 -13.852800 5.850969
2.059200 -13.852800 5.860175
2.106000 -13.852800 5.860175
2.152800 -13.852800 5.853258
2.199600 -13.852800 5.857086
2.246400 -13.852800 5.848657
2.293200 -13.852800 5.847609
2.340000 -13.852800 5.869677
2.386800 -13.852800 5.857086
2.433600 -13.852800 5.869478
2.480400 -13.852800 5.890910
2.527200 -13.852800 5.895394
2.574000 -13.852800 5.920441
2.620800 -13.852800 5.950024
2.667600 -13.852800 5.988248
2.714400 -13.852800 5.986894
2.761200 -13.852800 5.973440
2.808000 -13.852800 5.973089
2.854800 -13.852800 5.944968
2.901600 -13.852800 5.938526
2.948400 -13.852800 5.935448
2.995200 -13.852800 5.927662
3.042000 -13.852800 5.930285
3.088800 -13.852800 5.935448
3.135600 -13.852800 5.930683
3.182400 -13.852800 5.937697
3.229200 -13.852800 5.962579
3.276000 -13.852800 5.980712
3.322800 -13.852800 5.980712
3.369600 -13.852800 5.966797
3.416400 -13.852800 5.974499
3.463200 -13.852800 5.984767
3.510000 -13.852800 5.998979
3.556800 -13.852800 6.023655
3.603600 -13.852800 6.036943
3.650400 -13.852800 6.086478
3.697200 -13.852800 6.086478
3.744000 -13.852800 6.086478
3.790800 -13.852800 6.080848
3.837600 -13.852800 6.045391
3.884400 -13.852800 6.042742
3.931200 -13.852800 6.062104
3.978000 -13.852800 6.012902
4.024800 -13.852800 6.063907
4.071600 -13.852800 6.091539
4.118400 -13.852800 6.095936
4.165200 -13.852800 6.119087
4.212000 -13.852800 6.141284
4.258800 -13.852800 6.119087
4.305600 -13.852800 6.144186
4.352400 -13.852800 6.154655
4.399200 -13.852800 6.155993
4.446000 -13.852800 6.159876
4.492800 -13.852800 6.163639
4.539600 -13.852800 6.160282
4.586400 -13.852800 6.197078
4.633200 -13.852800 6.203074
4.680000 -13.852800 6.207067
4.726800 -13.852800 6.208181
4.773600 -13.852800 6.219466
4.820400 -13.852800 6.241445
4.867200 -13.852800 6.258177
4.914000 -13.852800 6.291112
4.960800 -13.852800 6.317510
5.007600 -13.852800 6.334020
5.054400 -13.852800 6.382962
5.101200 -13.852800 6.388578
5.148000 -13.852800 6.342694
5.194800 -13.852800 6.362257
5.241600 -13.852800 6.357485
5.288400 -13.852800 6.339028
5.335200 -13.852800 6.339028
5.382000 -13.852800 6.342694
5.428800 -13.852800 6.357485
5.475600 -13.852800 6.382059
5.522400 -13.852800 6.402882
5.569200 -13.852800 6.431546
5.616000 -13.852800 6.453536
5.662800 -13.852800 6.490056
5.709600 -13.852800 6.492756
5.756400 -13.852800 6.492756
5.803200 -13.852800 6.498168
5.850000 -13.852800 6.498168
5.896800 -13.852800 6.499352
5.943600 -13.852800 6.504185
5.990400 -13.852800 6.499352
6.037200 -13.852800 6.509349
6.084000 -13.852800 6.532160
6.130800 -13.852800 6.559147
6.177600 -13.852800 6.567653
6.224400 -13.852800 6.615816
6.271200 -13.852800 6.630923
6.318000 -13.852800 6.647095
6.364800 -13.852800 6.658864
6.411600 -13.852800 6.658864
6.458400 -13.852800 6.690667
6.505200 -13.852800 6.731431
6.552000 -13.852800 6.750928
6.598800 -13.852800 6.785522
6.645600 -13.852800 6.797417
6.692400 -13.852800 6.815149
6.739200 -13.852800 6.828320
6.786000 -13.852800 6.871395
6.832800 -13.852800 6.904417
6.879600 -13.852800 6.941522
6.926400 -13.852800 6.942305
6.973200 -13.852800 6.955996
7.020000 -13.852800 6.979017
7.066800 -13.852800 7.012430
7.113600 -13.852800 7.041193
7.160400 -13.852800 7.064583
7.207200 -13.852800 7.108456
7.254000 -13.852800 7.145492
7.300800 -13.852800 7.171286
7.347600 -13.852800 7.174960
7.394400 -13.852800 7.192594
7.441200 -13.852800 7.192594
7.488000 -13.852800 7.230978
7.534800 -13.852800 7.255517
7.581600 -13.852800 7.291440
7.628400 -13.852800 7.317766
7.675200 -13.852800 7.377669
7.722000 -13.852800 7.414916
7.768800 -13.852800 7.486103
7.815600 -13.852800 7.519220
7.862400 -13.852800 7.578338
7.909200 -13.852800 7.604265
7.956000 -13.852800 7.661295
8.002800 -13.852800 7.713429
8.049600 -13.852800 7.813067
8.096400 -13.852800 7.855996
8.143200 -13.852800 8.011631
8.190000 -13.852800 8.098610
8.236800 -13.852800 8.115095
8.283600 -13.852800 8.142583
8.330400 -13.852800 8.142583
8.377200 -13.852800 8.220185
12.729600 -13.852800 7.523454
12.963600 -13.852800 7.501905
13.010400 -13.852800 7.501905
13.057200 -13.852800 7.501905
13.104000 -13.852800 7.513664
13.150800 -13.852800 7.524633
13.197600 -13.852800 7.527441
13.244400 -13.852800 7.536118
13.291200 -13.852800 7.551983
13.338000 -13.852800 7.554224
13.665600 -13.852800 7.567311
13.759200 -13.852800 7.574891
13.806000 -13.852800 7.586075
13.852800 -13.852800 7.576977
13.899600 -13.852800 7.586075
14.040000 -13.852800 7.609220
14.086800 -13.852800 7.610133
14.133600 -13.852800 7.610133
14.274000 -13.852800 7.610630
14.320800 -13.852800 7.609951
14.367600 -13.852800 7.608197
14.414400 -13.852800 7.581481
14.461200 -13.852800 7.587386
15.958800 -13.852800 6.283839
16.005600 -13.852800 6.285648
16.567200 -13.852800 3.938197
17.035200 -13.852800 1.862764
17.082000 -13.852800 1.699838
18.486000 -13.852800 -3.989146
18.532800 -13.852800 -4.096725
-18.720000 -13.806000 0.000000
-18.673200 -13.806000 0.000000
-18.626400 -13.806000 0.000000
-18.579600 -13.806000 -14.763509
-18.532800 -13.806000 -14.723133
-18.486000 -13.806000 -14.696728
-18.439200 -13.806000 -14.688842
-18.392400 -13.806000 -14.653642
-18.345600 -13.806000 -14.651118
-18.298800 -13.806000 -14.622975
-18.252000 -13.806000 -14.652899
-18.205200 -13.806000 -14.625197
-18.158400 -13.806000 -14.570740
-18.111600 -13.806000 -14.535193
-18.064800 -13.806000 -14.516048
-18.018000 -13.806000 -14.418005
-17.971200 -13.806000 -14.406307
-17.924400 -13.806000 -14.405677
-17.877600 -13.806000 -14.384132
-17.830800 -13.806000 -14.375556
-17.784000 -13.806000 -14.344853
-17.737200 -13.806000 -14.344853
-17.690400 -13.806000 -14.341695
-17.643600 -13.806000 -14.318678
-17.596800 -13.806000 -14.308574
-17.550000 -13.806000 -14.307851
-17.503200 -13.806000 -14.300043
-17.456400 -13.806000 -14.262027
-17.409600 -13.806000 -14.221383
-17.362800 -13.806000 -14.217976
-17.316000 -13.806000 -14.198580
-17.269200 -13.806000 -14.197050
-17.222400 -13.806000 -14.198580
-17.175600 -13.806000 -14.187040
-17.128800 -13.806000 -14.187180
-17.082000 -13.806000 -14.138718
-17.035200 -13.806000 -14.117716
-16.988400 -13.806000 -14.110037
-16.941600 -13.806000 -14.093050
-16.894800 -13.806000 -14.084067
-16.848000 -13.806000 -14.070673
-16.801200 -13.806000 -14.069725
-16.754400 -13.806000 -14.070673
-16.707600 -13.806000 -14.027983
-16.660800 -13.806000 -14.027983
-16.614000 -13.806000 -13.988745
-16.567200 -13.806000 -13.961554
-16.520400 -13.806000 -13.947893
-16.473600 -13.806000 -13.940622
-16.426800 -13.806000 -13.940622
-16.380000 -13.806000 -13.922673
-16.333200 -13.806000 -13.913093
-16.286400 -13.806000 -13.916490
-16.239600 -13.806000 -13.895467
-16.192800 -13.806000 -13.876120
-16.146000 -13.806000 -13.835110
-16.099200 -13.806000 -13.731030
-16.052400 -13.806000 -13.693328
-16.005600 -13.806000 -13.631842
-15.958800 -13.806000 -13.579250
-15.912000 -13.806000 -13.329379
-14.508000 -13.806000 5.024353
-14.461200 -13.806000 5.033617
-14.414400 -13.806000 5.056262
-14.367600 -13.806000 5.135791
-14.320800 -13.806000 5.168564
-14.274000 -13.806000 5.188174
-14.227200 -13.806000 5.239758
-14.180400 -13.806000 5.263726
-14.133600 -13.806000 5.284377
-14.086800 -13.806000 5.294035
-14.040000 -13.806000 5.321363
-13.993200 -13.806000 5.336869
-13.946400 -13.806000 5.351622
-13.899600 -13.806000 5.369676
-13.852800 -13.806000 5.396990
-13.806000 -13.806000 5.408158
-13.759200 -13.806000 5.413547
-13.712400 -13.806000 5.416239
-13.665600 -13.806000 5.418260
-13.618800 -13.806000 5.419917
-13.572000 -13.806000 5.421464
-13.525200 -13.806000 5.425943
-13.478400 -13.806000 5.433395
-13.431600 -13.806000 5.437363
-13.384800 -13.806000 5.438994
-13.338000 -13.806000 5.440906
-13.291200 -13.806000 5.441120
-13.244400 -13.806000 5.453157
-13.197600 -13.806000 5.489803
-13.150800 -13.806000 5.513886
-13.104000 -13.806000 5.606228
-13.057200 -13.806000 5.620965
-6.177600 -13.806000 12.228821
-6.130800 -13.806000 10.082747
-6.084000 -13.806000 8.092189
-6.037200 -13.806000 7.818031
-5.990400 -13.806000 7.818031
-5.943600 -13.806000 7.829736
-5.896800 -13.806000 7.864463
-5.850000 -13.806000 7.878615
-5.803200 -13.806000 7.878615
-5.756400 -13.806000 7.875651
-5.709600 -13.806000 7.864463
-5.662800 -13.806000 7.823347
-5.616000 -13.806000 7.746319
-5.569200 -13.806000 7.719698
-5.522400 -13.806000 7.636696
-5.475600 -13.806000 7.596845
-5.428800 -13.806000 7.573302
-5.382000 -13.806000 7.513483
-5.335200 -13.806000 7.485015
-5.288400 -13.806000 7.448741
-5.241600 -13.806000 7.396406
-5.194800 -13.806000 7.333750
-5.148000 -13.806000 7.314574
-5.101200 -13.806000 7.304845
-5.054400 -13.806000 7.283746
-5.007600 -13.806000 7.267329
-4.960800 -13.806000 7.254986
-4.914000 -13.806000 7.253683
-4.867200 -13.806000 7.223174
-4.820400 -13.806000 7.192309
-4.773600 -13.806000 7.171942
-4.726800 -13.806000 7.100554
-4.680000 -13.806000 7.052590
-4.633200 -13.806000 6.998728
-4.586400 -13.806000 6.953486
-4.539600 -13.806000 6.926160
-4.492800 -13.806000 6.910554
-4.446000 -13.806000 6.876461
-4.399200 -13.806000 6.844132
-4.352400 -13.806000 6.834092
-4.305600 -13.806000 6.803976
-4.258800 -13.806000 6.787870
-4.212000 -13.806000 6.766872
-4.165200 -13.806000 6.730276
-4.118400 -13.806000 6.730276
-4.071600 -13.806000 6.715056
-4.024800 -13.806000 6.701725
-3.978000 -13.806000 6.667180
-3.931200 -13.806000 6.674514
-3.884400 -13.806000 6.674514
-3.837600 -13.806000 6.664082
-3.790800 -13.806000 6.610985
-3.744000 -13.806000 6.599309
-3.697200 -13.806000 6.597660
-3.650400 -13.806000 6.580416
-3.603600 -13.806000 6.551170
-3.556800 -13.806000 6.516711
-3.510000 -13.806000 6.486812
-3.463200 -13.806000 6.461684
-3.416400 -13.806000 6.429555
-3.369600 -13.806000 6.413803
-3.322800 -13.806000 6.403404
-3.276000 -13.806000 6.392450
-3.229200 -13.806000 6.365957
-3.182400 -13.806000 6.345572
-3.135600 -13.806000 6.335411
-3.088800 -13.806000 6.320581
-3.042000 -13.806000 6.286618
-2.995200 -13.806000 6.261375
-2.948400 -13.806000 6.281435
-2.901600 -13.806000 6.261375
-2.854800 -13.806000 6.249855
-2.808000 -13.806000 6.249855
-2.761200 -13.806000 6.246514
-2.714400 -13.806000 6.227523
-2.667600 -13.806000 6.198718
-2.620800 -13.806000 6.194803
-2.574000 -13.806000 6.193371
-2.527200 -13.806000 6.193103
-2.480400 -13.806000 6.193103
-2.433600 -13.806000 6.193371
-2.386800 -13.806000 6.197670
-2.340000 -13.806000 6.197670
-2.293200 -13.806000 6.208230
-2.246400 -13.806000 6.172834
-2.199600 -13.806000 6.172834
-2.152800 -13.806000 6.147357
-2.106000 -13.806000 6.132833
-2.059200 -13.806000 6.110863
-2.012400 -13.806000 6.112198
-1.965600 -13.806000 6.092370
-1.918800 -13.806000 6.077419
-1.872000 -13.806000 6.049472
-1.825200 -13.806000 6.025776
-1.778400 -13.806000 6.002162
-1.731600 -13.806000 5.988796
-1.684800 -13.806000 5.976200
-1.638000 -13.806000 5.970619
-1.591200 -13.806000 5.958443
-1.544400 -13.806000 5.949409
-1.497600 -13.806000 5.939236
-1.450800 -13.806000 5.928575
-1.404000 -13.806000 5.923665
-1.357200 -13.806000 5.923665
-1.310400 -13.806000 5.923665
-1.263600 -13.806000 5.923665
-1.216800 -13.806000 5.918528
-1.170000 -13.806000 5.933694
-1.123200 -13.806000 5.933694
-1.076400 -13.806000 5.925534
-1.029600 -13.806000 5.915040
-0.982800 -13.806000 5.900080
-0.936000 -13.806000 5.901344
-0.889200 -13.806000 5.900458
-0.842400 -13.806000 5.892747
-0.795600 -13.806000 5.898100
-0.748800 -13.806000 5.900458
-0.702000 -13.806000 5.906054
-0.655200 -13.806000 5.900458
-0.608400 -13.806000 5.891772
-0.561600 -13.806000 5.892115
-0.514800 -13.806000 5.906526
-0.468000 -13.806000 5.892115
-0.421200 -13.806000 5.892115
-0.374400 -13.806000 5.880744
-0.327600 -13.806000 5.895231
-0.280800 -13.806000 5.904964
-0.234000 -13.806000 5.899904
-0.187200 -13.806000 5.887738
-0.140400 -13.806000 5.893157
-0.093600 -13.806000 5.875179
-0.046800 -13.806000 5.870760
0.000000 -13.806000 5.849981
0.046800 -13.806000 5.848027
0.093600 -13.806000 5.849981
0.140400 -13.806000 5.868066
0.187200 -13.806000 5.868066
0.234000 -13.806000 5.880852
0.280800 -13.806000 5.896820
0.327600 -13.806000 5.898263
0.374400 -13.806000 5.893987
0.421200 -13.806000 5.880852
0.468000 -13.806000 5.860037
0.514800 -13.806000 5.857547
0.561600 -13.806000 5.850801
0.608400 -13.806000 5.834209
0.655200 -13.806000 5.834209
0.702000 -13.806000 5.829825
0.748800 -13.806000 5.822964
0.795600 -13.806000 5.817875
0.842400 -13.806000 5.813060
0.889200 -13.806000 5.814798
0.936000 -13.806000 5.809697
0.982800 -13.806000 5.809697
1.029600 -13.806000 5.814798
1.076400 -13.806000 5.819393
1.123200 -13.806000 5.822290
1.170000 -13.806000 5.810234
1.216800 -13.806000 5.805374
1.263600 -13.806000 5.810515
1.310400 -13.806000 5.807773
1.357200 -13.806000 5.807773
1.404000 -13.806000 5.808781
1.450800 -13.806000 5.808781
1.497600 -13.806000 5.825118
1.544400 -13.806000 5.842831
1.591200 -13.806000 5.846506
1.638000 -13.806000 5.856945
1.684800 -13.806000 5.867980
1.731600 -13.806000 5.856945
1.778400 -13.806000 5.851878
1.825200 -13.806000 5.851878
1.872000 -13.806000 5.851878
1.918800 -13.806000 5.851878
1.965600 -13.806000 5.853258
2.012400 -13.806000 5.851121
2.059200 -13.806000 5.862672
2.106000 -13.806000 5.862672
2.152800 -13.806000 5.853258
2.199600 -13.806000 5.857086
2.246400 -13.806000 5.851121
2.293200 -13.806000 5.847609
2.340000 -13.806000 5.869677
2.386800 -13.806000 5.857086
2.433600 -13.806000 5.857086
2.480400 -13.806000 5.885211
2.527200 -13.806000 5.889801
2.574000 -13.806000 5.913193
2.620800 -13.806000 5.937936
2.667600 -13.806000 5.978212
2.714400 -13.806000 5.986894
2.761200 -13.806000 5.988248
2.808000 -13.806000 5.973440
2.854800 -13.806000 5.967510
2.901600 -13.806000 5.942716
2.948400 -13.806000 5.942716
2.995200 -13.806000 5.938526
3.042000 -13.806000 5.935448
3.088800 -13.806000 5.939005
3.135600 -13.806000 5.935448
3.182400 -13.806000 5.937697
3.229200 -13.806000 5.941383
3.276000 -13.806000 5.971009
3.322800 -13.806000 5.974499
3.369600 -13.806000 5.964557
3.416400 -13.806000 5.974499
3.463200 -13.806000 5.998979
3.510000 -13.806000 6.004622
3.556800 -13.806000 6.023655
3.603600 -13.806000 6.024558
3.650400 -13.806000 6.059237
3.697200 -13.806000 6.080848
3.744000 -13.806000 6.080848
3.790800 -13.806000 6.059237
3.837600 -13.806000 6.026603
3.884400 -13.806000 6.012902
3.931200 -13.806000 6.042742
3.978000 -13.806000 6.011030
4.024800 -13.806000 6.046079
4.071600 -13.806000 6.075878
4.118400 -13.806000 6.093061
4.165200 -13.806000 6.119087
4.212000 -13.806000 6.141284
4.258800 -13.806000 6.121241
4.305600 -13.806000 6.152179
4.352400 -13.806000 6.154655
4.399200 -13.806000 6.155993
4.446000 -13.806000 6.159876
4.492800 -13.806000 6.165133
4.539600 -13.806000 6.165133
4.586400 -13.806000 6.197078
4.633200 -13.806000 6.203074
4.680000 -13.806000 6.205700
4.726800 -13.806000 6.207067
4.773600 -13.806000 6.221853
4.820400 -13.806000 6.244261
4.867200 -13.806000 6.261333
4.914000 -13.806000 6.305502
4.960800 -13.806000 6.318487
5.007600 -13.806000 6.337039
5.054400 -13.806000 6.389986
5.101200 -13.806000 6.362257
5.148000 -13.806000 6.342694
5.194800 -13.806000 6.361138
5.241600 -13.806000 6.342694
5.288400 -13.806000 6.339028
5.335200 -13.806000 6.339028
5.382000 -13.806000 6.348910
5.428800 -13.806000 6.362872
5.475600 -13.806000 6.382059
5.522400 -13.806000 6.404799
5.569200 -13.806000 6.418755
5.616000 -13.806000 6.441016
5.662800 -13.806000 6.473005
5.709600 -13.806000 6.487964
5.756400 -13.806000 6.483672
5.803200 -13.806000 6.492756
5.850000 -13.806000 6.498168
5.896800 -13.806000 6.498168
5.943600 -13.806000 6.502038
5.990400 -13.806000 6.498168
6.037200 -13.806000 6.506256
6.084000 -13.806000 6.532160
6.130800 -13.806000 6.560149
6.177600 -13.806000 6.562806
6.224400 -13.806000 6.602572
6.271200 -13.806000 6.630763
6.318000 -13.806000 6.645811
6.364800 -13.806000 6.651305
6.411600 -13.806000 6.651305
6.458400 -13.806000 6.686781
6.505200 -13.806000 6.726793
6.552000 -13.806000 6.750928
6.598800 -13.806000 6.770665
6.645600 -13.806000 6.775626
6.692400 -13.806000 6.798261
6.739200 -13.806000 6.807728
6.786000 -13.806000 6.831133
6.832800 -13.806000 6.877508
6.879600 -13.806000 6.920028
6.926400 -13.806000 6.928540
6.973200 -13.806000 6.942305
7.020000 -13.806000 6.964585
7.066800 -13.806000 6.992083
7.113600 -13.806000 6.992083
7.160400 -13.806000 7.050540
7.207200 -13.806000 7.084208
7.254000 -13.806000 7.112540
7.300800 -13.806000 7.161367
7.347600 -13.806000 7.163040
7.394400 -13.806000 7.192594
7.441200 -13.806000 7.192594
7.488000 -13.806000 7.224314
7.534800 -13.806000 7.255517
7.581600 -13.806000 7.291440
7.628400 -13.806000 7.316980
7.675200 -13.806000 7.356672
7.722000 -13.806000 7.398876
7.768800 -13.806000 7.447245
7.815600 -13.806000 7.496278
7.862400 -13.806000 7.519220
7.909200 -13.806000 7.603124
7.956000 -13.806000 7.661295
8.002800 -13.806000 7.713429
8.049600 -13.806000 7.812098
8.096400 -13.806000 7.898653
8.143200 -13.806000 8.035466
8.190000 -13.806000 8.211146
8.236800 -13.806000 8.212557
8.283600 -13.806000 8.221269
8.330400 -13.806000 8.255823
12.776400 -13.806000 7.522600
12.823200 -13.806000 7.529718
12.963600 -13.806000 7.501905
13.010400 -13.806000 7.501898
13.057200 -13.806000 7.501898
13.104000 -13.806000 7.519393
13.150800 -13.806000 7.528454
13.197600 -13.806000 7.534604
13.244400 -13.806000 7.545441
13.291200 -13.806000 7.554224
13.338000 -13.806000 7.554224
13.618800 -13.806000 7.555907
13.665600 -13.806000 7.550908
13.712400 -13.806000 7.558963
13.759200 -13.806000 7.574891
13.806000 -13.806000 7.586534
13.852800 -13.806000 7.586075
13.946400 -13.806000 7.586075
13.993200 -13.806000 7.597926
14.274000 -13.806000 7.617011
14.320800 -13.806000 7.617011
14.367600 -13.806000 7.617011
14.414400 -13.806000 7.609797
14.461200 -13.806000 7.610630
14.508000 -13.806000 7.609797
16.520400 -13.806000 4.267167
17.409600 -13.806000 0.331342
17.456400 -13.806000 0.084910
-18.720000 -13.759200 0.000000
-18.673200 -13.759200 0.000000
-18.626400 -13.759200 0.000000
-18.579600 -13.759200 -14.804034
-18.532800 -13.759200 -14.758229
-18.486000 -13.759200 -14.696728
-18.439200 -13.759200 -14.658792
-18.392400 -13.759200 -14.652899
-18.345600 -13.759200 -14.648095
-18.298800 -13.759200 -14.620935
-18.252000 -13.759200 -14.648095
-18.205200 -13.759200 -14.625197
-18.158400 -13.759200 -14.570740
-18.111600 -13.759200 -14.520424
-18.064800 -13.759200 -14.513832
-18.018000 -13.759200 -14.418005
-17.971200 -13.759200 -14.406307
-17.924400 -13.759200 -14.405677
-17.877600 -13.759200 -14.342507
-17.830800 -13.759200 -14.375556
-17.784000 -13.759200 -14.344853
-17.737200 -13.759200 -14.344853
-17.690400 -13.759200 -14.343924
-17.643600 -13.759200 -14.340120
-17.596800 -13.759200 -14.308802
-17.550000 -13.759200 -14.307851
-17.503200 -13.759200 -14.307273
-17.456400 -13.759200 -14.262027
-17.409600 -13.759200 -14.221383
-17.362800 -13.759200 -14.217976
-17.316000 -13.759200 -14.201121
-17.269200 -13.759200 -14.198580
-17.222400 -13.759200 -14.212668
-17.175600 -13.759200 -14.187180
-17.128800 -13.759200 -14.198580
-17.082000 -13.759200 -14.187180
-17.035200 -13.759200 -14.172620
-16.988400 -13.759200 -14.116330
-16.941600 -13.759200 -14.093050
-16.894800 -13.759200 -14.084067
-16.848000 -13.759200 -14.070673
-16.801200 -13.759200 -14.069725
-16.754400 -13.759200 -14.070673
-16.707600 -13.759200 -14.050186
-16.660800 -13.759200 -14.050186
-16.614000 -13.759200 -14.020690
-16.567200 -13.759200 -13.961554
-16.520400 -13.759200 -13.940622
-16.473600 -13.759200 -13.940622
-16.426800 -13.759200 -13.940622
-16.380000 -13.759200 -13.913093
-16.333200 -13.759200 -13.912971
-16.286400 -13.759200 -13.912971
-16.239600 -13.759200 -13.889584
-16.192800 -13.759200 -13.872657
-16.146000 -13.759200 -13.795406
-16.099200 -13.759200 -13.719295
-16.052400 -13.759200 -13.650513
-16.005600 -13.759200 -13.594134
-15.958800 -13.759200 -13.524297
-14.461200 -13.759200 5.056262
-14.414400 -13.759200 5.129207
-14.367600 -13.759200 5.168564
-14.320800 -13.759200 5.207969
-14.274000 -13.759200 5.230802
-14.227200 -13.759200 5.263726
-14.180400 -13.759200 5.281806
-14.133600 -13.759200 5.290673
-14.086800 -13.759200 5.313186
-14.040000 -13.759200 5.331567
-13.993200 -13.759200 5.346454
-13.946400 -13.759200 5.360504
-13.899600 -13.759200 5.394557
-13.852800 -13.759200 5.408158
-13.806000 -13.759200 5.411547
-13.759200 -13.759200 5.416239
-13.712400 -13.759200 5.419242
-13.665600 -13.759200 5.419917
-13.618800 -13.759200 5.421464
-13.572000 -13.759200 5.421730
-13.525200 -13.759200 5.432569
-13.478400 -13.759200 5.437363
-13.431600 -13.759200 5.438994
-13.384800 -13.759200 5.441094
-13.338000 -13.759200 5.446772
-13.291200 -13.759200 5.454947
-13.244400 -13.759200 5.488795
-13.197600 -13.759200 5.509064
-13.150800 -13.759200 5.596229
-13.104000 -13.759200 5.617124
-13.057200 -13.759200 5.680208
-6.130800 -13.759200 10.510689
-6.084000 -13.759200 8.095962
-6.037200 -13.759200 8.017344
-5.990400 -13.759200 7.854255
-5.943600 -13.759200 7.864463
-5.896800 -13.759200 7.907092
-5.850000 -13.759200 7.899145
-5.803200 -13.759200 7.879016
-5.756400 -13.759200 7.878615
-5.709600 -13.759200 7.854255
-5.662800 -13.759200 7.802819
-5.616000 -13.759200 7.724483
-5.569200 -13.759200 7.707277
-5.522400 -13.759200 7.645212
-5.475600 -13.759200 7.616525
-5.428800 -13.759200 7.580522
-5.382000 -13.759200 7.555001
-5.335200 -13.759200 7.485015
-5.288400 -13.759200 7.452206
-5.241600 -13.759200 7.405975
-5.194800 -13.759200 7.368079
-5.148000 -13.759200 7.324503
-5.101200 -13.759200 7.312692
-5.054400 -13.759200 7.303574
-5.007600 -13.759200 7.300559
-4.960800 -13.759200 7.278843
-4.914000 -13.759200 7.267329
-4.867200 -13.759200 7.253683
-4.820400 -13.759200 7.218057
-4.773600 -13.759200 7.174254
-4.726800 -13.759200 7.109580
-4.680000 -13.759200 7.049886
-4.633200 -13.759200 6.978389
-4.586400 -13.759200 6.938052
-4.539600 -13.759200 6.922307
-4.492800 -13.759200 6.910554
-4.446000 -13.759200 6.867073
-4.399200 -13.759200 6.843376
-4.352400 -13.759200 6.816463
-4.305600 -13.759200 6.803976
-4.258800 -13.759200 6.782919
-4.212000 -13.759200 6.767147
-4.165200 -13.759200 6.740189
-4.118400 -13.759200 6.740189
-4.071600 -13.759200 6.726329
-4.024800 -13.759200 6.725454
-3.978000 -13.759200 6.685019
-3.931200 -13.759200 6.685019
-3.884400 -13.759200 6.685019
-3.837600 -13.759200 6.681267
-3.790800 -13.759200 6.610985
-3.744000 -13.759200 6.599309
-3.697200 -13.759200 6.581720
-3.650400 -13.759200 6.569557
-3.603600 -13.759200 6.535789
-3.556800 -13.759200 6.499758
-3.510000 -13.759200 6.470197
-3.463200 -13.759200 6.454223
-3.416400 -13.759200 6.425466
-3.369600 -13.759200 6.413803
-3.322800 -13.759200 6.392767
-3.276000 -13.759200 6.382347
-3.229200 -13.759200 6.374400
-3.182400 -13.759200 6.354773
-3.135600 -13.759200 6.335411
-3.088800 -13.759200 6.319110
-3.042000 -13.759200 6.295277
-2.995200 -13.759200 6.281435
-2.948400 -13.759200 6.285105
-2.901600 -13.759200 6.281149
-2.854800 -13.759200 6.261375
-2.808000 -13.759200 6.250582
-2.761200 -13.759200 6.249855
-2.714400 -13.759200 6.238592
-2.667600 -13.759200 6.205011
-2.620800 -13.759200 6.195528
-2.574000 -13.759200 6.195026
-2.527200 -13.759200 6.193103
-2.480400 -13.759200 6.193103
-2.433600 -13.759200 6.192798
-2.386800 -13.759200 6.192588
-2.340000 -13.759200 6.161809
-2.293200 -13.759200 6.161102
-2.246400 -13.759200 6.141837
-2.199600 -13.759200 6.141837
-2.152800 -13.759200 6.136294
-2.106000 -13.759200 6.106391
-2.059200 -13.759200 6.092370
-2.012400 -13.759200 6.100672
-1.965600 -13.759200 6.077419
-1.918800 -13.759200 6.037287
-1.872000 -13.759200 6.007858
-1.825200 -13.759200 6.007858
-1.778400 -13.759200 5.990589
-1.731600 -13.759200 5.985120
-1.684800 -13.759200 5.970619
-1.638000 -13.759200 5.959392
-1.591200 -13.759200 5.954757
-1.544400 -13.759200 5.938309
-1.497600 -13.759200 5.919079
-1.450800 -13.759200 5.916343
-1.404000 -13.759200 5.916343
-1.357200 -13.759200 5.910912
-1.310400 -13.759200 5.910912
-1.263600 -13.759200 5.906875
-1.216800 -13.759200 5.904023
-1.170000 -13.759200 5.902934
-1.123200 -13.759200 5.905939
-1.076400 -13.759200 5.901344
-1.029600 -13.759200 5.900080
-0.982800 -13.759200 5.899122
-0.936000 -13.759200 5.899122
-0.889200 -13.759200 5.900080
-0.842400 -13.759200 5.892747
-0.795600 -13.759200 5.890994
-0.748800 -13.759200 5.892747
-0.702000 -13.759200 5.898100
-0.655200 -13.759200 5.892115
-0.608400 -13.759200 5.891772
-0.561600 -13.759200 5.891772
-0.514800 -13.759200 5.904964
-0.468000 -13.759200 5.891772
-0.421200 -13.759200 5.892115
-0.374400 -13.759200 5.883458
-0.327600 -13.759200 5.895231
-0.280800 -13.759200 5.906173
-0.234000 -13.759200 5.906173
-0.187200 -13.759200 5.892571
-0.140400 -13.759200 5.899904
-0.093600 -13.759200 5.880885
-0.046800 -13.759200 5.875179
0.000000 -13.759200 5.848027
0.046800 -13.759200 5.833171
0.093600 -13.759200 5.846619
0.140400 -13.759200 5.846619
0.187200 -13.759200 5.846619
0.234000 -13.759200 5.868050
0.280800 -13.759200 5.883425
0.327600 -13.759200 5.891384
0.374400 -13.759200 5.889138
0.421200 -13.759200 5.868050
0.468000 -13.759200 5.857547
0.514800 -13.759200 5.850158
0.561600 -13.759200 5.849868
0.608400 -13.759200 5.834209
0.655200 -13.759200 5.836279
0.702000 -13.759200 5.826920
0.748800 -13.759200 5.822964
0.795600 -13.759200 5.814798
0.842400 -13.759200 5.794908
0.889200 -13.759200 5.809697
0.936000 -13.759200 5.784285
0.982800 -13.759200 5.778489
1.029600 -13.759200 5.785320
1.076400 -13.759200 5.775609
1.123200 -13.759200 5.810234
1.170000 -13.759200 5.809697
1.216800 -13.759200 5.774772
1.263600 -13.759200 5.808781
1.310400 -13.759200 5.777667
1.357200 -13.759200 5.781665
1.404000 -13.759200 5.807773
1.450800 -13.759200 5.805107
1.497600 -13.759200 5.807773
1.544400 -13.759200 5.828991
1.591200 -13.759200 5.836838
1.638000 -13.759200 5.841952
1.684800 -13.759200 5.836838
1.731600 -13.759200 5.836838
1.778400 -13.759200 5.836838
1.825200 -13.759200 5.840016
1.872000 -13.759200 5.850969
1.918800 -13.759200 5.853258
1.965600 -13.759200 5.860175
2.012400 -13.759200 5.860175
2.059200 -13.759200 5.865612
2.106000 -13.759200 5.862672
2.152800 -13.759200 5.860175
2.199600 -13.759200 5.862672
2.246400 -13.759200 5.857086
2.293200 -13.759200 5.857086
2.340000 -13.759200 5.869677
2.386800 -13.759200 5.853422
2.433600 -13.759200 5.857086
2.480400 -13.759200 5.876848
2.527200 -13.759200 5.876848
2.574000 -13.759200 5.908142
2.620800 -13.759200 5.913193
2.667600 -13.759200 5.937936
2.714400 -13.759200 5.944968
2.761200 -13.759200 5.973089
2.808000 -13.759200 5.944968
2.854800 -13.759200 5.944807
2.901600 -13.759200 5.939005
2.948400 -13.759200 5.942716
2.995200 -13.759200 5.939005
3.042000 -13.759200 5.939005
3.088800 -13.759200 5.941383
3.135600 -13.759200 5.941341
3.182400 -13.759200 5.938900
3.229200 -13.759200 5.941341
3.276000 -13.759200 5.941383
3.322800 -13.759200 5.957413
3.369600 -13.759200 5.944749
3.416400 -13.759200 5.964557
3.463200 -13.759200 5.977563
3.510000 -13.759200 6.004559
3.556800 -13.759200 6.015066
3.603600 -13.759200 6.005748
3.650400 -13.759200 6.026603
3.697200 -13.759200 6.037858
3.744000 -13.759200 6.059237
3.790800 -13.759200 6.042742
3.837600 -13.759200 6.009447
3.884400 -13.759200 6.009447
3.931200 -13.759200 6.014716
3.978000 -13.759200 6.011030
4.024800 -13.759200 6.042742
4.071600 -13.759200 6.063907
4.118400 -13.759200 6.082713
4.165200 -13.759200 6.101726
4.212000 -13.759200 6.121241
4.258800 -13.759200 6.121241
4.305600 -13.759200 6.141638
4.352400 -13.759200 6.148890
4.399200 -13.759200 6.154655
4.446000 -13.759200 6.159876
4.492800 -13.759200 6.161440
4.539600 -13.759200 6.160282
4.586400 -13.759200 6.197078
4.633200 -13.759200 6.203074
4.680000 -13.759200 6.205700
4.726800 -13.759200 6.205700
4.773600 -13.759200 6.215084
4.820400 -13.759200 6.250046
4.867200 -13.759200 6.270987
4.914000 -13.759200 6.305502
4.960800 -13.759200 6.317510
5.007600 -13.759200 6.330401
5.054400 -13.759200 6.343356
5.101200 -13.759200 6.361138
5.148000 -13.759200 6.342694
5.194800 -13.759200 6.342694
5.241600 -13.759200 6.342694
5.288400 -13.759200 6.341640
5.335200 -13.759200 6.336842
5.382000 -13.759200 6.342694
5.428800 -13.759200 6.357485
5.475600 -13.759200 6.362872
5.522400 -13.759200 6.382059
5.569200 -13.759200 6.404799
5.616000 -13.759200 6.436728
5.662800 -13.759200 6.453536
5.709600 -13.759200 6.473005
5.756400 -13.759200 6.474204
5.803200 -13.759200 6.480420
5.850000 -13.759200 6.483672
5.896800 -13.759200 6.492756
5.943600 -13.759200 6.502038
5.990400 -13.759200 6.496830
6.037200 -13.759200 6.509349
6.084000 -13.759200 6.532160
6.130800 -13.759200 6.560149
6.177600 -13.759200 6.567653
6.224400 -13.759200 6.602572
6.271200 -13.759200 6.613950
6.318000 -13.759200 6.634050
6.364800 -13.759200 6.634050
6.411600 -13.759200 6.645811
6.458400 -13.759200 6.658864
6.505200 -13.759200 6.692135
6.552000 -13.759200 6.726793
6.598800 -13.759200 6.756487
6.645600 -13.759200 6.770665
6.692400 -13.759200 6.789005
6.739200 -13.759200 6.805284
6.786000 -13.759200 6.828320
6.832800 -13.759200 6.861110
6.879600 -13.759200 6.915972
6.926400 -13.759200 6.920028
6.973200 -13.759200 6.928540
7.020000 -13.759200 6.947921
7.066800 -13.759200 6.979017
7.113600 -13.759200 6.967667
7.160400 -13.759200 6.992083
7.207200 -13.759200 7.050540
7.254000 -13.759200 7.092495
7.300800 -13.759200 7.135024
7.347600 -13.759200 7.163040
7.394400 -13.759200 7.184989
7.441200 -13.759200 7.184989
7.488000 -13.759200 7.224314
7.534800 -13.759200 7.255219
7.581600 -13.759200 7.295225
7.628400 -13.759200 7.313279
7.675200 -13.759200 7.363150
7.722000 -13.759200 7.398876
7.768800 -13.759200 7.447245
7.815600 -13.759200 7.477228
7.862400 -13.759200 7.505462
7.909200 -13.759200 7.601868
7.956000 -13.759200 7.639450
8.002800 -13.759200 7.693490
8.049600 -13.759200 7.757492
8.096400 -13.759200 7.845944
8.143200 -13.759200 8.026711
8.190000 -13.759200 8.115095
8.236800 -13.759200 8.211146
8.283600 -13.759200 8.221269
8.330400 -13.759200 8.272158
12.729600 -13.759200 7.529718
12.776400 -13.759200 7.522600
12.823200 -13.759200 7.529718
12.963600 -13.759200 7.501636
13.010400 -13.759200 7.500045
13.057200 -13.759200 7.501636
13.104000 -13.759200 7.501996
13.150800 -13.759200 7.521229
13.197600 -13.759200 7.527441
13.244400 -13.759200 7.534604
13.291200 -13.759200 7.551983
13.338000 -13.759200 7.551983
13.525200 -13.759200 7.550908
13.665600 -13.759200 7.546295
13.712400 -13.759200 7.546295
13.759200 -13.759200 7.550908
13.806000 -13.759200 7.565145
13.899600 -13.759200 7.565145
13.946400 -13.759200 7.572852
13.993200 -13.759200 7.597926
14.040000 -13.759200 7.602648
14.227200 -13.759200 7.609220
14.274000 -13.759200 7.617011
14.320800 -13.759200 7.622943
14.367600 -13.759200 7.628979
14.414400 -13.759200 7.622943
17.362800 -13.759200 0.671503
17.456400 -13.759200 0.299407
-18.720000 -13.712400 0.000000
-18.673200 -13.712400 0.000000
-18.626400 -13.712400 0.000000
-18.579600 -13.712400 -14.822419
-18.532800 -13.712400 -14.759450
-18.486000 -13.712400 -14.723133
-18.439200 -13.712400 -14.667100
-18.392400 -13.712400 -14.651118
-18.345600 -13.712400 -14.630329
-18.298800 -13.712400 -14.620935
-18.252000 -13.712400 -14.622975
-18.205200 -13.712400 -14.620935
-18.158400 -13.712400 -14.570740
-18.111600 -13.712400 -14.566360
-18.064800 -13.712400 -14.520424
-18.018000 -13.712400 -14.499752
-17.971200 -13.712400 -14.465648
-17.924400 -13.712400 -14.447876
-17.877600 -13.712400 -14.377845
-17.830800 -13.712400 -14.377845
-17.784000 -13.712400 -14.362969
-17.737200 -13.712400 -14.377845
-17.690400 -13.712400 -14.377845
-17.643600 -13.712400 -14.362969
-17.596800 -13.712400 -14.340120
-17.550000 -13.712400 -14.340120
-17.503200 -13.712400 -14.318678
-17.456400 -13.712400 -14.270212
-17.409600 -13.712400 -14.247027
-17.362800 -13.712400 -14.247027
-17.316000 -13.712400 -14.224814
-17.269200 -13.712400 -14.204231
-17.222400 -13.712400 -14.224814
-17.175600 -13.712400 -14.197050
-17.128800 -13.712400 -14.198580
-17.082000 -13.712400 -14.187180
-17.035200 -13.712400 -14.121544
-16.988400 -13.712400 -14.099542
-16.941600 -13.712400 -14.093050
-16.894800 -13.712400 -14.084067
-16.848000 -13.712400 -14.070673
-16.801200 -13.712400 -14.058101
-16.754400 -13.712400 -14.035883
-16.707600 -13.712400 -14.020214
-16.660800 -13.712400 -14.020690
-16.614000 -13.712400 -14.020214
-16.567200 -13.712400 -13.973569
-16.520400 -13.712400 -13.945288
-16.473600 -13.712400 -13.944473
-16.426800 -13.712400 -13.940622
-16.380000 -13.712400 -13.913093
-16.333200 -13.712400 -13.906079
-16.286400 -13.712400 -13.876120
-16.239600 -13.712400 -13.849626
-16.192800 -13.712400 -13.835110
-16.146000 -13.712400 -13.770365
-16.099200 -13.712400 -13.692879
-16.052400 -13.712400 -13.613641
-16.005600 -13.712400 -13.579250
-15.958800 -13.712400 -13.402787
-14.461200 -13.712400 5.104079
-14.414400 -13.712400 5.154234
-14.367600 -13.712400 5.206683
-14.320800 -13.712400 5.230802
-14.274000 -13.712400 5.264195
-14.227200 -13.712400 5.288276
-14.180400 -13.712400 5.290695
-14.133600 -13.712400 5.313186
-14.086800 -13.712400 5.328666
-14.040000 -13.712400 5.339849
-13.993200 -13.712400 5.360504
-13.946400 -13.712400 5.394557
-13.899600 -13.712400 5.411547
-13.852800 -13.712400 5.416239
-13.806000 -13.712400 5.422540
-13.759200 -13.712400 5.426790
-13.712400 -13.712400 5.428707
-13.665600 -13.712400 5.426790
-13.618800 -13.712400 5.426790
-13.572000 -13.712400 5.426529
-13.525200 -13.712400 5.433699
-13.478400 -13.712400 5.438994
-13.431600 -13.712400 5.439490
-13.384800 -13.712400 5.445824
-13.338000 -13.712400 5.471441
-13.291200 -13.712400 5.488795
-13.244400 -13.712400 5.510357
-13.197600 -13.712400 5.581207
-13.150800 -13.712400 5.611755
-13.104000 -13.712400 5.732313
-6.177600 -13.712400 12.452134
-6.130800 -13.712400 8.237582
-6.084000 -13.712400 8.104669
-6.037200 -13.712400 8.053704
-5.990400 -13.712400 7.995468
-5.943600 -13.712400 7.962485
-5.896800 -13.712400 7.940702
-5.850000 -13.712400 7.940774
-5.803200 -13.712400 7.907092
-5.756400 -13.712400 7.879016
-5.709600 -13.712400 7.855303
-5.662800 -13.712400 7.812607
-5.616000 -13.712400 7.755868
-5.569200 -13.712400 7.721206
-5.522400 -13.712400 7.698549
-5.475600 -13.712400 7.634893
-5.428800 -13.712400 7.610709
-5.382000 -13.712400 7.569501
-5.335200 -13.712400 7.496500
-5.288400 -13.712400 7.452206
-5.241600 -13.712400 7.420752
-5.194800 -13.712400 7.385918
-5.148000 -13.712400 7.366049
-5.101200 -13.712400 7.321870
-5.054400 -13.712400 7.310575
-5.007600 -13.712400 7.305594
-4.960800 -13.712400 7.284731
-4.914000 -13.712400 7.270864
-4.867200 -13.712400 7.240954
-4.820400 -13.712400 7.192309
-4.773600 -13.712400 7.152993
-4.726800 -13.712400 7.085296
-4.680000 -13.712400 7.035551
-4.633200 -13.712400 6.978389
-4.586400 -13.712400 6.937170
-4.539600 -13.712400 6.922307
-4.492800 -13.712400 6.910554
-4.446000 -13.712400 6.857924
-4.399200 -13.712400 6.841687
-4.352400 -13.712400 6.803976
-4.305600 -13.712400 6.802073
-4.258800 -13.712400 6.775015
-4.212000 -13.712400 6.767147
-4.165200 -13.712400 6.749194
-4.118400 -13.712400 6.749194
-4.071600 -13.712400 6.732938
-4.024800 -13.712400 6.726838
-3.978000 -13.712400 6.702718
-3.931200 -13.712400 6.701725
-3.884400 -13.712400 6.686297
-3.837600 -13.712400 6.682653
-3.790800 -13.712400 6.618903
-3.744000 -13.712400 6.599309
-3.697200 -13.712400 6.587062
-3.650400 -13.712400 6.554972
-3.603600 -13.712400 6.539514
-3.556800 -13.712400 6.486812
-3.510000 -13.712400 6.461684
-3.463200 -13.712400 6.429555
-3.416400 -13.712400 6.416812
-3.369600 -13.712400 6.408666
-3.322800 -13.712400 6.392767
-3.276000 -13.712400 6.379406
-3.229200 -13.712400 6.365957
-3.182400 -13.712400 6.337199
-3.135600 -13.712400 6.320581
-3.088800 -13.712400 6.314900
-3.042000 -13.712400 6.296059
-2.995200 -13.712400 6.282654
-2.948400 -13.712400 6.296906
-2.901600 -13.712400 6.285105
-2.854800 -13.712400 6.284856
-2.808000 -13.712400 6.281149
-2.761200 -13.712400 6.277790
-2.714400 -13.712400 6.249855
-2.667600 -13.712400 6.211176
-2.620800 -13.712400 6.197670
-2.574000 -13.712400 6.193371
-2.527200 -13.712400 6.187530
-2.480400 -13.712400 6.184022
-2.433600 -13.712400 6.165626
-2.386800 -13.712400 6.165626
-2.340000 -13.712400 6.148562
-2.293200 -13.712400 6.138741
-2.246400 -13.712400 6.131345
-2.199600 -13.712400 6.131345
-2.152800 -13.712400 6.114704
-2.106000 -13.712400 6.110863
-2.059200 -13.712400 6.091917
-2.012400 -13.712400 6.092370
-1.965600 -13.712400 6.083624
-1.918800 -13.712400 6.068566
-1.872000 -13.712400 6.014686
-1.825200 -13.712400 6.007858
-1.778400 -13.712400 5.982252
-1.731600 -13.712400 5.978872
-1.684800 -13.712400 5.962192
-1.638000 -13.712400 5.952527
-1.591200 -13.712400 5.944549
-1.544400 -13.712400 5.928575
-1.497600 -13.712400 5.910912
-1.450800 -13.712400 5.906875
-1.404000 -13.712400 5.902934
-1.357200 -13.712400 5.901020
-1.310400 -13.712400 5.902934
-1.263600 -13.712400 5.902934
-1.216800 -13.712400 5.901020
-1.170000 -13.712400 5.900592
-1.123200 -13.712400 5.901020
-1.076400 -13.712400 5.899122
-1.029600 -13.712400 5.896015
-0.982800 -13.712400 5.896015
-0.936000 -13.712400 5.892747
-0.889200 -13.712400 5.895753
-0.842400 -13.712400 5.890994
-0.795600 -13.712400 5.888957
-0.748800 -13.712400 5.898100
-0.702000 -13.712400 5.900458
-0.655200 -13.712400 5.906054
-0.608400 -13.712400 5.900458
-0.561600 -13.712400 5.904964
-0.514800 -13.712400 5.916059
-0.468000 -13.712400 5.895231
-0.421200 -13.712400 5.892115
-0.374400 -13.712400 5.884322
-0.327600 -13.712400 5.884712
-0.280800 -13.712400 5.904964
-0.234000 -13.712400 5.897776
-0.187200 -13.712400 5.886134
-0.140400 -13.712400 5.893157
-0.093600 -13.712400 5.882460
-0.046800 -13.712400 5.880122
0.000000 -13.712400 5.851450
0.046800 -13.712400 5.833171
0.093600 -13.712400 5.838027
0.140400 -13.712400 5.838027
0.187200 -13.712400 5.841407
0.234000 -13.712400 5.846619
0.280800 -13.712400 5.868066
0.327600 -13.712400 5.880852
0.374400 -13.712400 5.877032
0.421200 -13.712400 5.857547
0.468000 -13.712400 5.850801
0.514800 -13.712400 5.842862
0.561600 -13.712400 5.829825
0.608400 -13.712400 5.813095
0.655200 -13.712400 5.813095
0.702000 -13.712400 5.794908
0.748800 -13.712400 5.813060
0.795600 -13.712400 5.793454
0.842400 -13.712400 5.786774
0.889200 -13.712400 5.786774
0.936000 -13.712400 5.778489
0.982800 -13.712400 5.775609
1.029600 -13.712400 5.802081
1.076400 -13.712400 5.774772
1.123200 -13.712400 5.802081
1.170000 -13.712400 5.809697
1.216800 -13.712400 5.781665
1.263600 -13.712400 5.810234
1.310400 -13.712400 5.807773
1.357200 -13.712400 5.781665
1.404000 -13.712400 5.807773
1.450800 -13.712400 5.805107
1.497600 -13.712400 5.805107
1.544400 -13.712400 5.816388
1.591200 -13.712400 5.816388
1.638000 -13.712400 5.836838
1.684800 -13.712400 5.828991
1.731600 -13.712400 5.836838
1.778400 -13.712400 5.840016
1.825200 -13.712400 5.850969
1.872000 -13.712400 5.863824
1.918800 -13.712400 5.878855
1.965600 -13.712400 5.865612
2.012400 -13.712400 5.865612
2.059200 -13.712400 5.878855
2.106000 -13.712400 5.865612
2.152800 -13.712400 5.860175
2.199600 -13.712400 5.853258
2.246400 -13.712400 5.851121
2.293200 -13.712400 5.848657
2.340000 -13.712400 5.857086
2.386800 -13.712400 5.848657
2.433600 -13.712400 5.853422
2.480400 -13.712400 5.865157
2.527200 -13.712400 5.865157
2.574000 -13.712400 5.891429
2.620800 -13.712400 5.908142
2.667600 -13.712400 5.921022
2.714400 -13.712400 5.939063
2.761200 -13.712400 5.939063
2.808000 -13.712400 5.939005
2.854800 -13.712400 5.939063
2.901600 -13.712400 5.939005
2.948400 -13.712400 5.939063
2.995200 -13.712400 5.941341
3.042000 -13.712400 5.941341
3.088800 -13.712400 5.944807
3.135600 -13.712400 5.941341
3.182400 -13.712400 5.939442
3.229200 -13.712400 5.939442
3.276000 -13.712400 5.941341
3.322800 -13.712400 5.939442
3.369600 -13.712400 5.938900
3.416400 -13.712400 5.957413
3.463200 -13.712400 5.977563
3.510000 -13.712400 6.004559
3.556800 -13.712400 6.023655
3.603600 -13.712400 6.023655
3.650400 -13.712400 6.036943
3.697200 -13.712400 6.038279
3.744000 -13.712400 6.061168
3.790800 -13.712400 6.038279
3.837600 -13.712400 6.026603
3.884400 -13.712400 6.012902
3.931200 -13.712400 6.014716
3.978000 -13.712400 6.009447
4.024800 -13.712400 6.014716
4.071600 -13.712400 6.046079
4.118400 -13.712400 6.082713
4.165200 -13.712400 6.101726
4.212000 -13.712400 6.109270
4.258800 -13.712400 6.119507
4.305600 -13.712400 6.129993
4.352400 -13.712400 6.141638
4.399200 -13.712400 6.146177
4.446000 -13.712400 6.148890
4.492800 -13.712400 6.148890
4.539600 -13.712400 6.148890
4.586400 -13.712400 6.171550
4.633200 -13.712400 6.197078
4.680000 -13.712400 6.203725
4.726800 -13.712400 6.206972
4.773600 -13.712400 6.221172
4.820400 -13.712400 6.261333
4.867200 -13.712400 6.270987
4.914000 -13.712400 6.291112
4.960800 -13.712400 6.291112
5.007600 -13.712400 6.317510
5.054400 -13.712400 6.334020
5.101200 -13.712400 6.343356
5.148000 -13.712400 6.341640
5.194800 -13.712400 6.342694
5.241600 -13.712400 6.357485
5.288400 -13.712400 6.342694
5.335200 -13.712400 6.341640
5.382000 -13.712400 6.342694
5.428800 -13.712400 6.357485
5.475600 -13.712400 6.375771
5.522400 -13.712400 6.381869
5.569200 -13.712400 6.401487
5.616000 -13.712400 6.431546
5.662800 -13.712400 6.437360
5.709600 -13.712400 6.453536
5.756400 -13.712400 6.456524
5.803200 -13.712400 6.473774
5.850000 -13.712400 6.476275
5.896800 -13.712400 6.480420
5.943600 -13.712400 6.499352
5.990400 -13.712400 6.499352
6.037200 -13.712400 6.527999
6.084000 -13.712400 6.544401
6.130800 -13.712400 6.567653
6.177600 -13.712400 6.603639
6.224400 -13.712400 6.610119
6.271200 -13.712400 6.613950
6.318000 -13.712400 6.645811
6.364800 -13.712400 6.645811
6.411600 -13.712400 6.651305
6.458400 -13.712400 6.658864
6.505200 -13.712400 6.687463
6.552000 -13.712400 6.712021
6.598800 -13.712400 6.743808
6.645600 -13.712400 6.756487
6.692400 -13.712400 6.775626
6.739200 -13.712400 6.782697
6.786000 -13.712400 6.815149
6.832800 -13.712400 6.827069
6.879600 -13.712400 6.861110
6.926400 -13.712400 6.891209
6.973200 -13.712400 6.919959
7.020000 -13.712400 6.941522
7.066800 -13.712400 6.964585
7.113600 -13.712400 6.964585
7.160400 -13.712400 6.984858
7.207200 -13.712400 7.045179
7.254000 -13.712400 7.093118
7.300800 -13.712400 7.126020
7.347600 -13.712400 7.158984
7.394400 -13.712400 7.163040
7.441200 -13.712400 7.178202
7.488000 -13.712400 7.212519
7.534800 -13.712400 7.250457
7.581600 -13.712400 7.265109
7.628400 -13.712400 7.303685
7.675200 -13.712400 7.356672
7.722000 -13.712400 7.398876
7.768800 -13.712400 7.414916
7.815600 -13.712400 7.477030
7.862400 -13.712400 7.496278
7.909200 -13.712400 7.586199
7.956000 -13.712400 7.620580
8.002800 -13.712400 7.657172
8.049600 -13.712400 7.756979
8.096400 -13.712400 7.812098
8.143200 -13.712400 7.958039
8.190000 -13.712400 8.081766
8.236800 -13.712400 8.081766
8.283600 -13.712400 8.115095
8.330400 -13.712400 8.247703
12.916800 -13.712400 7.501905
12.963600 -13.712400 7.501636
13.010400 -13.712400 7.500045
13.057200 -13.712400 7.519393
13.150800 -13.712400 7.545441
13.197600 -13.712400 7.548197
13.244400 -13.712400 7.545441
13.291200 -13.712400 7.557303
13.338000 -13.712400 7.557330
13.384800 -13.712400 7.557330
13.478400 -13.712400 7.544218
13.618800 -13.712400 7.550908
13.665600 -13.712400 7.548035
13.852800 -13.712400 7.551110
13.993200 -13.712400 7.597926
14.040000 -13.712400 7.598527
14.180400 -13.712400 7.627828
14.227200 -13.712400 7.627828
14.414400 -13.712400 7.637559
14.461200 -13.712400 7.636531
14.508000 -13.712400 7.622345
14.554800 -13.712400 7.620327
15.490800 -13.712400 6.285644
15.537600 -13.712400 6.288624
18.673200 -13.712400 0.000000
-18.720000 -13.665600 0.000000
-18.673200 -13.665600 0.000000
-18.626400 -13.665600 0.000000
-18.579600 -13.665600 -14.846264
-18.532800 -13.665600 -14.813022
-18.486000 -13.665600 -14.763509
-18.439200 -13.665600 -14.716620
-18.392400 -13.665600 -14.691337
-18.345600 -13.665600 -14.653936
-18.298800 -13.665600 -14.631024
-18.252000 -13.665600 -14.648095
-18.205200 -13.665600 -14.631024
-18.158400 -13.665600 -14.591481
-18.111600 -13.665600 -14.574542
-18.064800 -13.665600 -14.558079
-18.018000 -13.665600 -14.516048
-17.971200 -13.665600 -14.488394
-17.924400 -13.665600 -14.465648
-17.877600 -13.665600 -14.377845
-17.830800 -13.665600 -14.377845
-17.784000 -13.665600 -14.370573
-17.737200 -13.665600 -14.377845
-17.690400 -13.665600 -14.377845
-17.643600 -13.665600 -14.370573
-17.596800 -13.665600 -14.343186
-17.550000 -13.665600 -14.344123
-17.503200 -13.665600 -14.338371
-17.456400 -13.665600 -14.307273
-17.409600 -13.665600 -14.248056
-17.362800 -13.665600 -14.253413
-17.316000 -13.665600 -14.248056
-17.269200 -13.665600 -14.207202
-17.222400 -13.665600 -14.215963
-17.175600 -13.665600 -14.198580
-17.128800 -13.665600 -14.199437
-17.082000 -13.665600 -14.198580
-17.035200 -13.665600 -14.172386
-16.988400 -13.665600 -14.110037
-16.941600 -13.665600 -14.097198
-16.894800 -13.665600 -14.093037
-16.848000 -13.665600 -14.071405
-16.801200 -13.665600 -14.070673
-16.754400 -13.665600 -14.070673
-16.707600 -13.665600 -14.020214
-16.660800 -13.665600 -14.020690
-16.614000 -13.665600 -14.020214
-16.567200 -13.665600 -13.984141
-16.520400 -13.665600 -13.961554
-16.473600 -13.665600 -13.945288
-16.426800 -13.665600 -13.934748
-16.380000 -13.665600 -13.927653
-16.333200 -13.665600 -13.911025
-16.286400 -13.665600 -13.849626
-16.239600 -13.665600 -13.835110
-16.192800 -13.665600 -13.793030
-16.146000 -13.665600 -13.708818
-16.099200 -13.665600 -13.661124
-16.052400 -13.665600 -13.582103
-16.005600 -13.665600 -13.474670
-15.631200 -13.665600 -11.516619
-14.554800 -13.665600 5.072869
-14.508000 -13.665600 5.104079
-14.461200 -13.665600 5.148019
-14.414400 -13.665600 5.188174
-14.367600 -13.665600 5.227068
-14.320800 -13.665600 5.263032
-14.274000 -13.665600 5.288403
-14.227200 -13.665600 5.295461
-14.180400 -13.665600 5.313186
-14.133600 -13.665600 5.328666
-14.086800 -13.665600 5.339849
-14.040000 -13.665600 5.363186
-13.993200 -13.665600 5.391279
-13.946400 -13.665600 5.411115
-13.899600 -13.665600 5.416239
-13.852800 -13.665600 5.422540
-13.806000 -13.665600 5.427678
-13.759200 -13.665600 5.427703
-13.712400 -13.665600 5.432569
-13.665600 -13.665600 5.432569
-13.618800 -13.665600 5.432569
-13.572000 -13.665600 5.432054
-13.525200 -13.665600 5.437037
-13.478400 -13.665600 5.440906
-13.431600 -13.665600 5.448866
-13.384800 -13.665600 5.464634
-13.338000 -13.665600 5.488795
-13.291200 -13.665600 5.499021
-13.244400 -13.665600 5.552797
-13.197600 -13.665600 5.607447
-13.150800 -13.665600 5.630970
-6.130800 -13.665600 8.354658
-6.084000 -13.665600 8.143987
-6.037200 -13.665600 8.092189
-5.990400 -13.665600 8.059553
-5.943600 -13.665600 8.053704
-5.896800 -13.665600 8.011875
-5.850000 -13.665600 7.965178
-5.803200 -13.665600 7.940774
-5.756400 -13.665600 7.918798
-5.709600 -13.665600 7.879016
-5.662800 -13.665600 7.829736
-5.616000 -13.665600 7.764042
-5.569200 -13.665600 7.723835
-5.522400 -13.665600 7.700769
-5.475600 -13.665600 7.636696
-5.428800 -13.665600 7.610709
-5.382000 -13.665600 7.555001
-5.335200 -13.665600 7.479265
-5.288400 -13.665600 7.462246
-5.241600 -13.665600 7.421531
-5.194800 -13.665600 7.389035
-5.148000 -13.665600 7.377024
-5.101200 -13.665600 7.335528
-5.054400 -13.665600 7.324503
-5.007600 -13.665600 7.317221
-4.960800 -13.665600 7.304845
-4.914000 -13.665600 7.283746
-4.867200 -13.665600 7.240954
-4.820400 -13.665600 7.192309
-4.773600 -13.665600 7.161881
-4.726800 -13.665600 7.093177
-4.680000 -13.665600 7.046676
-4.633200 -13.665600 6.978389
-4.586400 -13.665600 6.953486
-4.539600 -13.665600 6.934350
-4.492800 -13.665600 6.922307
-4.446000 -13.665600 6.867073
-4.399200 -13.665600 6.843760
-4.352400 -13.665600 6.834092
-4.305600 -13.665600 6.802073
-4.258800 -13.665600 6.775015
-4.212000 -13.665600 6.769143
-4.165200 -13.665600 6.759224
-4.118400 -13.665600 6.749194
-4.071600 -13.665600 6.731279
-4.024800 -13.665600 6.725454
-3.978000 -13.665600 6.700199
-3.931200 -13.665600 6.699519
-3.884400 -13.665600 6.682653
-3.837600 -13.665600 6.681267
-3.790800 -13.665600 6.610985
-3.744000 -13.665600 6.587933
-3.697200 -13.665600 6.562014
-3.650400 -13.665600 6.539514
-3.603600 -13.665600 6.499758
-3.556800 -13.665600 6.464925
-3.510000 -13.665600 6.458331
-3.463200 -13.665600 6.425466
-3.416400 -13.665600 6.410778
-3.369600 -13.665600 6.396369
-3.322800 -13.665600 6.392767
-3.276000 -13.665600 6.374400
-3.229200 -13.665600 6.369325
-3.182400 -13.665600 6.338973
-3.135600 -13.665600 6.335411
-3.088800 -13.665600 6.319110
-3.042000 -13.665600 6.296059
-2.995200 -13.665600 6.291113
-2.948400 -13.665600 6.303131
-2.901600 -13.665600 6.295277
-2.854800 -13.665600 6.291113
-2.808000 -13.665600 6.281435
-2.761200 -13.665600 6.277790
-2.714400 -13.665600 6.249855
-2.667600 -13.665600 6.211176
-2.620800 -13.665600 6.193371
-2.574000 -13.665600 6.193103
-2.527200 -13.665600 6.162135
-2.480400 -13.665600 6.160269
-2.433600 -13.665600 6.151604
-2.386800 -13.665600 6.148562
-2.340000 -13.665600 6.110863
-2.293200 -13.665600 6.103993
-2.246400 -13.665600 6.103639
-2.199600 -13.665600 6.092370
-2.152800 -13.665600 6.083624
-2.106000 -13.665600 6.083624
-2.059200 -13.665600 6.062280
-2.012400 -13.665600 6.054205
-1.965600 -13.665600 6.037287
-1.918800 -13.665600 6.019219
-1.872000 -13.665600 5.994412
-1.825200 -13.665600 5.990589
-1.778400 -13.665600 5.982252
-1.731600 -13.665600 5.977295
-1.684800 -13.665600 5.965531
-1.638000 -13.665600 5.954728
-1.591200 -13.665600 5.945105
-1.544400 -13.665600 5.928575
-1.497600 -13.665600 5.916833
-1.450800 -13.665600 5.910912
-1.404000 -13.665600 5.906875
-1.357200 -13.665600 5.902934
-1.310400 -13.665600 5.904023
-1.263600 -13.665600 5.901020
-1.216800 -13.665600 5.900592
-1.170000 -13.665600 5.899122
-1.123200 -13.665600 5.899122
-1.076400 -13.665600 5.895753
-1.029600 -13.665600 5.892747
-0.982800 -13.665600 5.890994
-0.936000 -13.665600 5.888957
-0.889200 -13.665600 5.888957
-0.842400 -13.665600 5.888957
-0.795600 -13.665600 5.886202
-0.748800 -13.665600 5.892880
-0.702000 -13.665600 5.906054
-0.655200 -13.665600 5.917839
-0.608400 -13.665600 5.917839
-0.561600 -13.665600 5.904964
-0.514800 -13.665600 5.916059
-0.468000 -13.665600 5.897735
-0.421200 -13.665600 5.895231
-0.374400 -13.665600 5.884322
-0.327600 -13.665600 5.884322
-0.280800 -13.665600 5.897776
-0.234000 -13.665600 5.906173
-0.187200 -13.665600 5.897735
-0.140400 -13.665600 5.897776
-0.093600 -13.665600 5.884712
-0.046800 -13.665600 5.880716
0.000000 -13.665600 5.878997
0.046800 -13.665600 5.846619
0.093600 -13.665600 5.846619
0.140400 -13.665600 5.841407
0.187200 -13.665600 5.838027
0.234000 -13.665600 5.837749
0.280800 -13.665600 5.846619
0.327600 -13.665600 5.846721
0.374400 -13.665600 5.850801
0.421200 -13.665600 5.841407
0.468000 -13.665600 5.836363
0.514800 -13.665600 5.820027
0.561600 -13.665600 5.826920
0.608400 -13.665600 5.813095
0.655200 -13.665600 5.813095
0.702000 -13.665600 5.794908
0.748800 -13.665600 5.813740
0.795600 -13.665600 5.793454
0.842400 -13.665600 5.783136
0.889200 -13.665600 5.783136
0.936000 -13.665600 5.772109
0.982800 -13.665600 5.776884
1.029600 -13.665600 5.778489
1.076400 -13.665600 5.772109
1.123200 -13.665600 5.776884
1.170000 -13.665600 5.808781
1.216800 -13.665600 5.775838
1.263600 -13.665600 5.808781
1.310400 -13.665600 5.775838
1.357200 -13.665600 5.775838
1.404000 -13.665600 5.781665
1.450800 -13.665600 5.774258
1.497600 -13.665600 5.769002
1.544400 -13.665600 5.804839
1.591200 -13.665600 5.779662
1.638000 -13.665600 5.816279
1.684800 -13.665600 5.811515
1.731600 -13.665600 5.820341
1.778400 -13.665600 5.836206
1.825200 -13.665600 5.844199
1.872000 -13.665600 5.863824
1.918800 -13.665600 5.885492
1.965600 -13.665600 5.878855
2.012400 -13.665600 5.878855
2.059200 -13.665600 5.884368
2.106000 -13.665600 5.866850
2.152800 -13.665600 5.862672
2.199600 -13.665600 5.847609
2.246400 -13.665600 5.841883
2.293200 -13.665600 5.840756
2.340000 -13.665600 5.841883
2.386800 -13.665600 5.840756
2.433600 -13.665600 5.847609
2.480400 -13.665600 5.857086
2.527200 -13.665600 5.861387
2.574000 -13.665600 5.876848
2.620800 -13.665600 5.890910
2.667600 -13.665600 5.890910
2.714400 -13.665600 5.928870
2.761200 -13.665600 5.930285
2.808000 -13.665600 5.937936
2.854800 -13.665600 5.939005
2.901600 -13.665600 5.938526
2.948400 -13.665600 5.939005
2.995200 -13.665600 5.941341
3.042000 -13.665600 5.941341
3.088800 -13.665600 5.944807
3.135600 -13.665600 5.941383
3.182400 -13.665600 5.939442
3.229200 -13.665600 5.939442
3.276000 -13.665600 5.941341
3.322800 -13.665600 5.938900
3.369600 -13.665600 5.937697
3.416400 -13.665600 5.953504
3.463200 -13.665600 5.965498
3.510000 -13.665600 5.985746
3.556800 -13.665600 6.017353
3.603600 -13.665600 6.024558
3.650400 -13.665600 6.037858
3.697200 -13.665600 6.059237
3.744000 -13.665600 6.059237
3.790800 -13.665600 6.027222
3.837600 -13.665600 6.026603
3.884400 -13.665600 6.012902
3.931200 -13.665600 6.007998
3.978000 -13.665600 5.998979
4.024800 -13.665600 6.012902
4.071600 -13.665600 6.046079
4.118400 -13.665600 6.088024
4.165200 -13.665600 6.091539
4.212000 -13.665600 6.096374
4.258800 -13.665600 6.109270
4.305600 -13.665600 6.126526
4.352400 -13.665600 6.144186
4.399200 -13.665600 6.146177
4.446000 -13.665600 6.148890
4.492800 -13.665600 6.152179
4.539600 -13.665600 6.165133
4.586400 -13.665600 6.187016
4.633200 -13.665600 6.203074
4.680000 -13.665600 6.205700
4.726800 -13.665600 6.215084
4.773600 -13.665600 6.233538
4.820400 -13.665600 6.264844
4.867200 -13.665600 6.270987
4.914000 -13.665600 6.275961
4.960800 -13.665600 6.273341
5.007600 -13.665600 6.302098
5.054400 -13.665600 6.330401
5.101200 -13.665600 6.357718
5.148000 -13.665600 6.342694
5.194800 -13.665600 6.342694
5.241600 -13.665600 6.358881
5.288400 -13.665600 6.357485
5.335200 -13.665600 6.342694
5.382000 -13.665600 6.341640
5.428800 -13.665600 6.348910
5.475600 -13.665600 6.375771
5.522400 -13.665600 6.381869
5.569200 -13.665600 6.403359
5.616000 -13.665600 6.434287
5.662800 -13.665600 6.452543
5.709600 -13.665600 6.473005
5.756400 -13.665600 6.475339
5.803200 -13.665600 6.492756
5.850000 -13.665600 6.501980
5.896800 -13.665600 6.503690
5.943600 -13.665600 6.509349
5.990400 -13.665600 6.510911
6.037200 -13.665600 6.533769
6.084000 -13.665600 6.552964
6.130800 -13.665600 6.602572
6.177600 -13.665600 6.613950
6.224400 -13.665600 6.618694
6.271200 -13.665600 6.629653
6.318000 -13.665600 6.658864
6.364800 -13.665600 6.646607
6.411600 -13.665600 6.651305
6.458400 -13.665600 6.658864
6.505200 -13.665600 6.690667
6.552000 -13.665600 6.712021
6.598800 -13.665600 6.746609
6.645600 -13.665600 6.757698
6.692400 -13.665600 6.782444
6.739200 -13.665600 6.785522
6.786000 -13.665600 6.807728
6.832800 -13.665600 6.821449
6.879600 -13.665600 6.843376
6.926400 -13.665600 6.864886
6.973200 -13.665600 6.903114
7.020000 -13.665600 6.915972
7.066800 -13.665600 6.928540
7.113600 -13.665600 6.928540
7.160400 -13.665600 6.967667
7.207200 -13.665600 7.014320
7.254000 -13.665600 7.072804
7.300800 -13.665600 7.126020
7.347600 -13.665600 7.161631
7.394400 -13.665600 7.163040
7.441200 -13.665600 7.178202
7.488000 -13.665600 7.224314
7.534800 -13.665600 7.250457
7.581600 -13.665600 7.265109
7.628400 -13.665600 7.299193
7.675200 -13.665600 7.356672
7.722000 -13.665600 7.377669
7.768800 -13.665600 7.421301
7.815600 -13.665600 7.477030
7.862400 -13.665600 7.506002
7.909200 -13.665600 7.586199
7.956000 -13.665600 7.608878
8.002800 -13.665600 7.639450
8.049600 -13.665600 7.705509
8.096400 -13.665600 7.771651
8.143200 -13.665600 7.845944
8.190000 -13.665600 8.026711
8.236800 -13.665600 8.026711
8.283600 -13.665600 8.081242
8.330400 -13.665600 8.086091
12.916800 -13.665600 7.522600
13.010400 -13.665600 7.501898
13.291200 -13.665600 7.554224
13.338000 -13.665600 7.557330
13.384800 -13.665600 7.554224
13.431600 -13.665600 7.554224
13.478400 -13.665600 7.548035
13.572000 -13.665600 7.564647
13.618800 -13.665600 7.550908
14.086800 -13.665600 7.598527
14.133600 -13.665600 7.605643
14.180400 -13.665600 7.635794
14.414400 -13.665600 7.686222
14.461200 -13.665600 7.686222
14.508000 -13.665600 7.647636
14.554800 -13.665600 7.636531
15.490800 -13.665600 6.329971
15.537600 -13.665600 6.329971
17.269200 -13.665600 1.535252
17.316000 -13.665600 1.218617
18.673200 -13.665600 0.000000
-18.720000 -13.618800 0.000000
-18.673200 -13.618800 0.000000
-18.626400 -13.618800 0.000000
-18.579600 -13.618800 -14.850535
-18.532800 -13.618800 -14.813843
-18.486000 -13.618800 -14.785767
-18.439200 -13.618800 -14.750536
-18.392400 -13.618800 -14.724275
-18.345600 -13.618800 -14.696676
-18.298800 -13.618800 -14.661252
-18.252000 -13.618800 -14.664071
-18.205200 -13.618800 -14.653936
-18.158400 -13.618800 -14.625197
-18.111600 -13.618800 -14.593051
-18.064800 -13.618800 -14.582052
-18.018000 -13.618800 -14.574542
-17.971200 -13.618800 -14.513832
-17.924400 -13.618800 -14.496950
-17.877600 -13.618800 -14.457353
-17.830800 -13.618800 -14.456313
-17.784000 -13.618800 -14.423300
-17.737200 -13.618800 -14.423300
-17.690400 -13.618800 -14.409203
-17.643600 -13.618800 -14.387860
-17.596800 -13.618800 -14.377471
-17.550000 -13.618800 -14.377471
-17.503200 -13.618800 -14.343186
-17.456400 -13.618800 -14.324655
-17.409600 -13.618800 -14.274438
-17.362800 -13.618800 -14.264103
-17.316000 -13.618800 -14.253413
-17.269200 -13.618800 -14.216443
-17.222400 -13.618800 -14.216443
-17.175600 -13.618800 -14.208205
-17.128800 -13.618800 -14.205570
-17.082000 -13.618800 -14.204231
-17.035200 -13.618800 -14.187180
-16.988400 -13.618800 -14.103196
-16.941600 -13.618800 -14.103196
-16.894800 -13.618800 -14.101791
-16.848000 -13.618800 -14.096781
-16.801200 -13.618800 -14.085141
-16.754400 -13.618800 -14.072614
-16.707600 -13.618800 -14.065501
-16.660800 -13.618800 -14.027983
-16.614000 -13.618800 -14.020214
-16.567200 -13.618800 -13.984141
-16.520400 -13.618800 -13.962219
-16.473600 -13.618800 -13.950561
-16.426800 -13.618800 -13.944473
-16.380000 -13.618800 -13.927653
-16.333200 -13.618800 -13.912971
-16.286400 -13.618800 -13.849626
-16.239600 -13.618800 -13.835110
-16.192800 -13.618800 -13.770365
-16.146000 -13.618800 -13.697703
-16.099200 -13.618800 -13.625529
-16.052400 -13.618800 -13.526156
-16.005600 -13.618800 -13.408737
-15.631200 -13.618800 -11.470699
-14.648400 -13.618800 4.978829
-14.554800 -13.618800 5.081015
-14.508000 -13.618800 5.140856
-14.461200 -13.618800 5.187071
-14.414400 -13.618800 5.219195
-14.367600 -13.618800 5.253929
-14.320800 -13.618800 5.288276
-14.274000 -13.618800 5.295461
-14.227200 -13.618800 5.313186
-14.180400 -13.618800 5.324936
-14.133600 -13.618800 5.345205
-14.086800 -13.618800 5.365048
-14.040000 -13.618800 5.391279
-13.993200 -13.618800 5.410100
-13.946400 -13.618800 5.412418
-13.899600 -13.618800 5.417508
-13.852800 -13.618800 5.422540
-13.806000 -13.618800 5.426529
-13.759200 -13.618800 5.427295
-13.712400 -13.618800 5.432054
-13.665600 -13.618800 5.432569
-13.618800 -13.618800 5.433699
-13.572000 -13.618800 5.433699
-13.525200 -13.618800 5.442466
-13.478400 -13.618800 5.456626
-13.431600 -13.618800 5.466606
-13.384800 -13.618800 5.476896
-13.338000 -13.618800 5.498644
-13.291200 -13.618800 5.547096
-13.244400 -13.618800 5.596240
-13.197600 -13.618800 5.631662
-6.130800 -13.618800 8.419378
-6.084000 -13.618800 8.214715
-6.037200 -13.618800 8.129728
-5.990400 -13.618800 8.085895
-5.943600 -13.618800 8.085497
-5.896800 -13.618800 8.053704
-5.850000 -13.618800 8.017344
-5.803200 -13.618800 7.959376
-5.756400 -13.618800 7.942672
-5.709600 -13.618800 7.908572
-5.662800 -13.618800 7.855403
-5.616000 -13.618800 7.796111
-5.569200 -13.618800 7.724483
-5.522400 -13.618800 7.702466
-5.475600 -13.618800 7.645212
-5.428800 -13.618800 7.595304
-5.382000 -13.618800 7.513483
-5.335200 -13.618800 7.484037
-5.288400 -13.618800 7.472553
-5.241600 -13.618800 7.448741
-5.194800 -13.618800 7.424472
-5.148000 -13.618800 7.389035
-5.101200 -13.618800 7.377024
-5.054400 -13.618800 7.339309
-5.007600 -13.618800 7.321870
-4.960800 -13.618800 7.300559
-4.914000 -13.618800 7.278843
-4.867200 -13.618800 7.210152
-4.820400 -13.618800 7.171942
-4.773600 -13.618800 7.132542
-4.726800 -13.618800 7.093177
-4.680000 -13.618800 7.052590
-4.633200 -13.618800 6.989890
-4.586400 -13.618800 6.973336
-4.539600 -13.618800 6.936140
-4.492800 -13.618800 6.926311
-4.446000 -13.618800 6.861390
-4.399200 -13.618800 6.844132
-4.352400 -13.618800 6.838533
-4.305600 -13.618800 6.816463
-4.258800 -13.618800 6.782919
-4.212000 -13.618800 6.782919
-4.165200 -13.618800 6.769143
-4.118400 -13.618800 6.767147
-4.071600 -13.618800 6.759224
-4.024800 -13.618800 6.729274
-3.978000 -13.618800 6.713024
-3.931200 -13.618800 6.700199
-3.884400 -13.618800 6.685780
-3.837600 -13.618800 6.682653
-3.790800 -13.618800 6.610985
-3.744000 -13.618800 6.581720
-3.697200 -13.618800 6.552313
-3.650400 -13.618800 6.510352
-3.603600 -13.618800 6.484762
-3.556800 -13.618800 6.478655
-3.510000 -13.618800 6.458331
-3.463200 -13.618800 6.428951
-3.416400 -13.618800 6.416812
-3.369600 -13.618800 6.408440
-3.322800 -13.618800 6.396369
-3.276000 -13.618800 6.382347
-3.229200 -13.618800 6.379406
-3.182400 -13.618800 6.358761
-3.135600 -13.618800 6.348280
-3.088800 -13.618800 6.345537
-3.042000 -13.618800 6.318751
-2.995200 -13.618800 6.303131
-2.948400 -13.618800 6.314514
-2.901600 -13.618800 6.296906
-2.854800 -13.618800 6.291113
-2.808000 -13.618800 6.281435
-2.761200 -13.618800 6.253932
-2.714400 -13.618800 6.246514
-2.667600 -13.618800 6.205011
-2.620800 -13.618800 6.183615
-2.574000 -13.618800 6.182523
-2.527200 -13.618800 6.156222
-2.480400 -13.618800 6.138397
-2.433600 -13.618800 6.131345
-2.386800 -13.618800 6.113902
-2.340000 -13.618800 6.100720
-2.293200 -13.618800 6.073756
-2.246400 -13.618800 6.062280
-2.199600 -13.618800 6.054205
-2.152800 -13.618800 6.062280
-2.106000 -13.618800 6.054205
-2.059200 -13.618800 6.040741
-2.012400 -13.618800 6.026549
-1.965600 -13.618800 6.014686
-1.918800 -13.618800 6.013439
-1.872000 -13.618800 5.991002
-1.825200 -13.618800 5.978872
-1.778400 -13.618800 5.973875
-1.731600 -13.618800 5.972020
-1.684800 -13.618800 5.958443
-1.638000 -13.618800 5.949509
-1.591200 -13.618800 5.945105
-1.544400 -13.618800 5.938309
-1.497600 -13.618800 5.928575
-1.450800 -13.618800 5.919079
-1.404000 -13.618800 5.916833
-1.357200 -13.618800 5.916833
-1.310400 -13.618800 5.919079
-1.263600 -13.618800 5.910912
-1.216800 -13.618800 5.905939
-1.170000 -13.618800 5.901020
-1.123200 -13.618800 5.900592
-1.076400 -13.618800 5.888957
-1.029600 -13.618800 5.887886
-0.982800 -13.618800 5.883735
-0.936000 -13.618800 5.876495
-0.889200 -13.618800 5.878128
-0.842400 -13.618800 5.876638
-0.795600 -13.618800 5.872420
-0.748800 -13.618800 5.876495
-0.702000 -13.618800 5.891772
-0.655200 -13.618800 5.892880
-0.608400 -13.618800 5.892880
-0.561600 -13.618800 5.892115
-0.514800 -13.618800 5.892115
-0.468000 -13.618800 5.891772
-0.421200 -13.618800 5.883458
-0.374400 -13.618800 5.875772
-0.327600 -13.618800 5.875772
-0.280800 -13.618800 5.883458
-0.234000 -13.618800 5.895231
-0.187200 -13.618800 5.883458
-0.140400 -13.618800 5.886134
-0.093600 -13.618800 5.882460
-0.046800 -13.618800 5.880716
0.000000 -13.618800 5.878997
0.046800 -13.618800 5.846619
0.093600 -13.618800 5.846480
0.140400 -13.618800 5.846480
0.187200 -13.618800 5.838027
0.234000 -13.618800 5.836363
0.280800 -13.618800 5.841407
0.327600 -13.618800 5.841407
0.374400 -13.618800 5.837749
0.421200 -13.618800 5.816659
0.468000 -13.618800 5.801516
0.514800 -13.618800 5.792465
0.561600 -13.618800 5.801516
0.608400 -13.618800 5.792465
0.655200 -13.618800 5.792465
0.702000 -13.618800 5.787560
0.748800 -13.618800 5.793454
0.795600 -13.618800 5.793454
0.842400 -13.618800 5.784285
0.889200 -13.618800 5.786774
0.936000 -13.618800 5.776884
0.982800 -13.618800 5.781390
1.029600 -13.618800 5.801963
1.076400 -13.618800 5.772109
1.123200 -13.618800 5.775831
1.170000 -13.618800 5.775838
1.216800 -13.618800 5.769002
1.263600 -13.618800 5.773890
1.310400 -13.618800 5.766871
1.357200 -13.618800 5.769002
1.404000 -13.618800 5.774676
1.450800 -13.618800 5.769002
1.497600 -13.618800 5.766871
1.544400 -13.618800 5.776389
1.591200 -13.618800 5.776389
1.638000 -13.618800 5.816279
1.684800 -13.618800 5.811515
1.731600 -13.618800 5.816279
1.778400 -13.618800 5.826008
1.825200 -13.618800 5.839225
1.872000 -13.618800 5.863824
1.918800 -13.618800 5.885492
1.965600 -13.618800 5.887814
2.012400 -13.618800 5.884368
2.059200 -13.618800 5.884368
2.106000 -13.618800 5.884368
2.152800 -13.618800 5.866850
2.199600 -13.618800 5.853258
2.246400 -13.618800 5.840756
2.293200 -13.618800 5.835881
2.340000 -13.618800 5.828331
2.386800 -13.618800 5.837939
2.433600 -13.618800 5.840756
2.480400 -13.618800 5.840265
2.527200 -13.618800 5.853422
2.574000 -13.618800 5.867980
2.620800 -13.618800 5.876848
2.667600 -13.618800 5.889801
2.714400 -13.618800 5.921022
2.761200 -13.618800 5.922752
2.808000 -13.618800 5.933417
2.854800 -13.618800 5.938526
2.901600 -13.618800 5.939005
2.948400 -13.618800 5.944932
2.995200 -13.618800 5.944932
3.042000 -13.618800 5.944807
3.088800 -13.618800 5.944932
3.135600 -13.618800 5.944807
3.182400 -13.618800 5.941383
3.229200 -13.618800 5.938900
3.276000 -13.618800 5.938900
3.322800 -13.618800 5.937697
3.369600 -13.618800 5.937697
3.416400 -13.618800 5.944749
3.463200 -13.618800 5.965498
3.510000 -13.618800 5.985746
3.556800 -13.618800 6.017353
3.603600 -13.618800 6.024558
3.650400 -13.618800 6.037858
3.697200 -13.618800 6.057379
3.744000 -13.618800 6.038279
3.790800 -13.618800 6.026603
3.837600 -13.618800 6.010329
3.884400 -13.618800 6.006068
3.931200 -13.618800 6.006068
3.978000 -13.618800 5.998455
4.024800 -13.618800 5.998455
4.071600 -13.618800 6.046079
4.118400 -13.618800 6.089303
4.165200 -13.618800 6.095730
4.212000 -13.618800 6.095730
4.258800 -13.618800 6.119507
4.305600 -13.618800 6.126526
4.352400 -13.618800 6.140708
4.399200 -13.618800 6.140708
4.446000 -13.618800 6.146177
4.492800 -13.618800 6.146177
4.539600 -13.618800 6.152179
4.586400 -13.618800 6.175588
4.633200 -13.618800 6.203074
4.680000 -13.618800 6.207554
4.726800 -13.618800 6.233538
4.773600 -13.618800 6.254516
4.820400 -13.618800 6.269061
4.867200 -13.618800 6.270987
4.914000 -13.618800 6.273341
4.960800 -13.618800 6.264844
5.007600 -13.618800 6.273213
5.054400 -13.618800 6.334020
5.101200 -13.618800 6.357718
5.148000 -13.618800 6.351246
5.194800 -13.618800 6.342694
5.241600 -13.618800 6.357485
5.288400 -13.618800 6.357485
5.335200 -13.618800 6.348910
5.382000 -13.618800 6.346858
5.428800 -13.618800 6.357485
5.475600 -13.618800 6.375771
5.522400 -13.618800 6.380497
5.569200 -13.618800 6.401487
5.616000 -13.618800 6.418755
5.662800 -13.618800 6.437360
5.709600 -13.618800 6.456524
5.756400 -13.618800 6.468719
5.803200 -13.618800 6.476275
5.850000 -13.618800 6.494732
5.896800 -13.618800 6.503690
5.943600 -13.618800 6.504185
5.990400 -13.618800 6.520877
6.037200 -13.618800 6.535197
6.084000 -13.618800 6.560149
6.130800 -13.618800 6.603639
6.177600 -13.618800 6.615881
6.224400 -13.618800 6.624208
6.271200 -13.618800 6.629653
6.318000 -13.618800 6.658864
6.364800 -13.618800 6.651305
6.411600 -13.618800 6.665916
6.458400 -13.618800 6.665916
6.505200 -13.618800 6.686781
6.552000 -13.618800 6.710554
6.598800 -13.618800 6.743808
6.645600 -13.618800 6.770285
6.692400 -13.618800 6.785522
6.739200 -13.618800 6.786668
6.786000 -13.618800 6.807728
6.832800 -13.618800 6.814449
6.879600 -13.618800 6.827598
6.926400 -13.618800 6.859446
6.973200 -13.618800 6.878994
7.020000 -13.618800 6.905689
7.066800 -13.618800 6.918946
7.113600 -13.618800 6.920284
7.160400 -13.618800 6.929799
7.207200 -13.618800 6.990838
7.254000 -13.618800 7.042283
7.300800 -13.618800 7.111239
7.347600 -13.618800 7.158984
7.394400 -13.618800 7.163040
7.441200 -13.618800 7.184989
7.488000 -13.618800 7.216551
7.534800 -13.618800 7.241756
7.581600 -13.618800 7.255219
7.628400 -13.618800 7.284398
7.675200 -13.618800 7.334758
7.722000 -13.618800 7.371444
7.768800 -13.618800 7.412363
7.815600 -13.618800 7.432757
7.862400 -13.618800 7.480958
7.909200 -13.618800 7.560305
7.956000 -13.618800 7.586199
8.002800 -13.618800 7.620580
8.049600 -13.618800 7.647390
8.096400 -13.618800 7.705509
8.143200 -13.618800 7.760738
8.190000 -13.618800 7.812098
8.236800 -13.618800 7.802897
8.283600 -13.618800 7.913192
8.330400 -13.618800 7.802897
12.916800 -13.618800 7.556828
12.963600 -13.618800 7.552782
13.010400 -13.618800 7.513743
13.150800 -13.618800 7.557330
13.197600 -13.618800 7.558826
13.384800 -13.618800 7.564647
13.946400 -13.618800 7.574891
13.993200 -13.618800 7.591621
14.040000 -13.618800 7.594716
14.086800 -13.618800 7.594716
14.133600 -13.618800 7.605643
14.180400 -13.618800 7.636798
14.508000 -13.618800 7.686222
14.554800 -13.618800 7.637559
15.537600 -13.618800 6.336252
16.192800 -13.618800 6.331001
16.239600 -13.618800 6.331001
17.222400 -13.618800 1.833138
17.269200 -13.618800 1.617443
18.111600 -13.618800 -2.704637
-18.720000 -13.572000 0.000000
-18.673200 -13.572000 0.000000
-18.626400 -13.572000 0.000000
-18.579600 -13.572000 -14.868671
-18.532800 -13.572000 -14.814670
-18.486000 -13.572000 -14.800033
-18.439200 -13.572000 -14.800033
-18.392400 -13.572000 -14.787641
-18.345600 -13.572000 -14.725068
-18.298800 -13.572000 -14.700983
-18.252000 -13.572000 -14.700983
-18.205200 -13.572000 -14.664274
-18.158400 -13.572000 -14.631024
-18.111600 -13.572000 -14.628927
-18.064800 -13.572000 -14.612401
-18.018000 -13.572000 -14.604427
-17.971200 -13.572000 -14.578117
-17.924400 -13.572000 -14.516869
-17.877600 -13.572000 -14.498637
-17.830800 -13.572000 -14.489947
-17.784000 -13.572000 -14.484432
-17.737200 -13.572000 -14.465648
-17.690400 -13.572000 -14.457353
-17.643600 -13.572000 -14.486502
-17.596800 -13.572000 -14.423300
-17.550000 -13.572000 -14.444426
-17.503200 -13.572000 -14.383308
-17.456400 -13.572000 -14.361921
-17.409600 -13.572000 -14.329870
-17.362800 -13.572000 -14.329870
-17.316000 -13.572000 -14.324655
-17.269200 -13.572000 -14.264103
-17.222400 -13.572000 -14.248056
-17.175600 -13.572000 -14.223643
-17.128800 -13.572000 -14.216443
-17.082000 -13.572000 -14.212599
-17.035200 -13.572000 -14.204231
-16.988400 -13.572000 -14.187180
-16.941600 -13.572000 -14.187180
-16.894800 -13.572000 -14.179963
-16.848000 -13.572000 -14.121140
-16.801200 -13.572000 -14.107064
-16.754400 -13.572000 -14.099542
-16.707600 -13.572000 -14.072614
-16.660800 -13.572000 -14.072614
-16.614000 -13.572000 -14.043709
-16.567200 -13.572000 -14.020214
-16.520400 -13.572000 -13.988745
-16.473600 -13.572000 -13.973414
-16.426800 -13.572000 -13.945288
-16.380000 -13.572000 -13.927653
-16.333200 -13.572000 -13.911025
-16.286400 -13.572000 -13.842973
-16.239600 -13.572000 -13.825515
-16.192800 -13.572000 -13.725553
-16.146000 -13.572000 -13.697703
-16.099200 -13.572000 -13.661124
-16.052400 -13.572000 -13.586507
-16.005600 -13.572000 -13.321347
-14.648400 -13.572000 5.009099
-14.601600 -13.572000 5.056816
-14.554800 -13.572000 5.132626
-14.508000 -13.572000 5.174991
-14.461200 -13.572000 5.214486
-14.414400 -13.572000 5.230879
-14.367600 -13.572000 5.269387
-14.320800 -13.572000 5.292291
-14.274000 -13.572000 5.309506
-14.227200 -13.572000 5.317033
-14.180400 -13.572000 5.331936
-14.133600 -13.572000 5.363186
-14.086800 -13.572000 5.371738
-14.040000 -13.572000 5.404694
-13.993200 -13.572000 5.411547
-13.946400 -13.572000 5.416767
-13.899600 -13.572000 5.421653
-13.852800 -13.572000 5.426109
-13.806000 -13.572000 5.427678
-13.759200 -13.572000 5.427678
-13.712400 -13.572000 5.430670
-13.665600 -13.572000 5.430938
-13.618800 -13.572000 5.432569
-13.572000 -13.572000 5.434493
-13.525200 -13.572000 5.450419
-13.478400 -13.572000 5.464705
-13.431600 -13.572000 5.476896
-13.384800 -13.572000 5.494918
-13.338000 -13.572000 5.520679
-13.291200 -13.572000 5.581207
-13.244400 -13.572000 5.622817
-13.197600 -13.572000 5.778056
-6.130800 -13.572000 8.595669
-6.084000 -13.572000 8.322131
-6.037200 -13.572000 8.192339
-5.990400 -13.572000 8.143987
-5.943600 -13.572000 8.124387
-5.896800 -13.572000 8.092189
-5.850000 -13.572000 8.059553
-5.803200 -13.572000 8.020280
-5.756400 -13.572000 7.965178
-5.709600 -13.572000 7.942672
-5.662800 -13.572000 7.899145
-5.616000 -13.572000 7.812607
-5.569200 -13.572000 7.724483
-5.522400 -13.572000 7.700769
-5.475600 -13.572000 7.645212
-5.428800 -13.572000 7.609540
-5.382000 -13.572000 7.534624
-5.335200 -13.572000 7.496500
-5.288400 -13.572000 7.472903
-5.241600 -13.572000 7.452206
-5.194800 -13.572000 7.428602
-5.148000 -13.572000 7.402609
-5.101200 -13.572000 7.384152
-5.054400 -13.572000 7.366049
-5.007600 -13.572000 7.333750
-4.960800 -13.572000 7.300559
-4.914000 -13.572000 7.267329
-4.867200 -13.572000 7.220682
-4.820400 -13.572000 7.171942
-4.773600 -13.572000 7.134691
-4.726800 -13.572000 7.101382
-4.680000 -13.572000 7.067558
-4.633200 -13.572000 7.043479
-4.586400 -13.572000 7.013756
-4.539600 -13.572000 6.973336
-4.492800 -13.572000 6.936140
-4.446000 -13.572000 6.910554
-4.399200 -13.572000 6.846014
-4.352400 -13.572000 6.843376
-4.305600 -13.572000 6.834092
-4.258800 -13.572000 6.782919
-4.212000 -13.572000 6.791702
-4.165200 -13.572000 6.773034
-4.118400 -13.572000 6.768790
-4.071600 -13.572000 6.759361
-4.024800 -13.572000 6.729250
-3.978000 -13.572000 6.709174
-3.931200 -13.572000 6.699519
-3.884400 -13.572000 6.685780
-3.837600 -13.572000 6.685019
-3.790800 -13.572000 6.610985
-3.744000 -13.572000 6.591473
-3.697200 -13.572000 6.572395
-3.650400 -13.572000 6.539514
-3.603600 -13.572000 6.535789
-3.556800 -13.572000 6.502494
-3.510000 -13.572000 6.464925
-3.463200 -13.572000 6.454498
-3.416400 -13.572000 6.425466
-3.369600 -13.572000 6.421885
-3.322800 -13.572000 6.416812
-3.276000 -13.572000 6.408666
-3.229200 -13.572000 6.394136
-3.182400 -13.572000 6.379406
-3.135600 -13.572000 6.358761
-3.088800 -13.572000 6.358761
-3.042000 -13.572000 6.321718
-2.995200 -13.572000 6.314840
-2.948400 -13.572000 6.314514
-2.901600 -13.572000 6.296906
-2.854800 -13.572000 6.285105
-2.808000 -13.572000 6.281149
-2.761200 -13.572000 6.238592
-2.714400 -13.572000 6.205011
-2.667600 -13.572000 6.164841
-2.620800 -13.572000 6.156222
-2.574000 -13.572000 6.138397
-2.527200 -13.572000 6.123060
-2.480400 -13.572000 6.113902
-2.433600 -13.572000 6.107785
-2.386800 -13.572000 6.103151
-2.340000 -13.572000 6.067666
-2.293200 -13.572000 6.059487
-2.246400 -13.572000 6.052532
-2.199600 -13.572000 6.046007
-2.152800 -13.572000 6.049301
-2.106000 -13.572000 6.046007
-2.059200 -13.572000 6.023814
-2.012400 -13.572000 6.021232
-1.965600 -13.572000 6.013439
-1.918800 -13.572000 6.009905
-1.872000 -13.572000 5.991002
-1.825200 -13.572000 5.978872
-1.778400 -13.572000 5.973875
-1.731600 -13.572000 5.973420
-1.684800 -13.572000 5.969091
-1.638000 -13.572000 5.952527
-1.591200 -13.572000 5.952527
-1.544400 -13.572000 5.938309
-1.497600 -13.572000 5.928575
-1.450800 -13.572000 5.919079
-1.404000 -13.572000 5.918528
-1.357200 -13.572000 5.919079
-1.310400 -13.572000 5.931599
-1.263600 -13.572000 5.919652
-1.216800 -13.572000 5.918528
-1.170000 -13.572000 5.904023
-1.123200 -13.572000 5.900592
-1.076400 -13.572000 5.888724
-1.029600 -13.572000 5.886051
-0.982800 -13.572000 5.876638
-0.936000 -13.572000 5.863496
-0.889200 -13.572000 5.872420
-0.842400 -13.572000 5.863496
-0.795600 -13.572000 5.855204
-0.748800 -13.572000 5.863496
-0.702000 -13.572000 5.871991
-0.655200 -13.572000 5.878128
-0.608400 -13.572000 5.886202
-0.561600 -13.572000 5.878531
-0.514800 -13.572000 5.878531
-0.468000 -13.572000 5.880077
-0.421200 -13.572000 5.874094
-0.374400 -13.572000 5.874094
-0.327600 -13.572000 5.874556
-0.280800 -13.572000 5.875772
-0.234000 -13.572000 5.880716
-0.187200 -13.572000 5.879065
-0.140400 -13.572000 5.880885
-0.093600 -13.572000 5.880716
-0.046800 -13.572000 5.878997
0.000000 -13.572000 5.869410
0.046800 -13.572000 5.838027
0.093600 -13.572000 5.846480
0.140400 -13.572000 5.846480
0.187200 -13.572000 5.838027
0.234000 -13.572000 5.824684
0.280800 -13.572000 5.816659
0.327600 -13.572000 5.816659
0.374400 -13.572000 5.816659
0.421200 -13.572000 5.800137
0.468000 -13.572000 5.782475
0.514800 -13.572000 5.782475
0.561600 -13.572000 5.788201
0.608400 -13.572000 5.792465
0.655200 -13.572000 5.792465
0.702000 -13.572000 5.792465
0.748800 -13.572000 5.793454
0.795600 -13.572000 5.801963
0.842400 -13.572000 5.793454
0.889200 -13.572000 5.793454
0.936000 -13.572000 5.776069
0.982800 -13.572000 5.775831
1.029600 -13.572000 5.773890
1.076400 -13.572000 5.759315
1.123200 -13.572000 5.759721
1.170000 -13.572000 5.759721
1.216800 -13.572000 5.753313
1.263600 -13.572000 5.759315
1.310400 -13.572000 5.759721
1.357200 -13.572000 5.760964
1.404000 -13.572000 5.774258
1.450800 -13.572000 5.774258
1.497600 -13.572000 5.769002
1.544400 -13.572000 5.776389
1.591200 -13.572000 5.774676
1.638000 -13.572000 5.804839
1.684800 -13.572000 5.779662
1.731600 -13.572000 5.779662
1.778400 -13.572000 5.798838
1.825200 -13.572000 5.816279
1.872000 -13.572000 5.844199
1.918800 -13.572000 5.863824
1.965600 -13.572000 5.878855
2.012400 -13.572000 5.878855
2.059200 -13.572000 5.878855
2.106000 -13.572000 5.866850
2.152800 -13.572000 5.862672
2.199600 -13.572000 5.837939
2.246400 -13.572000 5.823314
2.293200 -13.572000 5.815731
2.340000 -13.572000 5.811839
2.386800 -13.572000 5.813626
2.433600 -13.572000 5.819958
2.480400 -13.572000 5.811839
2.527200 -13.572000 5.819958
2.574000 -13.572000 5.855431
2.620800 -13.572000 5.867980
2.667600 -13.572000 5.884283
2.714400 -13.572000 5.892092
2.761200 -13.572000 5.905800
2.808000 -13.572000 5.922752
2.854800 -13.572000 5.928870
2.901600 -13.572000 5.930285
2.948400 -13.572000 5.939063
2.995200 -13.572000 5.939063
3.042000 -13.572000 5.939442
3.088800 -13.572000 5.944932
3.135600 -13.572000 5.944932
3.182400 -13.572000 5.944932
3.229200 -13.572000 5.940826
3.276000 -13.572000 5.939442
3.322800 -13.572000 5.939442
3.369600 -13.572000 5.940826
3.416400 -13.572000 5.944749
3.463200 -13.572000 5.952022
3.510000 -13.572000 5.969735
3.556800 -13.572000 6.006839
3.603600 -13.572000 6.010329
3.650400 -13.572000 6.026603
3.697200 -13.572000 6.027383
3.744000 -13.572000 6.025302
3.790800 -13.572000 6.006068
3.837600 -13.572000 6.006068
3.884400 -13.572000 6.006068
3.931200 -13.572000 6.006068
3.978000 -13.572000 6.006068
4.024800 -13.572000 6.011030
4.071600 -13.572000 6.049198
4.118400 -13.572000 6.089303
4.165200 -13.572000 6.101726
4.212000 -13.572000 6.091539
4.258800 -13.572000 6.109270
4.305600 -13.572000 6.115487
4.352400 -13.572000 6.132938
4.399200 -13.572000 6.131915
4.446000 -13.572000 6.131915
4.492800 -13.572000 6.139821
4.539600 -13.572000 6.151629
4.586400 -13.572000 6.166275
4.633200 -13.572000 6.187016
4.680000 -13.572000 6.203074
4.726800 -13.572000 6.220154
4.773600 -13.572000 6.244620
4.820400 -13.572000 6.250046
4.867200 -13.572000 6.254516
4.914000 -13.572000 6.261333
4.960800 -13.572000 6.250909
5.007600 -13.572000 6.262231
5.054400 -13.572000 6.287083
5.101200 -13.572000 6.309957
5.148000 -13.572000 6.341689
5.194800 -13.572000 6.341689
5.241600 -13.572000 6.358881
5.288400 -13.572000 6.361138
5.335200 -13.572000 6.351246
5.382000 -13.572000 6.346858
5.428800 -13.572000 6.358881
5.475600 -13.572000 6.376538
5.522400 -13.572000 6.381869
5.569200 -13.572000 6.399512
5.616000 -13.572000 6.418755
5.662800 -13.572000 6.452979
5.709600 -13.572000 6.468719
5.756400 -13.572000 6.477085
5.803200 -13.572000 6.494732
5.850000 -13.572000 6.503690
5.896800 -13.572000 6.504185
5.943600 -13.572000 6.510911
5.990400 -13.572000 6.513958
6.037200 -13.572000 6.529948
6.084000 -13.572000 6.544401
6.130800 -13.572000 6.588584
6.177600 -13.572000 6.610119
6.224400 -13.572000 6.615881
6.271200 -13.572000 6.624208
6.318000 -13.572000 6.658864
6.364800 -13.572000 6.658864
6.411600 -13.572000 6.665916
6.458400 -13.572000 6.665916
6.505200 -13.572000 6.683964
6.552000 -13.572000 6.710554
6.598800 -13.572000 6.746609
6.645600 -13.572000 6.775626
6.692400 -13.572000 6.789005
6.739200 -13.572000 6.789005
6.786000 -13.572000 6.807728
6.832800 -13.572000 6.810498
6.879600 -13.572000 6.821449
6.926400 -13.572000 6.845792
6.973200 -13.572000 6.864886
7.020000 -13.572000 6.902192
7.066800 -13.572000 6.915726
7.113600 -13.572000 6.918946
7.160400 -13.572000 6.920500
7.207200 -13.572000 6.954538
7.254000 -13.572000 7.017623
7.300800 -13.572000 7.050540
7.347600 -13.572000 7.128140
7.394400 -13.572000 7.157434
7.441200 -13.572000 7.178202
7.488000 -13.572000 7.188031
7.534800 -13.572000 7.240663
7.581600 -13.572000 7.252004
7.628400 -13.572000 7.268800
7.675200 -13.572000 7.323256
7.722000 -13.572000 7.371171
7.768800 -13.572000 7.421301
7.815600 -13.572000 7.432757
7.862400 -13.572000 7.477030
7.909200 -13.572000 7.523220
7.956000 -13.572000 7.561684
8.002800 -13.572000 7.586199
8.049600 -13.572000 7.620580
8.096400 -13.572000 7.647390
8.143200 -13.572000 7.694013
8.190000 -13.572000 7.620580
8.236800 -13.572000 7.428441
8.283600 -13.572000 7.411444
8.330400 -13.572000 7.168796
12.823200 -13.572000 7.529718
12.870000 -13.572000 7.518920
12.916800 -13.572000 7.556828
12.963600 -13.572000 7.552782
13.010400 -13.572000 7.518920
13.057200 -13.572000 7.552782
13.104000 -13.572000 7.562818
13.150800 -13.572000 7.558826
13.197600 -13.572000 7.569823
13.244400 -13.572000 7.557303
13.993200 -13.572000 7.598325
14.133600 -13.572000 7.607041
14.180400 -13.572000 7.635794
14.227200 -13.572000 7.636798
14.461200 -13.572000 7.696719
14.508000 -13.572000 7.686222
14.554800 -13.572000 7.637559
14.601600 -13.572000 7.636531
14.648400 -13.572000 7.622345
16.192800 -13.572000 6.331342
16.614000 -13.572000 4.534727
16.660800 -13.572000 4.377794
16.848000 -13.572000 3.633452
17.222400 -13.572000 1.946145
17.550000 -13.572000 0.362978
18.673200 -13.572000 0.000000
-18.720000 -13.525200 0.000000
-18.673200 -13.525200 0.000000
-18.626400 -13.525200 0.000000
-18.579600 -13.525200 -14.874227
-18.532800 -13.525200 -14.821815
-18.486000 -13.525200 -14.807186
-18.439200 -13.525200 -14.800033
-18.392400 -13.525200 -14.796275
-18.345600 -13.525200 -14.750536
-18.298800 -13.525200 -14.724275
-18.252000 -13.525200 -14.702322
-18.205200 -13.525200 -14.671703
-18.158400 -13.525200 -14.648095
-18.111600 -13.525200 -14.661252
-18.064800 -13.525200 -14.628927
-18.018000 -13.525200 -14.616213
-17.971200 -13.525200 -14.612165
-17.924400 -13.525200 -14.582052
-17.877600 -13.525200 -14.516869
-17.830800 -13.525200 -14.527445
-17.784000 -13.525200 -14.502690
-17.737200 -13.525200 -14.490088
-17.690400 -13.525200 -14.489947
-17.643600 -13.525200 -14.502323
-17.596800 -13.525200 -14.489947
-17.550000 -13.525200 -14.490088
-17.503200 -13.525200 -14.447314
-17.456400 -13.525200 -14.410735
-17.409600 -13.525200 -14.353451
-17.362800 -13.525200 -14.344123
-17.316000 -13.525200 -14.343186
-17.269200 -13.525200 -14.324655
-17.222400 -13.525200 -14.277024
-17.175600 -13.525200 -14.264103
-17.128800 -13.525200 -14.240323
-17.082000 -13.525200 -14.216443
-17.035200 -13.525200 -14.212599
-16.988400 -13.525200 -14.202817
-16.941600 -13.525200 -14.212599
-16.894800 -13.525200 -14.201272
-16.848000 -13.525200 -14.191659
-16.801200 -13.525200 -14.172386
-16.754400 -13.525200 -14.151338
-16.707600 -13.525200 -14.099343
-16.660800 -13.525200 -14.096781
-16.614000 -13.525200 -14.071405
-16.567200 -13.525200 -14.026959
-16.520400 -13.525200 -13.999629
-16.473600 -13.525200 -13.950561
-16.426800 -13.525200 -13.934748
-16.380000 -13.525200 -13.912971
-16.333200 -13.525200 -13.869206
-16.286400 -13.525200 -13.842973
-16.239600 -13.525200 -13.825515
-16.192800 -13.525200 -13.725553
-16.146000 -13.525200 -13.697703
-16.099200 -13.525200 -13.625529
-16.052400 -13.525200 -13.494994
-14.742000 -13.525200 5.009099
-14.695200 -13.525200 5.065991
-14.648400 -13.525200 5.069418
-14.601600 -13.525200 5.108631
-14.554800 -13.525200 5.160733
-14.508000 -13.525200 5.201595
-14.461200 -13.525200 5.230802
-14.414400 -13.525200 5.258505
-14.367600 -13.525200 5.290695
-14.320800 -13.525200 5.307501
-14.274000 -13.525200 5.316499
-14.227200 -13.525200 5.331567
-14.180400 -13.525200 5.349077
-14.133600 -13.525200 5.371738
-14.086800 -13.525200 5.398743
-14.040000 -13.525200 5.410100
-13.993200 -13.525200 5.419682
-13.946400 -13.525200 5.424162
-13.899600 -13.525200 5.427295
-13.852800 -13.525200 5.427703
-13.806000 -13.525200 5.430938
-13.759200 -13.525200 5.430938
-13.712400 -13.525200 5.433699
-13.665600 -13.525200 5.439295
-13.618800 -13.525200 5.446781
-13.572000 -13.525200 5.455751
-13.525200 -13.525200 5.466349
-13.478400 -13.525200 5.476896
-13.431600 -13.525200 5.494122
-13.384800 -13.525200 5.512083
-13.338000 -13.525200 5.549991
-13.291200 -13.525200 5.598575
-13.244400 -13.525200 5.669584
-6.177600 -13.525200 11.326966
-6.130800 -13.525200 8.595669
-6.084000 -13.525200 8.419378
-6.037200 -13.525200 8.306258
-5.990400 -13.525200 8.206837
-5.943600 -13.525200 8.186824
-5.896800 -13.525200 8.154311
-5.850000 -13.525200 8.095962
-5.803200 -13.525200 8.059553
-5.756400 -13.525200 8.020280
-5.709600 -13.525200 7.965178
-5.662800 -13.525200 7.940774
-5.616000 -13.525200 7.855403
-5.569200 -13.525200 7.724483
-5.522400 -13.525200 7.698549
-5.475600 -13.525200 7.645212
-5.428800 -13.525200 7.609540
-5.382000 -13.525200 7.563165
-5.335200 -13.525200 7.520298
-5.288400 -13.525200 7.479265
-5.241600 -13.525200 7.472553
-5.194800 -13.525200 7.451135
-5.148000 -13.525200 7.425090
-5.101200 -13.525200 7.402762
-5.054400 -13.525200 7.384152
-5.007600 -13.525200 7.339205
-4.960800 -13.525200 7.300559
-4.914000 -13.525200 7.245580
-4.867200 -13.525200 7.210152
-4.820400 -13.525200 7.171942
-4.773600 -13.525200 7.134691
-4.726800 -13.525200 7.115295
-4.680000 -13.525200 7.093177
-4.633200 -13.525200 7.053455
-4.586400 -13.525200 7.046102
-4.539600 -13.525200 7.033667
-4.492800 -13.525200 6.980582
-4.446000 -13.525200 6.937170
-4.399200 -13.525200 6.888680
-4.352400 -13.525200 6.843760
-4.305600 -13.525200 6.843376
-4.258800 -13.525200 6.834092
-4.212000 -13.525200 6.807076
-4.165200 -13.525200 6.782919
-4.118400 -13.525200 6.773034
-4.071600 -13.525200 6.759361
-4.024800 -13.525200 6.731279
-3.978000 -13.525200 6.726838
-3.931200 -13.525200 6.699519
-3.884400 -13.525200 6.685019
-3.837600 -13.525200 6.682653
-3.790800 -13.525200 6.608230
-3.744000 -13.525200 6.588351
-3.697200 -13.525200 6.573035
-3.650400 -13.525200 6.554972
-3.603600 -13.525200 6.542870
-3.556800 -13.525200 6.539322
-3.510000 -13.525200 6.502494
-3.463200 -13.525200 6.464925
-3.416400 -13.525200 6.454498
-3.369600 -13.525200 6.437369
-3.322800 -13.525200 6.429555
-3.276000 -13.525200 6.416812
-3.229200 -13.525200 6.414342
-3.182400 -13.525200 6.384765
-3.135600 -13.525200 6.358761
-3.088800 -13.525200 6.345537
-3.042000 -13.525200 6.320581
-2.995200 -13.525200 6.314840
-2.948400 -13.525200 6.311035
-2.901600 -13.525200 6.295277
-2.854800 -13.525200 6.262736
-2.808000 -13.525200 6.205774
-2.761200 -13.525200 6.182515
-2.714400 -13.525200 6.172318
-2.667600 -13.525200 6.156222
-2.620800 -13.525200 6.134533
-2.574000 -13.525200 6.123060
-2.527200 -13.525200 6.100720
-2.480400 -13.525200 6.103151
-2.433600 -13.525200 6.103151
-2.386800 -13.525200 6.096752
-2.340000 -13.525200 6.062280
-2.293200 -13.525200 6.052976
-2.246400 -13.525200 6.046007
-2.199600 -13.525200 6.040741
-2.152800 -13.525200 6.040741
-2.106000 -13.525200 6.026755
-2.059200 -13.525200 6.018991
-2.012400 -13.525200 6.013439
-1.965600 -13.525200 6.009740
-1.918800 -13.525200 6.002988
-1.872000 -13.525200 5.991002
-1.825200 -13.525200 5.977295
-1.778400 -13.525200 5.973420
-1.731600 -13.525200 5.973420
-1.684800 -13.525200 5.969091
-1.638000 -13.525200 5.954728
-1.591200 -13.525200 5.952527
-1.544400 -13.525200 5.942681
-1.497600 -13.525200 5.938309
-1.450800 -13.525200 5.928575
-1.404000 -13.525200 5.921883
-1.357200 -13.525200 5.931599
-1.310400 -13.525200 5.944549
-1.263600 -13.525200 5.931844
-1.216800 -13.525200 5.913305
-1.170000 -13.525200 5.905168
-1.123200 -13.525200 5.901020
-1.076400 -13.525200 5.888724
-1.029600 -13.525200 5.886051
-0.982800 -13.525200 5.870032
-0.936000 -13.525200 5.861999
-0.889200 -13.525200 5.863496
-0.842400 -13.525200 5.855204
-0.795600 -13.525200 5.853579
-0.748800 -13.525200 5.858363
-0.702000 -13.525200 5.863496
-0.655200 -13.525200 5.864676
-0.608400 -13.525200 5.871991
-0.561600 -13.525200 5.864676
-0.514800 -13.525200 5.864676
-0.468000 -13.525200 5.869955
-0.421200 -13.525200 5.868298
-0.374400 -13.525200 5.868298
-0.327600 -13.525200 5.868642
-0.280800 -13.525200 5.871437
-0.234000 -13.525200 5.871437
-0.187200 -13.525200 5.871098
-0.140400 -13.525200 5.872292
-0.093600 -13.525200 5.871098
-0.046800 -13.525200 5.868786
0.000000 -13.525200 5.833171
0.046800 -13.525200 5.819444
0.093600 -13.525200 5.837749
0.140400 -13.525200 5.837749
0.187200 -13.525200 5.819444
0.234000 -13.525200 5.814432
0.280800 -13.525200 5.812175
0.327600 -13.525200 5.812175
0.374400 -13.525200 5.779176
0.421200 -13.525200 5.772575
0.468000 -13.525200 5.767598
0.514800 -13.525200 5.767598
0.561600 -13.525200 5.771634
0.608400 -13.525200 5.771634
0.655200 -13.525200 5.776069
0.702000 -13.525200 5.786774
0.748800 -13.525200 5.784669
0.795600 -13.525200 5.788201
0.842400 -13.525200 5.776884
0.889200 -13.525200 5.776884
0.936000 -13.525200 5.767163
0.982800 -13.525200 5.763878
1.029600 -13.525200 5.761471
1.076400 -13.525200 5.728334
1.123200 -13.525200 5.728247
1.170000 -13.525200 5.724671
1.216800 -13.525200 5.720063
1.263600 -13.525200 5.725460
1.310400 -13.525200 5.725460
1.357200 -13.525200 5.747374
1.404000 -13.525200 5.748478
1.450800 -13.525200 5.748478
1.497600 -13.525200 5.748478
1.544400 -13.525200 5.763722
1.591200 -13.525200 5.763722
1.638000 -13.525200 5.768150
1.684800 -13.525200 5.750033
1.731600 -13.525200 5.763722
1.778400 -13.525200 5.772007
1.825200 -13.525200 5.786987
1.872000 -13.525200 5.826008
1.918800 -13.525200 5.851166
1.965600 -13.525200 5.866850
2.012400 -13.525200 5.877517
2.059200 -13.525200 5.866850
2.106000 -13.525200 5.866850
2.152800 -13.525200 5.858990
2.199600 -13.525200 5.837939
2.246400 -13.525200 5.823314
2.293200 -13.525200 5.808384
2.340000 -13.525200 5.793897
2.386800 -13.525200 5.802844
2.433600 -13.525200 5.802844
2.480400 -13.525200 5.787625
2.527200 -13.525200 5.803307
2.574000 -13.525200 5.813626
2.620800 -13.525200 5.819958
2.667600 -13.525200 5.867980
2.714400 -13.525200 5.884283
2.761200 -13.525200 5.879797
2.808000 -13.525200 5.892092
2.854800 -13.525200 5.891573
2.901600 -13.525200 5.885504
2.948400 -13.525200 5.894751
2.995200 -13.525200 5.894751
3.042000 -13.525200 5.889749
3.088800 -13.525200 5.909485
3.135600 -13.525200 5.894751
3.182400 -13.525200 5.909485
3.229200 -13.525200 5.909485
3.276000 -13.525200 5.907507
3.322800 -13.525200 5.909485
3.369600 -13.525200 5.918118
3.416400 -13.525200 5.931018
3.463200 -13.525200 5.931018
3.510000 -13.525200 5.944749
3.556800 -13.525200 5.977387
3.603600 -13.525200 5.984980
3.650400 -13.525200 6.007825
3.697200 -13.525200 6.010329
3.744000 -13.525200 5.993627
3.790800 -13.525200 5.996606
3.837600 -13.525200 6.006068
3.884400 -13.525200 6.006068
3.931200 -13.525200 6.006068
3.978000 -13.525200 5.998455
4.024800 -13.525200 6.014716
4.071600 -13.525200 6.047935
4.118400 -13.525200 6.075878
4.165200 -13.525200 6.088024
4.212000 -13.525200 6.078540
4.258800 -13.525200 6.096813
4.305600 -13.525200 6.101726
4.352400 -13.525200 6.115487
4.399200 -13.525200 6.118673
4.446000 -13.525200 6.115487
4.492800 -13.525200 6.131915
4.539600 -13.525200 6.146177
4.586400 -13.525200 6.166275
4.633200 -13.525200 6.184813
4.680000 -13.525200 6.184813
4.726800 -13.525200 6.206972
4.773600 -13.525200 6.215840
4.820400 -13.525200 6.218130
4.867200 -13.525200 6.235738
4.914000 -13.525200 6.246277
4.960800 -13.525200 6.241710
5.007600 -13.525200 6.254557
5.054400 -13.525200 6.271350
5.101200 -13.525200 6.298723
5.148000 -13.525200 6.309957
5.194800 -13.525200 6.321229
5.241600 -13.525200 6.338145
5.288400 -13.525200 6.346858
5.335200 -13.525200 6.340601
5.382000 -13.525200 6.340601
5.428800 -13.525200 6.345064
5.475600 -13.525200 6.375771
5.522400 -13.525200 6.379776
5.569200 -13.525200 6.399512
5.616000 -13.525200 6.418755
5.662800 -13.525200 6.437360
5.709600 -13.525200 6.456524
5.756400 -13.525200 6.473462
5.803200 -13.525200 6.476275
5.850000 -13.525200 6.494991
5.896800 -13.525200 6.496830
5.943600 -13.525200 6.501364
5.990400 -13.525200 6.512400
6.037200 -13.525200 6.527999
6.084000 -13.525200 6.552221
6.130800 -13.525200 6.588584
6.177600 -13.525200 6.609008
6.224400 -13.525200 6.613950
6.271200 -13.525200 6.618694
6.318000 -13.525200 6.635742
6.364800 -13.525200 6.655506
6.411600 -13.525200 6.667256
6.458400 -13.525200 6.667785
6.505200 -13.525200 6.686781
6.552000 -13.525200 6.710554
6.598800 -13.525200 6.746609
6.645600 -13.525200 6.775626
6.692400 -13.525200 6.789005
6.739200 -13.525200 6.789096
6.786000 -13.525200 6.807728
6.832800 -13.525200 6.810498
6.879600 -13.525200 6.819170
6.926400 -13.525200 6.851029
6.973200 -13.525200 6.864886
7.020000 -13.525200 6.902192
7.066800 -13.525200 6.915972
7.113600 -13.525200 6.919959
7.160400 -13.525200 6.929799
7.207200 -13.525200 6.962065
7.254000 -13.525200 7.017623
7.300800 -13.525200 7.031089
7.347600 -13.525200 7.093118
7.394400 -13.525200 7.153285
7.441200 -13.525200 7.171888
7.488000 -13.525200 7.188031
7.534800 -13.525200 7.239757
7.581600 -13.525200 7.239757
7.628400 -13.525200 7.252004
7.675200 -13.525200 7.313279
7.722000 -13.525200 7.364288
7.768800 -13.525200 7.412363
7.815600 -13.525200 7.432386
7.862400 -13.525200 7.477030
7.909200 -13.525200 7.523220
7.956000 -13.525200 7.533639
8.002800 -13.525200 7.561684
8.049600 -13.525200 7.585216
8.096400 -13.525200 7.619032
8.143200 -13.525200 7.619032
8.190000 -13.525200 7.544237
8.236800 -13.525200 7.371294
8.283600 -13.525200 7.261311
8.330400 -13.525200 6.905177
12.823200 -13.525200 7.556828
12.916800 -13.525200 7.562818
12.963600 -13.525200 7.561052
13.010400 -13.525200 7.559115
13.057200 -13.525200 7.562818
13.104000 -13.525200 7.576770
13.384800 -13.525200 7.572125
13.431600 -13.525200 7.576182
14.086800 -13.525200 7.584451
14.133600 -13.525200 7.598325
14.414400 -13.525200 7.731740
14.461200 -13.525200 7.731190
14.508000 -13.525200 7.709983
14.554800 -13.525200 7.693005
14.601600 -13.525200 7.659610
14.648400 -13.525200 7.643157
16.801200 -13.525200 3.943717
16.848000 -13.525200 3.780008
16.894800 -13.525200 3.600799
17.456400 -13.525200 1.051604
17.503200 -13.525200 0.790534
17.550000 -13.525200 0.461161
-18.720000 -13.478400 0.000000
-18.673200 -13.478400 0.000000
-18.626400 -13.478400 0.000000
-18.579600 -13.478400 -14.868671
-18.532800 -13.478400 -14.821815
-18.486000 -13.478400 -14.807186
-18.439200 -13.478400 -14.800033
-18.392400 -13.478400 -14.796275
-18.345600 -13.478400 -14.750536
-18.298800 -13.478400 -14.724275
-18.252000 -13.478400 -14.700824
-18.205200 -13.478400 -14.671703
-18.158400 -13.478400 -14.661252
-18.111600 -13.478400 -14.664071
-18.064800 -13.478400 -14.651440
-18.018000 -13.478400 -14.627320
-17.971200 -13.478400 -14.616169
-17.924400 -13.478400 -14.597144
-17.877600 -13.478400 -14.578117
-17.830800 -13.478400 -14.568428
-17.784000 -13.478400 -14.527445
-17.737200 -13.478400 -14.498637
-17.690400 -13.478400 -14.498637
-17.643600 -13.478400 -14.516869
-17.596800 -13.478400 -14.502323
-17.550000 -13.478400 -14.513901
-17.503200 -13.478400 -14.486502
-17.456400 -13.478400 -14.444426
-17.409600 -13.478400 -14.379530
-17.362800 -13.478400 -14.353451
-17.316000 -13.478400 -14.346222
-17.269200 -13.478400 -14.338371
-17.222400 -13.478400 -14.311344
-17.175600 -13.478400 -14.277024
-17.128800 -13.478400 -14.264103
-17.082000 -13.478400 -14.240323
-17.035200 -13.478400 -14.215963
-16.988400 -13.478400 -14.212599
-16.941600 -13.478400 -14.222600
-16.894800 -13.478400 -14.222600
-16.848000 -13.478400 -14.212599
-16.801200 -13.478400 -14.201272
-16.754400 -13.478400 -14.191659
-16.707600 -13.478400 -14.118573
-16.660800 -13.478400 -14.096781
-16.614000 -13.478400 -14.072130
-16.567200 -13.478400 -14.034088
-16.520400 -13.478400 -14.020214
-16.473600 -13.478400 -13.962219
-16.426800 -13.478400 -13.934748
-16.380000 -13.478400 -13.912971
-16.333200 -13.478400 -13.871037
-16.286400 -13.478400 -13.838717
-16.239600 -13.478400 -13.786261
-16.192800 -13.478400 -13.702103
-16.146000 -13.478400 -13.650513
-16.099200 -13.478400 -13.559135
-14.742000 -13.478400 5.038366
-14.695200 -13.478400 5.093237
-14.648400 -13.478400 5.122976
-14.601600 -13.478400 5.148019
-14.554800 -13.478400 5.201595
-14.508000 -13.478400 5.236132
-14.461200 -13.478400 5.268226
-14.414400 -13.478400 5.287573
-14.367600 -13.478400 5.295461
-14.320800 -13.478400 5.316499
-14.274000 -13.478400 5.330652
-14.227200 -13.478400 5.345205
-14.180400 -13.478400 5.365048
-14.133600 -13.478400 5.396255
-14.086800 -13.478400 5.404694
-14.040000 -13.478400 5.414651
-13.993200 -13.478400 5.421653
-13.946400 -13.478400 5.426455
-13.899600 -13.478400 5.427295
-13.852800 -13.478400 5.430670
-13.806000 -13.478400 5.433178
-13.759200 -13.478400 5.434493
-13.712400 -13.478400 5.439295
-13.665600 -13.478400 5.450419
-13.618800 -13.478400 5.464792
-13.572000 -13.478400 5.471618
-13.525200 -13.478400 5.476896
-13.478400 -13.478400 5.499021
-13.431600 -13.478400 5.508355
-13.384800 -13.478400 5.537625
-13.338000 -13.478400 5.602792
-13.291200 -13.478400 5.735068
-6.177600 -13.478400 10.999475
-6.130800 -13.478400 8.583279
-6.084000 -13.478400 8.457821
-6.037200 -13.478400 8.338297
-5.990400 -13.478400 8.286747
-5.943600 -13.478400 8.206837
-5.896800 -13.478400 8.186824
-5.850000 -13.478400 8.140956
-5.803200 -13.478400 8.110834
-5.756400 -13.478400 8.057491
-5.709600 -13.478400 8.012192
-5.662800 -13.478400 7.962485
-5.616000 -13.478400 7.908572
-5.569200 -13.478400 7.798458
-5.522400 -13.478400 7.720192
-5.475600 -13.478400 7.685570
-5.428800 -13.478400 7.617433
-5.382000 -13.478400 7.595304
-5.335200 -13.478400 7.571150
-5.288400 -13.478400 7.507185
-5.241600 -13.478400 7.479973
-5.194800 -13.478400 7.472553
-5.148000 -13.478400 7.451135
-5.101200 -13.478400 7.417329
-5.054400 -13.478400 7.384152
-5.007600 -13.478400 7.339205
-4.960800 -13.478400 7.299670
-4.914000 -13.478400 7.245580
-4.867200 -13.478400 7.220682
-4.820400 -13.478400 7.191617
-4.773600 -13.478400 7.152993
-4.726800 -13.478400 7.115295
-4.680000 -13.478400 7.098889
-4.633200 -13.478400 7.053455
-4.586400 -13.478400 7.046102
-4.539600 -13.478400 7.033667
-4.492800 -13.478400 6.989890
-4.446000 -13.478400 6.973336
-4.399200 -13.478400 6.937170
-4.352400 -13.478400 6.876652
-4.305600 -13.478400 6.845699
-4.258800 -13.478400 6.843760
-4.212000 -13.478400 6.816463
-4.165200 -13.478400 6.775015
-4.118400 -13.478400 6.765078
-4.071600 -13.478400 6.759224
-4.024800 -13.478400 6.726838
-3.978000 -13.478400 6.699519
-3.931200 -13.478400 6.688632
-3.884400 -13.478400 6.663459
-3.837600 -13.478400 6.616075
-3.790800 -13.478400 6.588351
-3.744000 -13.478400 6.572395
-3.697200 -13.478400 6.554972
-3.650400 -13.478400 6.539514
-3.603600 -13.478400 6.539514
-3.556800 -13.478400 6.539322
-3.510000 -13.478400 6.522385
-3.463200 -13.478400 6.476452
-3.416400 -13.478400 6.462116
-3.369600 -13.478400 6.454498
-3.322800 -13.478400 6.449000
-3.276000 -13.478400 6.421885
-3.229200 -13.478400 6.415338
-3.182400 -13.478400 6.382894
-3.135600 -13.478400 6.358761
-3.088800 -13.478400 6.345537
-3.042000 -13.478400 6.321718
-2.995200 -13.478400 6.314840
-2.948400 -13.478400 6.303131
-2.901600 -13.478400 6.265533
-2.854800 -13.478400 6.228039
-2.808000 -13.478400 6.182515
-2.761200 -13.478400 6.151311
-2.714400 -13.478400 6.151311
-2.667600 -13.478400 6.127560
-2.620800 -13.478400 6.123728
-2.574000 -13.478400 6.107905
-2.527200 -13.478400 6.100390
-2.480400 -13.478400 6.100390
-2.433600 -13.478400 6.100390
-2.386800 -13.478400 6.072725
-2.340000 -13.478400 6.059487
-2.293200 -13.478400 6.052532
-2.246400 -13.478400 6.040992
-2.199600 -13.478400 6.030220
-2.152800 -13.478400 6.042954
-2.106000 -13.478400 6.026755
-2.059200 -13.478400 6.023220
-2.012400 -13.478400 6.015312
-1.965600 -13.478400 6.010569
-1.918800 -13.478400 6.002988
-1.872000 -13.478400 5.992993
-1.825200 -13.478400 5.973875
-1.778400 -13.478400 5.972020
-1.731600 -13.478400 5.969091
-1.684800 -13.478400 5.969091
-1.638000 -13.478400 5.969091
-1.591200 -13.478400 5.960618
-1.544400 -13.478400 5.948095
-1.497600 -13.478400 5.944549
-1.450800 -13.478400 5.931844
-1.404000 -13.478400 5.931599
-1.357200 -13.478400 5.942577
-1.310400 -13.478400 5.948095
-1.263600 -13.478400 5.931844
-1.216800 -13.478400 5.931599
-1.170000 -13.478400 5.906037
-1.123200 -13.478400 5.908419
-1.076400 -13.478400 5.900016
-1.029600 -13.478400 5.886051
-0.982800 -13.478400 5.872420
-0.936000 -13.478400 5.863110
-0.889200 -13.478400 5.867547
-0.842400 -13.478400 5.861999
-0.795600 -13.478400 5.853579
-0.748800 -13.478400 5.853579
-0.702000 -13.478400 5.861999
-0.655200 -13.478400 5.853579
-0.608400 -13.478400 5.853579
-0.561600 -13.478400 5.849661
-0.514800 -13.478400 5.833228
-0.468000 -13.478400 5.837745
-0.421200 -13.478400 5.825562
-0.374400 -13.478400 5.825562
-0.327600 -13.478400 5.847031
-0.280800 -13.478400 5.868298
-0.234000 -13.478400 5.864845
-0.187200 -13.478400 5.864845
-0.140400 -13.478400 5.864845
-0.093600 -13.478400 5.868786
-0.046800 -13.478400 5.867885
0.000000 -13.478400 5.824684
0.046800 -13.478400 5.814432
0.093600 -13.478400 5.835628
0.140400 -13.478400 5.824684
0.187200 -13.478400 5.814432
0.234000 -13.478400 5.805532
0.280800 -13.478400 5.800137
0.327600 -13.478400 5.779176
0.374400 -13.478400 5.761916
0.421200 -13.478400 5.754564
0.468000 -13.478400 5.754564
0.514800 -13.478400 5.754564
0.561600 -13.478400 5.754564
0.608400 -13.478400 5.751441
0.655200 -13.478400 5.752992
0.702000 -13.478400 5.766962
0.748800 -13.478400 5.767598
0.795600 -13.478400 5.770854
0.842400 -13.478400 5.770854
0.889200 -13.478400 5.767163
0.936000 -13.478400 5.761471
0.982800 -13.478400 5.761471
1.029600 -13.478400 5.753313
1.076400 -13.478400 5.734561
1.123200 -13.478400 5.727362
1.170000 -13.478400 5.720063
1.216800 -13.478400 5.719403
1.263600 -13.478400 5.724671
1.310400 -13.478400 5.725460
1.357200 -13.478400 5.747374
1.404000 -13.478400 5.747374
1.450800 -13.478400 5.748478
1.497600 -13.478400 5.760964
1.544400 -13.478400 5.768150
1.591200 -13.478400 5.768150
1.638000 -13.478400 5.763722
1.684800 -13.478400 5.745998
1.731600 -13.478400 5.762827
1.778400 -13.478400 5.768150
1.825200 -13.478400 5.768941
1.872000 -13.478400 5.815799
1.918800 -13.478400 5.851166
1.965600 -13.478400 5.866850
2.012400 -13.478400 5.887814
2.059200 -13.478400 5.877517
2.106000 -13.478400 5.877517
2.152800 -13.478400 5.858990
2.199600 -13.478400 5.835881
2.246400 -13.478400 5.824711
2.293200 -13.478400 5.808384
2.340000 -13.478400 5.787625
2.386800 -13.478400 5.787625
2.433600 -13.478400 5.799299
2.480400 -13.478400 5.787625
2.527200 -13.478400 5.802275
2.574000 -13.478400 5.808019
2.620800 -13.478400 5.813626
2.667600 -13.478400 5.854410
2.714400 -13.478400 5.872946
2.761200 -13.478400 5.855228
2.808000 -13.478400 5.879797
2.854800 -13.478400 5.882229
2.901600 -13.478400 5.876638
2.948400 -13.478400 5.882229
2.995200 -13.478400 5.885504
3.042000 -13.478400 5.866728
3.088800 -13.478400 5.871663
3.135600 -13.478400 5.871663
3.182400 -13.478400 5.881493
3.229200 -13.478400 5.881493
3.276000 -13.478400 5.882840
3.322800 -13.478400 5.891397
3.369600 -13.478400 5.909485
3.416400 -13.478400 5.915488
3.463200 -13.478400 5.918118
3.510000 -13.478400 5.929620
3.556800 -13.478400 5.944794
3.603600 -13.478400 5.969735
3.650400 -13.478400 5.979956
3.697200 -13.478400 5.979956
3.744000 -13.478400 5.979780
3.790800 -13.478400 5.993205
3.837600 -13.478400 6.006068
3.884400 -13.478400 5.998455
3.931200 -13.478400 6.006068
3.978000 -13.478400 6.006068
4.024800 -13.478400 6.019953
4.071600 -13.478400 6.047935
4.118400 -13.478400 6.063154
4.165200 -13.478400 6.073384
4.212000 -13.478400 6.051089
4.258800 -13.478400 6.088024
4.305600 -13.478400 6.088024
4.352400 -13.478400 6.102026
4.399200 -13.478400 6.114256
4.446000 -13.478400 6.114604
4.492800 -13.478400 6.118673
4.539600 -13.478400 6.131915
4.586400 -13.478400 6.153698
4.633200 -13.478400 6.171550
4.680000 -13.478400 6.171550
4.726800 -13.478400 6.191632
4.773600 -13.478400 6.206972
4.820400 -13.478400 6.215084
4.867200 -13.478400 6.220154
4.914000 -13.478400 6.235738
4.960800 -13.478400 6.235738
5.007600 -13.478400 6.246277
5.054400 -13.478400 6.254557
5.101200 -13.478400 6.278403
5.148000 -13.478400 6.298723
5.194800 -13.478400 6.303419
5.241600 -13.478400 6.335380
5.288400 -13.478400 6.345064
5.335200 -13.478400 6.340601
5.382000 -13.478400 6.336054
5.428800 -13.478400 6.343976
5.475600 -13.478400 6.370065
5.522400 -13.478400 6.379776
5.569200 -13.478400 6.389673
5.616000 -13.478400 6.403359
5.662800 -13.478400 6.437360
5.709600 -13.478400 6.455205
5.756400 -13.478400 6.468719
5.803200 -13.478400 6.477085
5.850000 -13.478400 6.496830
5.896800 -13.478400 6.502196
5.943600 -13.478400 6.503690
5.990400 -13.478400 6.510911
6.037200 -13.478400 6.523511
6.084000 -13.478400 6.538702
6.130800 -13.478400 6.588209
6.177600 -13.478400 6.603639
6.224400 -13.478400 6.609958
6.271200 -13.478400 6.610119
6.318000 -13.478400 6.625006
6.364800 -13.478400 6.646607
6.411600 -13.478400 6.652270
6.458400 -13.478400 6.665916
6.505200 -13.478400 6.672875
6.552000 -13.478400 6.704425
6.598800 -13.478400 6.723979
6.645600 -13.478400 6.774916
6.692400 -13.478400 6.785633
6.739200 -13.478400 6.789096
6.786000 -13.478400 6.810498
6.832800 -13.478400 6.814449
6.879600 -13.478400 6.827598
6.926400 -13.478400 6.859446
6.973200 -13.478400 6.875813
7.020000 -13.478400 6.905689
7.066800 -13.478400 6.918946
7.113600 -13.478400 6.927061
7.160400 -13.478400 6.949837
7.207200 -13.478400 6.967667
7.254000 -13.478400 7.023902
7.300800 -13.478400 7.051433
7.347600 -13.478400 7.093118
7.394400 -13.478400 7.135024
7.441200 -13.478400 7.158984
7.488000 -13.478400 7.188031
7.534800 -13.478400 7.220627
7.581600 -13.478400 7.230098
7.628400 -13.478400 7.243420
7.675200 -13.478400 7.299469
7.722000 -13.478400 7.371444
7.768800 -13.478400 7.427185
7.815600 -13.478400 7.439026
7.862400 -13.478400 7.509042
7.909200 -13.478400 7.530819
7.956000 -13.478400 7.533639
8.002800 -13.478400 7.530819
8.049600 -13.478400 7.559363
8.096400 -13.478400 7.544237
8.143200 -13.478400 7.538608
8.190000 -13.478400 7.428441
8.236800 -13.478400 7.282157
8.283600 -13.478400 6.969180
8.330400 -13.478400 6.720009
13.057200 -13.478400 7.561052
13.338000 -13.478400 7.587542
13.384800 -13.478400 7.587089
13.431600 -13.478400 7.585721
13.478400 -13.478400 7.574608
13.712400 -13.478400 7.550595
13.759200 -13.478400 7.546517
13.946400 -13.478400 7.575510
13.993200 -13.478400 7.576926
14.040000 -13.478400 7.594716
14.086800 -13.478400 7.578857
14.601600 -13.478400 7.672100
16.005600 -13.478400 6.341344
16.052400 -13.478400 6.346062
16.801200 -13.478400 4.056789
16.848000 -13.478400 3.851931
17.503200 -13.478400 0.934017
-18.720000 -13.431600 0.000000
-18.673200 -13.431600 0.000000
-18.626400 -13.431600 0.000000
-18.579600 -13.431600 -14.837503
-18.532800 -13.431600 -14.813843
-18.486000 -13.431600 -14.800823
-18.439200 -13.431600 -14.800823
-18.392400 -13.431600 -14.796275
-18.345600 -13.431600 -14.769827
-18.298800 -13.431600 -14.758599
-18.252000 -13.431600 -14.747288
-18.205200 -13.431600 -14.693588
-18.158400 -13.431600 -14.664274
-18.111600 -13.431600 -14.664274
-18.064800 -13.431600 -14.663380
-18.018000 -13.431600 -14.639328
-17.971200 -13.431600 -14.628927
-17.924400 -13.431600 -14.598517
-17.877600 -13.431600 -14.578117
-17.830800 -13.431600 -14.568428
-17.784000 -13.431600 -14.527445
-17.737200 -13.431600 -14.503438
-17.690400 -13.431600 -14.503438
-17.643600 -13.431600 -14.516869
-17.596800 -13.431600 -14.503438
-17.550000 -13.431600 -14.519951
-17.503200 -13.431600 -14.490088
-17.456400 -13.431600 -14.466805
-17.409600 -13.431600 -14.454573
-17.362800 -13.431600 -14.427297
-17.316000 -13.431600 -14.359616
-17.269200 -13.431600 -14.353451
-17.222400 -13.431600 -14.311344
-17.175600 -13.431600 -14.311344
-17.128800 -13.431600 -14.277024
-17.082000 -13.431600 -14.265126
-17.035200 -13.431600 -14.265126
-16.988400 -13.431600 -14.277123
-16.941600 -13.431600 -14.261675
-16.894800 -13.431600 -14.261675
-16.848000 -13.431600 -14.241744
-16.801200 -13.431600 -14.213567
-16.754400 -13.431600 -14.213492
-16.707600 -13.431600 -14.151338
-16.660800 -13.431600 -14.118573
-16.614000 -13.431600 -14.065161
-16.567200 -13.431600 -14.034088
-16.520400 -13.431600 -14.026959
-16.473600 -13.431600 -13.978517
-16.426800 -13.431600 -13.944473
-16.380000 -13.431600 -13.914466
-16.333200 -13.431600 -13.868407
-16.286400 -13.431600 -13.825515
-16.239600 -13.431600 -13.768034
-16.192800 -13.431600 -13.695097
-16.146000 -13.431600 -13.591178
-15.724800 -13.431600 -11.258623
-14.742000 -13.431600 5.078533
-14.695200 -13.431600 5.122976
-14.648400 -13.431600 5.147115
-14.601600 -13.431600 5.198265
-14.554800 -13.431600 5.230879
-14.508000 -13.431600 5.268226
-14.461200 -13.431600 5.286212
-14.414400 -13.431600 5.295461
-14.367600 -13.431600 5.316503
-14.320800 -13.431600 5.332789
-14.274000 -13.431600 5.346786
-14.227200 -13.431600 5.367573
-14.180400 -13.431600 5.386748
-14.133600 -13.431600 5.404063
-14.086800 -13.431600 5.410060
-14.040000 -13.431600 5.419682
-13.993200 -13.431600 5.424097
-13.946400 -13.431600 5.428331
-13.899600 -13.431600 5.430670
-13.852800 -13.431600 5.433178
-13.806000 -13.431600 5.435107
-13.759200 -13.431600 5.446600
-13.712400 -13.431600 5.459442
-13.665600 -13.431600 5.465018
-13.618800 -13.431600 5.473287
-13.572000 -13.431600 5.484087
-13.525200 -13.431600 5.495129
-13.478400 -13.431600 5.514293
-13.431600 -13.431600 5.532583
-13.384800 -13.431600 5.602792
-13.338000 -13.431600 5.669584
-6.130800 -13.431600 8.583279
-6.084000 -13.431600 8.461439
-6.037200 -13.431600 8.404739
-5.990400 -13.431600 8.316229
-5.943600 -13.431600 8.306192
-5.896800 -13.431600 8.214715
-5.850000 -13.431600 8.170203
-5.803200 -13.431600 8.154311
-5.756400 -13.431600 8.095587
-5.709600 -13.431600 8.033762
-5.662800 -13.431600 7.967302
-5.616000 -13.431600 7.942672
-5.569200 -13.431600 7.869765
-5.522400 -13.431600 7.755841
-5.475600 -13.431600 7.696593
-5.428800 -13.431600 7.631271
-5.382000 -13.431600 7.617159
-5.335200 -13.431600 7.616180
-5.288400 -13.431600 7.571150
-5.241600 -13.431600 7.519008
-5.194800 -13.431600 7.473219
-5.148000 -13.431600 7.468603
-5.101200 -13.431600 7.417718
-5.054400 -13.431600 7.384152
-5.007600 -13.431600 7.356465
-4.960800 -13.431600 7.311063
-4.914000 -13.431600 7.262016
-4.867200 -13.431600 7.244993
-4.820400 -13.431600 7.192488
-4.773600 -13.431600 7.155852
-4.726800 -13.431600 7.115295
-4.680000 -13.431600 7.098889
-4.633200 -13.431600 7.053455
-4.586400 -13.431600 7.043479
-4.539600 -13.431600 7.036156
-4.492800 -13.431600 7.031623
-4.446000 -13.431600 6.984078
-4.399200 -13.431600 6.950101
-4.352400 -13.431600 6.936140
-4.305600 -13.431600 6.896598
-4.258800 -13.431600 6.868985
-4.212000 -13.431600 6.845699
-4.165200 -13.431600 6.801743
-4.118400 -13.431600 6.765078
-4.071600 -13.431600 6.752605
-4.024800 -13.431600 6.697911
-3.978000 -13.431600 6.690963
-3.931200 -13.431600 6.665578
-3.884400 -13.431600 6.595174
-3.837600 -13.431600 6.588351
-3.790800 -13.431600 6.562014
-3.744000 -13.431600 6.556129
-3.697200 -13.431600 6.545501
-3.650400 -13.431600 6.539514
-3.603600 -13.431600 6.539514
-3.556800 -13.431600 6.528359
-3.510000 -13.431600 6.484957
-3.463200 -13.431600 6.464925
-3.416400 -13.431600 6.449000
-3.369600 -13.431600 6.449000
-3.322800 -13.431600 6.437369
-3.276000 -13.431600 6.415338
-3.229200 -13.431600 6.394136
-3.182400 -13.431600 6.358761
-3.135600 -13.431600 6.338973
-3.088800 -13.431600 6.332185
-3.042000 -13.431600 6.314840
-2.995200 -13.431600 6.286727
-2.948400 -13.431600 6.262736
-2.901600 -13.431600 6.236319
-2.854800 -13.431600 6.190843
-2.808000 -13.431600 6.164841
-2.761200 -13.431600 6.138397
-2.714400 -13.431600 6.143357
-2.667600 -13.431600 6.131688
-2.620800 -13.431600 6.127003
-2.574000 -13.431600 6.108464
-2.527200 -13.431600 6.100390
-2.480400 -13.431600 6.096752
-2.433600 -13.431600 6.100390
-2.386800 -13.431600 6.070659
-2.340000 -13.431600 6.056904
-2.293200 -13.431600 6.051175
-2.246400 -13.431600 6.040992
-2.199600 -13.431600 6.034958
-2.152800 -13.431600 6.046007
-2.106000 -13.431600 6.034909
-2.059200 -13.431600 6.024391
-2.012400 -13.431600 6.023220
-1.965600 -13.431600 6.013598
-1.918800 -13.431600 6.009905
-1.872000 -13.431600 6.002988
-1.825200 -13.431600 5.992957
-1.778400 -13.431600 5.973875
-1.731600 -13.431600 5.973875
-1.684800 -13.431600 5.981949
-1.638000 -13.431600 5.992993
-1.591200 -13.431600 5.975112
-1.544400 -13.431600 5.961414
-1.497600 -13.431600 5.960618
-1.450800 -13.431600 5.952261
-1.404000 -13.431600 5.948095
-1.357200 -13.431600 5.949364
-1.310400 -13.431600 5.952261
-1.263600 -13.431600 5.949364
-1.216800 -13.431600 5.942577
-1.170000 -13.431600 5.922114
-1.123200 -13.431600 5.913305
-1.076400 -13.431600 5.888724
-1.029600 -13.431600 5.883735
-0.982800 -13.431600 5.870032
-0.936000 -13.431600 5.861999
-0.889200 -13.431600 5.861999
-0.842400 -13.431600 5.861999
-0.795600 -13.431600 5.855204
-0.748800 -13.431600 5.853579
-0.702000 -13.431600 5.861999
-0.655200 -13.431600 5.853092
-0.608400 -13.431600 5.849730
-0.561600 -13.431600 5.829487
-0.514800 -13.431600 5.825974
-0.468000 -13.431600 5.825974
-0.421200 -13.431600 5.816314
-0.374400 -13.431600 5.813164
-0.327600 -13.431600 5.825974
-0.280800 -13.431600 5.846010
-0.234000 -13.431600 5.842368
-0.187200 -13.431600 5.821737
-0.140400 -13.431600 5.831235
-0.093600 -13.431600 5.847246
-0.046800 -13.431600 5.847246
0.000000 -13.431600 5.824684
0.046800 -13.431600 5.814432
0.093600 -13.431600 5.835628
0.140400 -13.431600 5.824684
0.187200 -13.431600 5.812582
0.234000 -13.431600 5.800137
0.280800 -13.431600 5.796036
0.327600 -13.431600 5.771883
0.374400 -13.431600 5.761916
0.421200 -13.431600 5.751441
0.468000 -13.431600 5.751441
0.514800 -13.431600 5.751441
0.561600 -13.431600 5.749880
0.608400 -13.431600 5.737147
0.655200 -13.431600 5.745584
0.702000 -13.431600 5.751441
0.748800 -13.431600 5.755979
0.795600 -13.431600 5.752992
0.842400 -13.431600 5.763878
0.889200 -13.431600 5.767163
0.936000 -13.431600 5.763878
0.982800 -13.431600 5.767163
1.029600 -13.431600 5.763878
1.076400 -13.431600 5.753313
1.123200 -13.431600 5.728247
1.170000 -13.431600 5.727362
1.216800 -13.431600 5.724671
1.263600 -13.431600 5.742258
1.310400 -13.431600 5.745039
1.357200 -13.431600 5.747374
1.404000 -13.431600 5.745039
1.450800 -13.431600 5.748478
1.497600 -13.431600 5.769002
1.544400 -13.431600 5.763722
1.591200 -13.431600 5.748754
1.638000 -13.431600 5.747374
1.684800 -13.431600 5.730421
1.731600 -13.431600 5.745998
1.778400 -13.431600 5.748754
1.825200 -13.431600 5.750033
1.872000 -13.431600 5.798838
1.918800 -13.431600 5.844199
1.965600 -13.431600 5.861114
2.012400 -13.431600 5.866850
2.059200 -13.431600 5.861114
2.106000 -13.431600 5.861114
2.152800 -13.431600 5.848116
2.199600 -13.431600 5.835282
2.246400 -13.431600 5.823314
2.293200 -13.431600 5.802044
2.340000 -13.431600 5.799299
2.386800 -13.431600 5.802044
2.433600 -13.431600 5.804284
2.480400 -13.431600 5.790667
2.527200 -13.431600 5.802275
2.574000 -13.431600 5.804284
2.620800 -13.431600 5.819958
2.667600 -13.431600 5.854410
2.714400 -13.431600 5.855228
2.761200 -13.431600 5.854410
2.808000 -13.431600 5.876638
2.854800 -13.431600 5.879797
2.901600 -13.431600 5.871663
2.948400 -13.431600 5.862518
2.995200 -13.431600 5.862518
3.042000 -13.431600 5.851546
3.088800 -13.431600 5.862518
3.135600 -13.431600 5.860078
3.182400 -13.431600 5.860078
3.229200 -13.431600 5.861765
3.276000 -13.431600 5.866381
3.322800 -13.431600 5.867224
3.369600 -13.431600 5.898022
3.416400 -13.431600 5.909302
3.463200 -13.431600 5.914601
3.510000 -13.431600 5.929559
3.556800 -13.431600 5.942061
3.603600 -13.431600 5.969735
3.650400 -13.431600 5.976753
3.697200 -13.431600 5.977387
3.744000 -13.431600 5.976753
3.790800 -13.431600 5.979780
3.837600 -13.431600 5.992184
3.884400 -13.431600 5.985001
3.931200 -13.431600 5.992184
3.978000 -13.431600 5.993205
4.024800 -13.431600 5.993205
4.071600 -13.431600 6.033078
4.118400 -13.431600 6.047935
4.165200 -13.431600 6.050678
4.212000 -13.431600 6.040369
4.258800 -13.431600 6.049198
4.305600 -13.431600 6.050678
4.352400 -13.431600 6.078540
4.399200 -13.431600 6.099231
4.446000 -13.431600 6.099231
4.492800 -13.431600 6.115451
4.539600 -13.431600 6.119774
4.586400 -13.431600 6.136949
4.633200 -13.431600 6.166275
4.680000 -13.431600 6.165393
4.726800 -13.431600 6.185248
4.773600 -13.431600 6.191632
4.820400 -13.431600 6.194507
4.867200 -13.431600 6.207155
4.914000 -13.431600 6.221172
4.960800 -13.431600 6.235738
5.007600 -13.431600 6.244690
5.054400 -13.431600 6.250044
5.101200 -13.431600 6.277375
5.148000 -13.431600 6.300226
5.194800 -13.431600 6.309957
5.241600 -13.431600 6.336054
5.288400 -13.431600 6.346858
5.335200 -13.431600 6.346858
5.382000 -13.431600 6.340601
5.428800 -13.431600 6.346858
5.475600 -13.431600 6.375926
5.522400 -13.431600 6.380497
5.569200 -13.431600 6.389673
5.616000 -13.431600 6.403359
5.662800 -13.431600 6.435884
5.709600 -13.431600 6.450331
5.756400 -13.431600 6.461158
5.803200 -13.431600 6.470852
5.850000 -13.431600 6.477085
5.896800 -13.431600 6.491613
5.943600 -13.431600 6.494732
5.990400 -13.431600 6.508086
6.037200 -13.431600 6.512990
6.084000 -13.431600 6.536404
6.130800 -13.431600 6.552529
6.177600 -13.431600 6.588209
6.224400 -13.431600 6.609008
6.271200 -13.431600 6.615881
6.318000 -13.431600 6.632881
6.364800 -13.431600 6.641711
6.411600 -13.431600 6.651552
6.458400 -13.431600 6.652270
6.505200 -13.431600 6.667785
6.552000 -13.431600 6.704425
6.598800 -13.431600 6.723979
6.645600 -13.431600 6.770285
6.692400 -13.431600 6.783304
6.739200 -13.431600 6.794479
6.786000 -13.431600 6.811172
6.832800 -13.431600 6.822618
6.879600 -13.431600 6.827598
6.926400 -13.431600 6.851029
6.973200 -13.431600 6.864289
7.020000 -13.431600 6.904416
7.066800 -13.431600 6.918946
7.113600 -13.431600 6.927061
7.160400 -13.431600 6.949837
7.207200 -13.431600 6.962065
7.254000 -13.431600 7.023009
7.300800 -13.431600 7.031089
7.347600 -13.431600 7.092772
7.394400 -13.431600 7.134034
7.441200 -13.431600 7.171888
7.488000 -13.431600 7.188031
7.534800 -13.431600 7.216551
7.581600 -13.431600 7.223942
7.628400 -13.431600 7.230450
7.675200 -13.431600 7.277022
7.722000 -13.431600 7.398229
7.768800 -13.431600 7.431026
7.815600 -13.431600 7.441232
7.862400 -13.431600 7.511902
7.909200 -13.431600 7.533639
7.956000 -13.431600 7.533639
8.002800 -13.431600 7.530819
8.049600 -13.431600 7.539449
8.096400 -13.431600 7.538608
8.143200 -13.431600 7.500115
8.190000 -13.431600 7.409127
8.236800 -13.431600 7.168796
8.283600 -13.431600 6.956976
8.330400 -13.431600 6.905177
13.057200 -13.431600 7.574513
13.244400 -13.431600 7.597788
13.291200 -13.431600 7.603188
13.338000 -13.431600 7.603689
13.384800 -13.431600 7.603689
13.431600 -13.431600 7.587089
13.946400 -13.431600 7.575715
13.993200 -13.431600 7.576926
14.040000 -13.431600 7.582038
14.086800 -13.431600 7.582038
14.320800 -13.431600 7.688134
14.554800 -13.431600 7.685794
14.601600 -13.431600 7.669860
14.695200 -13.431600 7.655548
14.742000 -13.431600 7.631651
15.958800 -13.431600 6.336083
16.005600 -13.431600 6.341344
16.052400 -13.431600 6.346062
16.848000 -13.431600 4.020748
-18.720000 -13.384800 0.000000
-18.673200 -13.384800 0.000000
-18.626400 -13.384800 0.000000
-18.579600 -13.384800 -14.834419
-18.532800 -13.384800 -14.807186
-18.486000 -13.384800 -14.800033
-18.439200 -13.384800 -14.796275
-18.392400 -13.384800 -14.771491
-18.345600 -13.384800 -14.750536
-18.298800 -13.384800 -14.750536
-18.252000 -13.384800 -14.747288
-18.205200 -13.384800 -14.693588
-18.158400 -13.384800 -14.664274
-18.111600 -13.384800 -14.671703
-18.064800 -13.384800 -14.671703
-18.018000 -13.384800 -14.663380
-17.971200 -13.384800 -14.643595
-17.924400 -13.384800 -14.612165
-17.877600 -13.384800 -14.604427
-17.830800 -13.384800 -14.584526
-17.784000 -13.384800 -14.568428
-17.737200 -13.384800 -14.527445
-17.690400 -13.384800 -14.530169
-17.643600 -13.384800 -14.530169
-17.596800 -13.384800 -14.527445
-17.550000 -13.384800 -14.527445
-17.503200 -13.384800 -14.513901
-17.456400 -13.384800 -14.484550
-17.409600 -13.384800 -14.433674
-17.362800 -13.384800 -14.421278
-17.316000 -13.384800 -14.375536
-17.269200 -13.384800 -14.359616
-17.222400 -13.384800 -14.311344
-17.175600 -13.384800 -14.306759
-17.128800 -13.384800 -14.306759
-17.082000 -13.384800 -14.306759
-17.035200 -13.384800 -14.347246
-16.988400 -13.384800 -14.344791
-16.941600 -13.384800 -14.310935
-16.894800 -13.384800 -14.277123
-16.848000 -13.384800 -14.261675
-16.801200 -13.384800 -14.222600
-16.754400 -13.384800 -14.213492
-16.707600 -13.384800 -14.189176
-16.660800 -13.384800 -14.126774
-16.614000 -13.384800 -14.085141
-16.567200 -13.384800 -14.047000
-16.520400 -13.384800 -14.029082
-16.473600 -13.384800 -13.978517
-16.426800 -13.384800 -13.934748
-16.380000 -13.384800 -13.890968
-16.333200 -13.384800 -13.868407
-16.286400 -13.384800 -13.787349
-16.239600 -13.384800 -13.725553
-16.192800 -13.384800 -13.657416
-15.724800 -13.384800 -11.080345
-14.788800 -13.384800 5.108631
-14.742000 -13.384800 5.122976
-14.695200 -13.384800 5.178816
-14.648400 -13.384800 5.198265
-14.601600 -13.384800 5.228088
-14.554800 -13.384800 5.258505
-14.508000 -13.384800 5.283676
-14.461200 -13.384800 5.292646
-14.414400 -13.384800 5.316503
-14.367600 -13.384800 5.333669
-14.320800 -13.384800 5.353458
-14.274000 -13.384800 5.369837
-14.227200 -13.384800 5.391220
-14.180400 -13.384800 5.398743
-14.133600 -13.384800 5.407816
-14.086800 -13.384800 5.414651
-14.040000 -13.384800 5.419712
-13.993200 -13.384800 5.426296
-13.946400 -13.384800 5.430360
-13.899600 -13.384800 5.434773
-13.852800 -13.384800 5.437260
-13.806000 -13.384800 5.446600
-13.759200 -13.384800 5.459812
-13.712400 -13.384800 5.468354
-13.665600 -13.384800 5.473287
-13.618800 -13.384800 5.484087
-13.572000 -13.384800 5.495113
-13.525200 -13.384800 5.512083
-13.478400 -13.384800 5.524833
-13.431600 -13.384800 5.560060
-13.384800 -13.384800 5.648103
-6.177600 -13.384800 11.131166
-6.130800 -13.384800 8.611667
-6.084000 -13.384800 8.522774
-6.037200 -13.384800 8.446817
-5.990400 -13.384800 8.377578
-5.943600 -13.384800 8.338297
-5.896800 -13.384800 8.295938
-5.850000 -13.384800 8.206837
-5.803200 -13.384800 8.184971
-5.756400 -13.384800 8.135227
-5.709600 -13.384800 8.083518
-5.662800 -13.384800 7.998912
-5.616000 -13.384800 7.984692
-5.569200 -13.384800 7.890373
-5.522400 -13.384800 7.842941
-5.475600 -13.384800 7.720192
-5.428800 -13.384800 7.671131
-5.382000 -13.384800 7.628590
-5.335200 -13.384800 7.617433
-5.288400 -13.384800 7.571150
-5.241600 -13.384800 7.520298
-5.194800 -13.384800 7.473612
-5.148000 -13.384800 7.468603
-5.101200 -13.384800 7.417329
-5.054400 -13.384800 7.384152
-5.007600 -13.384800 7.317221
-4.960800 -13.384800 7.302540
-4.914000 -13.384800 7.268055
-4.867200 -13.384800 7.246164
-4.820400 -13.384800 7.225301
-4.773600 -13.384800 7.159454
-4.726800 -13.384800 7.115295
-4.680000 -13.384800 7.067558
-4.633200 -13.384800 7.043479
-4.586400 -13.384800 7.036156
-4.539600 -13.384800 7.031623
-4.492800 -13.384800 7.006857
-4.446000 -13.384800 6.969511
-4.399200 -13.384800 6.936140
-4.352400 -13.384800 6.927685
-4.305600 -13.384800 6.876652
-4.258800 -13.384800 6.862081
-4.212000 -13.384800 6.843760
-4.165200 -13.384800 6.801743
-4.118400 -13.384800 6.742735
-4.071600 -13.384800 6.698063
-4.024800 -13.384800 6.691963
-3.978000 -13.384800 6.688632
-3.931200 -13.384800 6.652425
-3.884400 -13.384800 6.588351
-3.837600 -13.384800 6.560326
-3.790800 -13.384800 6.527504
-3.744000 -13.384800 6.522385
-3.697200 -13.384800 6.489828
-3.650400 -13.384800 6.489828
-3.603600 -13.384800 6.519630
-3.556800 -13.384800 6.519630
-3.510000 -13.384800 6.469773
-3.463200 -13.384800 6.450656
-3.416400 -13.384800 6.445843
-3.369600 -13.384800 6.437369
-3.322800 -13.384800 6.421885
-3.276000 -13.384800 6.394136
-3.229200 -13.384800 6.379610
-3.182400 -13.384800 6.348280
-3.135600 -13.384800 6.332486
-3.088800 -13.384800 6.323975
-3.042000 -13.384800 6.270059
-2.995200 -13.384800 6.260464
-2.948400 -13.384800 6.236319
-2.901600 -13.384800 6.193050
-2.854800 -13.384800 6.179852
-2.808000 -13.384800 6.144423
-2.761200 -13.384800 6.134533
-2.714400 -13.384800 6.143357
-2.667600 -13.384800 6.131688
-2.620800 -13.384800 6.127003
-2.574000 -13.384800 6.111329
-2.527200 -13.384800 6.107905
-2.480400 -13.384800 6.107905
-2.433600 -13.384800 6.106830
-2.386800 -13.384800 6.068454
-2.340000 -13.384800 6.052976
-2.293200 -13.384800 6.049301
-2.246400 -13.384800 6.044186
-2.199600 -13.384800 6.044186
-2.152800 -13.384800 6.047935
-2.106000 -13.384800 6.037308
-2.059200 -13.384800 6.026755
-2.012400 -13.384800 6.024391
-1.965600 -13.384800 6.021232
-1.918800 -13.384800 6.007194
-1.872000 -13.384800 5.995809
-1.825200 -13.384800 5.992957
-1.778400 -13.384800 5.981949
-1.731600 -13.384800 5.981949
-1.684800 -13.384800 5.992993
-1.638000 -13.384800 6.006970
-1.591200 -13.384800 6.004481
-1.544400 -13.384800 5.987311
-1.497600 -13.384800 5.975112
-1.450800 -13.384800 5.966421
-1.404000 -13.384800 5.966421
-1.357200 -13.384800 5.966421
-1.310400 -13.384800 5.966421
-1.263600 -13.384800 5.962852
-1.216800 -13.384800 5.957889
-1.170000 -13.384800 5.931486
-1.123200 -13.384800 5.926953
-1.076400 -13.384800 5.900016
-1.029600 -13.384800 5.886918
-0.982800 -13.384800 5.878527
-0.936000 -13.384800 5.867547
-0.889200 -13.384800 5.878527
-0.842400 -13.384800 5.867547
-0.795600 -13.384800 5.858363
-0.748800 -13.384800 5.853092
-0.702000 -13.384800 5.853092
-0.655200 -13.384800 5.829487
-0.608400 -13.384800 5.819036
-0.561600 -13.384800 5.813164
-0.514800 -13.384800 5.809780
-0.468000 -13.384800 5.809780
-0.421200 -13.384800 5.806424
-0.374400 -13.384800 5.803795
-0.327600 -13.384800 5.811746
-0.280800 -13.384800 5.821737
-0.234000 -13.384800 5.810548
-0.187200 -13.384800 5.801387
-0.140400 -13.384800 5.803721
-0.093600 -13.384800 5.803795
-0.046800 -13.384800 5.814432
0.000000 -13.384800 5.812582
0.046800 -13.384800 5.811496
0.093600 -13.384800 5.814432
0.140400 -13.384800 5.814432
0.187200 -13.384800 5.809533
0.234000 -13.384800 5.796036
0.280800 -13.384800 5.792783
0.327600 -13.384800 5.771883
0.374400 -13.384800 5.761916
0.421200 -13.384800 5.751441
0.468000 -13.384800 5.751441
0.514800 -13.384800 5.751441
0.561600 -13.384800 5.737147
0.608400 -13.384800 5.725538
0.655200 -13.384800 5.727045
0.702000 -13.384800 5.747231
0.748800 -13.384800 5.750033
0.795600 -13.384800 5.747231
0.842400 -13.384800 5.754683
0.889200 -13.384800 5.755979
0.936000 -13.384800 5.754683
0.982800 -13.384800 5.763878
1.029600 -13.384800 5.763878
1.076400 -13.384800 5.754321
1.123200 -13.384800 5.724671
1.170000 -13.384800 5.720063
1.216800 -13.384800 5.714182
1.263600 -13.384800 5.714182
1.310400 -13.384800 5.724671
1.357200 -13.384800 5.710559
1.404000 -13.384800 5.709177
1.450800 -13.384800 5.742258
1.497600 -13.384800 5.745039
1.544400 -13.384800 5.747374
1.591200 -13.384800 5.747374
1.638000 -13.384800 5.714945
1.684800 -13.384800 5.722419
1.731600 -13.384800 5.730421
1.778400 -13.384800 5.743842
1.825200 -13.384800 5.748754
1.872000 -13.384800 5.764764
1.918800 -13.384800 5.811515
1.965600 -13.384800 5.815799
2.012400 -13.384800 5.841198
2.059200 -13.384800 5.835881
2.106000 -13.384800 5.835881
2.152800 -13.384800 5.835881
2.199600 -13.384800 5.813711
2.246400 -13.384800 5.802044
2.293200 -13.384800 5.766536
2.340000 -13.384800 5.777466
2.386800 -13.384800 5.802044
2.433600 -13.384800 5.804284
2.480400 -13.384800 5.789418
2.527200 -13.384800 5.799234
2.574000 -13.384800 5.799299
2.620800 -13.384800 5.813626
2.667600 -13.384800 5.832073
2.714400 -13.384800 5.810139
2.761200 -13.384800 5.832073
2.808000 -13.384800 5.854410
2.854800 -13.384800 5.855228
2.901600 -13.384800 5.855228
2.948400 -13.384800 5.851844
2.995200 -13.384800 5.843037
3.042000 -13.384800 5.843037
3.088800 -13.384800 5.851844
3.135600 -13.384800 5.847150
3.182400 -13.384800 5.847150
3.229200 -13.384800 5.857169
3.276000 -13.384800 5.860078
3.322800 -13.384800 5.866728
3.369600 -13.384800 5.896585
3.416400 -13.384800 5.903785
3.463200 -13.384800 5.913613
3.510000 -13.384800 5.929620
3.556800 -13.384800 5.942061
3.603600 -13.384800 5.973343
3.650400 -13.384800 5.977387
3.697200 -13.384800 5.978037
3.744000 -13.384800 5.978037
3.790800 -13.384800 5.981883
3.837600 -13.384800 5.992184
3.884400 -13.384800 5.979780
3.931200 -13.384800 5.985001
3.978000 -13.384800 5.992184
4.024800 -13.384800 5.989946
4.071600 -13.384800 6.016414
4.118400 -13.384800 6.033669
4.165200 -13.384800 6.049198
4.212000 -13.384800 6.041298
4.258800 -13.384800 6.043616
4.305600 -13.384800 6.050678
4.352400 -13.384800 6.071866
4.399200 -13.384800 6.078540
4.446000 -13.384800 6.096813
4.492800 -13.384800 6.114256
4.539600 -13.384800 6.118673
4.586400 -13.384800 6.119774
4.633200 -13.384800 6.153698
4.680000 -13.384800 6.153698
4.726800 -13.384800 6.172243
4.773600 -13.384800 6.174518
4.820400 -13.384800 6.176382
4.867200 -13.384800 6.188972
4.914000 -13.384800 6.203863
4.960800 -13.384800 6.207155
5.007600 -13.384800 6.243667
5.054400 -13.384800 6.244664
5.101200 -13.384800 6.254557
5.148000 -13.384800 6.262732
5.194800 -13.384800 6.300226
5.241600 -13.384800 6.309957
5.288400 -13.384800 6.340601
5.335200 -13.384800 6.340475
5.382000 -13.384800 6.335380
5.428800 -13.384800 6.340601
5.475600 -13.384800 6.345064
5.522400 -13.384800 6.375569
5.569200 -13.384800 6.383427
5.616000 -13.384800 6.389673
5.662800 -13.384800 6.424598
5.709600 -13.384800 6.436158
5.756400 -13.384800 6.450331
5.803200 -13.384800 6.470852
5.850000 -13.384800 6.475339
5.896800 -13.384800 6.477085
5.943600 -13.384800 6.491613
5.990400 -13.384800 6.500821
6.037200 -13.384800 6.510437
6.084000 -13.384800 6.512990
6.130800 -13.384800 6.538702
6.177600 -13.384800 6.552221
6.224400 -13.384800 6.592753
6.271200 -13.384800 6.598771
6.318000 -13.384800 6.610726
6.364800 -13.384800 6.618694
6.411600 -13.384800 6.632881
6.458400 -13.384800 6.646607
6.505200 -13.384800 6.667256
6.552000 -13.384800 6.704938
6.598800 -13.384800 6.726255
6.645600 -13.384800 6.771385
6.692400 -13.384800 6.783304
6.739200 -13.384800 6.789096
6.786000 -13.384800 6.811172
6.832800 -13.384800 6.824068
6.879600 -13.384800 6.827598
6.926400 -13.384800 6.851029
6.973200 -13.384800 6.864289
7.020000 -13.384800 6.895634
7.066800 -13.384800 6.914371
7.113600 -13.384800 6.920500
7.160400 -13.384800 6.933145
7.207200 -13.384800 6.962065
7.254000 -13.384800 7.019522
7.300800 -13.384800 7.031089
7.347600 -13.384800 7.092772
7.394400 -13.384800 7.153285
7.441200 -13.384800 7.171888
7.488000 -13.384800 7.183222
7.534800 -13.384800 7.202898
7.581600 -13.384800 7.223942
7.628400 -13.384800 7.230098
7.675200 -13.384800 7.277008
7.722000 -13.384800 7.371444
7.768800 -13.384800 7.431026
7.815600 -13.384800 7.441232
7.862400 -13.384800 7.511902
7.909200 -13.384800 7.533639
7.956000 -13.384800 7.533639
8.002800 -13.384800 7.530819
8.049600 -13.384800 7.538608
8.096400 -13.384800 7.533639
8.143200 -13.384800 7.500115
8.190000 -13.384800 7.411444
8.236800 -13.384800 7.262318
8.283600 -13.384800 7.080751
8.330400 -13.384800 6.949443
13.104000 -13.384800 7.583507
13.291200 -13.384800 7.597788
13.338000 -13.384800 7.603689
13.946400 -13.384800 7.576926
13.993200 -13.384800 7.575510
14.040000 -13.384800 7.594716
14.227200 -13.384800 7.645212
14.601600 -13.384800 7.660004
14.648400 -13.384800 7.659610
14.695200 -13.384800 7.672100
14.742000 -13.384800 7.644679
14.788800 -13.384800 7.652443
-18.720000 -13.338000 0.000000
-18.673200 -13.338000 0.000000
-18.626400 -13.338000 0.000000
-18.579600 -13.338000 -14.834419
-18.532800 -13.338000 -14.809142
-18.486000 -13.338000 -14.800823
-18.439200 -13.338000 -14.800823
-18.392400 -13.338000 -14.771491
-18.345600 -13.338000 -14.750536
-18.298800 -13.338000 -14.750536
-18.252000 -13.338000 -14.758599
-18.205200 -13.338000 -14.702322
-18.158400 -13.338000 -14.702322
-18.111600 -13.338000 -14.674586
-18.064800 -13.338000 -14.671703
-18.018000 -13.338000 -14.647747
-17.971200 -13.338000 -14.641581
-17.924400 -13.338000 -14.627320
-17.877600 -13.338000 -14.610666
-17.830800 -13.338000 -14.593051
-17.784000 -13.338000 -14.569342
-17.737200 -13.338000 -14.531760
-17.690400 -13.338000 -14.541257
-17.643600 -13.338000 -14.541257
-17.596800 -13.338000 -14.530169
-17.550000 -13.338000 -14.527445
-17.503200 -13.338000 -14.516648
-17.456400 -13.338000 -14.502323
-17.409600 -13.338000 -14.464825
-17.362800 -13.338000 -14.423663
-17.316000 -13.338000 -14.421278
-17.269200 -13.338000 -14.375536
-17.222400 -13.338000 -14.359616
-17.175600 -13.338000 -14.353451
-17.128800 -13.338000 -14.359616
-17.082000 -13.338000 -14.354320
-17.035200 -13.338000 -14.361030
-16.988400 -13.338000 -14.354320
-16.941600 -13.338000 -14.347246
-16.894800 -13.338000 -14.344791
-16.848000 -13.338000 -14.275432
-16.801200 -13.338000 -14.244187
-16.754400 -13.338000 -14.241744
-16.707600 -13.338000 -14.201460
-16.660800 -13.338000 -14.151338
-16.614000 -13.338000 -14.089687
-16.567200 -13.338000 -14.047000
-16.520400 -13.338000 -14.029082
-16.473600 -13.338000 -13.978517
-16.426800 -13.338000 -13.941511
-16.380000 -13.338000 -13.900132
-16.333200 -13.338000 -13.881233
-16.286400 -13.338000 -13.832494
-16.239600 -13.338000 -13.779416
-16.192800 -13.338000 -13.652428
-14.835600 -13.338000 5.086907
-14.788800 -13.338000 5.122800
-14.742000 -13.338000 5.147115
-14.695200 -13.338000 5.198265
-14.648400 -13.338000 5.228088
-14.601600 -13.338000 5.253929
-14.554800 -13.338000 5.286212
-14.508000 -13.338000 5.295085
-14.461200 -13.338000 5.316499
-14.414400 -13.338000 5.339192
-14.367600 -13.338000 5.355787
-14.320800 -13.338000 5.369837
-14.274000 -13.338000 5.386734
-14.227200 -13.338000 5.397663
-14.180400 -13.338000 5.404834
-14.133600 -13.338000 5.414651
-14.086800 -13.338000 5.424812
-14.040000 -13.338000 5.429853
-13.993200 -13.338000 5.432248
-13.946400 -13.338000 5.434773
-13.899600 -13.338000 5.443465
-13.852800 -13.338000 5.450457
-13.806000 -13.338000 5.468354
-13.759200 -13.338000 5.471618
-13.712400 -13.338000 5.477853
-13.665600 -13.338000 5.491778
-13.618800 -13.338000 5.503805
-13.572000 -13.338000 5.514293
-13.525200 -13.338000 5.529600
-13.478400 -13.338000 5.563573
-13.431600 -13.338000 5.608824
-6.130800 -13.338000 8.669616
-6.084000 -13.338000 8.583279
-6.037200 -13.338000 8.500432
-5.990400 -13.338000 8.439063
-5.943600 -13.338000 8.404575
-5.896800 -13.338000 8.315007
-5.850000 -13.338000 8.237063
-5.803200 -13.338000 8.214715
-5.756400 -13.338000 8.154311
-5.709600 -13.338000 8.097114
-5.662800 -13.338000 8.033762
-5.616000 -13.338000 7.990426
-5.569200 -13.338000 7.943579
-5.522400 -13.338000 7.851667
-5.475600 -13.338000 7.756358
-5.428800 -13.338000 7.698233
-5.382000 -13.338000 7.668512
-5.335200 -13.338000 7.636884
-5.288400 -13.338000 7.608074
-5.241600 -13.338000 7.558671
-5.194800 -13.338000 7.475786
-5.148000 -13.338000 7.451135
-5.101200 -13.338000 7.417329
-5.054400 -13.338000 7.384152
-5.007600 -13.338000 7.302540
-4.960800 -13.338000 7.274116
-4.914000 -13.338000 7.262016
-4.867200 -13.338000 7.246164
-4.820400 -13.338000 7.213681
-4.773600 -13.338000 7.134691
-4.726800 -13.338000 7.071544
-4.680000 -13.338000 7.053455
-4.633200 -13.338000 7.031623
-4.586400 -13.338000 7.030872
-4.539600 -13.338000 7.006857
-4.492800 -13.338000 6.985141
-4.446000 -13.338000 6.964273
-4.399200 -13.338000 6.934562
-4.352400 -13.338000 6.927685
-4.305600 -13.338000 6.876652
-4.258800 -13.338000 6.862081
-4.212000 -13.338000 6.829972
-4.165200 -13.338000 6.792949
-4.118400 -13.338000 6.742735
-4.071600 -13.338000 6.697135
-4.024800 -13.338000 6.687176
-3.978000 -13.338000 6.685780
-3.931200 -13.338000 6.650812
-3.884400 -13.338000 6.570208
-3.837600 -13.338000 6.545501
-3.790800 -13.338000 6.519630
-3.744000 -13.338000 6.504151
-3.697200 -13.338000 6.485201
-3.650400 -13.338000 6.489828
-3.603600 -13.338000 6.519630
-3.556800 -13.338000 6.485201
-3.510000 -13.338000 6.462116
-3.463200 -13.338000 6.450656
-3.416400 -13.338000 6.447558
-3.369600 -13.338000 6.445843
-3.322800 -13.338000 6.419159
-3.276000 -13.338000 6.384655
-3.229200 -13.338000 6.358761
-3.182400 -13.338000 6.332486
-3.135600 -13.338000 6.323975
-3.088800 -13.338000 6.309563
-3.042000 -13.338000 6.259535
-2.995200 -13.338000 6.254259
-2.948400 -13.338000 6.228377
-2.901600 -13.338000 6.193050
-2.854800 -13.338000 6.182515
-2.808000 -13.338000 6.167402
-2.761200 -13.338000 6.151311
-2.714400 -13.338000 6.172318
-2.667600 -13.338000 6.144364
-2.620800 -13.338000 6.138397
-2.574000 -13.338000 6.127003
-2.527200 -13.338000 6.122582
-2.480400 -13.338000 6.122582
-2.433600 -13.338000 6.122582
-2.386800 -13.338000 6.096752
-2.340000 -13.338000 6.063738
-2.293200 -13.338000 6.052976
-2.246400 -13.338000 6.052976
-2.199600 -13.338000 6.046007
-2.152800 -13.338000 6.052976
-2.106000 -13.338000 6.042954
-2.059200 -13.338000 6.037308
-2.012400 -13.338000 6.034909
-1.965600 -13.338000 6.024227
-1.918800 -13.338000 6.009905
-1.872000 -13.338000 6.007194
-1.825200 -13.338000 5.993913
-1.778400 -13.338000 5.981949
-1.731600 -13.338000 5.992993
-1.684800 -13.338000 6.004481
-1.638000 -13.338000 6.025572
-1.591200 -13.338000 6.025572
-1.544400 -13.338000 6.004481
-1.497600 -13.338000 5.981251
-1.450800 -13.338000 5.981251
-1.404000 -13.338000 5.977416
-1.357200 -13.338000 5.975112
-1.310400 -13.338000 5.973632
-1.263600 -13.338000 5.966641
-1.216800 -13.338000 5.961990
-1.170000 -13.338000 5.942577
-1.123200 -13.338000 5.931486
-1.076400 -13.338000 5.913305
-1.029600 -13.338000 5.900016
-0.982800 -13.338000 5.886918
-0.936000 -13.338000 5.885006
-0.889200 -13.338000 5.886918
-0.842400 -13.338000 5.879300
-0.795600 -13.338000 5.867547
-0.748800 -13.338000 5.858363
-0.702000 -13.338000 5.853092
-0.655200 -13.338000 5.829487
-0.608400 -13.338000 5.813164
-0.561600 -13.338000 5.804354
-0.514800 -13.338000 5.806424
-0.468000 -13.338000 5.806424
-0.421200 -13.338000 5.806424
-0.374400 -13.338000 5.803721
-0.327600 -13.338000 5.809780
-0.280800 -13.338000 5.810548
-0.234000 -13.338000 5.803795
-0.187200 -13.338000 5.799663
-0.140400 -13.338000 5.803721
-0.093600 -13.338000 5.803721
-0.046800 -13.338000 5.812582
0.000000 -13.338000 5.811496
0.046800 -13.338000 5.807759
0.093600 -13.338000 5.814225
0.140400 -13.338000 5.814225
0.187200 -13.338000 5.811496
0.234000 -13.338000 5.805532
0.280800 -13.338000 5.796611
0.327600 -13.338000 5.790015
0.374400 -13.338000 5.768359
0.421200 -13.338000 5.765649
0.468000 -13.338000 5.759370
0.514800 -13.338000 5.751070
0.561600 -13.338000 5.727045
0.608400 -13.338000 5.722366
0.655200 -13.338000 5.725538
0.702000 -13.338000 5.737147
0.748800 -13.338000 5.745618
0.795600 -13.338000 5.745618
0.842400 -13.338000 5.747231
0.889200 -13.338000 5.754683
0.936000 -13.338000 5.754683
0.982800 -13.338000 5.757918
1.029600 -13.338000 5.757918
1.076400 -13.338000 5.754321
1.123200 -13.338000 5.720063
1.170000 -13.338000 5.724671
1.216800 -13.338000 5.720063
1.263600 -13.338000 5.727362
1.310400 -13.338000 5.749830
1.357200 -13.338000 5.747374
1.404000 -13.338000 5.747374
1.450800 -13.338000 5.749830
1.497600 -13.338000 5.749830
1.544400 -13.338000 5.748233
1.591200 -13.338000 5.747374
1.638000 -13.338000 5.714632
1.684800 -13.338000 5.714945
1.731600 -13.338000 5.721057
1.778400 -13.338000 5.736518
1.825200 -13.338000 5.748754
1.872000 -13.338000 5.764764
1.918800 -13.338000 5.784038
1.965600 -13.338000 5.798838
2.012400 -13.338000 5.828717
2.059200 -13.338000 5.835282
2.106000 -13.338000 5.835282
2.152800 -13.338000 5.820055
2.199600 -13.338000 5.809094
2.246400 -13.338000 5.802044
2.293200 -13.338000 5.797300
2.340000 -13.338000 5.799299
2.386800 -13.338000 5.811839
2.433600 -13.338000 5.811839
2.480400 -13.338000 5.799234
2.527200 -13.338000 5.799234
2.574000 -13.338000 5.799299
2.620800 -13.338000 5.811839
2.667600 -13.338000 5.810139
2.714400 -13.338000 5.802275
2.761200 -13.338000 5.810139
2.808000 -13.338000 5.846007
2.854800 -13.338000 5.851844
2.901600 -13.338000 5.846007
2.948400 -13.338000 5.843037
2.995200 -13.338000 5.817527
3.042000 -13.338000 5.817527
3.088800 -13.338000 5.834474
3.135600 -13.338000 5.821449
3.182400 -13.338000 5.831457
3.229200 -13.338000 5.847150
3.276000 -13.338000 5.859302
3.322800 -13.338000 5.866728
3.369600 -13.338000 5.898578
3.416400 -13.338000 5.909302
3.463200 -13.338000 5.913613
3.510000 -13.338000 5.931545
3.556800 -13.338000 5.942061
3.603600 -13.338000 5.965146
3.650400 -13.338000 5.971448
3.697200 -13.338000 5.971448
3.744000 -13.338000 5.973343
3.790800 -13.338000 5.973343
3.837600 -13.338000 5.979429
3.884400 -13.338000 5.976319
3.931200 -13.338000 5.992184
3.978000 -13.338000 5.992184
4.024800 -13.338000 5.979429
4.071600 -13.338000 6.016414
4.118400 -13.338000 6.033078
4.165200 -13.338000 6.049198
4.212000 -13.338000 6.041298
4.258800 -13.338000 6.037547
4.305600 -13.338000 6.049198
4.352400 -13.338000 6.051650
4.399200 -13.338000 6.070856
4.446000 -13.338000 6.070856
4.492800 -13.338000 6.078288
4.539600 -13.338000 6.096813
4.586400 -13.338000 6.115451
4.633200 -13.338000 6.119713
4.680000 -13.338000 6.139595
4.726800 -13.338000 6.163548
4.773600 -13.338000 6.169671
4.820400 -13.338000 6.172243
4.867200 -13.338000 6.174518
4.914000 -13.338000 6.188972
4.960800 -13.338000 6.200341
5.007600 -13.338000 6.235738
5.054400 -13.338000 6.235872
5.101200 -13.338000 6.250909
5.148000 -13.338000 6.262231
5.194800 -13.338000 6.283448
5.241600 -13.338000 6.300226
5.288400 -13.338000 6.321229
5.335200 -13.338000 6.298197
5.382000 -13.338000 6.300226
5.428800 -13.338000 6.316109
5.475600 -13.338000 6.315055
5.522400 -13.338000 6.345064
5.569200 -13.338000 6.370065
5.616000 -13.338000 6.379776
5.662800 -13.338000 6.416191
5.709600 -13.338000 6.426042
5.756400 -13.338000 6.436158
5.803200 -13.338000 6.445166
5.850000 -13.338000 6.461158
5.896800 -13.338000 6.461684
5.943600 -13.338000 6.477085
5.990400 -13.338000 6.491613
6.037200 -13.338000 6.508086
6.084000 -13.338000 6.512400
6.130800 -13.338000 6.538702
6.177600 -13.338000 6.552529
6.224400 -13.338000 6.598771
6.271200 -13.338000 6.609008
6.318000 -13.338000 6.610204
6.364800 -13.338000 6.617983
6.411600 -13.338000 6.640679
6.458400 -13.338000 6.651552
6.505200 -13.338000 6.674404
6.552000 -13.338000 6.705976
6.598800 -13.338000 6.733985
6.645600 -13.338000 6.771385
6.692400 -13.338000 6.783304
6.739200 -13.338000 6.789764
6.786000 -13.338000 6.822618
6.832800 -13.338000 6.833805
6.879600 -13.338000 6.835311
6.926400 -13.338000 6.858345
6.973200 -13.338000 6.866397
7.020000 -13.338000 6.895634
7.066800 -13.338000 6.915726
7.113600 -13.338000 6.927406
7.160400 -13.338000 6.951637
7.207200 -13.338000 6.983460
7.254000 -13.338000 7.029816
7.300800 -13.338000 7.057702
7.347600 -13.338000 7.128140
7.394400 -13.338000 7.153285
7.441200 -13.338000 7.174194
7.488000 -13.338000 7.184602
7.534800 -13.338000 7.198226
7.581600 -13.338000 7.218139
7.628400 -13.338000 7.220627
7.675200 -13.338000 7.273747
7.722000 -13.338000 7.394633
7.768800 -13.338000 7.432757
7.815600 -13.338000 7.463591
7.862400 -13.338000 7.511902
7.909200 -13.338000 7.530819
7.956000 -13.338000 7.533639
8.002800 -13.338000 7.533639
8.049600 -13.338000 7.539449
8.096400 -13.338000 7.539449
8.143200 -13.338000 7.538608
8.190000 -13.338000 7.437294
8.236800 -13.338000 7.371294
8.283600 -13.338000 7.222594
8.330400 -13.338000 7.157088
13.150800 -13.338000 7.592068
14.554800 -13.338000 7.685794
14.648400 -13.338000 7.682425
14.695200 -13.338000 7.689703
14.742000 -13.338000 7.672100
14.788800 -13.338000 7.688136
17.503200 -13.338000 1.323224
18.158400 -13.338000 -2.489816
-18.720000 -13.291200 0.000000
-18.673200 -13.291200 0.000000
-18.626400 -13.291200 0.000000
-18.579600 -13.291200 -14.853250
-18.532800 -13.291200 -14.834419
-18.486000 -13.291200 -14.826242
-18.439200 -13.291200 -14.818379
-18.392400 -13.291200 -14.809097
-18.345600 -13.291200 -14.772911
-18.298800 -13.291200 -14.771491
-18.252000 -13.291200 -14.769827
-18.205200 -13.291200 -14.732351
-18.158400 -13.291200 -14.727637
-18.111600 -13.291200 -14.702322
-18.064800 -13.291200 -14.673172
-18.018000 -13.291200 -14.643595
-17.971200 -13.291200 -14.639328
-17.924400 -13.291200 -14.627320
-17.877600 -13.291200 -14.624113
-17.830800 -13.291200 -14.612165
-17.784000 -13.291200 -14.598517
-17.737200 -13.291200 -14.584526
-17.690400 -13.291200 -14.584526
-17.643600 -13.291200 -14.569342
-17.596800 -13.291200 -14.563736
-17.550000 -13.291200 -14.548755
-17.503200 -13.291200 -14.519951
-17.456400 -13.291200 -14.513901
-17.409600 -13.291200 -14.466805
-17.362800 -13.291200 -14.431286
-17.316000 -13.291200 -14.431286
-17.269200 -13.291200 -14.427297
-17.222400 -13.291200 -14.393806
-17.175600 -13.291200 -14.366487
-17.128800 -13.291200 -14.366487
-17.082000 -13.291200 -14.366487
-17.035200 -13.291200 -14.366487
-16.988400 -13.291200 -14.365316
-16.941600 -13.291200 -14.354320
-16.894800 -13.291200 -14.347246
-16.848000 -13.291200 -14.277123
-16.801200 -13.291200 -14.244187
-16.754400 -13.291200 -14.241744
-16.707600 -13.291200 -14.201460
-16.660800 -13.291200 -14.182085
-16.614000 -13.291200 -14.126774
-16.567200 -13.291200 -14.089687
-16.520400 -13.291200 -14.043709
-16.473600 -13.291200 -14.029082
-16.426800 -13.291200 -13.978517
-16.380000 -13.291200 -13.941511
-16.333200 -13.291200 -13.914466
-16.286400 -13.291200 -13.868407
-16.239600 -13.291200 -13.857054
-14.882400 -13.291200 5.086907
-14.835600 -13.291200 5.122800
-14.788800 -13.291200 5.171749
-14.742000 -13.291200 5.198265
-14.695200 -13.291200 5.236132
-14.648400 -13.291200 5.265105
-14.601600 -13.291200 5.274422
-14.554800 -13.291200 5.295085
-14.508000 -13.291200 5.327697
-14.461200 -13.291200 5.333111
-14.414400 -13.291200 5.355787
-14.367600 -13.291200 5.367573
-14.320800 -13.291200 5.386734
-14.274000 -13.291200 5.396519
-14.227200 -13.291200 5.409925
-14.180400 -13.291200 5.420353
-14.133600 -13.291200 5.426296
-14.086800 -13.291200 5.429853
-14.040000 -13.291200 5.434498
-13.993200 -13.291200 5.437260
-13.946400 -13.291200 5.450603
-13.899600 -13.291200 5.465018
-13.852800 -13.291200 5.472070
-13.806000 -13.291200 5.477853
-13.759200 -13.291200 5.479381
-13.712400 -13.291200 5.488127
-13.665600 -13.291200 5.495113
-13.618800 -13.291200 5.511959
-13.572000 -13.291200 5.522745
-13.525200 -13.291200 5.560060
-13.478400 -13.291200 5.605289
-13.431600 -13.291200 5.735068
-6.130800 -13.291200 8.793007
-6.084000 -13.291200 8.626793
-6.037200 -13.291200 8.529189
-5.990400 -13.291200 8.472362
-5.943600 -13.291200 8.438716
-5.896800 -13.291200 8.377578
-5.850000 -13.291200 8.306192
-5.803200 -13.291200 8.256356
-5.756400 -13.291200 8.170203
-5.709600 -13.291200 8.110834
-5.662800 -13.291200 8.061492
-5.616000 -13.291200 8.001769
-5.569200 -13.291200 7.958642
-5.522400 -13.291200 7.862537
-5.475600 -13.291200 7.826524
-5.428800 -13.291200 7.729572
-5.382000 -13.291200 7.678581
-5.335200 -13.291200 7.660335
-5.288400 -13.291200 7.616180
-5.241600 -13.291200 7.563598
-5.194800 -13.291200 7.473219
-5.148000 -13.291200 7.417718
-5.101200 -13.291200 7.388212
-5.054400 -13.291200 7.356465
-5.007600 -13.291200 7.299465
-4.960800 -13.291200 7.274116
-4.914000 -13.291200 7.265281
-4.867200 -13.291200 7.252868
-4.820400 -13.291200 7.236420
-4.773600 -13.291200 7.115295
-4.726800 -13.291200 7.046102
-4.680000 -13.291200 7.043479
-4.633200 -13.291200 7.030872
-4.586400 -13.291200 7.017222
-4.539600 -13.291200 7.013350
-4.492800 -13.291200 7.006857
-4.446000 -13.291200 6.969511
-4.399200 -13.291200 6.927685
-4.352400 -13.291200 6.915357
-4.305600 -13.291200 6.852124
-4.258800 -13.291200 6.829972
-4.212000 -13.291200 6.781884
-4.165200 -13.291200 6.724606
-4.118400 -13.291200 6.699805
-4.071600 -13.291200 6.685520
-4.024800 -13.291200 6.680238
-3.978000 -13.291200 6.665578
-3.931200 -13.291200 6.616075
-3.884400 -13.291200 6.570111
-3.837600 -13.291200 6.527504
-3.790800 -13.291200 6.489828
-3.744000 -13.291200 6.486326
-3.697200 -13.291200 6.474829
-3.650400 -13.291200 6.485201
-3.603600 -13.291200 6.480749
-3.556800 -13.291200 6.474523
-3.510000 -13.291200 6.457862
-3.463200 -13.291200 6.449000
-3.416400 -13.291200 6.446484
-3.369600 -13.291200 6.445843
-3.322800 -13.291200 6.415338
-3.276000 -13.291200 6.378443
-3.229200 -13.291200 6.332486
-3.182400 -13.291200 6.323975
-3.135600 -13.291200 6.265533
-3.088800 -13.291200 6.264440
-3.042000 -13.291200 6.257519
-2.995200 -13.291200 6.236319
-2.948400 -13.291200 6.228377
-2.901600 -13.291200 6.209307
-2.854800 -13.291200 6.191027
-2.808000 -13.291200 6.182515
-2.761200 -13.291200 6.182515
-2.714400 -13.291200 6.191027
-2.667600 -13.291200 6.167402
-2.620800 -13.291200 6.144364
-2.574000 -13.291200 6.127560
-2.527200 -13.291200 6.122582
-2.480400 -13.291200 6.122582
-2.433600 -13.291200 6.119477
-2.386800 -13.291200 6.101007
-2.340000 -13.291200 6.072233
-2.293200 -13.291200 6.068454
-2.246400 -13.291200 6.068454
-2.199600 -13.291200 6.070659
-2.152800 -13.291200 6.063738
-2.106000 -13.291200 6.055929
-2.059200 -13.291200 6.055929
-2.012400 -13.291200 6.047935
-1.965600 -13.291200 6.037308
-1.918800 -13.291200 6.013598
-1.872000 -13.291200 6.007194
-1.825200 -13.291200 5.992993
-1.778400 -13.291200 5.980412
-1.731600 -13.291200 5.992993
-1.684800 -13.291200 6.004481
-1.638000 -13.291200 6.025572
-1.591200 -13.291200 6.025572
-1.544400 -13.291200 6.006970
-1.497600 -13.291200 5.981949
-1.450800 -13.291200 5.995949
-1.404000 -13.291200 5.977416
-1.357200 -13.291200 5.977139
-1.310400 -13.291200 5.973632
-1.263600 -13.291200 5.973632
-1.216800 -13.291200 5.962852
-1.170000 -13.291200 5.936161
-1.123200 -13.291200 5.931204
-1.076400 -13.291200 5.913305
-1.029600 -13.291200 5.900016
-0.982800 -13.291200 5.886918
-0.936000 -13.291200 5.886918
-0.889200 -13.291200 5.892950
-0.842400 -13.291200 5.879331
-0.795600 -13.291200 5.879300
-0.748800 -13.291200 5.874969
-0.702000 -13.291200 5.870358
-0.655200 -13.291200 5.853092
-0.608400 -13.291200 5.816314
-0.561600 -13.291200 5.803747
-0.514800 -13.291200 5.804354
-0.468000 -13.291200 5.804354
-0.421200 -13.291200 5.809780
-0.374400 -13.291200 5.801732
-0.327600 -13.291200 5.809780
-0.280800 -13.291200 5.809780
-0.234000 -13.291200 5.803795
-0.187200 -13.291200 5.799663
-0.140400 -13.291200 5.801387
-0.093600 -13.291200 5.790435
-0.046800 -13.291200 5.801387
0.000000 -13.291200 5.801387
0.046800 -13.291200 5.796769
0.093600 -13.291200 5.809533
0.140400 -13.291200 5.807972
0.187200 -13.291200 5.805532
0.234000 -13.291200 5.800137
0.280800 -13.291200 5.800137
0.327600 -13.291200 5.796036
0.374400 -13.291200 5.780864
0.421200 -13.291200 5.768359
0.468000 -13.291200 5.768359
0.514800 -13.291200 5.762598
0.561600 -13.291200 5.737147
0.608400 -13.291200 5.725538
0.655200 -13.291200 5.725538
0.702000 -13.291200 5.731409
0.748800 -13.291200 5.738682
0.795600 -13.291200 5.745584
0.842400 -13.291200 5.745584
0.889200 -13.291200 5.745584
0.936000 -13.291200 5.737738
0.982800 -13.291200 5.749677
1.029600 -13.291200 5.749677
1.076400 -13.291200 5.749677
1.123200 -13.291200 5.722709
1.170000 -13.291200 5.734561
1.216800 -13.291200 5.754321
1.263600 -13.291200 5.756046
1.310400 -13.291200 5.759315
1.357200 -13.291200 5.749830
1.404000 -13.291200 5.748233
1.450800 -13.291200 5.749830
1.497600 -13.291200 5.748233
1.544400 -13.291200 5.745039
1.591200 -13.291200 5.714632
1.638000 -13.291200 5.708563
1.684800 -13.291200 5.710254
1.731600 -13.291200 5.721057
1.778400 -13.291200 5.743842
1.825200 -13.291200 5.750033
1.872000 -13.291200 5.764764
1.918800 -13.291200 5.786987
1.965600 -13.291200 5.798838
2.012400 -13.291200 5.815303
2.059200 -13.291200 5.819656
2.106000 -13.291200 5.815303
2.152800 -13.291200 5.784038
2.199600 -13.291200 5.767126
2.246400 -13.291200 5.766536
2.293200 -13.291200 5.766536
2.340000 -13.291200 5.792663
2.386800 -13.291200 5.802044
2.433600 -13.291200 5.811839
2.480400 -13.291200 5.802044
2.527200 -13.291200 5.802275
2.574000 -13.291200 5.804284
2.620800 -13.291200 5.813626
2.667600 -13.291200 5.810139
2.714400 -13.291200 5.802275
2.761200 -13.291200 5.807232
2.808000 -13.291200 5.823724
2.854800 -13.291200 5.834474
2.901600 -13.291200 5.832073
2.948400 -13.291200 5.821169
2.995200 -13.291200 5.815952
3.042000 -13.291200 5.817358
3.088800 -13.291200 5.821449
3.135600 -13.291200 5.817527
3.182400 -13.291200 5.817358
3.229200 -13.291200 5.821449
3.276000 -13.291200 5.847150
3.322800 -13.291200 5.864954
3.369600 -13.291200 5.881493
3.416400 -13.291200 5.891397
3.463200 -13.291200 5.903785
3.510000 -13.291200 5.913613
3.556800 -13.291200 5.931545
3.603600 -13.291200 5.948328
3.650400 -13.291200 5.965146
3.697200 -13.291200 5.965146
3.744000 -13.291200 5.971448
3.790800 -13.291200 5.973343
3.837600 -13.291200 5.979429
3.884400 -13.291200 5.976319
3.931200 -13.291200 5.993627
3.978000 -13.291200 5.992184
4.024800 -13.291200 5.989946
4.071600 -13.291200 6.028696
4.118400 -13.291200 6.037547
4.165200 -13.291200 6.051089
4.212000 -13.291200 6.051089
4.258800 -13.291200 6.041298
4.305600 -13.291200 6.049198
4.352400 -13.291200 6.054849
4.399200 -13.291200 6.071866
4.446000 -13.291200 6.070856
4.492800 -13.291200 6.057049
4.539600 -13.291200 6.078288
4.586400 -13.291200 6.099819
4.633200 -13.291200 6.115451
4.680000 -13.291200 6.119713
4.726800 -13.291200 6.148979
4.773600 -13.291200 6.162540
4.820400 -13.291200 6.169671
4.867200 -13.291200 6.172243
4.914000 -13.291200 6.188972
4.960800 -13.291200 6.194507
5.007600 -13.291200 6.230180
5.054400 -13.291200 6.235738
5.101200 -13.291200 6.254557
5.148000 -13.291200 6.265192
5.194800 -13.291200 6.283448
5.241600 -13.291200 6.303419
5.288400 -13.291200 6.309957
5.335200 -13.291200 6.300226
5.382000 -13.291200 6.300226
5.428800 -13.291200 6.305984
5.475600 -13.291200 6.298197
5.522400 -13.291200 6.318572
5.569200 -13.291200 6.335840
5.616000 -13.291200 6.365800
5.662800 -13.291200 6.416191
5.709600 -13.291200 6.435884
5.756400 -13.291200 6.439695
5.803200 -13.291200 6.445166
5.850000 -13.291200 6.445166
5.896800 -13.291200 6.447271
5.943600 -13.291200 6.461158
5.990400 -13.291200 6.461684
6.037200 -13.291200 6.491613
6.084000 -13.291200 6.503856
6.130800 -13.291200 6.512990
6.177600 -13.291200 6.541164
6.224400 -13.291200 6.592753
6.271200 -13.291200 6.594917
6.318000 -13.291200 6.609008
6.364800 -13.291200 6.617983
6.411600 -13.291200 6.640679
6.458400 -13.291200 6.652270
6.505200 -13.291200 6.678564
6.552000 -13.291200 6.705976
6.598800 -13.291200 6.733985
6.645600 -13.291200 6.771385
6.692400 -13.291200 6.785285
6.739200 -13.291200 6.789764
6.786000 -13.291200 6.824068
6.832800 -13.291200 6.835311
6.879600 -13.291200 6.864289
6.926400 -13.291200 6.866397
6.973200 -13.291200 6.887065
7.020000 -13.291200 6.904416
7.066800 -13.291200 6.924388
7.113600 -13.291200 6.936140
7.160400 -13.291200 6.962065
7.207200 -13.291200 6.988278
7.254000 -13.291200 7.037075
7.300800 -13.291200 7.072591
7.347600 -13.291200 7.128140
7.394400 -13.291200 7.153285
7.441200 -13.291200 7.171888
7.488000 -13.291200 7.184602
7.534800 -13.291200 7.202898
7.581600 -13.291200 7.220627
7.628400 -13.291200 7.230098
7.675200 -13.291200 7.277022
7.722000 -13.291200 7.391724
7.768800 -13.291200 7.436344
7.815600 -13.291200 7.494914
7.862400 -13.291200 7.527345
7.909200 -13.291200 7.539449
7.956000 -13.291200 7.561684
8.002800 -13.291200 7.561684
8.049600 -13.291200 7.564277
8.096400 -13.291200 7.580426
8.143200 -13.291200 7.585216
8.190000 -13.291200 7.530819
8.236800 -13.291200 7.434200
8.283600 -13.291200 7.371294
8.330400 -13.291200 7.316211
13.852800 -13.291200 7.610455
14.461200 -13.291200 7.685443
14.508000 -13.291200 7.689703
14.554800 -13.291200 7.685794
14.601600 -13.291200 7.688136
14.648400 -13.291200 7.688136
14.695200 -13.291200 7.689703
14.742000 -13.291200 7.688136
14.788800 -13.291200 7.714337
15.771600 -13.291200 6.380180
17.035200 -13.291200 3.635220
17.596800 -13.291200 0.950210
17.737200 -13.291200 0.336789
17.877600 -13.291200 -0.509247
17.924400 -13.291200 -0.815207
-18.720000 -13.244400 0.000000
-18.673200 -13.244400 0.000000
-18.626400 -13.244400 0.000000
-18.579600 -13.244400 -14.855793
-18.532800 -13.244400 -14.847322
-18.486000 -13.244400 -14.828251
-18.439200 -13.244400 -14.821303
-18.392400 -13.244400 -14.814809
-18.345600 -13.244400 -14.772911
-18.298800 -13.244400 -14.772911
-18.252000 -13.244400 -14.771491
-18.205200 -13.244400 -14.771491
-18.158400 -13.244400 -14.751349
-18.111600 -13.244400 -14.735417
-18.064800 -13.244400 -14.696314
-18.018000 -13.244400 -14.674586
-17.971200 -13.244400 -14.663380
-17.924400 -13.244400 -14.643595
-17.877600 -13.244400 -14.644061
-17.830800 -13.244400 -14.634247
-17.784000 -13.244400 -14.619465
-17.737200 -13.244400 -14.598517
-17.690400 -13.244400 -14.598517
-17.643600 -13.244400 -14.594327
-17.596800 -13.244400 -14.567513
-17.550000 -13.244400 -14.560380
-17.503200 -13.244400 -14.518941
-17.456400 -13.244400 -14.513901
-17.409600 -13.244400 -14.499939
-17.362800 -13.244400 -14.432912
-17.316000 -13.244400 -14.431286
-17.269200 -13.244400 -14.431286
-17.222400 -13.244400 -14.393806
-17.175600 -13.244400 -14.390049
-17.128800 -13.244400 -14.390049
-17.082000 -13.244400 -14.390049
-17.035200 -13.244400 -14.372639
-16.988400 -13.244400 -14.372639
-16.941600 -13.244400 -14.358732
-16.894800 -13.244400 -14.354320
-16.848000 -13.244400 -14.310610
-16.801200 -13.244400 -14.275432
-16.754400 -13.244400 -14.262160
-16.707600 -13.244400 -14.241744
-16.660800 -13.244400 -14.191510
-16.614000 -13.244400 -14.139932
-16.567200 -13.244400 -14.130070
-16.520400 -13.244400 -14.097352
-16.473600 -13.244400 -14.047000
-16.426800 -13.244400 -13.978517
-16.380000 -13.244400 -13.942294
-16.333200 -13.244400 -13.927384
-16.286400 -13.244400 -13.871948
-16.239600 -13.244400 -13.863981
-15.865200 -13.244400 -10.887227
-15.818400 -13.244400 -9.931287
-14.929200 -13.244400 5.065991
-14.882400 -13.244400 5.112047
-14.835600 -13.244400 5.122976
-14.788800 -13.244400 5.186592
-14.742000 -13.244400 5.236132
-14.695200 -13.244400 5.251665
-14.648400 -13.244400 5.272270
-14.601600 -13.244400 5.292646
-14.554800 -13.244400 5.316844
-14.508000 -13.244400 5.339192
-14.461200 -13.244400 5.361330
-14.414400 -13.244400 5.379326
-14.367600 -13.244400 5.393616
-14.320800 -13.244400 5.398743
-14.274000 -13.244400 5.405610
-14.227200 -13.244400 5.418053
-14.180400 -13.244400 5.425590
-14.133600 -13.244400 5.427481
-14.086800 -13.244400 5.434386
-14.040000 -13.244400 5.435624
-13.993200 -13.244400 5.450603
-13.946400 -13.244400 5.468354
-13.899600 -13.244400 5.474988
-13.852800 -13.244400 5.479381
-13.806000 -13.244400 5.481259
-13.759200 -13.244400 5.483931
-13.712400 -13.244400 5.492134
-13.665600 -13.244400 5.499745
-13.618800 -13.244400 5.514441
-13.572000 -13.244400 5.532583
-13.525200 -13.244400 5.572300
-13.478400 -13.244400 5.669584
-6.130800 -13.244400 8.825043
-6.084000 -13.244400 8.667062
-6.037200 -13.244400 8.583279
-5.990400 -13.244400 8.528837
-5.943600 -13.244400 8.446817
-5.896800 -13.244400 8.393672
-5.850000 -13.244400 8.315007
-5.803200 -13.244400 8.295938
-5.756400 -13.244400 8.220502
-5.709600 -13.244400 8.124378
-5.662800 -13.244400 8.061492
-5.616000 -13.244400 7.998912
-5.569200 -13.244400 7.900989
-5.522400 -13.244400 7.862537
-5.475600 -13.244400 7.836296
-5.428800 -13.244400 7.755841
-5.382000 -13.244400 7.698233
-5.335200 -13.244400 7.660335
-5.288400 -13.244400 7.608074
-5.241600 -13.244400 7.563598
-5.194800 -13.244400 7.468442
-5.148000 -13.244400 7.390713
-5.101200 -13.244400 7.371276
-5.054400 -13.244400 7.301641
-5.007600 -13.244400 7.274116
-4.960800 -13.244400 7.265281
-4.914000 -13.244400 7.244993
-4.867200 -13.244400 7.213681
-4.820400 -13.244400 7.168645
-4.773600 -13.244400 7.063819
-4.726800 -13.244400 7.031623
-4.680000 -13.244400 7.011615
-4.633200 -13.244400 7.011615
-4.586400 -13.244400 7.011615
-4.539600 -13.244400 6.984078
-4.492800 -13.244400 6.984078
-4.446000 -13.244400 6.976925
-4.399200 -13.244400 6.927685
-4.352400 -13.244400 6.869354
-4.305600 -13.244400 6.831303
-4.258800 -13.244400 6.781884
-4.212000 -13.244400 6.742735
-4.165200 -13.244400 6.691963
-4.118400 -13.244400 6.689380
-4.071600 -13.244400 6.665578
-4.024800 -13.244400 6.663462
-3.978000 -13.244400 6.652425
-3.931200 -13.244400 6.580366
-3.884400 -13.244400 6.548407
-3.837600 -13.244400 6.527504
-3.790800 -13.244400 6.486326
-3.744000 -13.244400 6.474829
-3.697200 -13.244400 6.460796
-3.650400 -13.244400 6.473509
-3.603600 -13.244400 6.465023
-3.556800 -13.244400 6.454039
-3.510000 -13.244400 6.447558
-3.463200 -13.244400 6.443495
-3.416400 -13.244400 6.432865
-3.369600 -13.244400 6.419469
-3.322800 -13.244400 6.384866
-3.276000 -13.244400 6.367099
-3.229200 -13.244400 6.332486
-3.182400 -13.244400 6.323975
-3.135600 -13.244400 6.265108
-3.088800 -13.244400 6.261087
-3.042000 -13.244400 6.257519
-2.995200 -13.244400 6.248484
-2.948400 -13.244400 6.233448
-2.901600 -13.244400 6.228039
-2.854800 -13.244400 6.193270
-2.808000 -13.244400 6.201289
-2.761200 -13.244400 6.194775
-2.714400 -13.244400 6.204296
-2.667600 -13.244400 6.191027
-2.620800 -13.244400 6.160241
-2.574000 -13.244400 6.144423
-2.527200 -13.244400 6.127003
-2.480400 -13.244400 6.127003
-2.433600 -13.244400 6.125124
-2.386800 -13.244400 6.112438
-2.340000 -13.244400 6.097145
-2.293200 -13.244400 6.078224
-2.246400 -13.244400 6.078224
-2.199600 -13.244400 6.078224
-2.152800 -13.244400 6.063738
-2.106000 -13.244400 6.057576
-2.059200 -13.244400 6.055929
-2.012400 -13.244400 6.047935
-1.965600 -13.244400 6.038970
-1.918800 -13.244400 6.034909
-1.872000 -13.244400 6.007194
-1.825200 -13.244400 5.992957
-1.778400 -13.244400 5.967826
-1.731600 -13.244400 5.970120
-1.684800 -13.244400 5.970120
-1.638000 -13.244400 5.999315
-1.591200 -13.244400 5.999315
-1.544400 -13.244400 5.981949
-1.497600 -13.244400 5.977416
-1.450800 -13.244400 5.981251
-1.404000 -13.244400 5.978547
-1.357200 -13.244400 5.978547
-1.310400 -13.244400 5.973632
-1.263600 -13.244400 5.973632
-1.216800 -13.244400 5.966641
-1.170000 -13.244400 5.939177
-1.123200 -13.244400 5.926953
-1.076400 -13.244400 5.913305
-1.029600 -13.244400 5.900016
-0.982800 -13.244400 5.879331
-0.936000 -13.244400 5.886918
-0.889200 -13.244400 5.889262
-0.842400 -13.244400 5.879300
-0.795600 -13.244400 5.889262
-0.748800 -13.244400 5.878543
-0.702000 -13.244400 5.889262
-0.655200 -13.244400 5.874969
-0.608400 -13.244400 5.846297
-0.561600 -13.244400 5.816314
-0.514800 -13.244400 5.813164
-0.468000 -13.244400 5.804354
-0.421200 -13.244400 5.810548
-0.374400 -13.244400 5.799663
-0.327600 -13.244400 5.799663
-0.280800 -13.244400 5.799663
-0.234000 -13.244400 5.790435
-0.187200 -13.244400 5.785097
-0.140400 -13.244400 5.785097
-0.093600 -13.244400 5.782604
-0.046800 -13.244400 5.785097
0.000000 -13.244400 5.780092
0.046800 -13.244400 5.780092
0.093600 -13.244400 5.801387
0.140400 -13.244400 5.807972
0.187200 -13.244400 5.807972
0.234000 -13.244400 5.809533
0.280800 -13.244400 5.819444
0.327600 -13.244400 5.799232
0.374400 -13.244400 5.792175
0.421200 -13.244400 5.775630
0.468000 -13.244400 5.775630
0.514800 -13.244400 5.768359
0.561600 -13.244400 5.761773
0.608400 -13.244400 5.737147
0.655200 -13.244400 5.727045
0.702000 -13.244400 5.745584
0.748800 -13.244400 5.746627
0.795600 -13.244400 5.749573
0.842400 -13.244400 5.746627
0.889200 -13.244400 5.745618
0.936000 -13.244400 5.745618
0.982800 -13.244400 5.754683
1.029600 -13.244400 5.756046
1.076400 -13.244400 5.749677
1.123200 -13.244400 5.734561
1.170000 -13.244400 5.736167
1.216800 -13.244400 5.763361
1.263600 -13.244400 5.765320
1.310400 -13.244400 5.758139
1.357200 -13.244400 5.754321
1.404000 -13.244400 5.749830
1.450800 -13.244400 5.748233
1.497600 -13.244400 5.745039
1.544400 -13.244400 5.714632
1.591200 -13.244400 5.709841
1.638000 -13.244400 5.708563
1.684800 -13.244400 5.710254
1.731600 -13.244400 5.721057
1.778400 -13.244400 5.736518
1.825200 -13.244400 5.750033
1.872000 -13.244400 5.764764
1.918800 -13.244400 5.778181
1.965600 -13.244400 5.773918
2.012400 -13.244400 5.784038
2.059200 -13.244400 5.796906
2.106000 -13.244400 5.784038
2.152800 -13.244400 5.767215
2.199600 -13.244400 5.766536
2.246400 -13.244400 5.767126
2.293200 -13.244400 5.792663
2.340000 -13.244400 5.799299
2.386800 -13.244400 5.829900
2.433600 -13.244400 5.832980
2.480400 -13.244400 5.804284
2.527200 -13.244400 5.804284
2.574000 -13.244400 5.807232
2.620800 -13.244400 5.832980
2.667600 -13.244400 5.810139
2.714400 -13.244400 5.804284
2.761200 -13.244400 5.821169
2.808000 -13.244400 5.826378
2.854800 -13.244400 5.832073
2.901600 -13.244400 5.828467
2.948400 -13.244400 5.821169
2.995200 -13.244400 5.815952
3.042000 -13.244400 5.802788
3.088800 -13.244400 5.802788
3.135600 -13.244400 5.801102
3.182400 -13.244400 5.802788
3.229200 -13.244400 5.802788
3.276000 -13.244400 5.816506
3.322800 -13.244400 5.857169
3.369600 -13.244400 5.859417
3.416400 -13.244400 5.878365
3.463200 -13.244400 5.884458
3.510000 -13.244400 5.913613
3.556800 -13.244400 5.931545
3.603600 -13.244400 5.944794
3.650400 -13.244400 5.965146
3.697200 -13.244400 5.965146
3.744000 -13.244400 5.965146
3.790800 -13.244400 5.965146
3.837600 -13.244400 5.970094
3.884400 -13.244400 5.970094
3.931200 -13.244400 5.985001
3.978000 -13.244400 5.985001
4.024800 -13.244400 5.980133
4.071600 -13.244400 5.994545
4.118400 -13.244400 6.028696
4.165200 -13.244400 6.040321
4.212000 -13.244400 6.050678
4.258800 -13.244400 6.033669
4.305600 -13.244400 6.050678
4.352400 -13.244400 6.057049
4.399200 -13.244400 6.077797
4.446000 -13.244400 6.077797
4.492800 -13.244400 6.057049
4.539600 -13.244400 6.078288
4.586400 -13.244400 6.083703
4.633200 -13.244400 6.112976
4.680000 -13.244400 6.115451
4.726800 -13.244400 6.131345
4.773600 -13.244400 6.138963
4.820400 -13.244400 6.163548
4.867200 -13.244400 6.159360
4.914000 -13.244400 6.174518
4.960800 -13.244400 6.200341
5.007600 -13.244400 6.230180
5.054400 -13.244400 6.230180
5.101200 -13.244400 6.257133
5.148000 -13.244400 6.265192
5.194800 -13.244400 6.283176
5.241600 -13.244400 6.298197
5.288400 -13.244400 6.298197
5.335200 -13.244400 6.290260
5.382000 -13.244400 6.291680
5.428800 -13.244400 6.291680
5.475600 -13.244400 6.289498
5.522400 -13.244400 6.304482
5.569200 -13.244400 6.318572
5.616000 -13.244400 6.351462
5.662800 -13.244400 6.395736
5.709600 -13.244400 6.413635
5.756400 -13.244400 6.419433
5.803200 -13.244400 6.437478
5.850000 -13.244400 6.437478
5.896800 -13.244400 6.437478
5.943600 -13.244400 6.445166
5.990400 -13.244400 6.447271
6.037200 -13.244400 6.491613
6.084000 -13.244400 6.503856
6.130800 -13.244400 6.516081
6.177600 -13.244400 6.591281
6.224400 -13.244400 6.609008
6.271200 -13.244400 6.610096
6.318000 -13.244400 6.620733
6.364800 -13.244400 6.625400
6.411600 -13.244400 6.652270
6.458400 -13.244400 6.671500
6.505200 -13.244400 6.692344
6.552000 -13.244400 6.707427
6.598800 -13.244400 6.735652
6.645600 -13.244400 6.755497
6.692400 -13.244400 6.777242
6.739200 -13.244400 6.785359
6.786000 -13.244400 6.822618
6.832800 -13.244400 6.834812
6.879600 -13.244400 6.852124
6.926400 -13.244400 6.877229
6.973200 -13.244400 6.895634
7.020000 -13.244400 6.907889
7.066800 -13.244400 6.936140
7.113600 -13.244400 6.958371
7.160400 -13.244400 6.996234
7.207200 -13.244400 7.009423
7.254000 -13.244400 7.037075
7.300800 -13.244400 7.072591
7.347600 -13.244400 7.106027
7.394400 -13.244400 7.153285
7.441200 -13.244400 7.174194
7.488000 -13.244400 7.199213
7.534800 -13.244400 7.220627
7.581600 -13.244400 7.233507
7.628400 -13.244400 7.249893
7.675200 -13.244400 7.284824
7.722000 -13.244400 7.391724
7.768800 -13.244400 7.427185
7.815600 -13.244400 7.496993
7.862400 -13.244400 7.527345
7.909200 -13.244400 7.556479
7.956000 -13.244400 7.564277
8.002800 -13.244400 7.574319
8.049600 -13.244400 7.587698
8.096400 -13.244400 7.588749
8.143200 -13.244400 7.622180
8.190000 -13.244400 7.540545
8.236800 -13.244400 7.500115
8.283600 -13.244400 7.435493
8.330400 -13.244400 7.462691
14.414400 -13.244400 7.692721
14.461200 -13.244400 7.700235
14.508000 -13.244400 7.712679
14.601600 -13.244400 7.712679
14.648400 -13.244400 7.720379
14.695200 -13.244400 7.722564
14.742000 -13.244400 7.720379
14.788800 -13.244400 7.723684
14.835600 -13.244400 7.714794
14.882400 -13.244400 7.714994
15.958800 -13.244400 6.386144
16.894800 -13.244400 4.318015
16.941600 -13.244400 4.102910
17.035200 -13.244400 3.803148
17.082000 -13.244400 3.553883
17.175600 -13.244400 3.144435
17.222400 -13.244400 3.045159
17.830800 -13.244400 -0.031494
17.877600 -13.244400 -0.359245
18.252000 -13.244400 -2.577067
18.298800 -13.244400 -2.652171
-18.720000 -13.197600 0.000000
-18.673200 -13.197600 0.000000
-18.626400 -13.197600 0.000000
-18.579600 -13.197600 -14.855793
-18.532800 -13.197600 -14.847322
-18.486000 -13.197600 -14.827557
-18.439200 -13.197600 -14.821303
-18.392400 -13.197600 -14.811086
-18.345600 -13.197600 -14.778030
-18.298800 -13.197600 -14.778066
-18.252000 -13.197600 -14.778030
-18.205200 -13.197600 -14.771491
-18.158400 -13.197600 -14.751349
-18.111600 -13.197600 -14.735417
-18.064800 -13.197600 -14.696808
-18.018000 -13.197600 -14.693590
-17.971200 -13.197600 -14.673172
-17.924400 -13.197600 -14.663380
-17.877600 -13.197600 -14.647747
-17.830800 -13.197600 -14.643595
-17.784000 -13.197600 -14.634247
-17.737200 -13.197600 -14.619465
-17.690400 -13.197600 -14.624113
-17.643600 -13.197600 -14.624113
-17.596800 -13.197600 -14.594327
-17.550000 -13.197600 -14.567513
-17.503200 -13.197600 -14.560380
-17.456400 -13.197600 -14.560380
-17.409600 -13.197600 -14.518941
-17.362800 -13.197600 -14.445297
-17.316000 -13.197600 -14.432912
-17.269200 -13.197600 -14.431286
-17.222400 -13.197600 -14.396660
-17.175600 -13.197600 -14.393806
-17.128800 -13.197600 -14.390049
-17.082000 -13.197600 -14.366487
-17.035200 -13.197600 -14.347246
-16.988400 -13.197600 -14.354320
-16.941600 -13.197600 -14.344325
-16.894800 -13.197600 -14.321450
-16.848000 -13.197600 -14.310610
-16.801200 -13.197600 -14.265724
-16.754400 -13.197600 -14.262160
-16.707600 -13.197600 -14.249702
-16.660800 -13.197600 -14.201460
-16.614000 -13.197600 -14.189224
-16.567200 -13.197600 -14.130667
-16.520400 -13.197600 -14.097352
-16.473600 -13.197600 -14.050556
-16.426800 -13.197600 -13.990428
-16.380000 -13.197600 -13.955614
-16.333200 -13.197600 -13.941511
-16.286400 -13.197600 -13.871948
-15.865200 -13.197600 -9.374848
-15.818400 -13.197600 -4.939141
-14.929200 -13.197600 5.112047
-14.882400 -13.197600 5.131273
-14.835600 -13.197600 5.171749
-14.788800 -13.197600 5.218390
-14.742000 -13.197600 5.247075
-14.695200 -13.197600 5.266820
-14.648400 -13.197600 5.286212
-14.601600 -13.197600 5.302996
-14.554800 -13.197600 5.332789
-14.508000 -13.197600 5.355787
-14.461200 -13.197600 5.379326
-14.414400 -13.197600 5.384390
-14.367600 -13.197600 5.397663
-14.320800 -13.197600 5.400780
-14.274000 -13.197600 5.407824
-14.227200 -13.197600 5.418053
-14.180400 -13.197600 5.425590
-14.133600 -13.197600 5.427481
-14.086800 -13.197600 5.435624
-14.040000 -13.197600 5.445106
-13.993200 -13.197600 5.457147
-13.946400 -13.197600 5.474988
-13.899600 -13.197600 5.481007
-13.852800 -13.197600 5.483822
-13.806000 -13.197600 5.487337
-13.759200 -13.197600 5.492134
-13.712400 -13.197600 5.499745
-13.665600 -13.197600 5.508575
-13.618800 -13.197600 5.522745
-13.572000 -13.197600 5.554424
-13.525200 -13.197600 5.602792
-6.177600 -13.197600 9.203173
-6.130800 -13.197600 8.936328
-6.084000 -13.197600 8.821740
-6.037200 -13.197600 8.664820
-5.990400 -13.197600 8.611667
-5.943600 -13.197600 8.528837
-5.896800 -13.197600 8.404739
-5.850000 -13.197600 8.316970
-5.803200 -13.197600 8.302607
-5.756400 -13.197600 8.224624
-5.709600 -13.197600 8.121052
-5.662800 -13.197600 8.036339
-5.616000 -13.197600 7.990426
-5.569200 -13.197600 7.890373
-5.522400 -13.197600 7.851667
-5.475600 -13.197600 7.826524
-5.428800 -13.197600 7.757729
-5.382000 -13.197600 7.721879
-5.335200 -13.197600 7.672926
-5.288400 -13.197600 7.597671
-5.241600 -13.197600 7.541014
-5.194800 -13.197600 7.423091
-5.148000 -13.197600 7.387797
-5.101200 -13.197600 7.318581
-5.054400 -13.197600 7.299465
-5.007600 -13.197600 7.274116
-4.960800 -13.197600 7.262016
-4.914000 -13.197600 7.236420
-4.867200 -13.197600 7.178323
-4.820400 -13.197600 7.104512
-4.773600 -13.197600 7.026996
-4.726800 -13.197600 7.006857
-4.680000 -13.197600 6.979558
-4.633200 -13.197600 6.968391
-4.586400 -13.197600 6.976925
-4.539600 -13.197600 6.976925
-4.492800 -13.197600 6.968391
-4.446000 -13.197600 6.943598
-4.399200 -13.197600 6.845699
-4.352400 -13.197600 6.831303
-4.305600 -13.197600 6.771090
-4.258800 -13.197600 6.753452
-4.212000 -13.197600 6.698319
-4.165200 -13.197600 6.680238
-4.118400 -13.197600 6.667525
-4.071600 -13.197600 6.655615
-4.024800 -13.197600 6.650772
-3.978000 -13.197600 6.631045
-3.931200 -13.197600 6.580366
-3.884400 -13.197600 6.545501
-3.837600 -13.197600 6.507164
-3.790800 -13.197600 6.485201
-3.744000 -13.197600 6.473254
-3.697200 -13.197600 6.450642
-3.650400 -13.197600 6.454039
-3.603600 -13.197600 6.447558
-3.556800 -13.197600 6.443495
-3.510000 -13.197600 6.432865
-3.463200 -13.197600 6.432865
-3.416400 -13.197600 6.425075
-3.369600 -13.197600 6.419159
-3.322800 -13.197600 6.378712
-3.276000 -13.197600 6.359265
-3.229200 -13.197600 6.332185
-3.182400 -13.197600 6.325377
-3.135600 -13.197600 6.302730
-3.088800 -13.197600 6.264440
-3.042000 -13.197600 6.261087
-2.995200 -13.197600 6.257519
-2.948400 -13.197600 6.254259
-2.901600 -13.197600 6.233448
-2.854800 -13.197600 6.209307
-2.808000 -13.197600 6.221443
-2.761200 -13.197600 6.220109
-2.714400 -13.197600 6.212515
-2.667600 -13.197600 6.194775
-2.620800 -13.197600 6.168891
-2.574000 -13.197600 6.154972
-2.527200 -13.197600 6.146177
-2.480400 -13.197600 6.132194
-2.433600 -13.197600 6.124998
-2.386800 -13.197600 6.112438
-2.340000 -13.197600 6.101007
-2.293200 -13.197600 6.072233
-2.246400 -13.197600 6.068454
-2.199600 -13.197600 6.063738
-2.152800 -13.197600 6.055929
-2.106000 -13.197600 6.047935
-2.059200 -13.197600 6.045866
-2.012400 -13.197600 6.038970
-1.965600 -13.197600 6.037308
-1.918800 -13.197600 6.013598
-1.872000 -13.197600 5.980412
-1.825200 -13.197600 5.967826
-1.778400 -13.197600 5.960339
-1.731600 -13.197600 5.960339
-1.684800 -13.197600 5.960339
-1.638000 -13.197600 5.967826
-1.591200 -13.197600 5.962624
-1.544400 -13.197600 5.960339
-1.497600 -13.197600 5.962624
-1.450800 -13.197600 5.962852
-1.404000 -13.197600 5.966641
-1.357200 -13.197600 5.966641
-1.310400 -13.197600 5.962852
-1.263600 -13.197600 5.966641
-1.216800 -13.197600 5.966641
-1.170000 -13.197600 5.939177
-1.123200 -13.197600 5.926953
-1.076400 -13.197600 5.906037
-1.029600 -13.197600 5.889103
-0.982800 -13.197600 5.886918
-0.936000 -13.197600 5.886918
-0.889200 -13.197600 5.879331
-0.842400 -13.197600 5.874969
-0.795600 -13.197600 5.878543
-0.748800 -13.197600 5.870358
-0.702000 -13.197600 5.874969
-0.655200 -13.197600 5.869280
-0.608400 -13.197600 5.849730
-0.561600 -13.197600 5.833228
-0.514800 -13.197600 5.818187
-0.468000 -13.197600 5.804354
-0.421200 -13.197600 5.804354
-0.374400 -13.197600 5.790947
-0.327600 -13.197600 5.793827
-0.280800 -13.197600 5.790947
-0.234000 -13.197600 5.785097
-0.187200 -13.197600 5.782791
-0.140400 -13.197600 5.782791
-0.093600 -13.197600 5.782075
-0.046800 -13.197600 5.785097
0.000000 -13.197600 5.769753
0.046800 -13.197600 5.778374
0.093600 -13.197600 5.780460
0.140400 -13.197600 5.780460
0.187200 -13.197600 5.792175
0.234000 -13.197600 5.796036
0.280800 -13.197600 5.821468
0.327600 -13.197600 5.821468
0.374400 -13.197600 5.799232
0.421200 -13.197600 5.796036
0.468000 -13.197600 5.796036
0.514800 -13.197600 5.780864
0.561600 -13.197600 5.764306
0.608400 -13.197600 5.749573
0.655200 -13.197600 5.727045
0.702000 -13.197600 5.727045
0.748800 -13.197600 5.746627
0.795600 -13.197600 5.746627
0.842400 -13.197600 5.744040
0.889200 -13.197600 5.737738
0.936000 -13.197600 5.734561
0.982800 -13.197600 5.744040
1.029600 -13.197600 5.745618
1.076400 -13.197600 5.737738
1.123200 -13.197600 5.722709
1.170000 -13.197600 5.736167
1.216800 -13.197600 5.763361
1.263600 -13.197600 5.762117
1.310400 -13.197600 5.758139
1.357200 -13.197600 5.755245
1.404000 -13.197600 5.749830
1.450800 -13.197600 5.748233
1.497600 -13.197600 5.737960
1.544400 -13.197600 5.709841
1.591200 -13.197600 5.708563
1.638000 -13.197600 5.708563
1.684800 -13.197600 5.709841
1.731600 -13.197600 5.714945
1.778400 -13.197600 5.732813
1.825200 -13.197600 5.762827
1.872000 -13.197600 5.772394
1.918800 -13.197600 5.778181
1.965600 -13.197600 5.773918
2.012400 -13.197600 5.773918
2.059200 -13.197600 5.776022
2.106000 -13.197600 5.770668
2.152800 -13.197600 5.767126
2.199600 -13.197600 5.766819
2.246400 -13.197600 5.770668
2.293200 -13.197600 5.792663
2.340000 -13.197600 5.817139
2.386800 -13.197600 5.832980
2.433600 -13.197600 5.835748
2.480400 -13.197600 5.835748
2.527200 -13.197600 5.832980
2.574000 -13.197600 5.832980
2.620800 -13.197600 5.837929
2.667600 -13.197600 5.811511
2.714400 -13.197600 5.807232
2.761200 -13.197600 5.821169
2.808000 -13.197600 5.821169
2.854800 -13.197600 5.823724
2.901600 -13.197600 5.821169
2.948400 -13.197600 5.810139
2.995200 -13.197600 5.801102
3.042000 -13.197600 5.798023
3.088800 -13.197600 5.793241
3.135600 -13.197600 5.793241
3.182400 -13.197600 5.798023
3.229200 -13.197600 5.798023
3.276000 -13.197600 5.814432
3.322800 -13.197600 5.831457
3.369600 -13.197600 5.859302
3.416400 -13.197600 5.867224
3.463200 -13.197600 5.872913
3.510000 -13.197600 5.910104
3.556800 -13.197600 5.948328
3.603600 -13.197600 5.959137
3.650400 -13.197600 5.965146
3.697200 -13.197600 5.956369
3.744000 -13.197600 5.948970
3.790800 -13.197600 5.948970
3.837600 -13.197600 5.937017
3.884400 -13.197600 5.940303
3.931200 -13.197600 5.970094
3.978000 -13.197600 5.979429
4.024800 -13.197600 5.980133
4.071600 -13.197600 5.991363
4.118400 -13.197600 6.028696
4.165200 -13.197600 6.050678
4.212000 -13.197600 6.050678
4.258800 -13.197600 6.033669
4.305600 -13.197600 6.050678
4.352400 -13.197600 6.057049
4.399200 -13.197600 6.070856
4.446000 -13.197600 6.070856
4.492800 -13.197600 6.046378
4.539600 -13.197600 6.054849
4.586400 -13.197600 6.082263
4.633200 -13.197600 6.099819
4.680000 -13.197600 6.112976
4.726800 -13.197600 6.131345
4.773600 -13.197600 6.133643
4.820400 -13.197600 6.153764
4.867200 -13.197600 6.150056
4.914000 -13.197600 6.153764
4.960800 -13.197600 6.172243
5.007600 -13.197600 6.212359
5.054400 -13.197600 6.220880
5.101200 -13.197600 6.244664
5.148000 -13.197600 6.262774
5.194800 -13.197600 6.278403
5.241600 -13.197600 6.283448
5.288400 -13.197600 6.283176
5.335200 -13.197600 6.282993
5.382000 -13.197600 6.283448
5.428800 -13.197600 6.285786
5.475600 -13.197600 6.285751
5.522400 -13.197600 6.291680
5.569200 -13.197600 6.318572
5.616000 -13.197600 6.351394
5.662800 -13.197600 6.372427
5.709600 -13.197600 6.408392
5.756400 -13.197600 6.411762
5.803200 -13.197600 6.437478
5.850000 -13.197600 6.437478
5.896800 -13.197600 6.436144
5.943600 -13.197600 6.440041
5.990400 -13.197600 6.439695
6.037200 -13.197600 6.461158
6.084000 -13.197600 6.491613
6.130800 -13.197600 6.500573
6.177600 -13.197600 6.544183
6.224400 -13.197600 6.591281
6.271200 -13.197600 6.595268
6.318000 -13.197600 6.610096
6.364800 -13.197600 6.610726
6.411600 -13.197600 6.640679
6.458400 -13.197600 6.652270
6.505200 -13.197600 6.678564
6.552000 -13.197600 6.705976
6.598800 -13.197600 6.715728
6.645600 -13.197600 6.736343
6.692400 -13.197600 6.747781
6.739200 -13.197600 6.777242
6.786000 -13.197600 6.800731
6.832800 -13.197600 6.834812
6.879600 -13.197600 6.875813
6.926400 -13.197600 6.885736
6.973200 -13.197600 6.900448
7.020000 -13.197600 6.916443
7.066800 -13.197600 6.927406
7.113600 -13.197600 6.951637
7.160400 -13.197600 6.992823
7.207200 -13.197600 7.001151
7.254000 -13.197600 7.043397
7.300800 -13.197600 7.081203
7.347600 -13.197600 7.128624
7.394400 -13.197600 7.156350
7.441200 -13.197600 7.184602
7.488000 -13.197600 7.205618
7.534800 -13.197600 7.230450
7.581600 -13.197600 7.252994
7.628400 -13.197600 7.277022
7.675200 -13.197600 7.316873
7.722000 -13.197600 7.394656
7.768800 -13.197600 7.494914
7.815600 -13.197600 7.508077
7.862400 -13.197600 7.539449
7.909200 -13.197600 7.574319
7.956000 -13.197600 7.574319
8.002800 -13.197600 7.588749
8.049600 -13.197600 7.622180
8.096400 -13.197600 7.627336
8.143200 -13.197600 7.647394
8.190000 -13.197600 7.606647
8.236800 -13.197600 7.538649
8.283600 -13.197600 7.534023
8.330400 -13.197600 7.606647
13.057200 -13.197600 7.639456
13.712400 -13.197600 7.627188
13.899600 -13.197600 7.627357
13.946400 -13.197600 7.624634
14.320800 -13.197600 7.677377
14.367600 -13.197600 7.685443
14.414400 -13.197600 7.689703
14.461200 -13.197600 7.690701
14.554800 -13.197600 7.690701
14.601600 -13.197600 7.714794
14.648400 -13.197600 7.722564
14.695200 -13.197600 7.722564
14.742000 -13.197600 7.722564
14.788800 -13.197600 7.723792
14.835600 -13.197600 7.714994
14.882400 -13.197600 7.727979
16.426800 -13.197600 6.379284
16.473600 -13.197600 6.379284
16.520400 -13.197600 6.374491
16.894800 -13.197600 4.452631
17.035200 -13.197600 3.841082
17.082000 -13.197600 3.730662
17.128800 -13.197600 3.508620
17.175600 -13.197600 3.320469
17.222400 -13.197600 3.097219
17.316000 -13.197600 2.756077
-18.720000 -13.150800 0.000000
-18.673200 -13.150800 0.000000
-18.626400 -13.150800 0.000000
-18.579600 -13.150800 -14.892914
-18.532800 -13.150800 -14.859573
-18.486000 -13.150800 -14.834419
-18.439200 -13.150800 -14.827557
-18.392400 -13.150800 -14.821303
-18.345600 -13.150800 -14.811086
-18.298800 -13.150800 -14.811086
-18.252000 -13.150800 -14.792220
-18.205200 -13.150800 -14.792220
-18.158400 -13.150800 -14.778030
-18.111600 -13.150800 -14.757473
-18.064800 -13.150800 -14.735417
-18.018000 -13.150800 -14.693590
-17.971200 -13.150800 -14.663380
-17.924400 -13.150800 -14.647747
-17.877600 -13.150800 -14.645556
-17.830800 -13.150800 -14.640372
-17.784000 -13.150800 -14.627269
-17.737200 -13.150800 -14.624113
-17.690400 -13.150800 -14.626570
-17.643600 -13.150800 -14.626570
-17.596800 -13.150800 -14.596693
-17.550000 -13.150800 -14.567513
-17.503200 -13.150800 -14.542538
-17.456400 -13.150800 -14.523968
-17.409600 -13.150800 -14.506014
-17.362800 -13.150800 -14.445297
-17.316000 -13.150800 -14.432912
-17.269200 -13.150800 -14.426227
-17.222400 -13.150800 -14.393806
-17.175600 -13.150800 -14.390049
-17.128800 -13.150800 -14.366487
-17.082000 -13.150800 -14.347246
-17.035200 -13.150800 -14.326506
-16.988400 -13.150800 -14.344791
-16.941600 -13.150800 -14.321450
-16.894800 -13.150800 -14.311462
-16.848000 -13.150800 -14.310610
-16.801200 -13.150800 -14.278537
-16.754400 -13.150800 -14.265724
-16.707600 -13.150800 -14.262084
-16.660800 -13.150800 -14.193206
-16.614000 -13.150800 -14.139702
-16.567200 -13.150800 -14.106617
-16.520400 -13.150800 -14.031764
-16.473600 -13.150800 -14.014627
-16.426800 -13.150800 -13.964782
-16.380000 -13.150800 -13.927384
-16.333200 -13.150800 -13.873534
-15.912000 -13.150800 -11.255998
-15.865200 -13.150800 -9.374848
-14.976000 -13.150800 5.103310
-14.929200 -13.150800 5.141252
-14.882400 -13.150800 5.166235
-14.835600 -13.150800 5.193858
-14.788800 -13.150800 5.244041
-14.742000 -13.150800 5.265105
-14.695200 -13.150800 5.288273
-14.648400 -13.150800 5.295085
-14.601600 -13.150800 5.321101
-14.554800 -13.150800 5.347828
-14.508000 -13.150800 5.379326
-14.461200 -13.150800 5.384390
-14.414400 -13.150800 5.397663
-14.367600 -13.150800 5.408922
-14.320800 -13.150800 5.414137
-14.274000 -13.150800 5.417796
-14.227200 -13.150800 5.424312
-14.180400 -13.150800 5.426980
-14.133600 -13.150800 5.434498
-14.086800 -13.150800 5.441054
-14.040000 -13.150800 5.450457
-13.993200 -13.150800 5.466290
-13.946400 -13.150800 5.479708
-13.899600 -13.150800 5.483462
-13.852800 -13.150800 5.485888
-13.806000 -13.150800 5.492134
-13.759200 -13.150800 5.497080
-13.712400 -13.150800 5.508575
-13.665600 -13.150800 5.514793
-13.618800 -13.150800 5.532895
-13.572000 -13.150800 5.563573
-6.130800 -13.150800 9.129491
-6.084000 -13.150800 8.946187
-6.037200 -13.150800 8.793007
-5.990400 -13.150800 8.667062
-5.943600 -13.150800 8.623058
-5.896800 -13.150800 8.500432
-5.850000 -13.150800 8.377578
-5.803200 -13.150800 8.306192
-5.756400 -13.150800 8.224624
-5.709600 -13.150800 8.118571
-5.662800 -13.150800 7.993167
-5.616000 -13.150800 7.958642
-5.569200 -13.150800 7.887343
-5.522400 -13.150800 7.845512
-5.475600 -13.150800 7.820353
-5.428800 -13.150800 7.757729
-5.382000 -13.150800 7.708885
-5.335200 -13.150800 7.647425
-5.288400 -13.150800 7.541014
-5.241600 -13.150800 7.493945
-5.194800 -13.150800 7.390713
-5.148000 -13.150800 7.319776
-5.101200 -13.150800 7.279188
-5.054400 -13.150800 7.268055
-5.007600 -13.150800 7.254369
-4.960800 -13.150800 7.223174
-4.914000 -13.150800 7.168645
-4.867200 -13.150800 7.140437
-4.820400 -13.150800 7.062784
-4.773600 -13.150800 7.018159
-4.726800 -13.150800 6.998993
-4.680000 -13.150800 6.979558
-4.633200 -13.150800 6.968391
-4.586400 -13.150800 6.968391
-4.539600 -13.150800 6.968391
-4.492800 -13.150800 6.943598
-4.446000 -13.150800 6.852124
-4.399200 -13.150800 6.829972
-4.352400 -13.150800 6.784481
-4.305600 -13.150800 6.730885
-4.258800 -13.150800 6.730885
-4.212000 -13.150800 6.699805
-4.165200 -13.150800 6.680238
-4.118400 -13.150800 6.667525
-4.071600 -13.150800 6.655615
-4.024800 -13.150800 6.652425
-3.978000 -13.150800 6.631045
-3.931200 -13.150800 6.580366
-3.884400 -13.150800 6.545501
-3.837600 -13.150800 6.507164
-3.790800 -13.150800 6.480749
-3.744000 -13.150800 6.458021
-3.697200 -13.150800 6.447558
-3.650400 -13.150800 6.450355
-3.603600 -13.150800 6.446484
-3.556800 -13.150800 6.429852
-3.510000 -13.150800 6.421068
-3.463200 -13.150800 6.419469
-3.416400 -13.150800 6.419159
-3.369600 -13.150800 6.412988
-3.322800 -13.150800 6.384655
-3.276000 -13.150800 6.367099
-3.229200 -13.150800 6.332185
-3.182400 -13.150800 6.325377
-3.135600 -13.150800 6.302730
-3.088800 -13.150800 6.265108
-3.042000 -13.150800 6.265108
-2.995200 -13.150800 6.260464
-2.948400 -13.150800 6.257519
-2.901600 -13.150800 6.245024
-2.854800 -13.150800 6.222154
-2.808000 -13.150800 6.222154
-2.761200 -13.150800 6.221443
-2.714400 -13.150800 6.212515
-2.667600 -13.150800 6.194775
-2.620800 -13.150800 6.168891
-2.574000 -13.150800 6.155571
-2.527200 -13.150800 6.146203
-2.480400 -13.150800 6.133038
-2.433600 -13.150800 6.119477
-2.386800 -13.150800 6.106830
-2.340000 -13.150800 6.097145
-2.293200 -13.150800 6.068454
-2.246400 -13.150800 6.063738
-2.199600 -13.150800 6.045866
-2.152800 -13.150800 6.044424
-2.106000 -13.150800 6.044186
-2.059200 -13.150800 6.038970
-2.012400 -13.150800 6.036967
-1.965600 -13.150800 6.024227
-1.918800 -13.150800 5.992663
-1.872000 -13.150800 5.961192
-1.825200 -13.150800 5.952320
-1.778400 -13.150800 5.938314
-1.731600 -13.150800 5.938314
-1.684800 -13.150800 5.930469
-1.638000 -13.150800 5.937274
-1.591200 -13.150800 5.930469
-1.544400 -13.150800 5.916087
-1.497600 -13.150800 5.913991
-1.450800 -13.150800 5.913047
-1.404000 -13.150800 5.885318
-1.357200 -13.150800 5.885318
-1.310400 -13.150800 5.913991
-1.263600 -13.150800 5.936341
-1.216800 -13.150800 5.936341
-1.170000 -13.150800 5.931486
-1.123200 -13.150800 5.891405
-1.076400 -13.150800 5.879331
-1.029600 -13.150800 5.879300
-0.982800 -13.150800 5.852581
-0.936000 -13.150800 5.852581
-0.889200 -13.150800 5.852581
-0.842400 -13.150800 5.860262
-0.795600 -13.150800 5.867378
-0.748800 -13.150800 5.867378
-0.702000 -13.150800 5.867378
-0.655200 -13.150800 5.858366
-0.608400 -13.150800 5.838791
-0.561600 -13.150800 5.804354
-0.514800 -13.150800 5.793942
-0.468000 -13.150800 5.793827
-0.421200 -13.150800 5.793827
-0.374400 -13.150800 5.783351
-0.327600 -13.150800 5.786408
-0.280800 -13.150800 5.786408
-0.234000 -13.150800 5.785097
-0.187200 -13.150800 5.782075
-0.140400 -13.150800 5.778428
-0.093600 -13.150800 5.778374
-0.046800 -13.150800 5.780092
0.000000 -13.150800 5.761945
0.046800 -13.150800 5.761945
0.093600 -13.150800 5.743418
0.140400 -13.150800 5.769753
0.187200 -13.150800 5.782060
0.234000 -13.150800 5.796036
0.280800 -13.150800 5.802327
0.327600 -13.150800 5.821468
0.374400 -13.150800 5.802327
0.421200 -13.150800 5.802327
0.468000 -13.150800 5.796611
0.514800 -13.150800 5.780864
0.561600 -13.150800 5.768359
0.608400 -13.150800 5.761773
0.655200 -13.150800 5.739254
0.702000 -13.150800 5.739254
0.748800 -13.150800 5.745618
0.795600 -13.150800 5.745618
0.842400 -13.150800 5.744040
0.889200 -13.150800 5.737561
0.936000 -13.150800 5.723183
0.982800 -13.150800 5.737738
1.029600 -13.150800 5.737738
1.076400 -13.150800 5.731279
1.123200 -13.150800 5.722709
1.170000 -13.150800 5.728718
1.216800 -13.150800 5.755245
1.263600 -13.150800 5.755245
1.310400 -13.150800 5.745039
1.357200 -13.150800 5.745039
1.404000 -13.150800 5.737960
1.450800 -13.150800 5.714632
1.497600 -13.150800 5.708563
1.544400 -13.150800 5.690152
1.591200 -13.150800 5.693393
1.638000 -13.150800 5.708253
1.684800 -13.150800 5.708563
1.731600 -13.150800 5.714335
1.778400 -13.150800 5.724501
1.825200 -13.150800 5.761470
1.872000 -13.150800 5.778181
1.918800 -13.150800 5.784038
1.965600 -13.150800 5.773918
2.012400 -13.150800 5.767126
2.059200 -13.150800 5.766819
2.106000 -13.150800 5.766819
2.152800 -13.150800 5.743563
2.199600 -13.150800 5.743180
2.246400 -13.150800 5.743563
2.293200 -13.150800 5.759444
2.340000 -13.150800 5.797300
2.386800 -13.150800 5.817139
2.433600 -13.150800 5.817139
2.480400 -13.150800 5.804284
2.527200 -13.150800 5.802417
2.574000 -13.150800 5.811511
2.620800 -13.150800 5.807232
2.667600 -13.150800 5.804284
2.714400 -13.150800 5.802417
2.761200 -13.150800 5.807232
2.808000 -13.150800 5.810139
2.854800 -13.150800 5.810139
2.901600 -13.150800 5.809844
2.948400 -13.150800 5.809844
2.995200 -13.150800 5.801102
3.042000 -13.150800 5.798023
3.088800 -13.150800 5.794920
3.135600 -13.150800 5.793241
3.182400 -13.150800 5.805183
3.229200 -13.150800 5.798023
3.276000 -13.150800 5.805183
3.322800 -13.150800 5.821902
3.369600 -13.150800 5.844636
3.416400 -13.150800 5.863775
3.463200 -13.150800 5.883025
3.510000 -13.150800 5.916279
3.556800 -13.150800 5.948328
3.603600 -13.150800 5.959137
3.650400 -13.150800 5.965146
3.697200 -13.150800 5.967188
3.744000 -13.150800 5.965146
3.790800 -13.150800 5.937017
3.837600 -13.150800 5.916621
3.884400 -13.150800 5.937017
3.931200 -13.150800 5.970094
3.978000 -13.150800 5.973923
4.024800 -13.150800 5.972839
4.071600 -13.150800 5.979429
4.118400 -13.150800 5.994545
4.165200 -13.150800 6.028696
4.212000 -13.150800 6.031768
4.258800 -13.150800 6.026200
4.305600 -13.150800 6.036591
4.352400 -13.150800 6.046378
4.399200 -13.150800 6.057049
4.446000 -13.150800 6.054849
4.492800 -13.150800 6.037610
4.539600 -13.150800 6.037610
4.586400 -13.150800 6.057049
4.633200 -13.150800 6.064103
4.680000 -13.150800 6.083703
4.726800 -13.150800 6.083703
4.773600 -13.150800 6.105576
4.820400 -13.150800 6.138963
4.867200 -13.150800 6.133643
4.914000 -13.150800 6.147815
4.960800 -13.150800 6.157476
5.007600 -13.150800 6.195553
5.054400 -13.150800 6.190428
5.101200 -13.150800 6.221148
5.148000 -13.150800 6.250044
5.194800 -13.150800 6.262732
5.241600 -13.150800 6.282134
5.288400 -13.150800 6.282134
5.335200 -13.150800 6.262804
5.382000 -13.150800 6.282884
5.428800 -13.150800 6.283448
5.475600 -13.150800 6.282884
5.522400 -13.150800 6.290260
5.569200 -13.150800 6.305984
5.616000 -13.150800 6.321431
5.662800 -13.150800 6.365800
5.709600 -13.150800 6.396486
5.756400 -13.150800 6.399981
5.803200 -13.150800 6.419077
5.850000 -13.150800 6.421678
5.896800 -13.150800 6.419077
5.943600 -13.150800 6.432510
5.990400 -13.150800 6.432510
6.037200 -13.150800 6.432510
6.084000 -13.150800 6.447280
6.130800 -13.150800 6.473221
6.177600 -13.150800 6.529180
6.224400 -13.150800 6.567832
6.271200 -13.150800 6.594917
6.318000 -13.150800 6.598771
6.364800 -13.150800 6.603936
6.411600 -13.150800 6.624810
6.458400 -13.150800 6.641711
6.505200 -13.150800 6.671500
6.552000 -13.150800 6.704938
6.598800 -13.150800 6.708003
6.645600 -13.150800 6.726255
6.692400 -13.150800 6.747781
6.739200 -13.150800 6.777242
6.786000 -13.150800 6.800731
6.832800 -13.150800 6.830276
6.879600 -13.150800 6.869926
6.926400 -13.150800 6.887065
6.973200 -13.150800 6.899842
7.020000 -13.150800 6.912217
7.066800 -13.150800 6.926269
7.113600 -13.150800 6.951637
7.160400 -13.150800 6.997663
7.207200 -13.150800 7.009423
7.254000 -13.150800 7.048020
7.300800 -13.150800 7.081203
7.347600 -13.150800 7.131743
7.394400 -13.150800 7.155613
7.441200 -13.150800 7.184602
7.488000 -13.150800 7.205618
7.534800 -13.150800 7.242816
7.581600 -13.150800 7.264226
7.628400 -13.150800 7.284824
7.675200 -13.150800 7.355108
7.722000 -13.150800 7.405076
7.768800 -13.150800 7.496993
7.815600 -13.150800 7.524603
7.862400 -13.150800 7.542901
7.909200 -13.150800 7.585230
7.956000 -13.150800 7.588749
8.002800 -13.150800 7.632468
8.049600 -13.150800 7.648346
8.096400 -13.150800 7.651335
8.143200 -13.150800 7.662050
8.190000 -13.150800 7.648346
8.236800 -13.150800 7.646786
8.283600 -13.150800 7.648315
8.330400 -13.150800 7.651335
13.525200 -13.150800 7.621485
13.712400 -13.150800 7.627357
13.759200 -13.150800 7.638197
13.806000 -13.150800 7.635177
13.852800 -13.150800 7.635177
13.899600 -13.150800 7.628294
14.274000 -13.150800 7.647424
14.320800 -13.150800 7.659357
14.367600 -13.150800 7.684202
14.414400 -13.150800 7.700235
16.426800 -13.150800 6.421065
16.473600 -13.150800 6.421065
16.988400 -13.150800 4.179116
17.035200 -13.150800 4.016990
17.082000 -13.150800 3.839405
17.269200 -13.150800 3.062135
17.316000 -13.150800 2.838351
18.345600 -13.150800 -2.788837
18.392400 -13.150800 -2.866818
18.439200 -13.150800 -2.919606
-18.720000 -13.104000 0.000000
-18.673200 -13.104000 0.000000
-18.626400 -13.104000 0.000000
-18.579600 -13.104000 -14.959292
-18.532800 -13.104000 -14.914326
-18.486000 -13.104000 -14.870989
-18.439200 -13.104000 -14.859573
-18.392400 -13.104000 -14.833066
-18.345600 -13.104000 -14.826242
-18.298800 -13.104000 -14.827557
-18.252000 -13.104000 -14.819096
-18.205200 -13.104000 -14.823787
-18.158400 -13.104000 -14.792220
-18.111600 -13.104000 -14.757473
-18.064800 -13.104000 -14.735417
-18.018000 -13.104000 -14.693590
-17.971200 -13.104000 -14.674586
-17.924400 -13.104000 -14.674586
-17.877600 -13.104000 -14.674586
-17.830800 -13.104000 -14.644061
-17.784000 -13.104000 -14.640372
-17.737200 -13.104000 -14.624113
-17.690400 -13.104000 -14.619465
-17.643600 -13.104000 -14.596693
-17.596800 -13.104000 -14.567513
-17.550000 -13.104000 -14.542274
-17.503200 -13.104000 -14.523968
-17.456400 -13.104000 -14.516648
-17.409600 -13.104000 -14.463019
-17.362800 -13.104000 -14.445297
-17.316000 -13.104000 -14.439460
-17.269200 -13.104000 -14.426227
-17.222400 -13.104000 -14.393806
-17.175600 -13.104000 -14.390049
-17.128800 -13.104000 -14.352536
-17.082000 -13.104000 -14.326506
-17.035200 -13.104000 -14.310610
-16.988400 -13.104000 -14.310610
-16.941600 -13.104000 -14.290329
-16.894800 -13.104000 -14.246575
-16.848000 -13.104000 -14.244187
-16.801200 -13.104000 -14.231816
-16.754400 -13.104000 -14.229036
-16.707600 -13.104000 -14.228445
-16.660800 -13.104000 -14.182085
-16.614000 -13.104000 -14.126774
-16.567200 -13.104000 -14.039473
-16.520400 -13.104000 -14.014627
-16.473600 -13.104000 -13.983148
-16.426800 -13.104000 -13.941511
-16.380000 -13.104000 -13.873534
-16.333200 -13.104000 -13.857054
-15.912000 -13.104000 -11.011866
-15.865200 -13.104000 -3.083831
-15.069600 -13.104000 5.072708
-15.022800 -13.104000 5.103310
-14.976000 -13.104000 5.141252
-14.929200 -13.104000 5.174988
-14.882400 -13.104000 5.191249
-14.835600 -13.104000 5.221392
-14.788800 -13.104000 5.260673
-14.742000 -13.104000 5.278083
-14.695200 -13.104000 5.295085
-14.648400 -13.104000 5.321101
-14.601600 -13.104000 5.350132
-14.554800 -13.104000 5.366718
-14.508000 -13.104000 5.384390
-14.461200 -13.104000 5.395164
-14.414400 -13.104000 5.405257
-14.367600 -13.104000 5.416779
-14.320800 -13.104000 5.424312
-14.274000 -13.104000 5.426600
-14.227200 -13.104000 5.427335
-14.180400 -13.104000 5.436591
-14.133600 -13.104000 5.445951
-14.086800 -13.104000 5.457147
-14.040000 -13.104000 5.466290
-13.993200 -13.104000 5.478720
-13.946400 -13.104000 5.481007
-13.899600 -13.104000 5.485888
-13.852800 -13.104000 5.490860
-13.806000 -13.104000 5.497910
-13.759200 -13.104000 5.506997
-13.712400 -13.104000 5.517761
-13.665600 -13.104000 5.522745
-13.618800 -13.104000 5.556286
-13.572000 -13.104000 5.586334
-6.130800 -13.104000 9.208588
-6.084000 -13.104000 9.001617
-6.037200 -13.104000 8.848131
-5.990400 -13.104000 8.775185
-5.943600 -13.104000 8.657297
-5.896800 -13.104000 8.529253
-5.850000 -13.104000 8.392475
-5.803200 -13.104000 8.302607
-5.756400 -13.104000 8.160945
-5.709600 -13.104000 8.110793
-5.662800 -13.104000 7.980298
-5.616000 -13.104000 7.900579
-5.569200 -13.104000 7.850592
-5.522400 -13.104000 7.831830
-5.475600 -13.104000 7.814940
-5.428800 -13.104000 7.746016
-5.382000 -13.104000 7.678581
-5.335200 -13.104000 7.563598
-5.288400 -13.104000 7.427129
-5.241600 -13.104000 7.390713
-5.194800 -13.104000 7.335603
-5.148000 -13.104000 7.301641
-5.101200 -13.104000 7.265281
-5.054400 -13.104000 7.252868
-5.007600 -13.104000 7.216649
-4.960800 -13.104000 7.179508
-4.914000 -13.104000 7.140437
-4.867200 -13.104000 7.099560
-4.820400 -13.104000 7.049845
-4.773600 -13.104000 7.026996
-4.726800 -13.104000 7.013418
-4.680000 -13.104000 6.993139
-4.633200 -13.104000 6.988521
-4.586400 -13.104000 6.968391
-4.539600 -13.104000 6.961448
-4.492800 -13.104000 6.857020
-4.446000 -13.104000 6.821076
-4.399200 -13.104000 6.784481
-4.352400 -13.104000 6.723851
-4.305600 -13.104000 6.703185
-4.258800 -13.104000 6.706814
-4.212000 -13.104000 6.699805
-4.165200 -13.104000 6.682073
-4.118400 -13.104000 6.680238
-4.071600 -13.104000 6.663462
-4.024800 -13.104000 6.663462
-3.978000 -13.104000 6.634944
-3.931200 -13.104000 6.600943
-3.884400 -13.104000 6.574267
-3.837600 -13.104000 6.536221
-3.790800 -13.104000 6.486326
-3.744000 -13.104000 6.459043
-3.697200 -13.104000 6.454039
-3.650400 -13.104000 6.459043
-3.603600 -13.104000 6.450355
-3.556800 -13.104000 6.446484
-3.510000 -13.104000 6.444354
-3.463200 -13.104000 6.443495
-3.416400 -13.104000 6.429852
-3.369600 -13.104000 6.425075
-3.322800 -13.104000 6.389389
-3.276000 -13.104000 6.384655
-3.229200 -13.104000 6.367099
-3.182400 -13.104000 6.339058
-3.135600 -13.104000 6.309563
-3.088800 -13.104000 6.267254
-3.042000 -13.104000 6.267254
-2.995200 -13.104000 6.265108
-2.948400 -13.104000 6.260464
-2.901600 -13.104000 6.234761
-2.854800 -13.104000 6.211287
-2.808000 -13.104000 6.221990
-2.761200 -13.104000 6.220109
-2.714400 -13.104000 6.209307
-2.667600 -13.104000 6.193202
-2.620800 -13.104000 6.155571
-2.574000 -13.104000 6.144364
-2.527200 -13.104000 6.133038
-2.480400 -13.104000 6.122615
-2.433600 -13.104000 6.101007
-2.386800 -13.104000 6.087010
-2.340000 -13.104000 6.083127
-2.293200 -13.104000 6.055929
-2.246400 -13.104000 6.044186
-2.199600 -13.104000 6.038970
-2.152800 -13.104000 6.037308
-2.106000 -13.104000 6.038970
-2.059200 -13.104000 6.028459
-2.012400 -13.104000 6.019608
-1.965600 -13.104000 6.002961
-1.918800 -13.104000 5.970120
-1.872000 -13.104000 5.954793
-1.825200 -13.104000 5.937274
-1.778400 -13.104000 5.930469
-1.731600 -13.104000 5.913929
-1.684800 -13.104000 5.913929
-1.638000 -13.104000 5.913929
-1.591200 -13.104000 5.913929
-1.544400 -13.104000 5.900451
-1.497600 -13.104000 5.884346
-1.450800 -13.104000 5.880967
-1.404000 -13.104000 5.876411
-1.357200 -13.104000 5.868427
-1.310400 -13.104000 5.868427
-1.263600 -13.104000 5.865718
-1.216800 -13.104000 5.868427
-1.170000 -13.104000 5.868427
-1.123200 -13.104000 5.857926
-1.076400 -13.104000 5.856736
-1.029600 -13.104000 5.847485
-0.982800 -13.104000 5.838892
-0.936000 -13.104000 5.838912
-0.889200 -13.104000 5.838912
-0.842400 -13.104000 5.838892
-0.795600 -13.104000 5.839541
-0.748800 -13.104000 5.839541
-0.702000 -13.104000 5.839541
-0.655200 -13.104000 5.839541
-0.608400 -13.104000 5.795850
-0.561600 -13.104000 5.790947
-0.514800 -13.104000 5.790947
-0.468000 -13.104000 5.787796
-0.421200 -13.104000 5.787796
-0.374400 -13.104000 5.783351
-0.327600 -13.104000 5.786408
-0.280800 -13.104000 5.789541
-0.234000 -13.104000 5.789541
-0.187200 -13.104000 5.785667
-0.140400 -13.104000 5.778428
-0.093600 -13.104000 5.777966
-0.046800 -13.104000 5.778374
0.000000 -13.104000 5.751707
0.046800 -13.104000 5.751707
0.093600 -13.104000 5.726948
0.140400 -13.104000 5.731639
0.187200 -13.104000 5.772842
0.234000 -13.104000 5.780603
0.280800 -13.104000 5.802327
0.327600 -13.104000 5.821468
0.374400 -13.104000 5.803569
0.421200 -13.104000 5.812554
0.468000 -13.104000 5.799232
0.514800 -13.104000 5.780603
0.561600 -13.104000 5.771930
0.608400 -13.104000 5.764306
0.655200 -13.104000 5.751070
0.702000 -13.104000 5.753353
0.748800 -13.104000 5.750033
0.795600 -13.104000 5.750033
0.842400 -13.104000 5.745618
0.889200 -13.104000 5.737561
0.936000 -13.104000 5.719887
0.982800 -13.104000 5.737561
1.029600 -13.104000 5.737561
1.076400 -13.104000 5.722709
1.123200 -13.104000 5.710671
1.170000 -13.104000 5.709275
1.216800 -13.104000 5.722709
1.263600 -13.104000 5.728718
1.310400 -13.104000 5.710671
1.357200 -13.104000 5.722709
1.404000 -13.104000 5.707381
1.450800 -13.104000 5.688530
1.497600 -13.104000 5.687127
1.544400 -13.104000 5.688392
1.591200 -13.104000 5.688530
1.638000 -13.104000 5.693393
1.684800 -13.104000 5.696663
1.731600 -13.104000 5.710254
1.778400 -13.104000 5.732813
1.825200 -13.104000 5.764595
1.872000 -13.104000 5.778181
1.918800 -13.104000 5.778516
1.965600 -13.104000 5.773918
2.012400 -13.104000 5.766095
2.059200 -13.104000 5.759197
2.106000 -13.104000 5.743563
2.152800 -13.104000 5.730891
2.199600 -13.104000 5.727438
2.246400 -13.104000 5.730891
2.293200 -13.104000 5.743180
2.340000 -13.104000 5.776389
2.386800 -13.104000 5.790076
2.433600 -13.104000 5.794849
2.480400 -13.104000 5.797300
2.527200 -13.104000 5.794849
2.574000 -13.104000 5.807232
2.620800 -13.104000 5.807232
2.667600 -13.104000 5.794849
2.714400 -13.104000 5.794849
2.761200 -13.104000 5.807232
2.808000 -13.104000 5.807232
2.854800 -13.104000 5.804371
2.901600 -13.104000 5.801102
2.948400 -13.104000 5.801102
2.995200 -13.104000 5.794920
3.042000 -13.104000 5.794182
3.088800 -13.104000 5.789049
3.135600 -13.104000 5.789049
3.182400 -13.104000 5.793241
3.229200 -13.104000 5.787903
3.276000 -13.104000 5.787903
3.322800 -13.104000 5.793241
3.369600 -13.104000 5.816506
3.416400 -13.104000 5.844636
3.463200 -13.104000 5.863775
3.510000 -13.104000 5.916279
3.556800 -13.104000 5.948328
3.603600 -13.104000 5.948328
3.650400 -13.104000 5.956241
3.697200 -13.104000 5.956241
3.744000 -13.104000 5.925137
3.790800 -13.104000 5.925137
3.837600 -13.104000 5.907595
3.884400 -13.104000 5.921181
3.931200 -13.104000 5.942793
3.978000 -13.104000 5.962363
4.024800 -13.104000 5.962363
4.071600 -13.104000 5.974084
4.118400 -13.104000 5.994545
4.165200 -13.104000 6.018819
4.212000 -13.104000 6.028696
4.258800 -13.104000 6.026200
4.305600 -13.104000 6.037610
4.352400 -13.104000 6.046378
4.399200 -13.104000 6.052836
4.446000 -13.104000 6.046378
4.492800 -13.104000 6.036591
4.539600 -13.104000 6.033246
4.586400 -13.104000 6.046378
4.633200 -13.104000 6.033246
4.680000 -13.104000 6.064103
4.726800 -13.104000 6.074596
4.773600 -13.104000 6.082429
4.820400 -13.104000 6.101204
4.867200 -13.104000 6.101204
4.914000 -13.104000 6.107374
4.960800 -13.104000 6.147815
5.007600 -13.104000 6.153764
5.054400 -13.104000 6.188724
5.101200 -13.104000 6.221148
5.148000 -13.104000 6.245064
5.194800 -13.104000 6.257133
5.241600 -13.104000 6.271141
5.288400 -13.104000 6.262804
5.335200 -13.104000 6.262804
5.382000 -13.104000 6.282134
5.428800 -13.104000 6.283448
5.475600 -13.104000 6.282884
5.522400 -13.104000 6.304482
5.569200 -13.104000 6.321431
5.616000 -13.104000 6.334814
5.662800 -13.104000 6.365800
5.709600 -13.104000 6.381831
5.756400 -13.104000 6.395736
5.803200 -13.104000 6.408392
5.850000 -13.104000 6.411762
5.896800 -13.104000 6.399981
5.943600 -13.104000 6.417642
5.990400 -13.104000 6.419077
6.037200 -13.104000 6.419077
6.084000 -13.104000 6.432510
6.130800 -13.104000 6.466346
6.177600 -13.104000 6.518304
6.224400 -13.104000 6.567832
6.271200 -13.104000 6.583232
6.318000 -13.104000 6.596125
6.364800 -13.104000 6.599210
6.411600 -13.104000 6.617983
6.458400 -13.104000 6.656723
6.505200 -13.104000 6.671500
6.552000 -13.104000 6.698716
6.598800 -13.104000 6.708003
6.645600 -13.104000 6.715728
6.692400 -13.104000 6.736343
6.739200 -13.104000 6.771385
6.786000 -13.104000 6.785359
6.832800 -13.104000 6.785285
6.879600 -13.104000 6.836705
6.926400 -13.104000 6.877229
6.973200 -13.104000 6.896151
7.020000 -13.104000 6.907889
7.066800 -13.104000 6.926269
7.113600 -13.104000 6.936140
7.160400 -13.104000 6.997663
7.207200 -13.104000 7.009316
7.254000 -13.104000 7.048020
7.300800 -13.104000 7.081203
7.347600 -13.104000 7.114691
7.394400 -13.104000 7.150574
7.441200 -13.104000 7.182196
7.488000 -13.104000 7.205618
7.534800 -13.104000 7.247346
7.581600 -13.104000 7.280859
7.628400 -13.104000 7.337044
7.675200 -13.104000 7.384562
7.722000 -13.104000 7.412293
7.768800 -13.104000 7.501587
7.815600 -13.104000 7.527061
7.862400 -13.104000 7.542901
7.909200 -13.104000 7.585230
7.956000 -13.104000 7.621902
8.002800 -13.104000 7.646761
8.049600 -13.104000 7.653018
8.096400 -13.104000 7.666505
8.143200 -13.104000 7.675195
8.190000 -13.104000 7.661612
8.236800 -13.104000 7.653885
8.283600 -13.104000 7.661612
8.330400 -13.104000 7.668108
13.291200 -13.104000 7.615664
13.712400 -13.104000 7.638197
13.759200 -13.104000 7.646293
13.806000 -13.104000 7.643007
13.852800 -13.104000 7.642855
14.227200 -13.104000 7.627892
14.274000 -13.104000 7.647057
14.320800 -13.104000 7.658378
16.146000 -13.104000 6.427479
17.035200 -13.104000 4.172938
17.082000 -13.104000 3.971658
18.345600 -13.104000 -2.638928
18.392400 -13.104000 -2.782645
18.439200 -13.104000 -2.899552
-18.720000 -13.057200 0.000000
-18.673200 -13.057200 0.000000
-18.626400 -13.057200 0.000000
-18.579600 -13.057200 -14.980977
-18.532800 -13.057200 -14.966574
-18.486000 -13.057200 -14.922561
-18.439200 -13.057200 -14.897225
-18.392400 -13.057200 -14.871269
-18.345600 -13.057200 -14.870773
-18.298800 -13.057200 -14.875919
-18.252000 -13.057200 -14.856407
-18.205200 -13.057200 -14.856407
-18.158400 -13.057200 -14.844488
-18.111600 -13.057200 -14.802439
-18.064800 -13.057200 -14.751349
-18.018000 -13.057200 -14.731721
-17.971200 -13.057200 -14.697004
-17.924400 -13.057200 -14.694900
-17.877600 -13.057200 -14.681153
-17.830800 -13.057200 -14.648216
-17.784000 -13.057200 -14.642978
-17.737200 -13.057200 -14.627269
-17.690400 -13.057200 -14.624113
-17.643600 -13.057200 -14.596693
-17.596800 -13.057200 -14.567905
-17.550000 -13.057200 -14.562150
-17.503200 -13.057200 -14.532528
-17.456400 -13.057200 -14.521226
-17.409600 -13.057200 -14.496932
-17.362800 -13.057200 -14.484757
-17.316000 -13.057200 -14.460989
-17.269200 -13.057200 -14.432912
-17.222400 -13.057200 -14.401126
-17.175600 -13.057200 -14.396660
-17.128800 -13.057200 -14.372639
-17.082000 -13.057200 -14.331949
-17.035200 -13.057200 -14.310610
-16.988400 -13.057200 -14.270991
-16.941600 -13.057200 -14.246575
-16.894800 -13.057200 -14.238684
-16.848000 -13.057200 -14.237471
-16.801200 -13.057200 -14.231816
-16.754400 -13.057200 -14.238684
-16.707600 -13.057200 -14.229036
-16.660800 -13.057200 -14.189224
-16.614000 -13.057200 -14.139702
-16.567200 -13.057200 -14.039473
-16.520400 -13.057200 -14.014627
-16.473600 -13.057200 -13.983148
-16.426800 -13.057200 -13.955614
-16.380000 -13.057200 -13.873534
-16.333200 -13.057200 -13.822145
-15.069600 -13.057200 5.103310
-15.022800 -13.057200 5.150251
-14.976000 -13.057200 5.171546
-14.929200 -13.057200 5.194159
-14.882400 -13.057200 5.229225
-14.835600 -13.057200 5.252250
-14.788800 -13.057200 5.291654
-14.742000 -13.057200 5.294522
-14.695200 -13.057200 5.315977
-14.648400 -13.057200 5.350132
-14.601600 -13.057200 5.366718
-14.554800 -13.057200 5.380154
-14.508000 -13.057200 5.395164
-14.461200 -13.057200 5.401488
-14.414400 -13.057200 5.409271
-14.367600 -13.057200 5.418494
-14.320800 -13.057200 5.434498
-14.274000 -13.057200 5.434650
-14.227200 -13.057200 5.436591
-14.180400 -13.057200 5.441054
-14.133600 -13.057200 5.450471
-14.086800 -13.057200 5.466344
-14.040000 -13.057200 5.466344
-13.993200 -13.057200 5.477974
-13.946400 -13.057200 5.479381
-13.899600 -13.057200 5.483822
-13.852800 -13.057200 5.490860
-13.806000 -13.057200 5.499745
-13.759200 -13.057200 5.512999
-13.712400 -13.057200 5.528572
-13.665600 -13.057200 5.532895
-13.618800 -13.057200 5.586191
-6.130800 -13.057200 9.227438
-6.084000 -13.057200 9.129491
-6.037200 -13.057200 8.965513
-5.990400 -13.057200 8.848131
-5.943600 -13.057200 8.719234
-5.896800 -13.057200 8.623058
-5.850000 -13.057200 8.353414
-5.803200 -13.057200 8.256356
-5.756400 -13.057200 8.121052
-5.709600 -13.057200 7.980298
-5.662800 -13.057200 7.900989
-5.616000 -13.057200 7.850264
-5.569200 -13.057200 7.836296
-5.522400 -13.057200 7.814940
-5.475600 -13.057200 7.757729
-5.428800 -13.057200 7.692220
-5.382000 -13.057200 7.597671
-5.335200 -13.057200 7.496709
-5.288400 -13.057200 7.388212
-5.241600 -13.057200 7.371276
-5.194800 -13.057200 7.319776
-5.148000 -13.057200 7.278176
-5.101200 -13.057200 7.246215
-5.054400 -13.057200 7.202970
-5.007600 -13.057200 7.179508
-4.960800 -13.057200 7.104512
-4.914000 -13.057200 7.091881
-4.867200 -13.057200 7.085308
-4.820400 -13.057200 7.053072
-4.773600 -13.057200 7.036263
-4.726800 -13.057200 7.016213
-4.680000 -13.057200 7.013418
-4.633200 -13.057200 7.011615
-4.586400 -13.057200 6.968391
-4.539600 -13.057200 6.929234
-4.492800 -13.057200 6.829972
-4.446000 -13.057200 6.816852
-4.399200 -13.057200 6.784481
-4.352400 -13.057200 6.734658
-4.305600 -13.057200 6.720817
-4.258800 -13.057200 6.723851
-4.212000 -13.057200 6.720817
-4.165200 -13.057200 6.703185
-4.118400 -13.057200 6.685520
-4.071600 -13.057200 6.680238
-4.024800 -13.057200 6.672990
-3.978000 -13.057200 6.666902
-3.931200 -13.057200 6.625761
-3.884400 -13.057200 6.603433
-3.837600 -13.057200 6.597197
-3.790800 -13.057200 6.574267
-3.744000 -13.057200 6.514381
-3.697200 -13.057200 6.486326
-3.650400 -13.057200 6.498499
-3.603600 -13.057200 6.480749
-3.556800 -13.057200 6.465390
-3.510000 -13.057200 6.457877
-3.463200 -13.057200 6.455494
-3.416400 -13.057200 6.450355
-3.369600 -13.057200 6.443495
-3.322800 -13.057200 6.406395
-3.276000 -13.057200 6.390037
-3.229200 -13.057200 6.378712
-3.182400 -13.057200 6.354306
-3.135600 -13.057200 6.315126
-3.088800 -13.057200 6.267254
-3.042000 -13.057200 6.267254
-2.995200 -13.057200 6.264440
-2.948400 -13.057200 6.256987
-2.901600 -13.057200 6.234761
-2.854800 -13.057200 6.211287
-2.808000 -13.057200 6.221990
-2.761200 -13.057200 6.220109
-2.714400 -13.057200 6.209307
-2.667600 -13.057200 6.179797
-2.620800 -13.057200 6.142703
-2.574000 -13.057200 6.125096
-2.527200 -13.057200 6.124998
-2.480400 -13.057200 6.087010
-2.433600 -13.057200 6.083127
-2.386800 -13.057200 6.074065
-2.340000 -13.057200 6.083127
-2.293200 -13.057200 6.041428
-2.246400 -13.057200 6.039031
-2.199600 -13.057200 6.028286
-2.152800 -13.057200 6.014911
-2.106000 -13.057200 6.014911
-2.059200 -13.057200 6.019608
-2.012400 -13.057200 5.999778
-1.965600 -13.057200 5.980712
-1.918800 -13.057200 5.961192
-1.872000 -13.057200 5.946557
-1.825200 -13.057200 5.930469
-1.778400 -13.057200 5.914409
-1.731600 -13.057200 5.904322
-1.684800 -13.057200 5.900451
-1.638000 -13.057200 5.885318
-1.591200 -13.057200 5.885318
-1.544400 -13.057200 5.878487
-1.497600 -13.057200 5.865718
-1.450800 -13.057200 5.865718
-1.404000 -13.057200 5.864036
-1.357200 -13.057200 5.856909
-1.310400 -13.057200 5.856791
-1.263600 -13.057200 5.856736
-1.216800 -13.057200 5.856736
-1.170000 -13.057200 5.856736
-1.123200 -13.057200 5.853060
-1.076400 -13.057200 5.849092
-1.029600 -13.057200 5.838289
-0.982800 -13.057200 5.816191
-0.936000 -13.057200 5.819622
-0.889200 -13.057200 5.819622
-0.842400 -13.057200 5.819622
-0.795600 -13.057200 5.836985
-0.748800 -13.057200 5.838892
-0.702000 -13.057200 5.838892
-0.655200 -13.057200 5.838791
-0.608400 -13.057200 5.795850
-0.561600 -13.057200 5.790947
-0.514800 -13.057200 5.790947
-0.468000 -13.057200 5.783814
-0.421200 -13.057200 5.787796
-0.374400 -13.057200 5.782075
-0.327600 -13.057200 5.786408
-0.280800 -13.057200 5.790947
-0.234000 -13.057200 5.804282
-0.187200 -13.057200 5.789541
-0.140400 -13.057200 5.782075
-0.093600 -13.057200 5.769753
-0.046800 -13.057200 5.766451
0.000000 -13.057200 5.751614
0.046800 -13.057200 5.731639
0.093600 -13.057200 5.707039
0.140400 -13.057200 5.701997
0.187200 -13.057200 5.707790
0.234000 -13.057200 5.751707
0.280800 -13.057200 5.780603
0.327600 -13.057200 5.802327
0.374400 -13.057200 5.802327
0.421200 -13.057200 5.803569
0.468000 -13.057200 5.780603
0.514800 -13.057200 5.778172
0.561600 -13.057200 5.771930
0.608400 -13.057200 5.764306
0.655200 -13.057200 5.753353
0.702000 -13.057200 5.753353
0.748800 -13.057200 5.746627
0.795600 -13.057200 5.753353
0.842400 -13.057200 5.744040
0.889200 -13.057200 5.710833
0.936000 -13.057200 5.706546
0.982800 -13.057200 5.706546
1.029600 -13.057200 5.705093
1.076400 -13.057200 5.703519
1.123200 -13.057200 5.695215
1.170000 -13.057200 5.687350
1.216800 -13.057200 5.698996
1.263600 -13.057200 5.699819
1.310400 -13.057200 5.699819
1.357200 -13.057200 5.707763
1.404000 -13.057200 5.696663
1.450800 -13.057200 5.687127
1.497600 -13.057200 5.687127
1.544400 -13.057200 5.688392
1.591200 -13.057200 5.688530
1.638000 -13.057200 5.696662
1.684800 -13.057200 5.696663
1.731600 -13.057200 5.714335
1.778400 -13.057200 5.732813
1.825200 -13.057200 5.764595
1.872000 -13.057200 5.784038
1.918800 -13.057200 5.787728
1.965600 -13.057200 5.777178
2.012400 -13.057200 5.766095
2.059200 -13.057200 5.759197
2.106000 -13.057200 5.753788
2.152800 -13.057200 5.743563
2.199600 -13.057200 5.730891
2.246400 -13.057200 5.723853
2.293200 -13.057200 5.734244
2.340000 -13.057200 5.770668
2.386800 -13.057200 5.787650
2.433600 -13.057200 5.792663
2.480400 -13.057200 5.797300
2.527200 -13.057200 5.794849
2.574000 -13.057200 5.811511
2.620800 -13.057200 5.807232
2.667600 -13.057200 5.794849
2.714400 -13.057200 5.794849
2.761200 -13.057200 5.804371
2.808000 -13.057200 5.793228
2.854800 -13.057200 5.794920
2.901600 -13.057200 5.792217
2.948400 -13.057200 5.794920
2.995200 -13.057200 5.798023
3.042000 -13.057200 5.794920
3.088800 -13.057200 5.789049
3.135600 -13.057200 5.789049
3.182400 -13.057200 5.793241
3.229200 -13.057200 5.794182
3.276000 -13.057200 5.793241
3.322800 -13.057200 5.787903
3.369600 -13.057200 5.805183
3.416400 -13.057200 5.829418
3.463200 -13.057200 5.857250
3.510000 -13.057200 5.910104
3.556800 -13.057200 5.932717
3.603600 -13.057200 5.921181
3.650400 -13.057200 5.916279
3.697200 -13.057200 5.916279
3.744000 -13.057200 5.916279
3.790800 -13.057200 5.916279
3.837600 -13.057200 5.893072
3.884400 -13.057200 5.906119
3.931200 -13.057200 5.925137
3.978000 -13.057200 5.937547
4.024800 -13.057200 5.942793
4.071600 -13.057200 5.980133
4.118400 -13.057200 5.995659
4.165200 -13.057200 6.011803
4.212000 -13.057200 6.018819
4.258800 -13.057200 6.026354
4.305600 -13.057200 6.034877
4.352400 -13.057200 6.037610
4.399200 -13.057200 6.037610
4.446000 -13.057200 6.036591
4.492800 -13.057200 6.013530
4.539600 -13.057200 6.013530
4.586400 -13.057200 6.028677
4.633200 -13.057200 6.011106
4.680000 -13.057200 6.029013
4.726800 -13.057200 6.050767
4.773600 -13.057200 6.090262
4.820400 -13.057200 6.101204
4.867200 -13.057200 6.105512
4.914000 -13.057200 6.107374
4.960800 -13.057200 6.149658
5.007600 -13.057200 6.159281
5.054400 -13.057200 6.159281
5.101200 -13.057200 6.220880
5.148000 -13.057200 6.245064
5.194800 -13.057200 6.254384
5.241600 -13.057200 6.271141
5.288400 -13.057200 6.262774
5.335200 -13.057200 6.271141
5.382000 -13.057200 6.282884
5.428800 -13.057200 6.285786
5.475600 -13.057200 6.282884
5.522400 -13.057200 6.304482
5.569200 -13.057200 6.321431
5.616000 -13.057200 6.339599
5.662800 -13.057200 6.366352
5.709600 -13.057200 6.395736
5.756400 -13.057200 6.408392
5.803200 -13.057200 6.411762
5.850000 -13.057200 6.413635
5.896800 -13.057200 6.411762
5.943600 -13.057200 6.430184
5.990400 -13.057200 6.437478
6.037200 -13.057200 6.447271
6.084000 -13.057200 6.461979
6.130800 -13.057200 6.487986
6.177600 -13.057200 6.518274
6.224400 -13.057200 6.552682
6.271200 -13.057200 6.567832
6.318000 -13.057200 6.583232
6.364800 -13.057200 6.596125
6.411600 -13.057200 6.610096
6.458400 -13.057200 6.656723
6.505200 -13.057200 6.671500
6.552000 -13.057200 6.678564
6.598800 -13.057200 6.695423
6.645600 -13.057200 6.704088
6.692400 -13.057200 6.730348
6.739200 -13.057200 6.742938
6.786000 -13.057200 6.785359
6.832800 -13.057200 6.789764
6.879600 -13.057200 6.836705
6.926400 -13.057200 6.869926
6.973200 -13.057200 6.899842
7.020000 -13.057200 6.913738
7.066800 -13.057200 6.936140
7.113600 -13.057200 6.979049
7.160400 -13.057200 7.001151
7.207200 -13.057200 7.013687
7.254000 -13.057200 7.048020
7.300800 -13.057200 7.081203
7.347600 -13.057200 7.114691
7.394400 -13.057200 7.135681
7.441200 -13.057200 7.188640
7.488000 -13.057200 7.216773
7.534800 -13.057200 7.256758
7.581600 -13.057200 7.314564
7.628400 -13.057200 7.355583
7.675200 -13.057200 7.385581
7.722000 -13.057200 7.430281
7.768800 -13.057200 7.519074
7.815600 -13.057200 7.528286
7.862400 -13.057200 7.564277
7.909200 -13.057200 7.599648
7.956000 -13.057200 7.627336
8.002800 -13.057200 7.653018
8.049600 -13.057200 7.666505
8.096400 -13.057200 7.675427
8.143200 -13.057200 7.699367
8.190000 -13.057200 7.683593
8.236800 -13.057200 7.675195
8.283600 -13.057200 7.729836
8.330400 -13.057200 7.778174
13.712400 -13.057200 7.670530
13.759200 -13.057200 7.673273
13.806000 -13.057200 7.670530
13.852800 -13.057200 7.642855
14.040000 -13.057200 7.626773
14.180400 -13.057200 7.628294
14.227200 -13.057200 7.647424
14.274000 -13.057200 7.656279
14.554800 -13.057200 7.745018
14.601600 -13.057200 7.758434
14.976000 -13.057200 7.748932
16.099200 -13.057200 6.438067
16.146000 -13.057200 6.423757
18.439200 -13.057200 -2.794314
18.486000 -13.057200 -2.919606
-18.720000 -13.010400 0.000000
-18.673200 -13.010400 0.000000
-18.626400 -13.010400 0.000000
-18.579600 -13.010400 -15.031003
-18.532800 -13.010400 -15.007922
-18.486000 -13.010400 -14.980977
-18.439200 -13.010400 -14.957215
-18.392400 -13.010400 -14.916429
-18.345600 -13.010400 -14.915699
-18.298800 -13.010400 -14.915699
-18.252000 -13.010400 -14.906648
-18.205200 -13.010400 -14.906648
-18.158400 -13.010400 -14.902527
-18.111600 -13.010400 -14.875914
-18.064800 -13.010400 -14.824042
-18.018000 -13.010400 -14.767562
-17.971200 -13.010400 -14.760396
-17.924400 -13.010400 -14.735417
-17.877600 -13.010400 -14.709407
-17.830800 -13.010400 -14.694900
-17.784000 -13.010400 -14.679372
-17.737200 -13.010400 -14.644061
-17.690400 -13.010400 -14.640372
-17.643600 -13.010400 -14.626570
-17.596800 -13.010400 -14.594327
-17.550000 -13.010400 -14.567905
-17.503200 -13.010400 -14.562150
-17.456400 -13.010400 -14.542274
-17.409600 -13.010400 -14.521226
-17.362800 -13.010400 -14.506014
-17.316000 -13.010400 -14.494869
-17.269200 -13.010400 -14.460989
-17.222400 -13.010400 -14.432912
-17.175600 -13.010400 -14.423585
-17.128800 -13.010400 -14.390049
-17.082000 -13.010400 -14.347037
-17.035200 -13.010400 -14.321450
-16.988400 -13.010400 -14.310610
-16.941600 -13.010400 -14.278574
-16.894800 -13.010400 -14.246575
-16.848000 -13.010400 -14.246575
-16.801200 -13.010400 -14.270991
-16.754400 -13.010400 -14.263629
-16.707600 -13.010400 -14.249702
-16.660800 -13.010400 -14.193206
-16.614000 -13.010400 -14.139932
-16.567200 -13.010400 -14.097352
-16.520400 -13.010400 -14.031764
-16.473600 -13.010400 -13.983148
-16.426800 -13.010400 -13.955614
-16.380000 -13.010400 -13.825620
-15.116400 -13.010400 5.126798
-15.069600 -13.010400 5.139230
-15.022800 -13.010400 5.166235
-14.976000 -13.010400 5.191249
-14.929200 -13.010400 5.220217
-14.882400 -13.010400 5.260673
-14.835600 -13.010400 5.278083
-14.788800 -13.010400 5.305299
-14.742000 -13.010400 5.315977
-14.695200 -13.010400 5.347828
-14.648400 -13.010400 5.366718
-14.601600 -13.010400 5.382381
-14.554800 -13.010400 5.389437
-14.508000 -13.010400 5.400155
-14.461200 -13.010400 5.409925
-14.414400 -13.010400 5.416779
-14.367600 -13.010400 5.421678
-14.320800 -13.010400 5.434498
-14.274000 -13.010400 5.435624
-14.227200 -13.010400 5.437712
-14.180400 -13.010400 5.445442
-14.133600 -13.010400 5.448950
-14.086800 -13.010400 5.451828
-14.040000 -13.010400 5.461069
-13.993200 -13.010400 5.477263
-13.946400 -13.010400 5.478952
-13.899600 -13.010400 5.483462
-13.852800 -13.010400 5.490860
-13.806000 -13.010400 5.506997
-13.759200 -13.010400 5.520552
-13.712400 -13.010400 5.535499
-13.665600 -13.010400 5.546617
-6.130800 -13.010400 9.446371
-6.084000 -13.010400 9.208588
-6.037200 -13.010400 9.094882
-5.990400 -13.010400 8.965513
-5.943600 -13.010400 8.733785
-5.896800 -13.010400 8.550403
-5.850000 -13.010400 8.340298
-5.803200 -13.010400 8.191589
-5.756400 -13.010400 7.957091
-5.709600 -13.010400 7.901854
-5.662800 -13.010400 7.831830
-5.616000 -13.010400 7.820353
-5.569200 -13.010400 7.757729
-5.522400 -13.010400 7.696455
-5.475600 -13.010400 7.692537
-5.428800 -13.010400 7.644529
-5.382000 -13.010400 7.496709
-5.335200 -13.010400 7.481742
-5.288400 -13.010400 7.371276
-5.241600 -13.010400 7.335603
-5.194800 -13.010400 7.307906
-5.148000 -13.010400 7.257250
-5.101200 -13.010400 7.202970
-5.054400 -13.010400 7.192587
-5.007600 -13.010400 7.168026
-4.960800 -13.010400 7.099560
-4.914000 -13.010400 7.091881
-4.867200 -13.010400 7.091881
-4.820400 -13.010400 7.049845
-4.773600 -13.010400 7.032579
-4.726800 -13.010400 7.013418
-4.680000 -13.010400 7.011615
-4.633200 -13.010400 6.993647
-4.586400 -13.010400 6.965065
-4.539600 -13.010400 6.888128
-4.492800 -13.010400 6.817375
-4.446000 -13.010400 6.812846
-4.399200 -13.010400 6.758543
-4.352400 -13.010400 6.734658
-4.305600 -13.010400 6.723851
-4.258800 -13.010400 6.730885
-4.212000 -13.010400 6.730885
-4.165200 -13.010400 6.720817
-4.118400 -13.010400 6.706814
-4.071600 -13.010400 6.681068
-4.024800 -13.010400 6.680238
-3.978000 -13.010400 6.672990
-3.931200 -13.010400 6.650198
-3.884400 -13.010400 6.624178
-3.837600 -13.010400 6.620320
-3.790800 -13.010400 6.603433
-3.744000 -13.010400 6.579780
-3.697200 -13.010400 6.530061
-3.650400 -13.010400 6.546088
-3.603600 -13.010400 6.501233
-3.556800 -13.010400 6.487813
-3.510000 -13.010400 6.483759
-3.463200 -13.010400 6.465023
-3.416400 -13.010400 6.452234
-3.369600 -13.010400 6.443495
-3.322800 -13.010400 6.396430
-3.276000 -13.010400 6.387904
-3.229200 -13.010400 6.368153
-3.182400 -13.010400 6.339058
-3.135600 -13.010400 6.299933
-3.088800 -13.010400 6.264440
-3.042000 -13.010400 6.261087
-2.995200 -13.010400 6.256956
-2.948400 -13.010400 6.242277
-2.901600 -13.010400 6.232293
-2.854800 -13.010400 6.199827
-2.808000 -13.010400 6.199827
-2.761200 -13.010400 6.179797
-2.714400 -13.010400 6.176845
-2.667600 -13.010400 6.142703
-2.620800 -13.010400 6.083483
-2.574000 -13.010400 6.083483
-2.527200 -13.010400 6.083483
-2.480400 -13.010400 6.047442
-2.433600 -13.010400 6.032211
-2.386800 -13.010400 6.027078
-2.340000 -13.010400 6.031172
-2.293200 -13.010400 6.022648
-2.246400 -13.010400 6.014289
-2.199600 -13.010400 6.009551
-2.152800 -13.010400 5.993643
-2.106000 -13.010400 5.999778
-2.059200 -13.010400 6.002961
-2.012400 -13.010400 5.992663
-1.965600 -13.010400 5.978479
-1.918800 -13.010400 5.954793
-1.872000 -13.010400 5.930469
-1.825200 -13.010400 5.914409
-1.778400 -13.010400 5.878696
-1.731600 -13.010400 5.868450
-1.684800 -13.010400 5.865082
-1.638000 -13.010400 5.857176
-1.591200 -13.010400 5.876411
-1.544400 -13.010400 5.865082
-1.497600 -13.010400 5.857176
-1.450800 -13.010400 5.857176
-1.404000 -13.010400 5.840121
-1.357200 -13.010400 5.839737
-1.310400 -13.010400 5.838666
-1.263600 -13.010400 5.838666
-1.216800 -13.010400 5.839737
-1.170000 -13.010400 5.839737
-1.123200 -13.010400 5.838289
-1.076400 -13.010400 5.836985
-1.029600 -13.010400 5.814977
-0.982800 -13.010400 5.806404
-0.936000 -13.010400 5.794614
-0.889200 -13.010400 5.795850
-0.842400 -13.010400 5.795850
-0.795600 -13.010400 5.816191
-0.748800 -13.010400 5.816548
-0.702000 -13.010400 5.819622
-0.655200 -13.010400 5.816548
-0.608400 -13.010400 5.795850
-0.561600 -13.010400 5.792571
-0.514800 -13.010400 5.790947
-0.468000 -13.010400 5.781665
-0.421200 -13.010400 5.786408
-0.374400 -13.010400 5.782075
-0.327600 -13.010400 5.786408
-0.280800 -13.010400 5.790947
-0.234000 -13.010400 5.808337
-0.187200 -13.010400 5.789541
-0.140400 -13.010400 5.782075
-0.093600 -13.010400 5.766451
-0.046800 -13.010400 5.764005
0.000000 -13.010400 5.726948
0.046800 -13.010400 5.724751
0.093600 -13.010400 5.700870
0.140400 -13.010400 5.700870
0.187200 -13.010400 5.707039
0.234000 -13.010400 5.724888
0.280800 -13.010400 5.731639
0.327600 -13.010400 5.780460
0.374400 -13.010400 5.772842
0.421200 -13.010400 5.772842
0.468000 -13.010400 5.764306
0.514800 -13.010400 5.762598
0.561600 -13.010400 5.764306
0.608400 -13.010400 5.761773
0.655200 -13.010400 5.746627
0.702000 -13.010400 5.753353
0.748800 -13.010400 5.753353
0.795600 -13.010400 5.762157
0.842400 -13.010400 5.749677
0.889200 -13.010400 5.714613
0.936000 -13.010400 5.708941
0.982800 -13.010400 5.709275
1.029600 -13.010400 5.703519
1.076400 -13.010400 5.703519
1.123200 -13.010400 5.687350
1.170000 -13.010400 5.659904
1.216800 -13.010400 5.683310
1.263600 -13.010400 5.683310
1.310400 -13.010400 5.683310
1.357200 -13.010400 5.699819
1.404000 -13.010400 5.688530
1.450800 -13.010400 5.683310
1.497600 -13.010400 5.687127
1.544400 -13.010400 5.687127
1.591200 -13.010400 5.687127
1.638000 -13.010400 5.689347
1.684800 -13.010400 5.690152
1.731600 -13.010400 5.719359
1.778400 -13.010400 5.736088
1.825200 -13.010400 5.766095
1.872000 -13.010400 5.799245
1.918800 -13.010400 5.799245
1.965600 -13.010400 5.779468
2.012400 -13.010400 5.766819
2.059200 -13.010400 5.749550
2.106000 -13.010400 5.743563
2.152800 -13.010400 5.737894
2.199600 -13.010400 5.727438
2.246400 -13.010400 5.714567
2.293200 -13.010400 5.723853
2.340000 -13.010400 5.734496
2.386800 -13.010400 5.784714
2.433600 -13.010400 5.792663
2.480400 -13.010400 5.805596
2.527200 -13.010400 5.805596
2.574000 -13.010400 5.822683
2.620800 -13.010400 5.822290
2.667600 -13.010400 5.817890
2.714400 -13.010400 5.804371
2.761200 -13.010400 5.804371
2.808000 -13.010400 5.793228
2.854800 -13.010400 5.794920
2.901600 -13.010400 5.791480
2.948400 -13.010400 5.794920
2.995200 -13.010400 5.798023
3.042000 -13.010400 5.801102
3.088800 -13.010400 5.793241
3.135600 -13.010400 5.791480
3.182400 -13.010400 5.794182
3.229200 -13.010400 5.805183
3.276000 -13.010400 5.794182
3.322800 -13.010400 5.787903
3.369600 -13.010400 5.775621
3.416400 -13.010400 5.816506
3.463200 -13.010400 5.846160
3.510000 -13.010400 5.884731
3.556800 -13.010400 5.932717
3.603600 -13.010400 5.921181
3.650400 -13.010400 5.932717
3.697200 -13.010400 5.921181
3.744000 -13.010400 5.925137
3.790800 -13.010400 5.921181
3.837600 -13.010400 5.893072
3.884400 -13.010400 5.897430
3.931200 -13.010400 5.912271
3.978000 -13.010400 5.925137
4.024800 -13.010400 5.937086
4.071600 -13.010400 5.974084
4.118400 -13.010400 5.992395
4.165200 -13.010400 6.010001
4.212000 -13.010400 6.018819
4.258800 -13.010400 6.037610
4.305600 -13.010400 6.052836
4.352400 -13.010400 6.058306
4.399200 -13.010400 6.058306
4.446000 -13.010400 6.058306
4.492800 -13.010400 6.037610
4.539600 -13.010400 6.031829
4.586400 -13.010400 6.036591
4.633200 -13.010400 6.041413
4.680000 -13.010400 6.049974
4.726800 -13.010400 6.071218
4.773600 -13.010400 6.090262
4.820400 -13.010400 6.105512
4.867200 -13.010400 6.105576
4.914000 -13.010400 6.107374
4.960800 -13.010400 6.130945
5.007600 -13.010400 6.149658
5.054400 -13.010400 6.153764
5.101200 -13.010400 6.220880
5.148000 -13.010400 6.262774
5.194800 -13.010400 6.265192
5.241600 -13.010400 6.282993
5.288400 -13.010400 6.274465
5.335200 -13.010400 6.274465
5.382000 -13.010400 6.287063
5.428800 -13.010400 6.287063
5.475600 -13.010400 6.287063
5.522400 -13.010400 6.317223
5.569200 -13.010400 6.334814
5.616000 -13.010400 6.351394
5.662800 -13.010400 6.378709
5.709600 -13.010400 6.396486
5.756400 -13.010400 6.408822
5.803200 -13.010400 6.411762
5.850000 -13.010400 6.408822
5.896800 -13.010400 6.398979
5.943600 -13.010400 6.411762
5.990400 -13.010400 6.430184
6.037200 -13.010400 6.435508
6.084000 -13.010400 6.461979
6.130800 -13.010400 6.487986
6.177600 -13.010400 6.501787
6.224400 -13.010400 6.529180
6.271200 -13.010400 6.552754
6.318000 -13.010400 6.582919
6.364800 -13.010400 6.595268
6.411600 -13.010400 6.596578
6.458400 -13.010400 6.632505
6.505200 -13.010400 6.656723
6.552000 -13.010400 6.662737
6.598800 -13.010400 6.680619
6.645600 -13.010400 6.695423
6.692400 -13.010400 6.724085
6.739200 -13.010400 6.736343
6.786000 -13.010400 6.780237
6.832800 -13.010400 6.785285
6.879600 -13.010400 6.836705
6.926400 -13.010400 6.869926
6.973200 -13.010400 6.900448
7.020000 -13.010400 6.920933
7.066800 -13.010400 6.936414
7.113600 -13.010400 6.980210
7.160400 -13.010400 7.001151
7.207200 -13.010400 7.013687
7.254000 -13.010400 7.043397
7.300800 -13.010400 7.072591
7.347600 -13.010400 7.100009
7.394400 -13.010400 7.135681
7.441200 -13.010400 7.205618
7.488000 -13.010400 7.249893
7.534800 -13.010400 7.286757
7.581600 -13.010400 7.334204
7.628400 -13.010400 7.362788
7.675200 -13.010400 7.401264
7.722000 -13.010400 7.471892
7.768800 -13.010400 7.519074
7.815600 -13.010400 7.535894
7.862400 -13.010400 7.572260
7.909200 -13.010400 7.621902
7.956000 -13.010400 7.646761
8.002800 -13.010400 7.669836
8.049600 -13.010400 7.695200
8.096400 -13.010400 7.708440
8.143200 -13.010400 7.736841
8.190000 -13.010400 7.755495
8.236800 -13.010400 7.778174
8.283600 -13.010400 7.825066
8.330400 -13.010400 7.884529
13.291200 -13.010400 7.648618
13.338000 -13.010400 7.647366
13.712400 -13.010400 7.700615
13.806000 -13.010400 7.690189
13.852800 -13.010400 7.652167
13.899600 -13.010400 7.638197
13.946400 -13.010400 7.638461
13.993200 -13.010400 7.635577
14.040000 -13.010400 7.628294
14.086800 -13.010400 7.627892
14.133600 -13.010400 7.635004
14.180400 -13.010400 7.647424
14.227200 -13.010400 7.652686
14.274000 -13.010400 7.647424
14.601600 -13.010400 7.758434
14.648400 -13.010400 7.758730
14.929200 -13.010400 7.758372
14.976000 -13.010400 7.752196
15.022800 -13.010400 7.748932
17.035200 -13.010400 4.411683
17.082000 -13.010400 4.197925
17.784000 -13.010400 0.940960
17.830800 -13.010400 0.727368
-18.720000 -12.963600 0.000000
-18.673200 -12.963600 0.000000
-18.626400 -12.963600 0.000000
-18.579600 -12.963600 -15.033299
-18.532800 -12.963600 -15.022172
-18.486000 -12.963600 -14.996492
-18.439200 -12.963600 -14.988166
-18.392400 -12.963600 -14.947212
-18.345600 -12.963600 -14.957215
-18.298800 -12.963600 -14.957215
-18.252000 -12.963600 -14.919697
-18.205200 -12.963600 -14.919697
-18.158400 -12.963600 -14.917781
-18.111600 -12.963600 -14.914754
-18.064800 -12.963600 -14.875919
-18.018000 -12.963600 -14.848802
-17.971200 -12.963600 -14.817208
-17.924400 -12.963600 -14.802439
-17.877600 -12.963600 -14.760617
-17.830800 -12.963600 -14.758778
-17.784000 -12.963600 -14.714616
-17.737200 -12.963600 -14.704563
-17.690400 -12.963600 -14.694900
-17.643600 -12.963600 -14.681153
-17.596800 -12.963600 -14.626570
-17.550000 -12.963600 -14.597996
-17.503200 -12.963600 -14.591744
-17.456400 -12.963600 -14.567905
-17.409600 -12.963600 -14.554585
-17.362800 -12.963600 -14.532641
-17.316000 -12.963600 -14.511336
-17.269200 -12.963600 -14.496932
-17.222400 -12.963600 -14.469347
-17.175600 -12.963600 -14.460989
-17.128800 -12.963600 -14.432554
-17.082000 -12.963600 -14.390049
-17.035200 -12.963600 -14.349435
-16.988400 -12.963600 -14.343104
-16.941600 -12.963600 -14.321450
-16.894800 -12.963600 -14.311462
-16.848000 -12.963600 -14.298774
-16.801200 -12.963600 -14.281661
-16.754400 -12.963600 -14.278574
-16.707600 -12.963600 -14.263629
-16.660800 -12.963600 -14.229036
-16.614000 -12.963600 -14.191961
-16.567200 -12.963600 -14.097352
-16.520400 -12.963600 -14.064506
-16.473600 -12.963600 -13.975039
-16.426800 -12.963600 -13.925601
-15.116400 -12.963600 5.131831
-15.069600 -12.963600 5.142805
-15.022800 -12.963600 5.173154
-14.976000 -12.963600 5.194181
-14.929200 -12.963600 5.243088
-14.882400 -12.963600 5.283001
-14.835600 -12.963600 5.302996
-14.788800 -12.963600 5.320831
-14.742000 -12.963600 5.343428
-14.695200 -12.963600 5.366718
-14.648400 -12.963600 5.370622
-14.601600 -12.963600 5.387141
-14.554800 -12.963600 5.390348
-14.508000 -12.963600 5.408922
-14.461200 -12.963600 5.416779
-14.414400 -12.963600 5.418053
-14.367600 -12.963600 5.424011
-14.320800 -12.963600 5.429461
-14.274000 -12.963600 5.436591
-14.227200 -12.963600 5.439911
-14.180400 -12.963600 5.446442
-14.133600 -12.963600 5.448950
-14.086800 -12.963600 5.451828
-14.040000 -12.963600 5.457526
-13.993200 -12.963600 5.471973
-13.946400 -12.963600 5.477974
-13.899600 -12.963600 5.485339
-13.852800 -12.963600 5.495231
-13.806000 -12.963600 5.513388
-13.759200 -12.963600 5.531677
-13.712400 -12.963600 5.545805
-13.665600 -12.963600 5.601984
-6.130800 -12.963600 9.470547
-6.084000 -12.963600 9.261276
-6.037200 -12.963600 9.129491
-5.990400 -12.963600 8.999701
-5.943600 -12.963600 8.775185
-5.896800 -12.963600 8.473189
-5.850000 -12.963600 8.340298
-5.803200 -12.963600 8.121052
-5.756400 -12.963600 7.901854
-5.709600 -12.963600 7.826236
-5.662800 -12.963600 7.738580
-5.616000 -12.963600 7.738580
-5.569200 -12.963600 7.692220
-5.522400 -12.963600 7.680843
-5.475600 -12.963600 7.601223
-5.428800 -12.963600 7.496709
-5.382000 -12.963600 7.465554
-5.335200 -12.963600 7.427129
-5.288400 -12.963600 7.353119
-5.241600 -12.963600 7.307906
-5.194800 -12.963600 7.291511
-5.148000 -12.963600 7.216649
-5.101200 -12.963600 7.192587
-5.054400 -12.963600 7.179508
-5.007600 -12.963600 7.151563
-4.960800 -12.963600 7.104512
-4.914000 -12.963600 7.104512
-4.867200 -12.963600 7.117219
-4.820400 -12.963600 7.058160
-4.773600 -12.963600 7.041382
-4.726800 -12.963600 7.018159
-4.680000 -12.963600 7.010760
-4.633200 -12.963600 6.988521
-4.586400 -12.963600 6.939055
-4.539600 -12.963600 6.853449
-4.492800 -12.963600 6.821076
-4.446000 -12.963600 6.814629
-4.399200 -12.963600 6.784481
-4.352400 -12.963600 6.741874
-4.305600 -12.963600 6.734658
-4.258800 -12.963600 6.734658
-4.212000 -12.963600 6.734658
-4.165200 -12.963600 6.723607
-4.118400 -12.963600 6.716215
-4.071600 -12.963600 6.706814
-4.024800 -12.963600 6.689753
-3.978000 -12.963600 6.672990
-3.931200 -12.963600 6.656794
-3.884400 -12.963600 6.625761
-3.837600 -12.963600 6.624178
-3.790800 -12.963600 6.618062
-3.744000 -12.963600 6.603433
-3.697200 -12.963600 6.574267
-3.650400 -12.963600 6.573893
-3.603600 -12.963600 6.530061
-3.556800 -12.963600 6.492424
-3.510000 -12.963600 6.483759
-3.463200 -12.963600 6.465023
-3.416400 -12.963600 6.444354
-3.369600 -12.963600 6.429852
-3.322800 -12.963600 6.393520
-3.276000 -12.963600 6.381062
-3.229200 -12.963600 6.360281
-3.182400 -12.963600 6.324497
-3.135600 -12.963600 6.288232
-3.088800 -12.963600 6.245297
-3.042000 -12.963600 6.234761
-2.995200 -12.963600 6.242277
-2.948400 -12.963600 6.206781
-2.901600 -12.963600 6.199827
-2.854800 -12.963600 6.159452
-2.808000 -12.963600 6.142703
-2.761200 -12.963600 6.139769
-2.714400 -12.963600 6.125096
-2.667600 -12.963600 6.115514
-2.620800 -12.963600 6.058100
-2.574000 -12.963600 6.051659
-2.527200 -12.963600 6.051659
-2.480400 -12.963600 6.032211
-2.433600 -12.963600 6.014289
-2.386800 -12.963600 5.997289
-2.340000 -12.963600 6.007702
-2.293200 -12.963600 5.988189
-2.246400 -12.963600 5.993643
-2.199600 -12.963600 5.993618
-2.152800 -12.963600 5.976463
-2.106000 -12.963600 5.992663
-2.059200 -12.963600 5.993618
-2.012400 -12.963600 5.978479
-1.965600 -12.963600 5.965470
-1.918800 -12.963600 5.949285
-1.872000 -12.963600 5.929297
-1.825200 -12.963600 5.904322
-1.778400 -12.963600 5.874879
-1.731600 -12.963600 5.852656
-1.684800 -12.963600 5.852656
-1.638000 -12.963600 5.848203
-1.591200 -12.963600 5.865069
-1.544400 -12.963600 5.864036
-1.497600 -12.963600 5.852656
-1.450800 -12.963600 5.856791
-1.404000 -12.963600 5.851427
-1.357200 -12.963600 5.847714
-1.310400 -12.963600 5.839737
-1.263600 -12.963600 5.840121
-1.216800 -12.963600 5.840121
-1.170000 -12.963600 5.839737
-1.123200 -12.963600 5.838289
-1.076400 -12.963600 5.828604
-1.029600 -12.963600 5.814977
-0.982800 -12.963600 5.806404
-0.936000 -12.963600 5.781191
-0.889200 -12.963600 5.787745
-0.842400 -12.963600 5.787745
-0.795600 -12.963600 5.795850
-0.748800 -12.963600 5.808716
-0.702000 -12.963600 5.808716
-0.655200 -12.963600 5.808716
-0.608400 -12.963600 5.792571
-0.561600 -12.963600 5.787796
-0.514800 -12.963600 5.781665
-0.468000 -12.963600 5.778919
-0.421200 -12.963600 5.779579
-0.374400 -12.963600 5.776981
-0.327600 -12.963600 5.778428
-0.280800 -12.963600 5.781665
-0.234000 -12.963600 5.795508
-0.187200 -12.963600 5.786408
-0.140400 -12.963600 5.776981
-0.093600 -12.963600 5.766451
-0.046800 -12.963600 5.766451
0.000000 -12.963600 5.751614
0.046800 -12.963600 5.731639
0.093600 -12.963600 5.707039
0.140400 -12.963600 5.707790
0.187200 -12.963600 5.724751
0.234000 -12.963600 5.730038
0.280800 -12.963600 5.731128
0.327600 -12.963600 5.742132
0.374400 -12.963600 5.742132
0.421200 -12.963600 5.761773
0.468000 -12.963600 5.742132
0.514800 -12.963600 5.739254
0.561600 -12.963600 5.736763
0.608400 -12.963600 5.736763
0.655200 -12.963600 5.736763
0.702000 -12.963600 5.739254
0.748800 -12.963600 5.746627
0.795600 -12.963600 5.753353
0.842400 -12.963600 5.753353
0.889200 -12.963600 5.714613
0.936000 -12.963600 5.708941
0.982800 -12.963600 5.709275
1.029600 -12.963600 5.703519
1.076400 -12.963600 5.701815
1.123200 -12.963600 5.673551
1.170000 -12.963600 5.656310
1.216800 -12.963600 5.656310
1.263600 -12.963600 5.672728
1.310400 -12.963600 5.656310
1.357200 -12.963600 5.683310
1.404000 -12.963600 5.683854
1.450800 -12.963600 5.682476
1.497600 -12.963600 5.688530
1.544400 -12.963600 5.688392
1.591200 -12.963600 5.661405
1.638000 -12.963600 5.683854
1.684800 -12.963600 5.688392
1.731600 -12.963600 5.709841
1.778400 -12.963600 5.732813
1.825200 -12.963600 5.766095
1.872000 -12.963600 5.787728
1.918800 -12.963600 5.791286
1.965600 -12.963600 5.778516
2.012400 -12.963600 5.766368
2.059200 -12.963600 5.749550
2.106000 -12.963600 5.737894
2.152800 -12.963600 5.734496
2.199600 -12.963600 5.727438
2.246400 -12.963600 5.723853
2.293200 -12.963600 5.714656
2.340000 -12.963600 5.731682
2.386800 -12.963600 5.784536
2.433600 -12.963600 5.790076
2.480400 -12.963600 5.804160
2.527200 -12.963600 5.805596
2.574000 -12.963600 5.826349
2.620800 -12.963600 5.826349
2.667600 -12.963600 5.822290
2.714400 -12.963600 5.804371
2.761200 -12.963600 5.804371
2.808000 -12.963600 5.793228
2.854800 -12.963600 5.793228
2.901600 -12.963600 5.789049
2.948400 -12.963600 5.793228
2.995200 -12.963600 5.798023
3.042000 -12.963600 5.801102
3.088800 -12.963600 5.793241
3.135600 -12.963600 5.789049
3.182400 -12.963600 5.793241
3.229200 -12.963600 5.805183
3.276000 -12.963600 5.794182
3.322800 -12.963600 5.775621
3.369600 -12.963600 5.775621
3.416400 -12.963600 5.814432
3.463200 -12.963600 5.846160
3.510000 -12.963600 5.874556
3.556800 -12.963600 5.915357
3.603600 -12.963600 5.916279
3.650400 -12.963600 5.921181
3.697200 -12.963600 5.916279
3.744000 -12.963600 5.925137
3.790800 -12.963600 5.921181
3.837600 -12.963600 5.885231
3.884400 -12.963600 5.892950
3.931200 -12.963600 5.897430
3.978000 -12.963600 5.916846
4.024800 -12.963600 5.935008
4.071600 -12.963600 5.960462
4.118400 -12.963600 5.982261
4.165200 -12.963600 5.995659
4.212000 -12.963600 5.998375
4.258800 -12.963600 6.038808
4.305600 -12.963600 6.069131
4.352400 -12.963600 6.069131
4.399200 -12.963600 6.065108
4.446000 -12.963600 6.058306
4.492800 -12.963600 6.036591
4.539600 -12.963600 6.031829
4.586400 -12.963600 6.032310
4.633200 -12.963600 6.032310
4.680000 -12.963600 6.033544
4.726800 -12.963600 6.071218
4.773600 -12.963600 6.082429
4.820400 -12.963600 6.101204
4.867200 -12.963600 6.101204
4.914000 -12.963600 6.105512
4.960800 -12.963600 6.122157
5.007600 -12.963600 6.126514
5.054400 -12.963600 6.144531
5.101200 -12.963600 6.188724
5.148000 -12.963600 6.234296
5.194800 -12.963600 6.254384
5.241600 -12.963600 6.276048
5.288400 -12.963600 6.274465
5.335200 -12.963600 6.277229
5.382000 -12.963600 6.287063
5.428800 -12.963600 6.287063
5.475600 -12.963600 6.287063
5.522400 -12.963600 6.306061
5.569200 -12.963600 6.342323
5.616000 -12.963600 6.360151
5.662800 -12.963600 6.381831
5.709600 -12.963600 6.398209
5.756400 -12.963600 6.411762
5.803200 -12.963600 6.413635
5.850000 -12.963600 6.411762
5.896800 -12.963600 6.398979
5.943600 -12.963600 6.411762
5.990400 -12.963600 6.435508
6.037200 -12.963600 6.447280
6.084000 -12.963600 6.473221
6.130800 -12.963600 6.494453
6.177600 -12.963600 6.504276
6.224400 -12.963600 6.544347
6.271200 -12.963600 6.561651
6.318000 -12.963600 6.583126
6.364800 -12.963600 6.596578
6.411600 -12.963600 6.599210
6.458400 -12.963600 6.613445
6.505200 -12.963600 6.632505
6.552000 -12.963600 6.654214
6.598800 -12.963600 6.662737
6.645600 -12.963600 6.690979
6.692400 -12.963600 6.704277
6.739200 -12.963600 6.735745
6.786000 -12.963600 6.759564
6.832800 -12.963600 6.777774
6.879600 -12.963600 6.813429
6.926400 -12.963600 6.854015
6.973200 -12.963600 6.888388
7.020000 -12.963600 6.913738
7.066800 -12.963600 6.952355
7.113600 -12.963600 6.992823
7.160400 -12.963600 7.003524
7.207200 -12.963600 7.009316
7.254000 -12.963600 7.030258
7.300800 -12.963600 7.060863
7.347600 -12.963600 7.100009
7.394400 -12.963600 7.132510
7.441200 -12.963600 7.205860
7.488000 -12.963600 7.252994
7.534800 -12.963600 7.303976
7.581600 -12.963600 7.348085
7.628400 -12.963600 7.385322
7.675200 -12.963600 7.427941
7.722000 -12.963600 7.481727
7.768800 -12.963600 7.527061
7.815600 -12.963600 7.542554
7.862400 -12.963600 7.591948
7.909200 -12.963600 7.632468
7.956000 -12.963600 7.650974
8.002800 -12.963600 7.675427
8.049600 -12.963600 7.708440
8.096400 -12.963600 7.736841
8.143200 -12.963600 7.795559
8.190000 -12.963600 7.825066
8.236800 -12.963600 7.855268
8.283600 -12.963600 7.884529
13.291200 -12.963600 7.652643
13.478400 -12.963600 7.631591
13.806000 -12.963600 7.693546
13.852800 -12.963600 7.680242
13.899600 -12.963600 7.638461
13.946400 -12.963600 7.652167
14.040000 -12.963600 7.624634
14.086800 -12.963600 7.627892
14.133600 -12.963600 7.635004
14.180400 -12.963600 7.647424
14.227200 -12.963600 7.653851
14.274000 -12.963600 7.653851
14.320800 -12.963600 7.656279
14.367600 -12.963600 7.660189
14.554800 -12.963600 7.734745
14.648400 -12.963600 7.758434
14.695200 -12.963600 7.758372
14.742000 -12.963600 7.762747
17.082000 -12.963600 4.322906
17.128800 -12.963600 4.147010
17.456400 -12.963600 2.703676
17.503200 -12.963600 2.557467
17.737200 -12.963600 1.412322
17.784000 -12.963600 1.195619
-18.720000 -12.916800 0.000000
-18.673200 -12.916800 0.000000
-18.626400 -12.916800 0.000000
-18.579600 -12.916800 -15.055020
-18.532800 -12.916800 -15.055020
-18.486000 -12.916800 -15.022172
-18.439200 -12.916800 -15.003004
-18.392400 -12.916800 -14.988166
-18.345600 -12.916800 -14.993911
-18.298800 -12.916800 -14.993911
-18.252000 -12.916800 -14.983296
-18.205200 -12.916800 -14.930894
-18.158400 -12.916800 -14.923901
-18.111600 -12.916800 -14.916429
-18.064800 -12.916800 -14.902527
-18.018000 -12.916800 -14.872016
-17.971200 -12.916800 -14.843898
-17.924400 -12.916800 -14.836931
-17.877600 -12.916800 -14.821702
-17.830800 -12.916800 -14.809994
-17.784000 -12.916800 -14.760617
-17.737200 -12.916800 -14.709407
-17.690400 -12.916800 -14.687043
-17.643600 -12.916800 -14.665696
-17.596800 -12.916800 -14.625509
-17.550000 -12.916800 -14.597996
-17.503200 -12.916800 -14.597996
-17.456400 -12.916800 -14.587359
-17.409600 -12.916800 -14.566354
-17.362800 -12.916800 -14.554585
-17.316000 -12.916800 -14.539904
-17.269200 -12.916800 -14.502885
-17.222400 -12.916800 -14.484757
-17.175600 -12.916800 -14.469347
-17.128800 -12.916800 -14.459623
-17.082000 -12.916800 -14.426227
-17.035200 -12.916800 -14.386015
-16.988400 -12.916800 -14.350090
-16.941600 -12.916800 -14.343104
-16.894800 -12.916800 -14.344325
-16.848000 -12.916800 -14.311462
-16.801200 -12.916800 -14.280029
-16.754400 -12.916800 -14.278537
-16.707600 -12.916800 -14.249702
-16.660800 -12.916800 -14.214708
-16.614000 -12.916800 -14.139702
-16.567200 -12.916800 -14.073933
-16.520400 -12.916800 -14.000332
-16.473600 -12.916800 -13.975039
-16.426800 -12.916800 -13.925601
-15.163200 -12.916800 5.083009
-15.116400 -12.916800 5.141252
-15.069600 -12.916800 5.171604
-15.022800 -12.916800 5.190532
-14.976000 -12.916800 5.238698
-14.929200 -12.916800 5.265244
-14.882400 -12.916800 5.299964
-14.835600 -12.916800 5.315977
-14.788800 -12.916800 5.352529
-14.742000 -12.916800 5.367181
-14.695200 -12.916800 5.369741
-14.648400 -12.916800 5.387141
-14.601600 -12.916800 5.389437
-14.554800 -12.916800 5.390348
-14.508000 -12.916800 5.408922
-14.461200 -12.916800 5.414801
-14.414400 -12.916800 5.417533
-14.367600 -12.916800 5.421385
-14.320800 -12.916800 5.429461
-14.274000 -12.916800 5.437346
-14.227200 -12.916800 5.446706
-14.180400 -12.916800 5.448950
-14.133600 -12.916800 5.450471
-14.086800 -12.916800 5.457526
-14.040000 -12.916800 5.461069
-13.993200 -12.916800 5.477263
-13.946400 -12.916800 5.478810
-13.899600 -12.916800 5.490676
-13.852800 -12.916800 5.503435
-13.806000 -12.916800 5.529462
-13.759200 -12.916800 5.546617
-13.712400 -12.916800 5.601984
-6.130800 -12.916800 9.898784
-6.084000 -12.916800 9.446449
-6.037200 -12.916800 9.212379
-5.990400 -12.916800 8.983753
-5.943600 -12.916800 8.733785
-5.896800 -12.916800 8.452085
-5.850000 -12.916800 8.160945
-5.803200 -12.916800 7.882218
-5.756400 -12.916800 7.826236
-5.709600 -12.916800 7.748822
-5.662800 -12.916800 7.696455
-5.616000 -12.916800 7.692220
-5.569200 -12.916800 7.652697
-5.522400 -12.916800 7.594531
-5.475600 -12.916800 7.496709
-5.428800 -12.916800 7.465554
-5.382000 -12.916800 7.417336
-5.335200 -12.916800 7.417336
-5.288400 -12.916800 7.357947
-5.241600 -12.916800 7.307906
-5.194800 -12.916800 7.290224
-5.148000 -12.916800 7.216596
-5.101200 -12.916800 7.191143
-5.054400 -12.916800 7.173761
-5.007600 -12.916800 7.167521
-4.960800 -12.916800 7.117219
-4.914000 -12.916800 7.112913
-4.867200 -12.916800 7.117219
-4.820400 -12.916800 7.058160
-4.773600 -12.916800 7.036263
-4.726800 -12.916800 7.013418
-4.680000 -12.916800 7.007774
-4.633200 -12.916800 6.984701
-4.586400 -12.916800 6.914621
-4.539600 -12.916800 6.850819
-4.492800 -12.916800 6.821076
-4.446000 -12.916800 6.812846
-4.399200 -12.916800 6.784481
-4.352400 -12.916800 6.748248
-4.305600 -12.916800 6.745758
-4.258800 -12.916800 6.745758
-4.212000 -12.916800 6.746957
-4.165200 -12.916800 6.730885
-4.118400 -12.916800 6.722679
-4.071600 -12.916800 6.715666
-4.024800 -12.916800 6.689753
-3.978000 -12.916800 6.687361
-3.931200 -12.916800 6.666902
-3.884400 -12.916800 6.650198
-3.837600 -12.916800 6.628624
-3.790800 -12.916800 6.623839
-3.744000 -12.916800 6.609990
-3.697200 -12.916800 6.574267
-3.650400 -12.916800 6.566812
-3.603600 -12.916800 6.512340
-3.556800 -12.916800 6.486883
-3.510000 -12.916800 6.457877
-3.463200 -12.916800 6.452234
-3.416400 -12.916800 6.427983
-3.369600 -12.916800 6.406395
-3.322800 -12.916800 6.377493
-3.276000 -12.916800 6.343858
-3.229200 -12.916800 6.324497
-3.182400 -12.916800 6.299933
-3.135600 -12.916800 6.267254
-3.088800 -12.916800 6.232293
-3.042000 -12.916800 6.218222
-2.995200 -12.916800 6.221161
-2.948400 -12.916800 6.201892
-2.901600 -12.916800 6.176845
-2.854800 -12.916800 6.146111
-2.808000 -12.916800 6.125096
-2.761200 -12.916800 6.125096
-2.714400 -12.916800 6.115514
-2.667600 -12.916800 6.083738
-2.620800 -12.916800 6.058100
-2.574000 -12.916800 6.048338
-2.527200 -12.916800 6.048338
-2.480400 -12.916800 6.027078
-2.433600 -12.916800 6.011241
-2.386800 -12.916800 5.993643
-2.340000 -12.916800 5.997289
-2.293200 -12.916800 5.987958
-2.246400 -12.916800 5.988189
-2.199600 -12.916800 5.987958
-2.152800 -12.916800 5.970500
-2.106000 -12.916800 5.978479
-2.059200 -12.916800 5.980712
-2.012400 -12.916800 5.965470
-1.965600 -12.916800 5.949285
-1.918800 -12.916800 5.929297
-1.872000 -12.916800 5.927555
-1.825200 -12.916800 5.901856
-1.778400 -12.916800 5.874879
-1.731600 -12.916800 5.852656
-1.684800 -12.916800 5.852656
-1.638000 -12.916800 5.848203
-1.591200 -12.916800 5.852656
-1.544400 -12.916800 5.852656
-1.497600 -12.916800 5.849203
-1.450800 -12.916800 5.851427
-1.404000 -12.916800 5.848203
-1.357200 -12.916800 5.840121
-1.310400 -12.916800 5.838666
-1.263600 -12.916800 5.840121
-1.216800 -12.916800 5.839737
-1.170000 -12.916800 5.838666
-1.123200 -12.916800 5.838038
-1.076400 -12.916800 5.824524
-1.029600 -12.916800 5.814977
-0.982800 -12.916800 5.804308
-0.936000 -12.916800 5.787745
-0.889200 -12.916800 5.795850
-0.842400 -12.916800 5.787745
-0.795600 -12.916800 5.795850
-0.748800 -12.916800 5.807257
-0.702000 -12.916800 5.807257
-0.655200 -12.916800 5.792571
-0.608400 -12.916800 5.779231
-0.561600 -12.916800 5.772778
-0.514800 -12.916800 5.772728
-0.468000 -12.916800 5.769513
-0.421200 -12.916800 5.769513
-0.374400 -12.916800 5.763284
-0.327600 -12.916800 5.768432
-0.280800 -12.916800 5.773674
-0.234000 -12.916800 5.786408
-0.187200 -12.916800 5.776981
-0.140400 -12.916800 5.766451
-0.093600 -12.916800 5.764191
-0.046800 -12.916800 5.764005
0.000000 -12.916800 5.751614
0.046800 -12.916800 5.724751
0.093600 -12.916800 5.707039
0.140400 -12.916800 5.707790
0.187200 -12.916800 5.724291
0.234000 -12.916800 5.724888
0.280800 -12.916800 5.730038
0.327600 -12.916800 5.731639
0.374400 -12.916800 5.730038
0.421200 -12.916800 5.730038
0.468000 -12.916800 5.710610
0.514800 -12.916800 5.706242
0.561600 -12.916800 5.685917
0.608400 -12.916800 5.685917
0.655200 -12.916800 5.685917
0.702000 -12.916800 5.685322
0.748800 -12.916800 5.710610
0.795600 -12.916800 5.739254
0.842400 -12.916800 5.743446
0.889200 -12.916800 5.710833
0.936000 -12.916800 5.706546
0.982800 -12.916800 5.706546
1.029600 -12.916800 5.701815
1.076400 -12.916800 5.690348
1.123200 -12.916800 5.668447
1.170000 -12.916800 5.653622
1.216800 -12.916800 5.652578
1.263600 -12.916800 5.653622
1.310400 -12.916800 5.652578
1.357200 -12.916800 5.672728
1.404000 -12.916800 5.682476
1.450800 -12.916800 5.672004
1.497600 -12.916800 5.690132
1.544400 -12.916800 5.688392
1.591200 -12.916800 5.670032
1.638000 -12.916800 5.672004
1.684800 -12.916800 5.683854
1.731600 -12.916800 5.693859
1.778400 -12.916800 5.740652
1.825200 -12.916800 5.766095
1.872000 -12.916800 5.791286
1.918800 -12.916800 5.801263
1.965600 -12.916800 5.791286
2.012400 -12.916800 5.774067
2.059200 -12.916800 5.759197
2.106000 -12.916800 5.746144
2.152800 -12.916800 5.737894
2.199600 -12.916800 5.725605
2.246400 -12.916800 5.714567
2.293200 -12.916800 5.710398
2.340000 -12.916800 5.714567
2.386800 -12.916800 5.744526
2.433600 -12.916800 5.776389
2.480400 -12.916800 5.787650
2.527200 -12.916800 5.787650
2.574000 -12.916800 5.822290
2.620800 -12.916800 5.826349
2.667600 -12.916800 5.824748
2.714400 -12.916800 5.811511
2.761200 -12.916800 5.804371
2.808000 -12.916800 5.789257
2.854800 -12.916800 5.789257
2.901600 -12.916800 5.785649
2.948400 -12.916800 5.785649
2.995200 -12.916800 5.789049
3.042000 -12.916800 5.794182
3.088800 -12.916800 5.789049
3.135600 -12.916800 5.778009
3.182400 -12.916800 5.778009
3.229200 -12.916800 5.814432
3.276000 -12.916800 5.794182
3.322800 -12.916800 5.775621
3.369600 -12.916800 5.775621
3.416400 -12.916800 5.805183
3.463200 -12.916800 5.841472
3.510000 -12.916800 5.859393
3.556800 -12.916800 5.884731
3.603600 -12.916800 5.916279
3.650400 -12.916800 5.921181
3.697200 -12.916800 5.916279
3.744000 -12.916800 5.924288
3.790800 -12.916800 5.907595
3.837600 -12.916800 5.885231
3.884400 -12.916800 5.885231
3.931200 -12.916800 5.878332
3.978000 -12.916800 5.897430
4.024800 -12.916800 5.921186
4.071600 -12.916800 5.942464
4.118400 -12.916800 5.960462
4.165200 -12.916800 5.983953
4.212000 -12.916800 5.995659
4.258800 -12.916800 6.065108
4.305600 -12.916800 6.078617
4.352400 -12.916800 6.078617
4.399200 -12.916800 6.069131
4.446000 -12.916800 6.065108
4.492800 -12.916800 6.057766
4.539600 -12.916800 6.031829
4.586400 -12.916800 6.031829
4.633200 -12.916800 6.032310
4.680000 -12.916800 6.033544
4.726800 -12.916800 6.057766
4.773600 -12.916800 6.091890
4.820400 -12.916800 6.105512
4.867200 -12.916800 6.105512
4.914000 -12.916800 6.119502
4.960800 -12.916800 6.126514
5.007600 -12.916800 6.126514
5.054400 -12.916800 6.131941
5.101200 -12.916800 6.159281
5.148000 -12.916800 6.226072
5.194800 -12.916800 6.253914
5.241600 -12.916800 6.277229
5.288400 -12.916800 6.282884
5.335200 -12.916800 6.282993
5.382000 -12.916800 6.287063
5.428800 -12.916800 6.286397
5.475600 -12.916800 6.287063
5.522400 -12.916800 6.325267
5.569200 -12.916800 6.366352
5.616000 -12.916800 6.378709
5.662800 -12.916800 6.396486
5.709600 -12.916800 6.408822
5.756400 -12.916800 6.434413
5.803200 -12.916800 6.434413
5.850000 -12.916800 6.419077
5.896800 -12.916800 6.398896
5.943600 -12.916800 6.399981
5.990400 -12.916800 6.425244
6.037200 -12.916800 6.430184
6.084000 -12.916800 6.461979
6.130800 -12.916800 6.487986
6.177600 -12.916800 6.503988
6.224400 -12.916800 6.518304
6.271200 -12.916800 6.552754
6.318000 -12.916800 6.563066
6.364800 -12.916800 6.582414
6.411600 -12.916800 6.582414
6.458400 -12.916800 6.590936
6.505200 -12.916800 6.599210
6.552000 -12.916800 6.631974
6.598800 -12.916800 6.642458
6.645600 -12.916800 6.666581
6.692400 -12.916800 6.695423
6.739200 -12.916800 6.730348
6.786000 -12.916800 6.754539
6.832800 -12.916800 6.764595
6.879600 -12.916800 6.782426
6.926400 -12.916800 6.843107
6.973200 -12.916800 6.880452
7.020000 -12.916800 6.913738
7.066800 -12.916800 6.936414
7.113600 -12.916800 6.980210
7.160400 -12.916800 6.997808
7.207200 -12.916800 7.009316
7.254000 -12.916800 7.034996
7.300800 -12.916800 7.060863
7.347600 -12.916800 7.101404
7.394400 -12.916800 7.132510
7.441200 -12.916800 7.205860
7.488000 -12.916800 7.256758
7.534800 -12.916800 7.291417
7.581600 -12.916800 7.348085
7.628400 -12.916800 7.385217
7.675200 -12.916800 7.443333
7.722000 -12.916800 7.510030
7.768800 -12.916800 7.531469
7.815600 -12.916800 7.561486
7.862400 -12.916800 7.613656
7.909200 -12.916800 7.638445
7.956000 -12.916800 7.657113
8.002800 -12.916800 7.700567
8.049600 -12.916800 7.736841
8.096400 -12.916800 7.808972
8.143200 -12.916800 7.855268
8.190000 -12.916800 7.882333
8.236800 -12.916800 7.928909
8.283600 -12.916800 7.977443
13.712400 -12.916800 7.705100
14.040000 -12.916800 7.629111
14.086800 -12.916800 7.635004
14.133600 -12.916800 7.652686
14.180400 -12.916800 7.653851
14.227200 -12.916800 7.656279
14.274000 -12.916800 7.656279
14.320800 -12.916800 7.660189
14.695200 -12.916800 7.758372
14.742000 -12.916800 7.763145
17.082000 -12.916800 4.414457
17.362800 -12.916800 3.194532
17.409600 -12.916800 3.062135
17.456400 -12.916800 2.743633
17.503200 -12.916800 2.644049
-18.720000 -12.870000 0.000000
-18.673200 -12.870000 0.000000
-18.626400 -12.870000 0.000000
-18.579600 -12.870000 -15.061627
-18.532800 -12.870000 -15.061627
-18.486000 -12.870000 -15.041162
-18.439200 -12.870000 -15.033299
-18.392400 -12.870000 -15.013142
-18.345600 -12.870000 -15.013142
-18.298800 -12.870000 -15.009039
-18.252000 -12.870000 -14.995912
-18.205200 -12.870000 -14.987525
-18.158400 -12.870000 -14.930894
-18.111600 -12.870000 -14.919697
-18.064800 -12.870000 -14.902527
-18.018000 -12.870000 -14.875914
-17.971200 -12.870000 -14.856407
-17.924400 -12.870000 -14.836931
-17.877600 -12.870000 -14.827633
-17.830800 -12.870000 -14.825397
-17.784000 -12.870000 -14.795187
-17.737200 -12.870000 -14.714616
-17.690400 -12.870000 -14.705628
-17.643600 -12.870000 -14.648216
-17.596800 -12.870000 -14.605442
-17.550000 -12.870000 -14.597996
-17.503200 -12.870000 -14.597996
-17.456400 -12.870000 -14.587418
-17.409600 -12.870000 -14.585967
-17.362800 -12.870000 -14.554585
-17.316000 -12.870000 -14.551250
-17.269200 -12.870000 -14.523968
-17.222400 -12.870000 -14.502772
-17.175600 -12.870000 -14.496932
-17.128800 -12.870000 -14.484757
-17.082000 -12.870000 -14.447628
-17.035200 -12.870000 -14.413587
-16.988400 -12.870000 -14.410824
-16.941600 -12.870000 -14.393381
-16.894800 -12.870000 -14.386015
-16.848000 -12.870000 -14.306411
-16.801200 -12.870000 -14.281661
-16.754400 -12.870000 -14.278537
-16.707600 -12.870000 -14.238684
-16.660800 -12.870000 -14.191961
-16.614000 -12.870000 -14.098437
-16.567200 -12.870000 -14.073933
-16.520400 -12.870000 -14.000332
-16.473600 -12.870000 -13.959195
-15.256800 -12.870000 5.008775
-15.210000 -12.870000 5.040867
-15.163200 -12.870000 5.083009
-15.116400 -12.870000 5.147896
-15.069600 -12.870000 5.178694
-15.022800 -12.870000 5.227047
-14.976000 -12.870000 5.252706
-14.929200 -12.870000 5.284255
-14.882400 -12.870000 5.309739
-14.835600 -12.870000 5.322766
-14.788800 -12.870000 5.365598
-14.742000 -12.870000 5.367381
-14.695200 -12.870000 5.373168
-14.648400 -12.870000 5.389554
-14.601600 -12.870000 5.390478
-14.554800 -12.870000 5.394112
-14.508000 -12.870000 5.413478
-14.461200 -12.870000 5.417533
-14.414400 -12.870000 5.418494
-14.367600 -12.870000 5.421678
-14.320800 -12.870000 5.434650
-14.274000 -12.870000 5.446442
-14.227200 -12.870000 5.449608
-14.180400 -12.870000 5.450864
-14.133600 -12.870000 5.452459
-14.086800 -12.870000 5.465423
-14.040000 -12.870000 5.471022
-13.993200 -12.870000 5.478810
-13.946400 -12.870000 5.480666
-13.899600 -12.870000 5.495231
-13.852800 -12.870000 5.528572
-13.806000 -12.870000 5.538839
-13.759200 -12.870000 5.586334
-6.130800 -12.870000 9.981970
-6.084000 -12.870000 9.571842
-6.037200 -12.870000 9.308228
-5.990400 -12.870000 8.973817
-5.943600 -12.870000 8.550403
-5.896800 -12.870000 8.273419
-5.850000 -12.870000 7.910877
-5.803200 -12.870000 7.848795
-5.756400 -12.870000 7.757619
-5.709600 -12.870000 7.704157
-5.662800 -12.870000 7.656817
-5.616000 -12.870000 7.644529
-5.569200 -12.870000 7.594531
-5.522400 -12.870000 7.488750
-5.475600 -12.870000 7.465554
-5.428800 -12.870000 7.417336
-5.382000 -12.870000 7.391015
-5.335200 -12.870000 7.395757
-5.288400 -12.870000 7.358380
-5.241600 -12.870000 7.307906
-5.194800 -12.870000 7.266195
-5.148000 -12.870000 7.211066
-5.101200 -12.870000 7.191143
-5.054400 -12.870000 7.177463
-5.007600 -12.870000 7.168026
-4.960800 -12.870000 7.128453
-4.914000 -12.870000 7.117219
-4.867200 -12.870000 7.137727
-4.820400 -12.870000 7.100716
-4.773600 -12.870000 7.058160
-4.726800 -12.870000 7.036263
-4.680000 -12.870000 7.007774
-4.633200 -12.870000 6.986457
-4.586400 -12.870000 6.914621
-4.539600 -12.870000 6.853449
-4.492800 -12.870000 6.828861
-4.446000 -12.870000 6.817375
-4.399200 -12.870000 6.800402
-4.352400 -12.870000 6.762375
-4.305600 -12.870000 6.758543
-4.258800 -12.870000 6.750364
-4.212000 -12.870000 6.748274
-4.165200 -12.870000 6.741874
-4.118400 -12.870000 6.723607
-4.071600 -12.870000 6.715666
-4.024800 -12.870000 6.689753
-3.978000 -12.870000 6.687361
-3.931200 -12.870000 6.671601
-3.884400 -12.870000 6.656794
-3.837600 -12.870000 6.628624
-3.790800 -12.870000 6.609990
-3.744000 -12.870000 6.603433
-3.697200 -12.870000 6.573893
-3.650400 -12.870000 6.546088
-3.603600 -12.870000 6.512340
-3.556800 -12.870000 6.457877
-3.510000 -12.870000 6.452234
-3.463200 -12.870000 6.412988
-3.416400 -12.870000 6.395465
-3.369600 -12.870000 6.368153
-3.322800 -12.870000 6.343858
-3.276000 -12.870000 6.324497
-3.229200 -12.870000 6.301842
-3.182400 -12.870000 6.273507
-3.135600 -12.870000 6.245297
-3.088800 -12.870000 6.221161
-3.042000 -12.870000 6.204815
-2.995200 -12.870000 6.204815
-2.948400 -12.870000 6.176845
-2.901600 -12.870000 6.154794
-2.854800 -12.870000 6.142703
-2.808000 -12.870000 6.115248
-2.761200 -12.870000 6.114448
-2.714400 -12.870000 6.114448
-2.667600 -12.870000 6.083738
-2.620800 -12.870000 6.076564
-2.574000 -12.870000 6.051659
-2.527200 -12.870000 6.048338
-2.480400 -12.870000 6.032211
-2.433600 -12.870000 6.011241
-2.386800 -12.870000 5.993643
-2.340000 -12.870000 5.993643
-2.293200 -12.870000 5.987958
-2.246400 -12.870000 5.991644
-2.199600 -12.870000 5.987958
-2.152800 -12.870000 5.980712
-2.106000 -12.870000 5.978479
-2.059200 -12.870000 5.980712
-2.012400 -12.870000 5.970500
-1.965600 -12.870000 5.939984
-1.918800 -12.870000 5.928505
-1.872000 -12.870000 5.912980
-1.825200 -12.870000 5.898010
-1.778400 -12.870000 5.894453
-1.731600 -12.870000 5.868450
-1.684800 -12.870000 5.865082
-1.638000 -12.870000 5.852656
-1.591200 -12.870000 5.878487
-1.544400 -12.870000 5.865069
-1.497600 -12.870000 5.852729
-1.450800 -12.870000 5.864036
-1.404000 -12.870000 5.849203
-1.357200 -12.870000 5.848084
-1.310400 -12.870000 5.838289
-1.263600 -12.870000 5.838289
-1.216800 -12.870000 5.824224
-1.170000 -12.870000 5.824224
-1.123200 -12.870000 5.821507
-1.076400 -12.870000 5.818691
-1.029600 -12.870000 5.784123
-0.982800 -12.870000 5.780456
-0.936000 -12.870000 5.759772
-0.889200 -12.870000 5.777270
-0.842400 -12.870000 5.765649
-0.795600 -12.870000 5.766091
-0.748800 -12.870000 5.777270
-0.702000 -12.870000 5.779231
-0.655200 -12.870000 5.777270
-0.608400 -12.870000 5.772778
-0.561600 -12.870000 5.769513
-0.514800 -12.870000 5.763187
-0.468000 -12.870000 5.755819
-0.421200 -12.870000 5.753396
-0.374400 -12.870000 5.742635
-0.327600 -12.870000 5.751520
-0.280800 -12.870000 5.756354
-0.234000 -12.870000 5.768432
-0.187200 -12.870000 5.764005
-0.140400 -12.870000 5.763157
-0.093600 -12.870000 5.756354
-0.046800 -12.870000 5.756354
0.000000 -12.870000 5.745294
0.046800 -12.870000 5.730233
0.093600 -12.870000 5.707790
0.140400 -12.870000 5.711045
0.187200 -12.870000 5.724291
0.234000 -12.870000 5.724888
0.280800 -12.870000 5.724751
0.327600 -12.870000 5.724888
0.374400 -12.870000 5.721095
0.421200 -12.870000 5.713054
0.468000 -12.870000 5.687415
0.514800 -12.870000 5.685110
0.561600 -12.870000 5.679304
0.608400 -12.870000 5.679304
0.655200 -12.870000 5.679304
0.702000 -12.870000 5.676128
0.748800 -12.870000 5.695254
0.795600 -12.870000 5.710833
0.842400 -12.870000 5.737561
0.889200 -12.870000 5.714613
0.936000 -12.870000 5.708941
0.982800 -12.870000 5.710833
1.029600 -12.870000 5.695254
1.076400 -12.870000 5.687350
1.123200 -12.870000 5.668447
1.170000 -12.870000 5.652578
1.216800 -12.870000 5.649083
1.263600 -12.870000 5.642939
1.310400 -12.870000 5.644551
1.357200 -12.870000 5.653622
1.404000 -12.870000 5.659707
1.450800 -12.870000 5.656310
1.497600 -12.870000 5.683310
1.544400 -12.870000 5.674882
1.591200 -12.870000 5.670032
1.638000 -12.870000 5.670032
1.684800 -12.870000 5.672004
1.731600 -12.870000 5.688605
1.778400 -12.870000 5.719359
1.825200 -12.870000 5.713603
1.872000 -12.870000 5.777178
1.918800 -12.870000 5.791286
1.965600 -12.870000 5.779468
2.012400 -12.870000 5.760445
2.059200 -12.870000 5.746144
2.106000 -12.870000 5.731682
2.152800 -12.870000 5.731682
2.199600 -12.870000 5.723853
2.246400 -12.870000 5.714567
2.293200 -12.870000 5.712179
2.340000 -12.870000 5.714567
2.386800 -12.870000 5.728639
2.433600 -12.870000 5.744526
2.480400 -12.870000 5.776389
2.527200 -12.870000 5.784536
2.574000 -12.870000 5.822290
2.620800 -12.870000 5.826349
2.667600 -12.870000 5.834495
2.714400 -12.870000 5.822290
2.761200 -12.870000 5.793228
2.808000 -12.870000 5.789257
2.854800 -12.870000 5.793228
2.901600 -12.870000 5.774954
2.948400 -12.870000 5.774954
2.995200 -12.870000 5.778009
3.042000 -12.870000 5.808408
3.088800 -12.870000 5.804674
3.135600 -12.870000 5.794182
3.182400 -12.870000 5.794182
3.229200 -12.870000 5.815863
3.276000 -12.870000 5.797181
3.322800 -12.870000 5.775621
3.369600 -12.870000 5.775219
3.416400 -12.870000 5.797181
3.463200 -12.870000 5.841472
3.510000 -12.870000 5.844636
3.556800 -12.870000 5.859393
3.603600 -12.870000 5.884731
3.650400 -12.870000 5.907595
3.697200 -12.870000 5.907595
3.744000 -12.870000 5.916279
3.790800 -12.870000 5.892950
3.837600 -12.870000 5.878332
3.884400 -12.870000 5.878834
3.931200 -12.870000 5.864184
3.978000 -12.870000 5.876889
4.024800 -12.870000 5.915970
4.071600 -12.870000 5.921186
4.118400 -12.870000 5.937086
4.165200 -12.870000 5.965864
4.212000 -12.870000 5.983953
4.258800 -12.870000 6.034877
4.305600 -12.870000 6.065108
4.352400 -12.870000 6.099388
4.399200 -12.870000 6.099388
4.446000 -12.870000 6.099388
4.492800 -12.870000 6.065108
4.539600 -12.870000 6.036591
4.586400 -12.870000 6.033544
4.633200 -12.870000 6.033544
4.680000 -12.870000 6.032680
4.726800 -12.870000 6.049974
4.773600 -12.870000 6.071218
4.820400 -12.870000 6.076193
4.867200 -12.870000 6.076193
4.914000 -12.870000 6.105512
4.960800 -12.870000 6.122157
5.007600 -12.870000 6.125091
5.054400 -12.870000 6.131941
5.101200 -12.870000 6.159281
5.148000 -12.870000 6.210269
5.194800 -12.870000 6.253914
5.241600 -12.870000 6.293041
5.288400 -12.870000 6.301394
5.335200 -12.870000 6.304661
5.382000 -12.870000 6.314417
5.428800 -12.870000 6.304661
5.475600 -12.870000 6.314417
5.522400 -12.870000 6.325267
5.569200 -12.870000 6.370638
5.616000 -12.870000 6.395522
5.662800 -12.870000 6.398209
5.709600 -12.870000 6.434413
5.756400 -12.870000 6.434413
5.803200 -12.870000 6.434413
5.850000 -12.870000 6.408822
5.896800 -12.870000 6.394239
5.943600 -12.870000 6.398979
5.990400 -12.870000 6.425244
6.037200 -12.870000 6.433340
6.084000 -12.870000 6.466346
6.130800 -12.870000 6.487986
6.177600 -12.870000 6.504276
6.224400 -12.870000 6.518274
6.271200 -12.870000 6.552754
6.318000 -12.870000 6.561651
6.364800 -12.870000 6.582414
6.411600 -12.870000 6.581157
6.458400 -12.870000 6.584598
6.505200 -12.870000 6.603175
6.552000 -12.870000 6.632496
6.598800 -12.870000 6.642458
6.645600 -12.870000 6.680619
6.692400 -12.870000 6.701153
6.739200 -12.870000 6.735745
6.786000 -12.870000 6.754539
6.832800 -12.870000 6.764595
6.879600 -12.870000 6.782426
6.926400 -12.870000 6.834099
6.973200 -12.870000 6.860065
7.020000 -12.870000 6.894094
7.066800 -12.870000 6.937210
7.113600 -12.870000 6.962804
7.160400 -12.870000 6.986625
7.207200 -12.870000 7.009316
7.254000 -12.870000 7.033135
7.300800 -12.870000 7.039684
7.347600 -12.870000 7.099306
7.394400 -12.870000 7.121664
7.441200 -12.870000 7.181011
7.488000 -12.870000 7.233019
7.534800 -12.870000 7.288146
7.581600 -12.870000 7.355108
7.628400 -12.870000 7.385322
7.675200 -12.870000 7.471892
7.722000 -12.870000 7.488837
7.768800 -12.870000 7.527061
7.815600 -12.870000 7.542901
7.862400 -12.870000 7.592226
7.909200 -12.870000 7.632468
7.956000 -12.870000 7.657113
8.002800 -12.870000 7.708440
8.049600 -12.870000 7.761880
8.096400 -12.870000 7.822660
8.143200 -12.870000 7.882333
8.190000 -12.870000 7.957471
8.236800 -12.870000 8.016981
8.283600 -12.870000 8.066545
13.993200 -12.870000 7.687087
14.040000 -12.870000 7.675044
14.086800 -12.870000 7.670377
14.133600 -12.870000 7.675162
14.180400 -12.870000 7.675044
14.274000 -12.870000 7.670377
14.461200 -12.870000 7.685177
14.695200 -12.870000 7.753132
14.742000 -12.870000 7.758434
14.788800 -12.870000 7.758372
15.069600 -12.870000 7.750923
15.116400 -12.870000 7.748932
17.316000 -12.870000 3.507135
17.362800 -12.870000 3.309787
18.532800 -12.870000 -2.686627
-18.720000 -12.823200 0.000000
-18.673200 -12.823200 0.000000
-18.626400 -12.823200 0.000000
-18.579600 -12.823200 -15.070980
-18.532800 -12.823200 -15.073795
-18.486000 -12.823200 -15.069545
-18.439200 -12.823200 -15.049955
-18.392400 -12.823200 -15.028216
-18.345600 -12.823200 -15.021375
-18.298800 -12.823200 -15.020385
-18.252000 -12.823200 -15.009039
-18.205200 -12.823200 -14.995912
-18.158400 -12.823200 -14.987525
-18.111600 -12.823200 -14.947881
-18.064800 -12.823200 -14.939748
-18.018000 -12.823200 -14.896886
-17.971200 -12.823200 -14.874409
-17.924400 -12.823200 -14.838756
-17.877600 -12.823200 -14.834661
-17.830800 -12.823200 -14.834661
-17.784000 -12.823200 -14.809994
-17.737200 -12.823200 -14.762125
-17.690400 -12.823200 -14.709407
-17.643600 -12.823200 -14.681153
-17.596800 -12.823200 -14.625509
-17.550000 -12.823200 -14.625509
-17.503200 -12.823200 -14.606703
-17.456400 -12.823200 -14.597996
-17.409600 -12.823200 -14.587418
-17.362800 -12.823200 -14.585967
-17.316000 -12.823200 -14.581028
-17.269200 -12.823200 -14.539904
-17.222400 -12.823200 -14.520752
-17.175600 -12.823200 -14.502885
-17.128800 -12.823200 -14.502885
-17.082000 -12.823200 -14.471636
-17.035200 -12.823200 -14.421573
-16.988400 -12.823200 -14.413587
-16.941600 -12.823200 -14.410824
-16.894800 -12.823200 -14.386015
-16.848000 -12.823200 -14.306411
-16.801200 -12.823200 -14.281661
-16.754400 -12.823200 -14.270991
-16.707600 -12.823200 -14.228445
-16.660800 -12.823200 -14.098437
-16.614000 -12.823200 -14.064634
-16.567200 -12.823200 -14.000332
-16.520400 -12.823200 -13.969615
-16.473600 -12.823200 -13.898723
-15.256800 -12.823200 5.016841
-15.210000 -12.823200 5.064325
-15.163200 -12.823200 5.126798
-15.116400 -12.823200 5.158227
-15.069600 -12.823200 5.220511
-15.022800 -12.823200 5.238698
-14.976000 -12.823200 5.284255
-14.929200 -12.823200 5.306488
-14.882400 -12.823200 5.320057
-14.835600 -12.823200 5.354203
-14.788800 -12.823200 5.367381
-14.742000 -12.823200 5.370622
-14.695200 -12.823200 5.381513
-14.648400 -12.823200 5.390348
-14.601600 -12.823200 5.392208
-14.554800 -12.823200 5.394112
-14.508000 -12.823200 5.409291
-14.461200 -12.823200 5.414801
-14.414400 -12.823200 5.421385
-14.367600 -12.823200 5.422553
-14.320800 -12.823200 5.437346
-14.274000 -12.823200 5.451014
-14.227200 -12.823200 5.451483
-14.180400 -12.823200 5.457722
-14.133600 -12.823200 5.462661
-14.086800 -12.823200 5.471022
-14.040000 -12.823200 5.477396
-13.993200 -12.823200 5.481128
-13.946400 -12.823200 5.485339
-13.899600 -12.823200 5.510682
-13.852800 -12.823200 5.536980
-13.806000 -12.823200 5.570689
-13.759200 -12.823200 5.636328
-6.130800 -12.823200 9.988988
-6.084000 -12.823200 9.727030
-6.037200 -12.823200 9.308228
-5.990400 -12.823200 8.965513
-5.943600 -12.823200 8.435164
-5.896800 -12.823200 7.978851
-5.850000 -12.823200 7.778952
-5.803200 -12.823200 7.757619
-5.756400 -12.823200 7.748822
-5.709600 -12.823200 7.682087
-5.662800 -12.823200 7.652697
-5.616000 -12.823200 7.594531
-5.569200 -12.823200 7.497256
-5.522400 -12.823200 7.465554
-5.475600 -12.823200 7.442838
-5.428800 -12.823200 7.403819
-5.382000 -12.823200 7.391015
-5.335200 -12.823200 7.395757
-5.288400 -12.823200 7.383721
-5.241600 -12.823200 7.312370
-5.194800 -12.823200 7.266195
-5.148000 -12.823200 7.211066
-5.101200 -12.823200 7.191143
-5.054400 -12.823200 7.185995
-5.007600 -12.823200 7.168047
-4.960800 -12.823200 7.158144
-4.914000 -12.823200 7.137727
-4.867200 -12.823200 7.117219
-4.820400 -12.823200 7.108456
-4.773600 -12.823200 7.059777
-4.726800 -12.823200 7.039949
-4.680000 -12.823200 7.004582
-4.633200 -12.823200 6.986457
-4.586400 -12.823200 6.914621
-4.539600 -12.823200 6.853449
-4.492800 -12.823200 6.844173
-4.446000 -12.823200 6.835174
-4.399200 -12.823200 6.827030
-4.352400 -12.823200 6.789821
-4.305600 -12.823200 6.800402
-4.258800 -12.823200 6.773480
-4.212000 -12.823200 6.773480
-4.165200 -12.823200 6.746957
-4.118400 -12.823200 6.728888
-4.071600 -12.823200 6.705696
-4.024800 -12.823200 6.674292
-3.978000 -12.823200 6.671601
-3.931200 -12.823200 6.658118
-3.884400 -12.823200 6.632280
-3.837600 -12.823200 6.624178
-3.790800 -12.823200 6.603433
-3.744000 -12.823200 6.579780
-3.697200 -12.823200 6.573893
-3.650400 -12.823200 6.534303
-3.603600 -12.823200 6.465563
-3.556800 -12.823200 6.426242
-3.510000 -12.823200 6.395465
-3.463200 -12.823200 6.369034
-3.416400 -12.823200 6.360281
-3.369600 -12.823200 6.331329
-3.322800 -12.823200 6.317250
-3.276000 -12.823200 6.295981
-3.229200 -12.823200 6.273507
-3.182400 -12.823200 6.252756
-3.135600 -12.823200 6.228512
-3.088800 -12.823200 6.204815
-3.042000 -12.823200 6.197346
-2.995200 -12.823200 6.197346
-2.948400 -12.823200 6.169393
-2.901600 -12.823200 6.154794
-2.854800 -12.823200 6.139769
-2.808000 -12.823200 6.114448
-2.761200 -12.823200 6.109205
-2.714400 -12.823200 6.109205
-2.667600 -12.823200 6.083738
-2.620800 -12.823200 6.078757
-2.574000 -12.823200 6.048338
-2.527200 -12.823200 6.048338
-2.480400 -12.823200 6.032211
-2.433600 -12.823200 6.014289
-2.386800 -12.823200 5.993643
-2.340000 -12.823200 5.991644
-2.293200 -12.823200 5.981949
-2.246400 -12.823200 5.987332
-2.199600 -12.823200 5.981949
-2.152800 -12.823200 5.980712
-2.106000 -12.823200 5.978479
-2.059200 -12.823200 5.981949
-2.012400 -12.823200 5.976463
-1.965600 -12.823200 5.947511
-1.918800 -12.823200 5.933223
-1.872000 -12.823200 5.930549
-1.825200 -12.823200 5.909341
-1.778400 -12.823200 5.900181
-1.731600 -12.823200 5.882785
-1.684800 -12.823200 5.868450
-1.638000 -12.823200 5.852656
-1.591200 -12.823200 5.875907
-1.544400 -12.823200 5.865069
-1.497600 -12.823200 5.849203
-1.450800 -12.823200 5.849203
-1.404000 -12.823200 5.848084
-1.357200 -12.823200 5.843105
-1.310400 -12.823200 5.838289
-1.263600 -12.823200 5.826962
-1.216800 -12.823200 5.818691
-1.170000 -12.823200 5.818691
-1.123200 -12.823200 5.814977
-1.076400 -12.823200 5.806404
-1.029600 -12.823200 5.781737
-0.982800 -12.823200 5.778875
-0.936000 -12.823200 5.741968
-0.889200 -12.823200 5.766091
-0.842400 -12.823200 5.758141
-0.795600 -12.823200 5.765649
-0.748800 -12.823200 5.777270
-0.702000 -12.823200 5.779231
-0.655200 -12.823200 5.769513
-0.608400 -12.823200 5.769513
-0.561600 -12.823200 5.763187
-0.514800 -12.823200 5.759968
-0.468000 -12.823200 5.750498
-0.421200 -12.823200 5.732823
-0.374400 -12.823200 5.725357
-0.327600 -12.823200 5.737042
-0.280800 -12.823200 5.742635
-0.234000 -12.823200 5.756354
-0.187200 -12.823200 5.756354
-0.140400 -12.823200 5.751614
-0.093600 -12.823200 5.751520
-0.046800 -12.823200 5.751614
0.000000 -12.823200 5.741953
0.046800 -12.823200 5.741953
0.093600 -12.823200 5.724291
0.140400 -12.823200 5.724291
0.187200 -12.823200 5.723094
0.234000 -12.823200 5.724751
0.280800 -12.823200 5.724291
0.327600 -12.823200 5.724291
0.374400 -12.823200 5.706242
0.421200 -12.823200 5.691504
0.468000 -12.823200 5.685002
0.514800 -12.823200 5.676128
0.561600 -12.823200 5.667579
0.608400 -12.823200 5.659945
0.655200 -12.823200 5.657789
0.702000 -12.823200 5.652415
0.748800 -12.823200 5.676128
0.795600 -12.823200 5.692632
0.842400 -12.823200 5.708941
0.889200 -12.823200 5.706157
0.936000 -12.823200 5.692632
0.982800 -12.823200 5.692179
1.029600 -12.823200 5.687350
1.076400 -12.823200 5.665479
1.123200 -12.823200 5.653844
1.170000 -12.823200 5.641434
1.216800 -12.823200 5.633876
1.263600 -12.823200 5.627250
1.310400 -12.823200 5.627250
1.357200 -12.823200 5.630271
1.404000 -12.823200 5.649924
1.450800 -12.823200 5.649924
1.497600 -12.823200 5.674882
1.544400 -12.823200 5.672004
1.591200 -12.823200 5.666701
1.638000 -12.823200 5.661575
1.684800 -12.823200 5.670032
1.731600 -12.823200 5.688392
1.778400 -12.823200 5.713603
1.825200 -12.823200 5.698546
1.872000 -12.823200 5.766368
1.918800 -12.823200 5.777178
1.965600 -12.823200 5.777178
2.012400 -12.823200 5.753788
2.059200 -12.823200 5.746144
2.106000 -12.823200 5.731682
2.152800 -12.823200 5.734496
2.199600 -12.823200 5.725605
2.246400 -12.823200 5.723853
2.293200 -12.823200 5.714567
2.340000 -12.823200 5.714656
2.386800 -12.823200 5.725160
2.433600 -12.823200 5.734496
2.480400 -12.823200 5.750839
2.527200 -12.823200 5.768310
2.574000 -12.823200 5.822290
2.620800 -12.823200 5.826460
2.667600 -12.823200 5.836728
2.714400 -12.823200 5.825015
2.761200 -12.823200 5.817890
2.808000 -12.823200 5.793228
2.854800 -12.823200 5.793228
2.901600 -12.823200 5.774164
2.948400 -12.823200 5.774164
2.995200 -12.823200 5.776973
3.042000 -12.823200 5.794182
3.088800 -12.823200 5.793986
3.135600 -12.823200 5.778009
3.182400 -12.823200 5.788339
3.229200 -12.823200 5.811404
3.276000 -12.823200 5.794182
3.322800 -12.823200 5.775621
3.369600 -12.823200 5.775219
3.416400 -12.823200 5.775621
3.463200 -12.823200 5.800745
3.510000 -12.823200 5.802945
3.556800 -12.823200 5.804741
3.603600 -12.823200 5.859027
3.650400 -12.823200 5.878834
3.697200 -12.823200 5.886999
3.744000 -12.823200 5.892950
3.790800 -12.823200 5.878834
3.837600 -12.823200 5.859027
3.884400 -12.823200 5.859773
3.931200 -12.823200 5.854106
3.978000 -12.823200 5.854106
4.024800 -12.823200 5.897430
4.071600 -12.823200 5.911447
4.118400 -12.823200 5.922893
4.165200 -12.823200 5.948455
4.212000 -12.823200 5.998375
4.258800 -12.823200 6.034877
4.305600 -12.823200 6.056294
4.352400 -12.823200 6.099388
4.399200 -12.823200 6.069131
4.446000 -12.823200 6.099388
4.492800 -12.823200 6.065108
4.539600 -12.823200 6.032680
4.586400 -12.823200 6.033544
4.633200 -12.823200 6.041413
4.680000 -12.823200 6.033544
4.726800 -12.823200 6.057766
4.773600 -12.823200 6.071218
4.820400 -12.823200 6.074596
4.867200 -12.823200 6.076193
4.914000 -12.823200 6.086646
4.960800 -12.823200 6.105512
5.007600 -12.823200 6.119502
5.054400 -12.823200 6.126514
5.101200 -12.823200 6.164261
5.148000 -12.823200 6.210269
5.194800 -12.823200 6.273978
5.241600 -12.823200 6.293041
5.288400 -12.823200 6.293041
5.335200 -12.823200 6.304661
5.382000 -12.823200 6.304661
5.428800 -12.823200 6.301407
5.475600 -12.823200 6.301407
5.522400 -12.823200 6.315862
5.569200 -12.823200 6.360393
5.616000 -12.823200 6.381831
5.662800 -12.823200 6.398209
5.709600 -12.823200 6.434413
5.756400 -12.823200 6.434413
5.803200 -12.823200 6.438491
5.850000 -12.823200 6.420346
5.896800 -12.823200 6.394239
5.943600 -12.823200 6.420346
5.990400 -12.823200 6.435508
6.037200 -12.823200 6.438424
6.084000 -12.823200 6.473929
6.130800 -12.823200 6.494468
6.177600 -12.823200 6.504276
6.224400 -12.823200 6.518274
6.271200 -12.823200 6.552682
6.318000 -12.823200 6.555607
6.364800 -12.823200 6.582414
6.411600 -12.823200 6.580328
6.458400 -12.823200 6.582414
6.505200 -12.823200 6.599210
6.552000 -12.823200 6.631974
6.598800 -12.823200 6.654214
6.645600 -12.823200 6.683077
6.692400 -12.823200 6.701153
6.739200 -12.823200 6.732164
6.786000 -12.823200 6.739287
6.832800 -12.823200 6.764595
6.879600 -12.823200 6.773544
6.926400 -12.823200 6.786854
6.973200 -12.823200 6.840685
7.020000 -12.823200 6.888388
7.066800 -12.823200 6.937210
7.113600 -12.823200 6.959359
7.160400 -12.823200 6.959359
7.207200 -12.823200 7.003524
7.254000 -12.823200 7.014752
7.300800 -12.823200 7.036084
7.347600 -12.823200 7.060863
7.394400 -12.823200 7.099306
7.441200 -12.823200 7.181011
7.488000 -12.823200 7.233019
7.534800 -12.823200 7.286757
7.581600 -12.823200 7.348085
7.628400 -12.823200 7.385217
7.675200 -12.823200 7.463218
7.722000 -12.823200 7.483952
7.768800 -12.823200 7.510030
7.815600 -12.823200 7.541495
7.862400 -12.823200 7.613656
7.909200 -12.823200 7.644265
7.956000 -12.823200 7.694642
8.002800 -12.823200 7.736841
8.049600 -12.823200 7.821750
8.096400 -12.823200 7.883566
8.143200 -12.823200 7.954307
8.190000 -12.823200 8.028296
8.236800 -12.823200 8.058438
8.283600 -12.823200 8.121808
13.852800 -12.823200 7.675044
13.993200 -12.823200 7.692834
14.040000 -12.823200 7.687087
14.086800 -12.823200 7.675162
14.133600 -12.823200 7.687087
14.180400 -12.823200 7.688022
14.320800 -12.823200 7.669284
14.367600 -12.823200 7.669284
14.414400 -12.823200 7.671354
14.461200 -12.823200 7.671354
14.648400 -12.823200 7.745018
14.695200 -12.823200 7.750833
14.742000 -12.823200 7.758372
14.788800 -12.823200 7.758434
15.022800 -12.823200 7.761567
15.069600 -12.823200 7.757398
16.052400 -12.823200 6.405691
17.362800 -12.823200 3.466114
17.409600 -12.823200 3.243273
17.690400 -12.823200 2.125570
17.737200 -12.823200 1.801693
17.830800 -12.823200 1.315997
18.018000 -12.823200 0.218989
18.532800 -12.823200 -2.668314
-18.720000 -12.776400 0.000000
-18.673200 -12.776400 0.000000
-18.626400 -12.776400 0.000000
-18.579600 -12.776400 -15.087640
-18.532800 -12.776400 -15.093530
-18.486000 -12.776400 -15.073795
-18.439200 -12.776400 -15.070980
-18.392400 -12.776400 -15.049955
-18.345600 -12.776400 -15.033299
-18.298800 -12.776400 -15.021375
-18.252000 -12.776400 -15.013083
-18.205200 -12.776400 -15.003004
-18.158400 -12.776400 -14.993911
-18.111600 -12.776400 -14.947881
-18.064800 -12.776400 -14.932974
-18.018000 -12.776400 -14.896516
-17.971200 -12.776400 -14.896516
-17.924400 -12.776400 -14.872016
-17.877600 -12.776400 -14.848802
-17.830800 -12.776400 -14.848802
-17.784000 -12.776400 -14.833465
-17.737200 -12.776400 -14.809994
-17.690400 -12.776400 -14.775100
-17.643600 -12.776400 -14.705628
-17.596800 -12.776400 -14.676578
-17.550000 -12.776400 -14.665696
-17.503200 -12.776400 -14.635896
-17.456400 -12.776400 -14.616091
-17.409600 -12.776400 -14.616091
-17.362800 -12.776400 -14.623093
-17.316000 -12.776400 -14.623093
-17.269200 -12.776400 -14.623093
-17.222400 -12.776400 -14.596575
-17.175600 -12.776400 -14.557970
-17.128800 -12.776400 -14.551250
-17.082000 -12.776400 -14.502885
-17.035200 -12.776400 -14.447628
-16.988400 -12.776400 -14.421287
-16.941600 -12.776400 -14.398789
-16.894800 -12.776400 -14.386015
-16.848000 -12.776400 -14.350090
-16.801200 -12.776400 -14.288829
-16.754400 -12.776400 -14.274475
-16.707600 -12.776400 -14.237922
-16.660800 -12.776400 -14.071877
-16.614000 -12.776400 -14.002372
-16.567200 -12.776400 -13.969615
-16.520400 -12.776400 -13.898723
-16.473600 -12.776400 -13.814091
-15.303600 -12.776400 5.013875
-15.256800 -12.776400 5.039802
-15.210000 -12.776400 5.083009
-15.163200 -12.776400 5.158227
-15.116400 -12.776400 5.201310
-15.069600 -12.776400 5.231748
-15.022800 -12.776400 5.265244
-14.976000 -12.776400 5.299964
-14.929200 -12.776400 5.310055
-14.882400 -12.776400 5.330044
-14.835600 -12.776400 5.361957
-14.788800 -12.776400 5.367490
-14.742000 -12.776400 5.373168
-14.695200 -12.776400 5.387015
-14.648400 -12.776400 5.390478
-14.601600 -12.776400 5.392208
-14.554800 -12.776400 5.394112
-14.508000 -12.776400 5.409291
-14.461200 -12.776400 5.414801
-14.414400 -12.776400 5.421385
-14.367600 -12.776400 5.421907
-14.320800 -12.776400 5.434650
-14.274000 -12.776400 5.450001
-14.227200 -12.776400 5.453014
-14.180400 -12.776400 5.457722
-14.133600 -12.776400 5.461180
-14.086800 -12.776400 5.463116
-14.040000 -12.776400 5.475571
-13.993200 -12.776400 5.484315
-13.946400 -12.776400 5.495491
-13.899600 -12.776400 5.523234
-13.852800 -12.776400 5.570689
-13.806000 -12.776400 5.595977
-6.130800 -12.776400 9.992200
-6.084000 -12.776400 9.735291
-6.037200 -12.776400 9.308228
-5.990400 -12.776400 8.453035
-5.943600 -12.776400 8.270187
-5.896800 -12.776400 7.874934
-5.850000 -12.776400 7.798585
-5.803200 -12.776400 7.778852
-5.756400 -12.776400 7.748822
-5.709600 -12.776400 7.688751
-5.662800 -12.776400 7.660847
-5.616000 -12.776400 7.594531
-5.569200 -12.776400 7.545137
-5.522400 -12.776400 7.515155
-5.475600 -12.776400 7.465554
-5.428800 -12.776400 7.428682
-5.382000 -12.776400 7.428682
-5.335200 -12.776400 7.417336
-5.288400 -12.776400 7.412670
-5.241600 -12.776400 7.357947
-5.194800 -12.776400 7.266195
-5.148000 -12.776400 7.216596
-5.101200 -12.776400 7.201967
-5.054400 -12.776400 7.189699
-5.007600 -12.776400 7.168274
-4.960800 -12.776400 7.167521
-4.914000 -12.776400 7.151563
-4.867200 -12.776400 7.141346
-4.820400 -12.776400 7.115547
-4.773600 -12.776400 7.079696
-4.726800 -12.776400 7.039949
-4.680000 -12.776400 7.000119
-4.633200 -12.776400 6.976844
-4.586400 -12.776400 6.919145
-4.539600 -12.776400 6.870256
-4.492800 -12.776400 6.851363
-4.446000 -12.776400 6.851363
-4.399200 -12.776400 6.835051
-4.352400 -12.776400 6.827030
-4.305600 -12.776400 6.814771
-4.258800 -12.776400 6.774786
-4.212000 -12.776400 6.774786
-4.165200 -12.776400 6.748248
-4.118400 -12.776400 6.735739
-4.071600 -12.776400 6.722679
-4.024800 -12.776400 6.674292
-3.978000 -12.776400 6.666902
-3.931200 -12.776400 6.656794
-3.884400 -12.776400 6.624178
-3.837600 -12.776400 6.587606
-3.790800 -12.776400 6.566812
-3.744000 -12.776400 6.534651
-3.697200 -12.776400 6.467307
-3.650400 -12.776400 6.448898
-3.603600 -12.776400 6.443210
-3.556800 -12.776400 6.412397
-3.510000 -12.776400 6.366730
-3.463200 -12.776400 6.348793
-3.416400 -12.776400 6.328619
-3.369600 -12.776400 6.310257
-3.322800 -12.776400 6.299933
-3.276000 -12.776400 6.280779
-3.229200 -12.776400 6.258536
-3.182400 -12.776400 6.237307
-3.135600 -12.776400 6.218222
-3.088800 -12.776400 6.203771
-3.042000 -12.776400 6.197346
-2.995200 -12.776400 6.187029
-2.948400 -12.776400 6.160282
-2.901600 -12.776400 6.154794
-2.854800 -12.776400 6.143821
-2.808000 -12.776400 6.122873
-2.761200 -12.776400 6.114448
-2.714400 -12.776400 6.114448
-2.667600 -12.776400 6.108917
-2.620800 -12.776400 6.083738
-2.574000 -12.776400 6.068347
-2.527200 -12.776400 6.068347
-2.480400 -12.776400 6.044315
-2.433600 -12.776400 6.020532
-2.386800 -12.776400 6.007702
-2.340000 -12.776400 5.993618
-2.293200 -12.776400 5.987958
-2.246400 -12.776400 5.991644
-2.199600 -12.776400 5.991644
-2.152800 -12.776400 5.993618
-2.106000 -12.776400 5.993618
-2.059200 -12.776400 5.999339
-2.012400 -12.776400 5.995366
-1.965600 -12.776400 5.954676
-1.918800 -12.776400 5.947511
-1.872000 -12.776400 5.937185
-1.825200 -12.776400 5.930549
-1.778400 -12.776400 5.923572
-1.731600 -12.776400 5.901856
-1.684800 -12.776400 5.897567
-1.638000 -12.776400 5.888640
-1.591200 -12.776400 5.892031
-1.544400 -12.776400 5.882785
-1.497600 -12.776400 5.852729
-1.450800 -12.776400 5.852729
-1.404000 -12.776400 5.848084
-1.357200 -12.776400 5.844252
-1.310400 -12.776400 5.838038
-1.263600 -12.776400 5.827546
-1.216800 -12.776400 5.824224
-1.170000 -12.776400 5.821507
-1.123200 -12.776400 5.821197
-1.076400 -12.776400 5.816735
-1.029600 -12.776400 5.804104
-0.982800 -12.776400 5.787745
-0.936000 -12.776400 5.773596
-0.889200 -12.776400 5.777270
-0.842400 -12.776400 5.773596
-0.795600 -12.776400 5.777270
-0.748800 -12.776400 5.797882
-0.702000 -12.776400 5.783814
-0.655200 -12.776400 5.777270
-0.608400 -12.776400 5.769513
-0.561600 -12.776400 5.755819
-0.514800 -12.776400 5.753396
-0.468000 -12.776400 5.733967
-0.421200 -12.776400 5.725357
-0.374400 -12.776400 5.717990
-0.327600 -12.776400 5.725357
-0.280800 -12.776400 5.725357
-0.234000 -12.776400 5.742635
-0.187200 -12.776400 5.739675
-0.140400 -12.776400 5.739675
-0.093600 -12.776400 5.741953
-0.046800 -12.776400 5.741953
0.000000 -12.776400 5.718536
0.046800 -12.776400 5.730233
0.093600 -12.776400 5.724291
0.140400 -12.776400 5.724751
0.187200 -12.776400 5.724291
0.234000 -12.776400 5.730038
0.280800 -12.776400 5.724751
0.327600 -12.776400 5.724751
0.374400 -12.776400 5.711604
0.421200 -12.776400 5.698676
0.468000 -12.776400 5.685002
0.514800 -12.776400 5.673548
0.561600 -12.776400 5.653896
0.608400 -12.776400 5.652415
0.655200 -12.776400 5.637983
0.702000 -12.776400 5.628147
0.748800 -12.776400 5.652415
0.795600 -12.776400 5.676366
0.842400 -12.776400 5.692632
0.889200 -12.776400 5.695254
0.936000 -12.776400 5.695254
0.982800 -12.776400 5.692780
1.029600 -12.776400 5.692179
1.076400 -12.776400 5.677569
1.123200 -12.776400 5.672728
1.170000 -12.776400 5.653844
1.216800 -12.776400 5.644551
1.263600 -12.776400 5.641434
1.310400 -12.776400 5.629144
1.357200 -12.776400 5.642939
1.404000 -12.776400 5.644551
1.450800 -12.776400 5.644551
1.497600 -12.776400 5.672004
1.544400 -12.776400 5.661405
1.591200 -12.776400 5.659707
1.638000 -12.776400 5.645734
1.684800 -12.776400 5.661405
1.731600 -12.776400 5.670032
1.778400 -12.776400 5.706324
1.825200 -12.776400 5.698546
1.872000 -12.776400 5.713603
1.918800 -12.776400 5.766368
1.965600 -12.776400 5.774067
2.012400 -12.776400 5.746144
2.059200 -12.776400 5.730116
2.106000 -12.776400 5.725605
2.152800 -12.776400 5.734496
2.199600 -12.776400 5.731682
2.246400 -12.776400 5.725160
2.293200 -12.776400 5.717409
2.340000 -12.776400 5.723853
2.386800 -12.776400 5.725160
2.433600 -12.776400 5.728973
2.480400 -12.776400 5.744526
2.527200 -12.776400 5.750839
2.574000 -12.776400 5.808770
2.620800 -12.776400 5.825015
2.667600 -12.776400 5.836728
2.714400 -12.776400 5.825015
2.761200 -12.776400 5.822290
2.808000 -12.776400 5.817890
2.854800 -12.776400 5.813797
2.901600 -12.776400 5.776973
2.948400 -12.776400 5.793986
2.995200 -12.776400 5.804674
3.042000 -12.776400 5.813797
3.088800 -12.776400 5.811404
3.135600 -12.776400 5.793986
3.182400 -12.776400 5.808408
3.229200 -12.776400 5.815863
3.276000 -12.776400 5.808408
3.322800 -12.776400 5.784768
3.369600 -12.776400 5.784768
3.416400 -12.776400 5.788339
3.463200 -12.776400 5.802945
3.510000 -12.776400 5.800745
3.556800 -12.776400 5.804741
3.603600 -12.776400 5.842668
3.650400 -12.776400 5.874556
3.697200 -12.776400 5.877013
3.744000 -12.776400 5.877013
3.790800 -12.776400 5.840453
3.837600 -12.776400 5.840453
3.884400 -12.776400 5.840453
3.931200 -12.776400 5.824801
3.978000 -12.776400 5.814240
4.024800 -12.776400 5.854106
4.071600 -12.776400 5.876889
4.118400 -12.776400 5.912759
4.165200 -12.776400 5.927200
4.212000 -12.776400 5.948455
4.258800 -12.776400 5.999046
4.305600 -12.776400 6.027124
4.352400 -12.776400 6.058306
4.399200 -12.776400 6.058306
4.446000 -12.776400 6.065108
4.492800 -12.776400 6.057766
4.539600 -12.776400 6.031829
4.586400 -12.776400 6.032495
4.633200 -12.776400 6.033544
4.680000 -12.776400 6.032680
4.726800 -12.776400 6.049974
4.773600 -12.776400 6.065185
4.820400 -12.776400 6.071058
4.867200 -12.776400 6.076193
4.914000 -12.776400 6.076193
4.960800 -12.776400 6.092537
5.007600 -12.776400 6.092537
5.054400 -12.776400 6.105512
5.101200 -12.776400 6.125091
5.148000 -12.776400 6.166126
5.194800 -12.776400 6.215747
5.241600 -12.776400 6.253914
5.288400 -12.776400 6.277229
5.335200 -12.776400 6.280270
5.382000 -12.776400 6.286397
5.428800 -12.776400 6.274465
5.475600 -12.776400 6.277229
5.522400 -12.776400 6.291480
5.569200 -12.776400 6.327828
5.616000 -12.776400 6.370638
5.662800 -12.776400 6.395522
5.709600 -12.776400 6.398209
5.756400 -12.776400 6.398209
5.803200 -12.776400 6.420346
5.850000 -12.776400 6.408822
5.896800 -12.776400 6.394239
5.943600 -12.776400 6.420346
5.990400 -12.776400 6.425244
6.037200 -12.776400 6.438424
6.084000 -12.776400 6.486402
6.130800 -12.776400 6.503988
6.177600 -12.776400 6.535531
6.224400 -12.776400 6.535531
6.271200 -12.776400 6.544347
6.318000 -12.776400 6.550739
6.364800 -12.776400 6.561651
6.411600 -12.776400 6.552754
6.458400 -12.776400 6.550535
6.505200 -12.776400 6.582919
6.552000 -12.776400 6.631974
6.598800 -12.776400 6.636630
6.645600 -12.776400 6.690979
6.692400 -12.776400 6.704277
6.739200 -12.776400 6.735745
6.786000 -12.776400 6.754539
6.832800 -12.776400 6.775034
6.879600 -12.776400 6.780237
6.926400 -12.776400 6.786854
6.973200 -12.776400 6.840685
7.020000 -12.776400 6.894094
7.066800 -12.776400 6.938736
7.113600 -12.776400 6.962804
7.160400 -12.776400 6.982272
7.207200 -12.776400 7.008671
7.254000 -12.776400 7.025252
7.300800 -12.776400 7.037676
7.347600 -12.776400 7.060863
7.394400 -12.776400 7.066506
7.441200 -12.776400 7.155294
7.488000 -12.776400 7.214434
7.534800 -12.776400 7.275226
7.581600 -12.776400 7.343330
7.628400 -12.776400 7.376072
7.675200 -12.776400 7.465323
7.722000 -12.776400 7.483952
7.768800 -12.776400 7.510030
7.815600 -12.776400 7.572878
7.862400 -12.776400 7.625460
7.909200 -12.776400 7.651547
7.956000 -12.776400 7.699900
8.002800 -12.776400 7.736841
8.049600 -12.776400 7.855268
8.096400 -12.776400 7.934740
8.143200 -12.776400 7.990426
8.190000 -12.776400 8.049845
8.236800 -12.776400 8.072631
8.283600 -12.776400 8.186633
13.806000 -12.776400 7.674599
13.852800 -12.776400 7.675044
13.993200 -12.776400 7.698528
14.040000 -12.776400 7.694467
14.086800 -12.776400 7.687087
14.133600 -12.776400 7.694467
14.180400 -12.776400 7.700746
14.320800 -12.776400 7.670377
14.367600 -12.776400 7.671354
14.414400 -12.776400 7.669284
14.461200 -12.776400 7.669284
14.648400 -12.776400 7.748788
14.695200 -12.776400 7.748788
15.022800 -12.776400 7.786260
15.069600 -12.776400 7.779778
15.116400 -12.776400 7.775388
15.163200 -12.776400 7.775388
16.052400 -12.776400 6.402610
17.128800 -12.776400 4.509289
17.175600 -12.776400 4.346048
17.690400 -12.776400 2.215534
17.737200 -12.776400 2.061809
18.579600 -12.776400 0.000000
18.626400 -12.776400 0.000000
-18.720000 -12.729600 0.000000
-18.673200 -12.729600 0.000000
-18.626400 -12.729600 0.000000
-18.579600 -12.729600 -15.133256
-18.532800 -12.729600 -15.123845
-18.486000 -12.729600 -15.113793
-18.439200 -12.729600 -15.100601
-18.392400 -12.729600 -15.070980
-18.345600 -12.729600 -15.069545
-18.298800 -12.729600 -15.021375
-18.252000 -12.729600 -15.010492
-18.205200 -12.729600 -15.007199
-18.158400 -12.729600 -15.008174
-18.111600 -12.729600 -14.958790
-18.064800 -12.729600 -14.939748
-18.018000 -12.729600 -14.902527
-17.971200 -12.729600 -14.914835
-17.924400 -12.729600 -14.896516
-17.877600 -12.729600 -14.896886
-17.830800 -12.729600 -14.896516
-17.784000 -12.729600 -14.860289
-17.737200 -12.729600 -14.838756
-17.690400 -12.729600 -14.827633
-17.643600 -12.729600 -14.775100
-17.596800 -12.729600 -14.708336
-17.550000 -12.729600 -14.681955
-17.503200 -12.729600 -14.661457
-17.456400 -12.729600 -14.632982
-17.409600 -12.729600 -14.632982
-17.362800 -12.729600 -14.633898
-17.316000 -12.729600 -14.632982
-17.269200 -12.729600 -14.632982
-17.222400 -12.729600 -14.603517
-17.175600 -12.729600 -14.581028
-17.128800 -12.729600 -14.557970
-17.082000 -12.729600 -14.520752
-17.035200 -12.729600 -14.492798
-16.988400 -12.729600 -14.455707
-16.941600 -12.729600 -14.421573
-16.894800 -12.729600 -14.410824
-16.848000 -12.729600 -14.370309
-16.801200 -12.729600 -14.344405
-16.754400 -12.729600 -14.280029
-16.707600 -12.729600 -14.238680
-16.660800 -12.729600 -14.064634
-16.614000 -12.729600 -13.991847
-16.567200 -12.729600 -13.930766
-16.520400 -12.729600 -13.825620
-15.350400 -12.729600 5.011009
-15.303600 -12.729600 5.017376
-15.256800 -12.729600 5.064411
-15.210000 -12.729600 5.138102
-15.163200 -12.729600 5.184322
-15.116400 -12.729600 5.227597
-15.069600 -12.729600 5.238698
-15.022800 -12.729600 5.284255
-14.976000 -12.729600 5.306488
-14.929200 -12.729600 5.315151
-14.882400 -12.729600 5.344966
-14.835600 -12.729600 5.367490
-14.788800 -12.729600 5.379388
-14.742000 -12.729600 5.387015
-14.695200 -12.729600 5.390384
-14.648400 -12.729600 5.394112
-14.601600 -12.729600 5.394112
-14.554800 -12.729600 5.403912
-14.508000 -12.729600 5.410652
-14.461200 -12.729600 5.418964
-14.414400 -12.729600 5.421385
-14.367600 -12.729600 5.421907
-14.320800 -12.729600 5.437346
-14.274000 -12.729600 5.446706
-14.227200 -12.729600 5.451828
-14.180400 -12.729600 5.457526
-14.133600 -12.729600 5.461000
-14.086800 -12.729600 5.462661
-14.040000 -12.729600 5.477396
-13.993200 -12.729600 5.492624
-13.946400 -12.729600 5.510682
-13.899600 -12.729600 5.536980
-13.852800 -12.729600 5.604292
-6.130800 -12.729600 10.152422
-6.084000 -12.729600 9.898784
-6.037200 -12.729600 9.308228
-5.990400 -12.729600 8.435164
-5.943600 -12.729600 7.874934
-5.896800 -12.729600 7.832600
-5.850000 -12.729600 7.797276
-5.803200 -12.729600 7.789813
-5.756400 -12.729600 7.748822
-5.709600 -12.729600 7.688751
-5.662800 -12.729600 7.660847
-5.616000 -12.729600 7.633876
-5.569200 -12.729600 7.598522
-5.522400 -12.729600 7.546204
-5.475600 -12.729600 7.498799
-5.428800 -12.729600 7.449982
-5.382000 -12.729600 7.449982
-5.335200 -12.729600 7.432971
-5.288400 -12.729600 7.432971
-5.241600 -12.729600 7.403631
-5.194800 -12.729600 7.364047
-5.148000 -12.729600 7.252634
-5.101200 -12.729600 7.236420
-5.054400 -12.729600 7.211066
-5.007600 -12.729600 7.191143
-4.960800 -12.729600 7.189699
-4.914000 -12.729600 7.177463
-4.867200 -12.729600 7.141346
-4.820400 -12.729600 7.115547
-4.773600 -12.729600 7.079696
-4.726800 -12.729600 7.010760
-4.680000 -12.729600 6.998768
-4.633200 -12.729600 6.969867
-4.586400 -12.729600 6.919145
-4.539600 -12.729600 6.877390
-4.492800 -12.729600 6.870256
-4.446000 -12.729600 6.856331
-4.399200 -12.729600 6.844173
-4.352400 -12.729600 6.830332
-4.305600 -12.729600 6.801990
-4.258800 -12.729600 6.764524
-4.212000 -12.729600 6.764108
-4.165200 -12.729600 6.746957
-4.118400 -12.729600 6.721769
-4.071600 -12.729600 6.662123
-4.024800 -12.729600 6.648023
-3.978000 -12.729600 6.587606
-3.931200 -12.729600 6.585118
-3.884400 -12.729600 6.563672
-3.837600 -12.729600 6.554281
-3.790800 -12.729600 6.534651
-3.744000 -12.729600 6.492444
-3.697200 -12.729600 6.455692
-3.650400 -12.729600 6.435717
-3.603600 -12.729600 6.415210
-3.556800 -12.729600 6.371165
-3.510000 -12.729600 6.352047
-3.463200 -12.729600 6.331329
-3.416400 -12.729600 6.317250
-3.369600 -12.729600 6.301842
-3.322800 -12.729600 6.290899
-3.276000 -12.729600 6.280779
-3.229200 -12.729600 6.258536
-3.182400 -12.729600 6.252756
-3.135600 -12.729600 6.232293
-3.088800 -12.729600 6.213864
-3.042000 -12.729600 6.213864
-2.995200 -12.729600 6.203771
-2.948400 -12.729600 6.169544
-2.901600 -12.729600 6.169393
-2.854800 -12.729600 6.147668
-2.808000 -12.729600 6.139769
-2.761200 -12.729600 6.128908
-2.714400 -12.729600 6.114503
-2.667600 -12.729600 6.114503
-2.620800 -12.729600 6.104582
-2.574000 -12.729600 6.083738
-2.527200 -12.729600 6.080856
-2.480400 -12.729600 6.068347
-2.433600 -12.729600 6.044585
-2.386800 -12.729600 6.026938
-2.340000 -12.729600 6.005779
-2.293200 -12.729600 5.994273
-2.246400 -12.729600 5.999339
-2.199600 -12.729600 6.005779
-2.152800 -12.729600 6.020532
-2.106000 -12.729600 6.022648
-2.059200 -12.729600 6.023153
-2.012400 -12.729600 6.023153
-1.965600 -12.729600 5.994547
-1.918800 -12.729600 5.976821
-1.872000 -12.729600 5.954676
-1.825200 -12.729600 5.936911
-1.778400 -12.729600 5.929404
-1.731600 -12.729600 5.921656
-1.684800 -12.729600 5.917397
-1.638000 -12.729600 5.918342
-1.591200 -12.729600 5.917397
-1.544400 -12.729600 5.900181
-1.497600 -12.729600 5.882785
-1.450800 -12.729600 5.875907
-1.404000 -12.729600 5.865905
-1.357200 -12.729600 5.852729
-1.310400 -12.729600 5.852729
-1.263600 -12.729600 5.848084
-1.216800 -12.729600 5.844252
-1.170000 -12.729600 5.838666
-1.123200 -12.729600 5.831093
-1.076400 -12.729600 5.821197
-1.029600 -12.729600 5.811752
-0.982800 -12.729600 5.804308
-0.936000 -12.729600 5.784123
-0.889200 -12.729600 5.787745
-0.842400 -12.729600 5.784123
-0.795600 -12.729600 5.784123
-0.748800 -12.729600 5.797882
-0.702000 -12.729600 5.779231
-0.655200 -12.729600 5.776795
-0.608400 -12.729600 5.758141
-0.561600 -12.729600 5.753396
-0.514800 -12.729600 5.733967
-0.468000 -12.729600 5.725357
-0.421200 -12.729600 5.709618
-0.374400 -12.729600 5.704796
-0.327600 -12.729600 5.713795
-0.280800 -12.729600 5.716419
-0.234000 -12.729600 5.718278
-0.187200 -12.729600 5.711336
-0.140400 -12.729600 5.711336
-0.093600 -12.729600 5.718278
-0.046800 -12.729600 5.718278
0.000000 -12.729600 5.696677
0.046800 -12.729600 5.724751
0.093600 -12.729600 5.724751
0.140400 -12.729600 5.734721
0.187200 -12.729600 5.731128
0.234000 -12.729600 5.742132
0.280800 -12.729600 5.731128
0.327600 -12.729600 5.734721
0.374400 -12.729600 5.714198
0.421200 -12.729600 5.707180
0.468000 -12.729600 5.685917
0.514800 -12.729600 5.679304
0.561600 -12.729600 5.652415
0.608400 -12.729600 5.648830
0.655200 -12.729600 5.628147
0.702000 -12.729600 5.625813
0.748800 -12.729600 5.637989
0.795600 -12.729600 5.652099
0.842400 -12.729600 5.657789
0.889200 -12.729600 5.681892
0.936000 -12.729600 5.692179
0.982800 -12.729600 5.692632
1.029600 -12.729600 5.692179
1.076400 -12.729600 5.677569
1.123200 -12.729600 5.673319
1.170000 -12.729600 5.665479
1.216800 -12.729600 5.653844
1.263600 -12.729600 5.652578
1.310400 -12.729600 5.642939
1.357200 -12.729600 5.642939
1.404000 -12.729600 5.651764
1.450800 -12.729600 5.651764
1.497600 -12.729600 5.666701
1.544400 -12.729600 5.659707
1.591200 -12.729600 5.651764
1.638000 -12.729600 5.645734
1.684800 -12.729600 5.651764
1.731600 -12.729600 5.666701
1.778400 -12.729600 5.693859
1.825200 -12.729600 5.698546
1.872000 -12.729600 5.713603
1.918800 -12.729600 5.755668
1.965600 -12.729600 5.766368
2.012400 -12.729600 5.730116
2.059200 -12.729600 5.725605
2.106000 -12.729600 5.709424
2.152800 -12.729600 5.709424
2.199600 -12.729600 5.725160
2.246400 -12.729600 5.714567
2.293200 -12.729600 5.714656
2.340000 -12.729600 5.725160
2.386800 -12.729600 5.728639
2.433600 -12.729600 5.734496
2.480400 -12.729600 5.750744
2.527200 -12.729600 5.750839
2.574000 -12.729600 5.797503
2.620800 -12.729600 5.813844
2.667600 -12.729600 5.825015
2.714400 -12.729600 5.813844
2.761200 -12.729600 5.813797
2.808000 -12.729600 5.813797
2.854800 -12.729600 5.810189
2.901600 -12.729600 5.764093
2.948400 -12.729600 5.793986
2.995200 -12.729600 5.793986
3.042000 -12.729600 5.808408
3.088800 -12.729600 5.808408
3.135600 -12.729600 5.790204
3.182400 -12.729600 5.797181
3.229200 -12.729600 5.811875
3.276000 -12.729600 5.808408
3.322800 -12.729600 5.788339
3.369600 -12.729600 5.797181
3.416400 -12.729600 5.797181
3.463200 -12.729600 5.802945
3.510000 -12.729600 5.800745
3.556800 -12.729600 5.804741
3.603600 -12.729600 5.829961
3.650400 -12.729600 5.844417
3.697200 -12.729600 5.859027
3.744000 -12.729600 5.859027
3.790800 -12.729600 5.844417
3.837600 -12.729600 5.844417
3.884400 -12.729600 5.844417
3.931200 -12.729600 5.836811
3.978000 -12.729600 5.825986
4.024800 -12.729600 5.849464
4.071600 -12.729600 5.854106
4.118400 -12.729600 5.897430
4.165200 -12.729600 5.918956
4.212000 -12.729600 5.921186
4.258800 -12.729600 5.948455
4.305600 -12.729600 6.015418
4.352400 -12.729600 6.027124
4.399200 -12.729600 6.027124
4.446000 -12.729600 6.057766
4.492800 -12.729600 6.031281
4.539600 -12.729600 6.027124
4.586400 -12.729600 6.031829
4.633200 -12.729600 6.032310
4.680000 -12.729600 6.032310
4.726800 -12.729600 6.041788
4.773600 -12.729600 6.049974
4.820400 -12.729600 6.060291
4.867200 -12.729600 6.071058
4.914000 -12.729600 6.076193
4.960800 -12.729600 6.086646
5.007600 -12.729600 6.086646
5.054400 -12.729600 6.100923
5.101200 -12.729600 6.125091
5.148000 -12.729600 6.164261
5.194800 -12.729600 6.210047
5.241600 -12.729600 6.253914
5.288400 -12.729600 6.280270
5.335200 -12.729600 6.286397
5.382000 -12.729600 6.286397
5.428800 -12.729600 6.273567
5.475600 -12.729600 6.274465
5.522400 -12.729600 6.291480
5.569200 -12.729600 6.314417
5.616000 -12.729600 6.360393
5.662800 -12.729600 6.370638
5.709600 -12.729600 6.389235
5.756400 -12.729600 6.383942
5.803200 -12.729600 6.397890
5.850000 -12.729600 6.394239
5.896800 -12.729600 6.379589
5.943600 -12.729600 6.380365
5.990400 -12.729600 6.400390
6.037200 -12.729600 6.435950
6.084000 -12.729600 6.491136
6.130800 -12.729600 6.532491
6.177600 -12.729600 6.555607
6.224400 -12.729600 6.550739
6.271200 -12.729600 6.561361
6.318000 -12.729600 6.555607
6.364800 -12.729600 6.581461
6.411600 -12.729600 6.561651
6.458400 -12.729600 6.544302
6.505200 -12.729600 6.550535
6.552000 -12.729600 6.632496
6.598800 -12.729600 6.656238
6.645600 -12.729600 6.706963
6.692400 -12.729600 6.723327
6.739200 -12.729600 6.742017
6.786000 -12.729600 6.755380
6.832800 -12.729600 6.773544
6.879600 -12.729600 6.780237
6.926400 -12.729600 6.786854
6.973200 -12.729600 6.838316
7.020000 -12.729600 6.877690
7.066800 -12.729600 6.932462
7.113600 -12.729600 6.955547
7.160400 -12.729600 6.982272
7.207200 -12.729600 7.008671
7.254000 -12.729600 7.014752
7.300800 -12.729600 7.033135
7.347600 -12.729600 7.048169
7.394400 -12.729600 7.060863
7.441200 -12.729600 7.110244
7.488000 -12.729600 7.181488
7.534800 -12.729600 7.259873
7.581600 -12.729600 7.312415
7.628400 -12.729600 7.357946
7.675200 -12.729600 7.404632
7.722000 -12.729600 7.471892
7.768800 -12.729600 7.488800
7.815600 -12.729600 7.569986
7.862400 -12.729600 7.634488
7.909200 -12.729600 7.661155
7.956000 -12.729600 7.699900
8.002800 -12.729600 7.738597
8.049600 -12.729600 7.883566
8.096400 -12.729600 7.954307
8.143200 -12.729600 8.040705
8.190000 -12.729600 8.086883
8.236800 -12.729600 8.135054
8.283600 -12.729600 8.221646
13.993200 -12.729600 7.703848
14.040000 -12.729600 7.700746
14.086800 -12.729600 7.695971
14.133600 -12.729600 7.698528
14.180400 -12.729600 7.695971
14.976000 -12.729600 7.775388
15.022800 -12.729600 7.793137
15.069600 -12.729600 7.780375
15.116400 -12.729600 7.779778
15.163200 -12.729600 7.775388
15.210000 -12.729600 7.753823
16.099200 -12.729600 6.405691
17.082000 -12.729600 4.803906
17.128800 -12.729600 4.597464
17.175600 -12.729600 4.441112
17.222400 -12.729600 4.178308
18.579600 -12.729600 0.000000
18.626400 -12.729600 0.000000
-18.720000 -12.682800 0.000000
-18.673200 -12.682800 0.000000
-18.626400 -12.682800 0.000000
-18.579600 -12.682800 -15.160487
-18.532800 -12.682800 -15.145344
-18.486000 -12.682800 -15.123666
-18.439200 -12.682800 -15.121162
-18.392400 -12.682800 -15.093530
-18.345600 -12.682800 -15.070980
-18.298800 -12.682800 -15.060062
-18.252000 -12.682800 -15.020385
-18.205200 -12.682800 -15.013083
-18.158400 -12.682800 -15.013083
-18.111600 -12.682800 -15.010492
-18.064800 -12.682800 -15.002059
-18.018000 -12.682800 -14.932974
-17.971200 -12.682800 -14.918238
-17.924400 -12.682800 -14.901218
-17.877600 -12.682800 -14.914835
-17.830800 -12.682800 -14.902869
-17.784000 -12.682800 -14.885850
-17.737200 -12.682800 -14.860282
-17.690400 -12.682800 -14.843874
-17.643600 -12.682800 -14.797758
-17.596800 -12.682800 -14.744674
-17.550000 -12.682800 -14.687043
-17.503200 -12.682800 -14.661760
-17.456400 -12.682800 -14.623093
-17.409600 -12.682800 -14.605442
-17.362800 -12.682800 -14.623093
-17.316000 -12.682800 -14.623093
-17.269200 -12.682800 -14.628681
-17.222400 -12.682800 -14.603517
-17.175600 -12.682800 -14.600830
-17.128800 -12.682800 -14.596575
-17.082000 -12.682800 -14.557970
-17.035200 -12.682800 -14.552164
-16.988400 -12.682800 -14.520752
-16.941600 -12.682800 -14.455707
-16.894800 -12.682800 -14.421573
-16.848000 -12.682800 -14.376284
-16.801200 -12.682800 -14.364988
-16.754400 -12.682800 -14.288829
-16.707600 -12.682800 -14.248333
-16.660800 -12.682800 -14.083789
-16.614000 -12.682800 -13.994562
-16.567200 -12.682800 -13.930766
-15.350400 -12.682800 5.016841
-15.303600 -12.682800 5.049714
-15.256800 -12.682800 5.117825
-15.210000 -12.682800 5.183107
-15.163200 -12.682800 5.229300
-15.116400 -12.682800 5.238698
-15.069600 -12.682800 5.281835
-15.022800 -12.682800 5.307507
-14.976000 -12.682800 5.312389
-14.929200 -12.682800 5.326493
-14.882400 -12.682800 5.352362
-14.835600 -12.682800 5.369720
-14.788800 -12.682800 5.375309
-14.742000 -12.682800 5.387015
-14.695200 -12.682800 5.392208
-14.648400 -12.682800 5.397596
-14.601600 -12.682800 5.397596
-14.554800 -12.682800 5.403912
-14.508000 -12.682800 5.410652
-14.461200 -12.682800 5.419195
-14.414400 -12.682800 5.424011
-14.367600 -12.682800 5.426371
-14.320800 -12.682800 5.437346
-14.274000 -12.682800 5.443943
-14.227200 -12.682800 5.455164
-14.180400 -12.682800 5.458956
-14.133600 -12.682800 5.462661
-14.086800 -12.682800 5.471022
-14.040000 -12.682800 5.485339
-13.993200 -12.682800 5.500475
-13.946400 -12.682800 5.518551
-13.899600 -12.682800 5.564949
-6.130800 -12.682800 10.152422
-6.084000 -12.682800 9.900013
-6.037200 -12.682800 8.453035
-5.990400 -12.682800 8.067968
-5.943600 -12.682800 7.881751
-5.896800 -12.682800 7.835684
-5.850000 -12.682800 7.825988
-5.803200 -12.682800 7.825988
-5.756400 -12.682800 7.789813
-5.709600 -12.682800 7.741545
-5.662800 -12.682800 7.678212
-5.616000 -12.682800 7.633876
-5.569200 -12.682800 7.608041
-5.522400 -12.682800 7.598522
-5.475600 -12.682800 7.539449
-5.428800 -12.682800 7.456440
-5.382000 -12.682800 7.458931
-5.335200 -12.682800 7.442838
-5.288400 -12.682800 7.440927
-5.241600 -12.682800 7.403631
-5.194800 -12.682800 7.385783
-5.148000 -12.682800 7.276610
-5.101200 -12.682800 7.252634
-5.054400 -12.682800 7.231909
-5.007600 -12.682800 7.211066
-4.960800 -12.682800 7.189699
-4.914000 -12.682800 7.168274
-4.867200 -12.682800 7.131043
-4.820400 -12.682800 7.111416
-4.773600 -12.682800 7.068807
-4.726800 -12.682800 7.039949
-4.680000 -12.682800 7.000119
-4.633200 -12.682800 6.976844
-4.586400 -12.682800 6.939055
-4.539600 -12.682800 6.911912
-4.492800 -12.682800 6.911912
-4.446000 -12.682800 6.892573
-4.399200 -12.682800 6.850743
-4.352400 -12.682800 6.832910
-4.305600 -12.682800 6.814771
-4.258800 -12.682800 6.763534
-4.212000 -12.682800 6.754170
-4.165200 -12.682800 6.728888
-4.118400 -12.682800 6.689753
-4.071600 -12.682800 6.657090
-4.024800 -12.682800 6.632307
-3.978000 -12.682800 6.585118
-3.931200 -12.682800 6.579804
-3.884400 -12.682800 6.560159
-3.837600 -12.682800 6.548738
-3.790800 -12.682800 6.492444
-3.744000 -12.682800 6.466716
-3.697200 -12.682800 6.448898
-3.650400 -12.682800 6.426242
-3.603600 -12.682800 6.412132
-3.556800 -12.682800 6.377493
-3.510000 -12.682800 6.361571
-3.463200 -12.682800 6.340031
-3.416400 -12.682800 6.323288
-3.369600 -12.682800 6.310257
-3.322800 -12.682800 6.309858
-3.276000 -12.682800 6.285188
-3.229200 -12.682800 6.258536
-3.182400 -12.682800 6.257986
-3.135600 -12.682800 6.249315
-3.088800 -12.682800 6.228512
-3.042000 -12.682800 6.226120
-2.995200 -12.682800 6.213864
-2.948400 -12.682800 6.187747
-2.901600 -12.682800 6.187029
-2.854800 -12.682800 6.173230
-2.808000 -12.682800 6.161209
-2.761200 -12.682800 6.146111
-2.714400 -12.682800 6.143821
-2.667600 -12.682800 6.142868
-2.620800 -12.682800 6.127189
-2.574000 -12.682800 6.104582
-2.527200 -12.682800 6.103086
-2.480400 -12.682800 6.090304
-2.433600 -12.682800 6.074530
-2.386800 -12.682800 6.055463
-2.340000 -12.682800 6.026938
-2.293200 -12.682800 6.016952
-2.246400 -12.682800 6.020532
-2.199600 -12.682800 6.020532
-2.152800 -12.682800 6.029339
-2.106000 -12.682800 6.023153
-2.059200 -12.682800 6.031193
-2.012400 -12.682800 6.031193
-1.965600 -12.682800 5.994547
-1.918800 -12.682800 5.983932
-1.872000 -12.682800 5.976821
-1.825200 -12.682800 5.954676
-1.778400 -12.682800 5.947511
-1.731600 -12.682800 5.930911
-1.684800 -12.682800 5.923572
-1.638000 -12.682800 5.921656
-1.591200 -12.682800 5.918395
-1.544400 -12.682800 5.917397
-1.497600 -12.682800 5.885889
-1.450800 -12.682800 5.881775
-1.404000 -12.682800 5.876180
-1.357200 -12.682800 5.875907
-1.310400 -12.682800 5.875907
-1.263600 -12.682800 5.865905
-1.216800 -12.682800 5.852729
-1.170000 -12.682800 5.863282
-1.123200 -12.682800 5.831934
-1.076400 -12.682800 5.821197
-1.029600 -12.682800 5.816735
-0.982800 -12.682800 5.809632
-0.936000 -12.682800 5.804308
-0.889200 -12.682800 5.809632
-0.842400 -12.682800 5.804308
-0.795600 -12.682800 5.804104
-0.748800 -12.682800 5.806321
-0.702000 -12.682800 5.804612
-0.655200 -12.682800 5.794766
-0.608400 -12.682800 5.765649
-0.561600 -12.682800 5.754542
-0.514800 -12.682800 5.753396
-0.468000 -12.682800 5.733967
-0.421200 -12.682800 5.725357
-0.374400 -12.682800 5.713795
-0.327600 -12.682800 5.725357
-0.280800 -12.682800 5.718278
-0.234000 -12.682800 5.718278
-0.187200 -12.682800 5.709618
-0.140400 -12.682800 5.696677
-0.093600 -12.682800 5.696677
-0.046800 -12.682800 5.711336
0.000000 -12.682800 5.679536
0.046800 -12.682800 5.711045
0.093600 -12.682800 5.711045
0.140400 -12.682800 5.730233
0.187200 -12.682800 5.724291
0.234000 -12.682800 5.762108
0.280800 -12.682800 5.734721
0.327600 -12.682800 5.741432
0.374400 -12.682800 5.714198
0.421200 -12.682800 5.709976
0.468000 -12.682800 5.687415
0.514800 -12.682800 5.679304
0.561600 -12.682800 5.653896
0.608400 -12.682800 5.652099
0.655200 -12.682800 5.629200
0.702000 -12.682800 5.628147
0.748800 -12.682800 5.637989
0.795600 -12.682800 5.641588
0.842400 -12.682800 5.641588
0.889200 -12.682800 5.657789
0.936000 -12.682800 5.681892
0.982800 -12.682800 5.692179
1.029600 -12.682800 5.692179
1.076400 -12.682800 5.676165
1.123200 -12.682800 5.676165
1.170000 -12.682800 5.671849
1.216800 -12.682800 5.668447
1.263600 -12.682800 5.656310
1.310400 -12.682800 5.644551
1.357200 -12.682800 5.642939
1.404000 -12.682800 5.644551
1.450800 -12.682800 5.644551
1.497600 -12.682800 5.651764
1.544400 -12.682800 5.651764
1.591200 -12.682800 5.643425
1.638000 -12.682800 5.631629
1.684800 -12.682800 5.649751
1.731600 -12.682800 5.666701
1.778400 -12.682800 5.689989
1.825200 -12.682800 5.698546
1.872000 -12.682800 5.698546
1.918800 -12.682800 5.747829
1.965600 -12.682800 5.748711
2.012400 -12.682800 5.730116
2.059200 -12.682800 5.713603
2.106000 -12.682800 5.705613
2.152800 -12.682800 5.702892
2.199600 -12.682800 5.725160
2.246400 -12.682800 5.714656
2.293200 -12.682800 5.717409
2.340000 -12.682800 5.725160
2.386800 -12.682800 5.728639
2.433600 -12.682800 5.742800
2.480400 -12.682800 5.750744
2.527200 -12.682800 5.750839
2.574000 -12.682800 5.773700
2.620800 -12.682800 5.773700
2.667600 -12.682800 5.813844
2.714400 -12.682800 5.808770
2.761200 -12.682800 5.813797
2.808000 -12.682800 5.813797
2.854800 -12.682800 5.813797
2.901600 -12.682800 5.775043
2.948400 -12.682800 5.804674
2.995200 -12.682800 5.793986
3.042000 -12.682800 5.804674
3.088800 -12.682800 5.793986
3.135600 -12.682800 5.790204
3.182400 -12.682800 5.790204
3.229200 -12.682800 5.808408
3.276000 -12.682800 5.800846
3.322800 -12.682800 5.788339
3.369600 -12.682800 5.804741
3.416400 -12.682800 5.804741
3.463200 -12.682800 5.814800
3.510000 -12.682800 5.807027
3.556800 -12.682800 5.815898
3.603600 -12.682800 5.829961
3.650400 -12.682800 5.842668
3.697200 -12.682800 5.841643
3.744000 -12.682800 5.839799
3.790800 -12.682800 5.825986
3.837600 -12.682800 5.815898
3.884400 -12.682800 5.799823
3.931200 -12.682800 5.795973
3.978000 -12.682800 5.795973
4.024800 -12.682800 5.828947
4.071600 -12.682800 5.831111
4.118400 -12.682800 5.854106
4.165200 -12.682800 5.885106
4.212000 -12.682800 5.905119
4.258800 -12.682800 5.936852
4.305600 -12.682800 5.975829
4.352400 -12.682800 5.999046
4.399200 -12.682800 6.008245
4.446000 -12.682800 6.017825
4.492800 -12.682800 6.015418
4.539600 -12.682800 6.008124
4.586400 -12.682800 6.008245
4.633200 -12.682800 6.008245
4.680000 -12.682800 6.015066
4.726800 -12.682800 6.033544
4.773600 -12.682800 6.039183
4.820400 -12.682800 6.041788
4.867200 -12.682800 6.055582
4.914000 -12.682800 6.060291
4.960800 -12.682800 6.060291
5.007600 -12.682800 6.071058
5.054400 -12.682800 6.086686
5.101200 -12.682800 6.100923
5.148000 -12.682800 6.143821
5.194800 -12.682800 6.195346
5.241600 -12.682800 6.231483
5.288400 -12.682800 6.259263
5.335200 -12.682800 6.265693
5.382000 -12.682800 6.268574
5.428800 -12.682800 6.259263
5.475600 -12.682800 6.265693
5.522400 -12.682800 6.277229
5.569200 -12.682800 6.300286
5.616000 -12.682800 6.327828
5.662800 -12.682800 6.353721
5.709600 -12.682800 6.370638
5.756400 -12.682800 6.370638
5.803200 -12.682800 6.395522
5.850000 -12.682800 6.395522
5.896800 -12.682800 6.383942
5.943600 -12.682800 6.394239
5.990400 -12.682800 6.415816
6.037200 -12.682800 6.458086
6.084000 -12.682800 6.504078
6.130800 -12.682800 6.548959
6.177600 -12.682800 6.561361
6.224400 -12.682800 6.555607
6.271200 -12.682800 6.561361
6.318000 -12.682800 6.544302
6.364800 -12.682800 6.550739
6.411600 -12.682800 6.550739
6.458400 -12.682800 6.544302
6.505200 -12.682800 6.567071
6.552000 -12.682800 6.631087
6.598800 -12.682800 6.649366
6.645600 -12.682800 6.704458
6.692400 -12.682800 6.723327
6.739200 -12.682800 6.742017
6.786000 -12.682800 6.755380
6.832800 -12.682800 6.764595
6.879600 -12.682800 6.771960
6.926400 -12.682800 6.764736
6.973200 -12.682800 6.814051
7.020000 -12.682800 6.840685
7.066800 -12.682800 6.906271
7.113600 -12.682800 6.938736
7.160400 -12.682800 6.959359
7.207200 -12.682800 6.991001
7.254000 -12.682800 7.004644
7.300800 -12.682800 7.029089
7.347600 -12.682800 7.033135
7.394400 -12.682800 7.048522
7.441200 -12.682800 7.105839
7.488000 -12.682800 7.178293
7.534800 -12.682800 7.226769
7.581600 -12.682800 7.274570
7.628400 -12.682800 7.342008
7.675200 -12.682800 7.385217
7.722000 -12.682800 7.460692
7.768800 -12.682800 7.473307
7.815600 -12.682800 7.531469
7.862400 -12.682800 7.625460
7.909200 -12.682800 7.661155
7.956000 -12.682800 7.694642
8.002800 -12.682800 7.759063
8.049600 -12.682800 7.921141
8.096400 -12.682800 7.973651
8.143200 -12.682800 8.058438
8.190000 -12.682800 8.186633
8.236800 -12.682800 8.221646
8.283600 -12.682800 8.332172
13.759200 -12.682800 7.657915
13.946400 -12.682800 7.700199
14.040000 -12.682800 7.704072
14.086800 -12.682800 7.703848
14.929200 -12.682800 7.797978
14.976000 -12.682800 7.797430
15.022800 -12.682800 7.801837
15.069600 -12.682800 7.797978
15.116400 -12.682800 7.797430
15.163200 -12.682800 7.792735
15.210000 -12.682800 7.770019
17.128800 -12.682800 4.790340
17.175600 -12.682800 4.526867
17.222400 -12.682800 4.346048
18.064800 -12.682800 0.432104
-18.720000 -12.636000 0.000000
-18.673200 -12.636000 0.000000
-18.626400 -12.636000 0.000000
-18.579600 -12.636000 -15.158318
-18.532800 -12.636000 -15.141181
-18.486000 -12.636000 -15.121162
-18.439200 -12.636000 -15.107326
-18.392400 -12.636000 -15.088848
-18.345600 -12.636000 -15.080440
-18.298800 -12.636000 -15.069545
-18.252000 -12.636000 -15.020385
-18.205200 -12.636000 -15.010492
-18.158400 -12.636000 -15.010492
-18.111600 -12.636000 -15.008174
-18.064800 -12.636000 -14.975294
-18.018000 -12.636000 -14.939748
-17.971200 -12.636000 -14.918238
-17.924400 -12.636000 -14.901218
-17.877600 -12.636000 -14.914835
-17.830800 -12.636000 -14.902869
-17.784000 -12.636000 -14.889953
-17.737200 -12.636000 -14.868525
-17.690400 -12.636000 -14.860312
-17.643600 -12.636000 -14.797758
-17.596800 -12.636000 -14.762125
-17.550000 -12.636000 -14.687043
-17.503200 -12.636000 -14.661760
-17.456400 -12.636000 -14.616091
-17.409600 -12.636000 -14.605442
-17.362800 -12.636000 -14.628681
-17.316000 -12.636000 -14.628681
-17.269200 -12.636000 -14.635896
-17.222400 -12.636000 -14.628681
-17.175600 -12.636000 -14.637760
-17.128800 -12.636000 -14.628681
-17.082000 -12.636000 -14.596575
-17.035200 -12.636000 -14.552164
-16.988400 -12.636000 -14.504365
-16.941600 -12.636000 -14.439257
-16.894800 -12.636000 -14.404337
-16.848000 -12.636000 -14.386015
-16.801200 -12.636000 -14.376284
-16.754400 -12.636000 -14.306411
-16.707600 -12.636000 -14.258593
-16.660800 -12.636000 -14.034800
-16.614000 -12.636000 -13.958175
-16.567200 -12.636000 -13.858852
-15.350400 -12.636000 5.049714
-15.303600 -12.636000 5.117825
-15.256800 -12.636000 5.176615
-15.210000 -12.636000 5.231748
-15.163200 -12.636000 5.254826
-15.116400 -12.636000 5.277354
-15.069600 -12.636000 5.290000
-15.022800 -12.636000 5.309050
-14.976000 -12.636000 5.315151
-14.929200 -12.636000 5.333053
-14.882400 -12.636000 5.358737
-14.835600 -12.636000 5.378146
-14.788800 -12.636000 5.380423
-14.742000 -12.636000 5.392208
-14.695200 -12.636000 5.394112
-14.648400 -12.636000 5.398820
-14.601600 -12.636000 5.403912
-14.554800 -12.636000 5.410652
-14.508000 -12.636000 5.417533
-14.461200 -12.636000 5.419849
-14.414400 -12.636000 5.422553
-14.367600 -12.636000 5.428255
-14.320800 -12.636000 5.436018
-14.274000 -12.636000 5.443943
-14.227200 -12.636000 5.453624
-14.180400 -12.636000 5.458956
-14.133600 -12.636000 5.463116
-14.086800 -12.636000 5.481128
-14.040000 -12.636000 5.500475
-13.993200 -12.636000 5.518551
-13.946400 -12.636000 5.542427
-6.130800 -12.636000 10.167891
-6.084000 -12.636000 9.982745
-6.037200 -12.636000 8.273419
-5.990400 -12.636000 7.950648
-5.943600 -12.636000 7.871891
-5.896800 -12.636000 7.848795
-5.850000 -12.636000 7.832600
-5.803200 -12.636000 7.832600
-5.756400 -12.636000 7.797276
-5.709600 -12.636000 7.748822
-5.662800 -12.636000 7.705509
-5.616000 -12.636000 7.676205
-5.569200 -12.636000 7.647781
-5.522400 -12.636000 7.608041
-5.475600 -12.636000 7.570290
-5.428800 -12.636000 7.539449
-5.382000 -12.636000 7.517578
-5.335200 -12.636000 7.498799
-5.288400 -12.636000 7.468199
-5.241600 -12.636000 7.440927
-5.194800 -12.636000 7.405975
-5.148000 -12.636000 7.348258
-5.101200 -12.636000 7.284081
-5.054400 -12.636000 7.252634
-5.007600 -12.636000 7.236735
-4.960800 -12.636000 7.189699
-4.914000 -12.636000 7.162443
-4.867200 -12.636000 7.115547
-4.820400 -12.636000 7.100716
-4.773600 -12.636000 7.067845
-4.726800 -12.636000 7.025311
-4.680000 -12.636000 6.999436
-4.633200 -12.636000 6.976844
-4.586400 -12.636000 6.939967
-4.539600 -12.636000 6.919145
-4.492800 -12.636000 6.919145
-4.446000 -12.636000 6.911912
-4.399200 -12.636000 6.851363
-4.352400 -12.636000 6.835051
-4.305600 -12.636000 6.774786
-4.258800 -12.636000 6.760590
-4.212000 -12.636000 6.748306
-4.165200 -12.636000 6.706775
-4.118400 -12.636000 6.662123
-4.071600 -12.636000 6.648023
-4.024800 -12.636000 6.632280
-3.978000 -12.636000 6.585118
-3.931200 -12.636000 6.583912
-3.884400 -12.636000 6.564007
-3.837600 -12.636000 6.551671
-3.790800 -12.636000 6.499046
-3.744000 -12.636000 6.466716
-3.697200 -12.636000 6.448898
-3.650400 -12.636000 6.435717
-3.603600 -12.636000 6.411993
-3.556800 -12.636000 6.377493
-3.510000 -12.636000 6.364842
-3.463200 -12.636000 6.343858
-3.416400 -12.636000 6.330012
-3.369600 -12.636000 6.317250
-3.322800 -12.636000 6.317250
-3.276000 -12.636000 6.299479
-3.229200 -12.636000 6.290899
-3.182400 -12.636000 6.278918
-3.135600 -12.636000 6.258536
-3.088800 -12.636000 6.258134
-3.042000 -12.636000 6.257397
-2.995200 -12.636000 6.237307
-2.948400 -12.636000 6.213864
-2.901600 -12.636000 6.210554
-2.854800 -12.636000 6.203771
-2.808000 -12.636000 6.191240
-2.761200 -12.636000 6.163407
-2.714400 -12.636000 6.161295
-2.667600 -12.636000 6.161209
-2.620800 -12.636000 6.144663
-2.574000 -12.636000 6.134792
-2.527200 -12.636000 6.119320
-2.480400 -12.636000 6.108917
-2.433600 -12.636000 6.100214
-2.386800 -12.636000 6.079080
-2.340000 -12.636000 6.046319
-2.293200 -12.636000 6.044585
-2.246400 -12.636000 6.046319
-2.199600 -12.636000 6.055463
-2.152800 -12.636000 6.046319
-2.106000 -12.636000 6.019098
-2.059200 -12.636000 6.004627
-2.012400 -12.636000 6.000448
-1.965600 -12.636000 5.987305
-1.918800 -12.636000 5.976821
-1.872000 -12.636000 5.967415
-1.825200 -12.636000 5.947511
-1.778400 -12.636000 5.944683
-1.731600 -12.636000 5.930911
-1.684800 -12.636000 5.921656
-1.638000 -12.636000 5.921656
-1.591200 -12.636000 5.920857
-1.544400 -12.636000 5.917397
-1.497600 -12.636000 5.895446
-1.450800 -12.636000 5.888997
-1.404000 -12.636000 5.881775
-1.357200 -12.636000 5.876180
-1.310400 -12.636000 5.875907
-1.263600 -12.636000 5.863282
-1.216800 -12.636000 5.848084
-1.170000 -12.636000 5.855600
-1.123200 -12.636000 5.831093
-1.076400 -12.636000 5.821197
-1.029600 -12.636000 5.816735
-0.982800 -12.636000 5.811752
-0.936000 -12.636000 5.809632
-0.889200 -12.636000 5.812168
-0.842400 -12.636000 5.809632
-0.795600 -12.636000 5.806321
-0.748800 -12.636000 5.809283
-0.702000 -12.636000 5.809283
-0.655200 -12.636000 5.797882
-0.608400 -12.636000 5.777270
-0.561600 -12.636000 5.754542
-0.514800 -12.636000 5.753396
-0.468000 -12.636000 5.737042
-0.421200 -12.636000 5.732823
-0.374400 -12.636000 5.723940
-0.327600 -12.636000 5.733967
-0.280800 -12.636000 5.718278
-0.234000 -12.636000 5.716419
-0.187200 -12.636000 5.696677
-0.140400 -12.636000 5.681222
-0.093600 -12.636000 5.674765
-0.046800 -12.636000 5.693739
0.000000 -12.636000 5.671125
0.046800 -12.636000 5.693739
0.093600 -12.636000 5.693739
0.140400 -12.636000 5.701691
0.187200 -12.636000 5.702055
0.234000 -12.636000 5.714472
0.280800 -12.636000 5.714472
0.327600 -12.636000 5.723094
0.374400 -12.636000 5.713054
0.421200 -12.636000 5.711604
0.468000 -12.636000 5.700646
0.514800 -12.636000 5.698676
0.561600 -12.636000 5.679304
0.608400 -12.636000 5.653896
0.655200 -12.636000 5.629200
0.702000 -12.636000 5.637214
0.748800 -12.636000 5.637983
0.795600 -12.636000 5.637989
0.842400 -12.636000 5.637214
0.889200 -12.636000 5.637989
0.936000 -12.636000 5.644544
0.982800 -12.636000 5.681892
1.029600 -12.636000 5.677569
1.076400 -12.636000 5.673319
1.123200 -12.636000 5.673319
1.170000 -12.636000 5.671849
1.216800 -12.636000 5.668447
1.263600 -12.636000 5.653844
1.310400 -12.636000 5.642939
1.357200 -12.636000 5.635347
1.404000 -12.636000 5.636062
1.450800 -12.636000 5.644551
1.497600 -12.636000 5.636062
1.544400 -12.636000 5.643425
1.591200 -12.636000 5.631629
1.638000 -12.636000 5.630424
1.684800 -12.636000 5.649751
1.731600 -12.636000 5.666701
1.778400 -12.636000 5.675847
1.825200 -12.636000 5.693859
1.872000 -12.636000 5.698546
1.918800 -12.636000 5.743735
1.965600 -12.636000 5.743760
2.012400 -12.636000 5.708708
2.059200 -12.636000 5.705613
2.106000 -12.636000 5.690583
2.152800 -12.636000 5.678134
2.199600 -12.636000 5.702892
2.246400 -12.636000 5.704427
2.293200 -12.636000 5.717409
2.340000 -12.636000 5.717409
2.386800 -12.636000 5.725160
2.433600 -12.636000 5.725160
2.480400 -12.636000 5.728973
2.527200 -12.636000 5.729207
2.574000 -12.636000 5.750744
2.620800 -12.636000 5.750744
2.667600 -12.636000 5.768310
2.714400 -12.636000 5.768310
2.761200 -12.636000 5.773700
2.808000 -12.636000 5.793427
2.854800 -12.636000 5.804674
2.901600 -12.636000 5.775043
2.948400 -12.636000 5.793986
2.995200 -12.636000 5.790204
3.042000 -12.636000 5.790204
3.088800 -12.636000 5.781069
3.135600 -12.636000 5.781069
3.182400 -12.636000 5.781069
3.229200 -12.636000 5.790204
3.276000 -12.636000 5.781069
3.322800 -12.636000 5.781069
3.369600 -12.636000 5.800846
3.416400 -12.636000 5.802945
3.463200 -12.636000 5.807027
3.510000 -12.636000 5.807027
3.556800 -12.636000 5.819632
3.603600 -12.636000 5.830110
3.650400 -12.636000 5.839799
3.697200 -12.636000 5.830110
3.744000 -12.636000 5.839799
3.790800 -12.636000 5.815898
3.837600 -12.636000 5.815898
3.884400 -12.636000 5.799688
3.931200 -12.636000 5.791281
3.978000 -12.636000 5.799688
4.024800 -12.636000 5.827310
4.071600 -12.636000 5.827310
4.118400 -12.636000 5.831677
4.165200 -12.636000 5.862261
4.212000 -12.636000 5.903495
4.258800 -12.636000 5.921186
4.305600 -12.636000 5.950929
4.352400 -12.636000 5.975829
4.399200 -12.636000 5.996905
4.446000 -12.636000 6.008245
4.492800 -12.636000 6.017825
4.539600 -12.636000 5.996905
4.586400 -12.636000 6.008124
4.633200 -12.636000 6.008124
4.680000 -12.636000 6.015066
4.726800 -12.636000 6.041788
4.773600 -12.636000 6.041788
4.820400 -12.636000 6.041788
4.867200 -12.636000 6.060291
4.914000 -12.636000 6.084428
4.960800 -12.636000 6.086646
5.007600 -12.636000 6.092537
5.054400 -12.636000 6.096909
5.101200 -12.636000 6.112438
5.148000 -12.636000 6.137095
5.194800 -12.636000 6.164261
5.241600 -12.636000 6.210269
5.288400 -12.636000 6.234685
5.335200 -12.636000 6.234692
5.382000 -12.636000 6.234692
5.428800 -12.636000 6.234692
5.475600 -12.636000 6.238574
5.522400 -12.636000 6.259263
5.569200 -12.636000 6.278875
5.616000 -12.636000 6.315862
5.662800 -12.636000 6.350493
5.709600 -12.636000 6.370129
5.756400 -12.636000 6.370129
5.803200 -12.636000 6.383942
5.850000 -12.636000 6.380365
5.896800 -12.636000 6.379589
5.943600 -12.636000 6.379589
5.990400 -12.636000 6.414966
6.037200 -12.636000 6.438424
6.084000 -12.636000 6.491136
6.130800 -12.636000 6.532491
6.177600 -12.636000 6.550739
6.224400 -12.636000 6.544302
6.271200 -12.636000 6.544302
6.318000 -12.636000 6.535531
6.364800 -12.636000 6.537963
6.411600 -12.636000 6.544302
6.458400 -12.636000 6.535531
6.505200 -12.636000 6.544302
6.552000 -12.636000 6.603175
6.598800 -12.636000 6.635219
6.645600 -12.636000 6.688620
6.692400 -12.636000 6.722589
6.739200 -12.636000 6.732164
6.786000 -12.636000 6.739287
6.832800 -12.636000 6.762771
6.879600 -12.636000 6.771960
6.926400 -12.636000 6.781484
6.973200 -12.636000 6.813608
7.020000 -12.636000 6.838316
7.066800 -12.636000 6.898622
7.113600 -12.636000 6.932462
7.160400 -12.636000 6.943598
7.207200 -12.636000 6.969190
7.254000 -12.636000 6.986625
7.300800 -12.636000 7.025252
7.347600 -12.636000 7.033135
7.394400 -12.636000 7.048169
7.441200 -12.636000 7.085654
7.488000 -12.636000 7.155294
7.534800 -12.636000 7.212394
7.581600 -12.636000 7.240819
7.628400 -12.636000 7.278328
7.675200 -12.636000 7.350310
7.722000 -12.636000 7.443802
7.768800 -12.636000 7.473307
7.815600 -12.636000 7.518007
7.862400 -12.636000 7.604747
7.909200 -12.636000 7.661155
7.956000 -12.636000 7.692220
8.002800 -12.636000 7.759063
8.049600 -12.636000 7.915166
8.096400 -12.636000 8.002695
8.143200 -12.636000 8.114953
8.190000 -12.636000 8.263689
8.236800 -12.636000 8.389464
8.283600 -12.636000 8.425450
13.852800 -12.636000 7.678011
13.899600 -12.636000 7.687087
13.946400 -12.636000 7.703686
13.993200 -12.636000 7.706828
14.040000 -12.636000 7.706828
14.180400 -12.636000 7.724311
14.882400 -12.636000 7.797978
14.929200 -12.636000 7.810034
14.976000 -12.636000 7.810034
15.022800 -12.636000 7.819922
15.069600 -12.636000 7.819922
15.116400 -12.636000 7.819922
15.163200 -12.636000 7.797430
17.175600 -12.636000 4.680131
17.222400 -12.636000 4.509289
18.064800 -12.636000 0.511758
18.111600 -12.636000 0.426394
18.579600 -12.636000 0.000000
18.626400 -12.636000 0.000000
-18.720000 -12.589200 0.000000
-18.673200 -12.589200 0.000000
-18.626400 -12.589200 0.000000
-18.579600 -12.589200 -15.160487
-18.532800 -12.589200 -15.145344
-18.486000 -12.589200 -15.125516
-18.439200 -12.589200 -15.121162
-18.392400 -12.589200 -15.098861
-18.345600 -12.589200 -15.088848
-18.298800 -12.589200 -15.082606
-18.252000 -12.589200 -15.035386
-18.205200 -12.589200 -15.010492
-18.158400 -12.589200 -15.010492
-18.111600 -12.589200 -15.008174
-18.064800 -12.589200 -14.975294
-18.018000 -12.589200 -14.953188
-17.971200 -12.589200 -14.918238
-17.924400 -12.589200 -14.901218
-17.877600 -12.589200 -14.914835
-17.830800 -12.589200 -14.902869
-17.784000 -12.589200 -14.897170
-17.737200 -12.589200 -14.884270
-17.690400 -12.589200 -14.868525
-17.643600 -12.589200 -14.860289
-17.596800 -12.589200 -14.797758
-17.550000 -12.589200 -14.775100
-17.503200 -12.589200 -14.681955
-17.456400 -12.589200 -14.632982
-17.409600 -12.589200 -14.623093
-17.362800 -12.589200 -14.637760
-17.316000 -12.589200 -14.637760
-17.269200 -12.589200 -14.640608
-17.222400 -12.589200 -14.637760
-17.175600 -12.589200 -14.648882
-17.128800 -12.589200 -14.637760
-17.082000 -12.589200 -14.613764
-17.035200 -12.589200 -14.554017
-16.988400 -12.589200 -14.529229
-16.941600 -12.589200 -14.454506
-16.894800 -12.589200 -14.410824
-16.848000 -12.589200 -14.388823
-16.801200 -12.589200 -14.376284
-16.754400 -12.589200 -14.306411
-16.707600 -12.589200 -14.258593
-16.660800 -12.589200 -14.034800
-16.614000 -12.589200 -13.930766
-15.444000 -12.589200 5.025953
-15.397200 -12.589200 5.084034
-15.350400 -12.589200 5.119611
-15.303600 -12.589200 5.147896
-15.256800 -12.589200 5.201310
-15.210000 -12.589200 5.237886
-15.163200 -12.589200 5.267161
-15.116400 -12.589200 5.287190
-15.069600 -12.589200 5.296912
-15.022800 -12.589200 5.315132
-14.976000 -12.589200 5.326493
-14.929200 -12.589200 5.344966
-14.882400 -12.589200 5.369720
-14.835600 -12.589200 5.380559
-14.788800 -12.589200 5.392208
-14.742000 -12.589200 5.398820
-14.695200 -12.589200 5.405140
-14.648400 -12.589200 5.413251
-14.601600 -12.589200 5.420606
-14.554800 -12.589200 5.428255
-14.508000 -12.589200 5.432339
-14.461200 -12.589200 5.434403
-14.414400 -12.589200 5.435477
-14.367600 -12.589200 5.438013
-14.320800 -12.589200 5.444108
-14.274000 -12.589200 5.453624
-14.227200 -12.589200 5.455585
-14.180400 -12.589200 5.461405
-14.133600 -12.589200 5.481128
-14.086800 -12.589200 5.495491
-14.040000 -12.589200 5.510682
-13.993200 -12.589200 5.544758
-13.946400 -12.589200 5.595977
-6.130800 -12.589200 10.279988
-6.084000 -12.589200 9.871798
-6.037200 -12.589200 8.067968
-5.990400 -12.589200 7.917874
-5.943600 -12.589200 7.888455
-5.896800 -12.589200 7.874934
-5.850000 -12.589200 7.868001
-5.803200 -12.589200 7.851597
-5.756400 -12.589200 7.836130
-5.709600 -12.589200 7.798585
-5.662800 -12.589200 7.741545
-5.616000 -12.589200 7.688182
-5.569200 -12.589200 7.678212
-5.522400 -12.589200 7.668790
-5.475600 -12.589200 7.647781
-5.428800 -12.589200 7.570290
-5.382000 -12.589200 7.544773
-5.335200 -12.589200 7.517578
-5.288400 -12.589200 7.477673
-5.241600 -12.589200 7.440927
-5.194800 -12.589200 7.405975
-5.148000 -12.589200 7.348258
-5.101200 -12.589200 7.294933
-5.054400 -12.589200 7.257855
-5.007600 -12.589200 7.247380
-4.960800 -12.589200 7.197656
-4.914000 -12.589200 7.162443
-4.867200 -12.589200 7.115547
-4.820400 -12.589200 7.100716
-4.773600 -12.589200 7.068807
-4.726800 -12.589200 7.039949
-4.680000 -12.589200 7.025311
-4.633200 -12.589200 6.995006
-4.586400 -12.589200 6.967595
-4.539600 -12.589200 6.938288
-4.492800 -12.589200 6.929058
-4.446000 -12.589200 6.911912
-4.399200 -12.589200 6.855750
-4.352400 -12.589200 6.835174
-4.305600 -12.589200 6.827605
-4.258800 -12.589200 6.770269
-4.212000 -12.589200 6.763534
-4.165200 -12.589200 6.708708
-4.118400 -12.589200 6.662123
-4.071600 -12.589200 6.635955
-4.024800 -12.589200 6.618055
-3.978000 -12.589200 6.579804
-3.931200 -12.589200 6.574748
-3.884400 -12.589200 6.554281
-3.837600 -12.589200 6.550429
-3.790800 -12.589200 6.499046
-3.744000 -12.589200 6.467101
-3.697200 -12.589200 6.456276
-3.650400 -12.589200 6.440542
-3.603600 -12.589200 6.415210
-3.556800 -12.589200 6.395465
-3.510000 -12.589200 6.371165
-3.463200 -12.589200 6.369034
-3.416400 -12.589200 6.343344
-3.369600 -12.589200 6.338347
-3.322800 -12.589200 6.338347
-3.276000 -12.589200 6.317250
-3.229200 -12.589200 6.299479
-3.182400 -12.589200 6.285188
-3.135600 -12.589200 6.282783
-3.088800 -12.589200 6.268052
-3.042000 -12.589200 6.260464
-2.995200 -12.589200 6.257397
-2.948400 -12.589200 6.232858
-2.901600 -12.589200 6.226120
-2.854800 -12.589200 6.218807
-2.808000 -12.589200 6.218807
-2.761200 -12.589200 6.187747
-2.714400 -12.589200 6.180330
-2.667600 -12.589200 6.163407
-2.620800 -12.589200 6.156360
-2.574000 -12.589200 6.142868
-2.527200 -12.589200 6.134792
-2.480400 -12.589200 6.108917
-2.433600 -12.589200 6.104287
-2.386800 -12.589200 6.086991
-2.340000 -12.589200 6.055463
-2.293200 -12.589200 6.050726
-2.246400 -12.589200 6.055463
-2.199600 -12.589200 6.057019
-2.152800 -12.589200 6.046319
-2.106000 -12.589200 6.019098
-2.059200 -12.589200 6.004627
-2.012400 -12.589200 6.004545
-1.965600 -12.589200 5.987305
-1.918800 -12.589200 5.975955
-1.872000 -12.589200 5.947511
-1.825200 -12.589200 5.943619
-1.778400 -12.589200 5.937185
-1.731600 -12.589200 5.921656
-1.684800 -12.589200 5.914571
-1.638000 -12.589200 5.914571
-1.591200 -12.589200 5.904748
-1.544400 -12.589200 5.900181
-1.497600 -12.589200 5.888997
-1.450800 -12.589200 5.881775
-1.404000 -12.589200 5.875907
-1.357200 -12.589200 5.865990
-1.310400 -12.589200 5.865905
-1.263600 -12.589200 5.827546
-1.216800 -12.589200 5.827546
-1.170000 -12.589200 5.831934
-1.123200 -12.589200 5.820882
-1.076400 -12.589200 5.816735
-1.029600 -12.589200 5.809632
-0.982800 -12.589200 5.809632
-0.936000 -12.589200 5.809632
-0.889200 -12.589200 5.811660
-0.842400 -12.589200 5.809506
-0.795600 -12.589200 5.809506
-0.748800 -12.589200 5.809283
-0.702000 -12.589200 5.806321
-0.655200 -12.589200 5.794766
-0.608400 -12.589200 5.776795
-0.561600 -12.589200 5.754542
-0.514800 -12.589200 5.753396
-0.468000 -12.589200 5.740441
-0.421200 -12.589200 5.737042
-0.374400 -12.589200 5.730299
-0.327600 -12.589200 5.737042
-0.280800 -12.589200 5.718278
-0.234000 -12.589200 5.709618
-0.187200 -12.589200 5.679536
-0.140400 -12.589200 5.675329
-0.093600 -12.589200 5.654380
-0.046800 -12.589200 5.664264
0.000000 -12.589200 5.654380
0.046800 -12.589200 5.664264
0.093600 -12.589200 5.688048
0.140400 -12.589200 5.696905
0.187200 -12.589200 5.701691
0.234000 -12.589200 5.704661
0.280800 -12.589200 5.709976
0.327600 -12.589200 5.714198
0.374400 -12.589200 5.711604
0.421200 -12.589200 5.711604
0.468000 -12.589200 5.698676
0.514800 -12.589200 5.696351
0.561600 -12.589200 5.685002
0.608400 -12.589200 5.653896
0.655200 -12.589200 5.637214
0.702000 -12.589200 5.637214
0.748800 -12.589200 5.637989
0.795600 -12.589200 5.639336
0.842400 -12.589200 5.633814
0.889200 -12.589200 5.628482
0.936000 -12.589200 5.637989
0.982800 -12.589200 5.649766
1.029600 -12.589200 5.671849
1.076400 -12.589200 5.673319
1.123200 -12.589200 5.673319
1.170000 -12.589200 5.673319
1.216800 -12.589200 5.669236
1.263600 -12.589200 5.644551
1.310400 -12.589200 5.635347
1.357200 -12.589200 5.619245
1.404000 -12.589200 5.619245
1.450800 -12.589200 5.620501
1.497600 -12.589200 5.615331
1.544400 -12.589200 5.615507
1.591200 -12.589200 5.615507
1.638000 -12.589200 5.612494
1.684800 -12.589200 5.622550
1.731600 -12.589200 5.631629
1.778400 -12.589200 5.649751
1.825200 -12.589200 5.686797
1.872000 -12.589200 5.689989
1.918800 -12.589200 5.743735
1.965600 -12.589200 5.743735
2.012400 -12.589200 5.702892
2.059200 -12.589200 5.690583
2.106000 -12.589200 5.678134
2.152800 -12.589200 5.674857
2.199600 -12.589200 5.685416
2.246400 -12.589200 5.683214
2.293200 -12.589200 5.711954
2.340000 -12.589200 5.725160
2.386800 -12.589200 5.728973
2.433600 -12.589200 5.728973
2.480400 -12.589200 5.728973
2.527200 -12.589200 5.723639
2.574000 -12.589200 5.728619
2.620800 -12.589200 5.723639
2.667600 -12.589200 5.727328
2.714400 -12.589200 5.727984
2.761200 -12.589200 5.762295
2.808000 -12.589200 5.765976
2.854800 -12.589200 5.765976
2.901600 -12.589200 5.759121
2.948400 -12.589200 5.785735
2.995200 -12.589200 5.785735
3.042000 -12.589200 5.775043
3.088800 -12.589200 5.769598
3.135600 -12.589200 5.769598
3.182400 -12.589200 5.769598
3.229200 -12.589200 5.788339
3.276000 -12.589200 5.776196
3.322800 -12.589200 5.776196
3.369600 -12.589200 5.800745
3.416400 -12.589200 5.800846
3.463200 -12.589200 5.814800
3.510000 -12.589200 5.819632
3.556800 -12.589200 5.830110
3.603600 -12.589200 5.870939
3.650400 -12.589200 5.863956
3.697200 -12.589200 5.844417
3.744000 -12.589200 5.844417
3.790800 -12.589200 5.839799
3.837600 -12.589200 5.825986
3.884400 -12.589200 5.799688
3.931200 -12.589200 5.795973
3.978000 -12.589200 5.799823
4.024800 -12.589200 5.828947
4.071600 -12.589200 5.828947
4.118400 -12.589200 5.831677
4.165200 -12.589200 5.862453
4.212000 -12.589200 5.905119
4.258800 -12.589200 5.926646
4.305600 -12.589200 5.950929
4.352400 -12.589200 5.987508
4.399200 -12.589200 6.008124
4.446000 -12.589200 6.008245
4.492800 -12.589200 6.008245
4.539600 -12.589200 5.994027
4.586400 -12.589200 5.996905
4.633200 -12.589200 5.996905
4.680000 -12.589200 6.008245
4.726800 -12.589200 6.030565
4.773600 -12.589200 6.030565
4.820400 -12.589200 6.030565
4.867200 -12.589200 6.047849
4.914000 -12.589200 6.052869
4.960800 -12.589200 6.055624
5.007600 -12.589200 6.086646
5.054400 -12.589200 6.091557
5.101200 -12.589200 6.112150
5.148000 -12.589200 6.126772
5.194800 -12.589200 6.143821
5.241600 -12.589200 6.194746
5.288400 -12.589200 6.215747
5.335200 -12.589200 6.215747
5.382000 -12.589200 6.222590
5.428800 -12.589200 6.234685
5.475600 -12.589200 6.234763
5.522400 -12.589200 6.255026
5.569200 -12.589200 6.273567
5.616000 -12.589200 6.300286
5.662800 -12.589200 6.327828
5.709600 -12.589200 6.353721
5.756400 -12.589200 6.353721
5.803200 -12.589200 6.374222
5.850000 -12.589200 6.374222
5.896800 -12.589200 6.374222
5.943600 -12.589200 6.374222
5.990400 -12.589200 6.400390
6.037200 -12.589200 6.438424
6.084000 -12.589200 6.477958
6.130800 -12.589200 6.504078
6.177600 -12.589200 6.535531
6.224400 -12.589200 6.532458
6.271200 -12.589200 6.532458
6.318000 -12.589200 6.529911
6.364800 -12.589200 6.535531
6.411600 -12.589200 6.544302
[truncated: 6,281,143 more chars]
