# Supplementary material for: Case study of 3D fingerprints applications
Source: PLoS One. 2017 Apr 11;12(4):e0175261. doi: 10.1371/journal.pone.0175261 (PMC5388323; doi:10.1371/journal.pone.0175261)
Supplement: S1 Database — (ZIP) [file pone.0175261.s001.zip › S1_Database/S1_Database_Session2-3D finger point cloud data/cjr_r3_g_2.txt]

-18.720000 -14.040000 0.000000
-18.673200 -14.040000 0.000000
-18.626400 -14.040000 0.000000
-18.579600 -14.040000 0.000000
-18.532800 -14.040000 0.000000
-18.486000 -14.040000 0.000000
-18.439200 -14.040000 0.000000
-18.392400 -14.040000 0.000000
-18.345600 -14.040000 0.000000
-18.298800 -14.040000 0.000000
-18.252000 -14.040000 0.000000
-18.205200 -14.040000 0.000000
-18.158400 -14.040000 0.000000
-18.111600 -14.040000 0.000000
-18.064800 -14.040000 0.000000
-18.018000 -14.040000 0.000000
-17.971200 -14.040000 0.000000
-17.924400 -14.040000 0.000000
-17.877600 -14.040000 0.000000
-17.830800 -14.040000 0.000000
-17.784000 -14.040000 0.000000
-17.737200 -14.040000 0.000000
-17.690400 -14.040000 0.000000
-17.643600 -14.040000 0.000000
-17.596800 -14.040000 0.000000
-17.550000 -14.040000 0.000000
-17.503200 -14.040000 0.000000
-17.456400 -14.040000 0.000000
-17.409600 -14.040000 0.000000
-17.362800 -14.040000 0.000000
-17.316000 -14.040000 0.000000
-17.269200 -14.040000 0.000000
-17.222400 -14.040000 0.000000
-17.175600 -14.040000 0.000000
-17.128800 -14.040000 0.000000
-17.082000 -14.040000 0.000000
-17.035200 -14.040000 0.000000
-16.988400 -14.040000 0.000000
-16.941600 -14.040000 0.000000
-16.894800 -14.040000 0.000000
-16.848000 -14.040000 0.000000
-16.801200 -14.040000 0.000000
-16.754400 -14.040000 0.000000
-16.707600 -14.040000 0.000000
-16.660800 -14.040000 0.000000
-16.614000 -14.040000 0.000000
-16.567200 -14.040000 0.000000
-16.520400 -14.040000 0.000000
-16.473600 -14.040000 0.000000
-16.426800 -14.040000 0.000000
-16.380000 -14.040000 0.000000
-16.333200 -14.040000 0.000000
-16.286400 -14.040000 0.000000
-16.239600 -14.040000 0.000000
-16.192800 -14.040000 0.000000
-16.146000 -14.040000 0.000000
-16.099200 -14.040000 0.000000
-16.052400 -14.040000 0.000000
-16.005600 -14.040000 0.000000
-15.958800 -14.040000 0.000000
-15.912000 -14.040000 0.000000
-15.865200 -14.040000 0.000000
-15.818400 -14.040000 0.000000
-15.771600 -14.040000 0.000000
-14.274000 -14.040000 0.000000
-14.227200 -14.040000 0.000000
-14.180400 -14.040000 0.000000
-14.133600 -14.040000 0.000000
-14.086800 -14.040000 0.000000
-14.040000 -14.040000 0.000000
-13.993200 -14.040000 0.000000
-13.946400 -14.040000 0.000000
-13.899600 -14.040000 0.000000
-13.852800 -14.040000 0.000000
-13.806000 -14.040000 0.000000
-13.759200 -14.040000 0.000000
-13.712400 -14.040000 0.000000
-13.665600 -14.040000 0.000000
-13.618800 -14.040000 0.000000
-13.572000 -14.040000 0.000000
-13.525200 -14.040000 0.000000
-13.478400 -14.040000 0.000000
-13.431600 -14.040000 0.000000
-13.384800 -14.040000 0.000000
-13.338000 -14.040000 0.000000
-13.291200 -14.040000 0.000000
-13.244400 -14.040000 0.000000
-13.197600 -14.040000 0.000000
-13.150800 -14.040000 0.000000
-13.104000 -14.040000 0.000000
-13.057200 -14.040000 0.000000
-13.010400 -14.040000 0.000000
-12.963600 -14.040000 0.000000
-12.916800 -14.040000 0.000000
-12.870000 -14.040000 0.000000
-12.823200 -14.040000 0.000000
-5.990400 -14.040000 0.000000
-5.943600 -14.040000 0.000000
-5.896800 -14.040000 0.000000
-5.850000 -14.040000 0.000000
-5.803200 -14.040000 0.000000
-5.756400 -14.040000 0.000000
-5.709600 -14.040000 0.000000
-5.662800 -14.040000 0.000000
-5.616000 -14.040000 0.000000
-5.569200 -14.040000 0.000000
-5.522400 -14.040000 0.000000
-5.475600 -14.040000 0.000000
-5.428800 -14.040000 0.000000
-5.382000 -14.040000 0.000000
-5.335200 -14.040000 0.000000
-5.288400 -14.040000 0.000000
-5.241600 -14.040000 0.000000
-5.194800 -14.040000 0.000000
-5.148000 -14.040000 0.000000
-5.101200 -14.040000 0.000000
-5.054400 -14.040000 0.000000
-5.007600 -14.040000 0.000000
-4.960800 -14.040000 0.000000
-4.914000 -14.040000 0.000000
-4.867200 -14.040000 0.000000
-4.820400 -14.040000 0.000000
-4.773600 -14.040000 0.000000
-4.726800 -14.040000 0.000000
-4.680000 -14.040000 0.000000
-4.633200 -14.040000 0.000000
-4.586400 -14.040000 0.000000
-4.539600 -14.040000 0.000000
-4.492800 -14.040000 0.000000
-4.446000 -14.040000 0.000000
-4.399200 -14.040000 0.000000
-4.352400 -14.040000 0.000000
-4.305600 -14.040000 0.000000
-4.258800 -14.040000 0.000000
-4.212000 -14.040000 0.000000
-4.165200 -14.040000 0.000000
-4.118400 -14.040000 0.000000
-4.071600 -14.040000 0.000000
-4.024800 -14.040000 0.000000
-3.978000 -14.040000 0.000000
-3.931200 -14.040000 0.000000
-3.884400 -14.040000 0.000000
-3.837600 -14.040000 0.000000
-3.790800 -14.040000 0.000000
-3.744000 -14.040000 0.000000
-3.697200 -14.040000 0.000000
-3.650400 -14.040000 0.000000
-3.603600 -14.040000 0.000000
-3.556800 -14.040000 0.000000
-3.510000 -14.040000 0.000000
-3.463200 -14.040000 0.000000
-3.416400 -14.040000 0.000000
-3.369600 -14.040000 0.000000
-3.322800 -14.040000 0.000000
-3.276000 -14.040000 0.000000
-3.229200 -14.040000 0.000000
-3.182400 -14.040000 0.000000
-3.135600 -14.040000 0.000000
-3.088800 -14.040000 0.000000
-3.042000 -14.040000 0.000000
-2.995200 -14.040000 0.000000
-2.948400 -14.040000 0.000000
-2.901600 -14.040000 0.000000
-2.854800 -14.040000 0.000000
-2.808000 -14.040000 0.000000
-2.761200 -14.040000 0.000000
-2.714400 -14.040000 0.000000
-2.667600 -14.040000 0.000000
-2.620800 -14.040000 0.000000
-2.574000 -14.040000 0.000000
-2.527200 -14.040000 0.000000
-2.480400 -14.040000 0.000000
-2.433600 -14.040000 0.000000
-2.386800 -14.040000 0.000000
-2.340000 -14.040000 0.000000
-2.293200 -14.040000 0.000000
-2.246400 -14.040000 0.000000
-2.199600 -14.040000 0.000000
-2.152800 -14.040000 0.000000
-2.106000 -14.040000 0.000000
-2.059200 -14.040000 0.000000
-2.012400 -14.040000 0.000000
-1.965600 -14.040000 0.000000
-1.918800 -14.040000 0.000000
-1.872000 -14.040000 0.000000
-1.825200 -14.040000 0.000000
-1.778400 -14.040000 0.000000
-1.731600 -14.040000 0.000000
-1.684800 -14.040000 0.000000
-1.638000 -14.040000 0.000000
-1.591200 -14.040000 0.000000
-1.544400 -14.040000 0.000000
-1.497600 -14.040000 0.000000
-1.450800 -14.040000 0.000000
-1.404000 -14.040000 0.000000
-1.357200 -14.040000 0.000000
-1.310400 -14.040000 0.000000
-1.263600 -14.040000 0.000000
-1.216800 -14.040000 0.000000
-1.170000 -14.040000 0.000000
-1.123200 -14.040000 0.000000
-1.076400 -14.040000 0.000000
-1.029600 -14.040000 0.000000
-0.982800 -14.040000 0.000000
-0.936000 -14.040000 0.000000
-0.889200 -14.040000 0.000000
-0.842400 -14.040000 0.000000
-0.795600 -14.040000 0.000000
-0.748800 -14.040000 0.000000
-0.702000 -14.040000 0.000000
-0.655200 -14.040000 0.000000
-0.608400 -14.040000 0.000000
-0.561600 -14.040000 0.000000
-0.514800 -14.040000 0.000000
-0.468000 -14.040000 0.000000
-0.421200 -14.040000 0.000000
-0.374400 -14.040000 0.000000
-0.327600 -14.040000 0.000000
-0.280800 -14.040000 0.000000
-0.234000 -14.040000 0.000000
-0.187200 -14.040000 0.000000
-0.140400 -14.040000 0.000000
-0.093600 -14.040000 0.000000
-0.046800 -14.040000 0.000000
0.000000 -14.040000 0.000000
0.046800 -14.040000 0.000000
0.093600 -14.040000 0.000000
0.140400 -14.040000 0.000000
0.187200 -14.040000 0.000000
0.234000 -14.040000 0.000000
0.280800 -14.040000 0.000000
0.327600 -14.040000 0.000000
0.374400 -14.040000 0.000000
0.421200 -14.040000 0.000000
0.468000 -14.040000 0.000000
0.514800 -14.040000 0.000000
0.561600 -14.040000 0.000000
0.608400 -14.040000 0.000000
0.655200 -14.040000 0.000000
0.702000 -14.040000 0.000000
0.748800 -14.040000 0.000000
0.795600 -14.040000 0.000000
0.842400 -14.040000 0.000000
0.889200 -14.040000 0.000000
0.936000 -14.040000 0.000000
0.982800 -14.040000 0.000000
1.029600 -14.040000 0.000000
1.076400 -14.040000 0.000000
1.123200 -14.040000 0.000000
1.170000 -14.040000 0.000000
1.216800 -14.040000 0.000000
1.263600 -14.040000 0.000000
1.310400 -14.040000 0.000000
1.357200 -14.040000 0.000000
1.404000 -14.040000 0.000000
1.450800 -14.040000 0.000000
1.497600 -14.040000 0.000000
1.544400 -14.040000 0.000000
1.591200 -14.040000 0.000000
1.638000 -14.040000 0.000000
1.684800 -14.040000 0.000000
1.731600 -14.040000 0.000000
1.778400 -14.040000 0.000000
1.825200 -14.040000 0.000000
1.872000 -14.040000 0.000000
1.918800 -14.040000 0.000000
1.965600 -14.040000 0.000000
2.012400 -14.040000 0.000000
2.059200 -14.040000 0.000000
2.106000 -14.040000 0.000000
2.152800 -14.040000 0.000000
2.199600 -14.040000 0.000000
2.246400 -14.040000 0.000000
2.293200 -14.040000 0.000000
2.340000 -14.040000 0.000000
2.386800 -14.040000 0.000000
2.433600 -14.040000 0.000000
2.480400 -14.040000 0.000000
2.527200 -14.040000 0.000000
2.574000 -14.040000 0.000000
2.620800 -14.040000 0.000000
2.667600 -14.040000 0.000000
2.714400 -14.040000 0.000000
2.761200 -14.040000 0.000000
2.808000 -14.040000 0.000000
2.854800 -14.040000 0.000000
2.901600 -14.040000 0.000000
2.948400 -14.040000 0.000000
2.995200 -14.040000 0.000000
3.042000 -14.040000 0.000000
3.088800 -14.040000 0.000000
3.135600 -14.040000 0.000000
3.182400 -14.040000 0.000000
3.229200 -14.040000 0.000000
3.276000 -14.040000 0.000000
3.322800 -14.040000 0.000000
3.369600 -14.040000 0.000000
3.416400 -14.040000 0.000000
3.463200 -14.040000 0.000000
3.510000 -14.040000 0.000000
3.556800 -14.040000 0.000000
3.603600 -14.040000 0.000000
3.650400 -14.040000 0.000000
3.697200 -14.040000 0.000000
3.744000 -14.040000 0.000000
3.790800 -14.040000 0.000000
3.837600 -14.040000 0.000000
3.884400 -14.040000 0.000000
3.931200 -14.040000 0.000000
3.978000 -14.040000 0.000000
4.024800 -14.040000 0.000000
4.071600 -14.040000 0.000000
4.118400 -14.040000 0.000000
4.165200 -14.040000 0.000000
4.212000 -14.040000 0.000000
4.258800 -14.040000 0.000000
4.305600 -14.040000 0.000000
4.352400 -14.040000 0.000000
4.399200 -14.040000 0.000000
4.446000 -14.040000 0.000000
4.492800 -14.040000 0.000000
4.539600 -14.040000 0.000000
4.586400 -14.040000 0.000000
4.633200 -14.040000 0.000000
4.680000 -14.040000 0.000000
4.726800 -14.040000 0.000000
4.773600 -14.040000 0.000000
4.820400 -14.040000 0.000000
4.867200 -14.040000 0.000000
4.914000 -14.040000 0.000000
4.960800 -14.040000 0.000000
5.007600 -14.040000 0.000000
5.054400 -14.040000 0.000000
5.101200 -14.040000 0.000000
5.148000 -14.040000 0.000000
5.194800 -14.040000 0.000000
5.241600 -14.040000 0.000000
5.288400 -14.040000 0.000000
5.335200 -14.040000 0.000000
5.382000 -14.040000 0.000000
5.428800 -14.040000 0.000000
5.475600 -14.040000 0.000000
5.522400 -14.040000 0.000000
5.569200 -14.040000 0.000000
5.616000 -14.040000 0.000000
5.662800 -14.040000 0.000000
5.709600 -14.040000 0.000000
5.756400 -14.040000 0.000000
5.803200 -14.040000 0.000000
5.850000 -14.040000 0.000000
5.896800 -14.040000 0.000000
5.943600 -14.040000 0.000000
5.990400 -14.040000 0.000000
6.037200 -14.040000 0.000000
6.084000 -14.040000 0.000000
6.130800 -14.040000 0.000000
6.177600 -14.040000 0.000000
6.224400 -14.040000 0.000000
6.271200 -14.040000 0.000000
6.318000 -14.040000 0.000000
6.364800 -14.040000 0.000000
6.411600 -14.040000 0.000000
6.458400 -14.040000 0.000000
6.505200 -14.040000 0.000000
6.552000 -14.040000 0.000000
6.598800 -14.040000 0.000000
6.645600 -14.040000 0.000000
6.692400 -14.040000 0.000000
6.739200 -14.040000 0.000000
6.786000 -14.040000 0.000000
6.832800 -14.040000 0.000000
6.879600 -14.040000 0.000000
6.926400 -14.040000 0.000000
6.973200 -14.040000 0.000000
7.020000 -14.040000 0.000000
7.066800 -14.040000 0.000000
7.113600 -14.040000 0.000000
7.160400 -14.040000 0.000000
7.207200 -14.040000 0.000000
7.254000 -14.040000 0.000000
7.300800 -14.040000 0.000000
7.347600 -14.040000 0.000000
7.394400 -14.040000 0.000000
7.441200 -14.040000 0.000000
7.488000 -14.040000 0.000000
7.534800 -14.040000 0.000000
7.581600 -14.040000 0.000000
7.628400 -14.040000 0.000000
7.675200 -14.040000 0.000000
7.722000 -14.040000 0.000000
7.768800 -14.040000 0.000000
7.815600 -14.040000 0.000000
7.862400 -14.040000 0.000000
7.909200 -14.040000 0.000000
7.956000 -14.040000 0.000000
8.002800 -14.040000 0.000000
8.049600 -14.040000 0.000000
8.096400 -14.040000 0.000000
8.143200 -14.040000 0.000000
8.190000 -14.040000 0.000000
8.236800 -14.040000 0.000000
8.283600 -14.040000 0.000000
8.330400 -14.040000 0.000000
12.495600 -14.040000 0.000000
12.542400 -14.040000 0.000000
12.589200 -14.040000 0.000000
12.636000 -14.040000 0.000000
12.682800 -14.040000 0.000000
12.776400 -14.040000 0.000000
12.823200 -14.040000 0.000000
12.870000 -14.040000 0.000000
12.916800 -14.040000 0.000000
12.963600 -14.040000 0.000000
13.150800 -14.040000 0.000000
13.197600 -14.040000 0.000000
13.244400 -14.040000 0.000000
13.291200 -14.040000 0.000000
13.338000 -14.040000 0.000000
13.384800 -14.040000 0.000000
13.431600 -14.040000 0.000000
13.665600 -14.040000 0.000000
13.712400 -14.040000 0.000000
14.040000 -14.040000 0.000000
14.086800 -14.040000 0.000000
14.133600 -14.040000 0.000000
14.180400 -14.040000 0.000000
14.227200 -14.040000 0.000000
16.426800 -14.040000 0.000000
16.520400 -14.040000 0.000000
16.894800 -14.040000 0.000000
16.941600 -14.040000 0.000000
16.988400 -14.040000 0.000000
17.269200 -14.040000 0.000000
17.784000 -14.040000 0.000000
18.486000 -14.040000 0.000000
18.532800 -14.040000 0.000000
18.579600 -14.040000 0.000000
18.626400 -14.040000 0.000000
18.673200 -14.040000 0.000000
-18.720000 -13.993200 0.000000
-18.673200 -13.993200 0.000000
-18.626400 -13.993200 0.000000
-18.579600 -13.993200 0.000000
-18.532800 -13.993200 0.000000
-18.486000 -13.993200 0.000000
-18.439200 -13.993200 0.000000
-18.392400 -13.993200 0.000000
-18.345600 -13.993200 0.000000
-18.298800 -13.993200 0.000000
-18.252000 -13.993200 0.000000
-18.205200 -13.993200 0.000000
-18.158400 -13.993200 0.000000
-18.111600 -13.993200 0.000000
-18.064800 -13.993200 0.000000
-18.018000 -13.993200 0.000000
-17.971200 -13.993200 0.000000
-17.924400 -13.993200 0.000000
-17.877600 -13.993200 0.000000
-17.830800 -13.993200 0.000000
-17.784000 -13.993200 0.000000
-17.737200 -13.993200 0.000000
-17.690400 -13.993200 0.000000
-17.643600 -13.993200 0.000000
-17.596800 -13.993200 0.000000
-17.550000 -13.993200 0.000000
-17.503200 -13.993200 0.000000
-17.456400 -13.993200 0.000000
-17.409600 -13.993200 0.000000
-17.362800 -13.993200 0.000000
-17.316000 -13.993200 0.000000
-17.269200 -13.993200 0.000000
-17.222400 -13.993200 0.000000
-17.175600 -13.993200 0.000000
-17.128800 -13.993200 0.000000
-17.082000 -13.993200 0.000000
-17.035200 -13.993200 0.000000
-16.988400 -13.993200 0.000000
-16.941600 -13.993200 0.000000
-16.894800 -13.993200 0.000000
-16.848000 -13.993200 0.000000
-16.801200 -13.993200 0.000000
-16.754400 -13.993200 0.000000
-16.707600 -13.993200 0.000000
-16.660800 -13.993200 0.000000
-16.614000 -13.993200 0.000000
-16.567200 -13.993200 0.000000
-16.520400 -13.993200 0.000000
-16.473600 -13.993200 0.000000
-16.426800 -13.993200 0.000000
-16.380000 -13.993200 0.000000
-16.333200 -13.993200 0.000000
-16.286400 -13.993200 0.000000
-16.239600 -13.993200 0.000000
-16.192800 -13.993200 0.000000
-16.146000 -13.993200 0.000000
-16.099200 -13.993200 0.000000
-16.052400 -13.993200 0.000000
-16.005600 -13.993200 0.000000
-15.958800 -13.993200 0.000000
-15.912000 -13.993200 0.000000
-15.865200 -13.993200 0.000000
-15.818400 -13.993200 0.000000
-14.320800 -13.993200 0.000000
-14.274000 -13.993200 0.000000
-14.227200 -13.993200 0.000000
-14.180400 -13.993200 0.000000
-14.133600 -13.993200 0.000000
-14.086800 -13.993200 0.000000
-14.040000 -13.993200 0.000000
-13.993200 -13.993200 0.000000
-13.946400 -13.993200 0.000000
-13.899600 -13.993200 0.000000
-13.852800 -13.993200 0.000000
-13.806000 -13.993200 0.000000
-13.759200 -13.993200 0.000000
-13.712400 -13.993200 0.000000
-13.665600 -13.993200 0.000000
-13.618800 -13.993200 0.000000
-13.572000 -13.993200 0.000000
-13.525200 -13.993200 0.000000
-13.478400 -13.993200 0.000000
-13.431600 -13.993200 0.000000
-13.384800 -13.993200 0.000000
-13.338000 -13.993200 0.000000
-13.291200 -13.993200 0.000000
-13.244400 -13.993200 0.000000
-13.197600 -13.993200 0.000000
-13.150800 -13.993200 0.000000
-13.104000 -13.993200 0.000000
-13.057200 -13.993200 0.000000
-13.010400 -13.993200 0.000000
-12.963600 -13.993200 0.000000
-12.916800 -13.993200 0.000000
-12.870000 -13.993200 0.000000
-5.990400 -13.993200 0.000000
-5.943600 -13.993200 0.000000
-5.896800 -13.993200 0.000000
-5.850000 -13.993200 0.000000
-5.803200 -13.993200 0.000000
-5.756400 -13.993200 0.000000
-5.709600 -13.993200 0.000000
-5.662800 -13.993200 0.000000
-5.616000 -13.993200 0.000000
-5.569200 -13.993200 0.000000
-5.522400 -13.993200 0.000000
-5.475600 -13.993200 0.000000
-5.428800 -13.993200 0.000000
-5.382000 -13.993200 0.000000
-5.335200 -13.993200 0.000000
-5.288400 -13.993200 0.000000
-5.241600 -13.993200 0.000000
-5.194800 -13.993200 0.000000
-5.148000 -13.993200 0.000000
-5.101200 -13.993200 0.000000
-5.054400 -13.993200 0.000000
-5.007600 -13.993200 0.000000
-4.960800 -13.993200 0.000000
-4.914000 -13.993200 0.000000
-4.867200 -13.993200 0.000000
-4.820400 -13.993200 0.000000
-4.773600 -13.993200 0.000000
-4.726800 -13.993200 0.000000
-4.680000 -13.993200 0.000000
-4.633200 -13.993200 0.000000
-4.586400 -13.993200 0.000000
-4.539600 -13.993200 0.000000
-4.492800 -13.993200 0.000000
-4.446000 -13.993200 0.000000
-4.399200 -13.993200 0.000000
-4.352400 -13.993200 0.000000
-4.305600 -13.993200 0.000000
-4.258800 -13.993200 0.000000
-4.212000 -13.993200 0.000000
-4.165200 -13.993200 0.000000
-4.118400 -13.993200 0.000000
-4.071600 -13.993200 0.000000
-4.024800 -13.993200 0.000000
-3.978000 -13.993200 0.000000
-3.931200 -13.993200 0.000000
-3.884400 -13.993200 0.000000
-3.837600 -13.993200 0.000000
-3.790800 -13.993200 0.000000
-3.744000 -13.993200 0.000000
-3.697200 -13.993200 0.000000
-3.650400 -13.993200 0.000000
-3.603600 -13.993200 0.000000
-3.556800 -13.993200 0.000000
-3.510000 -13.993200 0.000000
-3.463200 -13.993200 0.000000
-3.416400 -13.993200 0.000000
-3.369600 -13.993200 0.000000
-3.322800 -13.993200 0.000000
-3.276000 -13.993200 0.000000
-3.229200 -13.993200 0.000000
-3.182400 -13.993200 0.000000
-3.135600 -13.993200 0.000000
-3.088800 -13.993200 0.000000
-3.042000 -13.993200 0.000000
-2.995200 -13.993200 0.000000
-2.948400 -13.993200 0.000000
-2.901600 -13.993200 0.000000
-2.854800 -13.993200 0.000000
-2.808000 -13.993200 0.000000
-2.761200 -13.993200 0.000000
-2.714400 -13.993200 0.000000
-2.667600 -13.993200 0.000000
-2.620800 -13.993200 0.000000
-2.574000 -13.993200 0.000000
-2.527200 -13.993200 0.000000
-2.480400 -13.993200 0.000000
-2.433600 -13.993200 0.000000
-2.386800 -13.993200 0.000000
-2.340000 -13.993200 0.000000
-2.293200 -13.993200 0.000000
-2.246400 -13.993200 0.000000
-2.199600 -13.993200 0.000000
-2.152800 -13.993200 0.000000
-2.106000 -13.993200 0.000000
-2.059200 -13.993200 0.000000
-2.012400 -13.993200 0.000000
-1.965600 -13.993200 0.000000
-1.918800 -13.993200 0.000000
-1.872000 -13.993200 0.000000
-1.825200 -13.993200 0.000000
-1.778400 -13.993200 0.000000
-1.731600 -13.993200 0.000000
-1.684800 -13.993200 0.000000
-1.638000 -13.993200 0.000000
-1.591200 -13.993200 0.000000
-1.544400 -13.993200 0.000000
-1.497600 -13.993200 0.000000
-1.450800 -13.993200 0.000000
-1.404000 -13.993200 0.000000
-1.357200 -13.993200 0.000000
-1.310400 -13.993200 0.000000
-1.263600 -13.993200 0.000000
-1.216800 -13.993200 0.000000
-1.170000 -13.993200 0.000000
-1.123200 -13.993200 0.000000
-1.076400 -13.993200 0.000000
-1.029600 -13.993200 0.000000
-0.982800 -13.993200 0.000000
-0.936000 -13.993200 0.000000
-0.889200 -13.993200 0.000000
-0.842400 -13.993200 0.000000
-0.795600 -13.993200 0.000000
-0.748800 -13.993200 0.000000
-0.702000 -13.993200 0.000000
-0.655200 -13.993200 0.000000
-0.608400 -13.993200 0.000000
-0.561600 -13.993200 0.000000
-0.514800 -13.993200 0.000000
-0.468000 -13.993200 0.000000
-0.421200 -13.993200 0.000000
-0.374400 -13.993200 0.000000
-0.327600 -13.993200 0.000000
-0.280800 -13.993200 0.000000
-0.234000 -13.993200 0.000000
-0.187200 -13.993200 0.000000
-0.140400 -13.993200 0.000000
-0.093600 -13.993200 0.000000
-0.046800 -13.993200 0.000000
0.000000 -13.993200 0.000000
0.046800 -13.993200 0.000000
0.093600 -13.993200 0.000000
0.140400 -13.993200 0.000000
0.187200 -13.993200 0.000000
0.234000 -13.993200 0.000000
0.280800 -13.993200 0.000000
0.327600 -13.993200 0.000000
0.374400 -13.993200 0.000000
0.421200 -13.993200 0.000000
0.468000 -13.993200 0.000000
0.514800 -13.993200 0.000000
0.561600 -13.993200 0.000000
0.608400 -13.993200 0.000000
0.655200 -13.993200 0.000000
0.702000 -13.993200 0.000000
0.748800 -13.993200 0.000000
0.795600 -13.993200 0.000000
0.842400 -13.993200 0.000000
0.889200 -13.993200 0.000000
0.936000 -13.993200 0.000000
0.982800 -13.993200 0.000000
1.029600 -13.993200 0.000000
1.076400 -13.993200 0.000000
1.123200 -13.993200 0.000000
1.170000 -13.993200 0.000000
1.216800 -13.993200 0.000000
1.263600 -13.993200 0.000000
1.310400 -13.993200 0.000000
1.357200 -13.993200 0.000000
1.404000 -13.993200 0.000000
1.450800 -13.993200 0.000000
1.497600 -13.993200 0.000000
1.544400 -13.993200 0.000000
1.591200 -13.993200 0.000000
1.638000 -13.993200 0.000000
1.684800 -13.993200 0.000000
1.731600 -13.993200 0.000000
1.778400 -13.993200 0.000000
1.825200 -13.993200 0.000000
1.872000 -13.993200 0.000000
1.918800 -13.993200 0.000000
1.965600 -13.993200 0.000000
2.012400 -13.993200 0.000000
2.059200 -13.993200 0.000000
2.106000 -13.993200 0.000000
2.152800 -13.993200 0.000000
2.199600 -13.993200 0.000000
2.246400 -13.993200 0.000000
2.293200 -13.993200 0.000000
2.340000 -13.993200 0.000000
2.386800 -13.993200 0.000000
2.433600 -13.993200 0.000000
2.480400 -13.993200 0.000000
2.527200 -13.993200 0.000000
2.574000 -13.993200 0.000000
2.620800 -13.993200 0.000000
2.667600 -13.993200 0.000000
2.714400 -13.993200 0.000000
2.761200 -13.993200 0.000000
2.808000 -13.993200 0.000000
2.854800 -13.993200 0.000000
2.901600 -13.993200 0.000000
2.948400 -13.993200 0.000000
2.995200 -13.993200 0.000000
3.042000 -13.993200 0.000000
3.088800 -13.993200 0.000000
3.135600 -13.993200 0.000000
3.182400 -13.993200 0.000000
3.229200 -13.993200 0.000000
3.276000 -13.993200 0.000000
3.322800 -13.993200 0.000000
3.369600 -13.993200 0.000000
3.416400 -13.993200 0.000000
3.463200 -13.993200 0.000000
3.510000 -13.993200 0.000000
3.556800 -13.993200 0.000000
3.603600 -13.993200 0.000000
3.650400 -13.993200 0.000000
3.697200 -13.993200 0.000000
3.744000 -13.993200 0.000000
3.790800 -13.993200 0.000000
3.837600 -13.993200 0.000000
3.884400 -13.993200 0.000000
3.931200 -13.993200 0.000000
3.978000 -13.993200 0.000000
4.024800 -13.993200 0.000000
4.071600 -13.993200 0.000000
4.118400 -13.993200 0.000000
4.165200 -13.993200 0.000000
4.212000 -13.993200 0.000000
4.258800 -13.993200 0.000000
4.305600 -13.993200 0.000000
4.352400 -13.993200 0.000000
4.399200 -13.993200 0.000000
4.446000 -13.993200 0.000000
4.492800 -13.993200 0.000000
4.539600 -13.993200 0.000000
4.586400 -13.993200 0.000000
4.633200 -13.993200 0.000000
4.680000 -13.993200 0.000000
4.726800 -13.993200 0.000000
4.773600 -13.993200 0.000000
4.820400 -13.993200 0.000000
4.867200 -13.993200 0.000000
4.914000 -13.993200 0.000000
4.960800 -13.993200 0.000000
5.007600 -13.993200 0.000000
5.054400 -13.993200 0.000000
5.101200 -13.993200 0.000000
5.148000 -13.993200 0.000000
5.194800 -13.993200 0.000000
5.241600 -13.993200 0.000000
5.288400 -13.993200 0.000000
5.335200 -13.993200 0.000000
5.382000 -13.993200 0.000000
5.428800 -13.993200 0.000000
5.475600 -13.993200 0.000000
5.522400 -13.993200 0.000000
5.569200 -13.993200 0.000000
5.616000 -13.993200 0.000000
5.662800 -13.993200 0.000000
5.709600 -13.993200 0.000000
5.756400 -13.993200 0.000000
5.803200 -13.993200 0.000000
5.850000 -13.993200 0.000000
5.896800 -13.993200 0.000000
5.943600 -13.993200 0.000000
5.990400 -13.993200 0.000000
6.037200 -13.993200 0.000000
6.084000 -13.993200 0.000000
6.130800 -13.993200 0.000000
6.177600 -13.993200 0.000000
6.224400 -13.993200 0.000000
6.271200 -13.993200 0.000000
6.318000 -13.993200 0.000000
6.364800 -13.993200 0.000000
6.411600 -13.993200 0.000000
6.458400 -13.993200 0.000000
6.505200 -13.993200 0.000000
6.552000 -13.993200 0.000000
6.598800 -13.993200 0.000000
6.645600 -13.993200 0.000000
6.692400 -13.993200 0.000000
6.739200 -13.993200 0.000000
6.786000 -13.993200 0.000000
6.832800 -13.993200 0.000000
6.879600 -13.993200 0.000000
6.926400 -13.993200 0.000000
6.973200 -13.993200 0.000000
7.020000 -13.993200 0.000000
7.066800 -13.993200 0.000000
7.113600 -13.993200 0.000000
7.160400 -13.993200 0.000000
7.207200 -13.993200 0.000000
7.254000 -13.993200 0.000000
7.300800 -13.993200 0.000000
7.347600 -13.993200 0.000000
7.394400 -13.993200 0.000000
7.441200 -13.993200 0.000000
7.488000 -13.993200 0.000000
7.534800 -13.993200 0.000000
7.581600 -13.993200 0.000000
7.628400 -13.993200 0.000000
7.675200 -13.993200 0.000000
7.722000 -13.993200 0.000000
7.768800 -13.993200 0.000000
7.815600 -13.993200 0.000000
7.862400 -13.993200 0.000000
7.909200 -13.993200 0.000000
7.956000 -13.993200 0.000000
8.002800 -13.993200 0.000000
8.049600 -13.993200 0.000000
8.096400 -13.993200 0.000000
8.143200 -13.993200 0.000000
8.190000 -13.993200 0.000000
8.236800 -13.993200 0.000000
8.283600 -13.993200 0.000000
8.330400 -13.993200 0.000000
12.448800 -13.993200 0.000000
12.495600 -13.993200 0.000000
12.542400 -13.993200 0.000000
12.589200 -13.993200 0.000000
12.636000 -13.993200 0.000000
12.682800 -13.993200 0.000000
12.776400 -13.993200 0.000000
12.823200 -13.993200 0.000000
12.916800 -13.993200 0.000000
12.963600 -13.993200 0.000000
13.010400 -13.993200 0.000000
13.057200 -13.993200 0.000000
13.150800 -13.993200 0.000000
13.197600 -13.993200 0.000000
13.244400 -13.993200 0.000000
13.291200 -13.993200 0.000000
13.338000 -13.993200 0.000000
13.384800 -13.993200 0.000000
13.431600 -13.993200 0.000000
13.572000 -13.993200 0.000000
13.618800 -13.993200 0.000000
13.665600 -13.993200 0.000000
13.712400 -13.993200 0.000000
14.040000 -13.993200 0.000000
14.180400 -13.993200 0.000000
14.320800 -13.993200 0.000000
15.256800 -13.993200 0.000000
15.303600 -13.993200 0.000000
15.912000 -13.993200 0.000000
15.958800 -13.993200 0.000000
17.269200 -13.993200 0.000000
17.316000 -13.993200 0.000000
18.486000 -13.993200 0.000000
18.532800 -13.993200 0.000000
18.579600 -13.993200 0.000000
18.626400 -13.993200 0.000000
18.673200 -13.993200 0.000000
-18.720000 -13.946400 0.000000
-18.673200 -13.946400 0.000000
-18.626400 -13.946400 0.000000
-18.579600 -13.946400 0.000000
-18.532800 -13.946400 0.000000
-18.486000 -13.946400 0.000000
-18.439200 -13.946400 0.000000
-18.392400 -13.946400 0.000000
-18.345600 -13.946400 0.000000
-18.298800 -13.946400 0.000000
-18.252000 -13.946400 0.000000
-18.205200 -13.946400 0.000000
-18.158400 -13.946400 0.000000
-18.111600 -13.946400 0.000000
-18.064800 -13.946400 0.000000
-18.018000 -13.946400 0.000000
-17.971200 -13.946400 0.000000
-17.924400 -13.946400 0.000000
-17.877600 -13.946400 0.000000
-17.830800 -13.946400 0.000000
-17.784000 -13.946400 0.000000
-17.737200 -13.946400 0.000000
-17.690400 -13.946400 0.000000
-17.643600 -13.946400 0.000000
-17.596800 -13.946400 0.000000
-17.550000 -13.946400 0.000000
-17.503200 -13.946400 0.000000
-17.456400 -13.946400 0.000000
-17.409600 -13.946400 0.000000
-17.362800 -13.946400 0.000000
-17.316000 -13.946400 0.000000
-17.269200 -13.946400 0.000000
-17.222400 -13.946400 0.000000
-17.175600 -13.946400 0.000000
-17.128800 -13.946400 0.000000
-17.082000 -13.946400 0.000000
-17.035200 -13.946400 0.000000
-16.988400 -13.946400 0.000000
-16.941600 -13.946400 0.000000
-16.894800 -13.946400 0.000000
-16.848000 -13.946400 0.000000
-16.801200 -13.946400 0.000000
-16.754400 -13.946400 0.000000
-16.707600 -13.946400 0.000000
-16.660800 -13.946400 0.000000
-16.614000 -13.946400 0.000000
-16.567200 -13.946400 0.000000
-16.520400 -13.946400 0.000000
-16.473600 -13.946400 0.000000
-16.426800 -13.946400 0.000000
-16.380000 -13.946400 0.000000
-16.333200 -13.946400 0.000000
-16.286400 -13.946400 0.000000
-16.239600 -13.946400 0.000000
-16.192800 -13.946400 0.000000
-16.146000 -13.946400 0.000000
-16.099200 -13.946400 0.000000
-16.052400 -13.946400 0.000000
-16.005600 -13.946400 0.000000
-15.958800 -13.946400 0.000000
-15.912000 -13.946400 0.000000
-15.865200 -13.946400 0.000000
-15.818400 -13.946400 0.000000
-14.320800 -13.946400 0.000000
-14.274000 -13.946400 0.000000
-14.227200 -13.946400 0.000000
-14.180400 -13.946400 0.000000
-14.133600 -13.946400 0.000000
-14.086800 -13.946400 0.000000
-14.040000 -13.946400 0.000000
-13.993200 -13.946400 0.000000
-13.946400 -13.946400 0.000000
-13.899600 -13.946400 0.000000
-13.852800 -13.946400 0.000000
-13.806000 -13.946400 0.000000
-13.759200 -13.946400 0.000000
-13.712400 -13.946400 0.000000
-13.665600 -13.946400 0.000000
-13.618800 -13.946400 0.000000
-13.572000 -13.946400 0.000000
-13.525200 -13.946400 0.000000
-13.478400 -13.946400 0.000000
-13.431600 -13.946400 0.000000
-13.384800 -13.946400 0.000000
-13.338000 -13.946400 0.000000
-13.291200 -13.946400 0.000000
-13.244400 -13.946400 0.000000
-13.197600 -13.946400 0.000000
-13.150800 -13.946400 0.000000
-13.104000 -13.946400 0.000000
-13.057200 -13.946400 0.000000
-13.010400 -13.946400 0.000000
-12.963600 -13.946400 0.000000
-12.916800 -13.946400 0.000000
-5.990400 -13.946400 0.000000
-5.943600 -13.946400 0.000000
-5.896800 -13.946400 0.000000
-5.850000 -13.946400 0.000000
-5.803200 -13.946400 0.000000
-5.756400 -13.946400 0.000000
-5.709600 -13.946400 0.000000
-5.662800 -13.946400 0.000000
-5.616000 -13.946400 0.000000
-5.569200 -13.946400 0.000000
-5.522400 -13.946400 0.000000
-5.475600 -13.946400 0.000000
-5.428800 -13.946400 0.000000
-5.382000 -13.946400 0.000000
-5.335200 -13.946400 0.000000
-5.288400 -13.946400 0.000000
-5.241600 -13.946400 0.000000
-5.194800 -13.946400 0.000000
-5.148000 -13.946400 0.000000
-5.101200 -13.946400 0.000000
-5.054400 -13.946400 0.000000
-5.007600 -13.946400 0.000000
-4.960800 -13.946400 0.000000
-4.914000 -13.946400 0.000000
-4.867200 -13.946400 0.000000
-4.820400 -13.946400 0.000000
-4.773600 -13.946400 0.000000
-4.726800 -13.946400 0.000000
-4.680000 -13.946400 0.000000
-4.633200 -13.946400 0.000000
-4.586400 -13.946400 0.000000
-4.539600 -13.946400 0.000000
-4.492800 -13.946400 0.000000
-4.446000 -13.946400 0.000000
-4.399200 -13.946400 0.000000
-4.352400 -13.946400 0.000000
-4.305600 -13.946400 0.000000
-4.258800 -13.946400 0.000000
-4.212000 -13.946400 0.000000
-4.165200 -13.946400 0.000000
-4.118400 -13.946400 0.000000
-4.071600 -13.946400 0.000000
-4.024800 -13.946400 0.000000
-3.978000 -13.946400 0.000000
-3.931200 -13.946400 0.000000
-3.884400 -13.946400 0.000000
-3.837600 -13.946400 0.000000
-3.790800 -13.946400 0.000000
-3.744000 -13.946400 0.000000
-3.697200 -13.946400 0.000000
-3.650400 -13.946400 0.000000
-3.603600 -13.946400 0.000000
-3.556800 -13.946400 0.000000
-3.510000 -13.946400 0.000000
-3.463200 -13.946400 0.000000
-3.416400 -13.946400 0.000000
-3.369600 -13.946400 0.000000
-3.322800 -13.946400 0.000000
-3.276000 -13.946400 0.000000
-3.229200 -13.946400 0.000000
-3.182400 -13.946400 0.000000
-3.135600 -13.946400 0.000000
-3.088800 -13.946400 0.000000
-3.042000 -13.946400 0.000000
-2.995200 -13.946400 0.000000
-2.948400 -13.946400 0.000000
-2.901600 -13.946400 0.000000
-2.854800 -13.946400 0.000000
-2.808000 -13.946400 0.000000
-2.761200 -13.946400 0.000000
-2.714400 -13.946400 0.000000
-2.667600 -13.946400 0.000000
-2.620800 -13.946400 0.000000
-2.574000 -13.946400 0.000000
-2.527200 -13.946400 0.000000
-2.480400 -13.946400 0.000000
-2.433600 -13.946400 0.000000
-2.386800 -13.946400 0.000000
-2.340000 -13.946400 0.000000
-2.293200 -13.946400 0.000000
-2.246400 -13.946400 0.000000
-2.199600 -13.946400 0.000000
-2.152800 -13.946400 0.000000
-2.106000 -13.946400 0.000000
-2.059200 -13.946400 0.000000
-2.012400 -13.946400 0.000000
-1.965600 -13.946400 0.000000
-1.918800 -13.946400 0.000000
-1.872000 -13.946400 0.000000
-1.825200 -13.946400 0.000000
-1.778400 -13.946400 0.000000
-1.731600 -13.946400 0.000000
-1.684800 -13.946400 0.000000
-1.638000 -13.946400 0.000000
-1.591200 -13.946400 0.000000
-1.544400 -13.946400 0.000000
-1.497600 -13.946400 0.000000
-1.450800 -13.946400 0.000000
-1.404000 -13.946400 0.000000
-1.357200 -13.946400 0.000000
-1.310400 -13.946400 0.000000
-1.263600 -13.946400 0.000000
-1.216800 -13.946400 0.000000
-1.170000 -13.946400 0.000000
-1.123200 -13.946400 0.000000
-1.076400 -13.946400 0.000000
-1.029600 -13.946400 0.000000
-0.982800 -13.946400 0.000000
-0.936000 -13.946400 0.000000
-0.889200 -13.946400 0.000000
-0.842400 -13.946400 0.000000
-0.795600 -13.946400 0.000000
-0.748800 -13.946400 0.000000
-0.702000 -13.946400 0.000000
-0.655200 -13.946400 0.000000
-0.608400 -13.946400 0.000000
-0.561600 -13.946400 0.000000
-0.514800 -13.946400 0.000000
-0.468000 -13.946400 0.000000
-0.421200 -13.946400 0.000000
-0.374400 -13.946400 0.000000
-0.327600 -13.946400 0.000000
-0.280800 -13.946400 0.000000
-0.234000 -13.946400 0.000000
-0.187200 -13.946400 0.000000
-0.140400 -13.946400 0.000000
-0.093600 -13.946400 0.000000
-0.046800 -13.946400 0.000000
0.000000 -13.946400 0.000000
0.046800 -13.946400 0.000000
0.093600 -13.946400 0.000000
0.140400 -13.946400 0.000000
0.187200 -13.946400 0.000000
0.234000 -13.946400 0.000000
0.280800 -13.946400 0.000000
0.327600 -13.946400 0.000000
0.374400 -13.946400 0.000000
0.421200 -13.946400 0.000000
0.468000 -13.946400 0.000000
0.514800 -13.946400 0.000000
0.561600 -13.946400 0.000000
0.608400 -13.946400 0.000000
0.655200 -13.946400 0.000000
0.702000 -13.946400 0.000000
0.748800 -13.946400 0.000000
0.795600 -13.946400 0.000000
0.842400 -13.946400 0.000000
0.889200 -13.946400 0.000000
0.936000 -13.946400 0.000000
0.982800 -13.946400 0.000000
1.029600 -13.946400 0.000000
1.076400 -13.946400 0.000000
1.123200 -13.946400 0.000000
1.170000 -13.946400 0.000000
1.216800 -13.946400 0.000000
1.263600 -13.946400 0.000000
1.310400 -13.946400 0.000000
1.357200 -13.946400 0.000000
1.404000 -13.946400 0.000000
1.450800 -13.946400 0.000000
1.497600 -13.946400 0.000000
1.544400 -13.946400 0.000000
1.591200 -13.946400 0.000000
1.638000 -13.946400 0.000000
1.684800 -13.946400 0.000000
1.731600 -13.946400 0.000000
1.778400 -13.946400 0.000000
1.825200 -13.946400 0.000000
1.872000 -13.946400 0.000000
1.918800 -13.946400 0.000000
1.965600 -13.946400 0.000000
2.012400 -13.946400 0.000000
2.059200 -13.946400 0.000000
2.106000 -13.946400 0.000000
2.152800 -13.946400 0.000000
2.199600 -13.946400 0.000000
2.246400 -13.946400 0.000000
2.293200 -13.946400 0.000000
2.340000 -13.946400 0.000000
2.386800 -13.946400 0.000000
2.433600 -13.946400 0.000000
2.480400 -13.946400 0.000000
2.527200 -13.946400 0.000000
2.574000 -13.946400 0.000000
2.620800 -13.946400 0.000000
2.667600 -13.946400 0.000000
2.714400 -13.946400 0.000000
2.761200 -13.946400 0.000000
2.808000 -13.946400 0.000000
2.854800 -13.946400 0.000000
2.901600 -13.946400 0.000000
2.948400 -13.946400 0.000000
2.995200 -13.946400 0.000000
3.042000 -13.946400 0.000000
3.088800 -13.946400 0.000000
3.135600 -13.946400 0.000000
3.182400 -13.946400 0.000000
3.229200 -13.946400 0.000000
3.276000 -13.946400 0.000000
3.322800 -13.946400 0.000000
3.369600 -13.946400 0.000000
3.416400 -13.946400 0.000000
3.463200 -13.946400 0.000000
3.510000 -13.946400 0.000000
3.556800 -13.946400 0.000000
3.603600 -13.946400 0.000000
3.650400 -13.946400 0.000000
3.697200 -13.946400 0.000000
3.744000 -13.946400 0.000000
3.790800 -13.946400 0.000000
3.837600 -13.946400 0.000000
3.884400 -13.946400 0.000000
3.931200 -13.946400 0.000000
3.978000 -13.946400 0.000000
4.024800 -13.946400 0.000000
4.071600 -13.946400 0.000000
4.118400 -13.946400 0.000000
4.165200 -13.946400 0.000000
4.212000 -13.946400 0.000000
4.258800 -13.946400 0.000000
4.305600 -13.946400 0.000000
4.352400 -13.946400 0.000000
4.399200 -13.946400 0.000000
4.446000 -13.946400 0.000000
4.492800 -13.946400 0.000000
4.539600 -13.946400 0.000000
4.586400 -13.946400 0.000000
4.633200 -13.946400 0.000000
4.680000 -13.946400 0.000000
4.726800 -13.946400 0.000000
4.773600 -13.946400 0.000000
4.820400 -13.946400 0.000000
4.867200 -13.946400 0.000000
4.914000 -13.946400 0.000000
4.960800 -13.946400 0.000000
5.007600 -13.946400 0.000000
5.054400 -13.946400 0.000000
5.101200 -13.946400 0.000000
5.148000 -13.946400 0.000000
5.194800 -13.946400 0.000000
5.241600 -13.946400 0.000000
5.288400 -13.946400 0.000000
5.335200 -13.946400 0.000000
5.382000 -13.946400 0.000000
5.428800 -13.946400 0.000000
5.475600 -13.946400 0.000000
5.522400 -13.946400 0.000000
5.569200 -13.946400 0.000000
5.616000 -13.946400 0.000000
5.662800 -13.946400 0.000000
5.709600 -13.946400 0.000000
5.756400 -13.946400 0.000000
5.803200 -13.946400 0.000000
5.850000 -13.946400 0.000000
5.896800 -13.946400 0.000000
5.943600 -13.946400 0.000000
5.990400 -13.946400 0.000000
6.037200 -13.946400 0.000000
6.084000 -13.946400 0.000000
6.130800 -13.946400 0.000000
6.177600 -13.946400 0.000000
6.224400 -13.946400 0.000000
6.271200 -13.946400 0.000000
6.318000 -13.946400 0.000000
6.364800 -13.946400 0.000000
6.411600 -13.946400 0.000000
6.458400 -13.946400 0.000000
6.505200 -13.946400 0.000000
6.552000 -13.946400 0.000000
6.598800 -13.946400 0.000000
6.645600 -13.946400 0.000000
6.692400 -13.946400 0.000000
6.739200 -13.946400 0.000000
6.786000 -13.946400 0.000000
6.832800 -13.946400 0.000000
6.879600 -13.946400 0.000000
6.926400 -13.946400 0.000000
6.973200 -13.946400 0.000000
7.020000 -13.946400 0.000000
7.066800 -13.946400 0.000000
7.113600 -13.946400 0.000000
7.160400 -13.946400 0.000000
7.207200 -13.946400 0.000000
7.254000 -13.946400 0.000000
7.300800 -13.946400 0.000000
7.347600 -13.946400 0.000000
7.394400 -13.946400 0.000000
7.441200 -13.946400 0.000000
7.488000 -13.946400 0.000000
7.534800 -13.946400 0.000000
7.581600 -13.946400 0.000000
7.628400 -13.946400 0.000000
7.675200 -13.946400 0.000000
7.722000 -13.946400 0.000000
7.768800 -13.946400 0.000000
7.815600 -13.946400 0.000000
7.862400 -13.946400 0.000000
7.909200 -13.946400 0.000000
7.956000 -13.946400 0.000000
8.002800 -13.946400 0.000000
8.049600 -13.946400 0.000000
8.096400 -13.946400 0.000000
8.143200 -13.946400 0.000000
8.190000 -13.946400 0.000000
8.236800 -13.946400 0.000000
8.283600 -13.946400 0.000000
8.330400 -13.946400 0.000000
12.448800 -13.946400 0.000000
12.495600 -13.946400 0.000000
12.542400 -13.946400 0.000000
13.104000 -13.946400 0.000000
13.197600 -13.946400 0.000000
13.244400 -13.946400 0.000000
13.291200 -13.946400 0.000000
13.338000 -13.946400 0.000000
13.384800 -13.946400 0.000000
13.431600 -13.946400 0.000000
13.572000 -13.946400 0.000000
13.618800 -13.946400 0.000000
13.665600 -13.946400 0.000000
14.180400 -13.946400 0.000000
14.227200 -13.946400 0.000000
14.320800 -13.946400 0.000000
16.567200 -13.946400 0.000000
16.614000 -13.946400 0.000000
18.579600 -13.946400 0.000000
18.626400 -13.946400 0.000000
18.673200 -13.946400 0.000000
-18.720000 -13.899600 0.000000
-18.673200 -13.899600 0.000000
-18.626400 -13.899600 0.000000
-18.579600 -13.899600 -14.683144
-18.532800 -13.899600 -14.625496
-18.486000 -13.899600 -14.603102
-18.439200 -13.899600 -14.574720
-18.392400 -13.899600 -14.570934
-18.345600 -13.899600 -14.564395
-18.298800 -13.899600 -14.555255
-18.252000 -13.899600 -14.555255
-18.205200 -13.899600 -14.541131
-18.158400 -13.899600 -14.493952
-18.111600 -13.899600 -14.480622
-18.064800 -13.899600 -14.461418
-18.018000 -13.899600 -14.459549
-17.971200 -13.899600 -14.448890
-17.924400 -13.899600 -14.417164
-17.877600 -13.899600 -14.398493
-17.830800 -13.899600 -14.374998
-17.784000 -13.899600 -14.344742
-17.737200 -13.899600 -14.339545
-17.690400 -13.899600 -14.333605
-17.643600 -13.899600 -14.320526
-17.596800 -13.899600 -14.293204
-17.550000 -13.899600 -14.254984
-17.503200 -13.899600 -14.237575
-17.456400 -13.899600 -14.229649
-17.409600 -13.899600 -14.198037
-17.362800 -13.899600 -14.175998
-17.316000 -13.899600 -14.130386
-17.269200 -13.899600 -14.090428
-17.222400 -13.899600 -14.084912
-17.175600 -13.899600 -14.050982
-17.128800 -13.899600 -14.044921
-17.082000 -13.899600 -14.026731
-17.035200 -13.899600 -14.015818
-16.988400 -13.899600 -14.012946
-16.941600 -13.899600 -14.010614
-16.894800 -13.899600 -14.010614
-16.848000 -13.899600 -13.999042
-16.801200 -13.899600 -13.966569
-16.754400 -13.899600 -13.954032
-16.707600 -13.899600 -13.919009
-16.660800 -13.899600 -13.919009
-16.614000 -13.899600 -13.909337
-16.567200 -13.899600 -13.881797
-16.520400 -13.899600 -13.832161
-16.473600 -13.899600 -13.822732
-16.426800 -13.899600 -13.803753
-16.380000 -13.899600 -13.791757
-16.333200 -13.899600 -13.773473
-16.286400 -13.899600 -13.770864
-16.239600 -13.899600 -13.757158
-16.192800 -13.899600 -13.751526
-16.146000 -13.899600 -13.719295
-16.099200 -13.899600 -13.712437
-16.052400 -13.899600 -13.683385
-16.005600 -13.899600 -13.633150
-15.958800 -13.899600 -13.611927
-15.912000 -13.899600 -13.538012
-15.865200 -13.899600 -13.356228
-15.818400 -13.899600 -13.250586
-15.537600 -13.899600 -11.166260
-14.367600 -13.899600 5.113420
-14.320800 -13.899600 5.115963
-14.274000 -13.899600 5.138325
-14.227200 -13.899600 5.176396
-14.180400 -13.899600 5.219076
-14.133600 -13.899600 5.251572
-14.086800 -13.899600 5.270026
-14.040000 -13.899600 5.290562
-13.993200 -13.899600 5.313732
-13.946400 -13.899600 5.329652
-13.899600 -13.899600 5.348810
-13.852800 -13.899600 5.360810
-13.806000 -13.899600 5.371094
-13.759200 -13.899600 5.393755
-13.712400 -13.899600 5.407276
-13.665600 -13.899600 5.427685
-13.618800 -13.899600 5.433739
-13.572000 -13.899600 5.435961
-13.525200 -13.899600 5.438703
-13.478400 -13.899600 5.443757
-13.431600 -13.899600 5.450589
-13.384800 -13.899600 5.451464
-13.338000 -13.899600 5.453762
-13.291200 -13.899600 5.455256
-13.244400 -13.899600 5.462185
-13.197600 -13.899600 5.464489
-13.150800 -13.899600 5.474984
-13.104000 -13.899600 5.502707
-13.057200 -13.899600 5.538565
-13.010400 -13.899600 5.583625
-12.963600 -13.899600 5.630037
-5.990400 -13.899600 12.305496
-5.943600 -13.899600 11.580525
-5.896800 -13.899600 8.405495
-5.850000 -13.899600 8.184301
-5.803200 -13.899600 8.125755
-5.756400 -13.899600 8.113999
-5.709600 -13.899600 8.070460
-5.662800 -13.899600 7.970332
-5.616000 -13.899600 7.921186
-5.569200 -13.899600 7.878491
-5.522400 -13.899600 7.797385
-5.475600 -13.899600 7.764459
-5.428800 -13.899600 7.703937
-5.382000 -13.899600 7.603939
-5.335200 -13.899600 7.570612
-5.288400 -13.899600 7.515411
-5.241600 -13.899600 7.449240
-5.194800 -13.899600 7.440763
-5.148000 -13.899600 7.421531
-5.101200 -13.899600 7.361693
-5.054400 -13.899600 7.304291
-5.007600 -13.899600 7.247893
-4.960800 -13.899600 7.221689
-4.914000 -13.899600 7.184115
-4.867200 -13.899600 7.156693
-4.820400 -13.899600 7.138644
-4.773600 -13.899600 7.108505
-4.726800 -13.899600 7.065035
-4.680000 -13.899600 7.032246
-4.633200 -13.899600 6.999026
-4.586400 -13.899600 6.955542
-4.539600 -13.899600 6.936583
-4.492800 -13.899600 6.921301
-4.446000 -13.899600 6.876144
-4.399200 -13.899600 6.868961
-4.352400 -13.899600 6.853538
-4.305600 -13.899600 6.812468
-4.258800 -13.899600 6.745232
-4.212000 -13.899600 6.710164
-4.165200 -13.899600 6.683996
-4.118400 -13.899600 6.674795
-4.071600 -13.899600 6.650772
-4.024800 -13.899600 6.645113
-3.978000 -13.899600 6.636204
-3.931200 -13.899600 6.597945
-3.884400 -13.899600 6.580582
-3.837600 -13.899600 6.541467
-3.790800 -13.899600 6.516711
-3.744000 -13.899600 6.489228
-3.697200 -13.899600 6.443454
-3.650400 -13.899600 6.425115
-3.603600 -13.899600 6.418611
-3.556800 -13.899600 6.411204
-3.510000 -13.899600 6.410366
-3.463200 -13.899600 6.399176
-3.416400 -13.899600 6.383152
-3.369600 -13.899600 6.383152
-3.322800 -13.899600 6.383152
-3.276000 -13.899600 6.373171
-3.229200 -13.899600 6.363570
-3.182400 -13.899600 6.285221
-3.135600 -13.899600 6.232300
-3.088800 -13.899600 6.223655
-3.042000 -13.899600 6.215831
-2.995200 -13.899600 6.216692
-2.948400 -13.899600 6.201892
-2.901600 -13.899600 6.201892
-2.854800 -13.899600 6.207079
-2.808000 -13.899600 6.190136
-2.761200 -13.899600 6.190136
-2.714400 -13.899600 6.185878
-2.667600 -13.899600 6.183520
-2.620800 -13.899600 6.149621
-2.574000 -13.899600 6.143034
-2.527200 -13.899600 6.143034
-2.480400 -13.899600 6.152917
-2.433600 -13.899600 6.132340
-2.386800 -13.899600 6.132340
-2.340000 -13.899600 6.120458
-2.293200 -13.899600 6.075027
-2.246400 -13.899600 6.070749
-2.199600 -13.899600 6.061735
-2.152800 -13.899600 6.009667
-2.106000 -13.899600 6.004890
-2.059200 -13.899600 5.984278
-2.012400 -13.899600 5.964425
-1.965600 -13.899600 5.942061
-1.918800 -13.899600 5.917460
-1.872000 -13.899600 5.915488
-1.825200 -13.899600 5.917959
-1.778400 -13.899600 5.919020
-1.731600 -13.899600 5.916517
-1.684800 -13.899600 5.916517
-1.638000 -13.899600 5.931736
-1.591200 -13.899600 5.936646
-1.544400 -13.899600 5.944756
-1.497600 -13.899600 5.931171
-1.450800 -13.899600 5.931736
-1.404000 -13.899600 5.925720
-1.357200 -13.899600 5.925720
-1.310400 -13.899600 5.901580
-1.263600 -13.899600 5.887068
-1.216800 -13.899600 5.868390
-1.170000 -13.899600 5.868390
-1.123200 -13.899600 5.860736
-1.076400 -13.899600 5.859931
-1.029600 -13.899600 5.866164
-0.982800 -13.899600 5.859931
-0.936000 -13.899600 5.849899
-0.889200 -13.899600 5.860736
-0.842400 -13.899600 5.840581
-0.795600 -13.899600 5.833835
-0.748800 -13.899600 5.823321
-0.702000 -13.899600 5.800903
-0.655200 -13.899600 5.800903
-0.608400 -13.899600 5.794503
-0.561600 -13.899600 5.798875
-0.514800 -13.899600 5.822677
-0.468000 -13.899600 5.812811
-0.421200 -13.899600 5.803009
-0.374400 -13.899600 5.803009
-0.327600 -13.899600 5.802417
-0.280800 -13.899600 5.811847
-0.234000 -13.899600 5.811847
-0.187200 -13.899600 5.806802
-0.140400 -13.899600 5.811483
-0.093600 -13.899600 5.816781
-0.046800 -13.899600 5.812453
0.000000 -13.899600 5.812453
0.046800 -13.899600 5.800986
0.093600 -13.899600 5.791503
0.140400 -13.899600 5.779217
0.187200 -13.899600 5.779217
0.234000 -13.899600 5.758663
0.280800 -13.899600 5.755705
0.327600 -13.899600 5.762572
0.374400 -13.899600 5.781505
0.421200 -13.899600 5.782850
0.468000 -13.899600 5.781505
0.514800 -13.899600 5.779708
0.561600 -13.899600 5.792601
0.608400 -13.899600 5.797566
0.655200 -13.899600 5.794834
0.702000 -13.899600 5.787860
0.748800 -13.899600 5.797566
0.795600 -13.899600 5.814843
0.842400 -13.899600 5.814843
0.889200 -13.899600 5.814843
0.936000 -13.899600 5.822522
0.982800 -13.899600 5.826666
1.029600 -13.899600 5.822522
1.076400 -13.899600 5.822522
1.123200 -13.899600 5.826671
1.170000 -13.899600 5.826666
1.216800 -13.899600 5.806644
1.263600 -13.899600 5.804073
1.310400 -13.899600 5.799665
1.357200 -13.899600 5.771828
1.404000 -13.899600 5.771828
1.450800 -13.899600 5.777815
1.497600 -13.899600 5.802964
1.544400 -13.899600 5.810628
1.591200 -13.899600 5.823101
1.638000 -13.899600 5.830688
1.684800 -13.899600 5.843850
1.731600 -13.899600 5.861946
1.778400 -13.899600 5.843850
1.825200 -13.899600 5.843850
1.872000 -13.899600 5.855748
1.918800 -13.899600 5.862021
1.965600 -13.899600 5.867695
2.012400 -13.899600 5.869545
2.059200 -13.899600 5.877636
2.106000 -13.899600 5.887602
2.152800 -13.899600 5.905935
2.199600 -13.899600 5.906845
2.246400 -13.899600 5.906190
2.293200 -13.899600 5.904654
2.340000 -13.899600 5.906845
2.386800 -13.899600 5.919146
2.433600 -13.899600 5.930841
2.480400 -13.899600 5.944631
2.527200 -13.899600 5.953565
2.574000 -13.899600 5.963895
2.620800 -13.899600 5.992387
2.667600 -13.899600 5.997916
2.714400 -13.899600 5.997561
2.761200 -13.899600 6.003524
2.808000 -13.899600 6.009238
2.854800 -13.899600 6.009238
2.901600 -13.899600 6.009238
2.948400 -13.899600 5.982925
2.995200 -13.899600 5.982055
3.042000 -13.899600 5.991580
3.088800 -13.899600 5.991797
3.135600 -13.899600 6.009755
3.182400 -13.899600 6.028802
3.229200 -13.899600 6.028802
3.276000 -13.899600 6.042976
3.322800 -13.899600 6.047466
3.369600 -13.899600 6.054643
3.416400 -13.899600 6.061099
3.463200 -13.899600 6.061099
3.510000 -13.899600 6.093598
3.556800 -13.899600 6.098765
3.603600 -13.899600 6.122753
3.650400 -13.899600 6.134960
3.697200 -13.899600 6.205510
3.744000 -13.899600 6.216106
3.790800 -13.899600 6.216106
3.837600 -13.899600 6.207946
3.884400 -13.899600 6.205510
3.931200 -13.899600 6.205510
3.978000 -13.899600 6.205233
4.024800 -13.899600 6.205233
4.071600 -13.899600 6.216613
4.118400 -13.899600 6.229377
4.165200 -13.899600 6.279607
4.212000 -13.899600 6.291455
4.258800 -13.899600 6.307230
4.305600 -13.899600 6.307230
4.352400 -13.899600 6.304932
4.399200 -13.899600 6.325142
4.446000 -13.899600 6.326327
4.492800 -13.899600 6.333179
4.539600 -13.899600 6.326327
4.586400 -13.899600 6.322872
4.633200 -13.899600 6.345484
4.680000 -13.899600 6.363066
4.726800 -13.899600 6.393054
4.773600 -13.899600 6.423600
4.820400 -13.899600 6.453257
4.867200 -13.899600 6.466716
4.914000 -13.899600 6.477444
4.960800 -13.899600 6.517725
5.007600 -13.899600 6.529999
5.054400 -13.899600 6.529354
5.101200 -13.899600 6.524737
5.148000 -13.899600 6.529354
5.194800 -13.899600 6.541885
5.241600 -13.899600 6.568468
5.288400 -13.899600 6.573417
5.335200 -13.899600 6.600159
5.382000 -13.899600 6.608626
5.428800 -13.899600 6.635450
5.475600 -13.899600 6.676521
5.522400 -13.899600 6.685128
5.569200 -13.899600 6.685128
5.616000 -13.899600 6.686757
5.662800 -13.899600 6.700646
5.709600 -13.899600 6.725168
5.756400 -13.899600 6.770992
5.803200 -13.899600 6.821995
5.850000 -13.899600 6.827606
5.896800 -13.899600 6.833529
5.943600 -13.899600 6.859580
5.990400 -13.899600 6.867942
6.037200 -13.899600 6.880219
6.084000 -13.899600 6.896214
6.130800 -13.899600 6.912254
6.177600 -13.899600 6.941934
6.224400 -13.899600 6.978153
6.271200 -13.899600 6.974454
6.318000 -13.899600 6.990977
6.364800 -13.899600 7.017352
6.411600 -13.899600 7.029914
6.458400 -13.899600 7.098580
6.505200 -13.899600 7.112249
6.552000 -13.899600 7.150172
6.598800 -13.899600 7.165306
6.645600 -13.899600 7.184744
6.692400 -13.899600 7.223844
6.739200 -13.899600 7.240824
6.786000 -13.899600 7.246556
6.832800 -13.899600 7.290901
6.879600 -13.899600 7.308349
6.926400 -13.899600 7.319146
6.973200 -13.899600 7.333055
7.020000 -13.899600 7.359330
7.066800 -13.899600 7.383208
7.113600 -13.899600 7.403338
7.160400 -13.899600 7.410527
7.207200 -13.899600 7.435498
7.254000 -13.899600 7.460383
7.300800 -13.899600 7.502319
7.347600 -13.899600 7.542971
7.394400 -13.899600 7.580616
7.441200 -13.899600 7.594586
7.488000 -13.899600 7.618033
7.534800 -13.899600 7.655174
7.581600 -13.899600 7.714222
7.628400 -13.899600 7.727096
7.675200 -13.899600 7.735993
7.722000 -13.899600 7.768956
7.768800 -13.899600 7.832162
7.815600 -13.899600 7.882071
7.862400 -13.899600 7.938524
7.909200 -13.899600 7.995671
7.956000 -13.899600 8.034088
8.002800 -13.899600 8.057744
8.049600 -13.899600 8.096687
8.096400 -13.899600 8.219988
8.143200 -13.899600 8.269586
8.190000 -13.899600 8.269586
8.236800 -13.899600 8.268103
8.283600 -13.899600 8.018065
12.963600 -13.899600 7.504107
13.010400 -13.899600 7.504107
13.057200 -13.899600 7.509888
13.104000 -13.899600 7.514485
13.150800 -13.899600 7.514056
13.197600 -13.899600 7.518655
13.244400 -13.899600 7.524889
13.291200 -13.899600 7.536865
13.338000 -13.899600 7.536865
13.384800 -13.899600 7.536865
13.572000 -13.899600 7.559210
14.133600 -13.899600 7.597226
14.180400 -13.899600 7.601625
14.227200 -13.899600 7.620622
14.274000 -13.899600 7.608197
14.320800 -13.899600 7.620622
14.367600 -13.899600 7.620622
14.414400 -13.899600 7.650613
15.958800 -13.899600 6.285929
16.005600 -13.899600 6.285929
16.567200 -13.899600 3.939572
16.614000 -13.899600 3.700531
17.082000 -13.899600 1.636339
17.128800 -13.899600 1.309430
18.486000 -13.899600 -3.939197
18.532800 -13.899600 -3.955655
18.579600 -13.899600 0.000000
-18.720000 -13.852800 0.000000
-18.673200 -13.852800 0.000000
-18.626400 -13.852800 0.000000
-18.579600 -13.852800 -14.724532
-18.532800 -13.852800 -14.643060
-18.486000 -13.852800 -14.632468
-18.439200 -13.852800 -14.628010
-18.392400 -13.852800 -14.598943
-18.345600 -13.852800 -14.571117
-18.298800 -13.852800 -14.561478
-18.252000 -13.852800 -14.561478
-18.205200 -13.852800 -14.556803
-18.158400 -13.852800 -14.506459
-18.111600 -13.852800 -14.487214
-18.064800 -13.852800 -14.459622
-18.018000 -13.852800 -14.453225
-17.971200 -13.852800 -14.447000
-17.924400 -13.852800 -14.417164
-17.877600 -13.852800 -14.396130
-17.830800 -13.852800 -14.347713
-17.784000 -13.852800 -14.326519
-17.737200 -13.852800 -14.321164
-17.690400 -13.852800 -14.320526
-17.643600 -13.852800 -14.293204
-17.596800 -13.852800 -14.256612
-17.550000 -13.852800 -14.252897
-17.503200 -13.852800 -14.237575
-17.456400 -13.852800 -14.221891
-17.409600 -13.852800 -14.217976
-17.362800 -13.852800 -14.214336
-17.316000 -13.852800 -14.174710
-17.269200 -13.852800 -14.136972
-17.222400 -13.852800 -14.131705
-17.175600 -13.852800 -14.111865
-17.128800 -13.852800 -14.090428
-17.082000 -13.852800 -14.050929
-17.035200 -13.852800 -14.017735
-16.988400 -13.852800 -14.012946
-16.941600 -13.852800 -14.010614
-16.894800 -13.852800 -14.010614
-16.848000 -13.852800 -13.999042
-16.801200 -13.852800 -13.980472
-16.754400 -13.852800 -13.980295
-16.707600 -13.852800 -13.954032
-16.660800 -13.852800 -13.950772
-16.614000 -13.852800 -13.947435
-16.567200 -13.852800 -13.919009
-16.520400 -13.852800 -13.909337
-16.473600 -13.852800 -13.871330
-16.426800 -13.852800 -13.852555
-16.380000 -13.852800 -13.832623
-16.333200 -13.852800 -13.822732
-16.286400 -13.852800 -13.786976
-16.239600 -13.852800 -13.770864
-16.192800 -13.852800 -13.770399
-16.146000 -13.852800 -13.737480
-16.099200 -13.852800 -13.719295
-16.052400 -13.852800 -13.683385
-16.005600 -13.852800 -13.652508
-15.958800 -13.852800 -13.611927
-15.912000 -13.852800 -13.546373
-15.865200 -13.852800 -13.356228
-14.414400 -13.852800 5.118509
-14.367600 -13.852800 5.138325
-14.320800 -13.852800 5.163564
-14.274000 -13.852800 5.177849
-14.227200 -13.852800 5.215964
-14.180400 -13.852800 5.240634
-14.133600 -13.852800 5.270026
-14.086800 -13.852800 5.286489
-14.040000 -13.852800 5.298940
-13.993200 -13.852800 5.322319
-13.946400 -13.852800 5.341561
-13.899600 -13.852800 5.353221
-13.852800 -13.852800 5.384613
-13.806000 -13.852800 5.393831
-13.759200 -13.852800 5.407276
-13.712400 -13.852800 5.427685
-13.665600 -13.852800 5.432263
-13.618800 -13.852800 5.433739
-13.572000 -13.852800 5.435961
-13.525200 -13.852800 5.438703
-13.478400 -13.852800 5.443757
-13.431600 -13.852800 5.450589
-13.384800 -13.852800 5.450823
-13.338000 -13.852800 5.452108
-13.291200 -13.852800 5.455256
-13.244400 -13.852800 5.464489
-13.197600 -13.852800 5.470843
-13.150800 -13.852800 5.495046
-13.104000 -13.852800 5.538565
-13.057200 -13.852800 5.570462
-13.010400 -13.852800 5.658713
-12.963600 -13.852800 5.698397
-5.990400 -13.852800 12.216095
-5.943600 -13.852800 8.948265
-5.896800 -13.852800 8.331333
-5.850000 -13.852800 8.135499
-5.803200 -13.852800 8.121369
-5.756400 -13.852800 8.113999
-5.709600 -13.852800 8.070460
-5.662800 -13.852800 7.956670
-5.616000 -13.852800 7.911812
-5.569200 -13.852800 7.847428
-5.522400 -13.852800 7.785225
-5.475600 -13.852800 7.748670
-5.428800 -13.852800 7.689936
-5.382000 -13.852800 7.603939
-5.335200 -13.852800 7.572897
-5.288400 -13.852800 7.523693
-5.241600 -13.852800 7.445889
-5.194800 -13.852800 7.438192
-5.148000 -13.852800 7.416113
-5.101200 -13.852800 7.330544
-5.054400 -13.852800 7.304291
-5.007600 -13.852800 7.259264
-4.960800 -13.852800 7.215792
-4.914000 -13.852800 7.166018
-4.867200 -13.852800 7.156693
-4.820400 -13.852800 7.138644
-4.773600 -13.852800 7.105737
-4.726800 -13.852800 7.032246
-4.680000 -13.852800 7.017119
-4.633200 -13.852800 6.973690
-4.586400 -13.852800 6.948753
-4.539600 -13.852800 6.939756
-4.492800 -13.852800 6.922415
-4.446000 -13.852800 6.876144
-4.399200 -13.852800 6.868864
-4.352400 -13.852800 6.852124
-4.305600 -13.852800 6.793151
-4.258800 -13.852800 6.740080
-4.212000 -13.852800 6.705464
-4.165200 -13.852800 6.683936
-4.118400 -13.852800 6.677374
-4.071600 -13.852800 6.659236
-4.024800 -13.852800 6.645113
-3.978000 -13.852800 6.636204
-3.931200 -13.852800 6.597945
-3.884400 -13.852800 6.580582
-3.837600 -13.852800 6.541467
-3.790800 -13.852800 6.530229
-3.744000 -13.852800 6.491482
-3.697200 -13.852800 6.451067
-3.650400 -13.852800 6.425654
-3.603600 -13.852800 6.421350
-3.556800 -13.852800 6.411204
-3.510000 -13.852800 6.410366
-3.463200 -13.852800 6.399176
-3.416400 -13.852800 6.383152
-3.369600 -13.852800 6.377426
-3.322800 -13.852800 6.376374
-3.276000 -13.852800 6.360064
-3.229200 -13.852800 6.335059
-3.182400 -13.852800 6.279073
-3.135600 -13.852800 6.232474
-3.088800 -13.852800 6.223655
-3.042000 -13.852800 6.216692
-2.995200 -13.852800 6.223655
-2.948400 -13.852800 6.216692
-2.901600 -13.852800 6.216692
-2.854800 -13.852800 6.216692
-2.808000 -13.852800 6.191095
-2.761200 -13.852800 6.190136
-2.714400 -13.852800 6.183882
-2.667600 -13.852800 6.165654
-2.620800 -13.852800 6.152917
-2.574000 -13.852800 6.132340
-2.527200 -13.852800 6.132340
-2.480400 -13.852800 6.152917
-2.433600 -13.852800 6.127098
-2.386800 -13.852800 6.123981
-2.340000 -13.852800 6.083467
-2.293200 -13.852800 6.061735
-2.246400 -13.852800 6.051500
-2.199600 -13.852800 6.037252
-2.152800 -13.852800 6.005206
-2.106000 -13.852800 6.001039
-2.059200 -13.852800 5.984278
-2.012400 -13.852800 5.967943
-1.965600 -13.852800 5.947475
-1.918800 -13.852800 5.915488
-1.872000 -13.852800 5.917460
-1.825200 -13.852800 5.928857
-1.778400 -13.852800 5.917633
-1.731600 -13.852800 5.917633
-1.684800 -13.852800 5.928857
-1.638000 -13.852800 5.941652
-1.591200 -13.852800 5.944756
-1.544400 -13.852800 5.959399
-1.497600 -13.852800 5.941652
-1.450800 -13.852800 5.945042
-1.404000 -13.852800 5.931736
-1.357200 -13.852800 5.931736
-1.310400 -13.852800 5.904763
-1.263600 -13.852800 5.887068
-1.216800 -13.852800 5.867585
-1.170000 -13.852800 5.866164
-1.123200 -13.852800 5.857972
-1.076400 -13.852800 5.838310
-1.029600 -13.852800 5.859054
-0.982800 -13.852800 5.844250
-0.936000 -13.852800 5.838310
-0.889200 -13.852800 5.849899
-0.842400 -13.852800 5.836665
-0.795600 -13.852800 5.833835
-0.748800 -13.852800 5.827793
-0.702000 -13.852800 5.800903
-0.655200 -13.852800 5.800903
-0.608400 -13.852800 5.798875
-0.561600 -13.852800 5.800903
-0.514800 -13.852800 5.822677
-0.468000 -13.852800 5.816687
-0.421200 -13.852800 5.812811
-0.374400 -13.852800 5.803009
-0.327600 -13.852800 5.799256
-0.280800 -13.852800 5.802417
-0.234000 -13.852800 5.802417
-0.187200 -13.852800 5.802417
-0.140400 -13.852800 5.802417
-0.093600 -13.852800 5.811483
-0.046800 -13.852800 5.811847
0.000000 -13.852800 5.817396
0.046800 -13.852800 5.811483
0.093600 -13.852800 5.806802
0.140400 -13.852800 5.780420
0.187200 -13.852800 5.782850
0.234000 -13.852800 5.774931
0.280800 -13.852800 5.773510
0.327600 -13.852800 5.775087
0.374400 -13.852800 5.781505
0.421200 -13.852800 5.782850
0.468000 -13.852800 5.794834
0.514800 -13.852800 5.792601
0.561600 -13.852800 5.794834
0.608400 -13.852800 5.800510
0.655200 -13.852800 5.794834
0.702000 -13.852800 5.797566
0.748800 -13.852800 5.797566
0.795600 -13.852800 5.797566
0.842400 -13.852800 5.797566
0.889200 -13.852800 5.800227
0.936000 -13.852800 5.805081
0.982800 -13.852800 5.818454
1.029600 -13.852800 5.818454
1.076400 -13.852800 5.822522
1.123200 -13.852800 5.846923
1.170000 -13.852800 5.852043
1.216800 -13.852800 5.846923
1.263600 -13.852800 5.826160
1.310400 -13.852800 5.823116
1.357200 -13.852800 5.806361
1.404000 -13.852800 5.789472
1.450800 -13.852800 5.801910
1.497600 -13.852800 5.806361
1.544400 -13.852800 5.815104
1.591200 -13.852800 5.823101
1.638000 -13.852800 5.830688
1.684800 -13.852800 5.838622
1.731600 -13.852800 5.843850
1.778400 -13.852800 5.843850
1.825200 -13.852800 5.844882
1.872000 -13.852800 5.858516
1.918800 -13.852800 5.858516
1.965600 -13.852800 5.865078
2.012400 -13.852800 5.869545
2.059200 -13.852800 5.887602
2.106000 -13.852800 5.889610
2.152800 -13.852800 5.906190
2.199600 -13.852800 5.910167
2.246400 -13.852800 5.909955
2.293200 -13.852800 5.908013
2.340000 -13.852800 5.909955
2.386800 -13.852800 5.919146
2.433600 -13.852800 5.920475
2.480400 -13.852800 5.925807
2.527200 -13.852800 5.944631
2.574000 -13.852800 5.947339
2.620800 -13.852800 5.968400
2.667600 -13.852800 5.991774
2.714400 -13.852800 5.986814
2.761200 -13.852800 5.991774
2.808000 -13.852800 5.997561
2.854800 -13.852800 5.997561
2.901600 -13.852800 5.992145
2.948400 -13.852800 5.984430
2.995200 -13.852800 5.991580
3.042000 -13.852800 5.991797
3.088800 -13.852800 6.009238
3.135600 -13.852800 5.991797
3.182400 -13.852800 6.016574
3.229200 -13.852800 6.023288
3.276000 -13.852800 6.042976
3.322800 -13.852800 6.047466
3.369600 -13.852800 6.055526
3.416400 -13.852800 6.061748
3.463200 -13.852800 6.068105
3.510000 -13.852800 6.094674
3.556800 -13.852800 6.098765
3.603600 -13.852800 6.113038
3.650400 -13.852800 6.115584
3.697200 -13.852800 6.179660
3.744000 -13.852800 6.195209
3.790800 -13.852800 6.205510
3.837600 -13.852800 6.196090
3.884400 -13.852800 6.196090
3.931200 -13.852800 6.199564
3.978000 -13.852800 6.196090
4.024800 -13.852800 6.196090
4.071600 -13.852800 6.210215
4.118400 -13.852800 6.222722
4.165200 -13.852800 6.249374
4.212000 -13.852800 6.282726
4.258800 -13.852800 6.303711
4.305600 -13.852800 6.303711
4.352400 -13.852800 6.303711
4.399200 -13.852800 6.325142
4.446000 -13.852800 6.333179
4.492800 -13.852800 6.339623
4.539600 -13.852800 6.339983
4.586400 -13.852800 6.333179
4.633200 -13.852800 6.358503
4.680000 -13.852800 6.367983
4.726800 -13.852800 6.399110
4.773600 -13.852800 6.435990
4.820400 -13.852800 6.462512
4.867200 -13.852800 6.463667
4.914000 -13.852800 6.477242
4.960800 -13.852800 6.507413
5.007600 -13.852800 6.524737
5.054400 -13.852800 6.524737
5.101200 -13.852800 6.524737
5.148000 -13.852800 6.529354
5.194800 -13.852800 6.560123
5.241600 -13.852800 6.572564
5.288400 -13.852800 6.572564
5.335200 -13.852800 6.600159
5.382000 -13.852800 6.607821
5.428800 -13.852800 6.630217
5.475600 -13.852800 6.676196
5.522400 -13.852800 6.685128
5.569200 -13.852800 6.685128
5.616000 -13.852800 6.688809
5.662800 -13.852800 6.700646
5.709600 -13.852800 6.733001
5.756400 -13.852800 6.755072
5.803200 -13.852800 6.808093
5.850000 -13.852800 6.827606
5.896800 -13.852800 6.833529
5.943600 -13.852800 6.859446
5.990400 -13.852800 6.867942
6.037200 -13.852800 6.882030
6.084000 -13.852800 6.924962
6.130800 -13.852800 6.934516
6.177600 -13.852800 6.955254
6.224400 -13.852800 6.983205
6.271200 -13.852800 6.982070
6.318000 -13.852800 6.992077
6.364800 -13.852800 7.022982
6.411600 -13.852800 7.045317
6.458400 -13.852800 7.112249
6.505200 -13.852800 7.112249
6.552000 -13.852800 7.150172
6.598800 -13.852800 7.165306
6.645600 -13.852800 7.183640
6.692400 -13.852800 7.217840
6.739200 -13.852800 7.240824
6.786000 -13.852800 7.261915
6.832800 -13.852800 7.312440
6.879600 -13.852800 7.319146
6.926400 -13.852800 7.325964
6.973200 -13.852800 7.349395
7.020000 -13.852800 7.378919
7.066800 -13.852800 7.386906
7.113600 -13.852800 7.403453
7.160400 -13.852800 7.411475
7.207200 -13.852800 7.435498
7.254000 -13.852800 7.460383
7.300800 -13.852800 7.483833
7.347600 -13.852800 7.532928
7.394400 -13.852800 7.556425
7.441200 -13.852800 7.585307
7.488000 -13.852800 7.604245
7.534800 -13.852800 7.639237
7.581600 -13.852800 7.671987
7.628400 -13.852800 7.696730
7.675200 -13.852800 7.734214
7.722000 -13.852800 7.770403
7.768800 -13.852800 7.832162
7.815600 -13.852800 7.864854
7.862400 -13.852800 7.938524
7.909200 -13.852800 7.998649
7.956000 -13.852800 8.025714
8.002800 -13.852800 8.078565
8.049600 -13.852800 8.092754
8.096400 -13.852800 8.195005
8.143200 -13.852800 8.266179
8.190000 -13.852800 8.266179
8.236800 -13.852800 8.199276
8.283600 -13.852800 8.025255
8.330400 -13.852800 4.911134
12.963600 -13.852800 7.504107
13.010400 -13.852800 7.508701
13.057200 -13.852800 7.513630
13.104000 -13.852800 7.515718
13.150800 -13.852800 7.514056
13.197600 -13.852800 7.528072
13.244400 -13.852800 7.527726
13.291200 -13.852800 7.536865
13.338000 -13.852800 7.536865
13.665600 -13.852800 7.559210
13.712400 -13.852800 7.567058
13.806000 -13.852800 7.582196
13.852800 -13.852800 7.598432
13.899600 -13.852800 7.598432
13.946400 -13.852800 7.598432
13.993200 -13.852800 7.585974
14.086800 -13.852800 7.596398
14.274000 -13.852800 7.622589
14.320800 -13.852800 7.644080
14.367600 -13.852800 7.644080
14.461200 -13.852800 7.610630
15.584400 -13.852800 6.267560
15.958800 -13.852800 6.283231
16.567200 -13.852800 3.963529
16.614000 -13.852800 3.785485
17.082000 -13.852800 1.816795
17.128800 -13.852800 1.491769
18.486000 -13.852800 -3.905759
18.532800 -13.852800 -3.939197
-18.720000 -13.806000 0.000000
-18.673200 -13.806000 0.000000
-18.626400 -13.806000 0.000000
-18.579600 -13.806000 -14.739020
-18.532800 -13.806000 -14.658703
-18.486000 -13.806000 -14.650923
-18.439200 -13.806000 -14.643060
-18.392400 -13.806000 -14.616532
-18.345600 -13.806000 -14.571117
-18.298800 -13.806000 -14.561478
-18.252000 -13.806000 -14.561478
-18.205200 -13.806000 -14.561478
-18.158400 -13.806000 -14.506459
-18.111600 -13.806000 -14.493952
-18.064800 -13.806000 -14.453051
-18.018000 -13.806000 -14.447000
-17.971200 -13.806000 -14.416191
-17.924400 -13.806000 -14.405632
-17.877600 -13.806000 -14.348553
-17.830800 -13.806000 -14.344742
-17.784000 -13.806000 -14.320526
-17.737200 -13.806000 -14.304370
-17.690400 -13.806000 -14.301350
-17.643600 -13.806000 -14.273869
-17.596800 -13.806000 -14.254736
-17.550000 -13.806000 -14.248998
-17.503200 -13.806000 -14.248998
-17.456400 -13.806000 -14.232012
-17.409600 -13.806000 -14.221891
-17.362800 -13.806000 -14.221891
-17.316000 -13.806000 -14.198037
-17.269200 -13.806000 -14.197050
-17.222400 -13.806000 -14.181453
-17.175600 -13.806000 -14.131705
-17.128800 -13.806000 -14.112851
-17.082000 -13.806000 -14.090428
-17.035200 -13.806000 -14.056565
-16.988400 -13.806000 -14.026731
-16.941600 -13.806000 -14.010876
-16.894800 -13.806000 -14.010876
-16.848000 -13.806000 -13.999042
-16.801200 -13.806000 -13.980472
-16.754400 -13.806000 -13.980472
-16.707600 -13.806000 -13.980295
-16.660800 -13.806000 -13.966569
-16.614000 -13.806000 -13.950277
-16.567200 -13.806000 -13.947435
-16.520400 -13.806000 -13.911025
-16.473600 -13.806000 -13.909653
-16.426800 -13.806000 -13.881797
-16.380000 -13.806000 -13.882029
-16.333200 -13.806000 -13.871330
-16.286400 -13.806000 -13.855849
-16.239600 -13.806000 -13.814210
-16.192800 -13.806000 -13.809741
-16.146000 -13.806000 -13.769849
-16.099200 -13.806000 -13.719295
-16.052400 -13.806000 -13.681500
-16.005600 -13.806000 -13.644725
-15.958800 -13.806000 -13.610092
-15.912000 -13.806000 -13.500708
-14.508000 -13.806000 5.036973
-14.461200 -13.806000 5.114569
-14.414400 -13.806000 5.132265
-14.367600 -13.806000 5.168311
-14.320800 -13.806000 5.196585
-14.274000 -13.806000 5.219195
-14.227200 -13.806000 5.236533
-14.180400 -13.806000 5.256779
-14.133600 -13.806000 5.290360
-14.086800 -13.806000 5.295455
-14.040000 -13.806000 5.313107
-13.993200 -13.806000 5.341561
-13.946400 -13.806000 5.352723
-13.899600 -13.806000 5.384613
-13.852800 -13.806000 5.393831
-13.806000 -13.806000 5.403652
-13.759200 -13.806000 5.419134
-13.712400 -13.806000 5.428720
-13.665600 -13.806000 5.432263
-13.618800 -13.806000 5.433437
-13.572000 -13.806000 5.435961
-13.525200 -13.806000 5.437497
-13.478400 -13.806000 5.442548
-13.431600 -13.806000 5.446666
-13.384800 -13.806000 5.450823
-13.338000 -13.806000 5.452108
-13.291200 -13.806000 5.455256
-13.244400 -13.806000 5.467170
-13.197600 -13.806000 5.485243
-13.150800 -13.806000 5.524007
-13.104000 -13.806000 5.565623
-13.057200 -13.806000 5.630037
-5.990400 -13.806000 12.256493
-5.943600 -13.806000 8.948265
-5.896800 -13.806000 8.333860
-5.850000 -13.806000 8.131181
-5.803200 -13.806000 8.117585
-5.756400 -13.806000 8.103239
-5.709600 -13.806000 8.005209
-5.662800 -13.806000 7.924045
-5.616000 -13.806000 7.875642
-5.569200 -13.806000 7.807960
-5.522400 -13.806000 7.784241
-5.475600 -13.806000 7.720959
-5.428800 -13.806000 7.649729
-5.382000 -13.806000 7.603939
-5.335200 -13.806000 7.580384
-5.288400 -13.806000 7.515411
-5.241600 -13.806000 7.451223
-5.194800 -13.806000 7.438207
-5.148000 -13.806000 7.416113
-5.101200 -13.806000 7.375791
-5.054400 -13.806000 7.327238
-5.007600 -13.806000 7.260135
-4.960800 -13.806000 7.213670
-4.914000 -13.806000 7.161120
-4.867200 -13.806000 7.152607
-4.820400 -13.806000 7.137271
-4.773600 -13.806000 7.105737
-4.726800 -13.806000 7.066980
-4.680000 -13.806000 7.032246
-4.633200 -13.806000 6.994937
-4.586400 -13.806000 6.955542
-4.539600 -13.806000 6.943646
-4.492800 -13.806000 6.929383
-4.446000 -13.806000 6.882796
-4.399200 -13.806000 6.868864
-4.352400 -13.806000 6.845976
-4.305600 -13.806000 6.777888
-4.258800 -13.806000 6.742691
-4.212000 -13.806000 6.710151
-4.165200 -13.806000 6.703436
-4.118400 -13.806000 6.685050
-4.071600 -13.806000 6.674795
-4.024800 -13.806000 6.659084
-3.978000 -13.806000 6.634580
-3.931200 -13.806000 6.598534
-3.884400 -13.806000 6.580582
-3.837600 -13.806000 6.539354
-3.790800 -13.806000 6.530229
-3.744000 -13.806000 6.506495
-3.697200 -13.806000 6.484044
-3.650400 -13.806000 6.434451
-3.603600 -13.806000 6.425115
-3.556800 -13.806000 6.411204
-3.510000 -13.806000 6.411204
-3.463200 -13.806000 6.399176
-3.416400 -13.806000 6.383152
-3.369600 -13.806000 6.377426
-3.322800 -13.806000 6.376374
-3.276000 -13.806000 6.353391
-3.229200 -13.806000 6.321573
-3.182400 -13.806000 6.279073
-3.135600 -13.806000 6.239407
-3.088800 -13.806000 6.223951
-3.042000 -13.806000 6.218316
-2.995200 -13.806000 6.223655
-2.948400 -13.806000 6.218316
-2.901600 -13.806000 6.216692
-2.854800 -13.806000 6.215831
-2.808000 -13.806000 6.191095
-2.761200 -13.806000 6.189158
-2.714400 -13.806000 6.165654
-2.667600 -13.806000 6.163548
-2.620800 -13.806000 6.149621
-2.574000 -13.806000 6.128006
-2.527200 -13.806000 6.127098
-2.480400 -13.806000 6.127098
-2.433600 -13.806000 6.115093
-2.386800 -13.806000 6.106174
-2.340000 -13.806000 6.070749
-2.293200 -13.806000 6.055462
-2.246400 -13.806000 6.049997
-2.199600 -13.806000 6.037252
-2.152800 -13.806000 6.009667
-2.106000 -13.806000 6.005206
-2.059200 -13.806000 5.994028
-2.012400 -13.806000 5.980880
-1.965600 -13.806000 5.967943
-1.918800 -13.806000 5.933532
-1.872000 -13.806000 5.933532
-1.825200 -13.806000 5.950782
-1.778400 -13.806000 5.933532
-1.731600 -13.806000 5.933532
-1.684800 -13.806000 5.933532
-1.638000 -13.806000 5.944756
-1.591200 -13.806000 5.945042
-1.544400 -13.806000 5.959399
-1.497600 -13.806000 5.931171
-1.450800 -13.806000 5.931736
-1.404000 -13.806000 5.907188
-1.357200 -13.806000 5.907188
-1.310400 -13.806000 5.892187
-1.263600 -13.806000 5.868390
-1.216800 -13.806000 5.859931
-1.170000 -13.806000 5.859931
-1.123200 -13.806000 5.838310
-1.076400 -13.806000 5.838310
-1.029600 -13.806000 5.842986
-0.982800 -13.806000 5.838310
-0.936000 -13.806000 5.838310
-0.889200 -13.806000 5.842986
-0.842400 -13.806000 5.833835
-0.795600 -13.806000 5.833835
-0.748800 -13.806000 5.827793
-0.702000 -13.806000 5.827523
-0.655200 -13.806000 5.827793
-0.608400 -13.806000 5.827610
-0.561600 -13.806000 5.827793
-0.514800 -13.806000 5.830469
-0.468000 -13.806000 5.828191
-0.421200 -13.806000 5.814016
-0.374400 -13.806000 5.812811
-0.327600 -13.806000 5.793662
-0.280800 -13.806000 5.799256
-0.234000 -13.806000 5.780684
-0.187200 -13.806000 5.793662
-0.140400 -13.806000 5.793662
-0.093600 -13.806000 5.811483
-0.046800 -13.806000 5.811847
0.000000 -13.806000 5.817396
0.046800 -13.806000 5.811483
0.093600 -13.806000 5.806802
0.140400 -13.806000 5.782850
0.187200 -13.806000 5.784423
0.234000 -13.806000 5.780420
0.280800 -13.806000 5.775428
0.327600 -13.806000 5.775428
0.374400 -13.806000 5.784423
0.421200 -13.806000 5.782850
0.468000 -13.806000 5.779708
0.514800 -13.806000 5.775087
0.561600 -13.806000 5.775428
0.608400 -13.806000 5.779708
0.655200 -13.806000 5.778489
0.702000 -13.806000 5.774352
0.748800 -13.806000 5.766766
0.795600 -13.806000 5.778489
0.842400 -13.806000 5.778489
0.889200 -13.806000 5.800227
0.936000 -13.806000 5.800227
0.982800 -13.806000 5.805905
1.029600 -13.806000 5.806644
1.076400 -13.806000 5.816265
1.123200 -13.806000 5.818454
1.170000 -13.806000 5.826671
1.216800 -13.806000 5.819886
1.263600 -13.806000 5.811330
1.310400 -13.806000 5.811330
1.357200 -13.806000 5.799665
1.404000 -13.806000 5.778149
1.450800 -13.806000 5.789472
1.497600 -13.806000 5.789472
1.544400 -13.806000 5.802964
1.591200 -13.806000 5.816117
1.638000 -13.806000 5.822549
1.684800 -13.806000 5.829258
1.731600 -13.806000 5.832766
1.778400 -13.806000 5.832766
1.825200 -13.806000 5.838622
1.872000 -13.806000 5.844882
1.918800 -13.806000 5.843850
1.965600 -13.806000 5.855748
2.012400 -13.806000 5.863644
2.059200 -13.806000 5.865584
2.106000 -13.806000 5.880316
2.152800 -13.806000 5.889610
2.199600 -13.806000 5.898019
2.246400 -13.806000 5.898019
2.293200 -13.806000 5.897314
2.340000 -13.806000 5.899709
2.386800 -13.806000 5.909955
2.433600 -13.806000 5.919146
2.480400 -13.806000 5.920475
2.527200 -13.806000 5.944631
2.574000 -13.806000 5.947339
2.620800 -13.806000 5.968400
2.667600 -13.806000 5.991774
2.714400 -13.806000 5.991774
2.761200 -13.806000 5.991774
2.808000 -13.806000 5.995104
2.854800 -13.806000 6.003524
2.901600 -13.806000 5.992145
2.948400 -13.806000 5.991580
2.995200 -13.806000 5.991580
3.042000 -13.806000 5.991797
3.088800 -13.806000 6.005932
3.135600 -13.806000 6.005932
3.182400 -13.806000 6.005932
3.229200 -13.806000 6.023288
3.276000 -13.806000 6.034909
3.322800 -13.806000 6.032563
3.369600 -13.806000 6.051989
3.416400 -13.806000 6.053408
3.463200 -13.806000 6.055939
3.510000 -13.806000 6.083689
3.556800 -13.806000 6.094674
3.603600 -13.806000 6.098765
3.650400 -13.806000 6.115584
3.697200 -13.806000 6.171478
3.744000 -13.806000 6.184329
3.790800 -13.806000 6.205233
3.837600 -13.806000 6.195862
3.884400 -13.806000 6.194942
3.931200 -13.806000 6.195862
3.978000 -13.806000 6.196090
4.024800 -13.806000 6.196090
4.071600 -13.806000 6.208540
4.118400 -13.806000 6.221895
4.165200 -13.806000 6.249374
4.212000 -13.806000 6.279607
4.258800 -13.806000 6.300814
4.305600 -13.806000 6.303711
4.352400 -13.806000 6.312412
4.399200 -13.806000 6.325142
4.446000 -13.806000 6.325142
4.492800 -13.806000 6.333179
4.539600 -13.806000 6.333179
4.586400 -13.806000 6.322872
4.633200 -13.806000 6.345484
4.680000 -13.806000 6.364888
4.726800 -13.806000 6.401510
4.773600 -13.806000 6.442318
4.820400 -13.806000 6.477444
4.867200 -13.806000 6.477242
4.914000 -13.806000 6.477444
4.960800 -13.806000 6.503157
5.007600 -13.806000 6.518266
5.054400 -13.806000 6.520052
5.101200 -13.806000 6.529354
5.148000 -13.806000 6.529354
5.194800 -13.806000 6.541885
5.241600 -13.806000 6.572564
5.288400 -13.806000 6.572564
5.335200 -13.806000 6.598838
5.382000 -13.806000 6.606345
5.428800 -13.806000 6.648769
5.475600 -13.806000 6.676196
5.522400 -13.806000 6.681971
5.569200 -13.806000 6.685128
5.616000 -13.806000 6.690810
5.662800 -13.806000 6.709733
5.709600 -13.806000 6.738897
5.756400 -13.806000 6.760949
5.803200 -13.806000 6.821995
5.850000 -13.806000 6.833529
5.896800 -13.806000 6.856823
5.943600 -13.806000 6.867429
5.990400 -13.806000 6.880942
6.037200 -13.806000 6.915308
6.084000 -13.806000 6.936140
6.130800 -13.806000 6.942119
6.177600 -13.806000 6.969695
6.224400 -13.806000 6.983205
6.271200 -13.806000 6.983205
6.318000 -13.806000 7.006286
6.364800 -13.806000 7.030721
6.411600 -13.806000 7.083786
6.458400 -13.806000 7.123953
6.505200 -13.806000 7.127845
6.552000 -13.806000 7.160388
6.598800 -13.806000 7.168201
6.645600 -13.806000 7.192722
6.692400 -13.806000 7.208108
6.739200 -13.806000 7.238007
6.786000 -13.806000 7.276350
6.832800 -13.806000 7.296995
6.879600 -13.806000 7.312440
6.926400 -13.806000 7.327036
6.973200 -13.806000 7.351933
7.020000 -13.806000 7.380958
7.066800 -13.806000 7.388212
7.113600 -13.806000 7.409181
7.160400 -13.806000 7.435607
7.207200 -13.806000 7.445709
7.254000 -13.806000 7.483833
7.300800 -13.806000 7.518399
7.347600 -13.806000 7.541266
7.394400 -13.806000 7.556425
7.441200 -13.806000 7.581947
7.488000 -13.806000 7.597165
7.534800 -13.806000 7.639237
7.581600 -13.806000 7.671987
7.628400 -13.806000 7.693538
7.675200 -13.806000 7.751262
7.722000 -13.806000 7.780680
7.768800 -13.806000 7.827826
7.815600 -13.806000 7.874568
7.862400 -13.806000 7.919315
7.909200 -13.806000 7.963912
7.956000 -13.806000 8.022797
8.002800 -13.806000 8.057744
8.049600 -13.806000 8.080074
8.096400 -13.806000 8.111669
8.143200 -13.806000 8.222047
8.190000 -13.806000 8.199276
8.236800 -13.806000 8.195005
8.283600 -13.806000 8.025255
12.776400 -13.806000 7.493222
12.823200 -13.806000 7.496993
12.963600 -13.806000 7.497791
13.010400 -13.806000 7.513630
13.057200 -13.806000 7.515718
13.104000 -13.806000 7.528280
13.150800 -13.806000 7.519630
13.197600 -13.806000 7.536865
13.244400 -13.806000 7.534279
13.291200 -13.806000 7.536865
13.618800 -13.806000 7.559210
13.665600 -13.806000 7.572053
13.712400 -13.806000 7.587733
13.759200 -13.806000 7.582196
13.806000 -13.806000 7.591208
13.852800 -13.806000 7.617709
13.946400 -13.806000 7.598432
13.993200 -13.806000 7.585974
14.040000 -13.806000 7.597226
14.227200 -13.806000 7.650352
14.274000 -13.806000 7.647634
14.367600 -13.806000 7.647810
14.414400 -13.806000 7.647810
14.461200 -13.806000 7.622943
14.508000 -13.806000 7.622943
16.520400 -13.806000 4.288225
17.409600 -13.806000 0.384069
-18.720000 -13.759200 0.000000
-18.673200 -13.759200 0.000000
-18.626400 -13.759200 0.000000
-18.579600 -13.759200 -14.755877
-18.532800 -13.759200 -14.727866
-18.486000 -13.759200 -14.719452
-18.439200 -13.759200 -14.650923
-18.392400 -13.759200 -14.643060
-18.345600 -13.759200 -14.572317
-18.298800 -13.759200 -14.564395
-18.252000 -13.759200 -14.563296
-18.205200 -13.759200 -14.563296
-18.158400 -13.759200 -14.515439
-18.111600 -13.759200 -14.493952
-18.064800 -13.759200 -14.453051
-18.018000 -13.759200 -14.447000
-17.971200 -13.759200 -14.411517
-17.924400 -13.759200 -14.399902
-17.877600 -13.759200 -14.347713
-17.830800 -13.759200 -14.339545
-17.784000 -13.759200 -14.317180
-17.737200 -13.759200 -14.304370
-17.690400 -13.759200 -14.304370
-17.643600 -13.759200 -14.293204
-17.596800 -13.759200 -14.256612
-17.550000 -13.759200 -14.254736
-17.503200 -13.759200 -14.261707
-17.456400 -13.759200 -14.254736
-17.409600 -13.759200 -14.232012
-17.362800 -13.759200 -14.232012
-17.316000 -13.759200 -14.198797
-17.269200 -13.759200 -14.197050
-17.222400 -13.759200 -14.197050
-17.175600 -13.759200 -14.143184
-17.128800 -13.759200 -14.112851
-17.082000 -13.759200 -14.097586
-17.035200 -13.759200 -14.071667
-16.988400 -13.759200 -14.036796
-16.941600 -13.759200 -14.010614
-16.894800 -13.759200 -14.009418
-16.848000 -13.759200 -13.980472
-16.801200 -13.759200 -13.962948
-16.754400 -13.759200 -13.966569
-16.707600 -13.759200 -13.966569
-16.660800 -13.759200 -13.966569
-16.614000 -13.759200 -13.950277
-16.567200 -13.759200 -13.948207
-16.520400 -13.759200 -13.912083
-16.473600 -13.759200 -13.909653
-16.426800 -13.759200 -13.866182
-16.380000 -13.759200 -13.866182
-16.333200 -13.759200 -13.855849
-16.286400 -13.759200 -13.849536
-16.239600 -13.759200 -13.776456
-16.192800 -13.759200 -13.770864
-16.146000 -13.759200 -13.752878
-16.099200 -13.759200 -13.712437
-16.052400 -13.759200 -13.661517
-16.005600 -13.759200 -13.625315
-15.958800 -13.759200 -13.564187
-14.461200 -13.759200 5.120779
-14.414400 -13.759200 5.138325
-14.367600 -13.759200 5.196585
-14.320800 -13.759200 5.220162
-14.274000 -13.759200 5.243335
-14.227200 -13.759200 5.268382
-14.180400 -13.759200 5.286489
-14.133600 -13.759200 5.304759
-14.086800 -13.759200 5.323278
-14.040000 -13.759200 5.343280
-13.993200 -13.759200 5.348810
-13.946400 -13.759200 5.380694
-13.899600 -13.759200 5.397012
-13.852800 -13.759200 5.402454
-13.806000 -13.759200 5.411575
-13.759200 -13.759200 5.428720
-13.712400 -13.759200 5.429803
-13.665600 -13.759200 5.432263
-13.618800 -13.759200 5.434135
-13.572000 -13.759200 5.437497
-13.525200 -13.759200 5.440286
-13.478400 -13.759200 5.451935
-13.431600 -13.759200 5.452108
-13.384800 -13.759200 5.458377
-13.338000 -13.759200 5.471999
-13.291200 -13.759200 5.477557
-13.244400 -13.759200 5.494752
-13.197600 -13.759200 5.523996
-13.150800 -13.759200 5.565623
-13.104000 -13.759200 5.611724
-13.057200 -13.759200 5.667585
-5.990400 -13.759200 12.256493
-5.943600 -13.759200 8.633688
-5.896800 -13.759200 8.205099
-5.850000 -13.759200 8.123210
-5.803200 -13.759200 8.078454
-5.756400 -13.759200 8.028130
-5.709600 -13.759200 7.978578
-5.662800 -13.759200 7.938945
-5.616000 -13.759200 7.875642
-5.569200 -13.759200 7.818642
-5.522400 -13.759200 7.784527
-5.475600 -13.759200 7.717495
-5.428800 -13.759200 7.644921
-5.382000 -13.759200 7.606452
-5.335200 -13.759200 7.570612
-5.288400 -13.759200 7.498498
-5.241600 -13.759200 7.450197
-5.194800 -13.759200 7.437340
-5.148000 -13.759200 7.416113
-5.101200 -13.759200 7.400183
-5.054400 -13.759200 7.349291
-5.007600 -13.759200 7.292180
-4.960800 -13.759200 7.235241
-4.914000 -13.759200 7.192180
-4.867200 -13.759200 7.156693
-4.820400 -13.759200 7.138644
-4.773600 -13.759200 7.114521
-4.726800 -13.759200 7.073715
-4.680000 -13.759200 7.042491
-4.633200 -13.759200 7.003218
-4.586400 -13.759200 6.973690
-4.539600 -13.759200 6.944600
-4.492800 -13.759200 6.928406
-4.446000 -13.759200 6.873396
-4.399200 -13.759200 6.849721
-4.352400 -13.759200 6.831312
-4.305600 -13.759200 6.777888
-4.258800 -13.759200 6.745232
-4.212000 -13.759200 6.723153
-4.165200 -13.759200 6.711378
-4.118400 -13.759200 6.710151
-4.071600 -13.759200 6.685050
-4.024800 -13.759200 6.671180
-3.978000 -13.759200 6.658546
-3.931200 -13.759200 6.619389
-3.884400 -13.759200 6.583507
-3.837600 -13.759200 6.553523
-3.790800 -13.759200 6.535913
-3.744000 -13.759200 6.506495
-3.697200 -13.759200 6.489228
-3.650400 -13.759200 6.443454
-3.603600 -13.759200 6.428198
-3.556800 -13.759200 6.404662
-3.510000 -13.759200 6.404662
-3.463200 -13.759200 6.383152
-3.416400 -13.759200 6.377175
-3.369600 -13.759200 6.373171
-3.322800 -13.759200 6.365470
-3.276000 -13.759200 6.348241
-3.229200 -13.759200 6.321573
-3.182400 -13.759200 6.292587
-3.135600 -13.759200 6.245943
-3.088800 -13.759200 6.231865
-3.042000 -13.759200 6.223603
-2.995200 -13.759200 6.223603
-2.948400 -13.759200 6.216692
-2.901600 -13.759200 6.215831
-2.854800 -13.759200 6.190136
-2.808000 -13.759200 6.183520
-2.761200 -13.759200 6.181192
-2.714400 -13.759200 6.169206
-2.667600 -13.759200 6.165234
-2.620800 -13.759200 6.149621
-2.574000 -13.759200 6.124609
-2.527200 -13.759200 6.118552
-2.480400 -13.759200 6.115093
-2.433600 -13.759200 6.087677
-2.386800 -13.759200 6.060992
-2.340000 -13.759200 6.055462
-2.293200 -13.759200 6.051500
-2.246400 -13.759200 6.037252
-2.199600 -13.759200 6.039035
-2.152800 -13.759200 6.017012
-2.106000 -13.759200 6.006174
-2.059200 -13.759200 6.001039
-2.012400 -13.759200 5.987188
-1.965600 -13.759200 5.968925
-1.918800 -13.759200 5.964653
-1.872000 -13.759200 5.950782
-1.825200 -13.759200 5.964653
-1.778400 -13.759200 5.950782
-1.731600 -13.759200 5.941652
-1.684800 -13.759200 5.941652
-1.638000 -13.759200 5.959399
-1.591200 -13.759200 5.959399
-1.544400 -13.759200 5.965926
-1.497600 -13.759200 5.944756
-1.450800 -13.759200 5.945042
-1.404000 -13.759200 5.925720
-1.357200 -13.759200 5.925720
-1.310400 -13.759200 5.904763
-1.263600 -13.759200 5.867585
-1.216800 -13.759200 5.859931
-1.170000 -13.759200 5.859931
-1.123200 -13.759200 5.835123
-1.076400 -13.759200 5.829231
-1.029600 -13.759200 5.835123
-0.982800 -13.759200 5.829184
-0.936000 -13.759200 5.829184
-0.889200 -13.759200 5.829231
-0.842400 -13.759200 5.827523
-0.795600 -13.759200 5.827523
-0.748800 -13.759200 5.824228
-0.702000 -13.759200 5.824228
-0.655200 -13.759200 5.827610
-0.608400 -13.759200 5.827610
-0.561600 -13.759200 5.827523
-0.514800 -13.759200 5.830469
-0.468000 -13.759200 5.821582
-0.421200 -13.759200 5.812811
-0.374400 -13.759200 5.799256
-0.327600 -13.759200 5.763363
-0.280800 -13.759200 5.763363
-0.234000 -13.759200 5.763363
-0.187200 -13.759200 5.768383
-0.140400 -13.759200 5.770419
-0.093600 -13.759200 5.802417
-0.046800 -13.759200 5.811483
0.000000 -13.759200 5.812453
0.046800 -13.759200 5.806802
0.093600 -13.759200 5.791503
0.140400 -13.759200 5.773510
0.187200 -13.759200 5.774931
0.234000 -13.759200 5.773510
0.280800 -13.759200 5.762572
0.327600 -13.759200 5.763585
0.374400 -13.759200 5.775087
0.421200 -13.759200 5.775428
0.468000 -13.759200 5.774931
0.514800 -13.759200 5.774352
0.561600 -13.759200 5.774352
0.608400 -13.759200 5.776077
0.655200 -13.759200 5.774352
0.702000 -13.759200 5.766766
0.748800 -13.759200 5.765051
0.795600 -13.759200 5.765227
0.842400 -13.759200 5.766766
0.889200 -13.759200 5.779135
0.936000 -13.759200 5.768185
0.982800 -13.759200 5.805081
1.029600 -13.759200 5.805081
1.076400 -13.759200 5.811330
1.123200 -13.759200 5.811330
1.170000 -13.759200 5.818454
1.216800 -13.759200 5.778486
1.263600 -13.759200 5.778486
1.310400 -13.759200 5.777919
1.357200 -13.759200 5.762725
1.404000 -13.759200 5.762725
1.450800 -13.759200 5.768290
1.497600 -13.759200 5.766145
1.544400 -13.759200 5.773642
1.591200 -13.759200 5.774635
1.638000 -13.759200 5.778763
1.684800 -13.759200 5.822213
1.731600 -13.759200 5.822213
1.778400 -13.759200 5.822300
1.825200 -13.759200 5.829258
1.872000 -13.759200 5.838622
1.918800 -13.759200 5.840877
1.965600 -13.759200 5.844882
2.012400 -13.759200 5.853004
2.059200 -13.759200 5.863074
2.106000 -13.759200 5.869545
2.152800 -13.759200 5.887602
2.199600 -13.759200 5.893159
2.246400 -13.759200 5.889160
2.293200 -13.759200 5.881719
2.340000 -13.759200 5.888037
2.386800 -13.759200 5.898019
2.433600 -13.759200 5.909955
2.480400 -13.759200 5.917335
2.527200 -13.759200 5.917335
2.574000 -13.759200 5.945777
2.620800 -13.759200 5.953565
2.667600 -13.759200 5.963895
2.714400 -13.759200 5.965282
2.761200 -13.759200 5.984430
2.808000 -13.759200 5.995104
2.854800 -13.759200 6.012248
2.901600 -13.759200 6.012248
2.948400 -13.759200 5.992145
2.995200 -13.759200 5.992145
3.042000 -13.759200 5.992145
3.088800 -13.759200 6.009755
3.135600 -13.759200 6.005932
3.182400 -13.759200 6.005932
3.229200 -13.759200 6.021280
3.276000 -13.759200 6.026370
3.322800 -13.759200 6.023288
3.369600 -13.759200 6.032563
3.416400 -13.759200 6.050798
3.463200 -13.759200 6.055526
3.510000 -13.759200 6.083689
3.556800 -13.759200 6.093598
3.603600 -13.759200 6.098765
3.650400 -13.759200 6.115584
3.697200 -13.759200 6.156314
3.744000 -13.759200 6.178188
3.790800 -13.759200 6.182828
3.837600 -13.759200 6.184993
3.884400 -13.759200 6.195862
3.931200 -13.759200 6.205233
3.978000 -13.759200 6.205510
4.024800 -13.759200 6.208540
4.071600 -13.759200 6.221895
4.118400 -13.759200 6.228507
4.165200 -13.759200 6.246258
4.212000 -13.759200 6.278799
4.258800 -13.759200 6.290481
4.305600 -13.759200 6.300814
4.352400 -13.759200 6.306081
4.399200 -13.759200 6.321508
4.446000 -13.759200 6.322447
4.492800 -13.759200 6.333496
4.539600 -13.759200 6.333724
4.586400 -13.759200 6.325142
4.633200 -13.759200 6.345484
4.680000 -13.759200 6.364888
4.726800 -13.759200 6.392617
4.773600 -13.759200 6.416511
4.820400 -13.759200 6.454499
4.867200 -13.759200 6.463667
4.914000 -13.759200 6.466716
4.960800 -13.759200 6.487891
5.007600 -13.759200 6.503157
5.054400 -13.759200 6.517725
5.101200 -13.759200 6.524737
5.148000 -13.759200 6.529354
5.194800 -13.759200 6.560123
5.241600 -13.759200 6.577851
5.288400 -13.759200 6.580410
5.335200 -13.759200 6.600159
5.382000 -13.759200 6.611503
5.428800 -13.759200 6.648769
5.475600 -13.759200 6.669622
5.522400 -13.759200 6.681971
5.569200 -13.759200 6.687281
5.616000 -13.759200 6.700646
5.662800 -13.759200 6.713653
5.709600 -13.759200 6.739407
5.756400 -13.759200 6.762771
5.803200 -13.759200 6.825044
5.850000 -13.759200 6.833529
5.896800 -13.759200 6.865112
5.943600 -13.759200 6.873911
5.990400 -13.759200 6.882030
6.037200 -13.759200 6.930967
6.084000 -13.759200 6.938669
6.130800 -13.759200 6.942119
6.177600 -13.759200 6.969695
6.224400 -13.759200 6.982070
6.271200 -13.759200 6.992077
6.318000 -13.759200 7.011352
6.364800 -13.759200 7.031553
6.411600 -13.759200 7.074380
6.458400 -13.759200 7.123953
6.505200 -13.759200 7.145327
6.552000 -13.759200 7.168201
6.598800 -13.759200 7.183640
6.645600 -13.759200 7.197319
6.692400 -13.759200 7.217840
6.739200 -13.759200 7.246556
6.786000 -13.759200 7.279164
6.832800 -13.759200 7.312440
6.879600 -13.759200 7.323293
6.926400 -13.759200 7.351933
6.973200 -13.759200 7.364644
7.020000 -13.759200 7.388212
7.066800 -13.759200 7.411475
7.113600 -13.759200 7.445709
7.160400 -13.759200 7.460383
7.207200 -13.759200 7.478401
7.254000 -13.759200 7.508129
7.300800 -13.759200 7.539842
7.347600 -13.759200 7.556425
7.394400 -13.759200 7.566641
7.441200 -13.759200 7.582584
7.488000 -13.759200 7.604245
7.534800 -13.759200 7.639237
7.581600 -13.759200 7.673835
7.628400 -13.759200 7.715663
7.675200 -13.759200 7.751262
7.722000 -13.759200 7.783332
7.768800 -13.759200 7.817304
7.815600 -13.759200 7.855434
7.862400 -13.759200 7.913156
7.909200 -13.759200 7.963912
7.956000 -13.759200 8.025714
8.002800 -13.759200 8.080074
8.049600 -13.759200 8.080621
8.096400 -13.759200 8.111669
8.143200 -13.759200 8.198498
8.190000 -13.759200 8.195005
8.236800 -13.759200 8.120522
8.283600 -13.759200 7.999409
12.729600 -13.759200 7.502176
12.776400 -13.759200 7.498498
12.823200 -13.759200 7.497791
12.963600 -13.759200 7.491677
13.010400 -13.759200 7.496993
13.057200 -13.759200 7.515718
13.104000 -13.759200 7.528280
13.150800 -13.759200 7.528280
13.197600 -13.759200 7.545429
13.244400 -13.759200 7.545429
13.291200 -13.759200 7.550106
13.338000 -13.759200 7.534279
13.665600 -13.759200 7.592104
13.712400 -13.759200 7.600598
13.759200 -13.759200 7.600598
13.806000 -13.759200 7.622675
13.852800 -13.759200 7.622675
13.899600 -13.759200 7.621973
13.946400 -13.759200 7.617709
13.993200 -13.759200 7.598432
14.040000 -13.759200 7.597226
14.274000 -13.759200 7.635138
14.367600 -13.759200 7.647810
14.414400 -13.759200 7.647810
14.461200 -13.759200 7.644080
14.508000 -13.759200 7.637559
15.537600 -13.759200 6.271840
17.362800 -13.759200 0.741975
17.409600 -13.759200 0.421568
17.456400 -13.759200 0.253833
-18.720000 -13.712400 0.000000
-18.673200 -13.712400 0.000000
-18.626400 -13.712400 0.000000
-18.579600 -13.712400 -14.801290
-18.532800 -13.712400 -14.755877
-18.486000 -13.712400 -14.739020
-18.439200 -13.712400 -14.719452
-18.392400 -13.712400 -14.658703
-18.345600 -13.712400 -14.602945
-18.298800 -13.712400 -14.572317
-18.252000 -13.712400 -14.571616
-18.205200 -13.712400 -14.571616
-18.158400 -13.712400 -14.520382
-18.111600 -13.712400 -14.515439
-18.064800 -13.712400 -14.459622
-18.018000 -13.712400 -14.447000
-17.971200 -13.712400 -14.405824
-17.924400 -13.712400 -14.374998
-17.877600 -13.712400 -14.337494
-17.830800 -13.712400 -14.321164
-17.784000 -13.712400 -14.302720
-17.737200 -13.712400 -14.302720
-17.690400 -13.712400 -14.321164
-17.643600 -13.712400 -14.301350
-17.596800 -13.712400 -14.254984
-17.550000 -13.712400 -14.248998
-17.503200 -13.712400 -14.254984
-17.456400 -13.712400 -14.248998
-17.409600 -13.712400 -14.232012
-17.362800 -13.712400 -14.224447
-17.316000 -13.712400 -14.220039
-17.269200 -13.712400 -14.215023
-17.222400 -13.712400 -14.215023
-17.175600 -13.712400 -14.197050
-17.128800 -13.712400 -14.131705
-17.082000 -13.712400 -14.108360
-17.035200 -13.712400 -14.099876
-16.988400 -13.712400 -14.044921
-16.941600 -13.712400 -14.010876
-16.894800 -13.712400 -14.010876
-16.848000 -13.712400 -14.004864
-16.801200 -13.712400 -13.980472
-16.754400 -13.712400 -13.980295
-16.707600 -13.712400 -13.980472
-16.660800 -13.712400 -13.996356
-16.614000 -13.712400 -13.993107
-16.567200 -13.712400 -13.950277
-16.520400 -13.712400 -13.919009
-16.473600 -13.712400 -13.912083
-16.426800 -13.712400 -13.871330
-16.380000 -13.712400 -13.871330
-16.333200 -13.712400 -13.855849
-16.286400 -13.712400 -13.832623
-16.239600 -13.712400 -13.774034
-16.192800 -13.712400 -13.761735
-16.146000 -13.712400 -13.733820
-16.099200 -13.712400 -13.689099
-16.052400 -13.712400 -13.610092
-16.005600 -13.712400 -13.596013
-15.958800 -13.712400 -13.507258
-14.508000 -13.712400 5.050059
-14.461200 -13.712400 5.131831
-14.414400 -13.712400 5.176396
-14.367600 -13.712400 5.219076
-14.320800 -13.712400 5.239319
-14.274000 -13.712400 5.267797
-14.227200 -13.712400 5.286489
-14.180400 -13.712400 5.308014
-14.133600 -13.712400 5.335139
-14.086800 -13.712400 5.344139
-14.040000 -13.712400 5.355246
-13.993200 -13.712400 5.372062
-13.946400 -13.712400 5.393831
-13.899600 -13.712400 5.401378
-13.852800 -13.712400 5.411575
-13.806000 -13.712400 5.423710
-13.759200 -13.712400 5.428720
-13.712400 -13.712400 5.428720
-13.665600 -13.712400 5.431282
-13.618800 -13.712400 5.434135
-13.572000 -13.712400 5.439091
-13.525200 -13.712400 5.445105
-13.478400 -13.712400 5.452094
-13.431600 -13.712400 5.455621
-13.384800 -13.712400 5.463789
-13.338000 -13.712400 5.484724
-13.291200 -13.712400 5.494752
-13.244400 -13.712400 5.527312
-13.197600 -13.712400 5.548328
-13.150800 -13.712400 5.599048
-13.104000 -13.712400 5.630037
-5.990400 -13.712400 12.256493
-5.943600 -13.712400 8.497663
-5.896800 -13.712400 8.131181
-5.850000 -13.712400 8.078454
-5.803200 -13.712400 7.978578
-5.756400 -13.712400 7.954427
-5.709600 -13.712400 7.938945
-5.662800 -13.712400 7.911812
-5.616000 -13.712400 7.858656
-5.569200 -13.712400 7.805992
-5.522400 -13.712400 7.783936
-5.475600 -13.712400 7.710272
-5.428800 -13.712400 7.644921
-5.382000 -13.712400 7.606452
-5.335200 -13.712400 7.568399
-5.288400 -13.712400 7.501234
-5.241600 -13.712400 7.452326
-5.194800 -13.712400 7.435644
-5.148000 -13.712400 7.421531
-5.101200 -13.712400 7.408742
-5.054400 -13.712400 7.367233
-5.007600 -13.712400 7.292220
-4.960800 -13.712400 7.247893
-4.914000 -13.712400 7.186180
-4.867200 -13.712400 7.156693
-4.820400 -13.712400 7.137271
-4.773600 -13.712400 7.114521
-4.726800 -13.712400 7.080674
-4.680000 -13.712400 7.049886
-4.633200 -13.712400 7.006035
-4.586400 -13.712400 6.977778
-4.539600 -13.712400 6.945336
-4.492800 -13.712400 6.928406
-4.446000 -13.712400 6.874893
-4.399200 -13.712400 6.853538
-4.352400 -13.712400 6.827584
-4.305600 -13.712400 6.793151
-4.258800 -13.712400 6.755484
-4.212000 -13.712400 6.733273
-4.165200 -13.712400 6.732310
-4.118400 -13.712400 6.720978
-4.071600 -13.712400 6.694074
-4.024800 -13.712400 6.662488
-3.978000 -13.712400 6.653518
-3.931200 -13.712400 6.619389
-3.884400 -13.712400 6.591898
-3.837600 -13.712400 6.549230
-3.790800 -13.712400 6.537670
-3.744000 -13.712400 6.530865
-3.697200 -13.712400 6.506495
-3.650400 -13.712400 6.490835
-3.603600 -13.712400 6.443454
-3.556800 -13.712400 6.409282
-3.510000 -13.712400 6.404662
-3.463200 -13.712400 6.382793
-3.416400 -13.712400 6.376494
-3.369600 -13.712400 6.365470
-3.322800 -13.712400 6.360064
-3.276000 -13.712400 6.337522
-3.229200 -13.712400 6.313364
-3.182400 -13.712400 6.296254
-3.135600 -13.712400 6.288952
-3.088800 -13.712400 6.239903
-3.042000 -13.712400 6.239407
-2.995200 -13.712400 6.232300
-2.948400 -13.712400 6.223603
-2.901600 -13.712400 6.218316
-2.854800 -13.712400 6.190136
-2.808000 -13.712400 6.183520
-2.761200 -13.712400 6.174261
-2.714400 -13.712400 6.165234
-2.667600 -13.712400 6.163548
-2.620800 -13.712400 6.151843
-2.574000 -13.712400 6.124609
-2.527200 -13.712400 6.107492
-2.480400 -13.712400 6.106174
-2.433600 -13.712400 6.078141
-2.386800 -13.712400 6.060992
-2.340000 -13.712400 6.057514
-2.293200 -13.712400 6.052720
-2.246400 -13.712400 6.046064
-2.199600 -13.712400 6.039035
-2.152800 -13.712400 6.017012
-2.106000 -13.712400 6.009733
-2.059200 -13.712400 6.004890
-2.012400 -13.712400 5.989811
-1.965600 -13.712400 5.980508
-1.918800 -13.712400 5.967943
-1.872000 -13.712400 5.964653
-1.825200 -13.712400 5.968925
-1.778400 -13.712400 5.961414
-1.731600 -13.712400 5.941652
-1.684800 -13.712400 5.941652
-1.638000 -13.712400 5.944756
-1.591200 -13.712400 5.945042
-1.544400 -13.712400 5.965245
-1.497600 -13.712400 5.943780
-1.450800 -13.712400 5.941652
-1.404000 -13.712400 5.925720
-1.357200 -13.712400 5.907459
-1.310400 -13.712400 5.876962
-1.263600 -13.712400 5.865763
-1.216800 -13.712400 5.852661
-1.170000 -13.712400 5.851996
-1.123200 -13.712400 5.824368
-1.076400 -13.712400 5.824368
-1.029600 -13.712400 5.829184
-0.982800 -13.712400 5.829184
-0.936000 -13.712400 5.829184
-0.889200 -13.712400 5.829231
-0.842400 -13.712400 5.819103
-0.795600 -13.712400 5.819103
-0.748800 -13.712400 5.816716
-0.702000 -13.712400 5.822677
-0.655200 -13.712400 5.827523
-0.608400 -13.712400 5.822677
-0.561600 -13.712400 5.821582
-0.514800 -13.712400 5.828191
-0.468000 -13.712400 5.821582
-0.421200 -13.712400 5.814432
-0.374400 -13.712400 5.802417
-0.327600 -13.712400 5.769868
-0.280800 -13.712400 5.769868
-0.234000 -13.712400 5.766362
-0.187200 -13.712400 5.768383
-0.140400 -13.712400 5.769868
-0.093600 -13.712400 5.770419
-0.046800 -13.712400 5.780420
0.000000 -13.712400 5.780420
0.046800 -13.712400 5.773510
0.093600 -13.712400 5.780420
0.140400 -13.712400 5.768202
0.187200 -13.712400 5.762572
0.234000 -13.712400 5.766101
0.280800 -13.712400 5.762572
0.327600 -13.712400 5.763585
0.374400 -13.712400 5.775428
0.421200 -13.712400 5.766101
0.468000 -13.712400 5.766101
0.514800 -13.712400 5.766101
0.561600 -13.712400 5.765227
0.608400 -13.712400 5.774352
0.655200 -13.712400 5.766766
0.702000 -13.712400 5.766766
0.748800 -13.712400 5.765227
0.795600 -13.712400 5.766766
0.842400 -13.712400 5.767300
0.889200 -13.712400 5.776047
0.936000 -13.712400 5.768185
0.982800 -13.712400 5.800227
1.029600 -13.712400 5.779032
1.076400 -13.712400 5.805905
1.123200 -13.712400 5.805861
1.170000 -13.712400 5.811330
1.216800 -13.712400 5.777815
1.263600 -13.712400 5.777919
1.310400 -13.712400 5.777582
1.357200 -13.712400 5.756851
1.404000 -13.712400 5.756851
1.450800 -13.712400 5.771669
1.497600 -13.712400 5.760634
1.544400 -13.712400 5.773642
1.591200 -13.712400 5.774635
1.638000 -13.712400 5.802964
1.684800 -13.712400 5.822549
1.731600 -13.712400 5.822266
1.778400 -13.712400 5.823055
1.825200 -13.712400 5.832766
1.872000 -13.712400 5.835156
1.918800 -13.712400 5.840877
1.965600 -13.712400 5.840877
2.012400 -13.712400 5.835156
2.059200 -13.712400 5.853004
2.106000 -13.712400 5.855748
2.152800 -13.712400 5.872532
2.199600 -13.712400 5.884760
2.246400 -13.712400 5.878272
2.293200 -13.712400 5.872532
2.340000 -13.712400 5.878272
2.386800 -13.712400 5.884760
2.433600 -13.712400 5.900165
2.480400 -13.712400 5.905329
2.527200 -13.712400 5.909955
2.574000 -13.712400 5.944631
2.620800 -13.712400 5.947339
2.667600 -13.712400 5.959266
2.714400 -13.712400 5.962873
2.761200 -13.712400 5.984430
2.808000 -13.712400 5.992145
2.854800 -13.712400 5.997561
2.901600 -13.712400 5.992145
2.948400 -13.712400 5.992145
2.995200 -13.712400 5.991580
3.042000 -13.712400 5.986736
3.088800 -13.712400 5.986736
3.135600 -13.712400 5.983858
3.182400 -13.712400 6.005138
3.229200 -13.712400 6.005932
3.276000 -13.712400 6.023288
3.322800 -13.712400 6.021280
3.369600 -13.712400 6.032037
3.416400 -13.712400 6.051989
3.463200 -13.712400 6.055526
3.510000 -13.712400 6.077433
3.556800 -13.712400 6.094674
3.603600 -13.712400 6.098765
3.650400 -13.712400 6.113038
3.697200 -13.712400 6.134709
3.744000 -13.712400 6.167075
3.790800 -13.712400 6.168273
3.837600 -13.712400 6.171715
3.884400 -13.712400 6.182828
3.931200 -13.712400 6.184601
3.978000 -13.712400 6.192416
4.024800 -13.712400 6.195862
4.071600 -13.712400 6.205233
4.118400 -13.712400 6.222722
4.165200 -13.712400 6.234019
4.212000 -13.712400 6.260161
4.258800 -13.712400 6.278742
4.305600 -13.712400 6.290481
4.352400 -13.712400 6.306081
4.399200 -13.712400 6.322447
4.446000 -13.712400 6.322447
4.492800 -13.712400 6.333724
4.539600 -13.712400 6.333724
4.586400 -13.712400 6.333724
4.633200 -13.712400 6.352047
4.680000 -13.712400 6.378365
4.726800 -13.712400 6.390699
4.773600 -13.712400 6.416511
4.820400 -13.712400 6.453257
4.867200 -13.712400 6.463667
4.914000 -13.712400 6.466716
4.960800 -13.712400 6.477242
5.007600 -13.712400 6.496114
5.054400 -13.712400 6.507724
5.101200 -13.712400 6.528253
5.148000 -13.712400 6.540610
5.194800 -13.712400 6.572138
5.241600 -13.712400 6.580410
5.288400 -13.712400 6.586230
5.335200 -13.712400 6.598838
5.382000 -13.712400 6.618332
5.428800 -13.712400 6.635316
5.475600 -13.712400 6.655288
5.522400 -13.712400 6.676196
5.569200 -13.712400 6.687281
5.616000 -13.712400 6.709383
5.662800 -13.712400 6.736039
5.709600 -13.712400 6.740740
5.756400 -13.712400 6.770992
5.803200 -13.712400 6.826121
5.850000 -13.712400 6.830534
5.896800 -13.712400 6.837347
5.943600 -13.712400 6.867942
5.990400 -13.712400 6.881015
6.037200 -13.712400 6.930967
6.084000 -13.712400 6.938669
6.130800 -13.712400 6.941934
6.177600 -13.712400 6.966321
6.224400 -13.712400 6.980660
6.271200 -13.712400 7.002611
6.318000 -13.712400 7.016812
6.364800 -13.712400 7.032579
6.411600 -13.712400 7.056770
6.458400 -13.712400 7.118071
6.505200 -13.712400 7.145327
6.552000 -13.712400 7.172154
6.598800 -13.712400 7.187920
6.645600 -13.712400 7.200958
6.692400 -13.712400 7.222452
6.739200 -13.712400 7.246556
6.786000 -13.712400 7.294295
6.832800 -13.712400 7.307231
6.879600 -13.712400 7.312440
6.926400 -13.712400 7.346324
6.973200 -13.712400 7.364644
7.020000 -13.712400 7.388212
7.066800 -13.712400 7.411475
7.113600 -13.712400 7.442961
7.160400 -13.712400 7.460383
7.207200 -13.712400 7.496798
7.254000 -13.712400 7.522586
7.300800 -13.712400 7.541266
7.347600 -13.712400 7.556425
7.394400 -13.712400 7.562516
7.441200 -13.712400 7.588584
7.488000 -13.712400 7.618033
7.534800 -13.712400 7.664471
7.581600 -13.712400 7.693538
7.628400 -13.712400 7.734985
7.675200 -13.712400 7.770403
7.722000 -13.712400 7.803184
7.768800 -13.712400 7.817304
7.815600 -13.712400 7.864854
7.862400 -13.712400 7.909069
7.909200 -13.712400 7.962156
7.956000 -13.712400 8.016704
8.002800 -13.712400 8.080074
8.049600 -13.712400 8.087931
8.096400 -13.712400 8.120522
8.143200 -13.712400 8.195005
8.190000 -13.712400 8.130659
8.236800 -13.712400 8.111669
8.283600 -13.712400 8.025255
12.916800 -13.712400 7.491677
12.963600 -13.712400 7.496993
13.010400 -13.712400 7.515718
13.057200 -13.712400 7.528280
13.197600 -13.712400 7.554966
13.244400 -13.712400 7.558154
13.291200 -13.712400 7.561577
13.338000 -13.712400 7.550106
13.384800 -13.712400 7.536865
13.478400 -13.712400 7.559210
13.618800 -13.712400 7.559210
13.665600 -13.712400 7.591208
13.993200 -13.712400 7.601625
14.133600 -13.712400 7.611438
14.180400 -13.712400 7.622798
14.414400 -13.712400 7.651776
14.461200 -13.712400 7.645212
14.508000 -13.712400 7.644080
14.554800 -13.712400 7.631670
15.490800 -13.712400 6.292157
15.537600 -13.712400 6.274810
18.626400 -13.712400 0.000000
18.673200 -13.712400 0.000000
-18.720000 -13.665600 0.000000
-18.673200 -13.665600 0.000000
-18.626400 -13.665600 0.000000
-18.579600 -13.665600 -14.817843
-18.532800 -13.665600 -14.788574
-18.486000 -13.665600 -14.744859
-18.439200 -13.665600 -14.721419
-18.392400 -13.665600 -14.700824
-18.345600 -13.665600 -14.668612
-18.298800 -13.665600 -14.616532
-18.252000 -13.665600 -14.602945
-18.205200 -13.665600 -14.588823
-18.158400 -13.665600 -14.552962
-18.111600 -13.665600 -14.521632
-18.064800 -13.665600 -14.514265
-18.018000 -13.665600 -14.459622
-17.971200 -13.665600 -14.430822
-17.924400 -13.665600 -14.405824
-17.877600 -13.665600 -14.344742
-17.830800 -13.665600 -14.335939
-17.784000 -13.665600 -14.304370
-17.737200 -13.665600 -14.304370
-17.690400 -13.665600 -14.332819
-17.643600 -13.665600 -14.344742
-17.596800 -13.665600 -14.273969
-17.550000 -13.665600 -14.273969
-17.503200 -13.665600 -14.272494
-17.456400 -13.665600 -14.254984
-17.409600 -13.665600 -14.232012
-17.362800 -13.665600 -14.232012
-17.316000 -13.665600 -14.224447
-17.269200 -13.665600 -14.215023
-17.222400 -13.665600 -14.215023
-17.175600 -13.665600 -14.199358
-17.128800 -13.665600 -14.157534
-17.082000 -13.665600 -14.111811
-17.035200 -13.665600 -14.099876
-16.988400 -13.665600 -14.059097
-16.941600 -13.665600 -14.050238
-16.894800 -13.665600 -14.038450
-16.848000 -13.665600 -14.050062
-16.801200 -13.665600 -14.002687
-16.754400 -13.665600 -13.993099
-16.707600 -13.665600 -13.996356
-16.660800 -13.665600 -13.997049
-16.614000 -13.665600 -13.993107
-16.567200 -13.665600 -13.980295
-16.520400 -13.665600 -13.939030
-16.473600 -13.665600 -13.931974
-16.426800 -13.665600 -13.911025
-16.380000 -13.665600 -13.881813
-16.333200 -13.665600 -13.855849
-16.286400 -13.665600 -13.804517
-16.239600 -13.665600 -13.761735
-16.192800 -13.665600 -13.744248
-16.146000 -13.665600 -13.689099
-16.099200 -13.665600 -13.625315
-16.052400 -13.665600 -13.512570
-16.005600 -13.665600 -13.507258
-15.631200 -13.665600 -11.166260
-14.508000 -13.665600 5.127913
-14.461200 -13.665600 5.179977
-14.414400 -13.665600 5.215964
-14.367600 -13.665600 5.232766
-14.320800 -13.665600 5.256101
-14.274000 -13.665600 5.286489
-14.227200 -13.665600 5.293797
-14.180400 -13.665600 5.335139
-14.133600 -13.665600 5.344779
-14.086800 -13.665600 5.362773
-14.040000 -13.665600 5.374849
-13.993200 -13.665600 5.388502
-13.946400 -13.665600 5.398039
-13.899600 -13.665600 5.405352
-13.852800 -13.665600 5.416099
-13.806000 -13.665600 5.427959
-13.759200 -13.665600 5.430079
-13.712400 -13.665600 5.430847
-13.665600 -13.665600 5.434135
-13.618800 -13.665600 5.438737
-13.572000 -13.665600 5.443928
-13.525200 -13.665600 5.444074
-13.478400 -13.665600 5.453762
-13.431600 -13.665600 5.458377
-13.384800 -13.665600 5.472333
-13.338000 -13.665600 5.487321
-13.291200 -13.665600 5.519677
-13.244400 -13.665600 5.548328
-13.197600 -13.665600 5.590557
-13.150800 -13.665600 5.622148
-5.990400 -13.665600 12.385487
-5.943600 -13.665600 8.538675
-5.896800 -13.665600 8.186966
-5.850000 -13.665600 8.057491
-5.803200 -13.665600 7.961163
-5.756400 -13.665600 7.938945
-5.709600 -13.665600 7.917456
-5.662800 -13.665600 7.861697
-5.616000 -13.665600 7.845373
-5.569200 -13.665600 7.805056
-5.522400 -13.665600 7.779170
-5.475600 -13.665600 7.709694
-5.428800 -13.665600 7.649729
-5.382000 -13.665600 7.615374
-5.335200 -13.665600 7.568399
-5.288400 -13.665600 7.505342
-5.241600 -13.665600 7.456582
-5.194800 -13.665600 7.435644
-5.148000 -13.665600 7.416113
-5.101200 -13.665600 7.400183
-5.054400 -13.665600 7.366881
-5.007600 -13.665600 7.304291
-4.960800 -13.665600 7.267127
-4.914000 -13.665600 7.192180
-4.867200 -13.665600 7.165017
-4.820400 -13.665600 7.131328
-4.773600 -13.665600 7.125158
-4.726800 -13.665600 7.103331
-4.680000 -13.665600 7.066980
-4.633200 -13.665600 7.042491
-4.586400 -13.665600 7.004964
-4.539600 -13.665600 6.955390
-4.492800 -13.665600 6.935714
-4.446000 -13.665600 6.869040
-4.399200 -13.665600 6.847054
-4.352400 -13.665600 6.823772
-4.305600 -13.665600 6.793151
-4.258800 -13.665600 6.755484
-4.212000 -13.665600 6.740080
-4.165200 -13.665600 6.741865
-4.118400 -13.665600 6.733273
-4.071600 -13.665600 6.705464
-4.024800 -13.665600 6.678657
-3.978000 -13.665600 6.659084
-3.931200 -13.665600 6.618395
-3.884400 -13.665600 6.583507
-3.837600 -13.665600 6.543981
-3.790800 -13.665600 6.537670
-3.744000 -13.665600 6.537670
-3.697200 -13.665600 6.514824
-3.650400 -13.665600 6.493512
-3.603600 -13.665600 6.457186
-3.556800 -13.665600 6.421593
-3.510000 -13.665600 6.404662
-3.463200 -13.665600 6.381504
-3.416400 -13.665600 6.370504
-3.369600 -13.665600 6.355294
-3.322800 -13.665600 6.355294
-3.276000 -13.665600 6.337522
-3.229200 -13.665600 6.313364
-3.182400 -13.665600 6.296254
-3.135600 -13.665600 6.291281
-3.088800 -13.665600 6.245943
-3.042000 -13.665600 6.245943
-2.995200 -13.665600 6.239495
-2.948400 -13.665600 6.232066
-2.901600 -13.665600 6.221303
-2.854800 -13.665600 6.184591
-2.808000 -13.665600 6.181192
-2.761200 -13.665600 6.165654
-2.714400 -13.665600 6.154825
-2.667600 -13.665600 6.149621
-2.620800 -13.665600 6.125777
-2.574000 -13.665600 6.107071
-2.527200 -13.665600 6.098509
-2.480400 -13.665600 6.089190
-2.433600 -13.665600 6.075123
-2.386800 -13.665600 6.052720
-2.340000 -13.665600 6.052532
-2.293200 -13.665600 6.049997
-2.246400 -13.665600 6.031575
-2.199600 -13.665600 6.035497
-2.152800 -13.665600 6.017012
-2.106000 -13.665600 6.012227
-2.059200 -13.665600 6.001039
-2.012400 -13.665600 5.987188
-1.965600 -13.665600 5.980508
-1.918800 -13.665600 5.968925
-1.872000 -13.665600 5.964653
-1.825200 -13.665600 5.965510
-1.778400 -13.665600 5.929762
-1.731600 -13.665600 5.928857
-1.684800 -13.665600 5.922687
-1.638000 -13.665600 5.931171
-1.591200 -13.665600 5.943780
-1.544400 -13.665600 5.959361
-1.497600 -13.665600 5.944756
-1.450800 -13.665600 5.943780
-1.404000 -13.665600 5.925720
-1.357200 -13.665600 5.918001
-1.310400 -13.665600 5.891932
-1.263600 -13.665600 5.866164
-1.216800 -13.665600 5.854011
-1.170000 -13.665600 5.854011
-1.123200 -13.665600 5.835123
-1.076400 -13.665600 5.835123
-1.029600 -13.665600 5.832968
-0.982800 -13.665600 5.829231
-0.936000 -13.665600 5.829231
-0.889200 -13.665600 5.829184
-0.842400 -13.665600 5.816716
-0.795600 -13.665600 5.816017
-0.748800 -13.665600 5.814382
-0.702000 -13.665600 5.816716
-0.655200 -13.665600 5.819103
-0.608400 -13.665600 5.816716
-0.561600 -13.665600 5.814432
-0.514800 -13.665600 5.821166
-0.468000 -13.665600 5.813633
-0.421200 -13.665600 5.803009
-0.374400 -13.665600 5.764864
-0.327600 -13.665600 5.748477
-0.280800 -13.665600 5.752530
-0.234000 -13.665600 5.752530
-0.187200 -13.665600 5.753177
-0.140400 -13.665600 5.766362
-0.093600 -13.665600 5.753793
-0.046800 -13.665600 5.768202
0.000000 -13.665600 5.768202
0.046800 -13.665600 5.766362
0.093600 -13.665600 5.749948
0.140400 -13.665600 5.734375
0.187200 -13.665600 5.731053
0.234000 -13.665600 5.735686
0.280800 -13.665600 5.749741
0.327600 -13.665600 5.749741
0.374400 -13.665600 5.758663
0.421200 -13.665600 5.758663
0.468000 -13.665600 5.758663
0.514800 -13.665600 5.763585
0.561600 -13.665600 5.758874
0.608400 -13.665600 5.763585
0.655200 -13.665600 5.757449
0.702000 -13.665600 5.755925
0.748800 -13.665600 5.746338
0.795600 -13.665600 5.746338
0.842400 -13.665600 5.746266
0.889200 -13.665600 5.766766
0.936000 -13.665600 5.767266
0.982800 -13.665600 5.768185
1.029600 -13.665600 5.768185
1.076400 -13.665600 5.805861
1.123200 -13.665600 5.778486
1.170000 -13.665600 5.805861
1.216800 -13.665600 5.777815
1.263600 -13.665600 5.777919
1.310400 -13.665600 5.777582
1.357200 -13.665600 5.761661
1.404000 -13.665600 5.761661
1.450800 -13.665600 5.771669
1.497600 -13.665600 5.761661
1.544400 -13.665600 5.768150
1.591200 -13.665600 5.768150
1.638000 -13.665600 5.774635
1.684800 -13.665600 5.822213
1.731600 -13.665600 5.822213
1.778400 -13.665600 5.822213
1.825200 -13.665600 5.832766
1.872000 -13.665600 5.828126
1.918800 -13.665600 5.834699
1.965600 -13.665600 5.833835
2.012400 -13.665600 5.825458
2.059200 -13.665600 5.834109
2.106000 -13.665600 5.834109
2.152800 -13.665600 5.835958
2.199600 -13.665600 5.863074
2.246400 -13.665600 5.863074
2.293200 -13.665600 5.866425
2.340000 -13.665600 5.870782
2.386800 -13.665600 5.875481
2.433600 -13.665600 5.888037
2.480400 -13.665600 5.899709
2.527200 -13.665600 5.904379
2.574000 -13.665600 5.925079
2.620800 -13.665600 5.944903
2.667600 -13.665600 5.950897
2.714400 -13.665600 5.959978
2.761200 -13.665600 5.961014
2.808000 -13.665600 5.984430
2.854800 -13.665600 5.989522
2.901600 -13.665600 5.985360
2.948400 -13.665600 5.985360
2.995200 -13.665600 5.984430
3.042000 -13.665600 5.982542
3.088800 -13.665600 5.982542
3.135600 -13.665600 5.979533
3.182400 -13.665600 5.986736
3.229200 -13.665600 6.005138
3.276000 -13.665600 6.021280
3.322800 -13.665600 6.005138
3.369600 -13.665600 6.026861
3.416400 -13.665600 6.032037
3.463200 -13.665600 6.050798
3.510000 -13.665600 6.055526
3.556800 -13.665600 6.077358
3.603600 -13.665600 6.077433
3.650400 -13.665600 6.098009
3.697200 -13.665600 6.118492
3.744000 -13.665600 6.150826
3.790800 -13.665600 6.150826
3.837600 -13.665600 6.164769
3.884400 -13.665600 6.168273
3.931200 -13.665600 6.168273
3.978000 -13.665600 6.184601
4.024800 -13.665600 6.184993
4.071600 -13.665600 6.196090
4.118400 -13.665600 6.208540
4.165200 -13.665600 6.228507
4.212000 -13.665600 6.246056
4.258800 -13.665600 6.263727
4.305600 -13.665600 6.290481
4.352400 -13.665600 6.300814
4.399200 -13.665600 6.322995
4.446000 -13.665600 6.326504
4.492800 -13.665600 6.343434
4.539600 -13.665600 6.345484
4.586400 -13.665600 6.345484
4.633200 -13.665600 6.386875
4.680000 -13.665600 6.394134
4.726800 -13.665600 6.399110
4.773600 -13.665600 6.416511
4.820400 -13.665600 6.453257
4.867200 -13.665600 6.466716
4.914000 -13.665600 6.477242
4.960800 -13.665600 6.480948
5.007600 -13.665600 6.501128
5.054400 -13.665600 6.520052
5.101200 -13.665600 6.540610
5.148000 -13.665600 6.560123
5.194800 -13.665600 6.572564
5.241600 -13.665600 6.581173
5.288400 -13.665600 6.585245
5.335200 -13.665600 6.593310
5.382000 -13.665600 6.606345
5.428800 -13.665600 6.623438
5.475600 -13.665600 6.644748
5.522400 -13.665600 6.665346
5.569200 -13.665600 6.684843
5.616000 -13.665600 6.702499
5.662800 -13.665600 6.739407
5.709600 -13.665600 6.748634
5.756400 -13.665600 6.778253
5.803200 -13.665600 6.828787
5.850000 -13.665600 6.830534
5.896800 -13.665600 6.835477
5.943600 -13.665600 6.867129
5.990400 -13.665600 6.879817
6.037200 -13.665600 6.905848
6.084000 -13.665600 6.922915
6.130800 -13.665600 6.928206
6.177600 -13.665600 6.941934
6.224400 -13.665600 6.969695
6.271200 -13.665600 6.973574
6.318000 -13.665600 7.006286
6.364800 -13.665600 7.032579
6.411600 -13.665600 7.074380
6.458400 -13.665600 7.123953
6.505200 -13.665600 7.145327
6.552000 -13.665600 7.168590
6.598800 -13.665600 7.187920
6.645600 -13.665600 7.205618
6.692400 -13.665600 7.225617
6.739200 -13.665600 7.251648
6.786000 -13.665600 7.294295
6.832800 -13.665600 7.307223
6.879600 -13.665600 7.312440
6.926400 -13.665600 7.346324
6.973200 -13.665600 7.364644
7.020000 -13.665600 7.388212
7.066800 -13.665600 7.406088
7.113600 -13.665600 7.442961
7.160400 -13.665600 7.463274
7.207200 -13.665600 7.494000
7.254000 -13.665600 7.508129
7.300800 -13.665600 7.539842
7.347600 -13.665600 7.552481
7.394400 -13.665600 7.562516
7.441200 -13.665600 7.582584
7.488000 -13.665600 7.618033
7.534800 -13.665600 7.673542
7.581600 -13.665600 7.728929
7.628400 -13.665600 7.764381
7.675200 -13.665600 7.803184
7.722000 -13.665600 7.810055
7.768800 -13.665600 7.835970
7.815600 -13.665600 7.882071
7.862400 -13.665600 7.915034
7.909200 -13.665600 7.974565
7.956000 -13.665600 8.021304
8.002800 -13.665600 8.044810
8.049600 -13.665600 8.080074
8.096400 -13.665600 8.092754
8.143200 -13.665600 8.124617
8.190000 -13.665600 8.120522
8.236800 -13.665600 8.025255
8.283600 -13.665600 7.919940
12.916800 -13.665600 7.502176
13.010400 -13.665600 7.522200
13.291200 -13.665600 7.560424
13.338000 -13.665600 7.550106
13.431600 -13.665600 7.539621
13.572000 -13.665600 7.558116
13.618800 -13.665600 7.558050
14.040000 -13.665600 7.611438
14.133600 -13.665600 7.621764
14.180400 -13.665600 7.631364
14.414400 -13.665600 7.666908
14.461200 -13.665600 7.666908
14.508000 -13.665600 7.665394
14.554800 -13.665600 7.644080
15.490800 -13.665600 6.321263
15.537600 -13.665600 6.294951
17.082000 -13.665600 2.310769
17.269200 -13.665600 1.435003
-18.720000 -13.618800 0.000000
-18.673200 -13.618800 0.000000
-18.626400 -13.618800 0.000000
-18.579600 -13.618800 -14.819989
-18.532800 -13.618800 -14.765556
-18.486000 -13.618800 -14.752192
-18.439200 -13.618800 -14.734799
-18.392400 -13.618800 -14.721419
-18.345600 -13.618800 -14.678038
-18.298800 -13.618800 -14.648757
-18.252000 -13.618800 -14.643060
-18.205200 -13.618800 -14.618941
-18.158400 -13.618800 -14.571616
-18.111600 -13.618800 -14.552962
-18.064800 -13.618800 -14.521632
-18.018000 -13.618800 -14.496824
-17.971200 -13.618800 -14.459622
-17.924400 -13.618800 -14.441421
-17.877600 -13.618800 -14.405632
-17.830800 -13.618800 -14.352108
-17.784000 -13.618800 -14.347713
-17.737200 -13.618800 -14.347713
-17.690400 -13.618800 -14.347713
-17.643600 -13.618800 -14.371362
-17.596800 -13.618800 -14.314069
-17.550000 -13.618800 -14.314069
-17.503200 -13.618800 -14.273969
-17.456400 -13.618800 -14.258227
-17.409600 -13.618800 -14.224447
-17.362800 -13.618800 -14.224447
-17.316000 -13.618800 -14.224447
-17.269200 -13.618800 -14.215023
-17.222400 -13.618800 -14.214336
-17.175600 -13.618800 -14.197050
-17.128800 -13.618800 -14.157534
-17.082000 -13.618800 -14.111811
-17.035200 -13.618800 -14.099876
-16.988400 -13.618800 -14.059097
-16.941600 -13.618800 -14.096285
-16.894800 -13.618800 -14.077929
-16.848000 -13.618800 -14.077929
-16.801200 -13.618800 -14.050062
-16.754400 -13.618800 -14.036796
-16.707600 -13.618800 -14.041081
-16.660800 -13.618800 -14.041081
-16.614000 -13.618800 -13.993107
-16.567200 -13.618800 -13.978935
-16.520400 -13.618800 -13.933481
-16.473600 -13.618800 -13.925549
-16.426800 -13.618800 -13.881813
-16.380000 -13.618800 -13.866182
-16.333200 -13.618800 -13.855849
-16.286400 -13.618800 -13.825222
-16.239600 -13.618800 -13.771220
-16.192800 -13.618800 -13.744248
-16.146000 -13.618800 -13.681500
-16.099200 -13.618800 -13.564187
-16.052400 -13.618800 -13.491440
-16.005600 -13.618800 -13.471582
-15.631200 -13.618800 -11.137690
-14.554800 -13.618800 5.120779
-14.508000 -13.618800 5.160154
-14.461200 -13.618800 5.215964
-14.414400 -13.618800 5.225374
-14.367600 -13.618800 5.249001
-14.320800 -13.618800 5.270026
-14.274000 -13.618800 5.308014
-14.227200 -13.618800 5.335139
-14.180400 -13.618800 5.344779
-14.133600 -13.618800 5.366568
-14.086800 -13.618800 5.380694
-14.040000 -13.618800 5.390832
-13.993200 -13.618800 5.398039
-13.946400 -13.618800 5.404747
-13.899600 -13.618800 5.414351
-13.852800 -13.618800 5.417276
-13.806000 -13.618800 5.428720
-13.759200 -13.618800 5.430079
-13.712400 -13.618800 5.430079
-13.665600 -13.618800 5.431528
-13.618800 -13.618800 5.434135
-13.572000 -13.618800 5.442907
-13.525200 -13.618800 5.444074
-13.478400 -13.618800 5.458701
-13.431600 -13.618800 5.472333
-13.384800 -13.618800 5.485243
-13.338000 -13.618800 5.498551
-13.291200 -13.618800 5.532186
-13.244400 -13.618800 5.566670
-13.197600 -13.618800 5.611724
-13.150800 -13.618800 5.658200
-5.990400 -13.618800 12.493122
-5.943600 -13.618800 8.361692
-5.896800 -13.618800 8.131181
-5.850000 -13.618800 8.048805
-5.803200 -13.618800 7.954427
-5.756400 -13.618800 7.938945
-5.709600 -13.618800 7.918798
-5.662800 -13.618800 7.890907
-5.616000 -13.618800 7.855187
-5.569200 -13.618800 7.805992
-5.522400 -13.618800 7.783936
-5.475600 -13.618800 7.718373
-5.428800 -13.618800 7.689936
-5.382000 -13.618800 7.640796
-5.335200 -13.618800 7.594377
-5.288400 -13.618800 7.534569
-5.241600 -13.618800 7.489950
-5.194800 -13.618800 7.438207
-5.148000 -13.618800 7.422039
-5.101200 -13.618800 7.415431
-5.054400 -13.618800 7.376226
-5.007600 -13.618800 7.334475
-4.960800 -13.618800 7.273641
-4.914000 -13.618800 7.213670
-4.867200 -13.618800 7.166412
-4.820400 -13.618800 7.129430
-4.773600 -13.618800 7.121140
-4.726800 -13.618800 7.103331
-4.680000 -13.618800 7.053370
-4.633200 -13.618800 7.042491
-4.586400 -13.618800 7.006035
-4.539600 -13.618800 6.972883
-4.492800 -13.618800 6.935714
-4.446000 -13.618800 6.868864
-4.399200 -13.618800 6.846860
-4.352400 -13.618800 6.827584
-4.305600 -13.618800 6.815990
-4.258800 -13.618800 6.765078
-4.212000 -13.618800 6.743464
-4.165200 -13.618800 6.743635
-4.118400 -13.618800 6.742691
-4.071600 -13.618800 6.711378
-4.024800 -13.618800 6.688390
-3.978000 -13.618800 6.665257
-3.931200 -13.618800 6.620320
-3.884400 -13.618800 6.599558
-3.837600 -13.618800 6.553523
-3.790800 -13.618800 6.549230
-3.744000 -13.618800 6.549230
-3.697200 -13.618800 6.543981
-3.650400 -13.618800 6.514824
-3.603600 -13.618800 6.487670
-3.556800 -13.618800 6.434451
-3.510000 -13.618800 6.398738
-3.463200 -13.618800 6.381504
-3.416400 -13.618800 6.360064
-3.369600 -13.618800 6.353391
-3.322800 -13.618800 6.348241
-3.276000 -13.618800 6.327783
-3.229200 -13.618800 6.300332
-3.182400 -13.618800 6.296059
-3.135600 -13.618800 6.292587
-3.088800 -13.618800 6.264713
-3.042000 -13.618800 6.251736
-2.995200 -13.618800 6.239903
-2.948400 -13.618800 6.232066
-2.901600 -13.618800 6.214805
-2.854800 -13.618800 6.174261
-2.808000 -13.618800 6.165654
-2.761200 -13.618800 6.161433
-2.714400 -13.618800 6.145179
-2.667600 -13.618800 6.135296
-2.620800 -13.618800 6.125777
-2.574000 -13.618800 6.106551
-2.527200 -13.618800 6.092301
-2.480400 -13.618800 6.089190
-2.433600 -13.618800 6.078141
-2.386800 -13.618800 6.055462
-2.340000 -13.618800 6.055462
-2.293200 -13.618800 6.052532
-2.246400 -13.618800 6.031575
-2.199600 -13.618800 6.031575
-2.152800 -13.618800 6.010966
-2.106000 -13.618800 6.009733
-2.059200 -13.618800 5.994028
-2.012400 -13.618800 5.982421
-1.965600 -13.618800 5.964653
-1.918800 -13.618800 5.965510
-1.872000 -13.618800 5.961414
-1.825200 -13.618800 5.961414
-1.778400 -13.618800 5.928857
-1.731600 -13.618800 5.917633
-1.684800 -13.618800 5.917633
-1.638000 -13.618800 5.929762
-1.591200 -13.618800 5.943780
-1.544400 -13.618800 5.945042
-1.497600 -13.618800 5.944688
-1.450800 -13.618800 5.943976
-1.404000 -13.618800 5.937315
-1.357200 -13.618800 5.925720
-1.310400 -13.618800 5.904763
-1.263600 -13.618800 5.860341
-1.216800 -13.618800 5.851996
-1.170000 -13.618800 5.843229
-1.123200 -13.618800 5.829231
-1.076400 -13.618800 5.829231
-1.029600 -13.618800 5.829231
-0.982800 -13.618800 5.829184
-0.936000 -13.618800 5.829184
-0.889200 -13.618800 5.825941
-0.842400 -13.618800 5.814382
-0.795600 -13.618800 5.794312
-0.748800 -13.618800 5.796072
-0.702000 -13.618800 5.810883
-0.655200 -13.618800 5.816716
-0.608400 -13.618800 5.816716
-0.561600 -13.618800 5.814432
-0.514800 -13.618800 5.821166
-0.468000 -13.618800 5.813633
-0.421200 -13.618800 5.803009
-0.374400 -13.618800 5.745577
-0.327600 -13.618800 5.744194
-0.280800 -13.618800 5.748477
-0.234000 -13.618800 5.745577
-0.187200 -13.618800 5.751905
-0.140400 -13.618800 5.753177
-0.093600 -13.618800 5.749948
-0.046800 -13.618800 5.751905
0.000000 -13.618800 5.736984
0.046800 -13.618800 5.731053
0.093600 -13.618800 5.724695
0.140400 -13.618800 5.709851
0.187200 -13.618800 5.709851
0.234000 -13.618800 5.726013
0.280800 -13.618800 5.724695
0.327600 -13.618800 5.735686
0.374400 -13.618800 5.749741
0.421200 -13.618800 5.747339
0.468000 -13.618800 5.749741
0.514800 -13.618800 5.756590
0.561600 -13.618800 5.747339
0.608400 -13.618800 5.756590
0.655200 -13.618800 5.755925
0.702000 -13.618800 5.747454
0.748800 -13.618800 5.746266
0.795600 -13.618800 5.739204
0.842400 -13.618800 5.737309
0.889200 -13.618800 5.766766
0.936000 -13.618800 5.746266
0.982800 -13.618800 5.767266
1.029600 -13.618800 5.767300
1.076400 -13.618800 5.778486
1.123200 -13.618800 5.777582
1.170000 -13.618800 5.779032
1.216800 -13.618800 5.777815
1.263600 -13.618800 5.778486
1.310400 -13.618800 5.778149
1.357200 -13.618800 5.777815
1.404000 -13.618800 5.774635
1.450800 -13.618800 5.777919
1.497600 -13.618800 5.762725
1.544400 -13.618800 5.774635
1.591200 -13.618800 5.773642
1.638000 -13.618800 5.785691
1.684800 -13.618800 5.822266
1.731600 -13.618800 5.822266
1.778400 -13.618800 5.822213
1.825200 -13.618800 5.832766
1.872000 -13.618800 5.826055
1.918800 -13.618800 5.826055
1.965600 -13.618800 5.826055
2.012400 -13.618800 5.822066
2.059200 -13.618800 5.826655
2.106000 -13.618800 5.833835
2.152800 -13.618800 5.835958
2.199600 -13.618800 5.857754
2.246400 -13.618800 5.848900
2.293200 -13.618800 5.863644
2.340000 -13.618800 5.869401
2.386800 -13.618800 5.869401
2.433600 -13.618800 5.870782
2.480400 -13.618800 5.877469
2.527200 -13.618800 5.901900
2.574000 -13.618800 5.919146
2.620800 -13.618800 5.942913
2.667600 -13.618800 5.945461
2.714400 -13.618800 5.959978
2.761200 -13.618800 5.961014
2.808000 -13.618800 5.984430
2.854800 -13.618800 5.985360
2.901600 -13.618800 5.984430
2.948400 -13.618800 5.982542
2.995200 -13.618800 5.982542
3.042000 -13.618800 5.961014
3.088800 -13.618800 5.967356
3.135600 -13.618800 5.967356
3.182400 -13.618800 5.983858
3.229200 -13.618800 6.000317
3.276000 -13.618800 6.005932
3.322800 -13.618800 6.005138
3.369600 -13.618800 6.026861
3.416400 -13.618800 6.028717
3.463200 -13.618800 6.037262
3.510000 -13.618800 6.037262
3.556800 -13.618800 6.053408
3.603600 -13.618800 6.066126
3.650400 -13.618800 6.077433
3.697200 -13.618800 6.113038
3.744000 -13.618800 6.134238
3.790800 -13.618800 6.134238
3.837600 -13.618800 6.137261
3.884400 -13.618800 6.155372
3.931200 -13.618800 6.164769
3.978000 -13.618800 6.166152
4.024800 -13.618800 6.182037
4.071600 -13.618800 6.192968
4.118400 -13.618800 6.208540
4.165200 -13.618800 6.228507
4.212000 -13.618800 6.260161
4.258800 -13.618800 6.267360
4.305600 -13.618800 6.289980
4.352400 -13.618800 6.299212
4.399200 -13.618800 6.321508
4.446000 -13.618800 6.322447
4.492800 -13.618800 6.333724
4.539600 -13.618800 6.345484
4.586400 -13.618800 6.351933
4.633200 -13.618800 6.390699
4.680000 -13.618800 6.395525
4.726800 -13.618800 6.395525
4.773600 -13.618800 6.411308
4.820400 -13.618800 6.432870
4.867200 -13.618800 6.454499
4.914000 -13.618800 6.464364
4.960800 -13.618800 6.474734
5.007600 -13.618800 6.496114
5.054400 -13.618800 6.518266
5.101200 -13.618800 6.539078
5.148000 -13.618800 6.540610
5.194800 -13.618800 6.573687
5.241600 -13.618800 6.585245
5.288400 -13.618800 6.588479
5.335200 -13.618800 6.600842
5.382000 -13.618800 6.623043
5.428800 -13.618800 6.635316
5.475600 -13.618800 6.650859
5.522400 -13.618800 6.665346
5.569200 -13.618800 6.685128
5.616000 -13.618800 6.736039
5.662800 -13.618800 6.748634
5.709600 -13.618800 6.755072
5.756400 -13.618800 6.771866
5.803200 -13.618800 6.827520
5.850000 -13.618800 6.830146
5.896800 -13.618800 6.835477
5.943600 -13.618800 6.862551
5.990400 -13.618800 6.880942
6.037200 -13.618800 6.915308
6.084000 -13.618800 6.922915
6.130800 -13.618800 6.936140
6.177600 -13.618800 6.966321
6.224400 -13.618800 6.973574
6.271200 -13.618800 6.980660
6.318000 -13.618800 7.006286
6.364800 -13.618800 7.023266
6.411600 -13.618800 7.045501
6.458400 -13.618800 7.105459
6.505200 -13.618800 7.136520
6.552000 -13.618800 7.168201
6.598800 -13.618800 7.173360
6.645600 -13.618800 7.200958
6.692400 -13.618800 7.213562
6.739200 -13.618800 7.251648
6.786000 -13.618800 7.296995
6.832800 -13.618800 7.307223
6.879600 -13.618800 7.309139
6.926400 -13.618800 7.344389
6.973200 -13.618800 7.364644
7.020000 -13.618800 7.388867
7.066800 -13.618800 7.411475
7.113600 -13.618800 7.446703
7.160400 -13.618800 7.471041
7.207200 -13.618800 7.499731
7.254000 -13.618800 7.523982
7.300800 -13.618800 7.541266
7.347600 -13.618800 7.552481
7.394400 -13.618800 7.564060
7.441200 -13.618800 7.582584
7.488000 -13.618800 7.609760
7.534800 -13.618800 7.671987
7.581600 -13.618800 7.728929
7.628400 -13.618800 7.765475
7.675200 -13.618800 7.803184
7.722000 -13.618800 7.810055
7.768800 -13.618800 7.850601
7.815600 -13.618800 7.882071
7.862400 -13.618800 7.916014
7.909200 -13.618800 7.999383
7.956000 -13.618800 8.030532
8.002800 -13.618800 8.080074
8.049600 -13.618800 8.080074
8.096400 -13.618800 8.121274
8.143200 -13.618800 8.130659
8.190000 -13.618800 8.124617
8.236800 -13.618800 8.025255
8.283600 -13.618800 7.896799
12.916800 -13.618800 7.528280
12.963600 -13.618800 7.538897
13.010400 -13.618800 7.556775
13.244400 -13.618800 7.568711
13.291200 -13.618800 7.568711
13.993200 -13.618800 7.617709
14.040000 -13.618800 7.608998
14.086800 -13.618800 7.611438
14.133600 -13.618800 7.621764
14.180400 -13.618800 7.631364
14.227200 -13.618800 7.646028
14.508000 -13.618800 7.676615
14.554800 -13.618800 7.665394
15.584400 -13.618800 6.340362
17.222400 -13.618800 1.819167
17.269200 -13.618800 1.634386
18.111600 -13.618800 -2.642518
18.673200 -13.618800 0.000000
-18.720000 -13.572000 0.000000
-18.673200 -13.572000 0.000000
-18.626400 -13.572000 0.000000
-18.579600 -13.572000 -14.842389
-18.532800 -13.572000 -14.811243
-18.486000 -13.572000 -14.765556
-18.439200 -13.572000 -14.752192
-18.392400 -13.572000 -14.736305
-18.345600 -13.572000 -14.719452
-18.298800 -13.572000 -14.658703
-18.252000 -13.572000 -14.648757
-18.205200 -13.572000 -14.622603
-18.158400 -13.572000 -14.588823
-18.111600 -13.572000 -14.571616
-18.064800 -13.572000 -14.552962
-18.018000 -13.572000 -14.514265
-17.971200 -13.572000 -14.485400
-17.924400 -13.572000 -14.459622
-17.877600 -13.572000 -14.441421
-17.830800 -13.572000 -14.411517
-17.784000 -13.572000 -14.405824
-17.737200 -13.572000 -14.394596
-17.690400 -13.572000 -14.394596
-17.643600 -13.572000 -14.395406
-17.596800 -13.572000 -14.394596
-17.550000 -13.572000 -14.386956
-17.503200 -13.572000 -14.353784
-17.456400 -13.572000 -14.272494
-17.409600 -13.572000 -14.245284
-17.362800 -13.572000 -14.248277
-17.316000 -13.572000 -14.248277
-17.269200 -13.572000 -14.224447
-17.222400 -13.572000 -14.215023
-17.175600 -13.572000 -14.199358
-17.128800 -13.572000 -14.197050
-17.082000 -13.572000 -14.157978
-17.035200 -13.572000 -14.135455
-16.988400 -13.572000 -14.111811
-16.941600 -13.572000 -14.100232
-16.894800 -13.572000 -14.099876
-16.848000 -13.572000 -14.099876
-16.801200 -13.572000 -14.075897
-16.754400 -13.572000 -14.050238
-16.707600 -13.572000 -14.050238
-16.660800 -13.572000 -14.050062
-16.614000 -13.572000 -13.996356
-16.567200 -13.572000 -13.978935
-16.520400 -13.572000 -13.933481
-16.473600 -13.572000 -13.931974
-16.426800 -13.572000 -13.911025
-16.380000 -13.572000 -13.881813
-16.333200 -13.572000 -13.849536
-16.286400 -13.572000 -13.825222
-16.239600 -13.572000 -13.761735
-16.192800 -13.572000 -13.744248
-16.146000 -13.572000 -13.668748
-16.099200 -13.572000 -13.556504
-16.052400 -13.572000 -13.438972
-16.005600 -13.572000 -13.106965
-14.648400 -13.572000 5.073277
-14.601600 -13.572000 5.112252
-14.554800 -13.572000 5.127913
-14.508000 -13.572000 5.192590
-14.461200 -13.572000 5.217613
-14.414400 -13.572000 5.243335
-14.367600 -13.572000 5.264639
-14.320800 -13.572000 5.286515
-14.274000 -13.572000 5.312097
-14.227200 -13.572000 5.344139
-14.180400 -13.572000 5.362390
-14.133600 -13.572000 5.376661
-14.086800 -13.572000 5.392040
-14.040000 -13.572000 5.404747
-13.993200 -13.572000 5.414351
-13.946400 -13.572000 5.416787
-13.899600 -13.572000 5.427959
-13.852800 -13.572000 5.427959
-13.806000 -13.572000 5.430847
-13.759200 -13.572000 5.430847
-13.712400 -13.572000 5.430079
-13.665600 -13.572000 5.431282
-13.618800 -13.572000 5.432263
-13.572000 -13.572000 5.443928
-13.525200 -13.572000 5.451178
-13.478400 -13.572000 5.471999
-13.431600 -13.572000 5.485243
-13.384800 -13.572000 5.498195
-13.338000 -13.572000 5.530652
-13.291200 -13.572000 5.548328
-13.244400 -13.572000 5.599048
-13.197600 -13.572000 5.652639
-5.990400 -13.572000 12.567980
-5.943600 -13.572000 8.315500
-5.896800 -13.572000 8.131181
-5.850000 -13.572000 8.015147
-5.803200 -13.572000 7.950450
-5.756400 -13.572000 7.924045
-5.709600 -13.572000 7.924045
-5.662800 -13.572000 7.896808
-5.616000 -13.572000 7.858656
-5.569200 -13.572000 7.818642
-5.522400 -13.572000 7.783936
-5.475600 -13.572000 7.732123
-5.428800 -13.572000 7.700127
-5.382000 -13.572000 7.662206
-5.335200 -13.572000 7.630522
-5.288400 -13.572000 7.565487
-5.241600 -13.572000 7.501234
-5.194800 -13.572000 7.461660
-5.148000 -13.572000 7.437340
-5.101200 -13.572000 7.415431
-5.054400 -13.572000 7.376226
-5.007600 -13.572000 7.353793
-4.960800 -13.572000 7.279949
-4.914000 -13.572000 7.195071
-4.867200 -13.572000 7.165017
-4.820400 -13.572000 7.114521
-4.773600 -13.572000 7.106943
-4.726800 -13.572000 7.090845
-4.680000 -13.572000 7.053370
-4.633200 -13.572000 7.042491
-4.586400 -13.572000 7.004964
-4.539600 -13.572000 6.972883
-4.492800 -13.572000 6.937489
-4.446000 -13.572000 6.869040
-4.399200 -13.572000 6.846860
-4.352400 -13.572000 6.827584
-4.305600 -13.572000 6.816275
-4.258800 -13.572000 6.765078
-4.212000 -13.572000 6.743464
-4.165200 -13.572000 6.743635
-4.118400 -13.572000 6.742691
-4.071600 -13.572000 6.711378
-4.024800 -13.572000 6.688390
-3.978000 -13.572000 6.665257
-3.931200 -13.572000 6.620320
-3.884400 -13.572000 6.599558
-3.837600 -13.572000 6.562396
-3.790800 -13.572000 6.562396
-3.744000 -13.572000 6.553523
-3.697200 -13.572000 6.543981
-3.650400 -13.572000 6.514824
-3.603600 -13.572000 6.468864
-3.556800 -13.572000 6.458897
-3.510000 -13.572000 6.398738
-3.463200 -13.572000 6.381504
-3.416400 -13.572000 6.357952
-3.369600 -13.572000 6.351871
-3.322800 -13.572000 6.342009
-3.276000 -13.572000 6.313364
-3.229200 -13.572000 6.311614
-3.182400 -13.572000 6.300332
-3.135600 -13.572000 6.296059
-3.088800 -13.572000 6.285269
-3.042000 -13.572000 6.264713
-2.995200 -13.572000 6.239903
-2.948400 -13.572000 6.223603
-2.901600 -13.572000 6.192185
-2.854800 -13.572000 6.164161
-2.808000 -13.572000 6.162736
-2.761200 -13.572000 6.158461
-2.714400 -13.572000 6.145179
-2.667600 -13.572000 6.134097
-2.620800 -13.572000 6.125777
-2.574000 -13.572000 6.109833
-2.527200 -13.572000 6.107071
-2.480400 -13.572000 6.092301
-2.433600 -13.572000 6.082396
-2.386800 -13.572000 6.055462
-2.340000 -13.572000 6.055462
-2.293200 -13.572000 6.052720
-2.246400 -13.572000 6.033429
-2.199600 -13.572000 6.031575
-2.152800 -13.572000 6.017012
-2.106000 -13.572000 6.009733
-2.059200 -13.572000 5.987188
-2.012400 -13.572000 5.975752
-1.965600 -13.572000 5.949285
-1.918800 -13.572000 5.964653
-1.872000 -13.572000 5.951805
-1.825200 -13.572000 5.949285
-1.778400 -13.572000 5.924825
-1.731600 -13.572000 5.917633
-1.684800 -13.572000 5.915280
-1.638000 -13.572000 5.922687
-1.591200 -13.572000 5.928857
-1.544400 -13.572000 5.941652
-1.497600 -13.572000 5.941652
-1.450800 -13.572000 5.922687
-1.404000 -13.572000 5.916748
-1.357200 -13.572000 5.907459
-1.310400 -13.572000 5.891932
-1.263600 -13.572000 5.856196
-1.216800 -13.572000 5.850915
-1.170000 -13.572000 5.843229
-1.123200 -13.572000 5.826857
-1.076400 -13.572000 5.826857
-1.029600 -13.572000 5.825941
-0.982800 -13.572000 5.821120
-0.936000 -13.572000 5.818538
-0.889200 -13.572000 5.815909
-0.842400 -13.572000 5.791395
-0.795600 -13.572000 5.775245
-0.748800 -13.572000 5.791765
-0.702000 -13.572000 5.791765
-0.655200 -13.572000 5.810883
-0.608400 -13.572000 5.813633
-0.561600 -13.572000 5.813633
-0.514800 -13.572000 5.813633
-0.468000 -13.572000 5.810883
-0.421200 -13.572000 5.779032
-0.374400 -13.572000 5.745577
-0.327600 -13.572000 5.743986
-0.280800 -13.572000 5.743986
-0.234000 -13.572000 5.742344
-0.187200 -13.572000 5.742344
-0.140400 -13.572000 5.749948
-0.093600 -13.572000 5.743986
-0.046800 -13.572000 5.736984
0.000000 -13.572000 5.731053
0.046800 -13.572000 5.720477
0.093600 -13.572000 5.709275
0.140400 -13.572000 5.708682
0.187200 -13.572000 5.708682
0.234000 -13.572000 5.710946
0.280800 -13.572000 5.709851
0.327600 -13.572000 5.726013
0.374400 -13.572000 5.756079
0.421200 -13.572000 5.735686
0.468000 -13.572000 5.747339
0.514800 -13.572000 5.747454
0.561600 -13.572000 5.739204
0.608400 -13.572000 5.747454
0.655200 -13.572000 5.755925
0.702000 -13.572000 5.747454
0.748800 -13.572000 5.746338
0.795600 -13.572000 5.739204
0.842400 -13.572000 5.739204
0.889200 -13.572000 5.763878
0.936000 -13.572000 5.746266
0.982800 -13.572000 5.767266
1.029600 -13.572000 5.768175
1.076400 -13.572000 5.778486
1.123200 -13.572000 5.778486
1.170000 -13.572000 5.785974
1.216800 -13.572000 5.785974
1.263600 -13.572000 5.808702
1.310400 -13.572000 5.781725
1.357200 -13.572000 5.762725
1.404000 -13.572000 5.762725
1.450800 -13.572000 5.778149
1.497600 -13.572000 5.762725
1.544400 -13.572000 5.777919
1.591200 -13.572000 5.773642
1.638000 -13.572000 5.773642
1.684800 -13.572000 5.822213
1.731600 -13.572000 5.822213
1.778400 -13.572000 5.805839
1.825200 -13.572000 5.826655
1.872000 -13.572000 5.822266
1.918800 -13.572000 5.822266
1.965600 -13.572000 5.826055
2.012400 -13.572000 5.813089
2.059200 -13.572000 5.815145
2.106000 -13.572000 5.826655
2.152800 -13.572000 5.833835
2.199600 -13.572000 5.834109
2.246400 -13.572000 5.835958
2.293200 -13.572000 5.857754
2.340000 -13.572000 5.865861
2.386800 -13.572000 5.863566
2.433600 -13.572000 5.865861
2.480400 -13.572000 5.869401
2.527200 -13.572000 5.877469
2.574000 -13.572000 5.901900
2.620800 -13.572000 5.913372
2.667600 -13.572000 5.939495
2.714400 -13.572000 5.950897
2.761200 -13.572000 5.950897
2.808000 -13.572000 5.951098
2.854800 -13.572000 5.954207
2.901600 -13.572000 5.954207
2.948400 -13.572000 5.954207
2.995200 -13.572000 5.959978
3.042000 -13.572000 5.939442
3.088800 -13.572000 5.954207
3.135600 -13.572000 5.954918
3.182400 -13.572000 5.973657
3.229200 -13.572000 5.983858
3.276000 -13.572000 6.000317
3.322800 -13.572000 5.997699
3.369600 -13.572000 6.019526
3.416400 -13.572000 6.027965
3.463200 -13.572000 6.045887
3.510000 -13.572000 6.045887
3.556800 -13.572000 6.047552
3.603600 -13.572000 6.047552
3.650400 -13.572000 6.077433
3.697200 -13.572000 6.109781
3.744000 -13.572000 6.133997
3.790800 -13.572000 6.134238
3.837600 -13.572000 6.137261
3.884400 -13.572000 6.161459
3.931200 -13.572000 6.165114
3.978000 -13.572000 6.165114
4.024800 -13.572000 6.165114
4.071600 -13.572000 6.182037
4.118400 -13.572000 6.196380
4.165200 -13.572000 6.217911
4.212000 -13.572000 6.243377
4.258800 -13.572000 6.252135
4.305600 -13.572000 6.278799
4.352400 -13.572000 6.294984
4.399200 -13.572000 6.311381
4.446000 -13.572000 6.322447
4.492800 -13.572000 6.333724
4.539600 -13.572000 6.351933
4.586400 -13.572000 6.351933
4.633200 -13.572000 6.390699
4.680000 -13.572000 6.408042
4.726800 -13.572000 6.400434
4.773600 -13.572000 6.412241
4.820400 -13.572000 6.432485
4.867200 -13.572000 6.441393
4.914000 -13.572000 6.463667
4.960800 -13.572000 6.466757
5.007600 -13.572000 6.496114
5.054400 -13.572000 6.518266
5.101200 -13.572000 6.531531
5.148000 -13.572000 6.540610
5.194800 -13.572000 6.571178
5.241600 -13.572000 6.577851
5.288400 -13.572000 6.585245
5.335200 -13.572000 6.606345
5.382000 -13.572000 6.623438
5.428800 -13.572000 6.635316
5.475600 -13.572000 6.639683
5.522400 -13.572000 6.654323
5.569200 -13.572000 6.669701
5.616000 -13.572000 6.713358
5.662800 -13.572000 6.740740
5.709600 -13.572000 6.748634
5.756400 -13.572000 6.771866
5.803200 -13.572000 6.826121
5.850000 -13.572000 6.829568
5.896800 -13.572000 6.835477
5.943600 -13.572000 6.870684
5.990400 -13.572000 6.881843
6.037200 -13.572000 6.921893
6.084000 -13.572000 6.922915
6.130800 -13.572000 6.938669
6.177600 -13.572000 6.973550
6.224400 -13.572000 6.979549
6.271200 -13.572000 7.002611
6.318000 -13.572000 7.011352
6.364800 -13.572000 7.023266
6.411600 -13.572000 7.056770
6.458400 -13.572000 7.103528
6.505200 -13.572000 7.129702
6.552000 -13.572000 7.147867
6.598800 -13.572000 7.171888
6.645600 -13.572000 7.176498
6.692400 -13.572000 7.197319
6.739200 -13.572000 7.224779
6.786000 -13.572000 7.279164
6.832800 -13.572000 7.286670
6.879600 -13.572000 7.307078
6.926400 -13.572000 7.325286
6.973200 -13.572000 7.357746
7.020000 -13.572000 7.388867
7.066800 -13.572000 7.425231
7.113600 -13.572000 7.458981
7.160400 -13.572000 7.492597
7.207200 -13.572000 7.515769
7.254000 -13.572000 7.539842
7.300800 -13.572000 7.549160
7.347600 -13.572000 7.557228
7.394400 -13.572000 7.582497
7.441200 -13.572000 7.593065
7.488000 -13.572000 7.624623
7.534800 -13.572000 7.676198
7.581600 -13.572000 7.728929
7.628400 -13.572000 7.765475
7.675200 -13.572000 7.800780
7.722000 -13.572000 7.810034
7.768800 -13.572000 7.835970
7.815600 -13.572000 7.907979
7.862400 -13.572000 7.952303
7.909200 -13.572000 8.021304
7.956000 -13.572000 8.061519
8.002800 -13.572000 8.105512
8.049600 -13.572000 8.105512
8.096400 -13.572000 8.121589
8.143200 -13.572000 8.133675
8.190000 -13.572000 8.124617
8.236800 -13.572000 8.059758
8.283600 -13.572000 7.919940
12.823200 -13.572000 7.571139
12.870000 -13.572000 7.556313
12.916800 -13.572000 7.538897
12.963600 -13.572000 7.556313
13.010400 -13.572000 7.591849
13.057200 -13.572000 7.571139
13.104000 -13.572000 7.563322
13.150800 -13.572000 7.561577
13.197600 -13.572000 7.583124
13.244400 -13.572000 7.586720
13.899600 -13.572000 7.621973
14.133600 -13.572000 7.621764
14.180400 -13.572000 7.622798
14.227200 -13.572000 7.645212
14.461200 -13.572000 7.676615
14.508000 -13.572000 7.675656
14.554800 -13.572000 7.646987
14.601600 -13.572000 7.639937
16.192800 -13.572000 6.338809
16.660800 -13.572000 4.326357
17.550000 -13.572000 0.295450
-18.720000 -13.525200 0.000000
-18.673200 -13.525200 0.000000
-18.626400 -13.525200 0.000000
-18.579600 -13.525200 -14.857787
-18.532800 -13.525200 -14.817843
-18.486000 -13.525200 -14.765556
-18.439200 -13.525200 -14.752192
-18.392400 -13.525200 -14.736305
-18.345600 -13.525200 -14.721409
-18.298800 -13.525200 -14.672155
-18.252000 -13.525200 -14.664135
-18.205200 -13.525200 -14.648757
-18.158400 -13.525200 -14.618816
-18.111600 -13.525200 -14.603424
-18.064800 -13.525200 -14.571616
-18.018000 -13.525200 -14.547754
-17.971200 -13.525200 -14.514265
-17.924400 -13.525200 -14.498637
-17.877600 -13.525200 -14.460579
-17.830800 -13.525200 -14.441421
-17.784000 -13.525200 -14.420318
-17.737200 -13.525200 -14.419208
-17.690400 -13.525200 -14.419208
-17.643600 -13.525200 -14.431449
-17.596800 -13.525200 -14.420318
-17.550000 -13.525200 -14.419208
-17.503200 -13.525200 -14.408864
-17.456400 -13.525200 -14.353784
-17.409600 -13.525200 -14.283141
-17.362800 -13.525200 -14.283141
-17.316000 -13.525200 -14.279620
-17.269200 -13.525200 -14.258227
-17.222400 -13.525200 -14.220039
-17.175600 -13.525200 -14.216641
-17.128800 -13.525200 -14.216641
-17.082000 -13.525200 -14.199358
-17.035200 -13.525200 -14.181440
-16.988400 -13.525200 -14.157978
-16.941600 -13.525200 -14.149215
-16.894800 -13.525200 -14.149215
-16.848000 -13.525200 -14.133722
-16.801200 -13.525200 -14.111811
-16.754400 -13.525200 -14.075897
-16.707600 -13.525200 -14.056470
-16.660800 -13.525200 -14.051617
-16.614000 -13.525200 -14.014061
-16.567200 -13.525200 -13.978935
-16.520400 -13.525200 -13.931974
-16.473600 -13.525200 -13.915580
-16.426800 -13.525200 -13.879949
-16.380000 -13.525200 -13.846884
-16.333200 -13.525200 -13.818362
-16.286400 -13.525200 -13.793581
-16.239600 -13.525200 -13.750741
-16.192800 -13.525200 -13.718116
-16.146000 -13.525200 -13.625315
-16.099200 -13.525200 -13.502192
-16.052400 -13.525200 -13.097006
-14.742000 -13.525200 4.946484
-14.695200 -13.525200 5.024415
-14.648400 -13.525200 5.104434
-14.601600 -13.525200 5.120779
-14.554800 -13.525200 5.179977
-14.508000 -13.525200 5.223269
-14.461200 -13.525200 5.242521
-14.414400 -13.525200 5.249519
-14.367600 -13.525200 5.270079
-14.320800 -13.525200 5.292135
-14.274000 -13.525200 5.339031
-14.227200 -13.525200 5.347336
-14.180400 -13.525200 5.370105
-14.133600 -13.525200 5.394777
-14.086800 -13.525200 5.404747
-14.040000 -13.525200 5.408749
-13.993200 -13.525200 5.419776
-13.946400 -13.525200 5.427959
-13.899600 -13.525200 5.430418
-13.852800 -13.525200 5.430112
-13.806000 -13.525200 5.432692
-13.759200 -13.525200 5.433943
-13.712400 -13.525200 5.435026
-13.665600 -13.525200 5.438737
-13.618800 -13.525200 5.446600
-13.572000 -13.525200 5.458701
-13.525200 -13.525200 5.474368
-13.478400 -13.525200 5.485243
-13.431600 -13.525200 5.491283
-13.384800 -13.525200 5.519677
-13.338000 -13.525200 5.542710
-13.291200 -13.525200 5.566670
-13.244400 -13.525200 5.607461
-5.990400 -13.525200 12.567980
-5.943600 -13.525200 8.331857
-5.896800 -13.525200 8.175073
-5.850000 -13.525200 8.049963
-5.803200 -13.525200 7.964048
-5.756400 -13.525200 7.945123
-5.709600 -13.525200 7.942133
-5.662800 -13.525200 7.917456
-5.616000 -13.525200 7.890907
-5.569200 -13.525200 7.845373
-5.522400 -13.525200 7.791102
-5.475600 -13.525200 7.739839
-5.428800 -13.525200 7.717495
-5.382000 -13.525200 7.660072
-5.335200 -13.525200 7.631040
-5.288400 -13.525200 7.561920
-5.241600 -13.525200 7.512042
-5.194800 -13.525200 7.470517
-5.148000 -13.525200 7.433761
-5.101200 -13.525200 7.407199
-5.054400 -13.525200 7.373579
-5.007600 -13.525200 7.354845
-4.960800 -13.525200 7.279949
-4.914000 -13.525200 7.195071
-4.867200 -13.525200 7.131328
-4.820400 -13.525200 7.103331
-4.773600 -13.525200 7.103331
-4.726800 -13.525200 7.083736
-4.680000 -13.525200 7.064312
-4.633200 -13.525200 7.042491
-4.586400 -13.525200 7.004964
-4.539600 -13.525200 6.976240
-4.492800 -13.525200 6.925545
-4.446000 -13.525200 6.865826
-4.399200 -13.525200 6.834933
-4.352400 -13.525200 6.819348
-4.305600 -13.525200 6.779593
-4.258800 -13.525200 6.762212
-4.212000 -13.525200 6.755484
-4.165200 -13.525200 6.753961
-4.118400 -13.525200 6.743464
-4.071600 -13.525200 6.720978
-4.024800 -13.525200 6.702391
-3.978000 -13.525200 6.669007
-3.931200 -13.525200 6.640014
-3.884400 -13.525200 6.603373
-3.837600 -13.525200 6.580196
-3.790800 -13.525200 6.562396
-3.744000 -13.525200 6.556862
-3.697200 -13.525200 6.543981
-3.650400 -13.525200 6.493512
-3.603600 -13.525200 6.464495
-3.556800 -13.525200 6.452645
-3.510000 -13.525200 6.432829
-3.463200 -13.525200 6.385316
-3.416400 -13.525200 6.370504
-3.369600 -13.525200 6.355294
-3.322800 -13.525200 6.351871
-3.276000 -13.525200 6.312352
-3.229200 -13.525200 6.299586
-3.182400 -13.525200 6.296059
-3.135600 -13.525200 6.295277
-3.088800 -13.525200 6.286468
-3.042000 -13.525200 6.251736
-2.995200 -13.525200 6.223603
-2.948400 -13.525200 6.192185
-2.901600 -13.525200 6.181231
-2.854800 -13.525200 6.161433
-2.808000 -13.525200 6.145179
-2.761200 -13.525200 6.139989
-2.714400 -13.525200 6.130900
-2.667600 -13.525200 6.125777
-2.620800 -13.525200 6.122861
-2.574000 -13.525200 6.109833
-2.527200 -13.525200 6.107071
-2.480400 -13.525200 6.089462
-2.433600 -13.525200 6.082396
-2.386800 -13.525200 6.057514
-2.340000 -13.525200 6.055657
-2.293200 -13.525200 6.052532
-2.246400 -13.525200 6.031575
-2.199600 -13.525200 6.030323
-2.152800 -13.525200 6.017012
-2.106000 -13.525200 6.007719
-2.059200 -13.525200 5.987188
-2.012400 -13.525200 5.973705
-1.965600 -13.525200 5.964653
-1.918800 -13.525200 5.972663
-1.872000 -13.525200 5.964653
-1.825200 -13.525200 5.950122
-1.778400 -13.525200 5.929762
-1.731600 -13.525200 5.915280
-1.684800 -13.525200 5.913888
-1.638000 -13.525200 5.918001
-1.591200 -13.525200 5.922687
-1.544400 -13.525200 5.929762
-1.497600 -13.525200 5.940239
-1.450800 -13.525200 5.918001
-1.404000 -13.525200 5.907459
-1.357200 -13.525200 5.898801
-1.310400 -13.525200 5.886642
-1.263600 -13.525200 5.853020
-1.216800 -13.525200 5.843229
-1.170000 -13.525200 5.830570
-1.123200 -13.525200 5.823484
-1.076400 -13.525200 5.825941
-1.029600 -13.525200 5.821120
-0.982800 -13.525200 5.818779
-0.936000 -13.525200 5.816504
-0.889200 -13.525200 5.815909
-0.842400 -13.525200 5.786338
-0.795600 -13.525200 5.772318
-0.748800 -13.525200 5.776526
-0.702000 -13.525200 5.791395
-0.655200 -13.525200 5.797668
-0.608400 -13.525200 5.802185
-0.561600 -13.525200 5.801732
-0.514800 -13.525200 5.802185
-0.468000 -13.525200 5.799689
-0.421200 -13.525200 5.776459
-0.374400 -13.525200 5.742344
-0.327600 -13.525200 5.734771
-0.280800 -13.525200 5.726747
-0.234000 -13.525200 5.726747
-0.187200 -13.525200 5.726747
-0.140400 -13.525200 5.735852
-0.093600 -13.525200 5.735852
-0.046800 -13.525200 5.733172
0.000000 -13.525200 5.716492
0.046800 -13.525200 5.709275
0.093600 -13.525200 5.708682
0.140400 -13.525200 5.708682
0.187200 -13.525200 5.709275
0.234000 -13.525200 5.709851
0.280800 -13.525200 5.709851
0.327600 -13.525200 5.735686
0.374400 -13.525200 5.756653
0.421200 -13.525200 5.735822
0.468000 -13.525200 5.747339
0.514800 -13.525200 5.747454
0.561600 -13.525200 5.746338
0.608400 -13.525200 5.747339
0.655200 -13.525200 5.746338
0.702000 -13.525200 5.734789
0.748800 -13.525200 5.739204
0.795600 -13.525200 5.730880
0.842400 -13.525200 5.729016
0.889200 -13.525200 5.733741
0.936000 -13.525200 5.740983
0.982800 -13.525200 5.746266
1.029600 -13.525200 5.763878
1.076400 -13.525200 5.777484
1.123200 -13.525200 5.777582
1.170000 -13.525200 5.778332
1.216800 -13.525200 5.777582
1.263600 -13.525200 5.777919
1.310400 -13.525200 5.777582
1.357200 -13.525200 5.756851
1.404000 -13.525200 5.755246
1.450800 -13.525200 5.755246
1.497600 -13.525200 5.755246
1.544400 -13.525200 5.762725
1.591200 -13.525200 5.761661
1.638000 -13.525200 5.760634
1.684800 -13.525200 5.797164
1.731600 -13.525200 5.776160
1.778400 -13.525200 5.776160
1.825200 -13.525200 5.805839
1.872000 -13.525200 5.799561
1.918800 -13.525200 5.809485
1.965600 -13.525200 5.809485
2.012400 -13.525200 5.799561
2.059200 -13.525200 5.809485
2.106000 -13.525200 5.830401
2.152800 -13.525200 5.833835
2.199600 -13.525200 5.833835
2.246400 -13.525200 5.835958
2.293200 -13.525200 5.848900
2.340000 -13.525200 5.858902
2.386800 -13.525200 5.855072
2.433600 -13.525200 5.855072
2.480400 -13.525200 5.865861
2.527200 -13.525200 5.878272
2.574000 -13.525200 5.901900
2.620800 -13.525200 5.913372
2.667600 -13.525200 5.930328
2.714400 -13.525200 5.951098
2.761200 -13.525200 5.950897
2.808000 -13.525200 5.951098
2.854800 -13.525200 5.951215
2.901600 -13.525200 5.949291
2.948400 -13.525200 5.936748
2.995200 -13.525200 5.936685
3.042000 -13.525200 5.926953
3.088800 -13.525200 5.927625
3.135600 -13.525200 5.937706
3.182400 -13.525200 5.954918
3.229200 -13.525200 5.982542
3.276000 -13.525200 6.000317
3.322800 -13.525200 6.003503
3.369600 -13.525200 6.019526
3.416400 -13.525200 6.027965
3.463200 -13.525200 6.036562
3.510000 -13.525200 6.026861
3.556800 -13.525200 6.045887
3.603600 -13.525200 6.045860
3.650400 -13.525200 6.072477
3.697200 -13.525200 6.102174
3.744000 -13.525200 6.118492
3.790800 -13.525200 6.134238
3.837600 -13.525200 6.137261
3.884400 -13.525200 6.151972
3.931200 -13.525200 6.161459
3.978000 -13.525200 6.164769
4.024800 -13.525200 6.164769
4.071600 -13.525200 6.188278
4.118400 -13.525200 6.196456
4.165200 -13.525200 6.214545
4.212000 -13.525200 6.235303
4.258800 -13.525200 6.246056
4.305600 -13.525200 6.278742
4.352400 -13.525200 6.294271
4.399200 -13.525200 6.306159
4.446000 -13.525200 6.321508
4.492800 -13.525200 6.326504
4.539600 -13.525200 6.333496
4.586400 -13.525200 6.350561
4.633200 -13.525200 6.386875
4.680000 -13.525200 6.400434
4.726800 -13.525200 6.400434
4.773600 -13.525200 6.408173
4.820400 -13.525200 6.415479
4.867200 -13.525200 6.440961
4.914000 -13.525200 6.454499
4.960800 -13.525200 6.454499
5.007600 -13.525200 6.480948
5.054400 -13.525200 6.518266
5.101200 -13.525200 6.529566
5.148000 -13.525200 6.539078
5.194800 -13.525200 6.540803
5.241600 -13.525200 6.572965
5.288400 -13.525200 6.585245
5.335200 -13.525200 6.596702
5.382000 -13.525200 6.623043
5.428800 -13.525200 6.623438
5.475600 -13.525200 6.635485
5.522400 -13.525200 6.646071
5.569200 -13.525200 6.663655
5.616000 -13.525200 6.702499
5.662800 -13.525200 6.762021
5.709600 -13.525200 6.762771
5.756400 -13.525200 6.776218
5.803200 -13.525200 6.813035
5.850000 -13.525200 6.828787
5.896800 -13.525200 6.834609
5.943600 -13.525200 6.862551
5.990400 -13.525200 6.879817
6.037200 -13.525200 6.897782
6.084000 -13.525200 6.915308
6.130800 -13.525200 6.935144
6.177600 -13.525200 6.947640
6.224400 -13.525200 6.973574
6.271200 -13.525200 6.991220
6.318000 -13.525200 7.011352
6.364800 -13.525200 7.014588
6.411600 -13.525200 7.045501
6.458400 -13.525200 7.101401
6.505200 -13.525200 7.131947
6.552000 -13.525200 7.147867
6.598800 -13.525200 7.171888
6.645600 -13.525200 7.176498
6.692400 -13.525200 7.200958
6.739200 -13.525200 7.222452
6.786000 -13.525200 7.256132
6.832800 -13.525200 7.276225
6.879600 -13.525200 7.304376
6.926400 -13.525200 7.327577
6.973200 -13.525200 7.357092
7.020000 -13.525200 7.388867
7.066800 -13.525200 7.418543
7.113600 -13.525200 7.457806
7.160400 -13.525200 7.486258
7.207200 -13.525200 7.512795
7.254000 -13.525200 7.546795
7.300800 -13.525200 7.562516
7.347600 -13.525200 7.578788
7.394400 -13.525200 7.593065
7.441200 -13.525200 7.609760
7.488000 -13.525200 7.664471
7.534800 -13.525200 7.676427
7.581600 -13.525200 7.724521
7.628400 -13.525200 7.765475
7.675200 -13.525200 7.803184
7.722000 -13.525200 7.804736
7.768800 -13.525200 7.850601
7.815600 -13.525200 7.915034
7.862400 -13.525200 7.972522
7.909200 -13.525200 8.027409
7.956000 -13.525200 8.069407
8.002800 -13.525200 8.121274
8.049600 -13.525200 8.121589
8.096400 -13.525200 8.133675
8.143200 -13.525200 8.187518
8.190000 -13.525200 8.133675
8.236800 -13.525200 8.090335
8.283600 -13.525200 7.919940
12.916800 -13.525200 7.556828
12.963600 -13.525200 7.566120
13.010400 -13.525200 7.576770
13.057200 -13.525200 7.571139
13.104000 -13.525200 7.566120
13.384800 -13.525200 7.558116
13.431600 -13.525200 7.558116
14.086800 -13.525200 7.608998
14.461200 -13.525200 7.693155
14.508000 -13.525200 7.693155
14.554800 -13.525200 7.675656
14.601600 -13.525200 7.645212
14.648400 -13.525200 7.631670
16.801200 -13.525200 3.946415
16.848000 -13.525200 3.806344
17.456400 -13.525200 1.012123
17.503200 -13.525200 0.767660
17.550000 -13.525200 0.440341
-18.720000 -13.478400 0.000000
-18.673200 -13.478400 0.000000
-18.626400 -13.478400 0.000000
-18.579600 -13.478400 -14.848561
-18.532800 -13.478400 -14.812649
-18.486000 -13.478400 -14.764787
-18.439200 -13.478400 -14.752192
-18.392400 -13.478400 -14.736305
-18.345600 -13.478400 -14.721409
-18.298800 -13.478400 -14.672155
-18.252000 -13.478400 -14.648757
-18.205200 -13.478400 -14.618887
-18.158400 -13.478400 -14.609955
-18.111600 -13.478400 -14.588823
-18.064800 -13.478400 -14.568400
-18.018000 -13.478400 -14.549093
-17.971200 -13.478400 -14.520634
-17.924400 -13.478400 -14.515439
-17.877600 -13.478400 -14.501699
-17.830800 -13.478400 -14.498174
-17.784000 -13.478400 -14.496824
-17.737200 -13.478400 -14.460579
-17.690400 -13.478400 -14.454825
-17.643600 -13.478400 -14.454825
-17.596800 -13.478400 -14.431449
-17.550000 -13.478400 -14.423585
-17.503200 -13.478400 -14.408864
-17.456400 -13.478400 -14.365247
-17.409600 -13.478400 -14.353784
-17.362800 -13.478400 -14.314069
-17.316000 -13.478400 -14.302324
-17.269200 -13.478400 -14.297838
-17.222400 -13.478400 -14.283141
-17.175600 -13.478400 -14.283141
-17.128800 -13.478400 -14.297838
-17.082000 -13.478400 -14.235725
-17.035200 -13.478400 -14.235725
-16.988400 -13.478400 -14.221456
-16.941600 -13.478400 -14.221456
-16.894800 -13.478400 -14.230374
-16.848000 -13.478400 -14.227371
-16.801200 -13.478400 -14.113333
-16.754400 -13.478400 -14.096323
-16.707600 -13.478400 -14.090691
-16.660800 -13.478400 -14.051617
-16.614000 -13.478400 -14.041081
-16.567200 -13.478400 -13.978935
-16.520400 -13.478400 -13.933481
-16.473600 -13.478400 -13.915580
-16.426800 -13.478400 -13.861791
-16.380000 -13.478400 -13.840088
-16.333200 -13.478400 -13.804517
-16.286400 -13.478400 -13.771220
-16.239600 -13.478400 -13.718386
-16.192800 -13.478400 -13.629442
-16.146000 -13.478400 -13.525290
-16.099200 -13.478400 -13.458847
-14.742000 -13.478400 5.024415
-14.695200 -13.478400 5.073277
-14.648400 -13.478400 5.127214
-14.601600 -13.478400 5.162112
-14.554800 -13.478400 5.217613
-14.508000 -13.478400 5.243412
-14.461200 -13.478400 5.249298
-14.414400 -13.478400 5.267815
-14.367600 -13.478400 5.291596
-14.320800 -13.478400 5.341542
-14.274000 -13.478400 5.350120
-14.227200 -13.478400 5.361305
-14.180400 -13.478400 5.372444
-14.133600 -13.478400 5.403177
-14.086800 -13.478400 5.408749
-14.040000 -13.478400 5.419776
-13.993200 -13.478400 5.423710
-13.946400 -13.478400 5.430418
-13.899600 -13.478400 5.432692
-13.852800 -13.478400 5.433071
-13.806000 -13.478400 5.435300
-13.759200 -13.478400 5.438140
-13.712400 -13.478400 5.441625
-13.665600 -13.478400 5.446600
-13.618800 -13.478400 5.458801
-13.572000 -13.478400 5.473569
-13.525200 -13.478400 5.478846
-13.478400 -13.478400 5.490729
-13.431600 -13.478400 5.507992
-13.384800 -13.478400 5.542710
-13.338000 -13.478400 5.555685
-13.291200 -13.478400 5.622148
-5.990400 -13.478400 12.493122
-5.943600 -13.478400 8.316229
-5.896800 -13.478400 8.185847
-5.850000 -13.478400 8.080054
-5.803200 -13.478400 8.048805
-5.756400 -13.478400 7.954427
-5.709600 -13.478400 7.952067
-5.662800 -13.478400 7.938945
-5.616000 -13.478400 7.897570
-5.569200 -13.478400 7.858656
-5.522400 -13.478400 7.792821
-5.475600 -13.478400 7.752281
-5.428800 -13.478400 7.737278
-5.382000 -13.478400 7.704802
-5.335200 -13.478400 7.631835
-5.288400 -13.478400 7.565487
-5.241600 -13.478400 7.528275
-5.194800 -13.478400 7.485366
-5.148000 -13.478400 7.442936
-5.101200 -13.478400 7.407199
-5.054400 -13.478400 7.373579
-5.007600 -13.478400 7.354845
-4.960800 -13.478400 7.279949
-4.914000 -13.478400 7.186180
-4.867200 -13.478400 7.131328
-4.820400 -13.478400 7.103331
-4.773600 -13.478400 7.103331
-4.726800 -13.478400 7.073217
-4.680000 -13.478400 7.047556
-4.633200 -13.478400 7.013750
-4.586400 -13.478400 6.998180
-4.539600 -13.478400 6.952970
-4.492800 -13.478400 6.908073
-4.446000 -13.478400 6.851230
-4.399200 -13.478400 6.834933
-4.352400 -13.478400 6.821957
-4.305600 -13.478400 6.815827
-4.258800 -13.478400 6.763104
-4.212000 -13.478400 6.762212
-4.165200 -13.478400 6.762212
-4.118400 -13.478400 6.743635
-4.071600 -13.478400 6.723782
-4.024800 -13.478400 6.694074
-3.978000 -13.478400 6.665721
-3.931200 -13.478400 6.620320
-3.884400 -13.478400 6.599558
-3.837600 -13.478400 6.562396
-3.790800 -13.478400 6.553523
-3.744000 -13.478400 6.543981
-3.697200 -13.478400 6.517291
-3.650400 -13.478400 6.484248
-3.603600 -13.478400 6.452645
-3.556800 -13.478400 6.432829
-3.510000 -13.478400 6.389610
-3.463200 -13.478400 6.382793
-3.416400 -13.478400 6.361730
-3.369600 -13.478400 6.338172
-3.322800 -13.478400 6.337657
-3.276000 -13.478400 6.312352
-3.229200 -13.478400 6.299586
-3.182400 -13.478400 6.297829
-3.135600 -13.478400 6.295277
-3.088800 -13.478400 6.285269
-3.042000 -13.478400 6.251736
-2.995200 -13.478400 6.223603
-2.948400 -13.478400 6.190106
-2.901600 -13.478400 6.181192
-2.854800 -13.478400 6.161433
-2.808000 -13.478400 6.145179
-2.761200 -13.478400 6.145071
-2.714400 -13.478400 6.134097
-2.667600 -13.478400 6.123466
-2.620800 -13.478400 6.121599
-2.574000 -13.478400 6.103701
-2.527200 -13.478400 6.089462
-2.480400 -13.478400 6.082396
-2.433600 -13.478400 6.061188
-2.386800 -13.478400 6.048007
-2.340000 -13.478400 6.036335
-2.293200 -13.478400 6.034069
-2.246400 -13.478400 6.012227
-2.199600 -13.478400 6.007719
-2.152800 -13.478400 5.984776
-2.106000 -13.478400 5.984776
-2.059200 -13.478400 5.968849
-2.012400 -13.478400 5.951805
-1.965600 -13.478400 5.951805
-1.918800 -13.478400 5.960298
-1.872000 -13.478400 5.951805
-1.825200 -13.478400 5.947741
-1.778400 -13.478400 5.929762
-1.731600 -13.478400 5.915280
-1.684800 -13.478400 5.912146
-1.638000 -13.478400 5.914066
-1.591200 -13.478400 5.917968
-1.544400 -13.478400 5.918001
-1.497600 -13.478400 5.940239
-1.450800 -13.478400 5.918001
-1.404000 -13.478400 5.917968
-1.357200 -13.478400 5.907459
-1.310400 -13.478400 5.898801
-1.263600 -13.478400 5.857200
-1.216800 -13.478400 5.850915
-1.170000 -13.478400 5.830570
-1.123200 -13.478400 5.823484
-1.076400 -13.478400 5.821120
-1.029600 -13.478400 5.816504
-0.982800 -13.478400 5.816504
-0.936000 -13.478400 5.800862
-0.889200 -13.478400 5.775245
-0.842400 -13.478400 5.761055
-0.795600 -13.478400 5.750856
-0.748800 -13.478400 5.764514
-0.702000 -13.478400 5.771134
-0.655200 -13.478400 5.775245
-0.608400 -13.478400 5.783962
-0.561600 -13.478400 5.776526
-0.514800 -13.478400 5.776526
-0.468000 -13.478400 5.775657
-0.421200 -13.478400 5.764864
-0.374400 -13.478400 5.734771
-0.327600 -13.478400 5.726121
-0.280800 -13.478400 5.715533
-0.234000 -13.478400 5.715533
-0.187200 -13.478400 5.720477
-0.140400 -13.478400 5.726747
-0.093600 -13.478400 5.720477
-0.046800 -13.478400 5.716492
0.000000 -13.478400 5.702877
0.046800 -13.478400 5.702877
0.093600 -13.478400 5.702140
0.140400 -13.478400 5.693082
0.187200 -13.478400 5.693082
0.234000 -13.478400 5.693082
0.280800 -13.478400 5.693082
0.327600 -13.478400 5.709851
0.374400 -13.478400 5.726013
0.421200 -13.478400 5.715340
0.468000 -13.478400 5.718431
0.514800 -13.478400 5.735822
0.561600 -13.478400 5.736759
0.608400 -13.478400 5.736759
0.655200 -13.478400 5.734789
0.702000 -13.478400 5.730880
0.748800 -13.478400 5.739204
0.795600 -13.478400 5.730880
0.842400 -13.478400 5.729016
0.889200 -13.478400 5.729016
0.936000 -13.478400 5.733741
0.982800 -13.478400 5.740983
1.029600 -13.478400 5.740983
1.076400 -13.478400 5.767163
1.123200 -13.478400 5.768778
1.170000 -13.478400 5.768778
1.216800 -13.478400 5.768778
1.263600 -13.478400 5.761661
1.310400 -13.478400 5.761661
1.357200 -13.478400 5.756851
1.404000 -13.478400 5.755246
1.450800 -13.478400 5.755201
1.497600 -13.478400 5.756851
1.544400 -13.478400 5.761661
1.591200 -13.478400 5.762725
1.638000 -13.478400 5.762725
1.684800 -13.478400 5.773642
1.731600 -13.478400 5.773642
1.778400 -13.478400 5.773642
1.825200 -13.478400 5.776160
1.872000 -13.478400 5.775905
1.918800 -13.478400 5.788751
1.965600 -13.478400 5.794142
2.012400 -13.478400 5.788751
2.059200 -13.478400 5.805839
2.106000 -13.478400 5.826055
2.152800 -13.478400 5.816561
2.199600 -13.478400 5.816361
2.246400 -13.478400 5.833835
2.293200 -13.478400 5.848359
2.340000 -13.478400 5.851948
2.386800 -13.478400 5.848359
2.433600 -13.478400 5.848359
2.480400 -13.478400 5.858966
2.527200 -13.478400 5.870555
2.574000 -13.478400 5.887207
2.620800 -13.478400 5.901900
2.667600 -13.478400 5.905800
2.714400 -13.478400 5.937772
2.761200 -13.478400 5.936685
2.808000 -13.478400 5.942913
2.854800 -13.478400 5.948864
2.901600 -13.478400 5.926953
2.948400 -13.478400 5.926953
2.995200 -13.478400 5.922052
3.042000 -13.478400 5.922052
3.088800 -13.478400 5.922052
3.135600 -13.478400 5.927625
3.182400 -13.478400 5.939442
3.229200 -13.478400 5.971403
3.276000 -13.478400 5.981488
3.322800 -13.478400 5.991140
3.369600 -13.478400 6.003503
3.416400 -13.478400 6.027168
3.463200 -13.478400 6.045887
3.510000 -13.478400 6.026861
3.556800 -13.478400 6.047552
3.603600 -13.478400 6.045860
3.650400 -13.478400 6.066126
3.697200 -13.478400 6.077358
3.744000 -13.478400 6.109781
3.790800 -13.478400 6.133997
3.837600 -13.478400 6.140023
3.884400 -13.478400 6.155372
3.931200 -13.478400 6.165282
3.978000 -13.478400 6.168273
4.024800 -13.478400 6.165282
4.071600 -13.478400 6.192968
4.118400 -13.478400 6.196380
4.165200 -13.478400 6.214545
4.212000 -13.478400 6.235303
4.258800 -13.478400 6.246056
4.305600 -13.478400 6.279925
4.352400 -13.478400 6.294271
4.399200 -13.478400 6.302038
4.446000 -13.478400 6.316342
4.492800 -13.478400 6.322995
4.539600 -13.478400 6.328472
4.586400 -13.478400 6.347723
4.633200 -13.478400 6.386615
4.680000 -13.478400 6.395525
4.726800 -13.478400 6.395525
4.773600 -13.478400 6.405884
4.820400 -13.478400 6.411913
4.867200 -13.478400 6.422724
4.914000 -13.478400 6.440351
4.960800 -13.478400 6.432485
5.007600 -13.478400 6.466757
5.054400 -13.478400 6.488759
5.101200 -13.478400 6.522029
5.148000 -13.478400 6.528457
5.194800 -13.478400 6.528457
5.241600 -13.478400 6.549135
5.288400 -13.478400 6.580410
5.335200 -13.478400 6.587872
5.382000 -13.478400 6.618332
5.428800 -13.478400 6.622425
5.475600 -13.478400 6.623438
5.522400 -13.478400 6.640668
5.569200 -13.478400 6.659412
5.616000 -13.478400 6.713358
5.662800 -13.478400 6.745511
5.709600 -13.478400 6.758512
5.756400 -13.478400 6.772022
5.803200 -13.478400 6.797752
5.850000 -13.478400 6.797752
5.896800 -13.478400 6.816837
5.943600 -13.478400 6.837347
5.990400 -13.478400 6.857680
6.037200 -13.478400 6.878150
6.084000 -13.478400 6.891827
6.130800 -13.478400 6.913246
6.177600 -13.478400 6.928206
6.224400 -13.478400 6.947640
6.271200 -13.478400 6.975596
6.318000 -13.478400 7.005564
6.364800 -13.478400 7.014588
6.411600 -13.478400 7.056770
6.458400 -13.478400 7.101043
6.505200 -13.478400 7.129702
6.552000 -13.478400 7.140799
6.598800 -13.478400 7.156537
6.645600 -13.478400 7.175841
6.692400 -13.478400 7.200958
6.739200 -13.478400 7.219393
6.786000 -13.478400 7.237606
6.832800 -13.478400 7.270730
6.879600 -13.478400 7.304376
6.926400 -13.478400 7.327577
6.973200 -13.478400 7.355489
7.020000 -13.478400 7.388212
7.066800 -13.478400 7.405222
7.113600 -13.478400 7.446703
7.160400 -13.478400 7.475813
7.207200 -13.478400 7.500655
7.254000 -13.478400 7.546795
7.300800 -13.478400 7.563118
7.347600 -13.478400 7.588584
7.394400 -13.478400 7.624623
7.441200 -13.478400 7.640301
7.488000 -13.478400 7.664471
7.534800 -13.478400 7.676427
7.581600 -13.478400 7.722781
7.628400 -13.478400 7.761927
7.675200 -13.478400 7.800780
7.722000 -13.478400 7.810034
7.768800 -13.478400 7.859079
7.815600 -13.478400 7.940456
7.862400 -13.478400 8.011447
7.909200 -13.478400 8.035994
7.956000 -13.478400 8.069407
8.002800 -13.478400 8.120522
8.049600 -13.478400 8.121589
8.096400 -13.478400 8.133675
8.143200 -13.478400 8.187518
8.190000 -13.478400 8.133675
8.236800 -13.478400 8.090335
8.283600 -13.478400 7.892385
13.057200 -13.478400 7.591849
13.338000 -13.478400 7.558154
13.384800 -13.478400 7.562135
13.431600 -13.478400 7.568554
13.478400 -13.478400 7.562135
13.665600 -13.478400 7.568554
13.712400 -13.478400 7.555359
13.946400 -13.478400 7.609854
14.040000 -13.478400 7.596771
14.086800 -13.478400 7.596771
14.554800 -13.478400 7.678751
14.601600 -13.478400 7.675656
14.648400 -13.478400 7.637293
16.005600 -13.478400 6.334627
16.052400 -13.478400 6.345301
16.848000 -13.478400 3.906887
-18.720000 -13.431600 0.000000
-18.673200 -13.431600 0.000000
-18.626400 -13.431600 0.000000
-18.579600 -13.431600 -14.819165
-18.532800 -13.431600 -14.779320
-18.486000 -13.431600 -14.752192
-18.439200 -13.431600 -14.735725
-18.392400 -13.431600 -14.734799
-18.345600 -13.431600 -14.702896
-18.298800 -13.431600 -14.685739
-18.252000 -13.431600 -14.664135
-18.205200 -13.431600 -14.626713
-18.158400 -13.431600 -14.622603
-18.111600 -13.431600 -14.618816
-18.064800 -13.431600 -14.603424
-18.018000 -13.431600 -14.568400
-17.971200 -13.431600 -14.552962
-17.924400 -13.431600 -14.520634
-17.877600 -13.431600 -14.507765
-17.830800 -13.431600 -14.498637
-17.784000 -13.431600 -14.496824
-17.737200 -13.431600 -14.480350
-17.690400 -13.431600 -14.454825
-17.643600 -13.431600 -14.431449
-17.596800 -13.431600 -14.420318
-17.550000 -13.431600 -14.419208
-17.503200 -13.431600 -14.417182
-17.456400 -13.431600 -14.396518
-17.409600 -13.431600 -14.386345
-17.362800 -13.431600 -14.373769
-17.316000 -13.431600 -14.303798
-17.269200 -13.431600 -14.303798
-17.222400 -13.431600 -14.302324
-17.175600 -13.431600 -14.302324
-17.128800 -13.431600 -14.315547
-17.082000 -13.431600 -14.302324
-17.035200 -13.431600 -14.315547
-16.988400 -13.431600 -14.276185
-16.941600 -13.431600 -14.245193
-16.894800 -13.431600 -14.245193
-16.848000 -13.431600 -14.235725
-16.801200 -13.431600 -14.173586
-16.754400 -13.431600 -14.133722
-16.707600 -13.431600 -14.113333
-16.660800 -13.431600 -14.050238
-16.614000 -13.431600 -14.032179
-16.567200 -13.431600 -13.975444
-16.520400 -13.431600 -13.939030
-16.473600 -13.431600 -13.939030
-16.426800 -13.431600 -13.881813
-16.380000 -13.431600 -13.840088
-16.333200 -13.431600 -13.804517
-16.286400 -13.431600 -13.750741
-16.239600 -13.431600 -13.691596
-16.192800 -13.431600 -13.556504
-16.146000 -13.431600 -13.471582
-14.742000 -13.431600 5.062122
-14.695200 -13.431600 5.125712
-14.648400 -13.431600 5.164367
-14.601600 -13.431600 5.216848
-14.554800 -13.431600 5.242521
-14.508000 -13.431600 5.253090
-14.461200 -13.431600 5.264639
-14.414400 -13.431600 5.290191
-14.367600 -13.431600 5.317029
-14.320800 -13.431600 5.355771
-14.274000 -13.431600 5.361305
-14.227200 -13.431600 5.372062
-14.180400 -13.431600 5.389650
-14.133600 -13.431600 5.403836
-14.086800 -13.431600 5.412804
-14.040000 -13.431600 5.419776
-13.993200 -13.431600 5.424448
-13.946400 -13.431600 5.430957
-13.899600 -13.431600 5.433071
-13.852800 -13.431600 5.433943
-13.806000 -13.431600 5.435300
-13.759200 -13.431600 5.442907
-13.712400 -13.431600 5.458498
-13.665600 -13.431600 5.459358
-13.618800 -13.431600 5.474302
-13.572000 -13.431600 5.478846
-13.525200 -13.431600 5.490729
-13.478400 -13.431600 5.507992
-13.431600 -13.431600 5.530652
-13.384800 -13.431600 5.566670
-13.338000 -13.431600 5.607461
-5.990400 -13.431600 12.640373
-5.943600 -13.431600 8.331857
-5.896800 -13.431600 8.186966
-5.850000 -13.431600 8.153975
-5.803200 -13.431600 8.067537
-5.756400 -13.431600 7.990426
-5.709600 -13.431600 7.968296
-5.662800 -13.431600 7.947974
-5.616000 -13.431600 7.916899
-5.569200 -13.431600 7.890373
-5.522400 -13.431600 7.805824
-5.475600 -13.431600 7.763759
-5.428800 -13.431600 7.751195
-5.382000 -13.431600 7.718373
-5.335200 -13.431600 7.640796
-5.288400 -13.431600 7.604289
-5.241600 -13.431600 7.531149
-5.194800 -13.431600 7.489950
-5.148000 -13.431600 7.443436
-5.101200 -13.431600 7.392697
-5.054400 -13.431600 7.366881
-5.007600 -13.431600 7.332244
-4.960800 -13.431600 7.262016
-4.914000 -13.431600 7.167485
-4.867200 -13.431600 7.128626
-4.820400 -13.431600 7.102713
-4.773600 -13.431600 7.099762
-4.726800 -13.431600 7.071506
-4.680000 -13.431600 7.021262
-4.633200 -13.431600 7.008253
-4.586400 -13.431600 7.001283
-4.539600 -13.431600 6.952970
-4.492800 -13.431600 6.908073
-4.446000 -13.431600 6.851230
-4.399200 -13.431600 6.834933
-4.352400 -13.431600 6.816873
-4.305600 -13.431600 6.790693
-4.258800 -13.431600 6.763104
-4.212000 -13.431600 6.763104
-4.165200 -13.431600 6.765078
-4.118400 -13.431600 6.743635
-4.071600 -13.431600 6.738054
-4.024800 -13.431600 6.684296
-3.978000 -13.431600 6.654727
-3.931200 -13.431600 6.620320
-3.884400 -13.431600 6.603373
-3.837600 -13.431600 6.558934
-3.790800 -13.431600 6.544010
-3.744000 -13.431600 6.530865
-3.697200 -13.431600 6.500099
-3.650400 -13.431600 6.463802
-3.603600 -13.431600 6.448423
-3.556800 -13.431600 6.426186
-3.510000 -13.431600 6.386273
-3.463200 -13.431600 6.357952
-3.416400 -13.431600 6.329692
-3.369600 -13.431600 6.312352
-3.322800 -13.431600 6.312352
-3.276000 -13.431600 6.299586
-3.229200 -13.431600 6.295853
-3.182400 -13.431600 6.291281
-3.135600 -13.431600 6.286468
-3.088800 -13.431600 6.265225
-3.042000 -13.431600 6.240957
-2.995200 -13.431600 6.214209
-2.948400 -13.431600 6.181231
-2.901600 -13.431600 6.163426
-2.854800 -13.431600 6.146129
-2.808000 -13.431600 6.142665
-2.761200 -13.431600 6.137994
-2.714400 -13.431600 6.123466
-2.667600 -13.431600 6.113459
-2.620800 -13.431600 6.103701
-2.574000 -13.431600 6.091194
-2.527200 -13.431600 6.082396
-2.480400 -13.431600 6.078141
-2.433600 -13.431600 6.048007
-2.386800 -13.431600 6.031575
-2.340000 -13.431600 6.019406
-2.293200 -13.431600 6.007719
-2.246400 -13.431600 5.984776
-2.199600 -13.431600 5.964306
-2.152800 -13.431600 5.960298
-2.106000 -13.431600 5.960298
-2.059200 -13.431600 5.951805
-2.012400 -13.431600 5.932961
-1.965600 -13.431600 5.932961
-1.918800 -13.431600 5.949285
-1.872000 -13.431600 5.945157
-1.825200 -13.431600 5.912146
-1.778400 -13.431600 5.909772
-1.731600 -13.431600 5.897556
-1.684800 -13.431600 5.892743
-1.638000 -13.431600 5.893428
-1.591200 -13.431600 5.897556
-1.544400 -13.431600 5.907459
-1.497600 -13.431600 5.917968
-1.450800 -13.431600 5.908292
-1.404000 -13.431600 5.898801
-1.357200 -13.431600 5.891932
-1.310400 -13.431600 5.886407
-1.263600 -13.431600 5.839882
-1.216800 -13.431600 5.839882
-1.170000 -13.431600 5.830570
-1.123200 -13.431600 5.823484
-1.076400 -13.431600 5.825941
-1.029600 -13.431600 5.818779
-0.982800 -13.431600 5.816626
-0.936000 -13.431600 5.800862
-0.889200 -13.431600 5.793667
-0.842400 -13.431600 5.755472
-0.795600 -13.431600 5.747752
-0.748800 -13.431600 5.747752
-0.702000 -13.431600 5.749576
-0.655200 -13.431600 5.755472
-0.608400 -13.431600 5.766368
-0.561600 -13.431600 5.766368
-0.514800 -13.431600 5.766368
-0.468000 -13.431600 5.742344
-0.421200 -13.431600 5.734771
-0.374400 -13.431600 5.715640
-0.327600 -13.431600 5.712702
-0.280800 -13.431600 5.692109
-0.234000 -13.431600 5.692109
-0.187200 -13.431600 5.708269
-0.140400 -13.431600 5.693858
-0.093600 -13.431600 5.696111
-0.046800 -13.431600 5.696111
0.000000 -13.431600 5.688531
0.046800 -13.431600 5.693858
0.093600 -13.431600 5.688531
0.140400 -13.431600 5.685878
0.187200 -13.431600 5.673012
0.234000 -13.431600 5.671856
0.280800 -13.431600 5.673012
0.327600 -13.431600 5.693082
0.374400 -13.431600 5.703878
0.421200 -13.431600 5.693082
0.468000 -13.431600 5.702812
0.514800 -13.431600 5.710747
0.561600 -13.431600 5.718431
0.608400 -13.431600 5.718431
0.655200 -13.431600 5.717437
0.702000 -13.431600 5.718061
0.748800 -13.431600 5.730554
0.795600 -13.431600 5.730554
0.842400 -13.431600 5.725245
0.889200 -13.431600 5.725245
0.936000 -13.431600 5.730554
0.982800 -13.431600 5.746266
1.029600 -13.431600 5.745119
1.076400 -13.431600 5.763878
1.123200 -13.431600 5.767266
1.170000 -13.431600 5.767266
1.216800 -13.431600 5.767266
1.263600 -13.431600 5.761661
1.310400 -13.431600 5.761661
1.357200 -13.431600 5.761661
1.404000 -13.431600 5.755246
1.450800 -13.431600 5.755246
1.497600 -13.431600 5.761661
1.544400 -13.431600 5.768027
1.591200 -13.431600 5.768027
1.638000 -13.431600 5.760634
1.684800 -13.431600 5.768150
1.731600 -13.431600 5.768150
1.778400 -13.431600 5.765043
1.825200 -13.431600 5.768150
1.872000 -13.431600 5.766310
1.918800 -13.431600 5.769047
1.965600 -13.431600 5.773175
2.012400 -13.431600 5.773175
2.059200 -13.431600 5.773175
2.106000 -13.431600 5.784990
2.152800 -13.431600 5.780155
2.199600 -13.431600 5.797831
2.246400 -13.431600 5.801039
2.293200 -13.431600 5.816561
2.340000 -13.431600 5.833377
2.386800 -13.431600 5.829401
2.433600 -13.431600 5.840845
2.480400 -13.431600 5.848900
2.527200 -13.431600 5.864767
2.574000 -13.431600 5.885411
2.620800 -13.431600 5.900165
2.667600 -13.431600 5.901900
2.714400 -13.431600 5.924636
2.761200 -13.431600 5.929034
2.808000 -13.431600 5.933255
2.854800 -13.431600 5.933255
2.901600 -13.431600 5.908820
2.948400 -13.431600 5.916059
2.995200 -13.431600 5.908820
3.042000 -13.431600 5.908820
3.088800 -13.431600 5.908820
3.135600 -13.431600 5.922684
3.182400 -13.431600 5.935388
3.229200 -13.431600 5.954918
3.276000 -13.431600 5.956031
3.322800 -13.431600 5.973657
3.369600 -13.431600 5.996655
3.416400 -13.431600 6.027168
3.463200 -13.431600 6.045887
3.510000 -13.431600 6.019526
3.556800 -13.431600 6.045887
3.603600 -13.431600 6.042618
3.650400 -13.431600 6.047552
3.697200 -13.431600 6.050678
3.744000 -13.431600 6.066126
3.790800 -13.431600 6.130101
3.837600 -13.431600 6.137199
3.884400 -13.431600 6.141170
3.931200 -13.431600 6.155372
3.978000 -13.431600 6.158865
4.024800 -13.431600 6.155372
4.071600 -13.431600 6.155372
4.118400 -13.431600 6.165692
4.165200 -13.431600 6.198312
4.212000 -13.431600 6.227819
4.258800 -13.431600 6.243149
4.305600 -13.431600 6.268255
4.352400 -13.431600 6.279925
4.399200 -13.431600 6.294271
4.446000 -13.431600 6.310658
4.492800 -13.431600 6.312386
4.539600 -13.431600 6.316342
4.586400 -13.431600 6.328472
4.633200 -13.431600 6.352047
4.680000 -13.431600 6.394134
4.726800 -13.431600 6.399882
4.773600 -13.431600 6.405884
4.820400 -13.431600 6.415479
4.867200 -13.431600 6.428427
4.914000 -13.431600 6.437319
4.960800 -13.431600 6.432485
5.007600 -13.431600 6.443179
5.054400 -13.431600 6.501128
5.101200 -13.431600 6.517647
5.148000 -13.431600 6.522029
5.194800 -13.431600 6.520904
5.241600 -13.431600 6.540803
5.288400 -13.431600 6.551497
5.335200 -13.431600 6.577698
5.382000 -13.431600 6.587872
5.428800 -13.431600 6.614164
5.475600 -13.431600 6.622425
5.522400 -13.431600 6.637432
5.569200 -13.431600 6.653085
5.616000 -13.431600 6.686674
5.662800 -13.431600 6.732128
5.709600 -13.431600 6.744354
5.756400 -13.431600 6.762021
5.803200 -13.431600 6.786093
5.850000 -13.431600 6.791525
5.896800 -13.431600 6.797752
5.943600 -13.431600 6.829568
5.990400 -13.431600 6.852124
6.037200 -13.431600 6.862060
6.084000 -13.431600 6.878150
6.130800 -13.431600 6.891827
6.177600 -13.431600 6.913246
6.224400 -13.431600 6.943872
6.271200 -13.431600 6.973574
6.318000 -13.431600 6.991220
6.364800 -13.431600 7.008811
6.411600 -13.431600 7.023266
6.458400 -13.431600 7.056770
6.505200 -13.431600 7.101043
6.552000 -13.431600 7.104451
6.598800 -13.431600 7.136520
6.645600 -13.431600 7.171888
6.692400 -13.431600 7.179411
6.739200 -13.431600 7.189890
6.786000 -13.431600 7.219393
6.832800 -13.431600 7.246708
6.879600 -13.431600 7.286670
6.926400 -13.431600 7.307231
6.973200 -13.431600 7.337214
7.020000 -13.431600 7.345438
7.066800 -13.431600 7.394961
7.113600 -13.431600 7.418543
7.160400 -13.431600 7.461833
7.207200 -13.431600 7.494000
7.254000 -13.431600 7.527391
7.300800 -13.431600 7.557228
7.347600 -13.431600 7.593065
7.394400 -13.431600 7.625602
7.441200 -13.431600 7.652402
7.488000 -13.431600 7.664631
7.534800 -13.431600 7.678073
7.581600 -13.431600 7.728929
7.628400 -13.431600 7.790397
7.675200 -13.431600 7.831421
7.722000 -13.431600 7.859079
7.768800 -13.431600 7.907979
7.815600 -13.431600 7.947619
7.862400 -13.431600 8.018296
7.909200 -13.431600 8.044525
7.956000 -13.431600 8.069407
8.002800 -13.431600 8.108662
8.049600 -13.431600 8.121589
8.096400 -13.431600 8.142022
8.143200 -13.431600 8.200533
8.190000 -13.431600 8.140065
8.236800 -13.431600 8.059758
8.283600 -13.431600 7.846775
13.291200 -13.431600 7.567554
13.338000 -13.431600 7.558154
13.384800 -13.431600 7.567554
13.431600 -13.431600 7.569178
13.899600 -13.431600 7.585831
13.946400 -13.431600 7.609854
13.993200 -13.431600 7.612932
14.040000 -13.431600 7.622884
14.086800 -13.431600 7.622884
14.554800 -13.431600 7.687903
14.601600 -13.431600 7.687765
14.695200 -13.431600 7.637293
15.958800 -13.431600 6.340005
16.005600 -13.431600 6.338721
16.052400 -13.431600 6.345301
16.146000 -13.431600 6.331609
16.848000 -13.431600 3.960467
-18.720000 -13.384800 0.000000
-18.673200 -13.384800 0.000000
-18.626400 -13.384800 0.000000
-18.579600 -13.384800 -14.808507
-18.532800 -13.384800 -14.765556
-18.486000 -13.384800 -14.743401
-18.439200 -13.384800 -14.735467
-18.392400 -13.384800 -14.721409
-18.345600 -13.384800 -14.700824
-18.298800 -13.384800 -14.685739
-18.252000 -13.384800 -14.668612
-18.205200 -13.384800 -14.626713
-18.158400 -13.384800 -14.622603
-18.111600 -13.384800 -14.618816
-18.064800 -13.384800 -14.616517
-18.018000 -13.384800 -14.609955
-17.971200 -13.384800 -14.602564
-17.924400 -13.384800 -14.562104
-17.877600 -13.384800 -14.549093
-17.830800 -13.384800 -14.520634
-17.784000 -13.384800 -14.496824
-17.737200 -13.384800 -14.494050
-17.690400 -13.384800 -14.484495
-17.643600 -13.384800 -14.454825
-17.596800 -13.384800 -14.454463
-17.550000 -13.384800 -14.454463
-17.503200 -13.384800 -14.454463
-17.456400 -13.384800 -14.408864
-17.409600 -13.384800 -14.386345
-17.362800 -13.384800 -14.376554
-17.316000 -13.384800 -14.365247
-17.269200 -13.384800 -14.351884
-17.222400 -13.384800 -14.303798
-17.175600 -13.384800 -14.302324
-17.128800 -13.384800 -14.302324
-17.082000 -13.384800 -14.302324
-17.035200 -13.384800 -14.281756
-16.988400 -13.384800 -14.281756
-16.941600 -13.384800 -14.273363
-16.894800 -13.384800 -14.253607
-16.848000 -13.384800 -14.244725
-16.801200 -13.384800 -14.227316
-16.754400 -13.384800 -14.190274
-16.707600 -13.384800 -14.113333
-16.660800 -13.384800 -14.044912
-16.614000 -13.384800 -13.979607
-16.567200 -13.384800 -13.969153
-16.520400 -13.384800 -13.939030
-16.473600 -13.384800 -13.941511
-16.426800 -13.384800 -13.915580
-16.380000 -13.384800 -13.857279
-16.333200 -13.384800 -13.818362
-16.286400 -13.384800 -13.752257
-16.239600 -13.384800 -13.696020
-16.192800 -13.384800 -13.525290
-15.724800 -13.384800 -10.816131
-14.788800 -13.384800 5.066880
-14.742000 -13.384800 5.104434
-14.695200 -13.384800 5.155053
-14.648400 -13.384800 5.211318
-14.601600 -13.384800 5.243412
-14.554800 -13.384800 5.256345
-14.508000 -13.384800 5.270079
-14.461200 -13.384800 5.288080
-14.414400 -13.384800 5.311661
-14.367600 -13.384800 5.350208
-14.320800 -13.384800 5.361305
-14.274000 -13.384800 5.372444
-14.227200 -13.384800 5.392337
-14.180400 -13.384800 5.396442
-14.133600 -13.384800 5.406629
-14.086800 -13.384800 5.412804
-14.040000 -13.384800 5.420703
-13.993200 -13.384800 5.429758
-13.946400 -13.384800 5.433846
-13.899600 -13.384800 5.435300
-13.852800 -13.384800 5.446600
-13.806000 -13.384800 5.447958
-13.759200 -13.384800 5.458498
-13.712400 -13.384800 5.461820
-13.665600 -13.384800 5.474302
-13.618800 -13.384800 5.484295
-13.572000 -13.384800 5.498195
-13.525200 -13.384800 5.507992
-13.478400 -13.384800 5.526048
-13.431600 -13.384800 5.568910
-13.384800 -13.384800 5.622148
-5.990400 -13.384800 12.640373
-5.943600 -13.384800 8.488181
-5.896800 -13.384800 8.271489
-5.850000 -13.384800 8.175073
-5.803200 -13.384800 8.110793
-5.756400 -13.384800 8.070077
-5.709600 -13.384800 8.015147
-5.662800 -13.384800 7.964048
-5.616000 -13.384800 7.926703
-5.569200 -13.384800 7.890907
-5.522400 -13.384800 7.816688
-5.475600 -13.384800 7.763759
-5.428800 -13.384800 7.750794
-5.382000 -13.384800 7.731553
-5.335200 -13.384800 7.660072
-5.288400 -13.384800 7.617347
-5.241600 -13.384800 7.558891
-5.194800 -13.384800 7.497646
-5.148000 -13.384800 7.461660
-5.101200 -13.384800 7.386085
-5.054400 -13.384800 7.354845
-5.007600 -13.384800 7.322837
-4.960800 -13.384800 7.262016
-4.914000 -13.384800 7.165001
-4.867200 -13.384800 7.126660
-4.820400 -13.384800 7.102713
-4.773600 -13.384800 7.102713
-4.726800 -13.384800 7.073217
-4.680000 -13.384800 7.050837
-4.633200 -13.384800 7.014698
-4.586400 -13.384800 7.001283
-4.539600 -13.384800 6.944544
-4.492800 -13.384800 6.894134
-4.446000 -13.384800 6.851230
-4.399200 -13.384800 6.839375
-4.352400 -13.384800 6.800201
-4.305600 -13.384800 6.774667
-4.258800 -13.384800 6.760522
-4.212000 -13.384800 6.760522
-4.165200 -13.384800 6.762212
-4.118400 -13.384800 6.747991
-4.071600 -13.384800 6.741649
-4.024800 -13.384800 6.684296
-3.978000 -13.384800 6.665257
-3.931200 -13.384800 6.634643
-3.884400 -13.384800 6.614727
-3.837600 -13.384800 6.580790
-3.790800 -13.384800 6.544010
-3.744000 -13.384800 6.514418
-3.697200 -13.384800 6.484248
-3.650400 -13.384800 6.457186
-3.603600 -13.384800 6.439829
-3.556800 -13.384800 6.415264
-3.510000 -13.384800 6.370070
-3.463200 -13.384800 6.357658
-3.416400 -13.384800 6.329692
-3.369600 -13.384800 6.320375
-3.322800 -13.384800 6.318693
-3.276000 -13.384800 6.301652
-3.229200 -13.384800 6.295853
-3.182400 -13.384800 6.286788
-3.135600 -13.384800 6.265225
-3.088800 -13.384800 6.246342
-3.042000 -13.384800 6.216129
-2.995200 -13.384800 6.201367
-2.948400 -13.384800 6.167908
-2.901600 -13.384800 6.161433
-2.854800 -13.384800 6.145071
-2.808000 -13.384800 6.142665
-2.761200 -13.384800 6.137994
-2.714400 -13.384800 6.123466
-2.667600 -13.384800 6.113459
-2.620800 -13.384800 6.112438
-2.574000 -13.384800 6.094712
-2.527200 -13.384800 6.089462
-2.480400 -13.384800 6.061217
-2.433600 -13.384800 6.043521
-2.386800 -13.384800 6.023425
-2.340000 -13.384800 5.998546
-2.293200 -13.384800 5.985630
-2.246400 -13.384800 5.973982
-2.199600 -13.384800 5.964306
-2.152800 -13.384800 5.960298
-2.106000 -13.384800 5.963141
-2.059200 -13.384800 5.954202
-2.012400 -13.384800 5.943002
-1.965600 -13.384800 5.932961
-1.918800 -13.384800 5.932961
-1.872000 -13.384800 5.912146
-1.825200 -13.384800 5.903854
-1.778400 -13.384800 5.899387
-1.731600 -13.384800 5.890858
-1.684800 -13.384800 5.873771
-1.638000 -13.384800 5.873771
-1.591200 -13.384800 5.873771
-1.544400 -13.384800 5.873771
-1.497600 -13.384800 5.908292
-1.450800 -13.384800 5.905236
-1.404000 -13.384800 5.872897
-1.357200 -13.384800 5.888481
-1.310400 -13.384800 5.860643
-1.263600 -13.384800 5.823484
-1.216800 -13.384800 5.830570
-1.170000 -13.384800 5.821204
-1.123200 -13.384800 5.820172
-1.076400 -13.384800 5.819773
-1.029600 -13.384800 5.815909
-0.982800 -13.384800 5.800862
-0.936000 -13.384800 5.784031
-0.889200 -13.384800 5.754248
-0.842400 -13.384800 5.747154
-0.795600 -13.384800 5.728569
-0.748800 -13.384800 5.735299
-0.702000 -13.384800 5.728569
-0.655200 -13.384800 5.735299
-0.608400 -13.384800 5.747752
-0.561600 -13.384800 5.755472
-0.514800 -13.384800 5.737230
-0.468000 -13.384800 5.734771
-0.421200 -13.384800 5.715640
-0.374400 -13.384800 5.713901
-0.327600 -13.384800 5.712575
-0.280800 -13.384800 5.692109
-0.234000 -13.384800 5.695369
-0.187200 -13.384800 5.710948
-0.140400 -13.384800 5.702140
-0.093600 -13.384800 5.702140
-0.046800 -13.384800 5.702140
0.000000 -13.384800 5.687912
0.046800 -13.384800 5.687912
0.093600 -13.384800 5.682919
0.140400 -13.384800 5.671856
0.187200 -13.384800 5.664220
0.234000 -13.384800 5.663039
0.280800 -13.384800 5.663039
0.327600 -13.384800 5.671856
0.374400 -13.384800 5.673354
0.421200 -13.384800 5.687006
0.468000 -13.384800 5.687006
0.514800 -13.384800 5.696812
0.561600 -13.384800 5.696812
0.608400 -13.384800 5.696812
0.655200 -13.384800 5.696812
0.702000 -13.384800 5.717437
0.748800 -13.384800 5.721856
0.795600 -13.384800 5.730554
0.842400 -13.384800 5.729016
0.889200 -13.384800 5.729016
0.936000 -13.384800 5.745119
0.982800 -13.384800 5.754737
1.029600 -13.384800 5.746266
1.076400 -13.384800 5.763878
1.123200 -13.384800 5.767163
1.170000 -13.384800 5.766765
1.216800 -13.384800 5.766765
1.263600 -13.384800 5.766541
1.310400 -13.384800 5.766541
1.357200 -13.384800 5.761661
1.404000 -13.384800 5.755246
1.450800 -13.384800 5.755246
1.497600 -13.384800 5.761661
1.544400 -13.384800 5.768027
1.591200 -13.384800 5.768027
1.638000 -13.384800 5.743110
1.684800 -13.384800 5.743110
1.731600 -13.384800 5.765043
1.778400 -13.384800 5.764149
1.825200 -13.384800 5.765043
1.872000 -13.384800 5.764149
1.918800 -13.384800 5.764149
1.965600 -13.384800 5.769047
2.012400 -13.384800 5.775905
2.059200 -13.384800 5.780155
2.106000 -13.384800 5.808543
2.152800 -13.384800 5.780155
2.199600 -13.384800 5.797831
2.246400 -13.384800 5.814669
2.293200 -13.384800 5.816561
2.340000 -13.384800 5.833377
2.386800 -13.384800 5.829401
2.433600 -13.384800 5.833377
2.480400 -13.384800 5.848359
2.527200 -13.384800 5.863566
2.574000 -13.384800 5.872758
2.620800 -13.384800 5.878026
2.667600 -13.384800 5.887207
2.714400 -13.384800 5.912202
2.761200 -13.384800 5.905800
2.808000 -13.384800 5.912202
2.854800 -13.384800 5.908820
2.901600 -13.384800 5.901222
2.948400 -13.384800 5.908820
2.995200 -13.384800 5.894609
3.042000 -13.384800 5.896191
3.088800 -13.384800 5.904919
3.135600 -13.384800 5.919548
3.182400 -13.384800 5.926953
3.229200 -13.384800 5.942229
3.276000 -13.384800 5.954918
3.322800 -13.384800 5.956031
3.369600 -13.384800 5.987941
3.416400 -13.384800 6.013986
3.463200 -13.384800 6.027168
3.510000 -13.384800 6.017847
3.556800 -13.384800 6.027168
3.603600 -13.384800 6.036562
3.650400 -13.384800 6.045860
3.697200 -13.384800 6.050678
3.744000 -13.384800 6.066126
3.790800 -13.384800 6.130101
3.837600 -13.384800 6.134611
3.884400 -13.384800 6.140023
3.931200 -13.384800 6.146784
3.978000 -13.384800 6.151972
4.024800 -13.384800 6.146784
4.071600 -13.384800 6.146784
4.118400 -13.384800 6.141207
4.165200 -13.384800 6.177074
4.212000 -13.384800 6.208309
4.258800 -13.384800 6.227819
4.305600 -13.384800 6.267360
4.352400 -13.384800 6.270719
4.399200 -13.384800 6.289980
4.446000 -13.384800 6.297755
4.492800 -13.384800 6.302038
4.539600 -13.384800 6.312386
4.586400 -13.384800 6.326504
4.633200 -13.384800 6.347723
4.680000 -13.384800 6.377503
4.726800 -13.384800 6.399882
4.773600 -13.384800 6.402100
4.820400 -13.384800 6.411913
4.867200 -13.384800 6.422724
4.914000 -13.384800 6.428427
4.960800 -13.384800 6.428427
5.007600 -13.384800 6.440024
5.054400 -13.384800 6.476958
5.101200 -13.384800 6.503856
5.148000 -13.384800 6.510083
5.194800 -13.384800 6.514704
5.241600 -13.384800 6.517878
5.288400 -13.384800 6.540803
5.335200 -13.384800 6.551497
5.382000 -13.384800 6.575079
5.428800 -13.384800 6.577698
5.475600 -13.384800 6.588285
5.522400 -13.384800 6.635485
5.569200 -13.384800 6.643757
5.616000 -13.384800 6.679407
5.662800 -13.384800 6.732128
5.709600 -13.384800 6.734561
5.756400 -13.384800 6.758512
5.803200 -13.384800 6.786093
5.850000 -13.384800 6.789109
5.896800 -13.384800 6.789109
5.943600 -13.384800 6.826479
5.990400 -13.384800 6.852124
6.037200 -13.384800 6.862060
6.084000 -13.384800 6.878150
6.130800 -13.384800 6.883909
6.177600 -13.384800 6.920221
6.224400 -13.384800 6.936140
6.271200 -13.384800 6.973574
6.318000 -13.384800 6.991220
6.364800 -13.384800 7.007148
6.411600 -13.384800 7.015606
6.458400 -13.384800 7.030101
6.505200 -13.384800 7.064526
6.552000 -13.384800 7.086446
6.598800 -13.384800 7.104451
6.645600 -13.384800 7.156537
6.692400 -13.384800 7.175841
6.739200 -13.384800 7.187069
6.786000 -13.384800 7.204826
6.832800 -13.384800 7.243353
6.879600 -13.384800 7.274315
6.926400 -13.384800 7.307078
6.973200 -13.384800 7.332719
7.020000 -13.384800 7.344389
7.066800 -13.384800 7.376131
7.113600 -13.384800 7.409721
7.160400 -13.384800 7.463274
7.207200 -13.384800 7.502089
7.254000 -13.384800 7.527391
7.300800 -13.384800 7.563118
7.347600 -13.384800 7.596482
7.394400 -13.384800 7.625602
7.441200 -13.384800 7.651836
7.488000 -13.384800 7.665754
7.534800 -13.384800 7.695753
7.581600 -13.384800 7.724179
7.628400 -13.384800 7.770300
7.675200 -13.384800 7.810034
7.722000 -13.384800 7.837762
7.768800 -13.384800 7.909118
7.815600 -13.384800 7.952303
7.862400 -13.384800 8.018296
7.909200 -13.384800 8.047030
7.956000 -13.384800 8.073551
8.002800 -13.384800 8.108662
8.049600 -13.384800 8.133675
8.096400 -13.384800 8.180865
8.143200 -13.384800 8.252969
8.190000 -13.384800 8.206393
8.236800 -13.384800 8.108662
8.283600 -13.384800 7.846775
13.057200 -13.384800 7.596256
13.150800 -13.384800 7.566120
13.338000 -13.384800 7.539621
13.946400 -13.384800 7.619733
13.993200 -13.384800 7.618797
14.274000 -13.384800 7.618797
14.554800 -13.384800 7.696400
14.648400 -13.384800 7.698948
14.695200 -13.384800 7.694642
14.742000 -13.384800 7.687903
14.788800 -13.384800 7.634585
-18.720000 -13.338000 0.000000
-18.673200 -13.338000 0.000000
-18.626400 -13.338000 0.000000
-18.579600 -13.338000 -14.819165
-18.532800 -13.338000 -14.781922
-18.486000 -13.338000 -14.757588
-18.439200 -13.338000 -14.743401
-18.392400 -13.338000 -14.723355
-18.345600 -13.338000 -14.702896
-18.298800 -13.338000 -14.687323
-18.252000 -13.338000 -14.680647
-18.205200 -13.338000 -14.664135
-18.158400 -13.338000 -14.657437
-18.111600 -13.338000 -14.646461
-18.064800 -13.338000 -14.618887
-18.018000 -13.338000 -14.615626
-17.971200 -13.338000 -14.607857
-17.924400 -13.338000 -14.568400
-17.877600 -13.338000 -14.568400
-17.830800 -13.338000 -14.549093
-17.784000 -13.338000 -14.537178
-17.737200 -13.338000 -14.501699
-17.690400 -13.338000 -14.501699
-17.643600 -13.338000 -14.491274
-17.596800 -13.338000 -14.480724
-17.550000 -13.338000 -14.480350
-17.503200 -13.338000 -14.480350
-17.456400 -13.338000 -14.432184
-17.409600 -13.338000 -14.393185
-17.362800 -13.338000 -14.383147
-17.316000 -13.338000 -14.382475
-17.269200 -13.338000 -14.373769
-17.222400 -13.338000 -14.363511
-17.175600 -13.338000 -14.351884
-17.128800 -13.338000 -14.352965
-17.082000 -13.338000 -14.351884
-17.035200 -13.338000 -14.327630
-16.988400 -13.338000 -14.319532
-16.941600 -13.338000 -14.275736
-16.894800 -13.338000 -14.256861
-16.848000 -13.338000 -14.253607
-16.801200 -13.338000 -14.244725
-16.754400 -13.338000 -14.227316
-16.707600 -13.338000 -14.190274
-16.660800 -13.338000 -14.051617
-16.614000 -13.338000 -14.009602
-16.567200 -13.338000 -13.973333
-16.520400 -13.338000 -13.972958
-16.473600 -13.338000 -13.969153
-16.426800 -13.338000 -13.941511
-16.380000 -13.338000 -13.879949
-16.333200 -13.338000 -13.834711
-16.286400 -13.338000 -13.792483
-16.239600 -13.338000 -13.686849
-16.192800 -13.338000 -13.502192
-14.788800 -13.338000 5.091346
-14.742000 -13.338000 5.144756
-14.695200 -13.338000 5.206314
-14.648400 -13.338000 5.229169
-14.601600 -13.338000 5.259189
-14.554800 -13.338000 5.271353
-14.508000 -13.338000 5.290577
-14.461200 -13.338000 5.311661
-14.414400 -13.338000 5.350120
-14.367600 -13.338000 5.358289
-14.320800 -13.338000 5.371458
-14.274000 -13.338000 5.385887
-14.227200 -13.338000 5.397938
-14.180400 -13.338000 5.403844
-14.133600 -13.338000 5.416378
-14.086800 -13.338000 5.423706
-14.040000 -13.338000 5.429758
-13.993200 -13.338000 5.433943
-13.946400 -13.338000 5.439937
-13.899600 -13.338000 5.457552
-13.852800 -13.338000 5.458621
-13.806000 -13.338000 5.468177
-13.759200 -13.338000 5.474302
-13.712400 -13.338000 5.478471
-13.665600 -13.338000 5.491283
-13.618800 -13.338000 5.503856
-13.572000 -13.338000 5.513271
-13.525200 -13.338000 5.545049
-13.478400 -13.338000 5.552994
-13.431600 -13.338000 5.611906
-5.990400 -13.338000 12.422087
-5.943600 -13.338000 8.454131
-5.896800 -13.338000 8.316229
-5.850000 -13.338000 8.185847
-5.803200 -13.338000 8.153975
-5.756400 -13.338000 8.079311
-5.709600 -13.338000 8.052420
-5.662800 -13.338000 7.990426
-5.616000 -13.338000 7.958642
-5.569200 -13.338000 7.916899
-5.522400 -13.338000 7.842305
-5.475600 -13.338000 7.783836
-5.428800 -13.338000 7.751195
-5.382000 -13.338000 7.721879
-5.335200 -13.338000 7.646477
-5.288400 -13.338000 7.617347
-5.241600 -13.338000 7.561003
-5.194800 -13.338000 7.493360
-5.148000 -13.338000 7.443436
-5.101200 -13.338000 7.405431
-5.054400 -13.338000 7.353088
-5.007600 -13.338000 7.321911
-4.960800 -13.338000 7.252532
-4.914000 -13.338000 7.167485
-4.867200 -13.338000 7.120837
-4.820400 -13.338000 7.102713
-4.773600 -13.338000 7.083736
-4.726800 -13.338000 7.070223
-4.680000 -13.338000 7.021262
-4.633200 -13.338000 7.008253
-4.586400 -13.338000 6.972883
-4.539600 -13.338000 6.937489
-4.492800 -13.338000 6.908073
-4.446000 -13.338000 6.881236
-4.399200 -13.338000 6.851230
-4.352400 -13.338000 6.827757
-4.305600 -13.338000 6.785829
-4.258800 -13.338000 6.762212
-4.212000 -13.338000 6.762212
-4.165200 -13.338000 6.762212
-4.118400 -13.338000 6.743635
-4.071600 -13.338000 6.718447
-4.024800 -13.338000 6.684296
-3.978000 -13.338000 6.655695
-3.931200 -13.338000 6.634643
-3.884400 -13.338000 6.613775
-3.837600 -13.338000 6.560825
-3.790800 -13.338000 6.534832
-3.744000 -13.338000 6.502647
-3.697200 -13.338000 6.465368
-3.650400 -13.338000 6.442582
-3.603600 -13.338000 6.426186
-3.556800 -13.338000 6.389610
-3.510000 -13.338000 6.369881
-3.463200 -13.338000 6.361730
-3.416400 -13.338000 6.329692
-3.369600 -13.338000 6.320375
-3.322800 -13.338000 6.314164
-3.276000 -13.338000 6.301652
-3.229200 -13.338000 6.295853
-3.182400 -13.338000 6.286788
-3.135600 -13.338000 6.261054
-3.088800 -13.338000 6.245474
-3.042000 -13.338000 6.208812
-2.995200 -13.338000 6.175846
-2.948400 -13.338000 6.162736
-2.901600 -13.338000 6.149973
-2.854800 -13.338000 6.145071
-2.808000 -13.338000 6.142665
-2.761200 -13.338000 6.137994
-2.714400 -13.338000 6.123466
-2.667600 -13.338000 6.113459
-2.620800 -13.338000 6.112438
-2.574000 -13.338000 6.103701
-2.527200 -13.338000 6.091434
-2.480400 -13.338000 6.063654
-2.433600 -13.338000 6.048007
-2.386800 -13.338000 6.032843
-2.340000 -13.338000 5.987508
-2.293200 -13.338000 5.973466
-2.246400 -13.338000 5.964968
-2.199600 -13.338000 5.963141
-2.152800 -13.338000 5.953433
-2.106000 -13.338000 5.951805
-2.059200 -13.338000 5.943002
-2.012400 -13.338000 5.917178
-1.965600 -13.338000 5.917178
-1.918800 -13.338000 5.921684
-1.872000 -13.338000 5.916200
-1.825200 -13.338000 5.903854
-1.778400 -13.338000 5.899387
-1.731600 -13.338000 5.890858
-1.684800 -13.338000 5.879481
-1.638000 -13.338000 5.897556
-1.591200 -13.338000 5.892743
-1.544400 -13.338000 5.873771
-1.497600 -13.338000 5.899387
-1.450800 -13.338000 5.872897
-1.404000 -13.338000 5.862918
-1.357200 -13.338000 5.862918
-1.310400 -13.338000 5.837103
-1.263600 -13.338000 5.818868
-1.216800 -13.338000 5.820172
-1.170000 -13.338000 5.819773
-1.123200 -13.338000 5.816504
-1.076400 -13.338000 5.811475
-1.029600 -13.338000 5.797219
-0.982800 -13.338000 5.797219
-0.936000 -13.338000 5.784031
-0.889200 -13.338000 5.750856
-0.842400 -13.338000 5.742066
-0.795600 -13.338000 5.728569
-0.748800 -13.338000 5.735299
-0.702000 -13.338000 5.728569
-0.655200 -13.338000 5.728569
-0.608400 -13.338000 5.750784
-0.561600 -13.338000 5.750784
-0.514800 -13.338000 5.737230
-0.468000 -13.338000 5.734771
-0.421200 -13.338000 5.715934
-0.374400 -13.338000 5.713901
-0.327600 -13.338000 5.712575
-0.280800 -13.338000 5.692109
-0.234000 -13.338000 5.695369
-0.187200 -13.338000 5.710948
-0.140400 -13.338000 5.713146
-0.093600 -13.338000 5.702877
-0.046800 -13.338000 5.702877
0.000000 -13.338000 5.702140
0.046800 -13.338000 5.702877
0.093600 -13.338000 5.696111
0.140400 -13.338000 5.665330
0.187200 -13.338000 5.647176
0.234000 -13.338000 5.641869
0.280800 -13.338000 5.647176
0.327600 -13.338000 5.660584
0.374400 -13.338000 5.663039
0.421200 -13.338000 5.664789
0.468000 -13.338000 5.673012
0.514800 -13.338000 5.687006
0.561600 -13.338000 5.687006
0.608400 -13.338000 5.683709
0.655200 -13.338000 5.679555
0.702000 -13.338000 5.712714
0.748800 -13.338000 5.717437
0.795600 -13.338000 5.725245
0.842400 -13.338000 5.718061
0.889200 -13.338000 5.729016
0.936000 -13.338000 5.745119
0.982800 -13.338000 5.756996
1.029600 -13.338000 5.754737
1.076400 -13.338000 5.758152
1.123200 -13.338000 5.763878
1.170000 -13.338000 5.758152
1.216800 -13.338000 5.755246
1.263600 -13.338000 5.753823
1.310400 -13.338000 5.753823
1.357200 -13.338000 5.750399
1.404000 -13.338000 5.743110
1.450800 -13.338000 5.743451
1.497600 -13.338000 5.755201
1.544400 -13.338000 5.755201
1.591200 -13.338000 5.768027
1.638000 -13.338000 5.738566
1.684800 -13.338000 5.737669
1.731600 -13.338000 5.738566
1.778400 -13.338000 5.737669
1.825200 -13.338000 5.737669
1.872000 -13.338000 5.739605
1.918800 -13.338000 5.754250
1.965600 -13.338000 5.765043
2.012400 -13.338000 5.783968
2.059200 -13.338000 5.784990
2.106000 -13.338000 5.813089
2.152800 -13.338000 5.808543
2.199600 -13.338000 5.801769
2.246400 -13.338000 5.814669
2.293200 -13.338000 5.816561
2.340000 -13.338000 5.816561
2.386800 -13.338000 5.829401
2.433600 -13.338000 5.833377
2.480400 -13.338000 5.848359
2.527200 -13.338000 5.858966
2.574000 -13.338000 5.863566
2.620800 -13.338000 5.872758
2.667600 -13.338000 5.885411
2.714400 -13.338000 5.892067
2.761200 -13.338000 5.892067
2.808000 -13.338000 5.912202
2.854800 -13.338000 5.901222
2.901600 -13.338000 5.892067
2.948400 -13.338000 5.892067
2.995200 -13.338000 5.890238
3.042000 -13.338000 5.894609
3.088800 -13.338000 5.904919
3.135600 -13.338000 5.919548
3.182400 -13.338000 5.927625
3.229200 -13.338000 5.942979
3.276000 -13.338000 5.955898
3.322800 -13.338000 5.971403
3.369600 -13.338000 6.003503
3.416400 -13.338000 6.019526
3.463200 -13.338000 6.036562
3.510000 -13.338000 6.019526
3.556800 -13.338000 6.020584
3.603600 -13.338000 6.027168
3.650400 -13.338000 6.043920
3.697200 -13.338000 6.045860
3.744000 -13.338000 6.050678
3.790800 -13.338000 6.091463
3.837600 -13.338000 6.134611
3.884400 -13.338000 6.137199
3.931200 -13.338000 6.143602
3.978000 -13.338000 6.143602
4.024800 -13.338000 6.143602
4.071600 -13.338000 6.146784
4.118400 -13.338000 6.146784
4.165200 -13.338000 6.177074
4.212000 -13.338000 6.227807
4.258800 -13.338000 6.227819
4.305600 -13.338000 6.246721
4.352400 -13.338000 6.268255
4.399200 -13.338000 6.287452
4.446000 -13.338000 6.293775
4.492800 -13.338000 6.293775
4.539600 -13.338000 6.294984
4.586400 -13.338000 6.312386
4.633200 -13.338000 6.318529
4.680000 -13.338000 6.347723
4.726800 -13.338000 6.377503
4.773600 -13.338000 6.395525
4.820400 -13.338000 6.411913
4.867200 -13.338000 6.418996
4.914000 -13.338000 6.424843
4.960800 -13.338000 6.428427
5.007600 -13.338000 6.432485
5.054400 -13.338000 6.443179
5.101200 -13.338000 6.479235
5.148000 -13.338000 6.503856
5.194800 -13.338000 6.510083
5.241600 -13.338000 6.517647
5.288400 -13.338000 6.541997
5.335200 -13.338000 6.561144
5.382000 -13.338000 6.580533
5.428800 -13.338000 6.586138
5.475600 -13.338000 6.599813
5.522400 -13.338000 6.633568
5.569200 -13.338000 6.640896
5.616000 -13.338000 6.674615
5.662800 -13.338000 6.686674
5.709600 -13.338000 6.728393
5.756400 -13.338000 6.752553
5.803200 -13.338000 6.786093
5.850000 -13.338000 6.790943
5.896800 -13.338000 6.791525
5.943600 -13.338000 6.847353
5.990400 -13.338000 6.857470
6.037200 -13.338000 6.867080
6.084000 -13.338000 6.881843
6.130800 -13.338000 6.887091
6.177600 -13.338000 6.920221
6.224400 -13.338000 6.943872
6.271200 -13.338000 6.973550
6.318000 -13.338000 6.991683
6.364800 -13.338000 7.007148
6.411600 -13.338000 7.015606
6.458400 -13.338000 7.028165
6.505200 -13.338000 7.037502
6.552000 -13.338000 7.053911
6.598800 -13.338000 7.086446
6.645600 -13.338000 7.123613
6.692400 -13.338000 7.173360
6.739200 -13.338000 7.187069
6.786000 -13.338000 7.204826
6.832800 -13.338000 7.236752
6.879600 -13.338000 7.270805
6.926400 -13.338000 7.302025
6.973200 -13.338000 7.327017
7.020000 -13.338000 7.344389
7.066800 -13.338000 7.376131
7.113600 -13.338000 7.405222
7.160400 -13.338000 7.475813
7.207200 -13.338000 7.507761
7.254000 -13.338000 7.529992
7.300800 -13.338000 7.569855
7.347600 -13.338000 7.596482
7.394400 -13.338000 7.625602
7.441200 -13.338000 7.651836
7.488000 -13.338000 7.676427
7.534800 -13.338000 7.698831
7.581600 -13.338000 7.737694
7.628400 -13.338000 7.790397
7.675200 -13.338000 7.812025
7.722000 -13.338000 7.837762
7.768800 -13.338000 7.884469
7.815600 -13.338000 7.945330
7.862400 -13.338000 8.011447
7.909200 -13.338000 8.047030
7.956000 -13.338000 8.073551
8.002800 -13.338000 8.091126
8.049600 -13.338000 8.121589
8.096400 -13.338000 8.180865
8.143200 -13.338000 8.249904
8.190000 -13.338000 8.206393
8.236800 -13.338000 8.133675
8.283600 -13.338000 7.911665
13.104000 -13.338000 7.569627
13.150800 -13.338000 7.569627
14.554800 -13.338000 7.689600
14.601600 -13.338000 7.696400
14.648400 -13.338000 7.698221
14.695200 -13.338000 7.687903
14.742000 -13.338000 7.694642
14.788800 -13.338000 7.683221
16.801200 -13.338000 4.334079
18.158400 -13.338000 -2.556961
-18.720000 -13.291200 0.000000
-18.673200 -13.291200 0.000000
-18.626400 -13.291200 0.000000
-18.579600 -13.291200 -14.860745
-18.532800 -13.291200 -14.833095
-18.486000 -13.291200 -14.802927
-18.439200 -13.291200 -14.757588
-18.392400 -13.291200 -14.747597
-18.345600 -13.291200 -14.727251
-18.298800 -13.291200 -14.716225
-18.252000 -13.291200 -14.697992
-18.205200 -13.291200 -14.678570
-18.158400 -13.291200 -14.678157
-18.111600 -13.291200 -14.668024
-18.064800 -13.291200 -14.664135
-18.018000 -13.291200 -14.622428
-17.971200 -13.291200 -14.618816
-17.924400 -13.291200 -14.596729
-17.877600 -13.291200 -14.581105
-17.830800 -13.291200 -14.556619
-17.784000 -13.291200 -14.549093
-17.737200 -13.291200 -14.512286
-17.690400 -13.291200 -14.511715
-17.643600 -13.291200 -14.494263
-17.596800 -13.291200 -14.491274
-17.550000 -13.291200 -14.480724
-17.503200 -13.291200 -14.480724
-17.456400 -13.291200 -14.454825
-17.409600 -13.291200 -14.417182
-17.362800 -13.291200 -14.386345
-17.316000 -13.291200 -14.386345
-17.269200 -13.291200 -14.386314
-17.222400 -13.291200 -14.373769
-17.175600 -13.291200 -14.363511
-17.128800 -13.291200 -14.363579
-17.082000 -13.291200 -14.352965
-17.035200 -13.291200 -14.337431
-16.988400 -13.291200 -14.326067
-16.941600 -13.291200 -14.281756
-16.894800 -13.291200 -14.275736
-16.848000 -13.291200 -14.256082
-16.801200 -13.291200 -14.249384
-16.754400 -13.291200 -14.230374
-16.707600 -13.291200 -14.192472
-16.660800 -13.291200 -14.090691
-16.614000 -13.291200 -14.051617
-16.567200 -13.291200 -14.009602
-16.520400 -13.291200 -14.007391
-16.473600 -13.291200 -13.997713
-16.426800 -13.291200 -13.972958
-16.380000 -13.291200 -13.941511
-16.333200 -13.291200 -13.877876
-16.286400 -13.291200 -13.834711
-16.239600 -13.291200 -13.718386
-15.818400 -13.291200 -11.133833
-14.835600 -13.291200 5.066880
-14.788800 -13.291200 5.125712
-14.742000 -13.291200 5.178816
-14.695200 -13.291200 5.229169
-14.648400 -13.291200 5.253919
-14.601600 -13.291200 5.271353
-14.554800 -13.291200 5.291804
-14.508000 -13.291200 5.324246
-14.461200 -13.291200 5.350120
-14.414400 -13.291200 5.356569
-14.367600 -13.291200 5.367406
-14.320800 -13.291200 5.377891
-14.274000 -13.291200 5.392337
-14.227200 -13.291200 5.403844
-14.180400 -13.291200 5.408322
-14.133600 -13.291200 5.424895
-14.086800 -13.291200 5.429758
-14.040000 -13.291200 5.433943
-13.993200 -13.291200 5.447207
-13.946400 -13.291200 5.455360
-13.899600 -13.291200 5.468177
-13.852800 -13.291200 5.472517
-13.806000 -13.291200 5.475860
-13.759200 -13.291200 5.485746
-13.712400 -13.291200 5.491283
-13.665600 -13.291200 5.500654
-13.618800 -13.291200 5.514272
-13.572000 -13.291200 5.537442
-13.525200 -13.291200 5.546819
-13.478400 -13.291200 5.568910
-13.431600 -13.291200 5.652639
-5.990400 -13.291200 8.877566
-5.943600 -13.291200 8.486986
-5.896800 -13.291200 8.398614
-5.850000 -13.291200 8.269716
-5.803200 -13.291200 8.213873
-5.756400 -13.291200 8.130113
-5.709600 -13.291200 8.078320
-5.662800 -13.291200 8.015313
-5.616000 -13.291200 7.975658
-5.569200 -13.291200 7.926703
-5.522400 -13.291200 7.842305
-5.475600 -13.291200 7.791432
-5.428800 -13.291200 7.751195
-5.382000 -13.291200 7.719773
-5.335200 -13.291200 7.660072
-5.288400 -13.291200 7.612514
-5.241600 -13.291200 7.567311
-5.194800 -13.291200 7.497646
-5.148000 -13.291200 7.421517
-5.101200 -13.291200 7.379628
-5.054400 -13.291200 7.344893
-5.007600 -13.291200 7.290270
-4.960800 -13.291200 7.252532
-4.914000 -13.291200 7.165001
-4.867200 -13.291200 7.120837
-4.820400 -13.291200 7.106138
-4.773600 -13.291200 7.074753
-4.726800 -13.291200 7.059171
-4.680000 -13.291200 7.016836
-4.633200 -13.291200 7.004610
-4.586400 -13.291200 6.952970
-4.539600 -13.291200 6.933083
-4.492800 -13.291200 6.904005
-4.446000 -13.291200 6.889029
-4.399200 -13.291200 6.859244
-4.352400 -13.291200 6.816852
-4.305600 -13.291200 6.786830
-4.258800 -13.291200 6.762212
-4.212000 -13.291200 6.760139
-4.165200 -13.291200 6.746097
-4.118400 -13.291200 6.723782
-4.071600 -13.291200 6.702391
-4.024800 -13.291200 6.680846
-3.978000 -13.291200 6.641034
-3.931200 -13.291200 6.634251
-3.884400 -13.291200 6.584764
-3.837600 -13.291200 6.557273
-3.790800 -13.291200 6.518083
-3.744000 -13.291200 6.499740
-3.697200 -13.291200 6.463802
-3.650400 -13.291200 6.442582
-3.603600 -13.291200 6.423429
-3.556800 -13.291200 6.385140
-3.510000 -13.291200 6.369881
-3.463200 -13.291200 6.365314
-3.416400 -13.291200 6.357658
-3.369600 -13.291200 6.351871
-3.322800 -13.291200 6.329692
-3.276000 -13.291200 6.311614
-3.229200 -13.291200 6.301652
-3.182400 -13.291200 6.292510
-3.135600 -13.291200 6.261054
-3.088800 -13.291200 6.240274
-3.042000 -13.291200 6.214209
-2.995200 -13.291200 6.192185
-2.948400 -13.291200 6.170819
-2.901600 -13.291200 6.162736
-2.854800 -13.291200 6.146821
-2.808000 -13.291200 6.143501
-2.761200 -13.291200 6.137994
-2.714400 -13.291200 6.123414
-2.667600 -13.291200 6.112438
-2.620800 -13.291200 6.103701
-2.574000 -13.291200 6.091757
-2.527200 -13.291200 6.084125
-2.480400 -13.291200 6.061188
-2.433600 -13.291200 6.030143
-2.386800 -13.291200 6.014591
-2.340000 -13.291200 5.985630
-2.293200 -13.291200 5.964968
-2.246400 -13.291200 5.963141
-2.199600 -13.291200 5.950897
-2.152800 -13.291200 5.943278
-2.106000 -13.291200 5.943278
-2.059200 -13.291200 5.940461
-2.012400 -13.291200 5.917178
-1.965600 -13.291200 5.916200
-1.918800 -13.291200 5.916200
-1.872000 -13.291200 5.903854
-1.825200 -13.291200 5.903854
-1.778400 -13.291200 5.897910
-1.731600 -13.291200 5.892743
-1.684800 -13.291200 5.892743
-1.638000 -13.291200 5.897910
-1.591200 -13.291200 5.892743
-1.544400 -13.291200 5.874933
-1.497600 -13.291200 5.874933
-1.450800 -13.291200 5.867408
-1.404000 -13.291200 5.856196
-1.357200 -13.291200 5.856196
-1.310400 -13.291200 5.837103
-1.263600 -13.291200 5.818868
-1.216800 -13.291200 5.819773
-1.170000 -13.291200 5.818868
-1.123200 -13.291200 5.797219
-1.076400 -13.291200 5.797219
-1.029600 -13.291200 5.795026
-0.982800 -13.291200 5.795026
-0.936000 -13.291200 5.784031
-0.889200 -13.291200 5.750856
-0.842400 -13.291200 5.735299
-0.795600 -13.291200 5.728569
-0.748800 -13.291200 5.724430
-0.702000 -13.291200 5.720437
-0.655200 -13.291200 5.715934
-0.608400 -13.291200 5.738713
-0.561600 -13.291200 5.728569
-0.514800 -13.291200 5.728569
-0.468000 -13.291200 5.715934
-0.421200 -13.291200 5.713901
-0.374400 -13.291200 5.713901
-0.327600 -13.291200 5.712575
-0.280800 -13.291200 5.693599
-0.234000 -13.291200 5.702413
-0.187200 -13.291200 5.710948
-0.140400 -13.291200 5.715533
-0.093600 -13.291200 5.724185
-0.046800 -13.291200 5.705978
0.000000 -13.291200 5.705978
0.046800 -13.291200 5.713278
0.093600 -13.291200 5.702877
0.140400 -13.291200 5.681789
0.187200 -13.291200 5.668603
0.234000 -13.291200 5.665330
0.280800 -13.291200 5.665330
0.327600 -13.291200 5.663039
0.374400 -13.291200 5.660584
0.421200 -13.291200 5.660584
0.468000 -13.291200 5.668938
0.514800 -13.291200 5.671930
0.561600 -13.291200 5.671930
0.608400 -13.291200 5.672311
0.655200 -13.291200 5.672311
0.702000 -13.291200 5.681645
0.748800 -13.291200 5.683362
0.795600 -13.291200 5.717437
0.842400 -13.291200 5.717437
0.889200 -13.291200 5.717437
0.936000 -13.291200 5.730554
0.982800 -13.291200 5.756996
1.029600 -13.291200 5.756996
1.076400 -13.291200 5.758152
1.123200 -13.291200 5.758152
1.170000 -13.291200 5.753823
1.216800 -13.291200 5.753823
1.263600 -13.291200 5.734392
1.310400 -13.291200 5.723553
1.357200 -13.291200 5.704495
1.404000 -13.291200 5.701481
1.450800 -13.291200 5.719864
1.497600 -13.291200 5.743110
1.544400 -13.291200 5.743110
1.591200 -13.291200 5.730265
1.638000 -13.291200 5.727427
1.684800 -13.291200 5.730265
1.731600 -13.291200 5.737669
1.778400 -13.291200 5.737669
1.825200 -13.291200 5.735174
1.872000 -13.291200 5.739605
1.918800 -13.291200 5.755764
1.965600 -13.291200 5.765043
2.012400 -13.291200 5.776196
2.059200 -13.291200 5.780155
2.106000 -13.291200 5.789190
2.152800 -13.291200 5.789190
2.199600 -13.291200 5.794791
2.246400 -13.291200 5.797831
2.293200 -13.291200 5.801769
2.340000 -13.291200 5.814669
2.386800 -13.291200 5.816033
2.433600 -13.291200 5.829401
2.480400 -13.291200 5.848805
2.527200 -13.291200 5.858966
2.574000 -13.291200 5.870555
2.620800 -13.291200 5.872758
2.667600 -13.291200 5.890858
2.714400 -13.291200 5.896059
2.761200 -13.291200 5.892067
2.808000 -13.291200 5.896059
2.854800 -13.291200 5.896059
2.901600 -13.291200 5.892067
2.948400 -13.291200 5.892067
2.995200 -13.291200 5.889299
3.042000 -13.291200 5.894609
3.088800 -13.291200 5.905340
3.135600 -13.291200 5.919548
3.182400 -13.291200 5.935137
3.229200 -13.291200 5.943471
3.276000 -13.291200 5.957773
3.322800 -13.291200 5.987131
3.369600 -13.291200 6.013986
3.416400 -13.291200 6.025601
3.463200 -13.291200 6.041428
3.510000 -13.291200 6.027168
3.556800 -13.291200 6.025601
3.603600 -13.291200 6.027168
3.650400 -13.291200 6.041889
3.697200 -13.291200 6.047552
3.744000 -13.291200 6.052622
3.790800 -13.291200 6.130101
3.837600 -13.291200 6.141207
3.884400 -13.291200 6.146784
3.931200 -13.291200 6.161459
3.978000 -13.291200 6.158865
4.024800 -13.291200 6.152310
4.071600 -13.291200 6.146784
4.118400 -13.291200 6.143602
4.165200 -13.291200 6.155034
4.212000 -13.291200 6.196456
4.258800 -13.291200 6.222462
4.305600 -13.291200 6.227807
4.352400 -13.291200 6.234853
4.399200 -13.291200 6.278072
4.446000 -13.291200 6.287452
4.492800 -13.291200 6.279925
4.539600 -13.291200 6.278072
4.586400 -13.291200 6.302038
4.633200 -13.291200 6.312386
4.680000 -13.291200 6.337106
4.726800 -13.291200 6.352185
4.773600 -13.291200 6.377503
4.820400 -13.291200 6.402100
4.867200 -13.291200 6.411913
4.914000 -13.291200 6.418996
4.960800 -13.291200 6.419344
5.007600 -13.291200 6.424843
5.054400 -13.291200 6.437319
5.101200 -13.291200 6.462741
5.148000 -13.291200 6.479235
5.194800 -13.291200 6.503856
5.241600 -13.291200 6.513150
5.288400 -13.291200 6.517647
5.335200 -13.291200 6.545583
5.382000 -13.291200 6.561144
5.428800 -13.291200 6.580533
5.475600 -13.291200 6.587872
5.522400 -13.291200 6.633568
5.569200 -13.291200 6.640668
5.616000 -13.291200 6.654601
5.662800 -13.291200 6.667849
5.709600 -13.291200 6.689316
5.756400 -13.291200 6.744354
5.803200 -13.291200 6.772022
5.850000 -13.291200 6.787022
5.896800 -13.291200 6.791525
5.943600 -13.291200 6.847353
5.990400 -13.291200 6.857470
6.037200 -13.291200 6.867080
6.084000 -13.291200 6.878150
6.130800 -13.291200 6.883909
6.177600 -13.291200 6.891827
6.224400 -13.291200 6.923177
6.271200 -13.291200 6.968672
6.318000 -13.291200 7.005995
6.364800 -13.291200 7.010543
6.411600 -13.291200 7.026406
6.458400 -13.291200 7.032211
6.505200 -13.291200 7.050763
6.552000 -13.291200 7.076386
6.598800 -13.291200 7.101271
6.645600 -13.291200 7.141874
6.692400 -13.291200 7.175841
6.739200 -13.291200 7.187069
6.786000 -13.291200 7.202639
6.832800 -13.291200 7.233624
6.879600 -13.291200 7.270730
6.926400 -13.291200 7.295524
6.973200 -13.291200 7.319734
7.020000 -13.291200 7.338135
7.066800 -13.291200 7.371354
7.113600 -13.291200 7.395025
7.160400 -13.291200 7.405222
7.207200 -13.291200 7.502089
7.254000 -13.291200 7.538653
7.300800 -13.291200 7.571176
7.347600 -13.291200 7.599648
7.394400 -13.291200 7.629084
7.441200 -13.291200 7.664631
7.488000 -13.291200 7.695753
7.534800 -13.291200 7.713119
7.581600 -13.291200 7.738710
7.628400 -13.291200 7.790397
7.675200 -13.291200 7.824568
7.722000 -13.291200 7.871558
7.768800 -13.291200 7.892744
7.815600 -13.291200 7.936865
7.862400 -13.291200 7.983888
7.909200 -13.291200 8.033083
7.956000 -13.291200 8.056675
8.002800 -13.291200 8.076887
8.049600 -13.291200 8.121589
8.096400 -13.291200 8.180865
8.143200 -13.291200 8.235644
8.190000 -13.291200 8.211905
8.236800 -13.291200 8.140065
8.283600 -13.291200 8.108662
13.244400 -13.291200 7.581575
14.508000 -13.291200 7.678751
14.554800 -13.291200 7.689600
14.601600 -13.291200 7.708778
14.648400 -13.291200 7.709953
14.695200 -13.291200 7.699703
14.742000 -13.291200 7.699703
14.788800 -13.291200 7.694642
15.771600 -13.291200 6.399102
16.988400 -13.291200 3.775202
17.035200 -13.291200 3.674971
17.596800 -13.291200 1.007727
17.643600 -13.291200 0.794584
17.737200 -13.291200 0.295450
17.877600 -13.291200 -0.438930
17.924400 -13.291200 -0.673314
-18.720000 -13.244400 0.000000
-18.673200 -13.244400 0.000000
-18.626400 -13.244400 0.000000
-18.579600 -13.244400 -14.885977
-18.532800 -13.244400 -14.860756
-18.486000 -13.244400 -14.812649
-18.439200 -13.244400 -14.802927
-18.392400 -13.244400 -14.780915
-18.345600 -13.244400 -14.756506
-18.298800 -13.244400 -14.745471
-18.252000 -13.244400 -14.723355
-18.205200 -13.244400 -14.697992
-18.158400 -13.244400 -14.699041
-18.111600 -13.244400 -14.688371
-18.064800 -13.244400 -14.678157
-18.018000 -13.244400 -14.671831
-17.971200 -13.244400 -14.667507
-17.924400 -13.244400 -14.622428
-17.877600 -13.244400 -14.607857
-17.830800 -13.244400 -14.596729
-17.784000 -13.244400 -14.567764
-17.737200 -13.244400 -14.556236
-17.690400 -13.244400 -14.553250
-17.643600 -13.244400 -14.511715
-17.596800 -13.244400 -14.497983
-17.550000 -13.244400 -14.494263
-17.503200 -13.244400 -14.495558
-17.456400 -13.244400 -14.491274
-17.409600 -13.244400 -14.458031
-17.362800 -13.244400 -14.402697
-17.316000 -13.244400 -14.427471
-17.269200 -13.244400 -14.403367
-17.222400 -13.244400 -14.386345
-17.175600 -13.244400 -14.373359
-17.128800 -13.244400 -14.373359
-17.082000 -13.244400 -14.363579
-17.035200 -13.244400 -14.351884
-16.988400 -13.244400 -14.337431
-16.941600 -13.244400 -14.320424
-16.894800 -13.244400 -14.283036
-16.848000 -13.244400 -14.276185
-16.801200 -13.244400 -14.256861
-16.754400 -13.244400 -14.253607
-16.707600 -13.244400 -14.238311
-16.660800 -13.244400 -14.164872
-16.614000 -13.244400 -14.090691
-16.567200 -13.244400 -14.051617
-16.520400 -13.244400 -14.040777
-16.473600 -13.244400 -14.032179
-16.426800 -13.244400 -14.007391
-16.380000 -13.244400 -13.973333
-16.333200 -13.244400 -13.915580
-16.286400 -13.244400 -13.858775
-16.239600 -13.244400 -13.740201
-15.865200 -13.244400 -11.133833
-15.818400 -13.244400 -11.138788
-14.882400 -13.244400 5.091346
-14.835600 -13.244400 5.102343
-14.788800 -13.244400 5.158183
-14.742000 -13.244400 5.211318
-14.695200 -13.244400 5.253919
-14.648400 -13.244400 5.260091
-14.601600 -13.244400 5.288273
-14.554800 -13.244400 5.318287
-14.508000 -13.244400 5.349131
-14.461200 -13.244400 5.357982
-14.414400 -13.244400 5.371458
-14.367600 -13.244400 5.380244
-14.320800 -13.244400 5.389683
-14.274000 -13.244400 5.398123
-14.227200 -13.244400 5.407749
-14.180400 -13.244400 5.424895
-14.133600 -13.244400 5.432977
-14.086800 -13.244400 5.436558
-14.040000 -13.244400 5.447207
-13.993200 -13.244400 5.454284
-13.946400 -13.244400 5.462562
-13.899600 -13.244400 5.472517
-13.852800 -13.244400 5.480871
-13.806000 -13.244400 5.485746
-13.759200 -13.244400 5.494348
-13.712400 -13.244400 5.500204
-13.665600 -13.244400 5.512022
-13.618800 -13.244400 5.526048
-13.572000 -13.244400 5.545049
-13.525200 -13.244400 5.572078
-13.478400 -13.244400 5.611233
-5.990400 -13.244400 8.877566
-5.943600 -13.244400 8.517537
-5.896800 -13.244400 8.419447
-5.850000 -13.244400 8.282940
-5.803200 -13.244400 8.256356
-5.756400 -13.244400 8.170861
-5.709600 -13.244400 8.080054
-5.662800 -13.244400 8.034318
-5.616000 -13.244400 7.990426
-5.569200 -13.244400 7.943403
-5.522400 -13.244400 7.868838
-5.475600 -13.244400 7.792821
-5.428800 -13.244400 7.750794
-5.382000 -13.244400 7.712727
-5.335200 -13.244400 7.660072
-5.288400 -13.244400 7.601268
-5.241600 -13.244400 7.549734
-5.194800 -13.244400 7.485366
-5.148000 -13.244400 7.416423
-5.101200 -13.244400 7.379628
-5.054400 -13.244400 7.344893
-5.007600 -13.244400 7.291530
-4.960800 -13.244400 7.252532
-4.914000 -13.244400 7.167485
-4.867200 -13.244400 7.120837
-4.820400 -13.244400 7.106555
-4.773600 -13.244400 7.074753
-4.726800 -13.244400 7.054928
-4.680000 -13.244400 7.016836
-4.633200 -13.244400 7.000351
-4.586400 -13.244400 6.946890
-4.539600 -13.244400 6.919703
-4.492800 -13.244400 6.904005
-4.446000 -13.244400 6.884556
-4.399200 -13.244400 6.867205
-4.352400 -13.244400 6.829972
-4.305600 -13.244400 6.789445
-4.258800 -13.244400 6.763104
-4.212000 -13.244400 6.760139
-4.165200 -13.244400 6.743635
-4.118400 -13.244400 6.718447
-4.071600 -13.244400 6.701483
-4.024800 -13.244400 6.677226
-3.978000 -13.244400 6.641034
-3.931200 -13.244400 6.634487
-3.884400 -13.244400 6.610970
-3.837600 -13.244400 6.557839
-3.790800 -13.244400 6.520904
-3.744000 -13.244400 6.485453
-3.697200 -13.244400 6.448423
-3.650400 -13.244400 6.433525
-3.603600 -13.244400 6.399890
-3.556800 -13.244400 6.372820
-3.510000 -13.244400 6.357658
-3.463200 -13.244400 6.357658
-3.416400 -13.244400 6.355782
-3.369600 -13.244400 6.357658
-3.322800 -13.244400 6.335264
-3.276000 -13.244400 6.314164
-3.229200 -13.244400 6.301652
-3.182400 -13.244400 6.292510
-3.135600 -13.244400 6.261054
-3.088800 -13.244400 6.236349
-3.042000 -13.244400 6.210208
-2.995200 -13.244400 6.187643
-2.948400 -13.244400 6.168597
-2.901600 -13.244400 6.154941
-2.854800 -13.244400 6.146821
-2.808000 -13.244400 6.142497
-2.761200 -13.244400 6.135360
-2.714400 -13.244400 6.119584
-2.667600 -13.244400 6.099471
-2.620800 -13.244400 6.094712
-2.574000 -13.244400 6.063654
-2.527200 -13.244400 6.038064
-2.480400 -13.244400 6.022650
-2.433600 -13.244400 5.999956
-2.386800 -13.244400 5.987508
-2.340000 -13.244400 5.973982
-2.293200 -13.244400 5.963141
-2.246400 -13.244400 5.953433
-2.199600 -13.244400 5.950897
-2.152800 -13.244400 5.943002
-2.106000 -13.244400 5.940461
-2.059200 -13.244400 5.937006
-2.012400 -13.244400 5.917178
-1.965600 -13.244400 5.917178
-1.918800 -13.244400 5.916200
-1.872000 -13.244400 5.897910
-1.825200 -13.244400 5.897910
-1.778400 -13.244400 5.897556
-1.731600 -13.244400 5.873771
-1.684800 -13.244400 5.897556
-1.638000 -13.244400 5.899387
-1.591200 -13.244400 5.897556
-1.544400 -13.244400 5.874933
-1.497600 -13.244400 5.874933
-1.450800 -13.244400 5.862918
-1.404000 -13.244400 5.851923
-1.357200 -13.244400 5.848972
-1.310400 -13.244400 5.826228
-1.263600 -13.244400 5.797219
-1.216800 -13.244400 5.800862
-1.170000 -13.244400 5.797219
-1.123200 -13.244400 5.789810
-1.076400 -13.244400 5.784031
-1.029600 -13.244400 5.763410
-0.982800 -13.244400 5.784031
-0.936000 -13.244400 5.770418
-0.889200 -13.244400 5.750856
-0.842400 -13.244400 5.727880
-0.795600 -13.244400 5.723361
-0.748800 -13.244400 5.702911
-0.702000 -13.244400 5.702911
-0.655200 -13.244400 5.710317
-0.608400 -13.244400 5.735299
-0.561600 -13.244400 5.720437
-0.514800 -13.244400 5.715583
-0.468000 -13.244400 5.713901
-0.421200 -13.244400 5.713901
-0.374400 -13.244400 5.713146
-0.327600 -13.244400 5.700502
-0.280800 -13.244400 5.688558
-0.234000 -13.244400 5.693599
-0.187200 -13.244400 5.702140
-0.140400 -13.244400 5.700502
-0.093600 -13.244400 5.698972
-0.046800 -13.244400 5.696111
0.000000 -13.244400 5.696111
0.046800 -13.244400 5.698972
0.093600 -13.244400 5.681789
0.140400 -13.244400 5.667631
0.187200 -13.244400 5.663039
0.234000 -13.244400 5.647176
0.280800 -13.244400 5.663039
0.327600 -13.244400 5.663039
0.374400 -13.244400 5.656771
0.421200 -13.244400 5.659756
0.468000 -13.244400 5.663060
0.514800 -13.244400 5.664789
0.561600 -13.244400 5.664789
0.608400 -13.244400 5.664789
0.655200 -13.244400 5.664789
0.702000 -13.244400 5.681645
0.748800 -13.244400 5.683362
0.795600 -13.244400 5.705036
0.842400 -13.244400 5.705036
0.889200 -13.244400 5.712714
0.936000 -13.244400 5.730554
0.982800 -13.244400 5.754737
1.029600 -13.244400 5.756996
1.076400 -13.244400 5.758152
1.123200 -13.244400 5.756996
1.170000 -13.244400 5.725055
1.216800 -13.244400 5.724707
1.263600 -13.244400 5.718367
1.310400 -13.244400 5.700756
1.357200 -13.244400 5.699819
1.404000 -13.244400 5.699819
1.450800 -13.244400 5.701481
1.497600 -13.244400 5.719864
1.544400 -13.244400 5.727427
1.591200 -13.244400 5.727427
1.638000 -13.244400 5.727427
1.684800 -13.244400 5.731726
1.731600 -13.244400 5.737669
1.778400 -13.244400 5.739605
1.825200 -13.244400 5.731785
1.872000 -13.244400 5.741229
1.918800 -13.244400 5.754250
1.965600 -13.244400 5.761516
2.012400 -13.244400 5.769047
2.059200 -13.244400 5.783968
2.106000 -13.244400 5.789190
2.152800 -13.244400 5.813206
2.199600 -13.244400 5.801769
2.246400 -13.244400 5.805341
2.293200 -13.244400 5.805341
2.340000 -13.244400 5.814669
2.386800 -13.244400 5.805341
2.433600 -13.244400 5.805341
2.480400 -13.244400 5.833377
2.527200 -13.244400 5.855889
2.574000 -13.244400 5.872758
2.620800 -13.244400 5.883228
2.667600 -13.244400 5.887207
2.714400 -13.244400 5.890858
2.761200 -13.244400 5.890858
2.808000 -13.244400 5.896059
2.854800 -13.244400 5.901222
2.901600 -13.244400 5.892067
2.948400 -13.244400 5.889299
2.995200 -13.244400 5.888312
3.042000 -13.244400 5.894609
3.088800 -13.244400 5.904919
3.135600 -13.244400 5.908820
3.182400 -13.244400 5.926953
3.229200 -13.244400 5.942229
3.276000 -13.244400 5.982109
3.322800 -13.244400 5.987941
3.369600 -13.244400 6.020584
3.416400 -13.244400 6.027168
3.463200 -13.244400 6.048064
3.510000 -13.244400 6.050725
3.556800 -13.244400 6.027168
3.603600 -13.244400 6.027168
3.650400 -13.244400 6.041889
3.697200 -13.244400 6.049472
3.744000 -13.244400 6.054895
3.790800 -13.244400 6.093752
3.837600 -13.244400 6.133983
3.884400 -13.244400 6.141207
3.931200 -13.244400 6.152310
3.978000 -13.244400 6.155034
4.024800 -13.244400 6.152310
4.071600 -13.244400 6.143602
4.118400 -13.244400 6.143602
4.165200 -13.244400 6.155034
4.212000 -13.244400 6.196456
4.258800 -13.244400 6.223272
4.305600 -13.244400 6.227819
4.352400 -13.244400 6.234853
4.399200 -13.244400 6.277525
4.446000 -13.244400 6.277525
4.492800 -13.244400 6.276442
4.539600 -13.244400 6.270719
4.586400 -13.244400 6.281093
4.633200 -13.244400 6.294422
4.680000 -13.244400 6.318529
4.726800 -13.244400 6.344103
4.773600 -13.244400 6.362188
4.820400 -13.244400 6.394931
4.867200 -13.244400 6.398044
4.914000 -13.244400 6.409135
4.960800 -13.244400 6.416269
5.007600 -13.244400 6.418996
5.054400 -13.244400 6.423722
5.101200 -13.244400 6.424843
5.148000 -13.244400 6.440024
5.194800 -13.244400 6.486637
5.241600 -13.244400 6.504960
5.288400 -13.244400 6.515233
5.335200 -13.244400 6.545583
5.382000 -13.244400 6.561144
5.428800 -13.244400 6.580533
5.475600 -13.244400 6.588285
5.522400 -13.244400 6.619714
5.569200 -13.244400 6.636906
5.616000 -13.244400 6.654601
5.662800 -13.244400 6.662346
5.709600 -13.244400 6.689316
5.756400 -13.244400 6.735304
5.803200 -13.244400 6.752553
5.850000 -13.244400 6.774238
5.896800 -13.244400 6.790943
5.943600 -13.244400 6.826479
5.990400 -13.244400 6.833290
6.037200 -13.244400 6.859620
6.084000 -13.244400 6.867080
6.130800 -13.244400 6.881848
6.177600 -13.244400 6.886305
6.224400 -13.244400 6.920408
6.271200 -13.244400 6.962337
6.318000 -13.244400 7.007148
6.364800 -13.244400 7.019425
6.411600 -13.244400 7.030101
6.458400 -13.244400 7.034396
6.505200 -13.244400 7.048853
6.552000 -13.244400 7.064526
6.598800 -13.244400 7.093715
6.645600 -13.244400 7.141874
6.692400 -13.244400 7.179411
6.739200 -13.244400 7.192722
6.786000 -13.244400 7.204826
6.832800 -13.244400 7.237606
6.879600 -13.244400 7.277141
6.926400 -13.244400 7.298648
6.973200 -13.244400 7.327017
7.020000 -13.244400 7.345438
7.066800 -13.244400 7.376131
7.113600 -13.244400 7.395025
7.160400 -13.244400 7.405222
7.207200 -13.244400 7.488891
7.254000 -13.244400 7.538653
7.300800 -13.244400 7.569855
7.347600 -13.244400 7.600877
7.394400 -13.244400 7.631127
7.441200 -13.244400 7.653626
7.488000 -13.244400 7.695753
7.534800 -13.244400 7.724179
7.581600 -13.244400 7.756220
7.628400 -13.244400 7.804736
7.675200 -13.244400 7.835339
7.722000 -13.244400 7.877385
7.768800 -13.244400 7.894574
7.815600 -13.244400 7.936865
7.862400 -13.244400 8.011447
7.909200 -13.244400 8.044525
7.956000 -13.244400 8.073268
8.002800 -13.244400 8.091126
8.049600 -13.244400 8.120822
8.096400 -13.244400 8.186191
8.143200 -13.244400 8.249904
8.190000 -13.244400 8.231257
8.236800 -13.244400 8.206393
14.461200 -13.244400 7.680154
14.508000 -13.244400 7.683897
14.601600 -13.244400 7.719696
14.648400 -13.244400 7.726739
14.695200 -13.244400 7.726739
14.742000 -13.244400 7.725304
14.788800 -13.244400 7.703898
14.835600 -13.244400 7.698221
14.882400 -13.244400 7.687087
15.771600 -13.244400 6.416088
16.988400 -13.244400 3.905581
17.035200 -13.244400 3.745218
17.082000 -13.244400 3.580508
17.175600 -13.244400 3.240189
17.222400 -13.244400 2.976468
17.596800 -13.244400 1.190157
17.830800 -13.244400 -0.136684
17.877600 -13.244400 -0.359245
17.924400 -13.244400 -0.519755
18.252000 -13.244400 -2.618362
18.298800 -13.244400 -2.632082
-18.720000 -13.197600 0.000000
-18.673200 -13.197600 0.000000
-18.626400 -13.197600 0.000000
-18.579600 -13.197600 -14.885977
-18.532800 -13.197600 -14.866947
-18.486000 -13.197600 -14.860756
-18.439200 -13.197600 -14.824833
-18.392400 -13.197600 -14.809691
-18.345600 -13.197600 -14.783517
-18.298800 -13.197600 -14.761407
-18.252000 -13.197600 -14.745471
-18.205200 -13.197600 -14.718298
-18.158400 -13.197600 -14.737615
-18.111600 -13.197600 -14.713481
-18.064800 -13.197600 -14.703538
-18.018000 -13.197600 -14.680647
-17.971200 -13.197600 -14.676595
-17.924400 -13.197600 -14.671831
-17.877600 -13.197600 -14.613236
-17.830800 -13.197600 -14.602564
-17.784000 -13.197600 -14.587642
-17.737200 -13.197600 -14.560683
-17.690400 -13.197600 -14.563736
-17.643600 -13.197600 -14.557154
-17.596800 -13.197600 -14.556619
-17.550000 -13.197600 -14.516941
-17.503200 -13.197600 -14.511715
-17.456400 -13.197600 -14.501552
-17.409600 -13.197600 -14.480724
-17.362800 -13.197600 -14.450387
-17.316000 -13.197600 -14.432184
-17.269200 -13.197600 -14.427471
-17.222400 -13.197600 -14.402697
-17.175600 -13.197600 -14.381298
-17.128800 -13.197600 -14.381298
-17.082000 -13.197600 -14.363579
-17.035200 -13.197600 -14.337431
-16.988400 -13.197600 -14.326067
-16.941600 -13.197600 -14.319532
-16.894800 -13.197600 -14.275736
-16.848000 -13.197600 -14.275736
-16.801200 -13.197600 -14.256861
-16.754400 -13.197600 -14.255412
-16.707600 -13.197600 -14.244725
-16.660800 -13.197600 -14.194662
-16.614000 -13.197600 -14.136123
-16.567200 -13.197600 -14.070647
-16.520400 -13.197600 -14.061502
-16.473600 -13.197600 -14.040777
-16.426800 -13.197600 -14.020095
-16.380000 -13.197600 -13.997713
-16.333200 -13.197600 -13.936025
-16.286400 -13.197600 -13.858775
-15.865200 -13.197600 -11.246837
-15.818400 -13.197600 -11.359451
-14.929200 -13.197600 5.103310
-14.882400 -13.197600 5.125712
-14.835600 -13.197600 5.158183
-14.788800 -13.197600 5.195216
-14.742000 -13.197600 5.238103
-14.695200 -13.197600 5.262155
-14.648400 -13.197600 5.288080
-14.601600 -13.197600 5.311661
-14.554800 -13.197600 5.330948
-14.508000 -13.197600 5.357250
-14.461200 -13.197600 5.371458
-14.414400 -13.197600 5.385325
-14.367600 -13.197600 5.388936
-14.320800 -13.197600 5.397938
-14.274000 -13.197600 5.407749
-14.227200 -13.197600 5.416165
-14.180400 -13.197600 5.424895
-14.133600 -13.197600 5.432977
-14.086800 -13.197600 5.439937
-14.040000 -13.197600 5.447207
-13.993200 -13.197600 5.456966
-13.946400 -13.197600 5.470561
-13.899600 -13.197600 5.475457
-13.852800 -13.197600 5.484295
-13.806000 -13.197600 5.497526
-13.759200 -13.197600 5.500422
-13.712400 -13.197600 5.509227
-13.665600 -13.197600 5.514912
-13.618800 -13.197600 5.545049
-13.572000 -13.197600 5.572078
-13.525200 -13.197600 5.626503
-6.037200 -13.197600 13.124139
-5.990400 -13.197600 8.877566
-5.943600 -13.197600 8.566730
-5.896800 -13.197600 8.438544
-5.850000 -13.197600 8.343236
-5.803200 -13.197600 8.267264
-5.756400 -13.197600 8.176094
-5.709600 -13.197600 8.110895
-5.662800 -13.197600 8.053798
-5.616000 -13.197600 7.996323
-5.569200 -13.197600 7.921431
-5.522400 -13.197600 7.816688
-5.475600 -13.197600 7.791432
-5.428800 -13.197600 7.730393
-5.382000 -13.197600 7.685974
-5.335200 -13.197600 7.604552
-5.288400 -13.197600 7.578191
-5.241600 -13.197600 7.549734
-5.194800 -13.197600 7.465459
-5.148000 -13.197600 7.411430
-5.101200 -13.197600 7.372458
-5.054400 -13.197600 7.332244
-5.007600 -13.197600 7.282274
-4.960800 -13.197600 7.252532
-4.914000 -13.197600 7.182413
-4.867200 -13.197600 7.134784
-4.820400 -13.197600 7.119377
-4.773600 -13.197600 7.102713
-4.726800 -13.197600 7.044006
-4.680000 -13.197600 7.001283
-4.633200 -13.197600 6.966819
-4.586400 -13.197600 6.939482
-4.539600 -13.197600 6.915096
-4.492800 -13.197600 6.908073
-4.446000 -13.197600 6.893586
-4.399200 -13.197600 6.879099
-4.352400 -13.197600 6.831572
-4.305600 -13.197600 6.813458
-4.258800 -13.197600 6.778787
-4.212000 -13.197600 6.760522
-4.165200 -13.197600 6.743635
-4.118400 -13.197600 6.702904
-4.071600 -13.197600 6.681298
-4.024800 -13.197600 6.668891
-3.978000 -13.197600 6.636976
-3.931200 -13.197600 6.634251
-3.884400 -13.197600 6.580790
-3.837600 -13.197600 6.551086
-3.790800 -13.197600 6.518083
-3.744000 -13.197600 6.482218
-3.697200 -13.197600 6.436742
-3.650400 -13.197600 6.415264
-3.603600 -13.197600 6.386711
-3.556800 -13.197600 6.365314
-3.510000 -13.197600 6.335264
-3.463200 -13.197600 6.321082
-3.416400 -13.197600 6.317514
-3.369600 -13.197600 6.329692
-3.322800 -13.197600 6.317514
-3.276000 -13.197600 6.300501
-3.229200 -13.197600 6.294004
-3.182400 -13.197600 6.286215
-3.135600 -13.197600 6.264223
-3.088800 -13.197600 6.245474
-3.042000 -13.197600 6.216129
-2.995200 -13.197600 6.199083
-2.948400 -13.197600 6.170819
-2.901600 -13.197600 6.152673
-2.854800 -13.197600 6.146821
-2.808000 -13.197600 6.141823
-2.761200 -13.197600 6.123250
-2.714400 -13.197600 6.094712
-2.667600 -13.197600 6.069188
-2.620800 -13.197600 6.069188
-2.574000 -13.197600 6.037309
-2.527200 -13.197600 6.022650
-2.480400 -13.197600 6.002515
-2.433600 -13.197600 5.992986
-2.386800 -13.197600 5.987508
-2.340000 -13.197600 5.985630
-2.293200 -13.197600 5.963141
-2.246400 -13.197600 5.953433
-2.199600 -13.197600 5.946482
-2.152800 -13.197600 5.936120
-2.106000 -13.197600 5.934793
-2.059200 -13.197600 5.917178
-2.012400 -13.197600 5.898099
-1.965600 -13.197600 5.898099
-1.918800 -13.197600 5.903488
-1.872000 -13.197600 5.897910
-1.825200 -13.197600 5.902032
-1.778400 -13.197600 5.897556
-1.731600 -13.197600 5.877513
-1.684800 -13.197600 5.897910
-1.638000 -13.197600 5.899387
-1.591200 -13.197600 5.880599
-1.544400 -13.197600 5.866345
-1.497600 -13.197600 5.858657
-1.450800 -13.197600 5.851923
-1.404000 -13.197600 5.837103
-1.357200 -13.197600 5.833110
-1.310400 -13.197600 5.818868
-1.263600 -13.197600 5.782180
-1.216800 -13.197600 5.795720
-1.170000 -13.197600 5.795720
-1.123200 -13.197600 5.784031
-1.076400 -13.197600 5.763410
-1.029600 -13.197600 5.763410
-0.982800 -13.197600 5.774914
-0.936000 -13.197600 5.754248
-0.889200 -13.197600 5.727880
-0.842400 -13.197600 5.711715
-0.795600 -13.197600 5.702911
-0.748800 -13.197600 5.692838
-0.702000 -13.197600 5.693748
-0.655200 -13.197600 5.699355
-0.608400 -13.197600 5.723361
-0.561600 -13.197600 5.715934
-0.514800 -13.197600 5.715583
-0.468000 -13.197600 5.715934
-0.421200 -13.197600 5.722046
-0.374400 -13.197600 5.722046
-0.327600 -13.197600 5.702413
-0.280800 -13.197600 5.693599
-0.234000 -13.197600 5.700502
-0.187200 -13.197600 5.702413
-0.140400 -13.197600 5.700502
-0.093600 -13.197600 5.696111
-0.046800 -13.197600 5.693599
0.000000 -13.197600 5.682919
0.046800 -13.197600 5.681789
0.093600 -13.197600 5.668603
0.140400 -13.197600 5.661394
0.187200 -13.197600 5.642046
0.234000 -13.197600 5.641869
0.280800 -13.197600 5.647176
0.327600 -13.197600 5.659756
0.374400 -13.197600 5.656771
0.421200 -13.197600 5.659756
0.468000 -13.197600 5.662526
0.514800 -13.197600 5.668938
0.561600 -13.197600 5.659756
0.608400 -13.197600 5.656771
0.655200 -13.197600 5.656771
0.702000 -13.197600 5.674720
0.748800 -13.197600 5.664986
0.795600 -13.197600 5.676583
0.842400 -13.197600 5.683709
0.889200 -13.197600 5.702185
0.936000 -13.197600 5.730554
0.982800 -13.197600 5.758152
1.029600 -13.197600 5.771983
1.076400 -13.197600 5.771983
1.123200 -13.197600 5.766541
1.170000 -13.197600 5.747504
1.216800 -13.197600 5.747504
1.263600 -13.197600 5.724707
1.310400 -13.197600 5.699819
1.357200 -13.197600 5.696848
1.404000 -13.197600 5.696848
1.450800 -13.197600 5.700756
1.497600 -13.197600 5.708674
1.544400 -13.197600 5.711367
1.591200 -13.197600 5.711367
1.638000 -13.197600 5.720738
1.684800 -13.197600 5.727427
1.731600 -13.197600 5.737669
1.778400 -13.197600 5.737669
1.825200 -13.197600 5.729114
1.872000 -13.197600 5.741229
1.918800 -13.197600 5.741229
1.965600 -13.197600 5.759202
2.012400 -13.197600 5.769047
2.059200 -13.197600 5.776196
2.106000 -13.197600 5.784461
2.152800 -13.197600 5.789190
2.199600 -13.197600 5.789190
2.246400 -13.197600 5.794791
2.293200 -13.197600 5.794791
2.340000 -13.197600 5.797831
2.386800 -13.197600 5.794791
2.433600 -13.197600 5.794791
2.480400 -13.197600 5.795125
2.527200 -13.197600 5.805846
2.574000 -13.197600 5.854824
2.620800 -13.197600 5.862559
2.667600 -13.197600 5.883228
2.714400 -13.197600 5.878026
2.761200 -13.197600 5.886192
2.808000 -13.197600 5.890858
2.854800 -13.197600 5.890238
2.901600 -13.197600 5.886192
2.948400 -13.197600 5.857942
2.995200 -13.197600 5.879213
3.042000 -13.197600 5.889299
3.088800 -13.197600 5.891468
3.135600 -13.197600 5.904919
3.182400 -13.197600 5.926771
3.229200 -13.197600 5.943471
3.276000 -13.197600 5.987941
3.322800 -13.197600 5.996606
3.369600 -13.197600 6.019312
3.416400 -13.197600 6.023532
3.463200 -13.197600 6.032527
3.510000 -13.197600 6.027632
3.556800 -13.197600 6.023532
3.603600 -13.197600 6.023532
3.650400 -13.197600 6.038752
3.697200 -13.197600 6.050260
3.744000 -13.197600 6.062891
3.790800 -13.197600 6.070398
3.837600 -13.197600 6.124475
3.884400 -13.197600 6.131392
3.931200 -13.197600 6.143602
3.978000 -13.197600 6.143602
4.024800 -13.197600 6.141207
4.071600 -13.197600 6.129193
4.118400 -13.197600 6.138211
4.165200 -13.197600 6.146784
4.212000 -13.197600 6.177074
4.258800 -13.197600 6.216905
4.305600 -13.197600 6.218019
4.352400 -13.197600 6.227807
4.399200 -13.197600 6.277525
4.446000 -13.197600 6.270719
4.492800 -13.197600 6.257172
4.539600 -13.197600 6.257249
4.586400 -13.197600 6.276442
4.633200 -13.197600 6.281093
4.680000 -13.197600 6.312386
4.726800 -13.197600 6.337106
4.773600 -13.197600 6.362188
4.820400 -13.197600 6.396463
4.867200 -13.197600 6.409135
4.914000 -13.197600 6.418996
4.960800 -13.197600 6.428427
5.007600 -13.197600 6.428427
5.054400 -13.197600 6.428452
5.101200 -13.197600 6.424843
5.148000 -13.197600 6.437319
5.194800 -13.197600 6.479671
5.241600 -13.197600 6.503856
5.288400 -13.197600 6.515233
5.335200 -13.197600 6.545583
5.382000 -13.197600 6.561144
5.428800 -13.197600 6.580533
5.475600 -13.197600 6.586138
5.522400 -13.197600 6.617260
5.569200 -13.197600 6.619714
5.616000 -13.197600 6.636906
5.662800 -13.197600 6.646435
5.709600 -13.197600 6.662346
5.756400 -13.197600 6.712775
5.803200 -13.197600 6.735900
5.850000 -13.197600 6.758512
5.896800 -13.197600 6.772068
5.943600 -13.197600 6.825747
5.990400 -13.197600 6.833290
6.037200 -13.197600 6.859620
6.084000 -13.197600 6.867080
6.130800 -13.197600 6.875170
6.177600 -13.197600 6.883849
6.224400 -13.197600 6.920408
6.271200 -13.197600 6.953768
6.318000 -13.197600 7.003358
6.364800 -13.197600 7.019425
6.411600 -13.197600 7.028210
6.458400 -13.197600 7.034396
6.505200 -13.197600 7.048853
6.552000 -13.197600 7.066010
6.598800 -13.197600 7.093715
6.645600 -13.197600 7.138254
6.692400 -13.197600 7.176774
6.739200 -13.197600 7.192722
6.786000 -13.197600 7.204826
6.832800 -13.197600 7.218202
6.879600 -13.197600 7.270805
6.926400 -13.197600 7.295524
6.973200 -13.197600 7.316936
7.020000 -13.197600 7.337214
7.066800 -13.197600 7.371354
7.113600 -13.197600 7.389928
7.160400 -13.197600 7.408517
7.207200 -13.197600 7.485869
7.254000 -13.197600 7.540531
7.300800 -13.197600 7.577131
7.347600 -13.197600 7.603939
7.394400 -13.197600 7.631584
7.441200 -13.197600 7.654369
7.488000 -13.197600 7.713119
7.534800 -13.197600 7.738710
7.581600 -13.197600 7.764179
7.628400 -13.197600 7.812025
7.675200 -13.197600 7.850458
7.722000 -13.197600 7.878804
7.768800 -13.197600 7.909118
7.815600 -13.197600 7.945330
7.862400 -13.197600 8.011447
7.909200 -13.197600 8.044525
7.956000 -13.197600 8.073268
8.002800 -13.197600 8.104097
8.049600 -13.197600 8.138349
8.096400 -13.197600 8.211905
8.143200 -13.197600 8.262767
8.190000 -13.197600 8.235644
8.236800 -13.197600 8.231257
13.057200 -13.197600 7.618816
13.525200 -13.197600 7.612173
13.572000 -13.197600 7.615346
13.899600 -13.197600 7.619733
13.946400 -13.197600 7.626773
14.274000 -13.197600 7.635617
14.320800 -13.197600 7.636531
14.367600 -13.197600 7.650457
14.414400 -13.197600 7.650457
14.461200 -13.197600 7.680154
14.601600 -13.197600 7.719696
14.648400 -13.197600 7.732425
14.742000 -13.197600 7.729442
14.788800 -13.197600 7.716297
14.835600 -13.197600 7.716297
14.882400 -13.197600 7.694642
16.473600 -13.197600 6.408659
16.520400 -13.197600 6.395339
16.988400 -13.197600 4.018950
17.035200 -13.197600 3.856047
17.082000 -13.197600 3.740277
17.128800 -13.197600 3.490147
17.222400 -13.197600 3.092071
17.316000 -13.197600 2.725100
-18.720000 -13.150800 0.000000
-18.673200 -13.150800 0.000000
-18.626400 -13.150800 0.000000
-18.579600 -13.150800 -14.911444
-18.532800 -13.150800 -14.894493
-18.486000 -13.150800 -14.866839
-18.439200 -13.150800 -14.845883
-18.392400 -13.150800 -14.833095
-18.345600 -13.150800 -14.821929
-18.298800 -13.150800 -14.817381
-18.252000 -13.150800 -14.770841
-18.205200 -13.150800 -14.747597
-18.158400 -13.150800 -14.761407
-18.111600 -13.150800 -14.737615
-18.064800 -13.150800 -14.715972
-18.018000 -13.150800 -14.703538
-17.971200 -13.150800 -14.680647
-17.924400 -13.150800 -14.676595
-17.877600 -13.150800 -14.657437
-17.830800 -13.150800 -14.613236
-17.784000 -13.150800 -14.587642
-17.737200 -13.150800 -14.581105
-17.690400 -13.150800 -14.564651
-17.643600 -13.150800 -14.560683
-17.596800 -13.150800 -14.560527
-17.550000 -13.150800 -14.533232
-17.503200 -13.150800 -14.524087
-17.456400 -13.150800 -14.511715
-17.409600 -13.150800 -14.497983
-17.362800 -13.150800 -14.458031
-17.316000 -13.150800 -14.427471
-17.269200 -13.150800 -14.425843
-17.222400 -13.150800 -14.402697
-17.175600 -13.150800 -14.381298
-17.128800 -13.150800 -14.373359
-17.082000 -13.150800 -14.363511
-17.035200 -13.150800 -14.337431
-16.988400 -13.150800 -14.326067
-16.941600 -13.150800 -14.320424
-16.894800 -13.150800 -14.289652
-16.848000 -13.150800 -14.289652
-16.801200 -13.150800 -14.289652
-16.754400 -13.150800 -14.281756
-16.707600 -13.150800 -14.238311
-16.660800 -13.150800 -14.192472
-16.614000 -13.150800 -14.136123
-16.567200 -13.150800 -14.062682
-16.520400 -13.150800 -14.049658
-16.473600 -13.150800 -14.026579
-16.426800 -13.150800 -14.007391
-16.380000 -13.150800 -13.942995
-16.333200 -13.150800 -13.876463
-16.286400 -13.150800 -13.797638
-15.912000 -13.150800 -11.246837
-15.865200 -13.150800 -11.032612
-14.929200 -13.150800 5.135552
-14.882400 -13.150800 5.158183
-14.835600 -13.150800 5.192378
-14.788800 -13.150800 5.212326
-14.742000 -13.150800 5.262155
-14.695200 -13.150800 5.282192
-14.648400 -13.150800 5.310149
-14.601600 -13.150800 5.324246
-14.554800 -13.150800 5.350208
-14.508000 -13.150800 5.371458
-14.461200 -13.150800 5.383190
-14.414400 -13.150800 5.389683
-14.367600 -13.150800 5.400885
-14.320800 -13.150800 5.413559
-14.274000 -13.150800 5.418053
-14.227200 -13.150800 5.428482
-14.180400 -13.150800 5.436130
-14.133600 -13.150800 5.444320
-14.086800 -13.150800 5.449462
-14.040000 -13.150800 5.454548
-13.993200 -13.150800 5.462085
-13.946400 -13.150800 5.474378
-13.899600 -13.150800 5.480871
-13.852800 -13.150800 5.489229
-13.806000 -13.150800 5.500539
-13.759200 -13.150800 5.505892
-13.712400 -13.150800 5.519443
-13.665600 -13.150800 5.545049
-13.618800 -13.150800 5.562748
-13.572000 -13.150800 5.613460
-5.990400 -13.150800 8.930590
-5.943600 -13.150800 8.618767
-5.896800 -13.150800 8.454131
-5.850000 -13.150800 8.392475
-5.803200 -13.150800 8.269716
-5.756400 -13.150800 8.184098
-5.709600 -13.150800 8.130113
-5.662800 -13.150800 8.040717
-5.616000 -13.150800 8.006960
-5.569200 -13.150800 7.908170
-5.522400 -13.150800 7.815051
-5.475600 -13.150800 7.735364
-5.428800 -13.150800 7.714978
-5.382000 -13.150800 7.667109
-5.335200 -13.150800 7.601268
-5.288400 -13.150800 7.578191
-5.241600 -13.150800 7.549734
-5.194800 -13.150800 7.425161
-5.148000 -13.150800 7.403420
-5.101200 -13.150800 7.371682
-5.054400 -13.150800 7.321911
-5.007600 -13.150800 7.275921
-4.960800 -13.150800 7.237215
-4.914000 -13.150800 7.182413
-4.867200 -13.150800 7.126660
-4.820400 -13.150800 7.112421
-4.773600 -13.150800 7.070568
-4.726800 -13.150800 7.036263
-4.680000 -13.150800 7.016836
-4.633200 -13.150800 6.973006
-4.586400 -13.150800 6.943077
-4.539600 -13.150800 6.919703
-4.492800 -13.150800 6.909654
-4.446000 -13.150800 6.884556
-4.399200 -13.150800 6.879099
-4.352400 -13.150800 6.830885
-4.305600 -13.150800 6.800201
-4.258800 -13.150800 6.778787
-4.212000 -13.150800 6.747991
-4.165200 -13.150800 6.719235
-4.118400 -13.150800 6.699121
-4.071600 -13.150800 6.681298
-4.024800 -13.150800 6.664892
-3.978000 -13.150800 6.628546
-3.931200 -13.150800 6.624314
-3.884400 -13.150800 6.598015
-3.837600 -13.150800 6.556800
-3.790800 -13.150800 6.518083
-3.744000 -13.150800 6.499740
-3.697200 -13.150800 6.461684
-3.650400 -13.150800 6.420042
-3.603600 -13.150800 6.385140
-3.556800 -13.150800 6.357658
-3.510000 -13.150800 6.321082
-3.463200 -13.150800 6.306947
-3.416400 -13.150800 6.314164
-3.369600 -13.150800 6.320375
-3.322800 -13.150800 6.314164
-3.276000 -13.150800 6.295520
-3.229200 -13.150800 6.286215
-3.182400 -13.150800 6.270640
-3.135600 -13.150800 6.245474
-3.088800 -13.150800 6.219795
-3.042000 -13.150800 6.208812
-2.995200 -13.150800 6.185978
-2.948400 -13.150800 6.154941
-2.901600 -13.150800 6.146821
-2.854800 -13.150800 6.137374
-2.808000 -13.150800 6.132924
-2.761200 -13.150800 6.113287
-2.714400 -13.150800 6.084125
-2.667600 -13.150800 6.043521
-2.620800 -13.150800 6.043521
-2.574000 -13.150800 6.022650
-2.527200 -13.150800 6.002515
-2.480400 -13.150800 5.992986
-2.433600 -13.150800 5.972812
-2.386800 -13.150800 5.987208
-2.340000 -13.150800 5.972812
-2.293200 -13.150800 5.953433
-2.246400 -13.150800 5.950897
-2.199600 -13.150800 5.938010
-2.152800 -13.150800 5.931105
-2.106000 -13.150800 5.931576
-2.059200 -13.150800 5.922364
-2.012400 -13.150800 5.898099
-1.965600 -13.150800 5.881238
-1.918800 -13.150800 5.881238
-1.872000 -13.150800 5.881238
-1.825200 -13.150800 5.897556
-1.778400 -13.150800 5.859034
-1.731600 -13.150800 5.859034
-1.684800 -13.150800 5.858657
-1.638000 -13.150800 5.897556
-1.591200 -13.150800 5.867408
-1.544400 -13.150800 5.850350
-1.497600 -13.150800 5.833110
-1.450800 -13.150800 5.833110
-1.404000 -13.150800 5.817810
-1.357200 -13.150800 5.798569
-1.310400 -13.150800 5.758872
-1.263600 -13.150800 5.755253
-1.216800 -13.150800 5.763410
-1.170000 -13.150800 5.784031
-1.123200 -13.150800 5.763085
-1.076400 -13.150800 5.763085
-1.029600 -13.150800 5.763410
-0.982800 -13.150800 5.770418
-0.936000 -13.150800 5.746483
-0.889200 -13.150800 5.716891
-0.842400 -13.150800 5.708439
-0.795600 -13.150800 5.705594
-0.748800 -13.150800 5.692838
-0.702000 -13.150800 5.692838
-0.655200 -13.150800 5.693748
-0.608400 -13.150800 5.715934
-0.561600 -13.150800 5.715583
-0.514800 -13.150800 5.715583
-0.468000 -13.150800 5.715934
-0.421200 -13.150800 5.731475
-0.374400 -13.150800 5.731886
-0.327600 -13.150800 5.713146
-0.280800 -13.150800 5.699849
-0.234000 -13.150800 5.710948
-0.187200 -13.150800 5.707887
-0.140400 -13.150800 5.700502
-0.093600 -13.150800 5.698972
-0.046800 -13.150800 5.693599
0.000000 -13.150800 5.682919
0.046800 -13.150800 5.682919
0.093600 -13.150800 5.669751
0.140400 -13.150800 5.663039
0.187200 -13.150800 5.661394
0.234000 -13.150800 5.663039
0.280800 -13.150800 5.663060
0.327600 -13.150800 5.668603
0.374400 -13.150800 5.663039
0.421200 -13.150800 5.663060
0.468000 -13.150800 5.663060
0.514800 -13.150800 5.663060
0.561600 -13.150800 5.658817
0.608400 -13.150800 5.656771
0.655200 -13.150800 5.651865
0.702000 -13.150800 5.658817
0.748800 -13.150800 5.652079
0.795600 -13.150800 5.664986
0.842400 -13.150800 5.683362
0.889200 -13.150800 5.691426
0.936000 -13.150800 5.712714
0.982800 -13.150800 5.754737
1.029600 -13.150800 5.771983
1.076400 -13.150800 5.775072
1.123200 -13.150800 5.749704
1.170000 -13.150800 5.740154
1.216800 -13.150800 5.724707
1.263600 -13.150800 5.708983
1.310400 -13.150800 5.691723
1.357200 -13.150800 5.691703
1.404000 -13.150800 5.691703
1.450800 -13.150800 5.697094
1.497600 -13.150800 5.702052
1.544400 -13.150800 5.708674
1.591200 -13.150800 5.707763
1.638000 -13.150800 5.719864
1.684800 -13.150800 5.727427
1.731600 -13.150800 5.737669
1.778400 -13.150800 5.737669
1.825200 -13.150800 5.737669
1.872000 -13.150800 5.739605
1.918800 -13.150800 5.741229
1.965600 -13.150800 5.755764
2.012400 -13.150800 5.761516
2.059200 -13.150800 5.776196
2.106000 -13.150800 5.781500
2.152800 -13.150800 5.781500
2.199600 -13.150800 5.781500
2.246400 -13.150800 5.789190
2.293200 -13.150800 5.784461
2.340000 -13.150800 5.783779
2.386800 -13.150800 5.792129
2.433600 -13.150800 5.792129
2.480400 -13.150800 5.792129
2.527200 -13.150800 5.795125
2.574000 -13.150800 5.805169
2.620800 -13.150800 5.837360
2.667600 -13.150800 5.848805
2.714400 -13.150800 5.845586
2.761200 -13.150800 5.841775
2.808000 -13.150800 5.857942
2.854800 -13.150800 5.857942
2.901600 -13.150800 5.849586
2.948400 -13.150800 5.848805
2.995200 -13.150800 5.851802
3.042000 -13.150800 5.879213
3.088800 -13.150800 5.887625
3.135600 -13.150800 5.906972
3.182400 -13.150800 5.937315
3.229200 -13.150800 5.955898
3.276000 -13.150800 5.996606
3.322800 -13.150800 6.006398
3.369600 -13.150800 6.019094
3.416400 -13.150800 6.019312
3.463200 -13.150800 6.025601
3.510000 -13.150800 6.023532
3.556800 -13.150800 6.010406
3.603600 -13.150800 6.013848
3.650400 -13.150800 6.023532
3.697200 -13.150800 6.041889
3.744000 -13.150800 6.062196
3.790800 -13.150800 6.070062
3.837600 -13.150800 6.084006
3.884400 -13.150800 6.124475
3.931200 -13.150800 6.126814
3.978000 -13.150800 6.126814
4.024800 -13.150800 6.126814
4.071600 -13.150800 6.126685
4.118400 -13.150800 6.138211
4.165200 -13.150800 6.140034
4.212000 -13.150800 6.165519
4.258800 -13.150800 6.203934
4.305600 -13.150800 6.212785
4.352400 -13.150800 6.212785
4.399200 -13.150800 6.243149
4.446000 -13.150800 6.237786
4.492800 -13.150800 6.235322
4.539600 -13.150800 6.239848
4.586400 -13.150800 6.257172
4.633200 -13.150800 6.276576
4.680000 -13.150800 6.307025
4.726800 -13.150800 6.337106
4.773600 -13.150800 6.373092
4.820400 -13.150800 6.398044
4.867200 -13.150800 6.416269
4.914000 -13.150800 6.419278
4.960800 -13.150800 6.428427
5.007600 -13.150800 6.427987
5.054400 -13.150800 6.428452
5.101200 -13.150800 6.427987
5.148000 -13.150800 6.437319
5.194800 -13.150800 6.479671
5.241600 -13.150800 6.503856
5.288400 -13.150800 6.525275
5.335200 -13.150800 6.552409
5.382000 -13.150800 6.561144
5.428800 -13.150800 6.585392
5.475600 -13.150800 6.586138
5.522400 -13.150800 6.612176
5.569200 -13.150800 6.617260
5.616000 -13.150800 6.633568
5.662800 -13.150800 6.656041
5.709600 -13.150800 6.662999
5.756400 -13.150800 6.687713
5.803200 -13.150800 6.712775
5.850000 -13.150800 6.747104
5.896800 -13.150800 6.772068
5.943600 -13.150800 6.813035
5.990400 -13.150800 6.831761
6.037200 -13.150800 6.859620
6.084000 -13.150800 6.867080
6.130800 -13.150800 6.881848
6.177600 -13.150800 6.886305
6.224400 -13.150800 6.921961
6.271200 -13.150800 6.958821
6.318000 -13.150800 6.991683
6.364800 -13.150800 7.012459
6.411600 -13.150800 7.022185
6.458400 -13.150800 7.028210
6.505200 -13.150800 7.040328
6.552000 -13.150800 7.066010
6.598800 -13.150800 7.101271
6.645600 -13.150800 7.133617
6.692400 -13.150800 7.141874
6.739200 -13.150800 7.179411
6.786000 -13.150800 7.202639
6.832800 -13.150800 7.218202
6.879600 -13.150800 7.270805
6.926400 -13.150800 7.290499
6.973200 -13.150800 7.316936
7.020000 -13.150800 7.343188
7.066800 -13.150800 7.376131
7.113600 -13.150800 7.395025
7.160400 -13.150800 7.445783
7.207200 -13.150800 7.485869
7.254000 -13.150800 7.538653
7.300800 -13.150800 7.571176
7.347600 -13.150800 7.599648
7.394400 -13.150800 7.631127
7.441200 -13.150800 7.653626
7.488000 -13.150800 7.713119
7.534800 -13.150800 7.747225
7.581600 -13.150800 7.773329
7.628400 -13.150800 7.824568
7.675200 -13.150800 7.854516
7.722000 -13.150800 7.884469
7.768800 -13.150800 7.928038
7.815600 -13.150800 7.964560
7.862400 -13.150800 8.039940
7.909200 -13.150800 8.073268
7.956000 -13.150800 8.091126
8.002800 -13.150800 8.149266
8.049600 -13.150800 8.199174
8.096400 -13.150800 8.256977
8.143200 -13.150800 8.269767
8.190000 -13.150800 8.262767
8.236800 -13.150800 8.231257
13.244400 -13.150800 7.629445
13.852800 -13.150800 7.620858
13.899600 -13.150800 7.622657
14.274000 -13.150800 7.636531
14.320800 -13.150800 7.641406
14.367600 -13.150800 7.647174
14.414400 -13.150800 7.650457
16.426800 -13.150800 6.425614
16.473600 -13.150800 6.408659
17.035200 -13.150800 4.018950
17.082000 -13.150800 3.816622
18.345600 -13.150800 -2.640342
18.392400 -13.150800 -2.838290
-18.720000 -13.104000 0.000000
-18.673200 -13.104000 0.000000
-18.626400 -13.104000 0.000000
-18.579600 -13.104000 -14.941677
-18.532800 -13.104000 -14.932201
-18.486000 -13.104000 -14.922880
-18.439200 -13.104000 -14.922880
-18.392400 -13.104000 -14.879526
-18.345600 -13.104000 -14.866839
-18.298800 -13.104000 -14.848727
-18.252000 -13.104000 -14.839274
-18.205200 -13.104000 -14.817381
-18.158400 -13.104000 -14.799973
-18.111600 -13.104000 -14.757773
-18.064800 -13.104000 -14.734202
-18.018000 -13.104000 -14.715206
-17.971200 -13.104000 -14.701744
-17.924400 -13.104000 -14.701744
-17.877600 -13.104000 -14.678457
-17.830800 -13.104000 -14.673305
-17.784000 -13.104000 -14.625743
-17.737200 -13.104000 -14.616427
-17.690400 -13.104000 -14.613236
-17.643600 -13.104000 -14.564651
-17.596800 -13.104000 -14.560683
-17.550000 -13.104000 -14.550162
-17.503200 -13.104000 -14.541374
-17.456400 -13.104000 -14.511715
-17.409600 -13.104000 -14.480724
-17.362800 -13.104000 -14.443267
-17.316000 -13.104000 -14.432184
-17.269200 -13.104000 -14.427471
-17.222400 -13.104000 -14.413719
-17.175600 -13.104000 -14.397113
-17.128800 -13.104000 -14.373359
-17.082000 -13.104000 -14.310610
-17.035200 -13.104000 -14.297846
-16.988400 -13.104000 -14.281756
-16.941600 -13.104000 -14.281756
-16.894800 -13.104000 -14.260241
-16.848000 -13.104000 -14.260241
-16.801200 -13.104000 -14.268969
-16.754400 -13.104000 -14.259367
-16.707600 -13.104000 -14.227316
-16.660800 -13.104000 -14.196888
-16.614000 -13.104000 -14.124961
-16.567200 -13.104000 -14.061502
-16.520400 -13.104000 -14.039644
-16.473600 -13.104000 -14.009602
-16.426800 -13.104000 -13.963002
-16.380000 -13.104000 -13.930758
-16.333200 -13.104000 -13.858775
-15.912000 -13.104000 -11.246837
-15.865200 -13.104000 -10.985931
-15.069600 -13.104000 5.058651
-15.022800 -13.104000 5.112951
-14.976000 -13.104000 5.135552
-14.929200 -13.104000 5.168487
-14.882400 -13.104000 5.179119
-14.835600 -13.104000 5.210094
-14.788800 -13.104000 5.258872
-14.742000 -13.104000 5.280654
-14.695200 -13.104000 5.304543
-14.648400 -13.104000 5.323254
-14.601600 -13.104000 5.348707
-14.554800 -13.104000 5.357584
-14.508000 -13.104000 5.381168
-14.461200 -13.104000 5.388936
-14.414400 -13.104000 5.403263
-14.367600 -13.104000 5.413559
-14.320800 -13.104000 5.427254
-14.274000 -13.104000 5.436130
-14.227200 -13.104000 5.439238
-14.180400 -13.104000 5.445374
-14.133600 -13.104000 5.453942
-14.086800 -13.104000 5.459879
-14.040000 -13.104000 5.468402
-13.993200 -13.104000 5.472517
-13.946400 -13.104000 5.480035
-13.899600 -13.104000 5.485746
-13.852800 -13.104000 5.498890
-13.806000 -13.104000 5.502828
-13.759200 -13.104000 5.514272
-13.712400 -13.104000 5.543517
-13.665600 -13.104000 5.562748
-13.618800 -13.104000 5.599996
-13.572000 -13.104000 5.643522
-6.037200 -13.104000 13.243484
-5.990400 -13.104000 8.930590
-5.943600 -13.104000 8.622921
-5.896800 -13.104000 8.507989
-5.850000 -13.104000 8.435013
-5.803200 -13.104000 8.354318
-5.756400 -13.104000 8.256356
-5.709600 -13.104000 8.141863
-5.662800 -13.104000 8.053798
-5.616000 -13.104000 8.015313
-5.569200 -13.104000 7.908170
-5.522400 -13.104000 7.800205
-5.475600 -13.104000 7.721879
-5.428800 -13.104000 7.685381
-5.382000 -13.104000 7.631812
-5.335200 -13.104000 7.585216
-5.288400 -13.104000 7.568070
-5.241600 -13.104000 7.515033
-5.194800 -13.104000 7.421517
-5.148000 -13.104000 7.400922
-5.101200 -13.104000 7.361431
-5.054400 -13.104000 7.295169
-5.007600 -13.104000 7.273543
-4.960800 -13.104000 7.237215
-4.914000 -13.104000 7.182413
-4.867200 -13.104000 7.126660
-4.820400 -13.104000 7.100855
-4.773600 -13.104000 7.068132
-4.726800 -13.104000 7.050837
-4.680000 -13.104000 7.027591
-4.633200 -13.104000 6.978669
-4.586400 -13.104000 6.943077
-4.539600 -13.104000 6.919703
-4.492800 -13.104000 6.908759
-4.446000 -13.104000 6.884556
-4.399200 -13.104000 6.871497
-4.352400 -13.104000 6.829972
-4.305600 -13.104000 6.789445
-4.258800 -13.104000 6.756616
-4.212000 -13.104000 6.746097
-4.165200 -13.104000 6.702904
-4.118400 -13.104000 6.695102
-4.071600 -13.104000 6.669365
-4.024800 -13.104000 6.654520
-3.978000 -13.104000 6.610970
-3.931200 -13.104000 6.607799
-3.884400 -13.104000 6.557839
-3.837600 -13.104000 6.549407
-3.790800 -13.104000 6.516858
-3.744000 -13.104000 6.495513
-3.697200 -13.104000 6.463797
-3.650400 -13.104000 6.436742
-3.603600 -13.104000 6.386711
-3.556800 -13.104000 6.357658
-3.510000 -13.104000 6.317514
-3.463200 -13.104000 6.306947
-3.416400 -13.104000 6.306281
-3.369600 -13.104000 6.314164
-3.322800 -13.104000 6.306281
-3.276000 -13.104000 6.293630
-3.229200 -13.104000 6.284133
-3.182400 -13.104000 6.267254
-3.135600 -13.104000 6.236349
-3.088800 -13.104000 6.214794
-3.042000 -13.104000 6.199083
-2.995200 -13.104000 6.182317
-2.948400 -13.104000 6.156539
-2.901600 -13.104000 6.135360
-2.854800 -13.104000 6.132924
-2.808000 -13.104000 6.113287
-2.761200 -13.104000 6.084125
-2.714400 -13.104000 6.053498
-2.667600 -13.104000 6.037868
-2.620800 -13.104000 6.037868
-2.574000 -13.104000 6.020806
-2.527200 -13.104000 6.002515
-2.480400 -13.104000 5.995954
-2.433600 -13.104000 5.987208
-2.386800 -13.104000 5.994333
-2.340000 -13.104000 5.990079
-2.293200 -13.104000 5.971397
-2.246400 -13.104000 5.954463
-2.199600 -13.104000 5.943278
-2.152800 -13.104000 5.938010
-2.106000 -13.104000 5.938010
-2.059200 -13.104000 5.931105
-2.012400 -13.104000 5.906302
-1.965600 -13.104000 5.903488
-1.918800 -13.104000 5.885983
-1.872000 -13.104000 5.872564
-1.825200 -13.104000 5.872564
-1.778400 -13.104000 5.853169
-1.731600 -13.104000 5.851807
-1.684800 -13.104000 5.851886
-1.638000 -13.104000 5.861596
-1.591200 -13.104000 5.854049
-1.544400 -13.104000 5.837103
-1.497600 -13.104000 5.833110
-1.450800 -13.104000 5.833110
-1.404000 -13.104000 5.818868
-1.357200 -13.104000 5.764457
-1.310400 -13.104000 5.748882
-1.263600 -13.104000 5.753232
-1.216800 -13.104000 5.758644
-1.170000 -13.104000 5.759853
-1.123200 -13.104000 5.755253
-1.076400 -13.104000 5.747732
-1.029600 -13.104000 5.747732
-0.982800 -13.104000 5.750102
-0.936000 -13.104000 5.723736
-0.889200 -13.104000 5.716431
-0.842400 -13.104000 5.712394
-0.795600 -13.104000 5.708439
-0.748800 -13.104000 5.707080
-0.702000 -13.104000 5.710317
-0.655200 -13.104000 5.713059
-0.608400 -13.104000 5.733239
-0.561600 -13.104000 5.730934
-0.514800 -13.104000 5.731886
-0.468000 -13.104000 5.731886
-0.421200 -13.104000 5.740698
-0.374400 -13.104000 5.744484
-0.327600 -13.104000 5.731886
-0.280800 -13.104000 5.710948
-0.234000 -13.104000 5.713488
-0.187200 -13.104000 5.710948
-0.140400 -13.104000 5.700502
-0.093600 -13.104000 5.693599
-0.046800 -13.104000 5.673658
0.000000 -13.104000 5.670752
0.046800 -13.104000 5.670752
0.093600 -13.104000 5.666778
0.140400 -13.104000 5.660888
0.187200 -13.104000 5.649745
0.234000 -13.104000 5.663060
0.280800 -13.104000 5.668603
0.327600 -13.104000 5.668603
0.374400 -13.104000 5.659756
0.421200 -13.104000 5.663060
0.468000 -13.104000 5.663060
0.514800 -13.104000 5.663060
0.561600 -13.104000 5.658817
0.608400 -13.104000 5.652079
0.655200 -13.104000 5.648837
0.702000 -13.104000 5.652079
0.748800 -13.104000 5.634761
0.795600 -13.104000 5.651865
0.842400 -13.104000 5.664986
0.889200 -13.104000 5.676583
0.936000 -13.104000 5.697673
0.982800 -13.104000 5.717809
1.029600 -13.104000 5.747504
1.076400 -13.104000 5.758152
1.123200 -13.104000 5.730439
1.170000 -13.104000 5.723553
1.216800 -13.104000 5.723553
1.263600 -13.104000 5.704495
1.310400 -13.104000 5.691723
1.357200 -13.104000 5.689930
1.404000 -13.104000 5.685440
1.450800 -13.104000 5.691723
1.497600 -13.104000 5.694125
1.544400 -13.104000 5.697094
1.591200 -13.104000 5.697094
1.638000 -13.104000 5.708674
1.684800 -13.104000 5.727427
1.731600 -13.104000 5.732373
1.778400 -13.104000 5.732373
1.825200 -13.104000 5.732373
1.872000 -13.104000 5.732373
1.918800 -13.104000 5.732373
1.965600 -13.104000 5.739605
2.012400 -13.104000 5.754250
2.059200 -13.104000 5.757552
2.106000 -13.104000 5.761516
2.152800 -13.104000 5.771342
2.199600 -13.104000 5.771342
2.246400 -13.104000 5.783779
2.293200 -13.104000 5.783779
2.340000 -13.104000 5.783779
2.386800 -13.104000 5.783779
2.433600 -13.104000 5.783779
2.480400 -13.104000 5.781815
2.527200 -13.104000 5.792129
2.574000 -13.104000 5.792320
2.620800 -13.104000 5.805846
2.667600 -13.104000 5.836244
2.714400 -13.104000 5.841775
2.761200 -13.104000 5.838717
2.808000 -13.104000 5.845586
2.854800 -13.104000 5.841775
2.901600 -13.104000 5.845586
2.948400 -13.104000 5.841022
2.995200 -13.104000 5.845586
3.042000 -13.104000 5.865110
3.088800 -13.104000 5.879213
3.135600 -13.104000 5.906972
3.182400 -13.104000 5.935137
3.229200 -13.104000 5.955518
3.276000 -13.104000 5.996606
3.322800 -13.104000 6.003625
3.369600 -13.104000 6.007472
3.416400 -13.104000 6.007472
3.463200 -13.104000 6.013986
3.510000 -13.104000 6.020584
3.556800 -13.104000 6.007472
3.603600 -13.104000 6.010406
3.650400 -13.104000 6.023532
3.697200 -13.104000 6.041889
3.744000 -13.104000 6.062891
3.790800 -13.104000 6.070398
3.837600 -13.104000 6.071223
3.884400 -13.104000 6.109860
3.931200 -13.104000 6.124475
3.978000 -13.104000 6.125638
4.024800 -13.104000 6.126685
4.071600 -13.104000 6.107924
4.118400 -13.104000 6.126685
4.165200 -13.104000 6.138211
4.212000 -13.104000 6.162157
4.258800 -13.104000 6.167370
4.305600 -13.104000 6.212785
4.352400 -13.104000 6.214820
4.399200 -13.104000 6.243021
4.446000 -13.104000 6.235322
4.492800 -13.104000 6.218019
4.539600 -13.104000 6.235322
4.586400 -13.104000 6.245412
4.633200 -13.104000 6.259099
4.680000 -13.104000 6.293380
4.726800 -13.104000 6.330264
4.773600 -13.104000 6.358857
4.820400 -13.104000 6.390627
4.867200 -13.104000 6.409135
4.914000 -13.104000 6.416269
4.960800 -13.104000 6.424843
5.007600 -13.104000 6.427987
5.054400 -13.104000 6.427987
5.101200 -13.104000 6.427987
5.148000 -13.104000 6.435242
5.194800 -13.104000 6.479671
5.241600 -13.104000 6.513150
5.288400 -13.104000 6.543110
5.335200 -13.104000 6.558715
5.382000 -13.104000 6.566359
5.428800 -13.104000 6.586138
5.475600 -13.104000 6.586138
5.522400 -13.104000 6.602140
5.569200 -13.104000 6.617260
5.616000 -13.104000 6.626963
5.662800 -13.104000 6.645016
5.709600 -13.104000 6.662108
5.756400 -13.104000 6.681240
5.803200 -13.104000 6.710359
5.850000 -13.104000 6.736843
5.896800 -13.104000 6.770944
5.943600 -13.104000 6.790008
5.990400 -13.104000 6.825747
6.037200 -13.104000 6.844439
6.084000 -13.104000 6.859620
6.130800 -13.104000 6.876594
6.177600 -13.104000 6.887091
6.224400 -13.104000 6.934292
6.271200 -13.104000 6.975713
6.318000 -13.104000 6.990080
6.364800 -13.104000 7.012459
6.411600 -13.104000 7.024093
6.458400 -13.104000 7.032211
6.505200 -13.104000 7.040427
6.552000 -13.104000 7.084563
6.598800 -13.104000 7.105960
6.645600 -13.104000 7.140197
6.692400 -13.104000 7.166747
6.739200 -13.104000 7.192722
6.786000 -13.104000 7.209133
6.832800 -13.104000 7.236752
6.879600 -13.104000 7.287616
6.926400 -13.104000 7.300597
6.973200 -13.104000 7.334422
7.020000 -13.104000 7.371354
7.066800 -13.104000 7.396863
7.113600 -13.104000 7.404454
7.160400 -13.104000 7.445783
7.207200 -13.104000 7.473309
7.254000 -13.104000 7.540531
7.300800 -13.104000 7.569855
7.347600 -13.104000 7.599648
7.394400 -13.104000 7.631584
7.441200 -13.104000 7.654369
7.488000 -13.104000 7.705728
7.534800 -13.104000 7.738710
7.581600 -13.104000 7.764179
7.628400 -13.104000 7.800200
7.675200 -13.104000 7.850458
7.722000 -13.104000 7.878804
7.768800 -13.104000 7.928038
7.815600 -13.104000 7.965142
7.862400 -13.104000 8.043494
7.909200 -13.104000 8.078914
7.956000 -13.104000 8.113580
8.002800 -13.104000 8.171705
8.049600 -13.104000 8.199174
8.096400 -13.104000 8.250514
8.143200 -13.104000 8.262830
8.190000 -13.104000 8.249904
8.236800 -13.104000 8.211905
13.244400 -13.104000 7.643618
13.712400 -13.104000 7.625346
13.759200 -13.104000 7.625346
13.806000 -13.104000 7.622657
13.852800 -13.104000 7.624634
14.227200 -13.104000 7.634860
14.274000 -13.104000 7.636531
14.320800 -13.104000 7.636531
14.367600 -13.104000 7.647174
16.146000 -13.104000 6.403741
17.035200 -13.104000 4.101471
17.082000 -13.104000 3.934314
18.345600 -13.104000 -2.600845
18.392400 -13.104000 -2.698019
18.439200 -13.104000 -2.866818
-18.720000 -13.057200 0.000000
-18.673200 -13.057200 0.000000
-18.626400 -13.057200 0.000000
-18.579600 -13.057200 -14.960148
-18.532800 -13.057200 -14.954260
-18.486000 -13.057200 -14.938416
-18.439200 -13.057200 -14.941677
-18.392400 -13.057200 -14.924395
-18.345600 -13.057200 -14.897834
-18.298800 -13.057200 -14.897834
-18.252000 -13.057200 -14.886886
-18.205200 -13.057200 -14.875087
-18.158400 -13.057200 -14.851088
-18.111600 -13.057200 -14.799973
-18.064800 -13.057200 -14.761407
-18.018000 -13.057200 -14.734202
-17.971200 -13.057200 -14.715420
-17.924400 -13.057200 -14.711828
-17.877600 -13.057200 -14.695081
-17.830800 -13.057200 -14.673305
-17.784000 -13.057200 -14.653293
-17.737200 -13.057200 -14.625743
-17.690400 -13.057200 -14.616427
-17.643600 -13.057200 -14.587642
-17.596800 -13.057200 -14.563736
-17.550000 -13.057200 -14.552087
-17.503200 -13.057200 -14.550162
-17.456400 -13.057200 -14.526053
-17.409600 -13.057200 -14.480724
-17.362800 -13.057200 -14.461518
-17.316000 -13.057200 -14.443267
-17.269200 -13.057200 -14.427471
-17.222400 -13.057200 -14.403367
-17.175600 -13.057200 -14.397113
-17.128800 -13.057200 -14.373359
-17.082000 -13.057200 -14.310610
-17.035200 -13.057200 -14.289652
-16.988400 -13.057200 -14.260241
-16.941600 -13.057200 -14.260241
-16.894800 -13.057200 -14.256082
-16.848000 -13.057200 -14.259367
-16.801200 -13.057200 -14.268969
-16.754400 -13.057200 -14.255412
-16.707600 -13.057200 -14.215269
-16.660800 -13.057200 -14.195627
-16.614000 -13.057200 -14.135347
-16.567200 -13.057200 -14.078929
-16.520400 -13.057200 -14.045504
-16.473600 -13.057200 -14.007391
-16.426800 -13.057200 -13.946296
-16.380000 -13.057200 -13.863198
-16.333200 -13.057200 -13.792259
-15.069600 -13.057200 5.112951
-15.022800 -13.057200 5.135552
-14.976000 -13.057200 5.160523
-14.929200 -13.057200 5.192378
-14.882400 -13.057200 5.210094
-14.835600 -13.057200 5.258872
-14.788800 -13.057200 5.270201
-14.742000 -13.057200 5.298678
-14.695200 -13.057200 5.320907
-14.648400 -13.057200 5.348707
-14.601600 -13.057200 5.357584
-14.554800 -13.057200 5.376222
-14.508000 -13.057200 5.385887
-14.461200 -13.057200 5.403277
-14.414400 -13.057200 5.413559
-14.367600 -13.057200 5.429970
-14.320800 -13.057200 5.436558
-14.274000 -13.057200 5.445374
-14.227200 -13.057200 5.448505
-14.180400 -13.057200 5.452786
-14.133600 -13.057200 5.455752
-14.086800 -13.057200 5.464280
-14.040000 -13.057200 5.470561
-13.993200 -13.057200 5.477327
-13.946400 -13.057200 5.481026
-13.899600 -13.057200 5.494562
-13.852800 -13.057200 5.502828
-13.806000 -13.057200 5.511365
-13.759200 -13.057200 5.522491
-13.712400 -13.057200 5.559894
-13.665600 -13.057200 5.598819
-13.618800 -13.057200 5.625245
-6.037200 -13.057200 13.243732
-5.990400 -13.057200 8.877566
-5.943600 -13.057200 8.623058
-5.896800 -13.057200 8.490205
-5.850000 -13.057200 8.421704
-5.803200 -13.057200 8.354318
-5.756400 -13.057200 8.264497
-5.709600 -13.057200 8.153928
-5.662800 -13.057200 8.040052
-5.616000 -13.057200 7.975658
-5.569200 -13.057200 7.868838
-5.522400 -13.057200 7.801522
-5.475600 -13.057200 7.728558
-5.428800 -13.057200 7.685381
-5.382000 -13.057200 7.623330
-5.335200 -13.057200 7.582091
-5.288400 -13.057200 7.549734
-5.241600 -13.057200 7.494018
-5.194800 -13.057200 7.419161
-5.148000 -13.057200 7.392661
-5.101200 -13.057200 7.352845
-5.054400 -13.057200 7.295169
-5.007600 -13.057200 7.282274
-4.960800 -13.057200 7.258946
-4.914000 -13.057200 7.187376
-4.867200 -13.057200 7.134784
-4.820400 -13.057200 7.100855
-4.773600 -13.057200 7.059171
-4.726800 -13.057200 7.043121
-4.680000 -13.057200 7.016836
-4.633200 -13.057200 6.973006
-4.586400 -13.057200 6.939482
-4.539600 -13.057200 6.919703
-4.492800 -13.057200 6.904005
-4.446000 -13.057200 6.882001
-4.399200 -13.057200 6.859244
-4.352400 -13.057200 6.829972
-4.305600 -13.057200 6.790386
-4.258800 -13.057200 6.777888
-4.212000 -13.057200 6.746097
-4.165200 -13.057200 6.701483
-4.118400 -13.057200 6.692508
-4.071600 -13.057200 6.664892
-4.024800 -13.057200 6.637574
-3.978000 -13.057200 6.605580
-3.931200 -13.057200 6.598015
-3.884400 -13.057200 6.556800
-3.837600 -13.057200 6.535433
-3.790800 -13.057200 6.507412
-3.744000 -13.057200 6.484143
-3.697200 -13.057200 6.462382
-3.650400 -13.057200 6.420042
-3.603600 -13.057200 6.385140
-3.556800 -13.057200 6.338275
-3.510000 -13.057200 6.310058
-3.463200 -13.057200 6.305820
-3.416400 -13.057200 6.305820
-3.369600 -13.057200 6.306281
-3.322800 -13.057200 6.295627
-3.276000 -13.057200 6.284898
-3.229200 -13.057200 6.267254
-3.182400 -13.057200 6.256405
-3.135600 -13.057200 6.214794
-3.088800 -13.057200 6.199083
-3.042000 -13.057200 6.191270
-2.995200 -13.057200 6.170819
-2.948400 -13.057200 6.152673
-2.901600 -13.057200 6.132924
-2.854800 -13.057200 6.119584
-2.808000 -13.057200 6.084125
-2.761200 -13.057200 6.066518
-2.714400 -13.057200 6.039123
-2.667600 -13.057200 6.011859
-2.620800 -13.057200 6.020806
-2.574000 -13.057200 6.002515
-2.527200 -13.057200 5.999956
-2.480400 -13.057200 5.995954
-2.433600 -13.057200 5.992986
-2.386800 -13.057200 6.007635
-2.340000 -13.057200 5.994333
-2.293200 -13.057200 5.975282
-2.246400 -13.057200 5.962074
-2.199600 -13.057200 5.950385
-2.152800 -13.057200 5.943569
-2.106000 -13.057200 5.943278
-2.059200 -13.057200 5.934793
-2.012400 -13.057200 5.916200
-1.965600 -13.057200 5.916200
-1.918800 -13.057200 5.906302
-1.872000 -13.057200 5.897910
-1.825200 -13.057200 5.872564
-1.778400 -13.057200 5.851886
-1.731600 -13.057200 5.843387
-1.684800 -13.057200 5.851886
-1.638000 -13.057200 5.854049
-1.591200 -13.057200 5.851807
-1.544400 -13.057200 5.833835
-1.497600 -13.057200 5.817810
-1.450800 -13.057200 5.818868
-1.404000 -13.057200 5.814173
-1.357200 -13.057200 5.761776
-1.310400 -13.057200 5.741144
-1.263600 -13.057200 5.750217
-1.216800 -13.057200 5.750217
-1.170000 -13.057200 5.755253
-1.123200 -13.057200 5.750102
-1.076400 -13.057200 5.746483
-1.029600 -13.057200 5.747732
-0.982800 -13.057200 5.747732
-0.936000 -13.057200 5.723736
-0.889200 -13.057200 5.723736
-0.842400 -13.057200 5.724859
-0.795600 -13.057200 5.723361
-0.748800 -13.057200 5.716431
-0.702000 -13.057200 5.716431
-0.655200 -13.057200 5.730934
-0.608400 -13.057200 5.744484
-0.561600 -13.057200 5.738493
-0.514800 -13.057200 5.737914
-0.468000 -13.057200 5.738493
-0.421200 -13.057200 5.755080
-0.374400 -13.057200 5.750784
-0.327600 -13.057200 5.733734
-0.280800 -13.057200 5.702413
-0.234000 -13.057200 5.707887
-0.187200 -13.057200 5.700502
-0.140400 -13.057200 5.693599
-0.093600 -13.057200 5.681576
-0.046800 -13.057200 5.671991
0.000000 -13.057200 5.660888
0.046800 -13.057200 5.671032
0.093600 -13.057200 5.669751
0.140400 -13.057200 5.668603
0.187200 -13.057200 5.669119
0.234000 -13.057200 5.669751
0.280800 -13.057200 5.669751
0.327600 -13.057200 5.671032
0.374400 -13.057200 5.668603
0.421200 -13.057200 5.668938
0.468000 -13.057200 5.666327
0.514800 -13.057200 5.666327
0.561600 -13.057200 5.660808
0.608400 -13.057200 5.652079
0.655200 -13.057200 5.646615
0.702000 -13.057200 5.651865
0.748800 -13.057200 5.633956
0.795600 -13.057200 5.634761
0.842400 -13.057200 5.652079
0.889200 -13.057200 5.672453
0.936000 -13.057200 5.699117
0.982800 -13.057200 5.708983
1.029600 -13.057200 5.724707
1.076400 -13.057200 5.731358
1.123200 -13.057200 5.730439
1.170000 -13.057200 5.717809
1.216800 -13.057200 5.702892
1.263600 -13.057200 5.691723
1.310400 -13.057200 5.689930
1.357200 -13.057200 5.685440
1.404000 -13.057200 5.685440
1.450800 -13.057200 5.685440
1.497600 -13.057200 5.691723
1.544400 -13.057200 5.694125
1.591200 -13.057200 5.694001
1.638000 -13.057200 5.696848
1.684800 -13.057200 5.702052
1.731600 -13.057200 5.708674
1.778400 -13.057200 5.717634
1.825200 -13.057200 5.717634
1.872000 -13.057200 5.717634
1.918800 -13.057200 5.717634
1.965600 -13.057200 5.717634
2.012400 -13.057200 5.720883
2.059200 -13.057200 5.750650
2.106000 -13.057200 5.750650
2.152800 -13.057200 5.750650
2.199600 -13.057200 5.750650
2.246400 -13.057200 5.754658
2.293200 -13.057200 5.769169
2.340000 -13.057200 5.781500
2.386800 -13.057200 5.769169
2.433600 -13.057200 5.781815
2.480400 -13.057200 5.781815
2.527200 -13.057200 5.792320
2.574000 -13.057200 5.801057
2.620800 -13.057200 5.805846
2.667600 -13.057200 5.825482
2.714400 -13.057200 5.838717
2.761200 -13.057200 5.838717
2.808000 -13.057200 5.841775
2.854800 -13.057200 5.841775
2.901600 -13.057200 5.845586
2.948400 -13.057200 5.841441
2.995200 -13.057200 5.847108
3.042000 -13.057200 5.851802
3.088800 -13.057200 5.873811
3.135600 -13.057200 5.902190
3.182400 -13.057200 5.928097
3.229200 -13.057200 5.937315
3.276000 -13.057200 5.973892
3.322800 -13.057200 6.001361
3.369600 -13.057200 6.006398
3.416400 -13.057200 6.006398
3.463200 -13.057200 6.007472
3.510000 -13.057200 6.020584
3.556800 -13.057200 6.007472
3.603600 -13.057200 6.006664
3.650400 -13.057200 6.017713
3.697200 -13.057200 6.036970
3.744000 -13.057200 6.060733
3.790800 -13.057200 6.064876
3.837600 -13.057200 6.070062
3.884400 -13.057200 6.084006
3.931200 -13.057200 6.102297
3.978000 -13.057200 6.109860
4.024800 -13.057200 6.125638
4.071600 -13.057200 6.107924
4.118400 -13.057200 6.126865
4.165200 -13.057200 6.140034
4.212000 -13.057200 6.167370
4.258800 -13.057200 6.212522
4.305600 -13.057200 6.218019
4.352400 -13.057200 6.230691
4.399200 -13.057200 6.249586
4.446000 -13.057200 6.245412
4.492800 -13.057200 6.237786
4.539600 -13.057200 6.239848
4.586400 -13.057200 6.245412
4.633200 -13.057200 6.257249
4.680000 -13.057200 6.273060
4.726800 -13.057200 6.288574
4.773600 -13.057200 6.333145
4.820400 -13.057200 6.390627
4.867200 -13.057200 6.409323
4.914000 -13.057200 6.419278
4.960800 -13.057200 6.435242
5.007600 -13.057200 6.439998
5.054400 -13.057200 6.439998
5.101200 -13.057200 6.439998
5.148000 -13.057200 6.457044
5.194800 -13.057200 6.496071
5.241600 -13.057200 6.518830
5.288400 -13.057200 6.552409
5.335200 -13.057200 6.562386
5.382000 -13.057200 6.573812
5.428800 -13.057200 6.600013
5.475600 -13.057200 6.598648
5.522400 -13.057200 6.612176
5.569200 -13.057200 6.615041
5.616000 -13.057200 6.619714
5.662800 -13.057200 6.645016
5.709600 -13.057200 6.656466
5.756400 -13.057200 6.676116
5.803200 -13.057200 6.702722
5.850000 -13.057200 6.735900
5.896800 -13.057200 6.770944
5.943600 -13.057200 6.773656
5.990400 -13.057200 6.813035
6.037200 -13.057200 6.836420
6.084000 -13.057200 6.844881
6.130800 -13.057200 6.862551
6.177600 -13.057200 6.883637
6.224400 -13.057200 6.934292
6.271200 -13.057200 6.960883
6.318000 -13.057200 6.975713
6.364800 -13.057200 7.003608
6.411600 -13.057200 7.022185
6.458400 -13.057200 7.030565
6.505200 -13.057200 7.040427
6.552000 -13.057200 7.084563
6.598800 -13.057200 7.109674
6.645600 -13.057200 7.140197
6.692400 -13.057200 7.167710
6.739200 -13.057200 7.178513
6.786000 -13.057200 7.202639
6.832800 -13.057200 7.222726
6.879600 -13.057200 7.290499
6.926400 -13.057200 7.308122
6.973200 -13.057200 7.334422
7.020000 -13.057200 7.370638
7.066800 -13.057200 7.396863
7.113600 -13.057200 7.404454
7.160400 -13.057200 7.445783
7.207200 -13.057200 7.483508
7.254000 -13.057200 7.542842
7.300800 -13.057200 7.577190
7.347600 -13.057200 7.604661
7.394400 -13.057200 7.625255
7.441200 -13.057200 7.650789
7.488000 -13.057200 7.683209
7.534800 -13.057200 7.752397
7.581600 -13.057200 7.781502
7.628400 -13.057200 7.812025
7.675200 -13.057200 7.856302
7.722000 -13.057200 7.894574
7.768800 -13.057200 7.965142
7.815600 -13.057200 8.018296
7.862400 -13.057200 8.056184
7.909200 -13.057200 8.078914
7.956000 -13.057200 8.113580
8.002800 -13.057200 8.149266
8.049600 -13.057200 8.186191
8.096400 -13.057200 8.231257
8.143200 -13.057200 8.231257
8.190000 -13.057200 8.211905
8.236800 -13.057200 8.199174
13.712400 -13.057200 7.625346
13.759200 -13.057200 7.625346
13.806000 -13.057200 7.622657
13.852800 -13.057200 7.624634
13.899600 -13.057200 7.624634
14.180400 -13.057200 7.647424
14.227200 -13.057200 7.637427
14.274000 -13.057200 7.647174
14.601600 -13.057200 7.721595
14.929200 -13.057200 7.744711
14.976000 -13.057200 7.748932
16.099200 -13.057200 6.403545
16.146000 -13.057200 6.414043
18.392400 -13.057200 -2.701268
18.439200 -13.057200 -2.866818
18.486000 -13.057200 -2.986782
-18.720000 -13.010400 0.000000
-18.673200 -13.010400 0.000000
-18.626400 -13.010400 0.000000
-18.579600 -13.010400 -15.005394
-18.532800 -13.010400 -14.987943
-18.486000 -13.010400 -14.970875
-18.439200 -13.010400 -14.965059
-18.392400 -13.010400 -14.945342
-18.345600 -13.010400 -14.932201
-18.298800 -13.010400 -14.924395
-18.252000 -13.010400 -14.913426
-18.205200 -13.010400 -14.897834
-18.158400 -13.010400 -14.891717
-18.111600 -13.010400 -14.829357
-18.064800 -13.010400 -14.817101
-18.018000 -13.010400 -14.770841
-17.971200 -13.010400 -14.757773
-17.924400 -13.010400 -14.749194
-17.877600 -13.010400 -14.715420
-17.830800 -13.010400 -14.697660
-17.784000 -13.010400 -14.676456
-17.737200 -13.010400 -14.662959
-17.690400 -13.010400 -14.662959
-17.643600 -13.010400 -14.655868
-17.596800 -13.010400 -14.583895
-17.550000 -13.010400 -14.580984
-17.503200 -13.010400 -14.564651
-17.456400 -13.010400 -14.563517
-17.409600 -13.010400 -14.552087
-17.362800 -13.010400 -14.483825
-17.316000 -13.010400 -14.468354
-17.269200 -13.010400 -14.457338
-17.222400 -13.010400 -14.425843
-17.175600 -13.010400 -14.402697
-17.128800 -13.010400 -14.381298
-17.082000 -13.010400 -14.325019
-17.035200 -13.010400 -14.303198
-16.988400 -13.010400 -14.289652
-16.941600 -13.010400 -14.289652
-16.894800 -13.010400 -14.272308
-16.848000 -13.010400 -14.272308
-16.801200 -13.010400 -14.289652
-16.754400 -13.010400 -14.272308
-16.707600 -13.010400 -14.215269
-16.660800 -13.010400 -14.195627
-16.614000 -13.010400 -14.135347
-16.567200 -13.010400 -14.109955
-16.520400 -13.010400 -14.045504
-16.473600 -13.010400 -14.007391
-16.426800 -13.010400 -13.943755
-16.380000 -13.010400 -13.865145
-15.116400 -13.010400 5.102343
-15.069600 -13.010400 5.123799
-15.022800 -13.010400 5.156484
-14.976000 -13.010400 5.179034
-14.929200 -13.010400 5.207110
-14.882400 -13.010400 5.253919
-14.835600 -13.010400 5.269550
-14.788800 -13.010400 5.298678
-14.742000 -13.010400 5.323254
-14.695200 -13.010400 5.348707
-14.648400 -13.010400 5.357982
-14.601600 -13.010400 5.376931
-14.554800 -13.010400 5.384602
-14.508000 -13.010400 5.400885
-14.461200 -13.010400 5.408235
-14.414400 -13.010400 5.426952
-14.367600 -13.010400 5.434573
-14.320800 -13.010400 5.439301
-14.274000 -13.010400 5.448505
-14.227200 -13.010400 5.450698
-14.180400 -13.010400 5.452786
-14.133600 -13.010400 5.455752
-14.086800 -13.010400 5.459953
-14.040000 -13.010400 5.468848
-13.993200 -13.010400 5.477327
-13.946400 -13.010400 5.481026
-13.899600 -13.010400 5.498890
-13.852800 -13.010400 5.504035
-13.806000 -13.010400 5.514272
-13.759200 -13.010400 5.528522
-13.712400 -13.010400 5.564091
-13.665600 -13.010400 5.618039
-13.618800 -13.010400 5.628147
-6.037200 -13.010400 13.243484
-5.990400 -13.010400 9.027913
-5.943600 -13.010400 8.724360
-5.896800 -13.010400 8.542102
-5.850000 -13.010400 8.448676
-5.803200 -13.010400 8.381466
-5.756400 -13.010400 8.264497
-5.709600 -13.010400 8.153928
-5.662800 -13.010400 8.040052
-5.616000 -13.010400 7.975658
-5.569200 -13.010400 7.836218
-5.522400 -13.010400 7.798604
-5.475600 -13.010400 7.744973
-5.428800 -13.010400 7.685381
-5.382000 -13.010400 7.631812
-5.335200 -13.010400 7.578191
-5.288400 -13.010400 7.538048
-5.241600 -13.010400 7.484158
-5.194800 -13.010400 7.418586
-5.148000 -13.010400 7.388212
-5.101200 -13.010400 7.352845
-5.054400 -13.010400 7.309434
-5.007600 -13.010400 7.283816
-4.960800 -13.010400 7.271832
-4.914000 -13.010400 7.178311
-4.867200 -13.010400 7.122729
-4.820400 -13.010400 7.091191
-4.773600 -13.010400 7.058666
-4.726800 -13.010400 7.036263
-4.680000 -13.010400 7.004981
-4.633200 -13.010400 6.972181
-4.586400 -13.010400 6.936140
-4.539600 -13.010400 6.910724
-4.492800 -13.010400 6.882001
-4.446000 -13.010400 6.859244
-4.399200 -13.010400 6.856754
-4.352400 -13.010400 6.816852
-4.305600 -13.010400 6.790201
-4.258800 -13.010400 6.770665
-4.212000 -13.010400 6.746097
-4.165200 -13.010400 6.699121
-4.118400 -13.010400 6.668891
-4.071600 -13.010400 6.637574
-4.024800 -13.010400 6.631600
-3.978000 -13.010400 6.605580
-3.931200 -13.010400 6.598015
-3.884400 -13.010400 6.549407
-3.837600 -13.010400 6.517585
-3.790800 -13.010400 6.499524
-3.744000 -13.010400 6.468279
-3.697200 -13.010400 6.456715
-3.650400 -13.010400 6.393340
-3.603600 -13.010400 6.341407
-3.556800 -13.010400 6.313494
-3.510000 -13.010400 6.310058
-3.463200 -13.010400 6.303872
-3.416400 -13.010400 6.297006
-3.369600 -13.010400 6.295520
-3.322800 -13.010400 6.293630
-3.276000 -13.010400 6.281435
-3.229200 -13.010400 6.267254
-3.182400 -13.010400 6.246537
-3.135600 -13.010400 6.217029
-3.088800 -13.010400 6.206294
-3.042000 -13.010400 6.191270
-2.995200 -13.010400 6.168597
-2.948400 -13.010400 6.135360
-2.901600 -13.010400 6.108455
-2.854800 -13.010400 6.096991
-2.808000 -13.010400 6.066518
-2.761200 -13.010400 6.064319
-2.714400 -13.010400 6.046291
-2.667600 -13.010400 6.013280
-2.620800 -13.010400 6.020806
-2.574000 -13.010400 6.013280
-2.527200 -13.010400 6.007635
-2.480400 -13.010400 6.002515
-2.433600 -13.010400 5.999956
-2.386800 -13.010400 6.010189
-2.340000 -13.010400 6.007635
-2.293200 -13.010400 5.987208
-2.246400 -13.010400 5.975282
-2.199600 -13.010400 5.968006
-2.152800 -13.010400 5.962074
-2.106000 -13.010400 5.951504
-2.059200 -13.010400 5.938010
-2.012400 -13.010400 5.931105
-1.965600 -13.010400 5.930279
-1.918800 -13.010400 5.903488
-1.872000 -13.010400 5.878262
-1.825200 -13.010400 5.869023
-1.778400 -13.010400 5.840975
-1.731600 -13.010400 5.833835
-1.684800 -13.010400 5.833835
-1.638000 -13.010400 5.833835
-1.591200 -13.010400 5.833835
-1.544400 -13.010400 5.821151
-1.497600 -13.010400 5.818577
-1.450800 -13.010400 5.836327
-1.404000 -13.010400 5.814173
-1.357200 -13.010400 5.764457
-1.310400 -13.010400 5.750217
-1.263600 -13.010400 5.755253
-1.216800 -13.010400 5.758644
-1.170000 -13.010400 5.758872
-1.123200 -13.010400 5.758872
-1.076400 -13.010400 5.755253
-1.029600 -13.010400 5.758644
-0.982800 -13.010400 5.755253
-0.936000 -13.010400 5.746483
-0.889200 -13.010400 5.750408
-0.842400 -13.010400 5.766691
-0.795600 -13.010400 5.766691
-0.748800 -13.010400 5.738493
-0.702000 -13.010400 5.738493
-0.655200 -13.010400 5.744484
-0.608400 -13.010400 5.761288
-0.561600 -13.010400 5.756900
-0.514800 -13.010400 5.738493
-0.468000 -13.010400 5.738493
-0.421200 -13.010400 5.756900
-0.374400 -13.010400 5.744484
-0.327600 -13.010400 5.731475
-0.280800 -13.010400 5.702371
-0.234000 -13.010400 5.702371
-0.187200 -13.010400 5.698972
-0.140400 -13.010400 5.681576
-0.093600 -13.010400 5.645147
-0.046800 -13.010400 5.649745
0.000000 -13.010400 5.644600
0.046800 -13.010400 5.670752
0.093600 -13.010400 5.669751
0.140400 -13.010400 5.670752
0.187200 -13.010400 5.681789
0.234000 -13.010400 5.681789
0.280800 -13.010400 5.681970
0.327600 -13.010400 5.688896
0.374400 -13.010400 5.669751
0.421200 -13.010400 5.677591
0.468000 -13.010400 5.666327
0.514800 -13.010400 5.663060
0.561600 -13.010400 5.660808
0.608400 -13.010400 5.648837
0.655200 -13.010400 5.630615
0.702000 -13.010400 5.630151
0.748800 -13.010400 5.626815
0.795600 -13.010400 5.626815
0.842400 -13.010400 5.646615
0.889200 -13.010400 5.672453
0.936000 -13.010400 5.683362
0.982800 -13.010400 5.699117
1.029600 -13.010400 5.707285
1.076400 -13.010400 5.708983
1.123200 -13.010400 5.708983
1.170000 -13.010400 5.702859
1.216800 -13.010400 5.702859
1.263600 -13.010400 5.692523
1.310400 -13.010400 5.691723
1.357200 -13.010400 5.691703
1.404000 -13.010400 5.691723
1.450800 -13.010400 5.692523
1.497600 -13.010400 5.694125
1.544400 -13.010400 5.694001
1.591200 -13.010400 5.688606
1.638000 -13.010400 5.684881
1.684800 -13.010400 5.694001
1.731600 -13.010400 5.702052
1.778400 -13.010400 5.702052
1.825200 -13.010400 5.694001
1.872000 -13.010400 5.713006
1.918800 -13.010400 5.713006
1.965600 -13.010400 5.717130
2.012400 -13.010400 5.717130
2.059200 -13.010400 5.727790
2.106000 -13.010400 5.727790
2.152800 -13.010400 5.731157
2.199600 -13.010400 5.731157
2.246400 -13.010400 5.748839
2.293200 -13.010400 5.754658
2.340000 -13.010400 5.766865
2.386800 -13.010400 5.752018
2.433600 -13.010400 5.764528
2.480400 -13.010400 5.763049
2.527200 -13.010400 5.781815
2.574000 -13.010400 5.781815
2.620800 -13.010400 5.801057
2.667600 -13.010400 5.802790
2.714400 -13.010400 5.805412
2.761200 -13.010400 5.825482
2.808000 -13.010400 5.830192
2.854800 -13.010400 5.830192
2.901600 -13.010400 5.845586
2.948400 -13.010400 5.845586
2.995200 -13.010400 5.848805
3.042000 -13.010400 5.849567
3.088800 -13.010400 5.872532
3.135600 -13.010400 5.902190
3.182400 -13.010400 5.909211
3.229200 -13.010400 5.917418
3.276000 -13.010400 5.935137
3.322800 -13.010400 5.965864
3.369600 -13.010400 5.973892
3.416400 -13.010400 5.973892
3.463200 -13.010400 5.996606
3.510000 -13.010400 6.007472
3.556800 -13.010400 6.010406
3.603600 -13.010400 6.013665
3.650400 -13.010400 6.017713
3.697200 -13.010400 6.038752
3.744000 -13.010400 6.060733
3.790800 -13.010400 6.060733
3.837600 -13.010400 6.065687
3.884400 -13.010400 6.071223
3.931200 -13.010400 6.098861
3.978000 -13.010400 6.109836
4.024800 -13.010400 6.107924
4.071600 -13.010400 6.105640
4.118400 -13.010400 6.123154
4.165200 -13.010400 6.126865
4.212000 -13.010400 6.140034
4.258800 -13.010400 6.167370
4.305600 -13.010400 6.212785
4.352400 -13.010400 6.230691
4.399200 -13.010400 6.248272
4.446000 -13.010400 6.249586
4.492800 -13.010400 6.245412
4.539600 -13.010400 6.248272
4.586400 -13.010400 6.259099
4.633200 -13.010400 6.259118
4.680000 -13.010400 6.273060
4.726800 -13.010400 6.290640
4.773600 -13.010400 6.354612
4.820400 -13.010400 6.383893
4.867200 -13.010400 6.398044
4.914000 -13.010400 6.415357
4.960800 -13.010400 6.428452
5.007600 -13.010400 6.443495
5.054400 -13.010400 6.439998
5.101200 -13.010400 6.443495
5.148000 -13.010400 6.455296
5.194800 -13.010400 6.482077
5.241600 -13.010400 6.513150
5.288400 -13.010400 6.558715
5.335200 -13.010400 6.566359
5.382000 -13.010400 6.573812
5.428800 -13.010400 6.605735
5.475600 -13.010400 6.603444
5.522400 -13.010400 6.615041
5.569200 -13.010400 6.617260
5.616000 -13.010400 6.634801
5.662800 -13.010400 6.645016
5.709600 -13.010400 6.662108
5.756400 -13.010400 6.681240
5.803200 -13.010400 6.702722
5.850000 -13.010400 6.741644
5.896800 -13.010400 6.772068
5.943600 -13.010400 6.773656
5.990400 -13.010400 6.805130
6.037200 -13.010400 6.825717
6.084000 -13.010400 6.844439
6.130800 -13.010400 6.862551
6.177600 -13.010400 6.883637
6.224400 -13.010400 6.934292
6.271200 -13.010400 6.960883
6.318000 -13.010400 6.965985
6.364800 -13.010400 7.003358
6.411600 -13.010400 7.015289
6.458400 -13.010400 7.030565
6.505200 -13.010400 7.040427
6.552000 -13.010400 7.098580
6.598800 -13.010400 7.109674
6.645600 -13.010400 7.133617
6.692400 -13.010400 7.148541
6.739200 -13.010400 7.167710
6.786000 -13.010400 7.195347
6.832800 -13.010400 7.218202
6.879600 -13.010400 7.290499
6.926400 -13.010400 7.313387
6.973200 -13.010400 7.342689
7.020000 -13.010400 7.371076
7.066800 -13.010400 7.398876
7.113600 -13.010400 7.406920
7.160400 -13.010400 7.451668
7.207200 -13.010400 7.510353
7.254000 -13.010400 7.577131
7.300800 -13.010400 7.599648
7.347600 -13.010400 7.621738
7.394400 -13.010400 7.649520
7.441200 -13.010400 7.654369
7.488000 -13.010400 7.676749
7.534800 -13.010400 7.730841
7.581600 -13.010400 7.764179
7.628400 -13.010400 7.799545
7.675200 -13.010400 7.875317
7.722000 -13.010400 7.928038
7.768800 -13.010400 7.987007
7.815600 -13.010400 8.022728
7.862400 -13.010400 8.070782
7.909200 -13.010400 8.099786
7.956000 -13.010400 8.130736
8.002800 -13.010400 8.176756
8.049600 -13.010400 8.211905
8.096400 -13.010400 8.256977
8.143200 -13.010400 8.262767
8.190000 -13.010400 8.234237
8.236800 -13.010400 8.211905
13.291200 -13.010400 7.643618
13.338000 -13.010400 7.643355
13.806000 -13.010400 7.630428
13.852800 -13.010400 7.625346
13.899600 -13.010400 7.625346
13.993200 -13.010400 7.622657
14.040000 -13.010400 7.636531
14.086800 -13.010400 7.637427
14.133600 -13.010400 7.647424
14.180400 -13.010400 7.647174
14.227200 -13.010400 7.637427
14.274000 -13.010400 7.647174
14.554800 -13.010400 7.732425
14.601600 -13.010400 7.721595
14.929200 -13.010400 7.747245
14.976000 -13.010400 7.765944
15.022800 -13.010400 7.748932
16.099200 -13.010400 6.401326
17.035200 -13.010400 4.305891
17.737200 -13.010400 1.190157
17.784000 -13.010400 0.990233
18.439200 -13.010400 -2.758711
-18.720000 -12.963600 0.000000
-18.673200 -12.963600 0.000000
-18.626400 -12.963600 0.000000
-18.579600 -12.963600 -15.011164
-18.532800 -12.963600 -14.996416
-18.486000 -12.963600 -14.987943
-18.439200 -12.963600 -14.981299
-18.392400 -12.963600 -14.951466
-18.345600 -12.963600 -14.942601
-18.298800 -12.963600 -14.932201
-18.252000 -12.963600 -14.932201
-18.205200 -12.963600 -14.924735
-18.158400 -12.963600 -14.924735
-18.111600 -12.963600 -14.913426
-18.064800 -12.963600 -14.884368
-18.018000 -12.963600 -14.827667
-17.971200 -12.963600 -14.809852
-17.924400 -12.963600 -14.802247
-17.877600 -12.963600 -14.751469
-17.830800 -12.963600 -14.726365
-17.784000 -12.963600 -14.697660
-17.737200 -12.963600 -14.676595
-17.690400 -12.963600 -14.679589
-17.643600 -12.963600 -14.672908
-17.596800 -12.963600 -14.656211
-17.550000 -12.963600 -14.637942
-17.503200 -12.963600 -14.584802
-17.456400 -12.963600 -14.588861
-17.409600 -12.963600 -14.574074
-17.362800 -12.963600 -14.529527
-17.316000 -12.963600 -14.489610
-17.269200 -12.963600 -14.483825
-17.222400 -12.963600 -14.443850
-17.175600 -12.963600 -14.425843
-17.128800 -12.963600 -14.414073
-17.082000 -12.963600 -14.386536
-17.035200 -12.963600 -14.340503
-16.988400 -12.963600 -14.310610
-16.941600 -12.963600 -14.291134
-16.894800 -12.963600 -14.286444
-16.848000 -12.963600 -14.289652
-16.801200 -12.963600 -14.289652
-16.754400 -12.963600 -14.268969
-16.707600 -12.963600 -14.215269
-16.660800 -12.963600 -14.195627
-16.614000 -12.963600 -14.143660
-16.567200 -12.963600 -14.128455
-16.520400 -12.963600 -14.080135
-16.473600 -12.963600 -14.026579
-16.426800 -12.963600 -13.942995
-15.163200 -12.963600 5.103310
-15.116400 -12.963600 5.122566
-15.069600 -12.963600 5.159228
-15.022800 -12.963600 5.179119
-14.976000 -12.963600 5.198162
-14.929200 -12.963600 5.223987
-14.882400 -12.963600 5.260091
-14.835600 -12.963600 5.288500
-14.788800 -12.963600 5.312364
-14.742000 -12.963600 5.347791
-14.695200 -12.963600 5.357982
-14.648400 -12.963600 5.376222
-14.601600 -12.963600 5.388343
-14.554800 -12.963600 5.400885
-14.508000 -12.963600 5.406495
-14.461200 -12.963600 5.421106
-14.414400 -12.963600 5.428482
-14.367600 -12.963600 5.430206
-14.320800 -12.963600 5.439238
-14.274000 -12.963600 5.449462
-14.227200 -12.963600 5.450965
-14.180400 -12.963600 5.452646
-14.133600 -12.963600 5.457807
-14.086800 -12.963600 5.459953
-14.040000 -12.963600 5.468402
-13.993200 -12.963600 5.477608
-13.946400 -12.963600 5.483362
-13.899600 -12.963600 5.502828
-13.852800 -12.963600 5.511202
-13.806000 -12.963600 5.527304
-13.759200 -12.963600 5.561545
-13.712400 -12.963600 5.598819
-13.665600 -12.963600 5.626762
-5.990400 -12.963600 9.037617
-5.943600 -12.963600 8.724859
-5.896800 -12.963600 8.586984
-5.850000 -12.963600 8.448676
-5.803200 -12.963600 8.331857
-5.756400 -12.963600 8.233660
-5.709600 -12.963600 8.103028
-5.662800 -12.963600 8.032136
-5.616000 -12.963600 7.919550
-5.569200 -12.963600 7.820353
-5.522400 -12.963600 7.798177
-5.475600 -12.963600 7.744973
-5.428800 -12.963600 7.673296
-5.382000 -12.963600 7.623330
-5.335200 -12.963600 7.579528
-5.288400 -12.963600 7.527492
-5.241600 -12.963600 7.484158
-5.194800 -12.963600 7.418586
-5.148000 -12.963600 7.384458
-5.101200 -12.963600 7.339785
-5.054400 -12.963600 7.309434
-5.007600 -12.963600 7.283816
-4.960800 -12.963600 7.238987
-4.914000 -12.963600 7.186420
-4.867200 -12.963600 7.154747
-4.820400 -12.963600 7.100855
-4.773600 -12.963600 7.058939
-4.726800 -12.963600 7.054928
-4.680000 -12.963600 7.007598
-4.633200 -12.963600 6.972319
-4.586400 -12.963600 6.943077
-4.539600 -12.963600 6.909654
-4.492800 -12.963600 6.873853
-4.446000 -12.963600 6.846246
-4.399200 -12.963600 6.841482
-4.352400 -12.963600 6.790386
-4.305600 -12.963600 6.777888
-4.258800 -12.963600 6.746169
-4.212000 -12.963600 6.708467
-4.165200 -12.963600 6.668891
-4.118400 -12.963600 6.649412
-4.071600 -12.963600 6.615795
-4.024800 -12.963600 6.615795
-3.978000 -12.963600 6.598015
-3.931200 -12.963600 6.567050
-3.884400 -12.963600 6.536269
-3.837600 -12.963600 6.510217
-3.790800 -12.963600 6.485453
-3.744000 -12.963600 6.462382
-3.697200 -12.963600 6.439131
-3.650400 -12.963600 6.388272
-3.603600 -12.963600 6.338275
-3.556800 -12.963600 6.313494
-3.510000 -12.963600 6.310058
-3.463200 -12.963600 6.295627
-3.416400 -12.963600 6.295520
-3.369600 -12.963600 6.288974
-3.322800 -12.963600 6.286215
-3.276000 -12.963600 6.270185
-3.229200 -12.963600 6.256795
-3.182400 -12.963600 6.224186
-3.135600 -12.963600 6.211093
-3.088800 -12.963600 6.195087
-3.042000 -12.963600 6.157867
-2.995200 -12.963600 6.141823
-2.948400 -12.963600 6.118274
-2.901600 -12.963600 6.102944
-2.854800 -12.963600 6.095842
-2.808000 -12.963600 6.064319
-2.761200 -12.963600 6.055809
-2.714400 -12.963600 6.046291
-2.667600 -12.963600 6.013280
-2.620800 -12.963600 6.013280
-2.574000 -12.963600 6.013280
-2.527200 -12.963600 6.007635
-2.480400 -12.963600 6.007635
-2.433600 -12.963600 6.010189
-2.386800 -12.963600 6.010189
-2.340000 -12.963600 6.002720
-2.293200 -12.963600 5.987208
-2.246400 -12.963600 5.986593
-2.199600 -12.963600 5.975282
-2.152800 -12.963600 5.975282
-2.106000 -12.963600 5.954463
-2.059200 -12.963600 5.937006
-2.012400 -12.963600 5.931105
-1.965600 -12.963600 5.930279
-1.918800 -12.963600 5.900022
-1.872000 -12.963600 5.878262
-1.825200 -12.963600 5.859034
-1.778400 -12.963600 5.832828
-1.731600 -12.963600 5.832508
-1.684800 -12.963600 5.832508
-1.638000 -12.963600 5.821151
-1.591200 -12.963600 5.833835
-1.544400 -12.963600 5.821151
-1.497600 -12.963600 5.818577
-1.450800 -12.963600 5.818577
-1.404000 -12.963600 5.798569
-1.357200 -12.963600 5.764457
-1.310400 -12.963600 5.750217
-1.263600 -12.963600 5.753232
-1.216800 -12.963600 5.755253
-1.170000 -12.963600 5.758644
-1.123200 -12.963600 5.758872
-1.076400 -12.963600 5.751520
-1.029600 -12.963600 5.755253
-0.982800 -12.963600 5.751170
-0.936000 -12.963600 5.750102
-0.889200 -12.963600 5.751170
-0.842400 -12.963600 5.766691
-0.795600 -12.963600 5.766691
-0.748800 -12.963600 5.766691
-0.702000 -12.963600 5.766691
-0.655200 -12.963600 5.768543
-0.608400 -12.963600 5.766691
-0.561600 -12.963600 5.761288
-0.514800 -12.963600 5.756928
-0.468000 -12.963600 5.756900
-0.421200 -12.963600 5.756928
-0.374400 -12.963600 5.740698
-0.327600 -12.963600 5.714717
-0.280800 -12.963600 5.698891
-0.234000 -12.963600 5.698696
-0.187200 -12.963600 5.681576
-0.140400 -12.963600 5.644600
-0.093600 -12.963600 5.633058
-0.046800 -12.963600 5.633058
0.000000 -12.963600 5.632618
0.046800 -12.963600 5.649745
0.093600 -12.963600 5.664023
0.140400 -12.963600 5.669751
0.187200 -12.963600 5.681970
0.234000 -12.963600 5.687135
0.280800 -12.963600 5.687135
0.327600 -12.963600 5.696977
0.374400 -12.963600 5.692521
0.421200 -12.963600 5.690013
0.468000 -12.963600 5.677591
0.514800 -12.963600 5.663812
0.561600 -12.963600 5.660808
0.608400 -12.963600 5.653380
0.655200 -12.963600 5.633786
0.702000 -12.963600 5.630151
0.748800 -12.963600 5.628147
0.795600 -12.963600 5.630151
0.842400 -12.963600 5.646615
0.889200 -12.963600 5.674346
0.936000 -12.963600 5.687636
0.982800 -12.963600 5.697055
1.029600 -12.963600 5.700421
1.076400 -12.963600 5.702892
1.123200 -12.963600 5.702892
1.170000 -12.963600 5.699819
1.216800 -12.963600 5.691703
1.263600 -12.963600 5.672320
1.310400 -12.963600 5.691703
1.357200 -12.963600 5.691723
1.404000 -12.963600 5.691723
1.450800 -12.963600 5.692523
1.497600 -12.963600 5.694632
1.544400 -12.963600 5.694632
1.591200 -12.963600 5.694632
1.638000 -12.963600 5.694001
1.684800 -12.963600 5.702052
1.731600 -12.963600 5.708674
1.778400 -12.963600 5.702052
1.825200 -12.963600 5.686324
1.872000 -12.963600 5.708743
1.918800 -12.963600 5.708743
1.965600 -12.963600 5.701757
2.012400 -12.963600 5.715886
2.059200 -12.963600 5.717634
2.106000 -12.963600 5.715886
2.152800 -12.963600 5.711984
2.199600 -12.963600 5.711984
2.246400 -12.963600 5.715886
2.293200 -12.963600 5.727133
2.340000 -12.963600 5.727133
2.386800 -12.963600 5.725689
2.433600 -12.963600 5.755078
2.480400 -12.963600 5.755078
2.527200 -12.963600 5.769169
2.574000 -12.963600 5.772719
2.620800 -12.963600 5.788525
2.667600 -12.963600 5.788525
2.714400 -12.963600 5.794091
2.761200 -12.963600 5.794091
2.808000 -12.963600 5.798521
2.854800 -12.963600 5.803634
2.901600 -12.963600 5.825482
2.948400 -12.963600 5.831593
2.995200 -12.963600 5.847108
3.042000 -12.963600 5.848805
3.088800 -12.963600 5.872532
3.135600 -12.963600 5.897459
3.182400 -12.963600 5.908570
3.229200 -12.963600 5.908570
3.276000 -12.963600 5.925165
3.322800 -12.963600 5.946379
3.369600 -12.963600 5.949617
3.416400 -12.963600 5.958015
3.463200 -12.963600 5.980726
3.510000 -12.963600 5.999106
3.556800 -12.963600 6.013665
3.603600 -12.963600 6.013665
3.650400 -12.963600 6.017713
3.697200 -12.963600 6.047981
3.744000 -12.963600 6.060733
3.790800 -12.963600 6.060733
3.837600 -12.963600 6.065687
3.884400 -12.963600 6.070398
3.931200 -12.963600 6.092700
3.978000 -12.963600 6.102297
4.024800 -12.963600 6.103358
4.071600 -12.963600 6.105640
4.118400 -12.963600 6.123154
4.165200 -12.963600 6.129511
4.212000 -12.963600 6.140034
4.258800 -12.963600 6.176112
4.305600 -12.963600 6.212522
4.352400 -12.963600 6.230691
4.399200 -12.963600 6.249586
4.446000 -12.963600 6.259099
4.492800 -12.963600 6.249586
4.539600 -12.963600 6.259099
4.586400 -12.963600 6.273060
4.633200 -12.963600 6.273060
4.680000 -12.963600 6.275006
4.726800 -12.963600 6.306848
4.773600 -12.963600 6.358857
4.820400 -12.963600 6.396463
4.867200 -12.963600 6.409323
4.914000 -12.963600 6.415357
4.960800 -12.963600 6.428452
5.007600 -12.963600 6.445525
5.054400 -12.963600 6.443495
5.101200 -12.963600 6.448506
5.148000 -12.963600 6.457044
5.194800 -12.963600 6.482077
5.241600 -12.963600 6.518539
5.288400 -12.963600 6.558715
5.335200 -12.963600 6.566359
5.382000 -12.963600 6.567870
5.428800 -12.963600 6.603444
5.475600 -12.963600 6.598648
5.522400 -12.963600 6.605735
5.569200 -12.963600 6.615041
5.616000 -12.963600 6.634801
5.662800 -12.963600 6.652951
5.709600 -12.963600 6.662999
5.756400 -12.963600 6.692476
5.803200 -12.963600 6.710359
5.850000 -12.963600 6.741644
5.896800 -12.963600 6.772068
5.943600 -12.963600 6.770820
5.990400 -12.963600 6.795560
6.037200 -12.963600 6.813035
6.084000 -12.963600 6.839690
6.130800 -12.963600 6.862551
6.177600 -12.963600 6.881486
6.224400 -12.963600 6.919895
6.271200 -12.963600 6.960700
6.318000 -12.963600 6.960883
6.364800 -12.963600 7.001372
6.411600 -12.963600 7.014253
6.458400 -12.963600 7.024093
6.505200 -12.963600 7.040328
6.552000 -12.963600 7.096203
6.598800 -12.963600 7.103836
6.645600 -12.963600 7.111743
6.692400 -12.963600 7.127634
6.739200 -12.963600 7.148541
6.786000 -12.963600 7.178946
6.832800 -12.963600 7.221079
6.879600 -12.963600 7.300597
6.926400 -12.963600 7.315691
6.973200 -12.963600 7.337660
7.020000 -12.963600 7.371076
7.066800 -12.963600 7.404454
7.113600 -12.963600 7.432892
7.160400 -12.963600 7.483049
7.207200 -12.963600 7.519739
7.254000 -12.963600 7.577131
7.300800 -12.963600 7.607211
7.347600 -12.963600 7.621738
7.394400 -12.963600 7.649907
7.441200 -12.963600 7.654369
7.488000 -12.963600 7.676749
7.534800 -12.963600 7.729297
7.581600 -12.963600 7.773329
7.628400 -12.963600 7.830000
7.675200 -12.963600 7.875317
7.722000 -12.963600 7.926018
7.768800 -12.963600 8.001886
7.815600 -12.963600 8.039940
7.862400 -12.963600 8.078914
7.909200 -12.963600 8.113580
7.956000 -12.963600 8.149266
8.002800 -12.963600 8.186191
8.049600 -12.963600 8.234237
8.096400 -12.963600 8.262830
8.143200 -12.963600 8.262830
8.190000 -12.963600 8.262767
8.236800 -12.963600 8.170347
13.806000 -12.963600 7.625346
13.852800 -12.963600 7.630428
13.899600 -12.963600 7.630428
14.040000 -12.963600 7.636791
14.086800 -12.963600 7.654639
14.133600 -12.963600 7.661206
14.180400 -12.963600 7.647424
14.227200 -12.963600 7.641406
14.274000 -12.963600 7.647424
14.320800 -12.963600 7.641406
14.648400 -12.963600 7.729442
14.695200 -12.963600 7.746671
14.742000 -12.963600 7.734025
17.035200 -12.963600 4.430069
17.409600 -12.963600 2.888209
17.456400 -12.963600 2.702344
17.503200 -12.963600 2.602303
-18.720000 -12.916800 0.000000
-18.673200 -12.916800 0.000000
-18.626400 -12.916800 0.000000
-18.579600 -12.916800 -15.025898
-18.532800 -12.916800 -15.013601
-18.486000 -12.916800 -15.007744
-18.439200 -12.916800 -14.994723
-18.392400 -12.916800 -14.987972
-18.345600 -12.916800 -14.965059
-18.298800 -12.916800 -14.951208
-18.252000 -12.916800 -14.951208
-18.205200 -12.916800 -14.945342
-18.158400 -12.916800 -14.951208
-18.111600 -12.916800 -14.913900
-18.064800 -12.916800 -14.884947
-18.018000 -12.916800 -14.851675
-17.971200 -12.916800 -14.836536
-17.924400 -12.916800 -14.822422
-17.877600 -12.916800 -14.801959
-17.830800 -12.916800 -14.760059
-17.784000 -12.916800 -14.730958
-17.737200 -12.916800 -14.679589
-17.690400 -12.916800 -14.673305
-17.643600 -12.916800 -14.666734
-17.596800 -12.916800 -14.647590
-17.550000 -12.916800 -14.628402
-17.503200 -12.916800 -14.584802
-17.456400 -12.916800 -14.584802
-17.409600 -12.916800 -14.574074
-17.362800 -12.916800 -14.526242
-17.316000 -12.916800 -14.489610
-17.269200 -12.916800 -14.474067
-17.222400 -12.916800 -14.450213
-17.175600 -12.916800 -14.440907
-17.128800 -12.916800 -14.425843
-17.082000 -12.916800 -14.417407
-17.035200 -12.916800 -14.365067
-16.988400 -12.916800 -14.340503
-16.941600 -12.916800 -14.291134
-16.894800 -12.916800 -14.277385
-16.848000 -12.916800 -14.272110
-16.801200 -12.916800 -14.268969
-16.754400 -12.916800 -14.242007
-16.707600 -12.916800 -14.195627
-16.660800 -12.916800 -14.158900
-16.614000 -12.916800 -14.133748
-16.567200 -12.916800 -14.124961
-16.520400 -12.916800 -14.080135
-16.473600 -12.916800 -14.011122
-16.426800 -12.916800 -13.890801
-15.163200 -12.916800 5.121677
-15.116400 -12.916800 5.168487
-15.069600 -12.916800 5.192378
-15.022800 -12.916800 5.205716
-14.976000 -12.916800 5.231547
-14.929200 -12.916800 5.256419
-14.882400 -12.916800 5.287331
-14.835600 -12.916800 5.319104
-14.788800 -12.916800 5.350613
-14.742000 -12.916800 5.359818
-14.695200 -12.916800 5.373033
-14.648400 -12.916800 5.384602
-14.601600 -12.916800 5.400140
-14.554800 -12.916800 5.404506
-14.508000 -12.916800 5.409896
-14.461200 -12.916800 5.421106
-14.414400 -12.916800 5.425914
-14.367600 -12.916800 5.428482
-14.320800 -12.916800 5.434573
-14.274000 -12.916800 5.443761
-14.227200 -12.916800 5.450698
-14.180400 -12.916800 5.450965
-14.133600 -12.916800 5.457911
-14.086800 -12.916800 5.459953
-14.040000 -12.916800 5.468402
-13.993200 -12.916800 5.480035
-13.946400 -12.916800 5.486151
-13.899600 -12.916800 5.509062
-13.852800 -12.916800 5.516489
-13.806000 -12.916800 5.548257
-13.759200 -12.916800 5.566218
-13.712400 -12.916800 5.613460
-6.037200 -12.916800 13.243484
-5.990400 -12.916800 9.097828
-5.943600 -12.916800 8.729226
-5.896800 -12.916800 8.586984
-5.850000 -12.916800 8.444390
-5.803200 -12.916800 8.320567
-5.756400 -12.916800 8.218470
-5.709600 -12.916800 8.103028
-5.662800 -12.916800 8.032136
-5.616000 -12.916800 7.919550
-5.569200 -12.916800 7.818793
-5.522400 -12.916800 7.798177
-5.475600 -12.916800 7.728558
-5.428800 -12.916800 7.671254
-5.382000 -12.916800 7.622731
-5.335200 -12.916800 7.571089
-5.288400 -12.916800 7.524949
-5.241600 -12.916800 7.487495
-5.194800 -12.916800 7.418586
-5.148000 -12.916800 7.378348
-5.101200 -12.916800 7.331217
-5.054400 -12.916800 7.290319
-5.007600 -12.916800 7.266919
-4.960800 -12.916800 7.226053
-4.914000 -12.916800 7.173496
-4.867200 -12.916800 7.130659
-4.820400 -12.916800 7.092676
-4.773600 -12.916800 7.058939
-4.726800 -12.916800 7.043121
-4.680000 -12.916800 6.999932
-4.633200 -12.916800 6.972319
-4.586400 -12.916800 6.943077
-4.539600 -12.916800 6.909654
-4.492800 -12.916800 6.859453
-4.446000 -12.916800 6.841482
-4.399200 -12.916800 6.816259
-4.352400 -12.916800 6.780220
-4.305600 -12.916800 6.770665
-4.258800 -12.916800 6.727630
-4.212000 -12.916800 6.699121
-4.165200 -12.916800 6.653186
-4.118400 -12.916800 6.616499
-4.071600 -12.916800 6.607799
-4.024800 -12.916800 6.600987
-3.978000 -12.916800 6.569492
-3.931200 -12.916800 6.535433
-3.884400 -12.916800 6.517585
-3.837600 -12.916800 6.499524
-3.790800 -12.916800 6.462382
-3.744000 -12.916800 6.456715
-3.697200 -12.916800 6.420042
-3.650400 -12.916800 6.371104
-3.603600 -12.916800 6.317514
-3.556800 -12.916800 6.313494
-3.510000 -12.916800 6.310058
-3.463200 -12.916800 6.290626
-3.416400 -12.916800 6.288974
-3.369600 -12.916800 6.280533
-3.322800 -12.916800 6.273188
-3.276000 -12.916800 6.266315
-3.229200 -12.916800 6.239984
-3.182400 -12.916800 6.214794
-3.135600 -12.916800 6.197356
-3.088800 -12.916800 6.158357
-3.042000 -12.916800 6.118274
-2.995200 -12.916800 6.114151
-2.948400 -12.916800 6.105511
-2.901600 -12.916800 6.095842
-2.854800 -12.916800 6.064319
-2.808000 -12.916800 6.053539
-2.761200 -12.916800 6.052837
-2.714400 -12.916800 6.046291
-2.667600 -12.916800 6.038937
-2.620800 -12.916800 6.021513
-2.574000 -12.916800 6.026752
-2.527200 -12.916800 6.020806
-2.480400 -12.916800 6.020806
-2.433600 -12.916800 6.016590
-2.386800 -12.916800 6.016037
-2.340000 -12.916800 6.007635
-2.293200 -12.916800 5.988351
-2.246400 -12.916800 5.978623
-2.199600 -12.916800 5.967353
-2.152800 -12.916800 5.950385
-2.106000 -12.916800 5.943610
-2.059200 -12.916800 5.934793
-2.012400 -12.916800 5.925883
-1.965600 -12.916800 5.909341
-1.918800 -12.916800 5.903488
-1.872000 -12.916800 5.885983
-1.825200 -12.916800 5.869023
-1.778400 -12.916800 5.840975
-1.731600 -12.916800 5.840975
-1.684800 -12.916800 5.833835
-1.638000 -12.916800 5.833835
-1.591200 -12.916800 5.837994
-1.544400 -12.916800 5.833835
-1.497600 -12.916800 5.818577
-1.450800 -12.916800 5.818577
-1.404000 -12.916800 5.805047
-1.357200 -12.916800 5.773443
-1.310400 -12.916800 5.761776
-1.263600 -12.916800 5.758644
-1.216800 -12.916800 5.761776
-1.170000 -12.916800 5.777622
-1.123200 -12.916800 5.773524
-1.076400 -12.916800 5.758872
-1.029600 -12.916800 5.758644
-0.982800 -12.916800 5.751170
-0.936000 -12.916800 5.750408
-0.889200 -12.916800 5.750408
-0.842400 -12.916800 5.750408
-0.795600 -12.916800 5.750408
-0.748800 -12.916800 5.738493
-0.702000 -12.916800 5.766691
-0.655200 -12.916800 5.768543
-0.608400 -12.916800 5.766691
-0.561600 -12.916800 5.761845
-0.514800 -12.916800 5.756972
-0.468000 -12.916800 5.738493
-0.421200 -12.916800 5.755080
-0.374400 -12.916800 5.730934
-0.327600 -12.916800 5.707887
-0.280800 -12.916800 5.698696
-0.234000 -12.916800 5.690729
-0.187200 -12.916800 5.652738
-0.140400 -12.916800 5.644600
-0.093600 -12.916800 5.638680
-0.046800 -12.916800 5.644600
0.000000 -12.916800 5.649745
0.046800 -12.916800 5.664023
0.093600 -12.916800 5.665612
0.140400 -12.916800 5.687135
0.187200 -12.916800 5.689979
0.234000 -12.916800 5.692521
0.280800 -12.916800 5.688896
0.327600 -12.916800 5.698031
0.374400 -12.916800 5.692521
0.421200 -12.916800 5.684669
0.468000 -12.916800 5.666327
0.514800 -12.916800 5.657616
0.561600 -12.916800 5.657616
0.608400 -12.916800 5.647687
0.655200 -12.916800 5.630151
0.702000 -12.916800 5.628147
0.748800 -12.916800 5.626815
0.795600 -12.916800 5.626671
0.842400 -12.916800 5.633956
0.889200 -12.916800 5.634761
0.936000 -12.916800 5.674346
0.982800 -12.916800 5.681576
1.029600 -12.916800 5.674346
1.076400 -12.916800 5.681576
1.123200 -12.916800 5.697055
1.170000 -12.916800 5.681576
1.216800 -12.916800 5.665449
1.263600 -12.916800 5.652578
1.310400 -12.916800 5.652578
1.357200 -12.916800 5.656583
1.404000 -12.916800 5.660757
1.450800 -12.916800 5.664517
1.497600 -12.916800 5.677884
1.544400 -12.916800 5.677884
1.591200 -12.916800 5.664517
1.638000 -12.916800 5.669454
1.684800 -12.916800 5.674650
1.731600 -12.916800 5.703945
1.778400 -12.916800 5.702052
1.825200 -12.916800 5.669454
1.872000 -12.916800 5.674650
1.918800 -12.916800 5.708743
1.965600 -12.916800 5.679588
2.012400 -12.916800 5.705139
2.059200 -12.916800 5.705139
2.106000 -12.916800 5.708743
2.152800 -12.916800 5.708743
2.199600 -12.916800 5.705139
2.246400 -12.916800 5.707330
2.293200 -12.916800 5.715886
2.340000 -12.916800 5.725689
2.386800 -12.916800 5.715307
2.433600 -12.916800 5.745838
2.480400 -12.916800 5.745838
2.527200 -12.916800 5.764528
2.574000 -12.916800 5.768991
2.620800 -12.916800 5.780605
2.667600 -12.916800 5.780605
2.714400 -12.916800 5.788525
2.761200 -12.916800 5.794091
2.808000 -12.916800 5.794091
2.854800 -12.916800 5.798521
2.901600 -12.916800 5.816706
2.948400 -12.916800 5.830192
2.995200 -12.916800 5.843149
3.042000 -12.916800 5.847108
3.088800 -12.916800 5.865110
3.135600 -12.916800 5.897029
3.182400 -12.916800 5.902190
3.229200 -12.916800 5.902190
3.276000 -12.916800 5.909211
3.322800 -12.916800 5.946379
3.369600 -12.916800 5.949617
3.416400 -12.916800 5.958015
3.463200 -12.916800 5.996606
3.510000 -12.916800 6.007438
3.556800 -12.916800 6.013665
3.603600 -12.916800 6.013665
3.650400 -12.916800 6.032493
3.697200 -12.916800 6.055278
3.744000 -12.916800 6.060733
3.790800 -12.916800 6.060733
3.837600 -12.916800 6.069388
3.884400 -12.916800 6.084006
3.931200 -12.916800 6.092700
3.978000 -12.916800 6.095315
4.024800 -12.916800 6.098861
4.071600 -12.916800 6.102769
4.118400 -12.916800 6.103358
4.165200 -12.916800 6.105640
4.212000 -12.916800 6.129511
4.258800 -12.916800 6.174545
4.305600 -12.916800 6.201929
4.352400 -12.916800 6.214820
4.399200 -12.916800 6.248272
4.446000 -12.916800 6.259099
4.492800 -12.916800 6.253221
4.539600 -12.916800 6.265388
4.586400 -12.916800 6.277148
4.633200 -12.916800 6.277148
4.680000 -12.916800 6.290640
4.726800 -12.916800 6.322125
4.773600 -12.916800 6.363797
4.820400 -12.916800 6.406883
4.867200 -12.916800 6.415390
4.914000 -12.916800 6.435242
4.960800 -12.916800 6.435662
5.007600 -12.916800 6.448506
5.054400 -12.916800 6.448506
5.101200 -12.916800 6.455296
5.148000 -12.916800 6.473190
5.194800 -12.916800 6.487406
5.241600 -12.916800 6.518830
5.288400 -12.916800 6.562386
5.335200 -12.916800 6.566870
5.382000 -12.916800 6.566870
5.428800 -12.916800 6.603444
5.475600 -12.916800 6.600013
5.522400 -12.916800 6.615041
5.569200 -12.916800 6.618386
5.616000 -12.916800 6.638610
5.662800 -12.916800 6.655687
5.709600 -12.916800 6.671402
5.756400 -12.916800 6.692476
5.803200 -12.916800 6.700701
5.850000 -12.916800 6.741644
5.896800 -12.916800 6.773656
5.943600 -12.916800 6.773656
5.990400 -12.916800 6.805130
6.037200 -12.916800 6.823280
6.084000 -12.916800 6.842823
6.130800 -12.916800 6.862551
6.177600 -12.916800 6.880582
6.224400 -12.916800 6.915972
6.271200 -12.916800 6.960700
6.318000 -12.916800 6.960883
6.364800 -12.916800 7.001372
6.411600 -12.916800 7.014720
6.458400 -12.916800 7.024093
6.505200 -12.916800 7.049707
6.552000 -12.916800 7.098580
6.598800 -12.916800 7.105285
6.645600 -12.916800 7.113043
6.692400 -12.916800 7.128953
6.739200 -12.916800 7.136998
6.786000 -12.916800 7.177416
6.832800 -12.916800 7.213381
6.879600 -12.916800 7.287616
6.926400 -12.916800 7.315691
6.973200 -12.916800 7.337660
7.020000 -12.916800 7.349096
7.066800 -12.916800 7.398876
7.113600 -12.916800 7.410821
7.160400 -12.916800 7.473309
7.207200 -12.916800 7.498079
7.254000 -12.916800 7.542842
7.300800 -12.916800 7.591536
7.347600 -12.916800 7.607211
7.394400 -12.916800 7.633475
7.441200 -12.916800 7.649907
7.488000 -12.916800 7.673361
7.534800 -12.916800 7.706887
7.581600 -12.916800 7.759813
7.628400 -12.916800 7.793438
7.675200 -12.916800 7.857310
7.722000 -12.916800 7.918248
7.768800 -12.916800 7.995742
7.815600 -12.916800 8.023936
7.862400 -12.916800 8.078914
7.909200 -12.916800 8.099786
7.956000 -12.916800 8.180193
8.002800 -12.916800 8.216516
8.049600 -12.916800 8.256977
8.096400 -12.916800 8.277677
8.143200 -12.916800 8.269767
8.190000 -12.916800 8.262767
8.236800 -12.916800 8.132387
13.712400 -12.916800 7.654910
13.806000 -12.916800 7.636791
14.040000 -12.916800 7.636791
14.086800 -12.916800 7.661206
14.133600 -12.916800 7.664781
14.180400 -12.916800 7.647174
14.227200 -12.916800 7.641406
14.274000 -12.916800 7.660189
14.320800 -12.916800 7.647174
14.695200 -12.916800 7.750868
14.742000 -12.916800 7.744644
17.082000 -12.916800 4.339479
17.316000 -12.916800 3.493153
17.362800 -12.916800 3.221323
17.409600 -12.916800 3.006422
17.456400 -12.916800 2.822964
17.503200 -12.916800 2.685884
-18.720000 -12.870000 0.000000
-18.673200 -12.870000 0.000000
-18.626400 -12.870000 0.000000
-18.579600 -12.870000 -15.031868
-18.532800 -12.870000 -15.025898
-18.486000 -12.870000 -15.025898
-18.439200 -12.870000 -15.007744
-18.392400 -12.870000 -14.997484
-18.345600 -12.870000 -14.994723
-18.298800 -12.870000 -14.987972
-18.252000 -12.870000 -14.971118
-18.205200 -12.870000 -14.968766
-18.158400 -12.870000 -14.968766
-18.111600 -12.870000 -14.916728
-18.064800 -12.870000 -14.909215
-18.018000 -12.870000 -14.864338
-17.971200 -12.870000 -14.842778
-17.924400 -12.870000 -14.813348
-17.877600 -12.870000 -14.801959
-17.830800 -12.870000 -14.801716
-17.784000 -12.870000 -14.750675
-17.737200 -12.870000 -14.697660
-17.690400 -12.870000 -14.679589
-17.643600 -12.870000 -14.671483
-17.596800 -12.870000 -14.654454
-17.550000 -12.870000 -14.588861
-17.503200 -12.870000 -14.574074
-17.456400 -12.870000 -14.564584
-17.409600 -12.870000 -14.560527
-17.362800 -12.870000 -14.526242
-17.316000 -12.870000 -14.515631
-17.269200 -12.870000 -14.491062
-17.222400 -12.870000 -14.457338
-17.175600 -12.870000 -14.450213
-17.128800 -12.870000 -14.443850
-17.082000 -12.870000 -14.450213
-17.035200 -12.870000 -14.369910
-16.988400 -12.870000 -14.353067
-16.941600 -12.870000 -14.346887
-16.894800 -12.870000 -14.340503
-16.848000 -12.870000 -14.272308
-16.801200 -12.870000 -14.268969
-16.754400 -12.870000 -14.242007
-16.707600 -12.870000 -14.187233
-16.660800 -12.870000 -14.145388
-16.614000 -12.870000 -14.131405
-16.567200 -12.870000 -14.124800
-16.520400 -12.870000 -14.045504
-16.473600 -12.870000 -13.954045
-16.426800 -12.870000 -13.826542
-15.256800 -12.870000 5.039700
-15.210000 -12.870000 5.091449
-15.163200 -12.870000 5.154768
-15.116400 -12.870000 5.178834
-15.069600 -12.870000 5.205716
-15.022800 -12.870000 5.231547
-14.976000 -12.870000 5.256419
-14.929200 -12.870000 5.269550
-14.882400 -12.870000 5.302995
-14.835600 -12.870000 5.345534
-14.788800 -12.870000 5.357584
-14.742000 -12.870000 5.365153
-14.695200 -12.870000 5.381616
-14.648400 -12.870000 5.391726
-14.601600 -12.870000 5.400650
-14.554800 -12.870000 5.406142
-14.508000 -12.870000 5.412462
-14.461200 -12.870000 5.425508
-14.414400 -12.870000 5.428482
-14.367600 -12.870000 5.434573
-14.320800 -12.870000 5.439238
-14.274000 -12.870000 5.452621
-14.227200 -12.870000 5.452786
-14.180400 -12.870000 5.455436
-14.133600 -12.870000 5.459953
-14.086800 -12.870000 5.466147
-14.040000 -12.870000 5.477608
-13.993200 -12.870000 5.486151
-13.946400 -12.870000 5.488307
-13.899600 -12.870000 5.510855
-13.852800 -12.870000 5.522491
-13.806000 -12.870000 5.559894
-13.759200 -12.870000 5.586005
-6.037200 -12.870000 13.243484
-5.990400 -12.870000 9.204794
-5.943600 -12.870000 8.828186
-5.896800 -12.870000 8.542102
-5.850000 -12.870000 8.443852
-5.803200 -12.870000 8.287146
-5.756400 -12.870000 8.217208
-5.709600 -12.870000 8.103028
-5.662800 -12.870000 8.022936
-5.616000 -12.870000 7.919550
-5.569200 -12.870000 7.817395
-5.522400 -12.870000 7.795738
-5.475600 -12.870000 7.722872
-5.428800 -12.870000 7.671035
-5.382000 -12.870000 7.623330
-5.335200 -12.870000 7.574243
-5.288400 -12.870000 7.522885
-5.241600 -12.870000 7.481742
-5.194800 -12.870000 7.411982
-5.148000 -12.870000 7.378348
-5.101200 -12.870000 7.331217
-5.054400 -12.870000 7.290319
-5.007600 -12.870000 7.259662
-4.960800 -12.870000 7.208386
-4.914000 -12.870000 7.134982
-4.867200 -12.870000 7.121907
-4.820400 -12.870000 7.083000
-4.773600 -12.870000 7.058666
-4.726800 -12.870000 7.043121
-4.680000 -12.870000 6.999932
-4.633200 -12.870000 6.969867
-4.586400 -12.870000 6.936140
-4.539600 -12.870000 6.873853
-4.492800 -12.870000 6.846246
-4.446000 -12.870000 6.808078
-4.399200 -12.870000 6.790201
-4.352400 -12.870000 6.749008
-4.305600 -12.870000 6.727545
-4.258800 -12.870000 6.715672
-4.212000 -12.870000 6.698647
-4.165200 -12.870000 6.644674
-4.118400 -12.870000 6.616499
-4.071600 -12.870000 6.600987
-4.024800 -12.870000 6.598387
-3.978000 -12.870000 6.569223
-3.931200 -12.870000 6.507412
-3.884400 -12.870000 6.499524
-3.837600 -12.870000 6.495513
-3.790800 -12.870000 6.460663
-3.744000 -12.870000 6.453047
-3.697200 -12.870000 6.409379
-3.650400 -12.870000 6.326989
-3.603600 -12.870000 6.310058
-3.556800 -12.870000 6.310058
-3.510000 -12.870000 6.310058
-3.463200 -12.870000 6.295520
-3.416400 -12.870000 6.288974
-3.369600 -12.870000 6.280533
-3.322800 -12.870000 6.271767
-3.276000 -12.870000 6.256795
-3.229200 -12.870000 6.217029
-3.182400 -12.870000 6.205120
-3.135600 -12.870000 6.156539
-3.088800 -12.870000 6.111301
-3.042000 -12.870000 6.109957
-2.995200 -12.870000 6.105511
-2.948400 -12.870000 6.096116
-2.901600 -12.870000 6.074095
-2.854800 -12.870000 6.053539
-2.808000 -12.870000 6.052837
-2.761200 -12.870000 6.055809
-2.714400 -12.870000 6.059406
-2.667600 -12.870000 6.044530
-2.620800 -12.870000 6.040156
-2.574000 -12.870000 6.046259
-2.527200 -12.870000 6.043757
-2.480400 -12.870000 6.041428
-2.433600 -12.870000 6.023910
-2.386800 -12.870000 6.020806
-2.340000 -12.870000 6.009372
-2.293200 -12.870000 5.978623
-2.246400 -12.870000 5.971397
-2.199600 -12.870000 5.951394
-2.152800 -12.870000 5.949404
-2.106000 -12.870000 5.943610
-2.059200 -12.870000 5.935357
-2.012400 -12.870000 5.930279
-1.965600 -12.870000 5.930033
-1.918800 -12.870000 5.901856
-1.872000 -12.870000 5.884082
-1.825200 -12.870000 5.854049
-1.778400 -12.870000 5.833835
-1.731600 -12.870000 5.833835
-1.684800 -12.870000 5.832508
-1.638000 -12.870000 5.828560
-1.591200 -12.870000 5.837994
-1.544400 -12.870000 5.837994
-1.497600 -12.870000 5.837057
-1.450800 -12.870000 5.836327
-1.404000 -12.870000 5.814173
-1.357200 -12.870000 5.773443
-1.310400 -12.870000 5.764457
-1.263600 -12.870000 5.759167
-1.216800 -12.870000 5.761563
-1.170000 -12.870000 5.764457
-1.123200 -12.870000 5.764457
-1.076400 -12.870000 5.758872
-1.029600 -12.870000 5.758644
-0.982800 -12.870000 5.751170
-0.936000 -12.870000 5.750408
-0.889200 -12.870000 5.750408
-0.842400 -12.870000 5.750408
-0.795600 -12.870000 5.751170
-0.748800 -12.870000 5.750408
-0.702000 -12.870000 5.757865
-0.655200 -12.870000 5.768223
-0.608400 -12.870000 5.761288
-0.561600 -12.870000 5.756972
-0.514800 -12.870000 5.733734
-0.468000 -12.870000 5.713059
-0.421200 -12.870000 5.730934
-0.374400 -12.870000 5.702371
-0.327600 -12.870000 5.681576
-0.280800 -12.870000 5.653539
-0.234000 -12.870000 5.653539
-0.187200 -12.870000 5.644600
-0.140400 -12.870000 5.641582
-0.093600 -12.870000 5.618872
-0.046800 -12.870000 5.628413
0.000000 -12.870000 5.644600
0.046800 -12.870000 5.660888
0.093600 -12.870000 5.664889
0.140400 -12.870000 5.673502
0.187200 -12.870000 5.687135
0.234000 -12.870000 5.687135
0.280800 -12.870000 5.681970
0.327600 -12.870000 5.689979
0.374400 -12.870000 5.677591
0.421200 -12.870000 5.674219
0.468000 -12.870000 5.656771
0.514800 -12.870000 5.656130
0.561600 -12.870000 5.648837
0.608400 -12.870000 5.638483
0.655200 -12.870000 5.630011
0.702000 -12.870000 5.628147
0.748800 -12.870000 5.628147
0.795600 -12.870000 5.623685
0.842400 -12.870000 5.626671
0.889200 -12.870000 5.626671
0.936000 -12.870000 5.654466
0.982800 -12.870000 5.672453
1.029600 -12.870000 5.654466
1.076400 -12.870000 5.665449
1.123200 -12.870000 5.672453
1.170000 -12.870000 5.652578
1.216800 -12.870000 5.644028
1.263600 -12.870000 5.637237
1.310400 -12.870000 5.619360
1.357200 -12.870000 5.632806
1.404000 -12.870000 5.646768
1.450800 -12.870000 5.646768
1.497600 -12.870000 5.652282
1.544400 -12.870000 5.647838
1.591200 -12.870000 5.646768
1.638000 -12.870000 5.647838
1.684800 -12.870000 5.664517
1.731600 -12.870000 5.679132
1.778400 -12.870000 5.678897
1.825200 -12.870000 5.671116
1.872000 -12.870000 5.678897
1.918800 -12.870000 5.695293
1.965600 -12.870000 5.674650
2.012400 -12.870000 5.695293
2.059200 -12.870000 5.679588
2.106000 -12.870000 5.695293
2.152800 -12.870000 5.707330
2.199600 -12.870000 5.695293
2.246400 -12.870000 5.707330
2.293200 -12.870000 5.715886
2.340000 -12.870000 5.722268
2.386800 -12.870000 5.719611
2.433600 -12.870000 5.729672
2.480400 -12.870000 5.729672
2.527200 -12.870000 5.745838
2.574000 -12.870000 5.764528
2.620800 -12.870000 5.770314
2.667600 -12.870000 5.777808
2.714400 -12.870000 5.779199
2.761200 -12.870000 5.782625
2.808000 -12.870000 5.784354
2.854800 -12.870000 5.794091
2.901600 -12.870000 5.825482
2.948400 -12.870000 5.841441
2.995200 -12.870000 5.847108
3.042000 -12.870000 5.848805
3.088800 -12.870000 5.865110
3.135600 -12.870000 5.897029
3.182400 -12.870000 5.897029
3.229200 -12.870000 5.897029
3.276000 -12.870000 5.908441
3.322800 -12.870000 5.931970
3.369600 -12.870000 5.946379
3.416400 -12.870000 5.956064
3.463200 -12.870000 5.968715
3.510000 -12.870000 5.984627
3.556800 -12.870000 6.013665
3.603600 -12.870000 6.013665
3.650400 -12.870000 6.032493
3.697200 -12.870000 6.055278
3.744000 -12.870000 6.056212
3.790800 -12.870000 6.062196
3.837600 -12.870000 6.070062
3.884400 -12.870000 6.094761
3.931200 -12.870000 6.095315
3.978000 -12.870000 6.102769
4.024800 -12.870000 6.105640
4.071600 -12.870000 6.123154
4.118400 -12.870000 6.123154
4.165200 -12.870000 6.123154
4.212000 -12.870000 6.125304
4.258800 -12.870000 6.140938
4.305600 -12.870000 6.199122
4.352400 -12.870000 6.212785
4.399200 -12.870000 6.243021
4.446000 -12.870000 6.248272
4.492800 -12.870000 6.249586
4.539600 -12.870000 6.267509
4.586400 -12.870000 6.277755
4.633200 -12.870000 6.277148
4.680000 -12.870000 6.290337
4.726800 -12.870000 6.299323
4.773600 -12.870000 6.338199
4.820400 -12.870000 6.373092
4.867200 -12.870000 6.411425
4.914000 -12.870000 6.415007
4.960800 -12.870000 6.419278
5.007600 -12.870000 6.443495
5.054400 -12.870000 6.443495
5.101200 -12.870000 6.469183
5.148000 -12.870000 6.474831
5.194800 -12.870000 6.511798
5.241600 -12.870000 6.522669
5.288400 -12.870000 6.562386
5.335200 -12.870000 6.573812
5.382000 -12.870000 6.568397
5.428800 -12.870000 6.603444
5.475600 -12.870000 6.603444
5.522400 -12.870000 6.618386
5.569200 -12.870000 6.631766
5.616000 -12.870000 6.642880
5.662800 -12.870000 6.658864
5.709600 -12.870000 6.675472
5.756400 -12.870000 6.695154
5.803200 -12.870000 6.700754
5.850000 -12.870000 6.732362
5.896800 -12.870000 6.773656
5.943600 -12.870000 6.773656
5.990400 -12.870000 6.796120
6.037200 -12.870000 6.810347
6.084000 -12.870000 6.831750
6.130800 -12.870000 6.836420
6.177600 -12.870000 6.863266
6.224400 -12.870000 6.905391
6.271200 -12.870000 6.960700
6.318000 -12.870000 6.960883
6.364800 -12.870000 7.001372
6.411600 -12.870000 7.014720
6.458400 -12.870000 7.024093
6.505200 -12.870000 7.034872
6.552000 -12.870000 7.096203
6.598800 -12.870000 7.102532
6.645600 -12.870000 7.111539
6.692400 -12.870000 7.127634
6.739200 -12.870000 7.130170
6.786000 -12.870000 7.177416
6.832800 -12.870000 7.236315
6.879600 -12.870000 7.301673
6.926400 -12.870000 7.319172
6.973200 -12.870000 7.337660
7.020000 -12.870000 7.349096
7.066800 -12.870000 7.390484
7.113600 -12.870000 7.404454
7.160400 -12.870000 7.441686
7.207200 -12.870000 7.483508
7.254000 -12.870000 7.535863
7.300800 -12.870000 7.577190
7.347600 -12.870000 7.601591
7.394400 -12.870000 7.618697
7.441200 -12.870000 7.634893
7.488000 -12.870000 7.669578
7.534800 -12.870000 7.706887
7.581600 -12.870000 7.759813
7.628400 -12.870000 7.793438
7.675200 -12.870000 7.847733
7.722000 -12.870000 7.888589
7.768800 -12.870000 7.933453
7.815600 -12.870000 8.015917
7.862400 -12.870000 8.056184
7.909200 -12.870000 8.092419
7.956000 -12.870000 8.129939
8.002800 -12.870000 8.189853
8.049600 -12.870000 8.256977
8.096400 -12.870000 8.296382
8.143200 -12.870000 8.279544
8.190000 -12.870000 8.279544
8.236800 -12.870000 8.132387
13.993200 -12.870000 7.671189
14.040000 -12.870000 7.669934
14.086800 -12.870000 7.674983
14.133600 -12.870000 7.680100
14.180400 -12.870000 7.668697
14.227200 -12.870000 7.660189
14.461200 -12.870000 7.688408
14.695200 -12.870000 7.754279
14.742000 -12.870000 7.754279
15.022800 -12.870000 7.765944
15.069600 -12.870000 7.748932
15.116400 -12.870000 7.745278
17.316000 -12.870000 3.622854
17.362800 -12.870000 3.387678
17.784000 -12.870000 1.406161
-18.720000 -12.823200 0.000000
-18.673200 -12.823200 0.000000
-18.626400 -12.823200 0.000000
-18.579600 -12.823200 -15.031868
-18.532800 -12.823200 -15.025898
-18.486000 -12.823200 -15.025898
-18.439200 -12.823200 -15.007744
-18.392400 -12.823200 -15.007744
-18.345600 -12.823200 -14.993388
-18.298800 -12.823200 -14.987972
-18.252000 -12.823200 -14.971118
-18.205200 -12.823200 -14.969506
-18.158400 -12.823200 -14.969506
-18.111600 -12.823200 -14.956125
-18.064800 -12.823200 -14.913900
-18.018000 -12.823200 -14.875087
-17.971200 -12.823200 -14.842778
-17.924400 -12.823200 -14.809852
-17.877600 -12.823200 -14.801959
-17.830800 -12.823200 -14.801716
-17.784000 -12.823200 -14.744930
-17.737200 -12.823200 -14.726365
-17.690400 -12.823200 -14.686555
-17.643600 -12.823200 -14.673305
-17.596800 -12.823200 -14.656082
-17.550000 -12.823200 -14.605301
-17.503200 -12.823200 -14.583895
-17.456400 -12.823200 -14.564584
-17.409600 -12.823200 -14.552087
-17.362800 -12.823200 -14.526242
-17.316000 -12.823200 -14.515631
-17.269200 -12.823200 -14.515631
-17.222400 -12.823200 -14.474067
-17.175600 -12.823200 -14.457338
-17.128800 -12.823200 -14.452500
-17.082000 -12.823200 -14.452500
-17.035200 -12.823200 -14.399720
-16.988400 -12.823200 -14.369910
-16.941600 -12.823200 -14.353067
-16.894800 -12.823200 -14.331733
-16.848000 -12.823200 -14.272110
-16.801200 -12.823200 -14.260241
-16.754400 -12.823200 -14.212995
-16.707600 -12.823200 -14.171293
-16.660800 -12.823200 -14.135124
-16.614000 -12.823200 -14.124961
-16.567200 -12.823200 -14.095334
-16.520400 -12.823200 -14.045504
-16.473600 -12.823200 -13.946296
-16.192800 -12.823200 -11.923630
-15.256800 -12.823200 5.113514
-15.210000 -12.823200 5.132513
-15.163200 -12.823200 5.159228
-15.116400 -12.823200 5.205716
-15.069600 -12.823200 5.231547
-15.022800 -12.823200 5.253548
-14.976000 -12.823200 5.273584
-14.929200 -12.823200 5.300933
-14.882400 -12.823200 5.327853
-14.835600 -12.823200 5.352752
-14.788800 -12.823200 5.360060
-14.742000 -12.823200 5.376449
-14.695200 -12.823200 5.388343
-14.648400 -12.823200 5.399648
-14.601600 -12.823200 5.401723
-14.554800 -12.823200 5.407244
-14.508000 -12.823200 5.412462
-14.461200 -12.823200 5.422627
-14.414400 -12.823200 5.427481
-14.367600 -12.823200 5.434573
-14.320800 -12.823200 5.439341
-14.274000 -12.823200 5.454771
-14.227200 -12.823200 5.457807
-14.180400 -12.823200 5.459953
-14.133600 -12.823200 5.466147
-14.086800 -12.823200 5.470704
-14.040000 -12.823200 5.483362
-13.993200 -12.823200 5.498579
-13.946400 -12.823200 5.504035
-13.899600 -12.823200 5.516489
-13.852800 -12.823200 5.532163
-13.806000 -12.823200 5.564091
-13.759200 -12.823200 5.626762
-6.037200 -12.823200 13.298004
-5.990400 -12.823200 9.204794
-5.943600 -12.823200 8.770644
-5.896800 -12.823200 8.507989
-5.850000 -12.823200 8.401890
-5.803200 -12.823200 8.280889
-5.756400 -12.823200 8.217208
-5.709600 -12.823200 8.130824
-5.662800 -12.823200 8.001229
-5.616000 -12.823200 7.919550
-5.569200 -12.823200 7.811034
-5.522400 -12.823200 7.796769
-5.475600 -12.823200 7.759951
-5.428800 -12.823200 7.677639
-5.382000 -12.823200 7.623330
-5.335200 -12.823200 7.559201
-5.288400 -12.823200 7.515633
-5.241600 -12.823200 7.474124
-5.194800 -12.823200 7.401698
-5.148000 -12.823200 7.371234
-5.101200 -12.823200 7.331217
-5.054400 -12.823200 7.308998
-5.007600 -12.823200 7.259662
-4.960800 -12.823200 7.186721
-4.914000 -12.823200 7.126178
-4.867200 -12.823200 7.096339
-4.820400 -12.823200 7.077269
-4.773600 -12.823200 7.058036
-4.726800 -12.823200 7.012561
-4.680000 -12.823200 6.972319
-4.633200 -12.823200 6.960256
-4.586400 -12.823200 6.884622
-4.539600 -12.823200 6.859453
-4.492800 -12.823200 6.841482
-4.446000 -12.823200 6.802336
-4.399200 -12.823200 6.774908
-4.352400 -12.823200 6.727545
-4.305600 -12.823200 6.720333
-4.258800 -12.823200 6.711237
-4.212000 -12.823200 6.661671
-4.165200 -12.823200 6.644674
-4.118400 -12.823200 6.616499
-4.071600 -12.823200 6.607799
-4.024800 -12.823200 6.607799
-3.978000 -12.823200 6.569492
-3.931200 -12.823200 6.509552
-3.884400 -12.823200 6.484143
-3.837600 -12.823200 6.462382
-3.790800 -12.823200 6.453047
-3.744000 -12.823200 6.450596
-3.697200 -12.823200 6.409134
-3.650400 -12.823200 6.334367
-3.603600 -12.823200 6.313494
-3.556800 -12.823200 6.314230
-3.510000 -12.823200 6.313494
-3.463200 -12.823200 6.290626
-3.416400 -12.823200 6.288197
-3.369600 -12.823200 6.273188
-3.322800 -12.823200 6.268308
-3.276000 -12.823200 6.256405
-3.229200 -12.823200 6.214794
-3.182400 -12.823200 6.197356
-3.135600 -12.823200 6.129791
-3.088800 -12.823200 6.109957
-3.042000 -12.823200 6.105511
-2.995200 -12.823200 6.098932
-2.948400 -12.823200 6.090734
-2.901600 -12.823200 6.074095
-2.854800 -12.823200 6.055437
-2.808000 -12.823200 6.052837
-2.761200 -12.823200 6.064319
-2.714400 -12.823200 6.064319
-2.667600 -12.823200 6.059406
-2.620800 -12.823200 6.059406
-2.574000 -12.823200 6.066762
-2.527200 -12.823200 6.069878
-2.480400 -12.823200 6.066762
-2.433600 -12.823200 6.054092
-2.386800 -12.823200 6.023910
-2.340000 -12.823200 6.010189
-2.293200 -12.823200 5.978623
-2.246400 -12.823200 5.968006
-2.199600 -12.823200 5.950385
-2.152800 -12.823200 5.947916
-2.106000 -12.823200 5.940690
-2.059200 -12.823200 5.930033
-2.012400 -12.823200 5.911267
-1.965600 -12.823200 5.909341
-1.918800 -12.823200 5.889105
-1.872000 -12.823200 5.881654
-1.825200 -12.823200 5.856440
-1.778400 -12.823200 5.833835
-1.731600 -12.823200 5.833835
-1.684800 -12.823200 5.833835
-1.638000 -12.823200 5.828560
-1.591200 -12.823200 5.837994
-1.544400 -12.823200 5.837994
-1.497600 -12.823200 5.837994
-1.450800 -12.823200 5.836327
-1.404000 -12.823200 5.805047
-1.357200 -12.823200 5.780357
-1.310400 -12.823200 5.764457
-1.263600 -12.823200 5.760995
-1.216800 -12.823200 5.760995
-1.170000 -12.823200 5.761563
-1.123200 -12.823200 5.761563
-1.076400 -12.823200 5.748334
-1.029600 -12.823200 5.748334
-0.982800 -12.823200 5.738194
-0.936000 -12.823200 5.720563
-0.889200 -12.823200 5.738194
-0.842400 -12.823200 5.750408
-0.795600 -12.823200 5.751170
-0.748800 -12.823200 5.750408
-0.702000 -12.823200 5.757865
-0.655200 -12.823200 5.766691
-0.608400 -12.823200 5.756972
-0.561600 -12.823200 5.733734
-0.514800 -12.823200 5.714717
-0.468000 -12.823200 5.699103
-0.421200 -12.823200 5.714717
-0.374400 -12.823200 5.681576
-0.327600 -12.823200 5.652738
-0.280800 -12.823200 5.638768
-0.234000 -12.823200 5.638680
-0.187200 -12.823200 5.619580
-0.140400 -12.823200 5.612885
-0.093600 -12.823200 5.602839
-0.046800 -12.823200 5.604442
0.000000 -12.823200 5.609566
0.046800 -12.823200 5.609809
0.093600 -12.823200 5.609809
0.140400 -12.823200 5.664889
0.187200 -12.823200 5.665612
0.234000 -12.823200 5.670752
0.280800 -12.823200 5.661802
0.327600 -12.823200 5.663812
0.374400 -12.823200 5.661802
0.421200 -12.823200 5.656130
0.468000 -12.823200 5.638727
0.514800 -12.823200 5.638483
0.561600 -12.823200 5.630615
0.608400 -12.823200 5.630011
0.655200 -12.823200 5.626671
0.702000 -12.823200 5.626815
0.748800 -12.823200 5.628147
0.795600 -12.823200 5.623685
0.842400 -12.823200 5.626671
0.889200 -12.823200 5.626671
0.936000 -12.823200 5.654466
0.982800 -12.823200 5.663006
1.029600 -12.823200 5.644028
1.076400 -12.823200 5.643637
1.123200 -12.823200 5.654940
1.170000 -12.823200 5.637237
1.216800 -12.823200 5.626337
1.263600 -12.823200 5.619360
1.310400 -12.823200 5.613179
1.357200 -12.823200 5.626337
1.404000 -12.823200 5.626337
1.450800 -12.823200 5.644551
1.497600 -12.823200 5.652282
1.544400 -12.823200 5.646768
1.591200 -12.823200 5.646768
1.638000 -12.823200 5.647838
1.684800 -12.823200 5.647838
1.731600 -12.823200 5.674650
1.778400 -12.823200 5.669454
1.825200 -12.823200 5.655424
1.872000 -12.823200 5.669454
1.918800 -12.823200 5.664707
1.965600 -12.823200 5.655651
2.012400 -12.823200 5.671116
2.059200 -12.823200 5.664707
2.106000 -12.823200 5.682882
2.152800 -12.823200 5.705139
2.199600 -12.823200 5.699923
2.246400 -12.823200 5.705139
2.293200 -12.823200 5.715886
2.340000 -12.823200 5.722268
2.386800 -12.823200 5.722268
2.433600 -12.823200 5.745838
2.480400 -12.823200 5.727738
2.527200 -12.823200 5.745838
2.574000 -12.823200 5.764528
2.620800 -12.823200 5.766865
2.667600 -12.823200 5.772719
2.714400 -12.823200 5.777808
2.761200 -12.823200 5.782625
2.808000 -12.823200 5.789313
2.854800 -12.823200 5.794091
2.901600 -12.823200 5.814047
2.948400 -12.823200 5.814047
2.995200 -12.823200 5.830192
3.042000 -12.823200 5.843149
3.088800 -12.823200 5.854629
3.135600 -12.823200 5.872532
3.182400 -12.823200 5.883471
3.229200 -12.823200 5.883471
3.276000 -12.823200 5.896852
3.322800 -12.823200 5.924665
3.369600 -12.823200 5.935202
3.416400 -12.823200 5.950894
3.463200 -12.823200 5.956064
3.510000 -12.823200 5.999106
3.556800 -12.823200 6.013665
3.603600 -12.823200 6.013665
3.650400 -12.823200 6.017600
3.697200 -12.823200 6.047738
3.744000 -12.823200 6.055278
3.790800 -12.823200 6.055932
3.837600 -12.823200 6.063846
3.884400 -12.823200 6.069388
3.931200 -12.823200 6.091197
3.978000 -12.823200 6.102297
4.024800 -12.823200 6.105640
4.071600 -12.823200 6.123154
4.118400 -12.823200 6.110983
4.165200 -12.823200 6.103595
4.212000 -12.823200 6.105640
4.258800 -12.823200 6.130626
4.305600 -12.823200 6.174545
4.352400 -12.823200 6.174545
4.399200 -12.823200 6.214820
4.446000 -12.823200 6.243021
4.492800 -12.823200 6.247085
4.539600 -12.823200 6.253221
4.586400 -12.823200 6.275006
4.633200 -12.823200 6.273160
4.680000 -12.823200 6.279874
4.726800 -12.823200 6.290388
4.773600 -12.823200 6.321987
4.820400 -12.823200 6.363797
4.867200 -12.823200 6.369295
4.914000 -12.823200 6.406883
4.960800 -12.823200 6.414571
5.007600 -12.823200 6.439998
5.054400 -12.823200 6.443495
5.101200 -12.823200 6.455017
5.148000 -12.823200 6.474831
5.194800 -12.823200 6.507899
5.241600 -12.823200 6.518830
5.288400 -12.823200 6.562386
5.335200 -12.823200 6.567870
5.382000 -12.823200 6.568397
5.428800 -12.823200 6.589844
5.475600 -12.823200 6.600013
5.522400 -12.823200 6.615676
5.569200 -12.823200 6.629838
5.616000 -12.823200 6.634801
5.662800 -12.823200 6.642880
5.709600 -12.823200 6.662277
5.756400 -12.823200 6.692476
5.803200 -12.823200 6.699493
5.850000 -12.823200 6.721841
5.896800 -12.823200 6.763511
5.943600 -12.823200 6.769143
5.990400 -12.823200 6.792105
6.037200 -12.823200 6.798173
6.084000 -12.823200 6.813824
6.130800 -12.823200 6.831750
6.177600 -12.823200 6.842823
6.224400 -12.823200 6.888594
6.271200 -12.823200 6.930875
6.318000 -12.823200 6.951370
6.364800 -12.823200 6.968302
6.411600 -12.823200 7.009614
6.458400 -12.823200 7.018432
6.505200 -12.823200 7.020311
6.552000 -12.823200 7.034872
6.598800 -12.823200 7.098580
6.645600 -12.823200 7.111539
6.692400 -12.823200 7.128953
6.739200 -12.823200 7.136902
6.786000 -12.823200 7.178513
6.832800 -12.823200 7.237604
6.879600 -12.823200 7.306315
6.926400 -12.823200 7.319172
6.973200 -12.823200 7.334602
7.020000 -12.823200 7.346763
7.066800 -12.823200 7.376454
7.113600 -12.823200 7.398625
7.160400 -12.823200 7.404454
7.207200 -12.823200 7.473309
7.254000 -12.823200 7.523361
7.300800 -12.823200 7.573572
7.347600 -12.823200 7.598727
7.394400 -12.823200 7.610298
7.441200 -12.823200 7.642364
7.488000 -12.823200 7.673361
7.534800 -12.823200 7.707208
7.581600 -12.823200 7.740463
7.628400 -12.823200 7.766393
7.675200 -12.823200 7.834677
7.722000 -12.823200 7.873333
7.768800 -12.823200 7.897348
7.815600 -12.823200 7.995742
7.862400 -12.823200 8.022728
7.909200 -12.823200 8.056184
7.956000 -12.823200 8.112028
8.002800 -12.823200 8.136886
8.049600 -12.823200 8.234237
8.096400 -12.823200 8.296907
8.143200 -12.823200 8.296382
8.190000 -12.823200 8.296382
8.236800 -12.823200 8.132387
13.899600 -12.823200 7.680913
13.993200 -12.823200 7.680913
14.040000 -12.823200 7.675035
14.086800 -12.823200 7.680913
14.133600 -12.823200 7.697162
14.320800 -12.823200 7.669934
14.367600 -12.823200 7.680100
14.414400 -12.823200 7.691907
14.461200 -12.823200 7.691907
14.648400 -12.823200 7.754279
14.695200 -12.823200 7.777774
14.742000 -12.823200 7.776416
14.835600 -12.823200 7.775769
15.022800 -12.823200 7.769201
15.069600 -12.823200 7.768245
15.116400 -12.823200 7.765944
15.163200 -12.823200 7.765944
16.052400 -12.823200 6.440110
17.737200 -12.823200 1.796131
-18.720000 -12.776400 0.000000
-18.673200 -12.776400 0.000000
-18.626400 -12.776400 0.000000
-18.579600 -12.776400 -15.110624
-18.532800 -12.776400 -15.060523
-18.486000 -12.776400 -15.042256
-18.439200 -12.776400 -15.027120
-18.392400 -12.776400 -15.025898
-18.345600 -12.776400 -15.007195
-18.298800 -12.776400 -14.997484
-18.252000 -12.776400 -14.987972
-18.205200 -12.776400 -14.971118
-18.158400 -12.776400 -14.971118
-18.111600 -12.776400 -14.957867
-18.064800 -12.776400 -14.913900
-18.018000 -12.776400 -14.875087
-17.971200 -12.776400 -14.851675
-17.924400 -12.776400 -14.827667
-17.877600 -12.776400 -14.830534
-17.830800 -12.776400 -14.827667
-17.784000 -12.776400 -14.804623
-17.737200 -12.776400 -14.750675
-17.690400 -12.776400 -14.739883
-17.643600 -12.776400 -14.697660
-17.596800 -12.776400 -14.664400
-17.550000 -12.776400 -14.647590
-17.503200 -12.776400 -14.593891
-17.456400 -12.776400 -14.584802
-17.409600 -12.776400 -14.564584
-17.362800 -12.776400 -14.539978
-17.316000 -12.776400 -14.521487
-17.269200 -12.776400 -14.521487
-17.222400 -12.776400 -14.489503
-17.175600 -12.776400 -14.474067
-17.128800 -12.776400 -14.461972
-17.082000 -12.776400 -14.458397
-17.035200 -12.776400 -14.451702
-16.988400 -12.776400 -14.424656
-16.941600 -12.776400 -14.366442
-16.894800 -12.776400 -14.341635
-16.848000 -12.776400 -14.272308
-16.801200 -12.776400 -14.249118
-16.754400 -12.776400 -14.223539
-16.707600 -12.776400 -14.158897
-16.660800 -12.776400 -14.133748
-16.614000 -12.776400 -14.104152
-16.567200 -12.776400 -14.070399
-16.520400 -12.776400 -13.954045
-15.303600 -12.776400 5.090319
-15.256800 -12.776400 5.132513
-15.210000 -12.776400 5.156947
-15.163200 -12.776400 5.205716
-15.116400 -12.776400 5.230864
-15.069600 -12.776400 5.251766
-15.022800 -12.776400 5.269550
-14.976000 -12.776400 5.299087
-14.929200 -12.776400 5.311940
-14.882400 -12.776400 5.347791
-14.835600 -12.776400 5.359851
-14.788800 -12.776400 5.365424
-14.742000 -12.776400 5.376449
-14.695200 -12.776400 5.392327
-14.648400 -12.776400 5.400650
-14.601600 -12.776400 5.402762
-14.554800 -12.776400 5.409896
-14.508000 -12.776400 5.415756
-14.461200 -12.776400 5.422627
-14.414400 -12.776400 5.425914
-14.367600 -12.776400 5.427481
-14.320800 -12.776400 5.439341
-14.274000 -12.776400 5.452621
-14.227200 -12.776400 5.457807
-14.180400 -12.776400 5.463768
-14.133600 -12.776400 5.466147
-14.086800 -12.776400 5.472822
-14.040000 -12.776400 5.485698
-13.993200 -12.776400 5.503966
-13.946400 -12.776400 5.511202
-13.899600 -12.776400 5.526745
-13.852800 -12.776400 5.561545
-13.806000 -12.776400 5.618039
-6.037200 -12.776400 13.722986
-5.990400 -12.776400 9.307407
-5.943600 -12.776400 8.770644
-5.896800 -12.776400 8.508345
-5.850000 -12.776400 8.373545
-5.803200 -12.776400 8.233660
-5.756400 -12.776400 8.161810
-5.709600 -12.776400 8.106402
-5.662800 -12.776400 7.997547
-5.616000 -12.776400 7.965620
-5.569200 -12.776400 7.817395
-5.522400 -12.776400 7.796769
-5.475600 -12.776400 7.759951
-5.428800 -12.776400 7.677639
-5.382000 -12.776400 7.647770
-5.335200 -12.776400 7.557395
-5.288400 -12.776400 7.494101
-5.241600 -12.776400 7.435123
-5.194800 -12.776400 7.399928
-5.148000 -12.776400 7.352845
-5.101200 -12.776400 7.331217
-5.054400 -12.776400 7.284902
-5.007600 -12.776400 7.236420
-4.960800 -12.776400 7.186721
-4.914000 -12.776400 7.134982
-4.867200 -12.776400 7.121907
-4.820400 -12.776400 7.091191
-4.773600 -12.776400 7.058666
-4.726800 -12.776400 7.007598
-4.680000 -12.776400 6.969867
-4.633200 -12.776400 6.943047
-4.586400 -12.776400 6.866809
-4.539600 -12.776400 6.842865
-4.492800 -12.776400 6.829729
-4.446000 -12.776400 6.794034
-4.399200 -12.776400 6.757560
-4.352400 -12.776400 6.720333
-4.305600 -12.776400 6.720333
-4.258800 -12.776400 6.715672
-4.212000 -12.776400 6.664338
-4.165200 -12.776400 6.655338
-4.118400 -12.776400 6.631600
-4.071600 -12.776400 6.610683
-4.024800 -12.776400 6.616499
-3.978000 -12.776400 6.567050
-3.931200 -12.776400 6.499524
-3.884400 -12.776400 6.473933
-3.837600 -12.776400 6.449753
-3.790800 -12.776400 6.449700
-3.744000 -12.776400 6.417585
-3.697200 -12.776400 6.386369
-3.650400 -12.776400 6.334367
-3.603600 -12.776400 6.323626
-3.556800 -12.776400 6.323626
-3.510000 -12.776400 6.315550
-3.463200 -12.776400 6.288766
-3.416400 -12.776400 6.286347
-3.369600 -12.776400 6.280533
-3.322800 -12.776400 6.268308
-3.276000 -12.776400 6.252791
-3.229200 -12.776400 6.211969
-3.182400 -12.776400 6.191270
-3.135600 -12.776400 6.123577
-3.088800 -12.776400 6.107726
-3.042000 -12.776400 6.099725
-2.995200 -12.776400 6.096116
-2.948400 -12.776400 6.090734
-2.901600 -12.776400 6.072056
-2.854800 -12.776400 6.055437
-2.808000 -12.776400 6.055809
-2.761200 -12.776400 6.072056
-2.714400 -12.776400 6.072056
-2.667600 -12.776400 6.064319
-2.620800 -12.776400 6.064319
-2.574000 -12.776400 6.073458
-2.527200 -12.776400 6.073458
-2.480400 -12.776400 6.071893
-2.433600 -12.776400 6.059406
-2.386800 -12.776400 6.023910
-2.340000 -12.776400 6.000861
-2.293200 -12.776400 5.969958
-2.246400 -12.776400 5.959701
-2.199600 -12.776400 5.947916
-2.152800 -12.776400 5.940690
-2.106000 -12.776400 5.925883
-2.059200 -12.776400 5.891260
-2.012400 -12.776400 5.891260
-1.965600 -12.776400 5.891260
-1.918800 -12.776400 5.878262
-1.872000 -12.776400 5.856440
-1.825200 -12.776400 5.832828
-1.778400 -12.776400 5.832828
-1.731600 -12.776400 5.843387
-1.684800 -12.776400 5.843387
-1.638000 -12.776400 5.828560
-1.591200 -12.776400 5.837994
-1.544400 -12.776400 5.843387
-1.497600 -12.776400 5.838101
-1.450800 -12.776400 5.818577
-1.404000 -12.776400 5.798405
-1.357200 -12.776400 5.784061
-1.310400 -12.776400 5.773443
-1.263600 -12.776400 5.760995
-1.216800 -12.776400 5.759167
-1.170000 -12.776400 5.761563
-1.123200 -12.776400 5.769448
-1.076400 -12.776400 5.748334
-1.029600 -12.776400 5.748334
-0.982800 -12.776400 5.736290
-0.936000 -12.776400 5.716467
-0.889200 -12.776400 5.716467
-0.842400 -12.776400 5.716099
-0.795600 -12.776400 5.716099
-0.748800 -12.776400 5.712394
-0.702000 -12.776400 5.712394
-0.655200 -12.776400 5.713122
-0.608400 -12.776400 5.716099
-0.561600 -12.776400 5.699103
-0.514800 -12.776400 5.675800
-0.468000 -12.776400 5.652738
-0.421200 -12.776400 5.659045
-0.374400 -12.776400 5.651680
-0.327600 -12.776400 5.638768
-0.280800 -12.776400 5.625208
-0.234000 -12.776400 5.618872
-0.187200 -12.776400 5.609566
-0.140400 -12.776400 5.604442
-0.093600 -12.776400 5.597153
-0.046800 -12.776400 5.600845
0.000000 -12.776400 5.600845
0.046800 -12.776400 5.604330
0.093600 -12.776400 5.604442
0.140400 -12.776400 5.664023
0.187200 -12.776400 5.664889
0.234000 -12.776400 5.656771
0.280800 -12.776400 5.643606
0.327600 -12.776400 5.661802
0.374400 -12.776400 5.661802
0.421200 -12.776400 5.653380
0.468000 -12.776400 5.638483
0.514800 -12.776400 5.631314
0.561600 -12.776400 5.638483
0.608400 -12.776400 5.638483
0.655200 -12.776400 5.625813
0.702000 -12.776400 5.630011
0.748800 -12.776400 5.630525
0.795600 -12.776400 5.625813
0.842400 -12.776400 5.630011
0.889200 -12.776400 5.654466
0.936000 -12.776400 5.654466
0.982800 -12.776400 5.663006
1.029600 -12.776400 5.652578
1.076400 -12.776400 5.644028
1.123200 -12.776400 5.654940
1.170000 -12.776400 5.632806
1.216800 -12.776400 5.625140
1.263600 -12.776400 5.615329
1.310400 -12.776400 5.605246
1.357200 -12.776400 5.605246
1.404000 -12.776400 5.605246
1.450800 -12.776400 5.630244
1.497600 -12.776400 5.646768
1.544400 -12.776400 5.639375
1.591200 -12.776400 5.646768
1.638000 -12.776400 5.647838
1.684800 -12.776400 5.664517
1.731600 -12.776400 5.678897
1.778400 -12.776400 5.669454
1.825200 -12.776400 5.652041
1.872000 -12.776400 5.671116
1.918800 -12.776400 5.671116
1.965600 -12.776400 5.655651
2.012400 -12.776400 5.664707
2.059200 -12.776400 5.653745
2.106000 -12.776400 5.664707
2.152800 -12.776400 5.699923
2.199600 -12.776400 5.699923
2.246400 -12.776400 5.704785
2.293200 -12.776400 5.713044
2.340000 -12.776400 5.722268
2.386800 -12.776400 5.725689
2.433600 -12.776400 5.727133
2.480400 -12.776400 5.727133
2.527200 -12.776400 5.730876
2.574000 -12.776400 5.754851
2.620800 -12.776400 5.766865
2.667600 -12.776400 5.770314
2.714400 -12.776400 5.772719
2.761200 -12.776400 5.779199
2.808000 -12.776400 5.784354
2.854800 -12.776400 5.794091
2.901600 -12.776400 5.814047
2.948400 -12.776400 5.816706
2.995200 -12.776400 5.830192
3.042000 -12.776400 5.843149
3.088800 -12.776400 5.852582
3.135600 -12.776400 5.859850
3.182400 -12.776400 5.883462
3.229200 -12.776400 5.883471
3.276000 -12.776400 5.896852
3.322800 -12.776400 5.908441
3.369600 -12.776400 5.931970
3.416400 -12.776400 5.946379
3.463200 -12.776400 5.950894
3.510000 -12.776400 5.968715
3.556800 -12.776400 6.007438
3.603600 -12.776400 6.000176
3.650400 -12.776400 6.000176
3.697200 -12.776400 6.013665
3.744000 -12.776400 6.032493
3.790800 -12.776400 6.033543
3.837600 -12.776400 6.049522
3.884400 -12.776400 6.055932
3.931200 -12.776400 6.091197
3.978000 -12.776400 6.095315
4.024800 -12.776400 6.102297
4.071600 -12.776400 6.123154
4.118400 -12.776400 6.110983
4.165200 -12.776400 6.102769
4.212000 -12.776400 6.103595
4.258800 -12.776400 6.125304
4.305600 -12.776400 6.137097
4.352400 -12.776400 6.137097
4.399200 -12.776400 6.171922
4.446000 -12.776400 6.191255
4.492800 -12.776400 6.244381
4.539600 -12.776400 6.248272
4.586400 -12.776400 6.273060
4.633200 -12.776400 6.267509
4.680000 -12.776400 6.275006
4.726800 -12.776400 6.277755
4.773600 -12.776400 6.290388
4.820400 -12.776400 6.338199
4.867200 -12.776400 6.365218
4.914000 -12.776400 6.376785
4.960800 -12.776400 6.400999
5.007600 -12.776400 6.415007
5.054400 -12.776400 6.438410
5.101200 -12.776400 6.448506
5.148000 -12.776400 6.469789
5.194800 -12.776400 6.504076
5.241600 -12.776400 6.516150
5.288400 -12.776400 6.544704
5.335200 -12.776400 6.567870
5.382000 -12.776400 6.568397
5.428800 -12.776400 6.589844
5.475600 -12.776400 6.618386
5.522400 -12.776400 6.618386
5.569200 -12.776400 6.618386
5.616000 -12.776400 6.632803
5.662800 -12.776400 6.638610
5.709600 -12.776400 6.658864
5.756400 -12.776400 6.692476
5.803200 -12.776400 6.699493
5.850000 -12.776400 6.729282
5.896800 -12.776400 6.771736
5.943600 -12.776400 6.786692
5.990400 -12.776400 6.794958
6.037200 -12.776400 6.805130
6.084000 -12.776400 6.810193
6.130800 -12.776400 6.813824
6.177600 -12.776400 6.842823
6.224400 -12.776400 6.881486
6.271200 -12.776400 6.905391
6.318000 -12.776400 6.937878
6.364800 -12.776400 6.968302
6.411600 -12.776400 7.014216
6.458400 -12.776400 7.019573
6.505200 -12.776400 7.020311
6.552000 -12.776400 7.037244
6.598800 -12.776400 7.081434
6.645600 -12.776400 7.105285
6.692400 -12.776400 7.128953
6.739200 -12.776400 7.136998
6.786000 -12.776400 7.177416
6.832800 -12.776400 7.218011
6.879600 -12.776400 7.267317
6.926400 -12.776400 7.306315
6.973200 -12.776400 7.315691
7.020000 -12.776400 7.330959
7.066800 -12.776400 7.349096
7.113600 -12.776400 7.380847
7.160400 -12.776400 7.397031
7.207200 -12.776400 7.441613
7.254000 -12.776400 7.498079
7.300800 -12.776400 7.549996
7.347600 -12.776400 7.591536
7.394400 -12.776400 7.601591
7.441200 -12.776400 7.642364
7.488000 -12.776400 7.684021
7.534800 -12.776400 7.707208
7.581600 -12.776400 7.729297
7.628400 -12.776400 7.766393
7.675200 -12.776400 7.834336
7.722000 -12.776400 7.856302
7.768800 -12.776400 7.888633
7.815600 -12.776400 7.948463
7.862400 -12.776400 8.015917
7.909200 -12.776400 8.036337
7.956000 -12.776400 8.092419
8.002800 -12.776400 8.132387
8.049600 -12.776400 8.232807
8.096400 -12.776400 8.296382
8.143200 -12.776400 8.277677
8.190000 -12.776400 8.272114
8.236800 -12.776400 8.132387
13.852800 -12.776400 7.674983
13.993200 -12.776400 7.687087
14.040000 -12.776400 7.680913
14.086800 -12.776400 7.680913
14.133600 -12.776400 7.697162
14.180400 -12.776400 7.691907
14.320800 -12.776400 7.680100
14.367600 -12.776400 7.685177
14.414400 -12.776400 7.692923
14.461200 -12.776400 7.696596
14.601600 -12.776400 7.754279
14.648400 -12.776400 7.767294
14.976000 -12.776400 7.784389
15.022800 -12.776400 7.777095
15.069600 -12.776400 7.779198
15.116400 -12.776400 7.777095
15.163200 -12.776400 7.768245
16.052400 -12.776400 6.470097
16.099200 -12.776400 6.448892
17.128800 -12.776400 4.567674
17.175600 -12.776400 4.344967
17.643600 -12.776400 2.309819
17.690400 -12.776400 2.140935
17.737200 -12.776400 1.933162
18.532800 -12.776400 -2.612174
18.579600 -12.776400 0.000000
18.626400 -12.776400 0.000000
-18.720000 -12.729600 0.000000
-18.673200 -12.729600 0.000000
-18.626400 -12.729600 0.000000
-18.579600 -12.729600 -15.158951
-18.532800 -12.729600 -15.142896
-18.486000 -12.729600 -15.110624
-18.439200 -12.729600 -15.077961
-18.392400 -12.729600 -15.060523
-18.345600 -12.729600 -15.027120
-18.298800 -12.729600 -15.007195
-18.252000 -12.729600 -14.997484
-18.205200 -12.729600 -14.997484
-18.158400 -12.729600 -14.973407
-18.111600 -12.729600 -14.969506
-18.064800 -12.729600 -14.956790
-18.018000 -12.729600 -14.906592
-17.971200 -12.729600 -14.887724
-17.924400 -12.729600 -14.842778
-17.877600 -12.729600 -14.851675
-17.830800 -12.729600 -14.842778
-17.784000 -12.729600 -14.830534
-17.737200 -12.729600 -14.804623
-17.690400 -12.729600 -14.785598
-17.643600 -12.729600 -14.742185
-17.596800 -12.729600 -14.727104
-17.550000 -12.729600 -14.660869
-17.503200 -12.729600 -14.637942
-17.456400 -12.729600 -14.605301
-17.409600 -12.729600 -14.588861
-17.362800 -12.729600 -14.562340
-17.316000 -12.729600 -14.529527
-17.269200 -12.729600 -14.524807
-17.222400 -12.729600 -14.522848
-17.175600 -12.729600 -14.489503
-17.128800 -12.729600 -14.461972
-17.082000 -12.729600 -14.458397
-17.035200 -12.729600 -14.451702
-16.988400 -12.729600 -14.444967
-16.941600 -12.729600 -14.399720
-16.894800 -12.729600 -14.353067
-16.848000 -12.729600 -14.341635
-16.801200 -12.729600 -14.268701
-16.754400 -12.729600 -14.244965
-16.707600 -12.729600 -14.158897
-16.660800 -12.729600 -14.131405
-16.614000 -12.729600 -14.095334
-16.567200 -12.729600 -14.038840
-16.520400 -12.729600 -13.943755
-15.350400 -12.729600 5.081319
-15.303600 -12.729600 5.116464
-15.256800 -12.729600 5.160640
-15.210000 -12.729600 5.178834
-15.163200 -12.729600 5.221999
-15.116400 -12.729600 5.237537
-15.069600 -12.729600 5.259875
-15.022800 -12.729600 5.274998
-14.976000 -12.729600 5.311940
-14.929200 -12.729600 5.340530
-14.882400 -12.729600 5.359818
-14.835600 -12.729600 5.365141
-14.788800 -12.729600 5.375628
-14.742000 -12.729600 5.392327
-14.695200 -12.729600 5.400650
-14.648400 -12.729600 5.409896
-14.601600 -12.729600 5.412462
-14.554800 -12.729600 5.415244
-14.508000 -12.729600 5.415823
-14.461200 -12.729600 5.422627
-14.414400 -12.729600 5.425508
-14.367600 -12.729600 5.427481
-14.320800 -12.729600 5.439341
-14.274000 -12.729600 5.455436
-14.227200 -12.729600 5.460420
-14.180400 -12.729600 5.463768
-14.133600 -12.729600 5.464913
-14.086800 -12.729600 5.480737
-14.040000 -12.729600 5.494845
-13.993200 -12.729600 5.510855
-13.946400 -12.729600 5.521549
-13.899600 -12.729600 5.545319
-13.852800 -12.729600 5.567067
-6.037200 -12.729600 10.167916
-5.990400 -12.729600 9.307407
-5.943600 -12.729600 8.770644
-5.896800 -12.729600 8.567203
-5.850000 -12.729600 8.332936
-5.803200 -12.729600 8.233660
-5.756400 -12.729600 8.161810
-5.709600 -12.729600 8.106402
-5.662800 -12.729600 7.990426
-5.616000 -12.729600 7.912247
-5.569200 -12.729600 7.796769
-5.522400 -12.729600 7.768641
-5.475600 -12.729600 7.722872
-5.428800 -12.729600 7.660716
-5.382000 -12.729600 7.609902
-5.335200 -12.729600 7.559201
-5.288400 -12.729600 7.494101
-5.241600 -12.729600 7.435123
-5.194800 -12.729600 7.399928
-5.148000 -12.729600 7.348050
-5.101200 -12.729600 7.330700
-5.054400 -12.729600 7.253051
-5.007600 -12.729600 7.208386
-4.960800 -12.729600 7.173496
-4.914000 -12.729600 7.145039
-4.867200 -12.729600 7.124168
-4.820400 -12.729600 7.092676
-4.773600 -12.729600 7.035787
-4.726800 -12.729600 7.012561
-4.680000 -12.729600 6.972319
-4.633200 -12.729600 6.948409
-4.586400 -12.729600 6.866809
-4.539600 -12.729600 6.839373
-4.492800 -12.729600 6.822525
-4.446000 -12.729600 6.802336
-4.399200 -12.729600 6.749008
-4.352400 -12.729600 6.719801
-4.305600 -12.729600 6.720333
-4.258800 -12.729600 6.720333
-4.212000 -12.729600 6.666108
-4.165200 -12.729600 6.655338
-4.118400 -12.729600 6.615962
-4.071600 -12.729600 6.598387
-4.024800 -12.729600 6.598387
-3.978000 -12.729600 6.549135
-3.931200 -12.729600 6.499197
-3.884400 -12.729600 6.467697
-3.837600 -12.729600 6.449753
-3.790800 -12.729600 6.449753
-3.744000 -12.729600 6.417585
-3.697200 -12.729600 6.377277
-3.650400 -12.729600 6.357748
-3.603600 -12.729600 6.348046
-3.556800 -12.729600 6.370100
-3.510000 -12.729600 6.340740
-3.463200 -12.729600 6.296534
-3.416400 -12.729600 6.288197
-3.369600 -12.729600 6.273188
-3.322800 -12.729600 6.268308
-3.276000 -12.729600 6.261348
-3.229200 -12.729600 6.207222
-3.182400 -12.729600 6.166468
-3.135600 -12.729600 6.123577
-3.088800 -12.729600 6.107726
-3.042000 -12.729600 6.100958
-2.995200 -12.729600 6.094624
-2.948400 -12.729600 6.090734
-2.901600 -12.729600 6.077538
-2.854800 -12.729600 6.063528
-2.808000 -12.729600 6.057345
-2.761200 -12.729600 6.073458
-2.714400 -12.729600 6.073458
-2.667600 -12.729600 6.064319
-2.620800 -12.729600 6.054092
-2.574000 -12.729600 6.069878
-2.527200 -12.729600 6.069878
-2.480400 -12.729600 6.062056
-2.433600 -12.729600 6.038472
-2.386800 -12.729600 6.000861
-2.340000 -12.729600 5.988351
-2.293200 -12.729600 5.967353
-2.246400 -12.729600 5.949404
-2.199600 -12.729600 5.928869
-2.152800 -12.729600 5.891260
-2.106000 -12.729600 5.904341
-2.059200 -12.729600 5.879981
-2.012400 -12.729600 5.889105
-1.965600 -12.729600 5.884082
-1.918800 -12.729600 5.869023
-1.872000 -12.729600 5.856440
-1.825200 -12.729600 5.851070
-1.778400 -12.729600 5.851132
-1.731600 -12.729600 5.854594
-1.684800 -12.729600 5.851132
-1.638000 -12.729600 5.837994
-1.591200 -12.729600 5.851070
-1.544400 -12.729600 5.854594
-1.497600 -12.729600 5.849201
-1.450800 -12.729600 5.837057
-1.404000 -12.729600 5.805047
-1.357200 -12.729600 5.786808
-1.310400 -12.729600 5.768591
-1.263600 -12.729600 5.759167
-1.216800 -12.729600 5.751520
-1.170000 -12.729600 5.759806
-1.123200 -12.729600 5.751520
-1.076400 -12.729600 5.738194
-1.029600 -12.729600 5.738194
-0.982800 -12.729600 5.726225
-0.936000 -12.729600 5.710832
-0.889200 -12.729600 5.708704
-0.842400 -12.729600 5.708704
-0.795600 -12.729600 5.713122
-0.748800 -12.729600 5.696111
-0.702000 -12.729600 5.696111
-0.655200 -12.729600 5.696111
-0.608400 -12.729600 5.684490
-0.561600 -12.729600 5.675800
-0.514800 -12.729600 5.651305
-0.468000 -12.729600 5.638451
-0.421200 -12.729600 5.647829
-0.374400 -12.729600 5.638768
-0.327600 -12.729600 5.631491
-0.280800 -12.729600 5.619580
-0.234000 -12.729600 5.618872
-0.187200 -12.729600 5.618872
-0.140400 -12.729600 5.618872
-0.093600 -12.729600 5.599537
-0.046800 -12.729600 5.603709
0.000000 -12.729600 5.605512
0.046800 -12.729600 5.605512
0.093600 -12.729600 5.604550
0.140400 -12.729600 5.629306
0.187200 -12.729600 5.629306
0.234000 -12.729600 5.635259
0.280800 -12.729600 5.629695
0.327600 -12.729600 5.643606
0.374400 -12.729600 5.643606
0.421200 -12.729600 5.635259
0.468000 -12.729600 5.629695
0.514800 -12.729600 5.630525
0.561600 -12.729600 5.630525
0.608400 -12.729600 5.630525
0.655200 -12.729600 5.625813
0.702000 -12.729600 5.628147
0.748800 -12.729600 5.630525
0.795600 -12.729600 5.630011
0.842400 -12.729600 5.616845
0.889200 -12.729600 5.654466
0.936000 -12.729600 5.644028
0.982800 -12.729600 5.663006
1.029600 -12.729600 5.654466
1.076400 -12.729600 5.652578
1.123200 -12.729600 5.652578
1.170000 -12.729600 5.632806
1.216800 -12.729600 5.619360
1.263600 -12.729600 5.615329
1.310400 -12.729600 5.605140
1.357200 -12.729600 5.603283
1.404000 -12.729600 5.601210
1.450800 -12.729600 5.605246
1.497600 -12.729600 5.639375
1.544400 -12.729600 5.639375
1.591200 -12.729600 5.643150
1.638000 -12.729600 5.647838
1.684800 -12.729600 5.647838
1.731600 -12.729600 5.678897
1.778400 -12.729600 5.655651
1.825200 -12.729600 5.653437
1.872000 -12.729600 5.671116
1.918800 -12.729600 5.671116
1.965600 -12.729600 5.653437
2.012400 -12.729600 5.664707
2.059200 -12.729600 5.653745
2.106000 -12.729600 5.664707
2.152800 -12.729600 5.695293
2.199600 -12.729600 5.699923
2.246400 -12.729600 5.705139
2.293200 -12.729600 5.719611
2.340000 -12.729600 5.722268
2.386800 -12.729600 5.738973
2.433600 -12.729600 5.745838
2.480400 -12.729600 5.730876
2.527200 -12.729600 5.731027
2.574000 -12.729600 5.764528
2.620800 -12.729600 5.766865
2.667600 -12.729600 5.770314
2.714400 -12.729600 5.770314
2.761200 -12.729600 5.770317
2.808000 -12.729600 5.781122
2.854800 -12.729600 5.782625
2.901600 -12.729600 5.798521
2.948400 -12.729600 5.809799
2.995200 -12.729600 5.816706
3.042000 -12.729600 5.835401
3.088800 -12.729600 5.849567
3.135600 -12.729600 5.859495
3.182400 -12.729600 5.883471
3.229200 -12.729600 5.897029
3.276000 -12.729600 5.909211
3.322800 -12.729600 5.926916
3.369600 -12.729600 5.932798
3.416400 -12.729600 5.941747
3.463200 -12.729600 5.950547
3.510000 -12.729600 5.950547
3.556800 -12.729600 5.971594
3.603600 -12.729600 5.973721
3.650400 -12.729600 5.976978
3.697200 -12.729600 5.992347
3.744000 -12.729600 6.003854
3.790800 -12.729600 6.021106
3.837600 -12.729600 6.047738
3.884400 -12.729600 6.048616
3.931200 -12.729600 6.063846
3.978000 -12.729600 6.079361
4.024800 -12.729600 6.091197
4.071600 -12.729600 6.102769
4.118400 -12.729600 6.095282
4.165200 -12.729600 6.095282
4.212000 -12.729600 6.095282
4.258800 -12.729600 6.103595
4.305600 -12.729600 6.125304
4.352400 -12.729600 6.123892
4.399200 -12.729600 6.137097
4.446000 -12.729600 6.154575
4.492800 -12.729600 6.185951
4.539600 -12.729600 6.234125
4.586400 -12.729600 6.242250
4.633200 -12.729600 6.251389
4.680000 -12.729600 6.279874
4.726800 -12.729600 6.290337
4.773600 -12.729600 6.299323
4.820400 -12.729600 6.322125
4.867200 -12.729600 6.362869
4.914000 -12.729600 6.368605
4.960800 -12.729600 6.376215
5.007600 -12.729600 6.393514
5.054400 -12.729600 6.398611
5.101200 -12.729600 6.432184
5.148000 -12.729600 6.448506
5.194800 -12.729600 6.474831
5.241600 -12.729600 6.514367
5.288400 -12.729600 6.540935
5.335200 -12.729600 6.567870
5.382000 -12.729600 6.567870
5.428800 -12.729600 6.584301
5.475600 -12.729600 6.607657
5.522400 -12.729600 6.615676
5.569200 -12.729600 6.615676
5.616000 -12.729600 6.631766
5.662800 -12.729600 6.632803
5.709600 -12.729600 6.658864
5.756400 -12.729600 6.695154
5.803200 -12.729600 6.700754
5.850000 -12.729600 6.729282
5.896800 -12.729600 6.773256
5.943600 -12.729600 6.788616
5.990400 -12.729600 6.794958
6.037200 -12.729600 6.808489
6.084000 -12.729600 6.828561
6.130800 -12.729600 6.839690
6.177600 -12.729600 6.866453
6.224400 -12.729600 6.892980
6.271200 -12.729600 6.924045
6.318000 -12.729600 6.948770
6.364800 -12.729600 6.965985
6.411600 -12.729600 7.008876
6.458400 -12.729600 7.019573
6.505200 -12.729600 7.020311
6.552000 -12.729600 7.034872
6.598800 -12.729600 7.069065
6.645600 -12.729600 7.099735
6.692400 -12.729600 7.114873
6.739200 -12.729600 7.130170
6.786000 -12.729600 7.152800
6.832800 -12.729600 7.217895
6.879600 -12.729600 7.244294
6.926400 -12.729600 7.301673
6.973200 -12.729600 7.322894
7.020000 -12.729600 7.330959
7.066800 -12.729600 7.364613
7.113600 -12.729600 7.378074
7.160400 -12.729600 7.390484
7.207200 -12.729600 7.402609
7.254000 -12.729600 7.483049
7.300800 -12.729600 7.513657
7.347600 -12.729600 7.573572
7.394400 -12.729600 7.598623
7.441200 -12.729600 7.651065
7.488000 -12.729600 7.689827
7.534800 -12.729600 7.715294
7.581600 -12.729600 7.729410
7.628400 -12.729600 7.763017
7.675200 -12.729600 7.785852
7.722000 -12.729600 7.836014
7.768800 -12.729600 7.873333
7.815600 -12.729600 7.897348
7.862400 -12.729600 8.008787
7.909200 -12.729600 8.055781
7.956000 -12.729600 8.099786
8.002800 -12.729600 8.132387
8.049600 -12.729600 8.232807
8.096400 -12.729600 8.296382
8.143200 -12.729600 8.296382
8.190000 -12.729600 8.272114
8.236800 -12.729600 7.762704
13.993200 -12.729600 7.716102
14.040000 -12.729600 7.717259
14.086800 -12.729600 7.736160
14.133600 -12.729600 7.717259
14.180400 -12.729600 7.705235
14.695200 -12.729600 7.793438
14.929200 -12.729600 7.793438
14.976000 -12.729600 7.793320
15.022800 -12.729600 7.789646
15.069600 -12.729600 7.789646
15.116400 -12.729600 7.784389
15.163200 -12.729600 7.777095
16.099200 -12.729600 6.451140
16.192800 -12.729600 6.451140
17.082000 -12.729600 5.001143
17.128800 -12.729600 4.748418
17.175600 -12.729600 4.533471
18.532800 -12.729600 -2.569346
18.579600 -12.729600 0.000000
-18.720000 -12.682800 0.000000
-18.673200 -12.682800 0.000000
-18.626400 -12.682800 0.000000
-18.579600 -12.682800 -15.185361
-18.532800 -12.682800 -15.160411
-18.486000 -12.682800 -15.146826
-18.439200 -12.682800 -15.122361
-18.392400 -12.682800 -15.080770
-18.345600 -12.682800 -15.062996
-18.298800 -12.682800 -15.037210
-18.252000 -12.682800 -15.008699
-18.205200 -12.682800 -15.007195
-18.158400 -12.682800 -14.997496
-18.111600 -12.682800 -14.972567
-18.064800 -12.682800 -14.965095
-18.018000 -12.682800 -14.906592
-17.971200 -12.682800 -14.897392
-17.924400 -12.682800 -14.851675
-17.877600 -12.682800 -14.881772
-17.830800 -12.682800 -14.880914
-17.784000 -12.682800 -14.842732
-17.737200 -12.682800 -14.822930
-17.690400 -12.682800 -14.805151
-17.643600 -12.682800 -14.759511
-17.596800 -12.682800 -14.739883
-17.550000 -12.682800 -14.661324
-17.503200 -12.682800 -14.637942
-17.456400 -12.682800 -14.593891
-17.409600 -12.682800 -14.562340
-17.362800 -12.682800 -14.539978
-17.316000 -12.682800 -14.529527
-17.269200 -12.682800 -14.524807
-17.222400 -12.682800 -14.524807
-17.175600 -12.682800 -14.522848
-17.128800 -12.682800 -14.515349
-17.082000 -12.682800 -14.489503
-17.035200 -12.682800 -14.458397
-16.988400 -12.682800 -14.447708
-16.941600 -12.682800 -14.422360
-16.894800 -12.682800 -14.370309
-16.848000 -12.682800 -14.346887
-16.801200 -12.682800 -14.319271
-16.754400 -12.682800 -14.248604
-16.707600 -12.682800 -14.171293
-16.660800 -12.682800 -14.133748
-16.614000 -12.682800 -14.090885
-16.567200 -12.682800 -14.038840
-16.520400 -12.682800 -13.868421
-15.350400 -12.682800 5.100452
-15.303600 -12.682800 5.134925
-15.256800 -12.682800 5.175328
-15.210000 -12.682800 5.211983
-15.163200 -12.682800 5.231547
-15.116400 -12.682800 5.242851
-15.069600 -12.682800 5.265828
-15.022800 -12.682800 5.302995
-14.976000 -12.682800 5.327853
-14.929200 -12.682800 5.348798
-14.882400 -12.682800 5.363076
-14.835600 -12.682800 5.373033
-14.788800 -12.682800 5.383315
-14.742000 -12.682800 5.399990
-14.695200 -12.682800 5.401723
-14.648400 -12.682800 5.415244
-14.601600 -12.682800 5.415244
-14.554800 -12.682800 5.415244
-14.508000 -12.682800 5.416762
-14.461200 -12.682800 5.423479
-14.414400 -12.682800 5.427481
-14.367600 -12.682800 5.430206
-14.320800 -12.682800 5.444126
-14.274000 -12.682800 5.457792
-14.227200 -12.682800 5.464448
-14.180400 -12.682800 5.466147
-14.133600 -12.682800 5.480737
-14.086800 -12.682800 5.490972
-14.040000 -12.682800 5.509879
-13.993200 -12.682800 5.519313
-13.946400 -12.682800 5.522023
-13.899600 -12.682800 5.558119
-6.037200 -12.682800 10.226712
-5.990400 -12.682800 9.396577
-5.943600 -12.682800 8.745797
-5.896800 -12.682800 8.443852
-5.850000 -12.682800 8.320567
-5.803200 -12.682800 8.230858
-5.756400 -12.682800 8.157873
-5.709600 -12.682800 8.097689
-5.662800 -12.682800 7.972249
-5.616000 -12.682800 7.891032
-5.569200 -12.682800 7.786808
-5.522400 -12.682800 7.753789
-5.475600 -12.682800 7.710680
-5.428800 -12.682800 7.652744
-5.382000 -12.682800 7.602387
-5.335200 -12.682800 7.557395
-5.288400 -12.682800 7.524949
-5.241600 -12.682800 7.443242
-5.194800 -12.682800 7.399928
-5.148000 -12.682800 7.334856
-5.101200 -12.682800 7.311044
-5.054400 -12.682800 7.242465
-5.007600 -12.682800 7.200846
-4.960800 -12.682800 7.186721
-4.914000 -12.682800 7.164750
-4.867200 -12.682800 7.126178
-4.820400 -12.682800 7.096339
-4.773600 -12.682800 7.035787
-4.726800 -12.682800 7.007598
-4.680000 -12.682800 6.975607
-4.633200 -12.682800 6.948409
-4.586400 -12.682800 6.865173
-4.539600 -12.682800 6.822525
-4.492800 -12.682800 6.816259
-4.446000 -12.682800 6.780220
-4.399200 -12.682800 6.742210
-4.352400 -12.682800 6.719801
-4.305600 -12.682800 6.727111
-4.258800 -12.682800 6.727545
-4.212000 -12.682800 6.707590
-4.165200 -12.682800 6.661671
-4.118400 -12.682800 6.622707
-4.071600 -12.682800 6.610683
-4.024800 -12.682800 6.608585
-3.978000 -12.682800 6.542308
-3.931200 -12.682800 6.499197
-3.884400 -12.682800 6.467697
-3.837600 -12.682800 6.453047
-3.790800 -12.682800 6.453012
-3.744000 -12.682800 6.449700
-3.697200 -12.682800 6.388943
-3.650400 -12.682800 6.371104
-3.603600 -12.682800 6.371104
-3.556800 -12.682800 6.388943
-3.510000 -12.682800 6.362287
-3.463200 -12.682800 6.313270
-3.416400 -12.682800 6.297247
-3.369600 -12.682800 6.286922
-3.322800 -12.682800 6.273188
-3.276000 -12.682800 6.267284
-3.229200 -12.682800 6.207222
-3.182400 -12.682800 6.167212
-3.135600 -12.682800 6.129791
-3.088800 -12.682800 6.109957
-3.042000 -12.682800 6.107726
-2.995200 -12.682800 6.098509
-2.948400 -12.682800 6.096116
-2.901600 -12.682800 6.090734
-2.854800 -12.682800 6.074870
-2.808000 -12.682800 6.072056
-2.761200 -12.682800 6.077160
-2.714400 -12.682800 6.075009
-2.667600 -12.682800 6.069878
-2.620800 -12.682800 6.046259
-2.574000 -12.682800 6.054092
-2.527200 -12.682800 6.054092
-2.480400 -12.682800 6.053020
-2.433600 -12.682800 6.023910
-2.386800 -12.682800 5.998489
-2.340000 -12.682800 5.972176
-2.293200 -12.682800 5.952633
-2.246400 -12.682800 5.944532
-2.199600 -12.682800 5.891260
-2.152800 -12.682800 5.880918
-2.106000 -12.682800 5.879981
-2.059200 -12.682800 5.877164
-2.012400 -12.682800 5.884082
-1.965600 -12.682800 5.884082
-1.918800 -12.682800 5.864141
-1.872000 -12.682800 5.877164
-1.825200 -12.682800 5.856440
-1.778400 -12.682800 5.866081
-1.731600 -12.682800 5.873493
-1.684800 -12.682800 5.873493
-1.638000 -12.682800 5.866081
-1.591200 -12.682800 5.885448
-1.544400 -12.682800 5.885448
-1.497600 -12.682800 5.866081
-1.450800 -12.682800 5.830577
-1.404000 -12.682800 5.798405
-1.357200 -12.682800 5.783593
-1.310400 -12.682800 5.767981
-1.263600 -12.682800 5.759167
-1.216800 -12.682800 5.751520
-1.170000 -12.682800 5.759806
-1.123200 -12.682800 5.751520
-1.076400 -12.682800 5.736290
-1.029600 -12.682800 5.720791
-0.982800 -12.682800 5.702646
-0.936000 -12.682800 5.689661
-0.889200 -12.682800 5.684123
-0.842400 -12.682800 5.679929
-0.795600 -12.682800 5.687404
-0.748800 -12.682800 5.684123
-0.702000 -12.682800 5.677250
-0.655200 -12.682800 5.684490
-0.608400 -12.682800 5.675117
-0.561600 -12.682800 5.661775
-0.514800 -12.682800 5.638451
-0.468000 -12.682800 5.629901
-0.421200 -12.682800 5.631491
-0.374400 -12.682800 5.629901
-0.327600 -12.682800 5.610450
-0.280800 -12.682800 5.609566
-0.234000 -12.682800 5.608176
-0.187200 -12.682800 5.610450
-0.140400 -12.682800 5.618872
-0.093600 -12.682800 5.599537
-0.046800 -12.682800 5.604550
0.000000 -12.682800 5.605512
0.046800 -12.682800 5.604550
0.093600 -12.682800 5.604330
0.140400 -12.682800 5.609809
0.187200 -12.682800 5.605512
0.234000 -12.682800 5.622848
0.280800 -12.682800 5.608708
0.327600 -12.682800 5.629306
0.374400 -12.682800 5.629695
0.421200 -12.682800 5.629695
0.468000 -12.682800 5.628147
0.514800 -12.682800 5.630525
0.561600 -12.682800 5.630525
0.608400 -12.682800 5.637387
0.655200 -12.682800 5.628147
0.702000 -12.682800 5.630011
0.748800 -12.682800 5.630525
0.795600 -12.682800 5.645897
0.842400 -12.682800 5.630011
0.889200 -12.682800 5.654466
0.936000 -12.682800 5.654268
0.982800 -12.682800 5.663006
1.029600 -12.682800 5.654466
1.076400 -12.682800 5.654940
1.123200 -12.682800 5.644905
1.170000 -12.682800 5.629338
1.216800 -12.682800 5.615329
1.263600 -12.682800 5.605246
1.310400 -12.682800 5.589311
1.357200 -12.682800 5.601210
1.404000 -12.682800 5.601210
1.450800 -12.682800 5.605246
1.497600 -12.682800 5.630918
1.544400 -12.682800 5.639375
1.591200 -12.682800 5.646768
1.638000 -12.682800 5.669454
1.684800 -12.682800 5.647838
1.731600 -12.682800 5.670129
1.778400 -12.682800 5.646622
1.825200 -12.682800 5.653437
1.872000 -12.682800 5.671116
1.918800 -12.682800 5.671116
1.965600 -12.682800 5.646954
2.012400 -12.682800 5.671116
2.059200 -12.682800 5.653437
2.106000 -12.682800 5.653745
2.152800 -12.682800 5.688191
2.199600 -12.682800 5.688191
2.246400 -12.682800 5.699923
2.293200 -12.682800 5.713044
2.340000 -12.682800 5.717593
2.386800 -12.682800 5.734193
2.433600 -12.682800 5.734193
2.480400 -12.682800 5.727738
2.527200 -12.682800 5.730876
2.574000 -12.682800 5.748711
2.620800 -12.682800 5.754851
2.667600 -12.682800 5.770317
2.714400 -12.682800 5.770317
2.761200 -12.682800 5.779199
2.808000 -12.682800 5.784354
2.854800 -12.682800 5.784354
2.901600 -12.682800 5.793180
2.948400 -12.682800 5.809799
2.995200 -12.682800 5.814047
3.042000 -12.682800 5.835401
3.088800 -12.682800 5.843149
3.135600 -12.682800 5.860912
3.182400 -12.682800 5.896852
3.229200 -12.682800 5.910774
3.276000 -12.682800 5.927996
3.322800 -12.682800 5.931970
3.369600 -12.682800 5.935202
3.416400 -12.682800 5.937163
3.463200 -12.682800 5.946379
3.510000 -12.682800 5.940817
3.556800 -12.682800 5.950894
3.603600 -12.682800 5.950894
3.650400 -12.682800 5.974552
3.697200 -12.682800 5.989170
3.744000 -12.682800 5.992302
3.790800 -12.682800 6.003854
3.837600 -12.682800 6.025871
3.884400 -12.682800 6.026309
3.931200 -12.682800 6.050888
3.978000 -12.682800 6.066815
4.024800 -12.682800 6.070710
4.071600 -12.682800 6.102769
4.118400 -12.682800 6.071785
4.165200 -12.682800 6.071785
4.212000 -12.682800 6.082517
4.258800 -12.682800 6.103595
4.305600 -12.682800 6.122253
4.352400 -12.682800 6.113797
4.399200 -12.682800 6.127631
4.446000 -12.682800 6.137097
4.492800 -12.682800 6.154575
4.539600 -12.682800 6.185951
4.586400 -12.682800 6.215209
4.633200 -12.682800 6.236352
4.680000 -12.682800 6.275006
4.726800 -12.682800 6.282254
4.773600 -12.682800 6.285196
4.820400 -12.682800 6.290388
4.867200 -12.682800 6.321987
4.914000 -12.682800 6.338721
4.960800 -12.682800 6.359831
5.007600 -12.682800 6.366242
5.054400 -12.682800 6.376215
5.101200 -12.682800 6.393514
5.148000 -12.682800 6.431174
5.194800 -12.682800 6.458613
5.241600 -12.682800 6.512356
5.288400 -12.682800 6.516150
5.335200 -12.682800 6.539700
5.382000 -12.682800 6.553196
5.428800 -12.682800 6.553313
5.475600 -12.682800 6.584301
5.522400 -12.682800 6.607657
5.569200 -12.682800 6.612831
5.616000 -12.682800 6.631766
5.662800 -12.682800 6.637182
5.709600 -12.682800 6.662277
5.756400 -12.682800 6.695632
5.803200 -12.682800 6.704123
5.850000 -12.682800 6.732362
5.896800 -12.682800 6.781508
5.943600 -12.682800 6.796120
5.990400 -12.682800 6.786692
6.037200 -12.682800 6.810193
6.084000 -12.682800 6.828561
6.130800 -12.682800 6.842823
6.177600 -12.682800 6.863266
6.224400 -12.682800 6.888659
6.271200 -12.682800 6.919895
6.318000 -12.682800 6.937176
6.364800 -12.682800 6.960450
6.411600 -12.682800 7.008876
6.458400 -12.682800 7.020311
6.505200 -12.682800 7.023666
6.552000 -12.682800 7.045505
6.598800 -12.682800 7.086407
6.645600 -12.682800 7.100971
6.692400 -12.682800 7.128953
6.739200 -12.682800 7.136998
6.786000 -12.682800 7.183147
6.832800 -12.682800 7.218011
6.879600 -12.682800 7.258330
6.926400 -12.682800 7.271876
6.973200 -12.682800 7.305217
7.020000 -12.682800 7.325730
7.066800 -12.682800 7.358013
7.113600 -12.682800 7.378074
7.160400 -12.682800 7.390484
7.207200 -12.682800 7.402609
7.254000 -12.682800 7.439640
7.300800 -12.682800 7.491967
7.347600 -12.682800 7.521957
7.394400 -12.682800 7.579422
7.441200 -12.682800 7.642364
7.488000 -12.682800 7.694559
7.534800 -12.682800 7.724483
7.581600 -12.682800 7.740463
7.628400 -12.682800 7.763017
7.675200 -12.682800 7.797444
7.722000 -12.682800 7.836014
7.768800 -12.682800 7.873333
7.815600 -12.682800 7.891241
7.862400 -12.682800 8.000914
7.909200 -12.682800 8.046233
7.956000 -12.682800 8.089865
8.002800 -12.682800 8.124536
8.049600 -12.682800 8.177786
8.096400 -12.682800 8.232807
8.143200 -12.682800 8.163806
8.190000 -12.682800 8.136886
8.236800 -12.682800 7.635617
13.899600 -12.682800 7.693825
13.946400 -12.682800 7.697348
14.040000 -12.682800 7.721316
14.086800 -12.682800 7.736160
14.929200 -12.682800 7.795851
14.976000 -12.682800 7.800698
15.022800 -12.682800 7.790023
15.069600 -12.682800 7.790023
15.116400 -12.682800 7.789646
15.163200 -12.682800 7.768245
15.210000 -12.682800 7.753801
17.128800 -12.682800 4.857185
17.175600 -12.682800 4.575538
17.222400 -12.682800 4.344967
17.362800 -12.682800 3.837237
-18.720000 -12.636000 0.000000
-18.673200 -12.636000 0.000000
-18.626400 -12.636000 0.000000
-18.579600 -12.636000 -15.187979
-18.532800 -12.636000 -15.170443
-18.486000 -12.636000 -15.146826
-18.439200 -12.636000 -15.118815
-18.392400 -12.636000 -15.074280
-18.345600 -12.636000 -15.048072
-18.298800 -12.636000 -15.037210
-18.252000 -12.636000 -15.007195
-18.205200 -12.636000 -15.002606
-18.158400 -12.636000 -14.979612
-18.111600 -12.636000 -14.969506
-18.064800 -12.636000 -14.956790
-18.018000 -12.636000 -14.906592
-17.971200 -12.636000 -14.897392
-17.924400 -12.636000 -14.875247
-17.877600 -12.636000 -14.881772
-17.830800 -12.636000 -14.881772
-17.784000 -12.636000 -14.842732
-17.737200 -12.636000 -14.822930
-17.690400 -12.636000 -14.815800
-17.643600 -12.636000 -14.783226
-17.596800 -12.636000 -14.742185
-17.550000 -12.636000 -14.664400
-17.503200 -12.636000 -14.656082
-17.456400 -12.636000 -14.593891
-17.409600 -12.636000 -14.564584
-17.362800 -12.636000 -14.562340
-17.316000 -12.636000 -14.558797
-17.269200 -12.636000 -14.562340
-17.222400 -12.636000 -14.576447
-17.175600 -12.636000 -14.576447
-17.128800 -12.636000 -14.568918
-17.082000 -12.636000 -14.521487
-17.035200 -12.636000 -14.461972
-16.988400 -12.636000 -14.451702
-16.941600 -12.636000 -14.424656
-16.894800 -12.636000 -14.399720
-16.848000 -12.636000 -14.370309
-16.801200 -12.636000 -14.344248
-16.754400 -12.636000 -14.319271
-16.707600 -12.636000 -14.223539
-16.660800 -12.636000 -14.145388
-16.614000 -12.636000 -14.090885
-16.567200 -12.636000 -14.038840
-15.397200 -12.636000 5.105780
-15.350400 -12.636000 5.132513
-15.303600 -12.636000 5.157473
-15.256800 -12.636000 5.216119
-15.210000 -12.636000 5.230864
-15.163200 -12.636000 5.259145
-15.116400 -12.636000 5.265828
-15.069600 -12.636000 5.280673
-15.022800 -12.636000 5.307915
-14.976000 -12.636000 5.337983
-14.929200 -12.636000 5.356057
-14.882400 -12.636000 5.375628
-14.835600 -12.636000 5.389900
-14.788800 -12.636000 5.399990
-14.742000 -12.636000 5.409861
-14.695200 -12.636000 5.411310
-14.648400 -12.636000 5.415823
-14.601600 -12.636000 5.415823
-14.554800 -12.636000 5.415823
-14.508000 -12.636000 5.420167
-14.461200 -12.636000 5.423479
-14.414400 -12.636000 5.426026
-14.367600 -12.636000 5.429914
-14.320800 -12.636000 5.445463
-14.274000 -12.636000 5.457792
-14.227200 -12.636000 5.470704
-14.180400 -12.636000 5.472822
-14.133600 -12.636000 5.485698
-14.086800 -12.636000 5.509879
-14.040000 -12.636000 5.519313
-13.993200 -12.636000 5.528329
-13.946400 -12.636000 5.545319
-13.899600 -12.636000 5.591507
-6.037200 -12.636000 13.722986
-5.990400 -12.636000 9.828870
-5.943600 -12.636000 9.013194
-5.896800 -12.636000 8.509588
-5.850000 -12.636000 8.369728
-5.803200 -12.636000 8.237505
-5.756400 -12.636000 8.157873
-5.709600 -12.636000 8.097689
-5.662800 -12.636000 7.972249
-5.616000 -12.636000 7.901047
-5.569200 -12.636000 7.784865
-5.522400 -12.636000 7.753789
-5.475600 -12.636000 7.684579
-5.428800 -12.636000 7.611197
-5.382000 -12.636000 7.574243
-5.335200 -12.636000 7.551957
-5.288400 -12.636000 7.522885
-5.241600 -12.636000 7.443242
-5.194800 -12.636000 7.381439
-5.148000 -12.636000 7.330700
-5.101200 -12.636000 7.291965
-5.054400 -12.636000 7.242465
-5.007600 -12.636000 7.200846
-4.960800 -12.636000 7.173496
-4.914000 -12.636000 7.145039
-4.867200 -12.636000 7.114954
-4.820400 -12.636000 7.092676
-4.773600 -12.636000 7.035787
-4.726800 -12.636000 7.012670
-4.680000 -12.636000 6.981768
-4.633200 -12.636000 6.945745
-4.586400 -12.636000 6.843636
-4.539600 -12.636000 6.822525
-4.492800 -12.636000 6.813018
-4.446000 -12.636000 6.795198
-4.399200 -12.636000 6.757560
-4.352400 -12.636000 6.742210
-4.305600 -12.636000 6.757560
-4.258800 -12.636000 6.771836
-4.212000 -12.636000 6.727111
-4.165200 -12.636000 6.681452
-4.118400 -12.636000 6.655338
-4.071600 -12.636000 6.621575
-4.024800 -12.636000 6.615962
-3.978000 -12.636000 6.528229
-3.931200 -12.636000 6.480254
-3.884400 -12.636000 6.457257
-3.837600 -12.636000 6.453012
-3.790800 -12.636000 6.453012
-3.744000 -12.636000 6.449700
-3.697200 -12.636000 6.408985
-3.650400 -12.636000 6.386979
-3.603600 -12.636000 6.386979
-3.556800 -12.636000 6.390851
-3.510000 -12.636000 6.372467
-3.463200 -12.636000 6.340740
-3.416400 -12.636000 6.328203
-3.369600 -12.636000 6.288766
-3.322800 -12.636000 6.273188
-3.276000 -12.636000 6.264668
-3.229200 -12.636000 6.200762
-3.182400 -12.636000 6.166468
-3.135600 -12.636000 6.150201
-3.088800 -12.636000 6.109957
-3.042000 -12.636000 6.107726
-2.995200 -12.636000 6.096116
-2.948400 -12.636000 6.095684
-2.901600 -12.636000 6.091119
-2.854800 -12.636000 6.074870
-2.808000 -12.636000 6.072056
-2.761200 -12.636000 6.075009
-2.714400 -12.636000 6.074870
-2.667600 -12.636000 6.069878
-2.620800 -12.636000 6.044530
-2.574000 -12.636000 6.053020
-2.527200 -12.636000 6.054092
-2.480400 -12.636000 6.053020
-2.433600 -12.636000 6.023910
-2.386800 -12.636000 5.977136
-2.340000 -12.636000 5.969958
-2.293200 -12.636000 5.952492
-2.246400 -12.636000 5.940690
-2.199600 -12.636000 5.889105
-2.152800 -12.636000 5.879981
-2.106000 -12.636000 5.879204
-2.059200 -12.636000 5.879204
-2.012400 -12.636000 5.879981
-1.965600 -12.636000 5.879204
-1.918800 -12.636000 5.864141
-1.872000 -12.636000 5.877164
-1.825200 -12.636000 5.856440
-1.778400 -12.636000 5.866081
-1.731600 -12.636000 5.864842
-1.684800 -12.636000 5.864842
-1.638000 -12.636000 5.859153
-1.591200 -12.636000 5.866081
-1.544400 -12.636000 5.864842
-1.497600 -12.636000 5.860850
-1.450800 -12.636000 5.820325
-1.404000 -12.636000 5.794784
-1.357200 -12.636000 5.760995
-1.310400 -12.636000 5.757515
-1.263600 -12.636000 5.744545
-1.216800 -12.636000 5.743592
-1.170000 -12.636000 5.736816
-1.123200 -12.636000 5.729593
-1.076400 -12.636000 5.719707
-1.029600 -12.636000 5.699125
-0.982800 -12.636000 5.679929
-0.936000 -12.636000 5.678342
-0.889200 -12.636000 5.677534
-0.842400 -12.636000 5.676729
-0.795600 -12.636000 5.676729
-0.748800 -12.636000 5.677250
-0.702000 -12.636000 5.668998
-0.655200 -12.636000 5.677250
-0.608400 -12.636000 5.667735
-0.561600 -12.636000 5.661775
-0.514800 -12.636000 5.638451
-0.468000 -12.636000 5.616781
-0.421200 -12.636000 5.616781
-0.374400 -12.636000 5.610450
-0.327600 -12.636000 5.600524
-0.280800 -12.636000 5.600524
-0.234000 -12.636000 5.600524
-0.187200 -12.636000 5.603709
-0.140400 -12.636000 5.605941
-0.093600 -12.636000 5.596681
-0.046800 -12.636000 5.603709
0.000000 -12.636000 5.603709
0.046800 -12.636000 5.604330
0.093600 -12.636000 5.597012
0.140400 -12.636000 5.604330
0.187200 -12.636000 5.600845
0.234000 -12.636000 5.609809
0.280800 -12.636000 5.605512
0.327600 -12.636000 5.619062
0.374400 -12.636000 5.622848
0.421200 -12.636000 5.629306
0.468000 -12.636000 5.619522
0.514800 -12.636000 5.630525
0.561600 -12.636000 5.630011
0.608400 -12.636000 5.633501
0.655200 -12.636000 5.619522
0.702000 -12.636000 5.630011
0.748800 -12.636000 5.630525
0.795600 -12.636000 5.645897
0.842400 -12.636000 5.645897
0.889200 -12.636000 5.655434
0.936000 -12.636000 5.654268
0.982800 -12.636000 5.663039
1.029600 -12.636000 5.661621
1.076400 -12.636000 5.661621
1.123200 -12.636000 5.644905
1.170000 -12.636000 5.626337
1.216800 -12.636000 5.619360
1.263600 -12.636000 5.619360
1.310400 -12.636000 5.601210
1.357200 -12.636000 5.603283
1.404000 -12.636000 5.605246
1.450800 -12.636000 5.630244
1.497600 -12.636000 5.630918
1.544400 -12.636000 5.635917
1.591200 -12.636000 5.635917
1.638000 -12.636000 5.646768
1.684800 -12.636000 5.643150
1.731600 -12.636000 5.646622
1.778400 -12.636000 5.643150
1.825200 -12.636000 5.646954
1.872000 -12.636000 5.678897
1.918800 -12.636000 5.678897
1.965600 -12.636000 5.653437
2.012400 -12.636000 5.692954
2.059200 -12.636000 5.664707
2.106000 -12.636000 5.697606
2.152800 -12.636000 5.714176
2.199600 -12.636000 5.714176
2.246400 -12.636000 5.714176
2.293200 -12.636000 5.734193
2.340000 -12.636000 5.734193
2.386800 -12.636000 5.745838
2.433600 -12.636000 5.746038
2.480400 -12.636000 5.734193
2.527200 -12.636000 5.738343
2.574000 -12.636000 5.748711
2.620800 -12.636000 5.751712
2.667600 -12.636000 5.777808
2.714400 -12.636000 5.779199
2.761200 -12.636000 5.792689
2.808000 -12.636000 5.809799
2.854800 -12.636000 5.811597
2.901600 -12.636000 5.811597
2.948400 -12.636000 5.816706
2.995200 -12.636000 5.818763
3.042000 -12.636000 5.835735
3.088800 -12.636000 5.840122
3.135600 -12.636000 5.859495
3.182400 -12.636000 5.866243
3.229200 -12.636000 5.900085
3.276000 -12.636000 5.912079
3.322800 -12.636000 5.924665
3.369600 -12.636000 5.912079
3.416400 -12.636000 5.931970
3.463200 -12.636000 5.932358
3.510000 -12.636000 5.932798
3.556800 -12.636000 5.938361
3.603600 -12.636000 5.940817
3.650400 -12.636000 5.961888
3.697200 -12.636000 5.976978
3.744000 -12.636000 5.982706
3.790800 -12.636000 6.003731
3.837600 -12.636000 6.032493
3.884400 -12.636000 6.048504
3.931200 -12.636000 6.059224
3.978000 -12.636000 6.071785
4.024800 -12.636000 6.071785
4.071600 -12.636000 6.101390
4.118400 -12.636000 6.071785
4.165200 -12.636000 6.071785
4.212000 -12.636000 6.095297
4.258800 -12.636000 6.100871
4.305600 -12.636000 6.121422
4.352400 -12.636000 6.113797
4.399200 -12.636000 6.125163
4.446000 -12.636000 6.128216
4.492800 -12.636000 6.143265
4.539600 -12.636000 6.178805
4.586400 -12.636000 6.189705
4.633200 -12.636000 6.234125
4.680000 -12.636000 6.253734
4.726800 -12.636000 6.285196
4.773600 -12.636000 6.287241
4.820400 -12.636000 6.290337
4.867200 -12.636000 6.305797
4.914000 -12.636000 6.327830
4.960800 -12.636000 6.331600
5.007600 -12.636000 6.338721
5.054400 -12.636000 6.366242
5.101200 -12.636000 6.376785
5.148000 -12.636000 6.393514
5.194800 -12.636000 6.432184
5.241600 -12.636000 6.507899
5.288400 -12.636000 6.514367
5.335200 -12.636000 6.533398
5.382000 -12.636000 6.546118
5.428800 -12.636000 6.553313
5.475600 -12.636000 6.576121
5.522400 -12.636000 6.584301
5.569200 -12.636000 6.611732
5.616000 -12.636000 6.627994
5.662800 -12.636000 6.632803
5.709600 -12.636000 6.658864
5.756400 -12.636000 6.699493
5.803200 -12.636000 6.708867
5.850000 -12.636000 6.738221
5.896800 -12.636000 6.798748
5.943600 -12.636000 6.810193
5.990400 -12.636000 6.805333
6.037200 -12.636000 6.810193
6.084000 -12.636000 6.828561
6.130800 -12.636000 6.842823
6.177600 -12.636000 6.863266
6.224400 -12.636000 6.892980
6.271200 -12.636000 6.924045
6.318000 -12.636000 6.937176
6.364800 -12.636000 6.968302
6.411600 -12.636000 7.018397
6.458400 -12.636000 7.020919
6.505200 -12.636000 7.037244
6.552000 -12.636000 7.053246
6.598800 -12.636000 7.097490
6.645600 -12.636000 7.111725
6.692400 -12.636000 7.144356
6.739200 -12.636000 7.153523
6.786000 -12.636000 7.194680
6.832800 -12.636000 7.218011
6.879600 -12.636000 7.248474
6.926400 -12.636000 7.264629
6.973200 -12.636000 7.292446
7.020000 -12.636000 7.310817
7.066800 -12.636000 7.358013
7.113600 -12.636000 7.376454
7.160400 -12.636000 7.387180
7.207200 -12.636000 7.402609
7.254000 -12.636000 7.439640
7.300800 -12.636000 7.494022
7.347600 -12.636000 7.521957
7.394400 -12.636000 7.579422
7.441200 -12.636000 7.649927
7.488000 -12.636000 7.694559
7.534800 -12.636000 7.720519
7.581600 -12.636000 7.729410
7.628400 -12.636000 7.750541
7.675200 -12.636000 7.785821
7.722000 -12.636000 7.826123
7.768800 -12.636000 7.853759
7.815600 -12.636000 7.888589
7.862400 -12.636000 8.000914
7.909200 -12.636000 8.056560
7.956000 -12.636000 8.103578
8.002800 -12.636000 8.147527
8.049600 -12.636000 8.212495
8.096400 -12.636000 8.296382
8.143200 -12.636000 8.212495
8.190000 -12.636000 8.161792
13.899600 -12.636000 7.690973
13.946400 -12.636000 7.699613
13.993200 -12.636000 7.717259
14.040000 -12.636000 7.721316
14.180400 -12.636000 7.717515
14.882400 -12.636000 7.793320
14.929200 -12.636000 7.800698
14.976000 -12.636000 7.803184
15.022800 -12.636000 7.803184
15.069600 -12.636000 7.795851
15.116400 -12.636000 7.790068
15.163200 -12.636000 7.784389
15.210000 -12.636000 7.768245
15.256800 -12.636000 7.756330
18.064800 -12.636000 0.508243
18.111600 -12.636000 0.339451
18.532800 -12.636000 -2.320078
18.579600 -12.636000 0.000000
-18.720000 -12.589200 0.000000
-18.673200 -12.589200 0.000000
-18.626400 -12.589200 0.000000
-18.579600 -12.589200 -15.185361
-18.532800 -12.589200 -15.158951
-18.486000 -12.589200 -15.146826
-18.439200 -12.589200 -15.132547
-18.392400 -12.589200 -15.075224
-18.345600 -12.589200 -15.074280
-18.298800 -12.589200 -15.042256
-18.252000 -12.589200 -15.007195
-18.205200 -12.589200 -14.997496
-18.158400 -12.589200 -14.972567
-18.111600 -12.589200 -14.969506
-18.064800 -12.589200 -14.955598
-18.018000 -12.589200 -14.919434
-17.971200 -12.589200 -14.906592
-17.924400 -12.589200 -14.900320
-17.877600 -12.589200 -14.902466
-17.830800 -12.589200 -14.902466
-17.784000 -12.589200 -14.881772
-17.737200 -12.589200 -14.842732
-17.690400 -12.589200 -14.840136
-17.643600 -12.589200 -14.805151
-17.596800 -12.589200 -14.759511
-17.550000 -12.589200 -14.740061
-17.503200 -12.589200 -14.661324
-17.456400 -12.589200 -14.617707
-17.409600 -12.589200 -14.593891
-17.362800 -12.589200 -14.564584
-17.316000 -12.589200 -14.558797
-17.269200 -12.589200 -14.558797
-17.222400 -12.589200 -14.576447
-17.175600 -12.589200 -14.576447
-17.128800 -12.589200 -14.568918
-17.082000 -12.589200 -14.528914
-17.035200 -12.589200 -14.467295
-16.988400 -12.589200 -14.447708
-16.941600 -12.589200 -14.422771
-16.894800 -12.589200 -14.399689
-16.848000 -12.589200 -14.366442
-16.801200 -12.589200 -14.336352
-16.754400 -12.589200 -14.323273
-16.707600 -12.589200 -14.223539
-16.660800 -12.589200 -14.145388
-16.614000 -12.589200 -14.077792
-15.444000 -12.589200 5.100452
-15.397200 -12.589200 5.143811
-15.350400 -12.589200 5.160640
-15.303600 -12.589200 5.195535
-15.256800 -12.589200 5.221999
-15.210000 -12.589200 5.257649
-15.163200 -12.589200 5.267777
-15.116400 -12.589200 5.280673
-15.069600 -12.589200 5.307588
-15.022800 -12.589200 5.327241
-14.976000 -12.589200 5.348798
-14.929200 -12.589200 5.363076
-14.882400 -12.589200 5.384120
-14.835600 -12.589200 5.401565
-14.788800 -12.589200 5.411120
-14.742000 -12.589200 5.415244
-14.695200 -12.589200 5.425403
-14.648400 -12.589200 5.425403
-14.601600 -12.589200 5.426529
-14.554800 -12.589200 5.429914
-14.508000 -12.589200 5.436555
-14.461200 -12.589200 5.443540
-14.414400 -12.589200 5.444472
-14.367600 -12.589200 5.450628
-14.320800 -12.589200 5.457792
-14.274000 -12.589200 5.472051
-14.227200 -12.589200 5.474879
-14.180400 -12.589200 5.484151
-14.133600 -12.589200 5.494518
-14.086800 -12.589200 5.519313
-14.040000 -12.589200 5.539794
-13.993200 -12.589200 5.552205
-13.946400 -12.589200 5.562336
-6.037200 -12.589200 10.416797
-5.990400 -12.589200 9.931096
-5.943600 -12.589200 9.013194
-5.896800 -12.589200 8.567203
-5.850000 -12.589200 8.385717
-5.803200 -12.589200 8.248953
-5.756400 -12.589200 8.156831
-5.709600 -12.589200 8.067023
-5.662800 -12.589200 7.961296
-5.616000 -12.589200 7.902051
-5.569200 -12.589200 7.779863
-5.522400 -12.589200 7.753152
-5.475600 -12.589200 7.684579
-5.428800 -12.589200 7.612629
-5.382000 -12.589200 7.585313
-5.335200 -12.589200 7.548959
-5.288400 -12.589200 7.483636
-5.241600 -12.589200 7.443242
-5.194800 -12.589200 7.382950
-5.148000 -12.589200 7.334856
-5.101200 -12.589200 7.300541
-5.054400 -12.589200 7.242465
-5.007600 -12.589200 7.180285
-4.960800 -12.589200 7.164750
-4.914000 -12.589200 7.141115
-4.867200 -12.589200 7.114954
-4.820400 -12.589200 7.089966
-4.773600 -12.589200 7.045013
-4.726800 -12.589200 7.016667
-4.680000 -12.589200 6.967087
-4.633200 -12.589200 6.945745
-4.586400 -12.589200 6.842714
-4.539600 -12.589200 6.823564
-4.492800 -12.589200 6.822525
-4.446000 -12.589200 6.803607
-4.399200 -12.589200 6.779259
-4.352400 -12.589200 6.768271
-4.305600 -12.589200 6.771836
-4.258800 -12.589200 6.779259
-4.212000 -12.589200 6.757560
-4.165200 -12.589200 6.698647
-4.118400 -12.589200 6.661671
-4.071600 -12.589200 6.638302
-4.024800 -12.589200 6.608585
-3.978000 -12.589200 6.529948
-3.931200 -12.589200 6.499197
-3.884400 -12.589200 6.467697
-3.837600 -12.589200 6.453012
-3.790800 -12.589200 6.459050
-3.744000 -12.589200 6.459050
-3.697200 -12.589200 6.425134
-3.650400 -12.589200 6.410166
-3.603600 -12.589200 6.409273
-3.556800 -12.589200 6.409273
-3.510000 -12.589200 6.378949
-3.463200 -12.589200 6.348008
-3.416400 -12.589200 6.313270
-3.369600 -12.589200 6.286922
-3.322800 -12.589200 6.270784
-3.276000 -12.589200 6.252791
-3.229200 -12.589200 6.201147
-3.182400 -12.589200 6.192948
-3.135600 -12.589200 6.159326
-3.088800 -12.589200 6.128979
-3.042000 -12.589200 6.120605
-2.995200 -12.589200 6.098932
-2.948400 -12.589200 6.096116
-2.901600 -12.589200 6.090734
-2.854800 -12.589200 6.075009
-2.808000 -12.589200 6.072056
-2.761200 -12.589200 6.074870
-2.714400 -12.589200 6.073458
-2.667600 -12.589200 6.069878
-2.620800 -12.589200 6.043757
-2.574000 -12.589200 6.044530
-2.527200 -12.589200 6.053020
-2.480400 -12.589200 6.043757
-2.433600 -12.589200 6.027515
-2.386800 -12.589200 5.972176
-2.340000 -12.589200 5.959701
-2.293200 -12.589200 5.947916
-2.246400 -12.589200 5.905807
-2.199600 -12.589200 5.887009
-2.152800 -12.589200 5.879981
-2.106000 -12.589200 5.879981
-2.059200 -12.589200 5.879204
-2.012400 -12.589200 5.878593
-1.965600 -12.589200 5.873350
-1.918800 -12.589200 5.852272
-1.872000 -12.589200 5.852272
-1.825200 -12.589200 5.851070
-1.778400 -12.589200 5.855072
-1.731600 -12.589200 5.856440
-1.684800 -12.589200 5.855072
-1.638000 -12.589200 5.851132
-1.591200 -12.589200 5.859559
-1.544400 -12.589200 5.860850
-1.497600 -12.589200 5.859153
-1.450800 -12.589200 5.795967
-1.404000 -12.589200 5.780357
-1.357200 -12.589200 5.757515
-1.310400 -12.589200 5.744545
-1.263600 -12.589200 5.736290
-1.216800 -12.589200 5.734015
-1.170000 -12.589200 5.725106
-1.123200 -12.589200 5.720705
-1.076400 -12.589200 5.693167
-1.029600 -12.589200 5.680024
-0.982800 -12.589200 5.676729
-0.936000 -12.589200 5.652719
-0.889200 -12.589200 5.648427
-0.842400 -12.589200 5.648427
-0.795600 -12.589200 5.668998
-0.748800 -12.589200 5.677250
-0.702000 -12.589200 5.667735
-0.655200 -12.589200 5.668998
-0.608400 -12.589200 5.661775
-0.561600 -12.589200 5.661177
-0.514800 -12.589200 5.635716
-0.468000 -12.589200 5.619580
-0.421200 -12.589200 5.616781
-0.374400 -12.589200 5.616781
-0.327600 -12.589200 5.603724
-0.280800 -12.589200 5.600524
-0.234000 -12.589200 5.600524
-0.187200 -12.589200 5.602278
-0.140400 -12.589200 5.602278
-0.093600 -12.589200 5.587247
-0.046800 -12.589200 5.597153
0.000000 -12.589200 5.599537
0.046800 -12.589200 5.600845
0.093600 -12.589200 5.596681
0.140400 -12.589200 5.599537
0.187200 -12.589200 5.599537
0.234000 -12.589200 5.605512
0.280800 -12.589200 5.605512
0.327600 -12.589200 5.615138
0.374400 -12.589200 5.619522
0.421200 -12.589200 5.629306
0.468000 -12.589200 5.619522
0.514800 -12.589200 5.630525
0.561600 -12.589200 5.630011
0.608400 -12.589200 5.633501
0.655200 -12.589200 5.619522
0.702000 -12.589200 5.625813
0.748800 -12.589200 5.630011
0.795600 -12.589200 5.634427
0.842400 -12.589200 5.630011
0.889200 -12.589200 5.654466
0.936000 -12.589200 5.629537
0.982800 -12.589200 5.663006
1.029600 -12.589200 5.661621
1.076400 -12.589200 5.661621
1.123200 -12.589200 5.629537
1.170000 -12.589200 5.626337
1.216800 -12.589200 5.612144
1.263600 -12.589200 5.615329
1.310400 -12.589200 5.604357
1.357200 -12.589200 5.605453
1.404000 -12.589200 5.605453
1.450800 -12.589200 5.630244
1.497600 -12.589200 5.630244
1.544400 -12.589200 5.635917
1.591200 -12.589200 5.635917
1.638000 -12.589200 5.643481
1.684800 -12.589200 5.635917
1.731600 -12.589200 5.643481
1.778400 -12.589200 5.643150
1.825200 -12.589200 5.653437
1.872000 -12.589200 5.667682
1.918800 -12.589200 5.653437
1.965600 -12.589200 5.653437
2.012400 -12.589200 5.664707
2.059200 -12.589200 5.657326
2.106000 -12.589200 5.677321
2.152800 -12.589200 5.691293
2.199600 -12.589200 5.704785
2.246400 -12.589200 5.713044
2.293200 -12.589200 5.722268
2.340000 -12.589200 5.717593
2.386800 -12.589200 5.734193
2.433600 -12.589200 5.736915
2.480400 -12.589200 5.734193
2.527200 -12.589200 5.727738
2.574000 -12.589200 5.751712
2.620800 -12.589200 5.758637
2.667600 -12.589200 5.779199
2.714400 -12.589200 5.779199
2.761200 -12.589200 5.789313
2.808000 -12.589200 5.811597
2.854800 -12.589200 5.814047
2.901600 -12.589200 5.814047
2.948400 -12.589200 5.822843
2.995200 -12.589200 5.822843
3.042000 -12.589200 5.835401
3.088800 -12.589200 5.835735
3.135600 -12.589200 5.846134
3.182400 -12.589200 5.864265
3.229200 -12.589200 5.899975
3.276000 -12.589200 5.900085
3.322800 -12.589200 5.908583
3.369600 -12.589200 5.908583
3.416400 -12.589200 5.926916
3.463200 -12.589200 5.919016
3.510000 -12.589200 5.927996
3.556800 -12.589200 5.932358
3.603600 -12.589200 5.935202
3.650400 -12.589200 5.950547
3.697200 -12.589200 5.961888
3.744000 -12.589200 5.965932
3.790800 -12.589200 5.992347
3.837600 -12.589200 6.003854
3.884400 -12.589200 6.025871
3.931200 -12.589200 6.050888
3.978000 -12.589200 6.072519
4.024800 -12.589200 6.096256
4.071600 -12.589200 6.113067
4.118400 -12.589200 6.113067
4.165200 -12.589200 6.110983
4.212000 -12.589200 6.103595
4.258800 -12.589200 6.108595
4.305600 -12.589200 6.121422
4.352400 -12.589200 6.122253
4.399200 -12.589200 6.127631
4.446000 -12.589200 6.128216
4.492800 -12.589200 6.137097
4.539600 -12.589200 6.174440
4.586400 -12.589200 6.189705
4.633200 -12.589200 6.234125
4.680000 -12.589200 6.253734
4.726800 -12.589200 6.287241
4.773600 -12.589200 6.285196
4.820400 -12.589200 6.288545
4.867200 -12.589200 6.302098
4.914000 -12.589200 6.305797
4.960800 -12.589200 6.305797
5.007600 -12.589200 6.327830
5.054400 -12.589200 6.347666
5.101200 -12.589200 6.376785
5.148000 -12.589200 6.380474
5.194800 -12.589200 6.431174
5.241600 -12.589200 6.449540
5.288400 -12.589200 6.496439
5.335200 -12.589200 6.507899
5.382000 -12.589200 6.533398
5.428800 -12.589200 6.545023
5.475600 -12.589200 6.558625
5.522400 -12.589200 6.576121
5.569200 -12.589200 6.607657
5.616000 -12.589200 6.615676
5.662800 -12.589200 6.632803
5.709600 -12.589200 6.661375
5.756400 -12.589200 6.703311
5.803200 -12.589200 6.729282
5.850000 -12.589200 6.774298
5.896800 -12.589200 6.805333
5.943600 -12.589200 6.819020
5.990400 -12.589200 6.805333
6.037200 -12.589200 6.810193
6.084000 -12.589200 6.831750
6.130800 -12.589200 6.858758
6.177600 -12.589200 6.891614
6.224400 -12.589200 6.924045
6.271200 -12.589200 6.924728
6.318000 -12.589200 6.941194
6.364800 -12.589200 6.983776
6.411600 -12.589200 7.008876
6.458400 -12.589200 7.019573
6.505200 -12.589200 7.037244
6.552000 -12.589200 7.073286
6.598800 -12.589200 7.098849
6.645600 -12.589200 7.103647
6.692400 -12.589200 7.152800
6.739200 -12.589200 7.177444
6.786000 -12.589200 7.215827
6.832800 -12.589200 7.220531
6.879600 -12.589200 7.248474
6.926400 -12.589200 7.267317
6.973200 -12.589200 7.305217
7.020000 -12.589200 7.323596
7.066800 -12.589200 7.359736
7.113600 -12.589200 7.378074
7.160400 -12.589200 7.390962
7.207200 -12.589200 7.403109
7.254000 -12.589200 7.457387
7.300800 -12.589200 7.494022
7.347600 -12.589200 7.521957
7.394400 -12.589200 7.579422
7.441200 -12.589200 7.667615
7.488000 -12.589200 7.715149
7.534800 -12.589200 7.763017
7.581600 -12.589200 7.785821
7.628400 -12.589200 7.785821
7.675200 -12.589200 7.800920
7.722000 -12.589200 7.834336
7.768800 -12.589200 7.860887
7.815600 -12.589200 7.888633
7.862400 -12.589200 8.008787
7.909200 -12.589200 8.061647
7.956000 -12.589200 8.103578
8.002800 -12.589200 8.147527
8.049600 -12.589200 8.177786
8.096400 -12.589200 8.190318
8.143200 -12.589200 8.161792
8.190000 -12.589200 8.132695
8.236800 -12.589200 7.762704
13.993200 -12.589200 7.711997
14.320800 -12.589200 7.700871
14.367600 -12.589200 7.706282
14.976000 -12.589200 7.813901
15.022800 -12.589200 7.810158
15.069600 -12.589200 7.810158
15.116400 -12.589200 7.810158
15.256800 -12.589200 7.795173
17.409600 -12.589200 3.838996
-18.720000 -12.542400 0.000000
-18.673200 -12.542400 0.000000
-18.626400 -12.542400 0.000000
-18.579600 -12.542400 -15.164725
-18.532800 -12.542400 -15.146826
-18.486000 -12.542400 -15.142896
-18.439200 -12.542400 -15.137877
-18.392400 -12.542400 -15.129750
-18.345600 -12.542400 -15.107052
-18.298800 -12.542400 -15.084900
-18.252000 -12.542400 -15.007195
-18.205200 -12.542400 -14.997496
-18.158400 -12.542400 -14.972567
-18.111600 -12.542400 -14.969506
-18.064800 -12.542400 -14.954050
-18.018000 -12.542400 -14.919434
-17.971200 -12.542400 -14.906592
-17.924400 -12.542400 -14.902466
-17.877600 -12.542400 -14.903335
-17.830800 -12.542400 -14.903335
-17.784000 -12.542400 -14.887724
-17.737200 -12.542400 -14.840136
-17.690400 -12.542400 -14.840136
-17.643600 -12.542400 -14.805151
-17.596800 -12.542400 -14.783226
-17.550000 -12.542400 -14.744930
-17.503200 -12.542400 -14.722648
-17.456400 -12.542400 -14.617707
-17.409600 -12.542400 -14.593891
-17.362800 -12.542400 -14.577627
-17.316000 -12.542400 -14.549622
-17.269200 -12.542400 -14.528914
-17.222400 -12.542400 -14.549622
-17.175600 -12.542400 -14.549622
-17.128800 -12.542400 -14.521487
-17.082000 -12.542400 -14.501044
-17.035200 -12.542400 -14.451702
-16.988400 -12.542400 -14.447708
-16.941600 -12.542400 -14.422360
-16.894800 -12.542400 -14.378626
-16.848000 -12.542400 -14.351555
-16.801200 -12.542400 -14.319271
-16.754400 -12.542400 -14.287333
-16.707600 -12.542400 -14.205314
-16.660800 -12.542400 -14.090885
-16.286400 -12.542400 -11.573757
-15.490800 -12.542400 5.084034
-15.444000 -12.542400 5.120827
-15.397200 -12.542400 5.160640
-15.350400 -12.542400 5.195535
-15.303600 -12.542400 5.217993
-15.256800 -12.542400 5.250211
-15.210000 -12.542400 5.265373
-15.163200 -12.542400 5.280673
-15.116400 -12.542400 5.296720
-15.069600 -12.542400 5.327241
-15.022800 -12.542400 5.343608
-14.976000 -12.542400 5.365141
-14.929200 -12.542400 5.377721
-14.882400 -12.542400 5.389900
-14.835600 -12.542400 5.406503
-14.788800 -12.542400 5.413716
-14.742000 -12.542400 5.428897
-14.695200 -12.542400 5.439546
-14.648400 -12.542400 5.442689
-14.601600 -12.542400 5.444472
-14.554800 -12.542400 5.445481
-14.508000 -12.542400 5.444654
-14.461200 -12.542400 5.450628
-14.414400 -12.542400 5.456416
-14.367600 -12.542400 5.462322
-14.320800 -12.542400 5.470704
-14.274000 -12.542400 5.482425
-14.227200 -12.542400 5.485698
-14.180400 -12.542400 5.490972
-14.133600 -12.542400 5.512412
-14.086800 -12.542400 5.539794
-14.040000 -12.542400 5.554272
-13.993200 -12.542400 5.569736
-6.037200 -12.542400 10.416797
-5.990400 -12.542400 9.934212
-5.943600 -12.542400 8.770644
-5.896800 -12.542400 8.509588
-5.850000 -12.542400 8.369728
-5.803200 -12.542400 8.248953
-5.756400 -12.542400 8.149904
-5.709600 -12.542400 8.036032
-5.662800 -12.542400 7.954099
-5.616000 -12.542400 7.888571
-5.569200 -12.542400 7.788398
-5.522400 -12.542400 7.759460
-5.475600 -12.542400 7.684579
-5.428800 -12.542400 7.626978
-5.382000 -12.542400 7.563801
-5.335200 -12.542400 7.548592
-5.288400 -12.542400 7.494745
-5.241600 -12.542400 7.443242
[truncated: 6,397,143 more chars]
