# Supplementary material for: Case study of 3D fingerprints applications
Source: PLoS One. 2017 Apr 11;12(4):e0175261. doi: 10.1371/journal.pone.0175261 (PMC5388323; doi:10.1371/journal.pone.0175261)
Supplement: S1 Database — (ZIP) [file pone.0175261.s001.zip › S1_Database/S1_Database_Session2-3D finger point cloud data/cjr_r4_g_2.txt]

-18.720000 -14.040000 0.000000
-18.673200 -14.040000 0.000000
-18.626400 -14.040000 0.000000
-18.579600 -14.040000 0.000000
-18.532800 -14.040000 0.000000
-18.486000 -14.040000 0.000000
-18.439200 -14.040000 0.000000
-18.392400 -14.040000 0.000000
-18.345600 -14.040000 0.000000
-18.298800 -14.040000 0.000000
-18.252000 -14.040000 0.000000
-18.205200 -14.040000 0.000000
-18.158400 -14.040000 0.000000
-18.111600 -14.040000 0.000000
-18.064800 -14.040000 0.000000
-18.018000 -14.040000 0.000000
-17.971200 -14.040000 0.000000
-17.924400 -14.040000 0.000000
-17.877600 -14.040000 0.000000
-17.830800 -14.040000 0.000000
-17.784000 -14.040000 0.000000
-17.737200 -14.040000 0.000000
-17.690400 -14.040000 0.000000
-17.643600 -14.040000 0.000000
-17.596800 -14.040000 0.000000
-17.550000 -14.040000 0.000000
-17.503200 -14.040000 0.000000
-17.456400 -14.040000 0.000000
-17.409600 -14.040000 0.000000
-17.362800 -14.040000 0.000000
-17.316000 -14.040000 0.000000
-17.269200 -14.040000 0.000000
-17.222400 -14.040000 0.000000
-17.175600 -14.040000 0.000000
-17.128800 -14.040000 0.000000
-17.082000 -14.040000 0.000000
-17.035200 -14.040000 0.000000
-16.988400 -14.040000 0.000000
-16.941600 -14.040000 0.000000
-16.894800 -14.040000 0.000000
-16.848000 -14.040000 0.000000
-16.801200 -14.040000 0.000000
-16.754400 -14.040000 0.000000
-16.707600 -14.040000 0.000000
-16.660800 -14.040000 0.000000
-16.614000 -14.040000 0.000000
-16.567200 -14.040000 0.000000
-16.520400 -14.040000 0.000000
-16.473600 -14.040000 0.000000
-16.426800 -14.040000 0.000000
-16.380000 -14.040000 0.000000
-16.333200 -14.040000 0.000000
-16.286400 -14.040000 0.000000
-16.239600 -14.040000 0.000000
-16.192800 -14.040000 0.000000
-16.146000 -14.040000 0.000000
-16.099200 -14.040000 0.000000
-16.052400 -14.040000 0.000000
-16.005600 -14.040000 0.000000
-15.958800 -14.040000 0.000000
-15.912000 -14.040000 0.000000
-15.865200 -14.040000 0.000000
-15.818400 -14.040000 0.000000
-15.771600 -14.040000 0.000000
-14.274000 -14.040000 0.000000
-14.227200 -14.040000 0.000000
-14.180400 -14.040000 0.000000
-14.133600 -14.040000 0.000000
-14.086800 -14.040000 0.000000
-14.040000 -14.040000 0.000000
-13.993200 -14.040000 0.000000
-13.946400 -14.040000 0.000000
-13.899600 -14.040000 0.000000
-13.852800 -14.040000 0.000000
-13.806000 -14.040000 0.000000
-13.759200 -14.040000 0.000000
-13.712400 -14.040000 0.000000
-13.665600 -14.040000 0.000000
-13.618800 -14.040000 0.000000
-13.572000 -14.040000 0.000000
-13.525200 -14.040000 0.000000
-13.478400 -14.040000 0.000000
-13.431600 -14.040000 0.000000
-13.384800 -14.040000 0.000000
-13.338000 -14.040000 0.000000
-13.291200 -14.040000 0.000000
-13.244400 -14.040000 0.000000
-13.197600 -14.040000 0.000000
-13.150800 -14.040000 0.000000
-13.104000 -14.040000 0.000000
-13.057200 -14.040000 0.000000
-13.010400 -14.040000 0.000000
-12.963600 -14.040000 0.000000
-12.916800 -14.040000 0.000000
-12.870000 -14.040000 0.000000
-12.823200 -14.040000 0.000000
-6.879600 -14.040000 0.000000
-6.832800 -14.040000 0.000000
-6.786000 -14.040000 0.000000
-6.739200 -14.040000 0.000000
-6.692400 -14.040000 0.000000
-6.645600 -14.040000 0.000000
-6.598800 -14.040000 0.000000
-6.552000 -14.040000 0.000000
-6.505200 -14.040000 0.000000
-6.458400 -14.040000 0.000000
-6.411600 -14.040000 0.000000
-6.364800 -14.040000 0.000000
-6.318000 -14.040000 0.000000
-6.271200 -14.040000 0.000000
-6.224400 -14.040000 0.000000
-6.177600 -14.040000 0.000000
-6.130800 -14.040000 0.000000
-6.084000 -14.040000 0.000000
-6.037200 -14.040000 0.000000
-5.990400 -14.040000 0.000000
-5.943600 -14.040000 0.000000
-5.896800 -14.040000 0.000000
-5.850000 -14.040000 0.000000
-5.803200 -14.040000 0.000000
-5.756400 -14.040000 0.000000
-5.709600 -14.040000 0.000000
-5.662800 -14.040000 0.000000
-5.616000 -14.040000 0.000000
-5.569200 -14.040000 0.000000
-5.522400 -14.040000 0.000000
-5.475600 -14.040000 0.000000
-5.428800 -14.040000 0.000000
-5.382000 -14.040000 0.000000
-5.335200 -14.040000 0.000000
-5.288400 -14.040000 0.000000
-5.241600 -14.040000 0.000000
-5.194800 -14.040000 0.000000
-5.148000 -14.040000 0.000000
-5.101200 -14.040000 0.000000
-5.054400 -14.040000 0.000000
-5.007600 -14.040000 0.000000
-4.960800 -14.040000 0.000000
-4.914000 -14.040000 0.000000
-4.867200 -14.040000 0.000000
-4.820400 -14.040000 0.000000
-4.773600 -14.040000 0.000000
-4.726800 -14.040000 0.000000
-4.680000 -14.040000 0.000000
-4.633200 -14.040000 0.000000
-4.586400 -14.040000 0.000000
-4.539600 -14.040000 0.000000
-4.492800 -14.040000 0.000000
-4.446000 -14.040000 0.000000
-4.399200 -14.040000 0.000000
-4.352400 -14.040000 0.000000
-4.305600 -14.040000 0.000000
-4.258800 -14.040000 0.000000
-4.212000 -14.040000 0.000000
-4.165200 -14.040000 0.000000
-4.118400 -14.040000 0.000000
-4.071600 -14.040000 0.000000
-4.024800 -14.040000 0.000000
-3.978000 -14.040000 0.000000
-3.931200 -14.040000 0.000000
-3.884400 -14.040000 0.000000
-3.837600 -14.040000 0.000000
-3.790800 -14.040000 0.000000
-3.744000 -14.040000 0.000000
-3.697200 -14.040000 0.000000
-3.650400 -14.040000 0.000000
-3.603600 -14.040000 0.000000
-3.556800 -14.040000 0.000000
-3.510000 -14.040000 0.000000
-3.463200 -14.040000 0.000000
-3.416400 -14.040000 0.000000
-3.369600 -14.040000 0.000000
-3.322800 -14.040000 0.000000
-3.276000 -14.040000 0.000000
-3.229200 -14.040000 0.000000
-3.182400 -14.040000 0.000000
-3.135600 -14.040000 0.000000
-3.088800 -14.040000 0.000000
-3.042000 -14.040000 0.000000
-2.995200 -14.040000 0.000000
-2.948400 -14.040000 0.000000
-2.901600 -14.040000 0.000000
-2.854800 -14.040000 0.000000
-2.808000 -14.040000 0.000000
-2.761200 -14.040000 0.000000
-2.714400 -14.040000 0.000000
-2.667600 -14.040000 0.000000
-2.620800 -14.040000 0.000000
-2.574000 -14.040000 0.000000
-2.527200 -14.040000 0.000000
-2.480400 -14.040000 0.000000
-2.433600 -14.040000 0.000000
-2.386800 -14.040000 0.000000
-2.340000 -14.040000 0.000000
-2.293200 -14.040000 0.000000
-2.246400 -14.040000 0.000000
-2.199600 -14.040000 0.000000
-2.152800 -14.040000 0.000000
-2.106000 -14.040000 0.000000
-2.059200 -14.040000 0.000000
-2.012400 -14.040000 0.000000
-1.965600 -14.040000 0.000000
-1.918800 -14.040000 0.000000
-1.872000 -14.040000 0.000000
-1.825200 -14.040000 0.000000
-1.778400 -14.040000 0.000000
-1.731600 -14.040000 0.000000
-1.684800 -14.040000 0.000000
-1.638000 -14.040000 0.000000
-1.591200 -14.040000 0.000000
-1.544400 -14.040000 0.000000
-1.497600 -14.040000 0.000000
-1.450800 -14.040000 0.000000
-1.404000 -14.040000 0.000000
-1.357200 -14.040000 0.000000
-1.310400 -14.040000 0.000000
-1.263600 -14.040000 0.000000
-1.216800 -14.040000 0.000000
-1.170000 -14.040000 0.000000
-1.123200 -14.040000 0.000000
-1.076400 -14.040000 0.000000
-1.029600 -14.040000 0.000000
-0.982800 -14.040000 0.000000
-0.936000 -14.040000 0.000000
-0.889200 -14.040000 0.000000
-0.842400 -14.040000 0.000000
-0.795600 -14.040000 0.000000
-0.748800 -14.040000 0.000000
-0.702000 -14.040000 0.000000
-0.655200 -14.040000 0.000000
-0.608400 -14.040000 0.000000
-0.561600 -14.040000 0.000000
-0.514800 -14.040000 0.000000
-0.468000 -14.040000 0.000000
-0.421200 -14.040000 0.000000
-0.374400 -14.040000 0.000000
-0.327600 -14.040000 0.000000
-0.280800 -14.040000 0.000000
-0.234000 -14.040000 0.000000
-0.187200 -14.040000 0.000000
-0.140400 -14.040000 0.000000
-0.093600 -14.040000 0.000000
-0.046800 -14.040000 0.000000
0.000000 -14.040000 0.000000
0.046800 -14.040000 0.000000
0.093600 -14.040000 0.000000
0.140400 -14.040000 0.000000
0.187200 -14.040000 0.000000
0.234000 -14.040000 0.000000
0.280800 -14.040000 0.000000
0.327600 -14.040000 0.000000
0.374400 -14.040000 0.000000
0.421200 -14.040000 0.000000
0.468000 -14.040000 0.000000
0.514800 -14.040000 0.000000
0.561600 -14.040000 0.000000
0.608400 -14.040000 0.000000
0.655200 -14.040000 0.000000
0.702000 -14.040000 0.000000
0.748800 -14.040000 0.000000
0.795600 -14.040000 0.000000
0.842400 -14.040000 0.000000
0.889200 -14.040000 0.000000
0.936000 -14.040000 0.000000
0.982800 -14.040000 0.000000
1.029600 -14.040000 0.000000
1.076400 -14.040000 0.000000
1.123200 -14.040000 0.000000
1.170000 -14.040000 0.000000
1.216800 -14.040000 0.000000
1.263600 -14.040000 0.000000
1.310400 -14.040000 0.000000
1.357200 -14.040000 0.000000
1.404000 -14.040000 0.000000
1.450800 -14.040000 0.000000
1.497600 -14.040000 0.000000
1.544400 -14.040000 0.000000
1.591200 -14.040000 0.000000
1.638000 -14.040000 0.000000
1.684800 -14.040000 0.000000
1.731600 -14.040000 0.000000
1.778400 -14.040000 0.000000
1.825200 -14.040000 0.000000
1.872000 -14.040000 0.000000
1.918800 -14.040000 0.000000
1.965600 -14.040000 0.000000
2.012400 -14.040000 0.000000
2.059200 -14.040000 0.000000
2.106000 -14.040000 0.000000
2.152800 -14.040000 0.000000
2.199600 -14.040000 0.000000
2.246400 -14.040000 0.000000
2.293200 -14.040000 0.000000
2.340000 -14.040000 0.000000
2.386800 -14.040000 0.000000
2.433600 -14.040000 0.000000
2.480400 -14.040000 0.000000
2.527200 -14.040000 0.000000
2.574000 -14.040000 0.000000
2.620800 -14.040000 0.000000
2.667600 -14.040000 0.000000
2.714400 -14.040000 0.000000
2.761200 -14.040000 0.000000
2.808000 -14.040000 0.000000
2.854800 -14.040000 0.000000
2.901600 -14.040000 0.000000
2.948400 -14.040000 0.000000
2.995200 -14.040000 0.000000
3.042000 -14.040000 0.000000
3.088800 -14.040000 0.000000
3.135600 -14.040000 0.000000
3.182400 -14.040000 0.000000
3.229200 -14.040000 0.000000
3.276000 -14.040000 0.000000
3.322800 -14.040000 0.000000
3.369600 -14.040000 0.000000
3.416400 -14.040000 0.000000
3.463200 -14.040000 0.000000
3.510000 -14.040000 0.000000
3.556800 -14.040000 0.000000
3.603600 -14.040000 0.000000
3.650400 -14.040000 0.000000
3.697200 -14.040000 0.000000
3.744000 -14.040000 0.000000
3.790800 -14.040000 0.000000
3.837600 -14.040000 0.000000
3.884400 -14.040000 0.000000
3.931200 -14.040000 0.000000
3.978000 -14.040000 0.000000
4.024800 -14.040000 0.000000
4.071600 -14.040000 0.000000
4.118400 -14.040000 0.000000
4.165200 -14.040000 0.000000
4.212000 -14.040000 0.000000
4.258800 -14.040000 0.000000
4.305600 -14.040000 0.000000
4.352400 -14.040000 0.000000
4.399200 -14.040000 0.000000
4.446000 -14.040000 0.000000
4.492800 -14.040000 0.000000
4.539600 -14.040000 0.000000
4.586400 -14.040000 0.000000
4.633200 -14.040000 0.000000
4.680000 -14.040000 0.000000
4.726800 -14.040000 0.000000
4.773600 -14.040000 0.000000
4.820400 -14.040000 0.000000
4.867200 -14.040000 0.000000
4.914000 -14.040000 0.000000
4.960800 -14.040000 0.000000
5.007600 -14.040000 0.000000
5.054400 -14.040000 0.000000
5.101200 -14.040000 0.000000
5.148000 -14.040000 0.000000
5.194800 -14.040000 0.000000
5.241600 -14.040000 0.000000
5.288400 -14.040000 0.000000
5.335200 -14.040000 0.000000
5.382000 -14.040000 0.000000
5.428800 -14.040000 0.000000
5.475600 -14.040000 0.000000
5.522400 -14.040000 0.000000
5.569200 -14.040000 0.000000
5.616000 -14.040000 0.000000
5.662800 -14.040000 0.000000
5.709600 -14.040000 0.000000
5.756400 -14.040000 0.000000
5.803200 -14.040000 0.000000
5.850000 -14.040000 0.000000
5.896800 -14.040000 0.000000
5.943600 -14.040000 0.000000
5.990400 -14.040000 0.000000
6.037200 -14.040000 0.000000
6.084000 -14.040000 0.000000
6.130800 -14.040000 0.000000
6.177600 -14.040000 0.000000
6.224400 -14.040000 0.000000
6.271200 -14.040000 0.000000
6.318000 -14.040000 0.000000
6.364800 -14.040000 0.000000
6.411600 -14.040000 0.000000
6.458400 -14.040000 0.000000
6.505200 -14.040000 0.000000
6.552000 -14.040000 0.000000
6.598800 -14.040000 0.000000
6.645600 -14.040000 0.000000
12.589200 -14.040000 0.000000
12.682800 -14.040000 0.000000
12.823200 -14.040000 0.000000
12.870000 -14.040000 0.000000
12.916800 -14.040000 0.000000
12.963600 -14.040000 0.000000
13.150800 -14.040000 0.000000
13.197600 -14.040000 0.000000
13.244400 -14.040000 0.000000
13.291200 -14.040000 0.000000
13.338000 -14.040000 0.000000
13.384800 -14.040000 0.000000
13.431600 -14.040000 0.000000
13.665600 -14.040000 0.000000
13.712400 -14.040000 0.000000
13.759200 -14.040000 0.000000
14.040000 -14.040000 0.000000
14.086800 -14.040000 0.000000
14.133600 -14.040000 0.000000
14.180400 -14.040000 0.000000
16.380000 -14.040000 0.000000
16.894800 -14.040000 0.000000
16.941600 -14.040000 0.000000
16.988400 -14.040000 0.000000
17.269200 -14.040000 0.000000
17.784000 -14.040000 0.000000
18.486000 -14.040000 0.000000
18.532800 -14.040000 0.000000
18.579600 -14.040000 0.000000
18.626400 -14.040000 0.000000
18.673200 -14.040000 0.000000
-18.720000 -13.993200 0.000000
-18.673200 -13.993200 0.000000
-18.626400 -13.993200 0.000000
-18.579600 -13.993200 0.000000
-18.532800 -13.993200 0.000000
-18.486000 -13.993200 0.000000
-18.439200 -13.993200 0.000000
-18.392400 -13.993200 0.000000
-18.345600 -13.993200 0.000000
-18.298800 -13.993200 0.000000
-18.252000 -13.993200 0.000000
-18.205200 -13.993200 0.000000
-18.158400 -13.993200 0.000000
-18.111600 -13.993200 0.000000
-18.064800 -13.993200 0.000000
-18.018000 -13.993200 0.000000
-17.971200 -13.993200 0.000000
-17.924400 -13.993200 0.000000
-17.877600 -13.993200 0.000000
-17.830800 -13.993200 0.000000
-17.784000 -13.993200 0.000000
-17.737200 -13.993200 0.000000
-17.690400 -13.993200 0.000000
-17.643600 -13.993200 0.000000
-17.596800 -13.993200 0.000000
-17.550000 -13.993200 0.000000
-17.503200 -13.993200 0.000000
-17.456400 -13.993200 0.000000
-17.409600 -13.993200 0.000000
-17.362800 -13.993200 0.000000
-17.316000 -13.993200 0.000000
-17.269200 -13.993200 0.000000
-17.222400 -13.993200 0.000000
-17.175600 -13.993200 0.000000
-17.128800 -13.993200 0.000000
-17.082000 -13.993200 0.000000
-17.035200 -13.993200 0.000000
-16.988400 -13.993200 0.000000
-16.941600 -13.993200 0.000000
-16.894800 -13.993200 0.000000
-16.848000 -13.993200 0.000000
-16.801200 -13.993200 0.000000
-16.754400 -13.993200 0.000000
-16.707600 -13.993200 0.000000
-16.660800 -13.993200 0.000000
-16.614000 -13.993200 0.000000
-16.567200 -13.993200 0.000000
-16.520400 -13.993200 0.000000
-16.473600 -13.993200 0.000000
-16.426800 -13.993200 0.000000
-16.380000 -13.993200 0.000000
-16.333200 -13.993200 0.000000
-16.286400 -13.993200 0.000000
-16.239600 -13.993200 0.000000
-16.192800 -13.993200 0.000000
-16.146000 -13.993200 0.000000
-16.099200 -13.993200 0.000000
-16.052400 -13.993200 0.000000
-16.005600 -13.993200 0.000000
-15.958800 -13.993200 0.000000
-15.912000 -13.993200 0.000000
-15.865200 -13.993200 0.000000
-15.818400 -13.993200 0.000000
-15.771600 -13.993200 0.000000
-14.320800 -13.993200 0.000000
-14.274000 -13.993200 0.000000
-14.227200 -13.993200 0.000000
-14.180400 -13.993200 0.000000
-14.133600 -13.993200 0.000000
-14.086800 -13.993200 0.000000
-14.040000 -13.993200 0.000000
-13.993200 -13.993200 0.000000
-13.946400 -13.993200 0.000000
-13.899600 -13.993200 0.000000
-13.852800 -13.993200 0.000000
-13.806000 -13.993200 0.000000
-13.759200 -13.993200 0.000000
-13.712400 -13.993200 0.000000
-13.665600 -13.993200 0.000000
-13.618800 -13.993200 0.000000
-13.572000 -13.993200 0.000000
-13.525200 -13.993200 0.000000
-13.478400 -13.993200 0.000000
-13.431600 -13.993200 0.000000
-13.384800 -13.993200 0.000000
-13.338000 -13.993200 0.000000
-13.291200 -13.993200 0.000000
-13.244400 -13.993200 0.000000
-13.197600 -13.993200 0.000000
-13.150800 -13.993200 0.000000
-13.104000 -13.993200 0.000000
-13.057200 -13.993200 0.000000
-13.010400 -13.993200 0.000000
-12.963600 -13.993200 0.000000
-12.916800 -13.993200 0.000000
-12.870000 -13.993200 0.000000
-6.879600 -13.993200 0.000000
-6.832800 -13.993200 0.000000
-6.786000 -13.993200 0.000000
-6.739200 -13.993200 0.000000
-6.692400 -13.993200 0.000000
-6.645600 -13.993200 0.000000
-6.598800 -13.993200 0.000000
-6.552000 -13.993200 0.000000
-6.505200 -13.993200 0.000000
-6.458400 -13.993200 0.000000
-6.411600 -13.993200 0.000000
-6.364800 -13.993200 0.000000
-6.318000 -13.993200 0.000000
-6.271200 -13.993200 0.000000
-6.224400 -13.993200 0.000000
-6.177600 -13.993200 0.000000
-6.130800 -13.993200 0.000000
-6.084000 -13.993200 0.000000
-6.037200 -13.993200 0.000000
-5.990400 -13.993200 0.000000
-5.943600 -13.993200 0.000000
-5.896800 -13.993200 0.000000
-5.850000 -13.993200 0.000000
-5.803200 -13.993200 0.000000
-5.756400 -13.993200 0.000000
-5.709600 -13.993200 0.000000
-5.662800 -13.993200 0.000000
-5.616000 -13.993200 0.000000
-5.569200 -13.993200 0.000000
-5.522400 -13.993200 0.000000
-5.475600 -13.993200 0.000000
-5.428800 -13.993200 0.000000
-5.382000 -13.993200 0.000000
-5.335200 -13.993200 0.000000
-5.288400 -13.993200 0.000000
-5.241600 -13.993200 0.000000
-5.194800 -13.993200 0.000000
-5.148000 -13.993200 0.000000
-5.101200 -13.993200 0.000000
-5.054400 -13.993200 0.000000
-5.007600 -13.993200 0.000000
-4.960800 -13.993200 0.000000
-4.914000 -13.993200 0.000000
-4.867200 -13.993200 0.000000
-4.820400 -13.993200 0.000000
-4.773600 -13.993200 0.000000
-4.726800 -13.993200 0.000000
-4.680000 -13.993200 0.000000
-4.633200 -13.993200 0.000000
-4.586400 -13.993200 0.000000
-4.539600 -13.993200 0.000000
-4.492800 -13.993200 0.000000
-4.446000 -13.993200 0.000000
-4.399200 -13.993200 0.000000
-4.352400 -13.993200 0.000000
-4.305600 -13.993200 0.000000
-4.258800 -13.993200 0.000000
-4.212000 -13.993200 0.000000
-4.165200 -13.993200 0.000000
-4.118400 -13.993200 0.000000
-4.071600 -13.993200 0.000000
-4.024800 -13.993200 0.000000
-3.978000 -13.993200 0.000000
-3.931200 -13.993200 0.000000
-3.884400 -13.993200 0.000000
-3.837600 -13.993200 0.000000
-3.790800 -13.993200 0.000000
-3.744000 -13.993200 0.000000
-3.697200 -13.993200 0.000000
-3.650400 -13.993200 0.000000
-3.603600 -13.993200 0.000000
-3.556800 -13.993200 0.000000
-3.510000 -13.993200 0.000000
-3.463200 -13.993200 0.000000
-3.416400 -13.993200 0.000000
-3.369600 -13.993200 0.000000
-3.322800 -13.993200 0.000000
-3.276000 -13.993200 0.000000
-3.229200 -13.993200 0.000000
-3.182400 -13.993200 0.000000
-3.135600 -13.993200 0.000000
-3.088800 -13.993200 0.000000
-3.042000 -13.993200 0.000000
-2.995200 -13.993200 0.000000
-2.948400 -13.993200 0.000000
-2.901600 -13.993200 0.000000
-2.854800 -13.993200 0.000000
-2.808000 -13.993200 0.000000
-2.761200 -13.993200 0.000000
-2.714400 -13.993200 0.000000
-2.667600 -13.993200 0.000000
-2.620800 -13.993200 0.000000
-2.574000 -13.993200 0.000000
-2.527200 -13.993200 0.000000
-2.480400 -13.993200 0.000000
-2.433600 -13.993200 0.000000
-2.386800 -13.993200 0.000000
-2.340000 -13.993200 0.000000
-2.293200 -13.993200 0.000000
-2.246400 -13.993200 0.000000
-2.199600 -13.993200 0.000000
-2.152800 -13.993200 0.000000
-2.106000 -13.993200 0.000000
-2.059200 -13.993200 0.000000
-2.012400 -13.993200 0.000000
-1.965600 -13.993200 0.000000
-1.918800 -13.993200 0.000000
-1.872000 -13.993200 0.000000
-1.825200 -13.993200 0.000000
-1.778400 -13.993200 0.000000
-1.731600 -13.993200 0.000000
-1.684800 -13.993200 0.000000
-1.638000 -13.993200 0.000000
-1.591200 -13.993200 0.000000
-1.544400 -13.993200 0.000000
-1.497600 -13.993200 0.000000
-1.450800 -13.993200 0.000000
-1.404000 -13.993200 0.000000
-1.357200 -13.993200 0.000000
-1.310400 -13.993200 0.000000
-1.263600 -13.993200 0.000000
-1.216800 -13.993200 0.000000
-1.170000 -13.993200 0.000000
-1.123200 -13.993200 0.000000
-1.076400 -13.993200 0.000000
-1.029600 -13.993200 0.000000
-0.982800 -13.993200 0.000000
-0.936000 -13.993200 0.000000
-0.889200 -13.993200 0.000000
-0.842400 -13.993200 0.000000
-0.795600 -13.993200 0.000000
-0.748800 -13.993200 0.000000
-0.702000 -13.993200 0.000000
-0.655200 -13.993200 0.000000
-0.608400 -13.993200 0.000000
-0.561600 -13.993200 0.000000
-0.514800 -13.993200 0.000000
-0.468000 -13.993200 0.000000
-0.421200 -13.993200 0.000000
-0.374400 -13.993200 0.000000
-0.327600 -13.993200 0.000000
-0.280800 -13.993200 0.000000
-0.234000 -13.993200 0.000000
-0.187200 -13.993200 0.000000
-0.140400 -13.993200 0.000000
-0.093600 -13.993200 0.000000
-0.046800 -13.993200 0.000000
0.000000 -13.993200 0.000000
0.046800 -13.993200 0.000000
0.093600 -13.993200 0.000000
0.140400 -13.993200 0.000000
0.187200 -13.993200 0.000000
0.234000 -13.993200 0.000000
0.280800 -13.993200 0.000000
0.327600 -13.993200 0.000000
0.374400 -13.993200 0.000000
0.421200 -13.993200 0.000000
0.468000 -13.993200 0.000000
0.514800 -13.993200 0.000000
0.561600 -13.993200 0.000000
0.608400 -13.993200 0.000000
0.655200 -13.993200 0.000000
0.702000 -13.993200 0.000000
0.748800 -13.993200 0.000000
0.795600 -13.993200 0.000000
0.842400 -13.993200 0.000000
0.889200 -13.993200 0.000000
0.936000 -13.993200 0.000000
0.982800 -13.993200 0.000000
1.029600 -13.993200 0.000000
1.076400 -13.993200 0.000000
1.123200 -13.993200 0.000000
1.170000 -13.993200 0.000000
1.216800 -13.993200 0.000000
1.263600 -13.993200 0.000000
1.310400 -13.993200 0.000000
1.357200 -13.993200 0.000000
1.404000 -13.993200 0.000000
1.450800 -13.993200 0.000000
1.497600 -13.993200 0.000000
1.544400 -13.993200 0.000000
1.591200 -13.993200 0.000000
1.638000 -13.993200 0.000000
1.684800 -13.993200 0.000000
1.731600 -13.993200 0.000000
1.778400 -13.993200 0.000000
1.825200 -13.993200 0.000000
1.872000 -13.993200 0.000000
1.918800 -13.993200 0.000000
1.965600 -13.993200 0.000000
2.012400 -13.993200 0.000000
2.059200 -13.993200 0.000000
2.106000 -13.993200 0.000000
2.152800 -13.993200 0.000000
2.199600 -13.993200 0.000000
2.246400 -13.993200 0.000000
2.293200 -13.993200 0.000000
2.340000 -13.993200 0.000000
2.386800 -13.993200 0.000000
2.433600 -13.993200 0.000000
2.480400 -13.993200 0.000000
2.527200 -13.993200 0.000000
2.574000 -13.993200 0.000000
2.620800 -13.993200 0.000000
2.667600 -13.993200 0.000000
2.714400 -13.993200 0.000000
2.761200 -13.993200 0.000000
2.808000 -13.993200 0.000000
2.854800 -13.993200 0.000000
2.901600 -13.993200 0.000000
2.948400 -13.993200 0.000000
2.995200 -13.993200 0.000000
3.042000 -13.993200 0.000000
3.088800 -13.993200 0.000000
3.135600 -13.993200 0.000000
3.182400 -13.993200 0.000000
3.229200 -13.993200 0.000000
3.276000 -13.993200 0.000000
3.322800 -13.993200 0.000000
3.369600 -13.993200 0.000000
3.416400 -13.993200 0.000000
3.463200 -13.993200 0.000000
3.510000 -13.993200 0.000000
3.556800 -13.993200 0.000000
3.603600 -13.993200 0.000000
3.650400 -13.993200 0.000000
3.697200 -13.993200 0.000000
3.744000 -13.993200 0.000000
3.790800 -13.993200 0.000000
3.837600 -13.993200 0.000000
3.884400 -13.993200 0.000000
3.931200 -13.993200 0.000000
3.978000 -13.993200 0.000000
4.024800 -13.993200 0.000000
4.071600 -13.993200 0.000000
4.118400 -13.993200 0.000000
4.165200 -13.993200 0.000000
4.212000 -13.993200 0.000000
4.258800 -13.993200 0.000000
4.305600 -13.993200 0.000000
4.352400 -13.993200 0.000000
4.399200 -13.993200 0.000000
4.446000 -13.993200 0.000000
4.492800 -13.993200 0.000000
4.539600 -13.993200 0.000000
4.586400 -13.993200 0.000000
4.633200 -13.993200 0.000000
4.680000 -13.993200 0.000000
4.726800 -13.993200 0.000000
4.773600 -13.993200 0.000000
4.820400 -13.993200 0.000000
4.867200 -13.993200 0.000000
4.914000 -13.993200 0.000000
4.960800 -13.993200 0.000000
5.007600 -13.993200 0.000000
5.054400 -13.993200 0.000000
5.101200 -13.993200 0.000000
5.148000 -13.993200 0.000000
5.194800 -13.993200 0.000000
5.241600 -13.993200 0.000000
5.288400 -13.993200 0.000000
5.335200 -13.993200 0.000000
5.382000 -13.993200 0.000000
5.428800 -13.993200 0.000000
5.475600 -13.993200 0.000000
5.522400 -13.993200 0.000000
5.569200 -13.993200 0.000000
5.616000 -13.993200 0.000000
5.662800 -13.993200 0.000000
5.709600 -13.993200 0.000000
5.756400 -13.993200 0.000000
5.803200 -13.993200 0.000000
5.850000 -13.993200 0.000000
5.896800 -13.993200 0.000000
5.943600 -13.993200 0.000000
5.990400 -13.993200 0.000000
6.037200 -13.993200 0.000000
6.084000 -13.993200 0.000000
6.130800 -13.993200 0.000000
6.177600 -13.993200 0.000000
6.224400 -13.993200 0.000000
6.271200 -13.993200 0.000000
6.318000 -13.993200 0.000000
6.364800 -13.993200 0.000000
6.411600 -13.993200 0.000000
6.458400 -13.993200 0.000000
6.505200 -13.993200 0.000000
6.552000 -13.993200 0.000000
6.598800 -13.993200 0.000000
6.645600 -13.993200 0.000000
12.495600 -13.993200 0.000000
12.542400 -13.993200 0.000000
12.589200 -13.993200 0.000000
12.636000 -13.993200 0.000000
12.823200 -13.993200 0.000000
12.870000 -13.993200 0.000000
12.916800 -13.993200 0.000000
13.010400 -13.993200 0.000000
13.150800 -13.993200 0.000000
13.197600 -13.993200 0.000000
13.244400 -13.993200 0.000000
13.291200 -13.993200 0.000000
13.338000 -13.993200 0.000000
13.384800 -13.993200 0.000000
13.431600 -13.993200 0.000000
13.618800 -13.993200 0.000000
13.665600 -13.993200 0.000000
13.712400 -13.993200 0.000000
13.806000 -13.993200 0.000000
14.040000 -13.993200 0.000000
14.320800 -13.993200 0.000000
15.303600 -13.993200 0.000000
15.912000 -13.993200 0.000000
15.958800 -13.993200 0.000000
16.707600 -13.993200 0.000000
16.894800 -13.993200 0.000000
18.486000 -13.993200 0.000000
18.532800 -13.993200 0.000000
18.579600 -13.993200 0.000000
18.626400 -13.993200 0.000000
18.673200 -13.993200 0.000000
-18.720000 -13.946400 0.000000
-18.673200 -13.946400 0.000000
-18.626400 -13.946400 0.000000
-18.579600 -13.946400 0.000000
-18.532800 -13.946400 0.000000
-18.486000 -13.946400 0.000000
-18.439200 -13.946400 0.000000
-18.392400 -13.946400 0.000000
-18.345600 -13.946400 0.000000
-18.298800 -13.946400 0.000000
-18.252000 -13.946400 0.000000
-18.205200 -13.946400 0.000000
-18.158400 -13.946400 0.000000
-18.111600 -13.946400 0.000000
-18.064800 -13.946400 0.000000
-18.018000 -13.946400 0.000000
-17.971200 -13.946400 0.000000
-17.924400 -13.946400 0.000000
-17.877600 -13.946400 0.000000
-17.830800 -13.946400 0.000000
-17.784000 -13.946400 0.000000
-17.737200 -13.946400 0.000000
-17.690400 -13.946400 0.000000
-17.643600 -13.946400 0.000000
-17.596800 -13.946400 0.000000
-17.550000 -13.946400 0.000000
-17.503200 -13.946400 0.000000
-17.456400 -13.946400 0.000000
-17.409600 -13.946400 0.000000
-17.362800 -13.946400 0.000000
-17.316000 -13.946400 0.000000
-17.269200 -13.946400 0.000000
-17.222400 -13.946400 0.000000
-17.175600 -13.946400 0.000000
-17.128800 -13.946400 0.000000
-17.082000 -13.946400 0.000000
-17.035200 -13.946400 0.000000
-16.988400 -13.946400 0.000000
-16.941600 -13.946400 0.000000
-16.894800 -13.946400 0.000000
-16.848000 -13.946400 0.000000
-16.801200 -13.946400 0.000000
-16.754400 -13.946400 0.000000
-16.707600 -13.946400 0.000000
-16.660800 -13.946400 0.000000
-16.614000 -13.946400 0.000000
-16.567200 -13.946400 0.000000
-16.520400 -13.946400 0.000000
-16.473600 -13.946400 0.000000
-16.426800 -13.946400 0.000000
-16.380000 -13.946400 0.000000
-16.333200 -13.946400 0.000000
-16.286400 -13.946400 0.000000
-16.239600 -13.946400 0.000000
-16.192800 -13.946400 0.000000
-16.146000 -13.946400 0.000000
-16.099200 -13.946400 0.000000
-16.052400 -13.946400 0.000000
-16.005600 -13.946400 0.000000
-15.958800 -13.946400 0.000000
-15.912000 -13.946400 0.000000
-15.865200 -13.946400 0.000000
-15.818400 -13.946400 0.000000
-14.320800 -13.946400 0.000000
-14.274000 -13.946400 0.000000
-14.227200 -13.946400 0.000000
-14.180400 -13.946400 0.000000
-14.133600 -13.946400 0.000000
-14.086800 -13.946400 0.000000
-14.040000 -13.946400 0.000000
-13.993200 -13.946400 0.000000
-13.946400 -13.946400 0.000000
-13.899600 -13.946400 0.000000
-13.852800 -13.946400 0.000000
-13.806000 -13.946400 0.000000
-13.759200 -13.946400 0.000000
-13.712400 -13.946400 0.000000
-13.665600 -13.946400 0.000000
-13.618800 -13.946400 0.000000
-13.572000 -13.946400 0.000000
-13.525200 -13.946400 0.000000
-13.478400 -13.946400 0.000000
-13.431600 -13.946400 0.000000
-13.384800 -13.946400 0.000000
-13.338000 -13.946400 0.000000
-13.291200 -13.946400 0.000000
-13.244400 -13.946400 0.000000
-13.197600 -13.946400 0.000000
-13.150800 -13.946400 0.000000
-13.104000 -13.946400 0.000000
-13.057200 -13.946400 0.000000
-13.010400 -13.946400 0.000000
-12.963600 -13.946400 0.000000
-12.916800 -13.946400 0.000000
-6.879600 -13.946400 0.000000
-6.832800 -13.946400 0.000000
-6.786000 -13.946400 0.000000
-6.739200 -13.946400 0.000000
-6.692400 -13.946400 0.000000
-6.645600 -13.946400 0.000000
-6.598800 -13.946400 0.000000
-6.552000 -13.946400 0.000000
-6.505200 -13.946400 0.000000
-6.458400 -13.946400 0.000000
-6.411600 -13.946400 0.000000
-6.364800 -13.946400 0.000000
-6.318000 -13.946400 0.000000
-6.271200 -13.946400 0.000000
-6.224400 -13.946400 0.000000
-6.177600 -13.946400 0.000000
-6.130800 -13.946400 0.000000
-6.084000 -13.946400 0.000000
-6.037200 -13.946400 0.000000
-5.990400 -13.946400 0.000000
-5.943600 -13.946400 0.000000
-5.896800 -13.946400 0.000000
-5.850000 -13.946400 0.000000
-5.803200 -13.946400 0.000000
-5.756400 -13.946400 0.000000
-5.709600 -13.946400 0.000000
-5.662800 -13.946400 0.000000
-5.616000 -13.946400 0.000000
-5.569200 -13.946400 0.000000
-5.522400 -13.946400 0.000000
-5.475600 -13.946400 0.000000
-5.428800 -13.946400 0.000000
-5.382000 -13.946400 0.000000
-5.335200 -13.946400 0.000000
-5.288400 -13.946400 0.000000
-5.241600 -13.946400 0.000000
-5.194800 -13.946400 0.000000
-5.148000 -13.946400 0.000000
-5.101200 -13.946400 0.000000
-5.054400 -13.946400 0.000000
-5.007600 -13.946400 0.000000
-4.960800 -13.946400 0.000000
-4.914000 -13.946400 0.000000
-4.867200 -13.946400 0.000000
-4.820400 -13.946400 0.000000
-4.773600 -13.946400 0.000000
-4.726800 -13.946400 0.000000
-4.680000 -13.946400 0.000000
-4.633200 -13.946400 0.000000
-4.586400 -13.946400 0.000000
-4.539600 -13.946400 0.000000
-4.492800 -13.946400 0.000000
-4.446000 -13.946400 0.000000
-4.399200 -13.946400 0.000000
-4.352400 -13.946400 0.000000
-4.305600 -13.946400 0.000000
-4.258800 -13.946400 0.000000
-4.212000 -13.946400 0.000000
-4.165200 -13.946400 0.000000
-4.118400 -13.946400 0.000000
-4.071600 -13.946400 0.000000
-4.024800 -13.946400 0.000000
-3.978000 -13.946400 0.000000
-3.931200 -13.946400 0.000000
-3.884400 -13.946400 0.000000
-3.837600 -13.946400 0.000000
-3.790800 -13.946400 0.000000
-3.744000 -13.946400 0.000000
-3.697200 -13.946400 0.000000
-3.650400 -13.946400 0.000000
-3.603600 -13.946400 0.000000
-3.556800 -13.946400 0.000000
-3.510000 -13.946400 0.000000
-3.463200 -13.946400 0.000000
-3.416400 -13.946400 0.000000
-3.369600 -13.946400 0.000000
-3.322800 -13.946400 0.000000
-3.276000 -13.946400 0.000000
-3.229200 -13.946400 0.000000
-3.182400 -13.946400 0.000000
-3.135600 -13.946400 0.000000
-3.088800 -13.946400 0.000000
-3.042000 -13.946400 0.000000
-2.995200 -13.946400 0.000000
-2.948400 -13.946400 0.000000
-2.901600 -13.946400 0.000000
-2.854800 -13.946400 0.000000
-2.808000 -13.946400 0.000000
-2.761200 -13.946400 0.000000
-2.714400 -13.946400 0.000000
-2.667600 -13.946400 0.000000
-2.620800 -13.946400 0.000000
-2.574000 -13.946400 0.000000
-2.527200 -13.946400 0.000000
-2.480400 -13.946400 0.000000
-2.433600 -13.946400 0.000000
-2.386800 -13.946400 0.000000
-2.340000 -13.946400 0.000000
-2.293200 -13.946400 0.000000
-2.246400 -13.946400 0.000000
-2.199600 -13.946400 0.000000
-2.152800 -13.946400 0.000000
-2.106000 -13.946400 0.000000
-2.059200 -13.946400 0.000000
-2.012400 -13.946400 0.000000
-1.965600 -13.946400 0.000000
-1.918800 -13.946400 0.000000
-1.872000 -13.946400 0.000000
-1.825200 -13.946400 0.000000
-1.778400 -13.946400 0.000000
-1.731600 -13.946400 0.000000
-1.684800 -13.946400 0.000000
-1.638000 -13.946400 0.000000
-1.591200 -13.946400 0.000000
-1.544400 -13.946400 0.000000
-1.497600 -13.946400 0.000000
-1.450800 -13.946400 0.000000
-1.404000 -13.946400 0.000000
-1.357200 -13.946400 0.000000
-1.310400 -13.946400 0.000000
-1.263600 -13.946400 0.000000
-1.216800 -13.946400 0.000000
-1.170000 -13.946400 0.000000
-1.123200 -13.946400 0.000000
-1.076400 -13.946400 0.000000
-1.029600 -13.946400 0.000000
-0.982800 -13.946400 0.000000
-0.936000 -13.946400 0.000000
-0.889200 -13.946400 0.000000
-0.842400 -13.946400 0.000000
-0.795600 -13.946400 0.000000
-0.748800 -13.946400 0.000000
-0.702000 -13.946400 0.000000
-0.655200 -13.946400 0.000000
-0.608400 -13.946400 0.000000
-0.561600 -13.946400 0.000000
-0.514800 -13.946400 0.000000
-0.468000 -13.946400 0.000000
-0.421200 -13.946400 0.000000
-0.374400 -13.946400 0.000000
-0.327600 -13.946400 0.000000
-0.280800 -13.946400 0.000000
-0.234000 -13.946400 0.000000
-0.187200 -13.946400 0.000000
-0.140400 -13.946400 0.000000
-0.093600 -13.946400 0.000000
-0.046800 -13.946400 0.000000
0.000000 -13.946400 0.000000
0.046800 -13.946400 0.000000
0.093600 -13.946400 0.000000
0.140400 -13.946400 0.000000
0.187200 -13.946400 0.000000
0.234000 -13.946400 0.000000
0.280800 -13.946400 0.000000
0.327600 -13.946400 0.000000
0.374400 -13.946400 0.000000
0.421200 -13.946400 0.000000
0.468000 -13.946400 0.000000
0.514800 -13.946400 0.000000
0.561600 -13.946400 0.000000
0.608400 -13.946400 0.000000
0.655200 -13.946400 0.000000
0.702000 -13.946400 0.000000
0.748800 -13.946400 0.000000
0.795600 -13.946400 0.000000
0.842400 -13.946400 0.000000
0.889200 -13.946400 0.000000
0.936000 -13.946400 0.000000
0.982800 -13.946400 0.000000
1.029600 -13.946400 0.000000
1.076400 -13.946400 0.000000
1.123200 -13.946400 0.000000
1.170000 -13.946400 0.000000
1.216800 -13.946400 0.000000
1.263600 -13.946400 0.000000
1.310400 -13.946400 0.000000
1.357200 -13.946400 0.000000
1.404000 -13.946400 0.000000
1.450800 -13.946400 0.000000
1.497600 -13.946400 0.000000
1.544400 -13.946400 0.000000
1.591200 -13.946400 0.000000
1.638000 -13.946400 0.000000
1.684800 -13.946400 0.000000
1.731600 -13.946400 0.000000
1.778400 -13.946400 0.000000
1.825200 -13.946400 0.000000
1.872000 -13.946400 0.000000
1.918800 -13.946400 0.000000
1.965600 -13.946400 0.000000
2.012400 -13.946400 0.000000
2.059200 -13.946400 0.000000
2.106000 -13.946400 0.000000
2.152800 -13.946400 0.000000
2.199600 -13.946400 0.000000
2.246400 -13.946400 0.000000
2.293200 -13.946400 0.000000
2.340000 -13.946400 0.000000
2.386800 -13.946400 0.000000
2.433600 -13.946400 0.000000
2.480400 -13.946400 0.000000
2.527200 -13.946400 0.000000
2.574000 -13.946400 0.000000
2.620800 -13.946400 0.000000
2.667600 -13.946400 0.000000
2.714400 -13.946400 0.000000
2.761200 -13.946400 0.000000
2.808000 -13.946400 0.000000
2.854800 -13.946400 0.000000
2.901600 -13.946400 0.000000
2.948400 -13.946400 0.000000
2.995200 -13.946400 0.000000
3.042000 -13.946400 0.000000
3.088800 -13.946400 0.000000
3.135600 -13.946400 0.000000
3.182400 -13.946400 0.000000
3.229200 -13.946400 0.000000
3.276000 -13.946400 0.000000
3.322800 -13.946400 0.000000
3.369600 -13.946400 0.000000
3.416400 -13.946400 0.000000
3.463200 -13.946400 0.000000
3.510000 -13.946400 0.000000
3.556800 -13.946400 0.000000
3.603600 -13.946400 0.000000
3.650400 -13.946400 0.000000
3.697200 -13.946400 0.000000
3.744000 -13.946400 0.000000
3.790800 -13.946400 0.000000
3.837600 -13.946400 0.000000
3.884400 -13.946400 0.000000
3.931200 -13.946400 0.000000
3.978000 -13.946400 0.000000
4.024800 -13.946400 0.000000
4.071600 -13.946400 0.000000
4.118400 -13.946400 0.000000
4.165200 -13.946400 0.000000
4.212000 -13.946400 0.000000
4.258800 -13.946400 0.000000
4.305600 -13.946400 0.000000
4.352400 -13.946400 0.000000
4.399200 -13.946400 0.000000
4.446000 -13.946400 0.000000
4.492800 -13.946400 0.000000
4.539600 -13.946400 0.000000
4.586400 -13.946400 0.000000
4.633200 -13.946400 0.000000
4.680000 -13.946400 0.000000
4.726800 -13.946400 0.000000
4.773600 -13.946400 0.000000
4.820400 -13.946400 0.000000
4.867200 -13.946400 0.000000
4.914000 -13.946400 0.000000
4.960800 -13.946400 0.000000
5.007600 -13.946400 0.000000
5.054400 -13.946400 0.000000
5.101200 -13.946400 0.000000
5.148000 -13.946400 0.000000
5.194800 -13.946400 0.000000
5.241600 -13.946400 0.000000
5.288400 -13.946400 0.000000
5.335200 -13.946400 0.000000
5.382000 -13.946400 0.000000
5.428800 -13.946400 0.000000
5.475600 -13.946400 0.000000
5.522400 -13.946400 0.000000
5.569200 -13.946400 0.000000
5.616000 -13.946400 0.000000
5.662800 -13.946400 0.000000
5.709600 -13.946400 0.000000
5.756400 -13.946400 0.000000
5.803200 -13.946400 0.000000
5.850000 -13.946400 0.000000
5.896800 -13.946400 0.000000
5.943600 -13.946400 0.000000
5.990400 -13.946400 0.000000
6.037200 -13.946400 0.000000
6.084000 -13.946400 0.000000
6.130800 -13.946400 0.000000
6.177600 -13.946400 0.000000
6.224400 -13.946400 0.000000
6.271200 -13.946400 0.000000
6.318000 -13.946400 0.000000
6.364800 -13.946400 0.000000
6.411600 -13.946400 0.000000
6.458400 -13.946400 0.000000
6.505200 -13.946400 0.000000
6.552000 -13.946400 0.000000
6.598800 -13.946400 0.000000
6.645600 -13.946400 0.000000
12.448800 -13.946400 0.000000
12.495600 -13.946400 0.000000
12.542400 -13.946400 0.000000
13.010400 -13.946400 0.000000
13.104000 -13.946400 0.000000
13.197600 -13.946400 0.000000
13.244400 -13.946400 0.000000
13.291200 -13.946400 0.000000
13.338000 -13.946400 0.000000
13.384800 -13.946400 0.000000
13.431600 -13.946400 0.000000
13.618800 -13.946400 0.000000
13.665600 -13.946400 0.000000
14.180400 -13.946400 0.000000
14.227200 -13.946400 0.000000
14.274000 -13.946400 0.000000
14.367600 -13.946400 0.000000
16.614000 -13.946400 0.000000
18.579600 -13.946400 0.000000
18.626400 -13.946400 0.000000
18.673200 -13.946400 0.000000
-18.720000 -13.899600 0.000000
-18.673200 -13.899600 0.000000
-18.626400 -13.899600 0.000000
-18.579600 -13.899600 -14.714682
-18.532800 -13.899600 -14.697797
-18.486000 -13.899600 -14.661941
-18.439200 -13.899600 -14.651118
-18.392400 -13.899600 -14.623231
-18.345600 -13.899600 -14.622882
-18.298800 -13.899600 -14.565849
-18.252000 -13.899600 -14.553604
-18.205200 -13.899600 -14.541331
-18.158400 -13.899600 -14.509598
-18.111600 -13.899600 -14.493460
-18.064800 -13.899600 -14.475315
-18.018000 -13.899600 -14.413762
-17.971200 -13.899600 -14.410750
-17.924400 -13.899600 -14.391730
-17.877600 -13.899600 -14.353504
-17.830800 -13.899600 -14.353679
-17.784000 -13.899600 -14.372830
-17.737200 -13.899600 -14.345792
-17.690400 -13.899600 -14.327617
-17.643600 -13.899600 -14.314548
-17.596800 -13.899600 -14.305410
-17.550000 -13.899600 -14.298864
-17.503200 -13.899600 -14.249515
-17.456400 -13.899600 -14.221335
-17.409600 -13.899600 -14.202531
-17.362800 -13.899600 -14.177371
-17.316000 -13.899600 -14.162386
-17.269200 -13.899600 -14.132400
-17.222400 -13.899600 -14.132400
-17.175600 -13.899600 -14.123731
-17.128800 -13.899600 -14.097008
-17.082000 -13.899600 -14.090188
-17.035200 -13.899600 -14.087192
-16.988400 -13.899600 -14.087192
-16.941600 -13.899600 -14.068077
-16.894800 -13.899600 -14.067398
-16.848000 -13.899600 -14.050186
-16.801200 -13.899600 -14.038311
-16.754400 -13.899600 -13.979413
-16.707600 -13.899600 -13.966569
-16.660800 -13.899600 -13.947219
-16.614000 -13.899600 -13.911229
-16.567200 -13.899600 -13.881797
-16.520400 -13.899600 -13.868180
-16.473600 -13.899600 -13.836652
-16.426800 -13.899600 -13.831504
-16.380000 -13.899600 -13.821699
-16.333200 -13.899600 -13.814079
-16.286400 -13.899600 -13.807134
-16.239600 -13.899600 -13.795382
-16.192800 -13.899600 -13.769314
-16.146000 -13.899600 -13.757642
-16.099200 -13.899600 -13.711232
-16.052400 -13.899600 -13.690336
-16.005600 -13.899600 -13.627089
-15.958800 -13.899600 -13.587863
-15.912000 -13.899600 -13.569938
-15.865200 -13.899600 -13.531536
-15.818400 -13.899600 -13.305428
-15.537600 -13.899600 -11.350212
-14.367600 -13.899600 5.073413
-14.320800 -13.899600 5.105209
-14.274000 -13.899600 5.151235
-14.227200 -13.899600 5.183262
-14.180400 -13.899600 5.206204
-14.133600 -13.899600 5.256385
-14.086800 -13.899600 5.287111
-14.040000 -13.899600 5.301012
-13.993200 -13.899600 5.326868
-13.946400 -13.899600 5.336968
-13.899600 -13.899600 5.357659
-13.852800 -13.899600 5.365662
-13.806000 -13.899600 5.386935
-13.759200 -13.899600 5.394222
-13.712400 -13.899600 5.410784
-13.665600 -13.899600 5.414912
-13.618800 -13.899600 5.418220
-13.572000 -13.899600 5.424130
-13.525200 -13.899600 5.428463
-13.478400 -13.899600 5.428463
-13.431600 -13.899600 5.431129
-13.384800 -13.899600 5.432196
-13.338000 -13.899600 5.432196
-13.291200 -13.899600 5.431417
-13.244400 -13.899600 5.439730
-13.197600 -13.899600 5.453148
-13.150800 -13.899600 5.466578
-13.104000 -13.899600 5.495747
-13.057200 -13.899600 5.529319
-13.010400 -13.899600 5.596762
-12.963600 -13.899600 5.647960
-12.916800 -13.899600 5.686913
-6.879600 -13.899600 8.087125
-6.832800 -13.899600 8.047896
-6.786000 -13.899600 8.003117
-6.739200 -13.899600 7.951055
-6.692400 -13.899600 7.904790
-6.645600 -13.899600 7.876398
-6.598800 -13.899600 7.852399
-6.552000 -13.899600 7.787364
-6.505200 -13.899600 7.724868
-6.458400 -13.899600 7.665977
-6.411600 -13.899600 7.588841
-6.364800 -13.899600 7.554483
-6.318000 -13.899600 7.497812
-6.271200 -13.899600 7.456890
-6.224400 -13.899600 7.422639
-6.177600 -13.899600 7.392843
-6.130800 -13.899600 7.375386
-6.084000 -13.899600 7.343003
-6.037200 -13.899600 7.282707
-5.990400 -13.899600 7.231168
-5.943600 -13.899600 7.181910
-5.896800 -13.899600 7.132461
-5.850000 -13.899600 7.091821
-5.803200 -13.899600 7.073200
-5.756400 -13.899600 7.036351
-5.709600 -13.899600 7.034401
-5.662800 -13.899600 7.005442
-5.616000 -13.899600 6.983813
-5.569200 -13.899600 6.975036
-5.522400 -13.899600 6.902531
-5.475600 -13.899600 6.875699
-5.428800 -13.899600 6.850589
-5.382000 -13.899600 6.802848
-5.335200 -13.899600 6.778423
-5.288400 -13.899600 6.758985
-5.241600 -13.899600 6.747346
-5.194800 -13.899600 6.740961
-5.148000 -13.899600 6.664020
-5.101200 -13.899600 6.653997
-5.054400 -13.899600 6.628906
-5.007600 -13.899600 6.628906
-4.960800 -13.899600 6.612883
-4.914000 -13.899600 6.576320
-4.867200 -13.899600 6.549135
-4.820400 -13.899600 6.467583
-4.773600 -13.899600 6.467583
-4.726800 -13.899600 6.429852
-4.680000 -13.899600 6.415365
-4.633200 -13.899600 6.403291
-4.586400 -13.899600 6.394461
-4.539600 -13.899600 6.389117
-4.492800 -13.899600 6.382125
-4.446000 -13.899600 6.362115
-4.399200 -13.899600 6.315949
-4.352400 -13.899600 6.268621
-4.305600 -13.899600 6.268546
-4.258800 -13.899600 6.249374
-4.212000 -13.899600 6.258908
-4.165200 -13.899600 6.232130
-4.118400 -13.899600 6.218235
-4.071600 -13.899600 6.216321
-4.024800 -13.899600 6.209211
-3.978000 -13.899600 6.192262
-3.931200 -13.899600 6.172574
-3.884400 -13.899600 6.170319
-3.837600 -13.899600 6.152230
-3.790800 -13.899600 6.150178
-3.744000 -13.899600 6.145385
-3.697200 -13.899600 6.145385
-3.650400 -13.899600 6.147929
-3.603600 -13.899600 6.135549
-3.556800 -13.899600 6.130962
-3.510000 -13.899600 6.111971
-3.463200 -13.899600 6.107329
-3.416400 -13.899600 6.079326
-3.369600 -13.899600 6.056780
-3.322800 -13.899600 6.036951
-3.276000 -13.899600 6.023496
-3.229200 -13.899600 6.019030
-3.182400 -13.899600 6.023496
-3.135600 -13.899600 6.014733
-3.088800 -13.899600 6.007926
-3.042000 -13.899600 6.005546
-2.995200 -13.899600 5.994561
-2.948400 -13.899600 5.974080
-2.901600 -13.899600 5.946521
-2.854800 -13.899600 5.928036
-2.808000 -13.899600 5.924891
-2.761200 -13.899600 5.922792
-2.714400 -13.899600 5.919673
-2.667600 -13.899600 5.912493
-2.620800 -13.899600 5.910035
-2.574000 -13.899600 5.915306
-2.527200 -13.899600 5.915306
-2.480400 -13.899600 5.892741
-2.433600 -13.899600 5.883461
-2.386800 -13.899600 5.885246
-2.340000 -13.899600 5.897197
-2.293200 -13.899600 5.899984
-2.246400 -13.899600 5.866714
-2.199600 -13.899600 5.866270
-2.152800 -13.899600 5.866714
-2.106000 -13.899600 5.858013
-2.059200 -13.899600 5.846880
-2.012400 -13.899600 5.837945
-1.965600 -13.899600 5.817915
-1.918800 -13.899600 5.817915
-1.872000 -13.899600 5.817915
-1.825200 -13.899600 5.828560
-1.778400 -13.899600 5.851772
-1.731600 -13.899600 5.852638
-1.684800 -13.899600 5.832487
-1.638000 -13.899600 5.843447
-1.591200 -13.899600 5.830624
-1.544400 -13.899600 5.835011
-1.497600 -13.899600 5.825367
-1.450800 -13.899600 5.801473
-1.404000 -13.899600 5.801473
-1.357200 -13.899600 5.798215
-1.310400 -13.899600 5.801372
-1.263600 -13.899600 5.801372
-1.216800 -13.899600 5.802417
-1.170000 -13.899600 5.815659
-1.123200 -13.899600 5.822152
-1.076400 -13.899600 5.822152
-1.029600 -13.899600 5.843440
-0.982800 -13.899600 5.843440
-0.936000 -13.899600 5.846344
-0.889200 -13.899600 5.822152
-0.842400 -13.899600 5.817574
-0.795600 -13.899600 5.815282
-0.748800 -13.899600 5.808685
-0.702000 -13.899600 5.808685
-0.655200 -13.899600 5.789189
-0.608400 -13.899600 5.804967
-0.561600 -13.899600 5.812825
-0.514800 -13.899600 5.808544
-0.468000 -13.899600 5.812825
-0.421200 -13.899600 5.822722
-0.374400 -13.899600 5.819471
-0.327600 -13.899600 5.833835
-0.280800 -13.899600 5.823514
-0.234000 -13.899600 5.836475
-0.187200 -13.899600 5.850701
-0.140400 -13.899600 5.867800
-0.093600 -13.899600 5.879716
-0.046800 -13.899600 5.879716
0.000000 -13.899600 5.870358
0.046800 -13.899600 5.869783
0.093600 -13.899600 5.852689
0.140400 -13.899600 5.860962
0.187200 -13.899600 5.843790
0.234000 -13.899600 5.818368
0.280800 -13.899600 5.839637
0.327600 -13.899600 5.839637
0.374400 -13.899600 5.848169
0.421200 -13.899600 5.845765
0.468000 -13.899600 5.837603
0.514800 -13.899600 5.832580
0.561600 -13.899600 5.829828
0.608400 -13.899600 5.829828
0.655200 -13.899600 5.832580
0.702000 -13.899600 5.845242
0.748800 -13.899600 5.863561
0.795600 -13.899600 5.881400
0.842400 -13.899600 5.900613
0.889200 -13.899600 5.900613
0.936000 -13.899600 5.917879
0.982800 -13.899600 5.926370
1.029600 -13.899600 5.924825
1.076400 -13.899600 5.919532
1.123200 -13.899600 5.919532
1.170000 -13.899600 5.919532
1.216800 -13.899600 5.933767
1.263600 -13.899600 5.942101
1.310400 -13.899600 5.942101
1.357200 -13.899600 5.945318
1.404000 -13.899600 5.949416
1.450800 -13.899600 5.975200
1.497600 -13.899600 5.993078
1.544400 -13.899600 5.979130
1.591200 -13.899600 5.983717
1.638000 -13.899600 5.983717
1.684800 -13.899600 5.999772
1.731600 -13.899600 6.008184
1.778400 -13.899600 6.008079
1.825200 -13.899600 6.008184
1.872000 -13.899600 6.023291
1.918800 -13.899600 6.027984
1.965600 -13.899600 6.044509
2.012400 -13.899600 6.048135
2.059200 -13.899600 6.063176
2.106000 -13.899600 6.077642
2.152800 -13.899600 6.092891
2.199600 -13.899600 6.094074
2.246400 -13.899600 6.105833
2.293200 -13.899600 6.120379
2.340000 -13.899600 6.124840
2.386800 -13.899600 6.126078
2.433600 -13.899600 6.126078
2.480400 -13.899600 6.128539
2.527200 -13.899600 6.138768
2.574000 -13.899600 6.169278
2.620800 -13.899600 6.192231
2.667600 -13.899600 6.216345
2.714400 -13.899600 6.216345
2.761200 -13.899600 6.220328
2.808000 -13.899600 6.253974
2.854800 -13.899600 6.267360
2.901600 -13.899600 6.295284
2.948400 -13.899600 6.293090
2.995200 -13.899600 6.293090
3.042000 -13.899600 6.296410
3.088800 -13.899600 6.315367
3.135600 -13.899600 6.315367
3.182400 -13.899600 6.336160
3.229200 -13.899600 6.336419
3.276000 -13.899600 6.344350
3.322800 -13.899600 6.354113
3.369600 -13.899600 6.379532
3.416400 -13.899600 6.404982
3.463200 -13.899600 6.407030
3.510000 -13.899600 6.416016
3.556800 -13.899600 6.419470
3.603600 -13.899600 6.450894
3.650400 -13.899600 6.465183
3.697200 -13.899600 6.463081
3.744000 -13.899600 6.468429
3.790800 -13.899600 6.495564
3.837600 -13.899600 6.509694
3.884400 -13.899600 6.541607
3.931200 -13.899600 6.540016
3.978000 -13.899600 6.556532
4.024800 -13.899600 6.584728
4.071600 -13.899600 6.597701
4.118400 -13.899600 6.619318
4.165200 -13.899600 6.630719
4.212000 -13.899600 6.634696
4.258800 -13.899600 6.652425
4.305600 -13.899600 6.653908
4.352400 -13.899600 6.678368
4.399200 -13.899600 6.689965
4.446000 -13.899600 6.708367
4.492800 -13.899600 6.742034
4.539600 -13.899600 6.778507
4.586400 -13.899600 6.812134
4.633200 -13.899600 6.854997
4.680000 -13.899600 6.862325
4.726800 -13.899600 6.886171
4.773600 -13.899600 6.904605
4.820400 -13.899600 6.938061
4.867200 -13.899600 6.948841
4.914000 -13.899600 6.954059
4.960800 -13.899600 6.948841
5.007600 -13.899600 6.955525
5.054400 -13.899600 6.960705
5.101200 -13.899600 6.997895
5.148000 -13.899600 7.035060
5.194800 -13.899600 7.096940
5.241600 -13.899600 7.157929
5.288400 -13.899600 7.176802
5.335200 -13.899600 7.215373
5.382000 -13.899600 7.242755
5.428800 -13.899600 7.253683
5.475600 -13.899600 7.266389
5.522400 -13.899600 7.291898
5.569200 -13.899600 7.361041
5.616000 -13.899600 7.409520
5.662800 -13.899600 7.419104
5.709600 -13.899600 7.451333
5.756400 -13.899600 7.473871
5.803200 -13.899600 7.478048
5.850000 -13.899600 7.500676
5.896800 -13.899600 7.579032
5.943600 -13.899600 7.639332
5.990400 -13.899600 7.706375
6.037200 -13.899600 7.738301
6.084000 -13.899600 7.766643
6.130800 -13.899600 7.791769
6.177600 -13.899600 7.874998
6.224400 -13.899600 7.974012
6.271200 -13.899600 8.064106
6.318000 -13.899600 8.148211
6.364800 -13.899600 8.230660
6.411600 -13.899600 8.308454
6.458400 -13.899600 8.434385
6.505200 -13.899600 8.834869
6.552000 -13.899600 9.039297
6.598800 -13.899600 9.596007
6.645600 -13.899600 11.629421
12.963600 -13.899600 7.469358
13.010400 -13.899600 7.492274
13.057200 -13.899600 7.478301
13.104000 -13.899600 7.492274
13.150800 -13.899600 7.506214
13.197600 -13.899600 7.507864
13.244400 -13.899600 7.526470
13.291200 -13.899600 7.529704
13.338000 -13.899600 7.526470
13.384800 -13.899600 7.537283
13.431600 -13.899600 7.539582
13.572000 -13.899600 7.537283
13.618800 -13.899600 7.537283
14.133600 -13.899600 7.593968
14.180400 -13.899600 7.585429
14.227200 -13.899600 7.593968
14.274000 -13.899600 7.584518
14.320800 -13.899600 7.569974
14.367600 -13.899600 7.562431
15.958800 -13.899600 6.307564
16.567200 -13.899600 3.793869
16.614000 -13.899600 3.702457
17.082000 -13.899600 1.649611
18.486000 -13.899600 -4.015937
18.532800 -13.899600 -3.989146
18.579600 -13.899600 0.000000
-18.720000 -13.852800 0.000000
-18.673200 -13.852800 0.000000
-18.626400 -13.852800 0.000000
-18.579600 -13.852800 -14.715712
-18.532800 -13.852800 -14.697797
-18.486000 -13.852800 -14.686301
-18.439200 -13.852800 -14.676368
-18.392400 -13.852800 -14.651118
-18.345600 -13.852800 -14.625489
-18.298800 -13.852800 -14.597416
-18.252000 -13.852800 -14.566223
-18.205200 -13.852800 -14.558205
-18.158400 -13.852800 -14.522030
-18.111600 -13.852800 -14.508367
-18.064800 -13.852800 -14.484331
-18.018000 -13.852800 -14.429439
-17.971200 -13.852800 -14.413762
-17.924400 -13.852800 -14.397918
-17.877600 -13.852800 -14.369904
-17.830800 -13.852800 -14.353504
-17.784000 -13.852800 -14.369904
-17.737200 -13.852800 -14.345792
-17.690400 -13.852800 -14.330680
-17.643600 -13.852800 -14.312465
-17.596800 -13.852800 -14.304912
-17.550000 -13.852800 -14.298864
-17.503200 -13.852800 -14.265465
-17.456400 -13.852800 -14.223469
-17.409600 -13.852800 -14.212326
-17.362800 -13.852800 -14.179193
-17.316000 -13.852800 -14.172125
-17.269200 -13.852800 -14.162386
-17.222400 -13.852800 -14.162386
-17.175600 -13.852800 -14.136047
-17.128800 -13.852800 -14.129072
-17.082000 -13.852800 -14.116257
-17.035200 -13.852800 -14.090188
-16.988400 -13.852800 -14.097008
-16.941600 -13.852800 -14.067398
-16.894800 -13.852800 -14.067398
-16.848000 -13.852800 -14.062155
-16.801200 -13.852800 -14.050186
-16.754400 -13.852800 -14.035922
-16.707600 -13.852800 -13.979413
-16.660800 -13.852800 -13.979413
-16.614000 -13.852800 -13.966569
-16.567200 -13.852800 -13.942799
-16.520400 -13.852800 -13.929419
-16.473600 -13.852800 -13.891586
-16.426800 -13.852800 -13.864067
-16.380000 -13.852800 -13.861859
-16.333200 -13.852800 -13.860116
-16.286400 -13.852800 -13.856593
-16.239600 -13.852800 -13.836404
-16.192800 -13.852800 -13.807134
-16.146000 -13.852800 -13.788909
-16.099200 -13.852800 -13.751652
-16.052400 -13.852800 -13.695554
-16.005600 -13.852800 -13.644725
-15.958800 -13.852800 -13.616447
-15.912000 -13.852800 -13.569938
-15.865200 -13.852800 -13.531958
-14.461200 -13.852800 5.049955
-14.414400 -13.852800 5.073398
-14.367600 -13.852800 5.121817
-14.320800 -13.852800 5.140749
-14.274000 -13.852800 5.174563
-14.227200 -13.852800 5.206204
-14.180400 -13.852800 5.246372
-14.133600 -13.852800 5.286995
-14.086800 -13.852800 5.298646
-14.040000 -13.852800 5.326719
-13.993200 -13.852800 5.336968
-13.946400 -13.852800 5.354361
-13.899600 -13.852800 5.363391
-13.852800 -13.852800 5.388885
-13.806000 -13.852800 5.394036
-13.759200 -13.852800 5.404223
-13.712400 -13.852800 5.414912
-13.665600 -13.852800 5.418015
-13.618800 -13.852800 5.423896
-13.572000 -13.852800 5.425907
-13.525200 -13.852800 5.429754
-13.478400 -13.852800 5.432559
-13.431600 -13.852800 5.437363
-13.384800 -13.852800 5.434438
-13.338000 -13.852800 5.437363
-13.291200 -13.852800 5.439730
-13.244400 -13.852800 5.454820
-13.197600 -13.852800 5.466578
-13.150800 -13.852800 5.497323
-13.104000 -13.852800 5.537310
-13.057200 -13.852800 5.604788
-13.010400 -13.852800 5.633392
-12.963600 -13.852800 5.682958
-6.879600 -13.852800 8.214391
-6.832800 -13.852800 8.173724
-6.786000 -13.852800 8.087125
-6.739200 -13.852800 8.010280
-6.692400 -13.852800 7.986851
-6.645600 -13.852800 7.908469
-6.598800 -13.852800 7.890388
-6.552000 -13.852800 7.839453
-6.505200 -13.852800 7.787364
-6.458400 -13.852800 7.714388
-6.411600 -13.852800 7.660982
-6.364800 -13.852800 7.565611
-6.318000 -13.852800 7.516053
-6.271200 -13.852800 7.481734
-6.224400 -13.852800 7.430106
-6.177600 -13.852800 7.422639
-6.130800 -13.852800 7.377776
-6.084000 -13.852800 7.345275
-6.037200 -13.852800 7.282707
-5.990400 -13.852800 7.234999
-5.943600 -13.852800 7.182390
-5.896800 -13.852800 7.136407
-5.850000 -13.852800 7.086147
-5.803200 -13.852800 7.042755
-5.756400 -13.852800 7.020939
-5.709600 -13.852800 7.020505
-5.662800 -13.852800 6.978668
-5.616000 -13.852800 6.937309
-5.569200 -13.852800 6.924770
-5.522400 -13.852800 6.875558
-5.475600 -13.852800 6.850589
-5.428800 -13.852800 6.797521
-5.382000 -13.852800 6.779431
-5.335200 -13.852800 6.740961
-5.288400 -13.852800 6.712451
-5.241600 -13.852800 6.683735
-5.194800 -13.852800 6.664020
-5.148000 -13.852800 6.642319
-5.101200 -13.852800 6.610693
-5.054400 -13.852800 6.610693
-5.007600 -13.852800 6.601988
-4.960800 -13.852800 6.576320
-4.914000 -13.852800 6.566106
-4.867200 -13.852800 6.518706
-4.820400 -13.852800 6.455114
-4.773600 -13.852800 6.452795
-4.726800 -13.852800 6.425318
-4.680000 -13.852800 6.400062
-4.633200 -13.852800 6.389117
-4.586400 -13.852800 6.383149
-4.539600 -13.852800 6.380366
-4.492800 -13.852800 6.375741
-4.446000 -13.852800 6.342585
-4.399200 -13.852800 6.285192
-4.352400 -13.852800 6.264233
-4.305600 -13.852800 6.264162
-4.258800 -13.852800 6.249374
-4.212000 -13.852800 6.258908
-4.165200 -13.852800 6.250626
-4.118400 -13.852800 6.231114
-4.071600 -13.852800 6.216388
-4.024800 -13.852800 6.216388
-3.978000 -13.852800 6.180132
-3.931200 -13.852800 6.162881
-3.884400 -13.852800 6.162881
-3.837600 -13.852800 6.147000
-3.790800 -13.852800 6.147000
-3.744000 -13.852800 6.139687
-3.697200 -13.852800 6.135549
-3.650400 -13.852800 6.145838
-3.603600 -13.852800 6.138898
-3.556800 -13.852800 6.134811
-3.510000 -13.852800 6.114938
-3.463200 -13.852800 6.108081
-3.416400 -13.852800 6.079326
-3.369600 -13.852800 6.056780
-3.322800 -13.852800 6.036951
-3.276000 -13.852800 6.019030
-3.229200 -13.852800 6.007926
-3.182400 -13.852800 6.014733
-3.135600 -13.852800 6.007134
-3.088800 -13.852800 6.004903
-3.042000 -13.852800 5.994561
-2.995200 -13.852800 5.980029
-2.948400 -13.852800 5.965708
-2.901600 -13.852800 5.931975
-2.854800 -13.852800 5.918593
-2.808000 -13.852800 5.912493
-2.761200 -13.852800 5.911875
-2.714400 -13.852800 5.912493
-2.667600 -13.852800 5.912493
-2.620800 -13.852800 5.912493
-2.574000 -13.852800 5.919673
-2.527200 -13.852800 5.919673
-2.480400 -13.852800 5.900261
-2.433600 -13.852800 5.888499
-2.386800 -13.852800 5.885273
-2.340000 -13.852800 5.896503
-2.293200 -13.852800 5.895453
-2.246400 -13.852800 5.866714
-2.199600 -13.852800 5.866714
-2.152800 -13.852800 5.869775
-2.106000 -13.852800 5.858013
-2.059200 -13.852800 5.847387
-2.012400 -13.852800 5.839758
-1.965600 -13.852800 5.823046
-1.918800 -13.852800 5.817915
-1.872000 -13.852800 5.817915
-1.825200 -13.852800 5.828560
-1.778400 -13.852800 5.851772
-1.731600 -13.852800 5.848094
-1.684800 -13.852800 5.833507
-1.638000 -13.852800 5.830624
-1.591200 -13.852800 5.828560
-1.544400 -13.852800 5.828697
-1.497600 -13.852800 5.815118
-1.450800 -13.852800 5.801372
-1.404000 -13.852800 5.801372
-1.357200 -13.852800 5.796995
-1.310400 -13.852800 5.798215
-1.263600 -13.852800 5.799038
-1.216800 -13.852800 5.799038
-1.170000 -13.852800 5.795000
-1.123200 -13.852800 5.797147
-1.076400 -13.852800 5.775623
-1.029600 -13.852800 5.809844
-0.982800 -13.852800 5.815659
-0.936000 -13.852800 5.817574
-0.889200 -13.852800 5.815282
-0.842400 -13.852800 5.809844
-0.795600 -13.852800 5.793450
-0.748800 -13.852800 5.793450
-0.702000 -13.852800 5.808544
-0.655200 -13.852800 5.789189
-0.608400 -13.852800 5.789189
-0.561600 -13.852800 5.808544
-0.514800 -13.852800 5.808544
-0.468000 -13.852800 5.812825
-0.421200 -13.852800 5.820313
-0.374400 -13.852800 5.812825
-0.327600 -13.852800 5.828830
-0.280800 -13.852800 5.823514
-0.234000 -13.852800 5.823514
-0.187200 -13.852800 5.828331
-0.140400 -13.852800 5.838080
-0.093600 -13.852800 5.879716
-0.046800 -13.852800 5.879716
0.000000 -13.852800 5.870358
0.046800 -13.852800 5.863174
0.093600 -13.852800 5.846489
0.140400 -13.852800 5.852689
0.187200 -13.852800 5.832262
0.234000 -13.852800 5.819958
0.280800 -13.852800 5.830397
0.327600 -13.852800 5.818368
0.374400 -13.852800 5.832580
0.421200 -13.852800 5.834611
0.468000 -13.852800 5.834611
0.514800 -13.852800 5.834611
0.561600 -13.852800 5.837603
0.608400 -13.852800 5.837603
0.655200 -13.852800 5.845344
0.702000 -13.852800 5.858132
0.748800 -13.852800 5.879505
0.795600 -13.852800 5.896138
0.842400 -13.852800 5.910095
0.889200 -13.852800 5.910095
0.936000 -13.852800 5.924825
0.982800 -13.852800 5.926370
1.029600 -13.852800 5.924825
1.076400 -13.852800 5.919532
1.123200 -13.852800 5.919532
1.170000 -13.852800 5.926370
1.216800 -13.852800 5.942354
1.263600 -13.852800 5.945318
1.310400 -13.852800 5.947002
1.357200 -13.852800 5.959593
1.404000 -13.852800 5.949416
1.450800 -13.852800 5.968224
1.497600 -13.852800 5.981311
1.544400 -13.852800 5.978130
1.591200 -13.852800 5.978130
1.638000 -13.852800 5.976057
1.684800 -13.852800 5.983717
1.731600 -13.852800 6.008184
1.778400 -13.852800 6.008184
1.825200 -13.852800 6.008184
1.872000 -13.852800 6.023291
1.918800 -13.852800 6.025659
1.965600 -13.852800 6.025659
2.012400 -13.852800 6.028276
2.059200 -13.852800 6.046355
2.106000 -13.852800 6.063176
2.152800 -13.852800 6.077212
2.199600 -13.852800 6.078548
2.246400 -13.852800 6.094074
2.293200 -13.852800 6.111512
2.340000 -13.852800 6.127063
2.386800 -13.852800 6.128539
2.433600 -13.852800 6.131075
2.480400 -13.852800 6.135939
2.527200 -13.852800 6.155928
2.574000 -13.852800 6.173521
2.620800 -13.852800 6.193097
2.667600 -13.852800 6.216345
2.714400 -13.852800 6.212899
2.761200 -13.852800 6.216345
2.808000 -13.852800 6.240645
2.854800 -13.852800 6.260069
2.901600 -13.852800 6.281104
2.948400 -13.852800 6.281104
2.995200 -13.852800 6.285929
3.042000 -13.852800 6.295284
3.088800 -13.852800 6.319639
3.135600 -13.852800 6.309240
3.182400 -13.852800 6.330847
3.229200 -13.852800 6.336419
3.276000 -13.852800 6.346367
3.322800 -13.852800 6.354113
3.369600 -13.852800 6.379532
3.416400 -13.852800 6.384771
3.463200 -13.852800 6.407030
3.510000 -13.852800 6.407030
3.556800 -13.852800 6.419470
3.603600 -13.852800 6.453212
3.650400 -13.852800 6.465183
3.697200 -13.852800 6.465183
3.744000 -13.852800 6.468429
3.790800 -13.852800 6.495771
3.837600 -13.852800 6.509694
3.884400 -13.852800 6.548752
3.931200 -13.852800 6.540016
3.978000 -13.852800 6.556532
4.024800 -13.852800 6.584728
4.071600 -13.852800 6.613284
4.118400 -13.852800 6.630719
4.165200 -13.852800 6.634696
4.212000 -13.852800 6.647284
4.258800 -13.852800 6.669932
4.305600 -13.852800 6.678368
4.352400 -13.852800 6.691637
4.399200 -13.852800 6.698083
4.446000 -13.852800 6.720362
4.492800 -13.852800 6.776140
4.539600 -13.852800 6.800324
4.586400 -13.852800 6.825928
4.633200 -13.852800 6.862325
4.680000 -13.852800 6.871733
4.726800 -13.852800 6.904605
4.773600 -13.852800 6.909736
4.820400 -13.852800 6.938061
4.867200 -13.852800 6.940122
4.914000 -13.852800 6.946539
4.960800 -13.852800 6.939669
5.007600 -13.852800 6.954059
5.054400 -13.852800 6.960705
5.101200 -13.852800 6.990240
5.148000 -13.852800 7.019883
5.194800 -13.852800 7.045869
5.241600 -13.852800 7.139881
5.288400 -13.852800 7.153882
5.335200 -13.852800 7.203437
5.382000 -13.852800 7.220050
5.428800 -13.852800 7.253683
5.475600 -13.852800 7.269170
5.522400 -13.852800 7.291898
5.569200 -13.852800 7.335314
5.616000 -13.852800 7.387040
5.662800 -13.852800 7.413418
5.709600 -13.852800 7.441099
5.756400 -13.852800 7.453799
5.803200 -13.852800 7.474673
5.850000 -13.852800 7.500676
5.896800 -13.852800 7.561741
5.943600 -13.852800 7.639332
5.990400 -13.852800 7.665428
6.037200 -13.852800 7.715233
6.084000 -13.852800 7.726366
6.130800 -13.852800 7.752078
6.177600 -13.852800 7.785054
6.224400 -13.852800 7.874998
6.271200 -13.852800 7.959192
6.318000 -13.852800 8.080710
6.364800 -13.852800 8.148211
6.411600 -13.852800 8.267231
6.458400 -13.852800 8.429404
6.505200 -13.852800 8.831340
6.552000 -13.852800 9.010067
6.598800 -13.852800 10.037596
6.645600 -13.852800 11.662838
12.963600 -13.852800 7.492274
13.010400 -13.852800 7.496027
13.057200 -13.852800 7.496027
13.104000 -13.852800 7.496027
13.150800 -13.852800 7.509078
13.197600 -13.852800 7.522012
13.244400 -13.852800 7.546243
13.291200 -13.852800 7.548197
13.338000 -13.852800 7.546243
13.665600 -13.852800 7.547176
13.806000 -13.852800 7.564150
13.852800 -13.852800 7.570978
13.946400 -13.852800 7.592240
13.993200 -13.852800 7.602710
14.133600 -13.852800 7.611796
14.274000 -13.852800 7.611796
14.320800 -13.852800 7.587042
14.461200 -13.852800 7.584518
16.005600 -13.852800 6.307564
17.082000 -13.852800 1.781441
17.128800 -13.852800 1.468440
17.222400 -13.852800 1.081225
17.924400 -13.852800 -2.694964
18.486000 -13.852800 -4.000320
18.532800 -13.852800 -3.979638
-18.720000 -13.806000 0.000000
-18.673200 -13.806000 0.000000
-18.626400 -13.806000 0.000000
-18.579600 -13.806000 -14.724557
-18.532800 -13.806000 -14.702322
-18.486000 -13.806000 -14.697797
-18.439200 -13.806000 -14.688842
-18.392400 -13.806000 -14.651118
-18.345600 -13.806000 -14.625489
-18.298800 -13.806000 -14.597416
-18.252000 -13.806000 -14.566223
-18.205200 -13.806000 -14.602909
-18.158400 -13.806000 -14.539679
-18.111600 -13.806000 -14.522030
-18.064800 -13.806000 -14.484331
-18.018000 -13.806000 -14.413762
-17.971200 -13.806000 -14.412726
-17.924400 -13.806000 -14.377680
-17.877600 -13.806000 -14.345792
-17.830800 -13.806000 -14.345569
-17.784000 -13.806000 -14.353504
-17.737200 -13.806000 -14.345792
-17.690400 -13.806000 -14.341960
-17.643600 -13.806000 -14.327611
-17.596800 -13.806000 -14.305849
-17.550000 -13.806000 -14.300585
-17.503200 -13.806000 -14.295286
-17.456400 -13.806000 -14.249515
-17.409600 -13.806000 -14.221726
-17.362800 -13.806000 -14.219231
-17.316000 -13.806000 -14.202531
-17.269200 -13.806000 -14.176714
-17.222400 -13.806000 -14.176714
-17.175600 -13.806000 -14.162386
-17.128800 -13.806000 -14.154093
-17.082000 -13.806000 -14.134060
-17.035200 -13.806000 -14.123731
-16.988400 -13.806000 -14.129072
-16.941600 -13.806000 -14.092972
-16.894800 -13.806000 -14.068077
-16.848000 -13.806000 -14.062155
-16.801200 -13.806000 -14.040562
-16.754400 -13.806000 -14.038311
-16.707600 -13.806000 -13.981594
-16.660800 -13.806000 -13.981594
-16.614000 -13.806000 -13.966569
-16.567200 -13.806000 -13.947219
-16.520400 -13.806000 -13.930583
-16.473600 -13.806000 -13.901535
-16.426800 -13.806000 -13.872296
-16.380000 -13.806000 -13.868180
-16.333200 -13.806000 -13.861859
-16.286400 -13.806000 -13.861859
-16.239600 -13.806000 -13.840886
-16.192800 -13.806000 -13.827823
-16.146000 -13.806000 -13.789968
-16.099200 -13.806000 -13.751652
-16.052400 -13.806000 -13.695554
-16.005600 -13.806000 -13.644725
-15.958800 -13.806000 -13.616447
-15.912000 -13.806000 -13.551172
-14.508000 -13.806000 5.101634
-14.461200 -13.806000 5.105209
-14.414400 -13.806000 5.101634
-14.367600 -13.806000 5.140749
-14.320800 -13.806000 5.174563
-14.274000 -13.806000 5.190325
-14.227200 -13.806000 5.221196
-14.180400 -13.806000 5.268685
-14.133600 -13.806000 5.288799
-14.086800 -13.806000 5.302383
-14.040000 -13.806000 5.335245
-13.993200 -13.806000 5.354361
-13.946400 -13.806000 5.362523
-13.899600 -13.806000 5.388885
-13.852800 -13.806000 5.402301
-13.806000 -13.806000 5.411525
-13.759200 -13.806000 5.418015
-13.712400 -13.806000 5.420789
-13.665600 -13.806000 5.423896
-13.618800 -13.806000 5.430415
-13.572000 -13.806000 5.428463
-13.525200 -13.806000 5.432559
-13.478400 -13.806000 5.437363
-13.431600 -13.806000 5.440031
-13.384800 -13.806000 5.443237
-13.338000 -13.806000 5.448374
-13.291200 -13.806000 5.449399
-13.244400 -13.806000 5.462613
-13.197600 -13.806000 5.495747
-13.150800 -13.806000 5.537310
-13.104000 -13.806000 5.604243
-13.057200 -13.806000 5.620528
-13.010400 -13.806000 5.686913
-6.879600 -13.806000 8.274040
-6.832800 -13.806000 8.233359
-6.786000 -13.806000 8.214391
-6.739200 -13.806000 8.087125
-6.692400 -13.806000 8.010280
-6.645600 -13.806000 7.986851
-6.598800 -13.806000 7.909870
-6.552000 -13.806000 7.890388
-6.505200 -13.806000 7.812741
-6.458400 -13.806000 7.779404
-6.411600 -13.806000 7.709920
-6.364800 -13.806000 7.620035
-6.318000 -13.806000 7.532655
-6.271200 -13.806000 7.483840
-6.224400 -13.806000 7.452963
-6.177600 -13.806000 7.430106
-6.130800 -13.806000 7.422019
-6.084000 -13.806000 7.362896
-6.037200 -13.806000 7.282707
-5.990400 -13.806000 7.239996
-5.943600 -13.806000 7.182171
-5.896800 -13.806000 7.124690
-5.850000 -13.806000 7.059325
-5.803200 -13.806000 7.035491
-5.756400 -13.806000 7.006360
-5.709600 -13.806000 7.002507
-5.662800 -13.806000 6.975036
-5.616000 -13.806000 6.932237
-5.569200 -13.806000 6.912936
-5.522400 -13.806000 6.860610
-5.475600 -13.806000 6.827875
-5.428800 -13.806000 6.792808
-5.382000 -13.806000 6.772957
-5.335200 -13.806000 6.729301
-5.288400 -13.806000 6.686383
-5.241600 -13.806000 6.661274
-5.194800 -13.806000 6.656606
-5.148000 -13.806000 6.615301
-5.101200 -13.806000 6.590798
-5.054400 -13.806000 6.587480
-5.007600 -13.806000 6.585773
-4.960800 -13.806000 6.569475
-4.914000 -13.806000 6.556021
-4.867200 -13.806000 6.480540
-4.820400 -13.806000 6.452795
-4.773600 -13.806000 6.440074
-4.726800 -13.806000 6.422580
-4.680000 -13.806000 6.400062
-4.633200 -13.806000 6.394461
-4.586400 -13.806000 6.383149
-4.539600 -13.806000 6.380366
-4.492800 -13.806000 6.372070
-4.446000 -13.806000 6.350180
-4.399200 -13.806000 6.277540
-4.352400 -13.806000 6.264162
-4.305600 -13.806000 6.252395
-4.258800 -13.806000 6.236557
-4.212000 -13.806000 6.245412
-4.165200 -13.806000 6.242291
-4.118400 -13.806000 6.231114
-4.071600 -13.806000 6.216388
-4.024800 -13.806000 6.218235
-3.978000 -13.806000 6.192482
-3.931200 -13.806000 6.172919
-3.884400 -13.806000 6.162881
-3.837600 -13.806000 6.150178
-3.790800 -13.806000 6.147929
-3.744000 -13.806000 6.145385
-3.697200 -13.806000 6.143382
-3.650400 -13.806000 6.145838
-3.603600 -13.806000 6.145385
-3.556800 -13.806000 6.138898
-3.510000 -13.806000 6.115801
-3.463200 -13.806000 6.111971
-3.416400 -13.806000 6.079326
-3.369600 -13.806000 6.051533
-3.322800 -13.806000 6.036951
-3.276000 -13.806000 6.019030
-3.229200 -13.806000 6.007926
-3.182400 -13.806000 6.007926
-3.135600 -13.806000 6.005546
-3.088800 -13.806000 5.994561
-3.042000 -13.806000 5.991797
-2.995200 -13.806000 5.978623
-2.948400 -13.806000 5.965708
-2.901600 -13.806000 5.948340
-2.854800 -13.806000 5.930847
-2.808000 -13.806000 5.928036
-2.761200 -13.806000 5.927773
-2.714400 -13.806000 5.928036
-2.667600 -13.806000 5.924891
-2.620800 -13.806000 5.920900
-2.574000 -13.806000 5.925220
-2.527200 -13.806000 5.920900
-2.480400 -13.806000 5.905453
-2.433600 -13.806000 5.893536
-2.386800 -13.806000 5.889188
-2.340000 -13.806000 5.895453
-2.293200 -13.806000 5.885273
-2.246400 -13.806000 5.866714
-2.199600 -13.806000 5.869775
-2.152800 -13.806000 5.869775
-2.106000 -13.806000 5.847387
-2.059200 -13.806000 5.847387
-2.012400 -13.806000 5.839758
-1.965600 -13.806000 5.823046
-1.918800 -13.806000 5.815823
-1.872000 -13.806000 5.815823
-1.825200 -13.806000 5.828697
-1.778400 -13.806000 5.868272
-1.731600 -13.806000 5.861079
-1.684800 -13.806000 5.839102
-1.638000 -13.806000 5.830624
-1.591200 -13.806000 5.828697
-1.544400 -13.806000 5.830624
-1.497600 -13.806000 5.815118
-1.450800 -13.806000 5.798215
-1.404000 -13.806000 5.798215
-1.357200 -13.806000 5.789586
-1.310400 -13.806000 5.798215
-1.263600 -13.806000 5.801372
-1.216800 -13.806000 5.799038
-1.170000 -13.806000 5.795000
-1.123200 -13.806000 5.797147
-1.076400 -13.806000 5.770419
-1.029600 -13.806000 5.795000
-0.982800 -13.806000 5.807692
-0.936000 -13.806000 5.807692
-0.889200 -13.806000 5.790383
-0.842400 -13.806000 5.790383
-0.795600 -13.806000 5.773916
-0.748800 -13.806000 5.779290
-0.702000 -13.806000 5.780644
-0.655200 -13.806000 5.773916
-0.608400 -13.806000 5.779290
-0.561600 -13.806000 5.791887
-0.514800 -13.806000 5.802653
-0.468000 -13.806000 5.802906
-0.421200 -13.806000 5.809447
-0.374400 -13.806000 5.802906
-0.327600 -13.806000 5.814145
-0.280800 -13.806000 5.814145
-0.234000 -13.806000 5.814145
-0.187200 -13.806000 5.828331
-0.140400 -13.806000 5.846489
-0.093600 -13.806000 5.891468
-0.046800 -13.806000 5.891468
0.000000 -13.806000 5.891748
0.046800 -13.806000 5.882717
0.093600 -13.806000 5.852850
0.140400 -13.806000 5.852850
0.187200 -13.806000 5.844300
0.234000 -13.806000 5.828560
0.280800 -13.806000 5.834611
0.327600 -13.806000 5.828271
0.374400 -13.806000 5.832580
0.421200 -13.806000 5.837603
0.468000 -13.806000 5.837603
0.514800 -13.806000 5.837603
0.561600 -13.806000 5.845344
0.608400 -13.806000 5.840545
0.655200 -13.806000 5.855072
0.702000 -13.806000 5.871397
0.748800 -13.806000 5.880506
0.795600 -13.806000 5.899396
0.842400 -13.806000 5.917879
0.889200 -13.806000 5.917879
0.936000 -13.806000 5.926370
0.982800 -13.806000 5.924825
1.029600 -13.806000 5.917880
1.076400 -13.806000 5.909248
1.123200 -13.806000 5.909248
1.170000 -13.806000 5.919532
1.216800 -13.806000 5.942354
1.263600 -13.806000 5.944609
1.310400 -13.806000 5.945318
1.357200 -13.806000 5.959593
1.404000 -13.806000 5.948457
1.450800 -13.806000 5.964831
1.497600 -13.806000 5.983176
1.544400 -13.806000 5.964831
1.591200 -13.806000 5.964831
1.638000 -13.806000 5.964831
1.684800 -13.806000 5.978130
1.731600 -13.806000 5.993078
1.778400 -13.806000 5.999772
1.825200 -13.806000 5.995277
1.872000 -13.806000 6.008523
1.918800 -13.806000 6.027984
1.965600 -13.806000 6.028276
2.012400 -13.806000 6.029430
2.059200 -13.806000 6.046355
2.106000 -13.806000 6.063759
2.152800 -13.806000 6.078306
2.199600 -13.806000 6.092630
2.246400 -13.806000 6.102291
2.293200 -13.806000 6.107047
2.340000 -13.806000 6.124840
2.386800 -13.806000 6.128539
2.433600 -13.806000 6.138787
2.480400 -13.806000 6.141200
2.527200 -13.806000 6.151642
2.574000 -13.806000 6.172931
2.620800 -13.806000 6.189901
2.667600 -13.806000 6.211969
2.714400 -13.806000 6.198811
2.761200 -13.806000 6.210966
2.808000 -13.806000 6.237621
2.854800 -13.806000 6.239979
2.901600 -13.806000 6.273789
2.948400 -13.806000 6.280460
2.995200 -13.806000 6.281104
3.042000 -13.806000 6.293201
3.088800 -13.806000 6.319639
3.135600 -13.806000 6.315367
3.182400 -13.806000 6.336419
3.229200 -13.806000 6.346367
3.276000 -13.806000 6.351087
3.322800 -13.806000 6.371776
3.369600 -13.806000 6.379532
3.416400 -13.806000 6.382231
3.463200 -13.806000 6.407030
3.510000 -13.806000 6.419470
3.556800 -13.806000 6.436354
3.603600 -13.806000 6.454819
3.650400 -13.806000 6.478269
3.697200 -13.806000 6.491455
3.744000 -13.806000 6.495564
3.790800 -13.806000 6.505446
3.837600 -13.806000 6.512811
3.884400 -13.806000 6.548752
3.931200 -13.806000 6.549980
3.978000 -13.806000 6.570193
4.024800 -13.806000 6.584728
4.071600 -13.806000 6.613284
4.118400 -13.806000 6.634696
4.165200 -13.806000 6.646255
4.212000 -13.806000 6.653828
4.258800 -13.806000 6.679098
4.305600 -13.806000 6.688653
4.352400 -13.806000 6.698083
4.399200 -13.806000 6.698083
4.446000 -13.806000 6.742034
4.492800 -13.806000 6.778363
4.539600 -13.806000 6.807103
4.586400 -13.806000 6.834218
4.633200 -13.806000 6.871733
4.680000 -13.806000 6.875687
4.726800 -13.806000 6.904605
4.773600 -13.806000 6.909736
4.820400 -13.806000 6.919009
4.867200 -13.806000 6.931673
4.914000 -13.806000 6.938667
4.960800 -13.806000 6.939470
5.007600 -13.806000 6.949455
5.054400 -13.806000 6.969335
5.101200 -13.806000 6.997895
5.148000 -13.806000 7.037664
5.194800 -13.806000 7.087564
5.241600 -13.806000 7.141332
5.288400 -13.806000 7.153882
5.335200 -13.806000 7.203437
5.382000 -13.806000 7.220050
5.428800 -13.806000 7.254145
5.475600 -13.806000 7.277101
5.522400 -13.806000 7.306995
5.569200 -13.806000 7.335314
5.616000 -13.806000 7.374401
5.662800 -13.806000 7.409628
5.709600 -13.806000 7.429595
5.756400 -13.806000 7.451333
5.803200 -13.806000 7.474673
5.850000 -13.806000 7.512776
5.896800 -13.806000 7.561741
5.943600 -13.806000 7.605523
5.990400 -13.806000 7.657947
6.037200 -13.806000 7.685924
6.084000 -13.806000 7.708885
6.130800 -13.806000 7.722207
6.177600 -13.806000 7.752078
6.224400 -13.806000 7.815457
6.271200 -13.806000 7.846337
6.318000 -13.806000 7.997304
6.364800 -13.806000 7.998951
6.411600 -13.806000 8.160676
6.458400 -13.806000 8.267231
6.505200 -13.806000 8.665760
6.552000 -13.806000 8.991574
6.598800 -13.806000 10.037596
6.645600 -13.806000 11.736073
12.916800 -13.806000 7.472926
12.963600 -13.806000 7.478301
13.010400 -13.806000 7.493005
13.057200 -13.806000 7.493005
13.104000 -13.806000 7.493005
13.150800 -13.806000 7.502288
13.197600 -13.806000 7.509078
13.244400 -13.806000 7.546243
13.291200 -13.806000 7.552685
13.338000 -13.806000 7.554161
13.618800 -13.806000 7.570176
13.665600 -13.806000 7.564150
13.712400 -13.806000 7.563765
13.759200 -13.806000 7.563765
13.806000 -13.806000 7.566716
13.852800 -13.806000 7.578603
13.946400 -13.806000 7.587698
13.993200 -13.806000 7.602710
14.040000 -13.806000 7.612513
14.274000 -13.806000 7.633835
14.367600 -13.806000 7.588846
14.414400 -13.806000 7.588846
14.461200 -13.806000 7.587042
14.508000 -13.806000 7.588846
16.520400 -13.806000 4.200407
17.409600 -13.806000 0.253100
-18.720000 -13.759200 0.000000
-18.673200 -13.759200 0.000000
-18.626400 -13.759200 0.000000
-18.579600 -13.759200 -14.754992
-18.532800 -13.759200 -14.715712
-18.486000 -13.759200 -14.698426
-18.439200 -13.759200 -14.693802
-18.392400 -13.759200 -14.673889
-18.345600 -13.759200 -14.635908
-18.298800 -13.759200 -14.602909
-18.252000 -13.759200 -14.575182
-18.205200 -13.759200 -14.625489
-18.158400 -13.759200 -14.539679
-18.111600 -13.759200 -14.522030
-18.064800 -13.759200 -14.475315
-18.018000 -13.759200 -14.412726
-17.971200 -13.759200 -14.397918
-17.924400 -13.759200 -14.375233
-17.877600 -13.759200 -14.345792
-17.830800 -13.759200 -14.345792
-17.784000 -13.759200 -14.356203
-17.737200 -13.759200 -14.356203
-17.690400 -13.759200 -14.356203
-17.643600 -13.759200 -14.345569
-17.596800 -13.759200 -14.327611
-17.550000 -13.759200 -14.309367
-17.503200 -13.759200 -14.305849
-17.456400 -13.759200 -14.265465
-17.409600 -13.759200 -14.221726
-17.362800 -13.759200 -14.219231
-17.316000 -13.759200 -14.207797
-17.269200 -13.759200 -14.176714
-17.222400 -13.759200 -14.176714
-17.175600 -13.759200 -14.154093
-17.128800 -13.759200 -14.154093
-17.082000 -13.759200 -14.134060
-17.035200 -13.759200 -14.123731
-16.988400 -13.759200 -14.129072
-16.941600 -13.759200 -14.119191
-16.894800 -13.759200 -14.086964
-16.848000 -13.759200 -14.062279
-16.801200 -13.759200 -14.040562
-16.754400 -13.759200 -14.038311
-16.707600 -13.759200 -13.993799
-16.660800 -13.759200 -13.993799
-16.614000 -13.759200 -13.971296
-16.567200 -13.759200 -13.956254
-16.520400 -13.759200 -13.930583
-16.473600 -13.759200 -13.907466
-16.426800 -13.759200 -13.868180
-16.380000 -13.759200 -13.864067
-16.333200 -13.759200 -13.860116
-16.286400 -13.759200 -13.856593
-16.239600 -13.759200 -13.827823
-16.192800 -13.759200 -13.818028
-16.146000 -13.759200 -13.807134
-16.099200 -13.759200 -13.727377
-16.052400 -13.759200 -13.690336
-16.005600 -13.759200 -13.627089
-15.958800 -13.759200 -13.568358
-14.461200 -13.759200 5.134146
-14.414400 -13.759200 5.134146
-14.367600 -13.759200 5.164300
-14.320800 -13.759200 5.187376
-14.274000 -13.759200 5.222199
-14.227200 -13.759200 5.268685
-14.180400 -13.759200 5.287750
-14.133600 -13.759200 5.300379
-14.086800 -13.759200 5.316855
-14.040000 -13.759200 5.342489
-13.993200 -13.759200 5.358600
-13.946400 -13.759200 5.371522
-13.899600 -13.759200 5.411337
-13.852800 -13.759200 5.416516
-13.806000 -13.759200 5.418220
-13.759200 -13.759200 5.423896
-13.712400 -13.759200 5.427678
-13.665600 -13.759200 5.430415
-13.618800 -13.759200 5.432714
-13.572000 -13.759200 5.430415
-13.525200 -13.759200 5.438047
-13.478400 -13.759200 5.443082
-13.431600 -13.759200 5.449399
-13.384800 -13.759200 5.450861
-13.338000 -13.759200 5.461440
-13.291200 -13.759200 5.462044
-13.244400 -13.759200 5.492979
-13.197600 -13.759200 5.517955
-13.150800 -13.759200 5.604508
-13.104000 -13.759200 5.620212
-13.057200 -13.759200 5.654674
-6.879600 -13.759200 8.361354
-6.832800 -13.759200 8.316053
-6.786000 -13.759200 8.241385
-6.739200 -13.759200 8.185944
-6.692400 -13.759200 8.087125
-6.645600 -13.759200 8.007295
-6.598800 -13.759200 7.979732
-6.552000 -13.759200 7.902512
-6.505200 -13.759200 7.858087
-6.458400 -13.759200 7.791479
-6.411600 -13.759200 7.726716
-6.364800 -13.759200 7.630671
-6.318000 -13.759200 7.576260
-6.271200 -13.759200 7.500462
-6.224400 -13.759200 7.464670
-6.177600 -13.759200 7.430106
-6.130800 -13.759200 7.422639
-6.084000 -13.759200 7.360621
-6.037200 -13.759200 7.275691
-5.990400 -13.759200 7.194613
-5.943600 -13.759200 7.136407
-5.896800 -13.759200 7.079475
-5.850000 -13.759200 7.058136
-5.803200 -13.759200 7.002777
-5.756400 -13.759200 6.978668
-5.709600 -13.759200 6.975036
-5.662800 -13.759200 6.933205
-5.616000 -13.759200 6.919621
-5.569200 -13.759200 6.902531
-5.522400 -13.759200 6.859229
-5.475600 -13.759200 6.821794
-5.428800 -13.759200 6.793616
-5.382000 -13.759200 6.770485
-5.335200 -13.759200 6.686383
-5.288400 -13.759200 6.661274
-5.241600 -13.759200 6.653997
-5.194800 -13.759200 6.642319
-5.148000 -13.759200 6.615301
-5.101200 -13.759200 6.601988
-5.054400 -13.759200 6.590798
-5.007600 -13.759200 6.587480
-4.960800 -13.759200 6.576320
-4.914000 -13.759200 6.523793
-4.867200 -13.759200 6.467583
-4.820400 -13.759200 6.449922
-4.773600 -13.759200 6.422580
-4.726800 -13.759200 6.385451
-4.680000 -13.759200 6.383149
-4.633200 -13.759200 6.389117
-4.586400 -13.759200 6.382125
-4.539600 -13.759200 6.375741
-4.492800 -13.759200 6.370445
-4.446000 -13.759200 6.350180
-4.399200 -13.759200 6.280110
-4.352400 -13.759200 6.264162
-4.305600 -13.759200 6.252395
-4.258800 -13.759200 6.252395
-4.212000 -13.759200 6.258908
-4.165200 -13.759200 6.242291
-4.118400 -13.759200 6.232031
-4.071600 -13.759200 6.218235
-4.024800 -13.759200 6.218235
-3.978000 -13.759200 6.197017
-3.931200 -13.759200 6.172919
-3.884400 -13.759200 6.162881
-3.837600 -13.759200 6.158411
-3.790800 -13.759200 6.150178
-3.744000 -13.759200 6.145385
-3.697200 -13.759200 6.145385
-3.650400 -13.759200 6.145838
-3.603600 -13.759200 6.145385
-3.556800 -13.759200 6.138898
-3.510000 -13.759200 6.108081
-3.463200 -13.759200 6.105754
-3.416400 -13.759200 6.075927
-3.369600 -13.759200 6.041250
-3.322800 -13.759200 6.023496
-3.276000 -13.759200 6.007926
-3.229200 -13.759200 6.005138
-3.182400 -13.759200 6.004903
-3.135600 -13.759200 5.992847
-3.088800 -13.759200 5.984701
-3.042000 -13.759200 5.988526
-2.995200 -13.759200 5.974080
-2.948400 -13.759200 5.965708
-2.901600 -13.759200 5.948340
-2.854800 -13.759200 5.928036
-2.808000 -13.759200 5.928036
-2.761200 -13.759200 5.927773
-2.714400 -13.759200 5.930847
-2.667600 -13.759200 5.927773
-2.620800 -13.759200 5.924891
-2.574000 -13.759200 5.931065
-2.527200 -13.759200 5.931065
-2.480400 -13.759200 5.915306
-2.433600 -13.759200 5.899984
-2.386800 -13.759200 5.893536
-2.340000 -13.759200 5.896503
-2.293200 -13.759200 5.877951
-2.246400 -13.759200 5.855049
-2.199600 -13.759200 5.866714
-2.152800 -13.759200 5.866714
-2.106000 -13.759200 5.839758
-2.059200 -13.759200 5.837131
-2.012400 -13.759200 5.827826
-1.965600 -13.759200 5.817915
-1.918800 -13.759200 5.808177
-1.872000 -13.759200 5.815823
-1.825200 -13.759200 5.828697
-1.778400 -13.759200 5.867857
-1.731600 -13.759200 5.861079
-1.684800 -13.759200 5.833507
-1.638000 -13.759200 5.828697
-1.591200 -13.759200 5.828697
-1.544400 -13.759200 5.828697
-1.497600 -13.759200 5.815318
-1.450800 -13.759200 5.801473
-1.404000 -13.759200 5.801473
-1.357200 -13.759200 5.789586
-1.310400 -13.759200 5.801372
-1.263600 -13.759200 5.815318
-1.216800 -13.759200 5.801372
-1.170000 -13.759200 5.797147
-1.123200 -13.759200 5.797147
-1.076400 -13.759200 5.788851
-1.029600 -13.759200 5.795000
-0.982800 -13.759200 5.797147
-0.936000 -13.759200 5.796318
-0.889200 -13.759200 5.790383
-0.842400 -13.759200 5.773450
-0.795600 -13.759200 5.769774
-0.748800 -13.759200 5.773450
-0.702000 -13.759200 5.779290
-0.655200 -13.759200 5.773450
-0.608400 -13.759200 5.774362
-0.561600 -13.759200 5.786808
-0.514800 -13.759200 5.787331
-0.468000 -13.759200 5.789189
-0.421200 -13.759200 5.789189
-0.374400 -13.759200 5.789189
-0.327600 -13.759200 5.797143
-0.280800 -13.759200 5.801451
-0.234000 -13.759200 5.802653
-0.187200 -13.759200 5.823366
-0.140400 -13.759200 5.838080
-0.093600 -13.759200 5.879716
-0.046800 -13.759200 5.879716
0.000000 -13.759200 5.860412
0.046800 -13.759200 5.852850
0.093600 -13.759200 5.832262
0.140400 -13.759200 5.831124
0.187200 -13.759200 5.831124
0.234000 -13.759200 5.828271
0.280800 -13.759200 5.830397
0.327600 -13.759200 5.818368
0.374400 -13.759200 5.820702
0.421200 -13.759200 5.844300
0.468000 -13.759200 5.844300
0.514800 -13.759200 5.845242
0.561600 -13.759200 5.845344
0.608400 -13.759200 5.845242
0.655200 -13.759200 5.855072
0.702000 -13.759200 5.871397
0.748800 -13.759200 5.880506
0.795600 -13.759200 5.900613
0.842400 -13.759200 5.917879
0.889200 -13.759200 5.917879
0.936000 -13.759200 5.926953
0.982800 -13.759200 5.926953
1.029600 -13.759200 5.917880
1.076400 -13.759200 5.908117
1.123200 -13.759200 5.900843
1.170000 -13.759200 5.908117
1.216800 -13.759200 5.929040
1.263600 -13.759200 5.929040
1.310400 -13.759200 5.933413
1.357200 -13.759200 5.947002
1.404000 -13.759200 5.947002
1.450800 -13.759200 5.957204
1.497600 -13.759200 5.978130
1.544400 -13.759200 5.957204
1.591200 -13.759200 5.957204
1.638000 -13.759200 5.957204
1.684800 -13.759200 5.964158
1.731600 -13.759200 5.983176
1.778400 -13.759200 5.991078
1.825200 -13.759200 5.991078
1.872000 -13.759200 6.006863
1.918800 -13.759200 6.025659
1.965600 -13.759200 6.025659
2.012400 -13.759200 6.025659
2.059200 -13.759200 6.036128
2.106000 -13.759200 6.054487
2.152800 -13.759200 6.073061
2.199600 -13.759200 6.078306
2.246400 -13.759200 6.091154
2.293200 -13.759200 6.105961
2.340000 -13.759200 6.115630
2.386800 -13.759200 6.128539
2.433600 -13.759200 6.141200
2.480400 -13.759200 6.151642
2.527200 -13.759200 6.172931
2.574000 -13.759200 6.180507
2.620800 -13.759200 6.190303
2.667600 -13.759200 6.204990
2.714400 -13.759200 6.198811
2.761200 -13.759200 6.204990
2.808000 -13.759200 6.237621
2.854800 -13.759200 6.237662
2.901600 -13.759200 6.239979
2.948400 -13.759200 6.273789
2.995200 -13.759200 6.276944
3.042000 -13.759200 6.293201
3.088800 -13.759200 6.319639
3.135600 -13.759200 6.315367
3.182400 -13.759200 6.336419
3.229200 -13.759200 6.346367
3.276000 -13.759200 6.351087
3.322800 -13.759200 6.354113
3.369600 -13.759200 6.371776
3.416400 -13.759200 6.372187
3.463200 -13.759200 6.407182
3.510000 -13.759200 6.419470
3.556800 -13.759200 6.444106
3.603600 -13.759200 6.463081
3.650400 -13.759200 6.480675
3.697200 -13.759200 6.495564
3.744000 -13.759200 6.495771
3.790800 -13.759200 6.509694
3.837600 -13.759200 6.515803
3.884400 -13.759200 6.539494
3.931200 -13.759200 6.563293
3.978000 -13.759200 6.576938
4.024800 -13.759200 6.597748
4.071600 -13.759200 6.631249
4.118400 -13.759200 6.669932
4.165200 -13.759200 6.675756
4.212000 -13.759200 6.683038
4.258800 -13.759200 6.701196
4.305600 -13.759200 6.701937
4.352400 -13.759200 6.714636
4.399200 -13.759200 6.742034
4.446000 -13.759200 6.761014
4.492800 -13.759200 6.790661
4.539600 -13.759200 6.807103
4.586400 -13.759200 6.834218
4.633200 -13.759200 6.862325
4.680000 -13.759200 6.873247
4.726800 -13.759200 6.887002
4.773600 -13.759200 6.917289
4.820400 -13.759200 6.917289
4.867200 -13.759200 6.924134
4.914000 -13.759200 6.938667
4.960800 -13.759200 6.948841
5.007600 -13.759200 6.960705
5.054400 -13.759200 6.987450
5.101200 -13.759200 7.018552
5.148000 -13.759200 7.062952
5.194800 -13.759200 7.112152
5.241600 -13.759200 7.139881
5.288400 -13.759200 7.146496
5.335200 -13.759200 7.180490
5.382000 -13.759200 7.213972
5.428800 -13.759200 7.253683
5.475600 -13.759200 7.271789
5.522400 -13.759200 7.299600
5.569200 -13.759200 7.325379
5.616000 -13.759200 7.350672
5.662800 -13.759200 7.405318
5.709600 -13.759200 7.428163
5.756400 -13.759200 7.450452
5.803200 -13.759200 7.451333
5.850000 -13.759200 7.500676
5.896800 -13.759200 7.551244
5.943600 -13.759200 7.587509
5.990400 -13.759200 7.624208
6.037200 -13.759200 7.663318
6.084000 -13.759200 7.698110
6.130800 -13.759200 7.722207
6.177600 -13.759200 7.752078
6.224400 -13.759200 7.807415
6.271200 -13.759200 7.815457
6.318000 -13.759200 7.901542
6.364800 -13.759200 7.959192
6.411600 -13.759200 7.998951
6.458400 -13.759200 8.148211
6.505200 -13.759200 8.404323
6.552000 -13.759200 8.882108
6.598800 -13.759200 9.932382
6.645600 -13.759200 11.846499
12.729600 -13.759200 7.487147
12.776400 -13.759200 7.496993
12.823200 -13.759200 7.487147
12.963600 -13.759200 7.487948
13.010400 -13.759200 7.493005
13.057200 -13.759200 7.496027
13.104000 -13.759200 7.501965
13.150800 -13.759200 7.509078
13.197600 -13.759200 7.517194
13.244400 -13.759200 7.546243
13.291200 -13.759200 7.548197
13.338000 -13.759200 7.552685
13.525200 -13.759200 7.597234
13.665600 -13.759200 7.564150
13.712400 -13.759200 7.556931
13.759200 -13.759200 7.563765
13.806000 -13.759200 7.566716
13.899600 -13.759200 7.580125
13.946400 -13.759200 7.583340
14.040000 -13.759200 7.611796
14.180400 -13.759200 7.611796
14.227200 -13.759200 7.639561
14.367600 -13.759200 7.621572
14.414400 -13.759200 7.622345
14.461200 -13.759200 7.617478
14.508000 -13.759200 7.617478
15.537600 -13.759200 6.274059
17.362800 -13.759200 0.622633
-18.720000 -13.712400 0.000000
-18.673200 -13.712400 0.000000
-18.626400 -13.712400 0.000000
-18.579600 -13.712400 -14.782680
-18.532800 -13.712400 -14.741536
-18.486000 -13.712400 -14.702322
-18.439200 -13.712400 -14.693802
-18.392400 -13.712400 -14.686301
-18.345600 -13.712400 -14.651118
-18.298800 -13.712400 -14.616427
-18.252000 -13.712400 -14.602909
-18.205200 -13.712400 -14.616427
-18.158400 -13.712400 -14.550668
-18.111600 -13.712400 -14.542394
-18.064800 -13.712400 -14.495812
-18.018000 -13.712400 -14.412726
-17.971200 -13.712400 -14.413762
-17.924400 -13.712400 -14.391730
-17.877600 -13.712400 -14.371316
-17.830800 -13.712400 -14.371316
-17.784000 -13.712400 -14.372830
-17.737200 -13.712400 -14.377680
-17.690400 -13.712400 -14.379955
-17.643600 -13.712400 -14.372830
-17.596800 -13.712400 -14.353504
-17.550000 -13.712400 -14.341960
-17.503200 -13.712400 -14.317609
-17.456400 -13.712400 -14.265465
-17.409600 -13.712400 -14.223469
-17.362800 -13.712400 -14.219231
-17.316000 -13.712400 -14.207797
-17.269200 -13.712400 -14.176714
-17.222400 -13.712400 -14.177371
-17.175600 -13.712400 -14.154457
-17.128800 -13.712400 -14.154093
-17.082000 -13.712400 -14.135674
-17.035200 -13.712400 -14.134971
-16.988400 -13.712400 -14.134971
-16.941600 -13.712400 -14.119191
-16.894800 -13.712400 -14.097008
-16.848000 -13.712400 -14.079236
-16.801200 -13.712400 -14.062155
-16.754400 -13.712400 -14.026019
-16.707600 -13.712400 -13.993799
-16.660800 -13.712400 -13.994622
-16.614000 -13.712400 -13.986290
-16.567200 -13.712400 -13.983860
-16.520400 -13.712400 -13.958175
-16.473600 -13.712400 -13.947219
-16.426800 -13.712400 -13.868180
-16.380000 -13.712400 -13.864067
-16.333200 -13.712400 -13.856593
-16.286400 -13.712400 -13.833190
-16.239600 -13.712400 -13.815743
-16.192800 -13.712400 -13.807134
-16.146000 -13.712400 -13.788289
-16.099200 -13.712400 -13.733643
-16.052400 -13.712400 -13.690336
-16.005600 -13.712400 -13.616447
-15.958800 -13.712400 -13.531958
-14.508000 -13.712400 5.136866
-14.461200 -13.712400 5.159552
-14.414400 -13.712400 5.164300
-14.367600 -13.712400 5.183262
-14.320800 -13.712400 5.219663
-14.274000 -13.712400 5.273594
-14.227200 -13.712400 5.287708
-14.180400 -13.712400 5.301012
-14.133600 -13.712400 5.314330
-14.086800 -13.712400 5.335245
-14.040000 -13.712400 5.356915
-13.993200 -13.712400 5.371049
-13.946400 -13.712400 5.394036
-13.899600 -13.712400 5.413426
-13.852800 -13.712400 5.424029
-13.806000 -13.712400 5.427678
-13.759200 -13.712400 5.435678
-13.712400 -13.712400 5.436284
-13.665600 -13.712400 5.438047
-13.618800 -13.712400 5.440031
-13.572000 -13.712400 5.438047
-13.525200 -13.712400 5.445050
-13.478400 -13.712400 5.448262
-13.431600 -13.712400 5.450861
-13.384800 -13.712400 5.461440
-13.338000 -13.712400 5.476268
-13.291200 -13.712400 5.492979
-13.244400 -13.712400 5.511183
-13.197600 -13.712400 5.562650
-13.150800 -13.712400 5.619845
-13.104000 -13.712400 5.647578
-6.879600 -13.712400 8.489487
-6.832800 -13.712400 8.393160
-6.786000 -13.712400 8.329710
-6.739200 -13.712400 8.239840
-6.692400 -13.712400 8.174363
-6.645600 -13.712400 8.080910
-6.598800 -13.712400 7.995908
-6.552000 -13.712400 7.933619
-6.505200 -13.712400 7.885179
-6.458400 -13.712400 7.803650
-6.411600 -13.712400 7.759063
-6.364800 -13.712400 7.638804
-6.318000 -13.712400 7.576260
-6.271200 -13.712400 7.516053
-6.224400 -13.712400 7.474161
-6.177600 -13.712400 7.428804
-6.130800 -13.712400 7.422019
-6.084000 -13.712400 7.356287
-6.037200 -13.712400 7.197105
-5.990400 -13.712400 7.182390
-5.943600 -13.712400 7.120570
-5.896800 -13.712400 7.073619
-5.850000 -13.712400 7.052930
-5.803200 -13.712400 7.002777
-5.756400 -13.712400 6.971122
-5.709600 -13.712400 6.959369
-5.662800 -13.712400 6.933205
-5.616000 -13.712400 6.912936
-5.569200 -13.712400 6.898747
-5.522400 -13.712400 6.845019
-5.475600 -13.712400 6.814006
-5.428800 -13.712400 6.791859
-5.382000 -13.712400 6.760499
-5.335200 -13.712400 6.675408
-5.288400 -13.712400 6.655696
-5.241600 -13.712400 6.643725
-5.194800 -13.712400 6.628906
-5.148000 -13.712400 6.590798
-5.101200 -13.712400 6.590798
-5.054400 -13.712400 6.585773
-5.007600 -13.712400 6.581102
-4.960800 -13.712400 6.569245
-4.914000 -13.712400 6.523793
-4.867200 -13.712400 6.486367
-4.820400 -13.712400 6.454910
-4.773600 -13.712400 6.425318
-4.726800 -13.712400 6.394461
-4.680000 -13.712400 6.398889
-4.633200 -13.712400 6.398889
-4.586400 -13.712400 6.383149
-4.539600 -13.712400 6.372070
-4.492800 -13.712400 6.370445
-4.446000 -13.712400 6.362684
-4.399200 -13.712400 6.285192
-4.352400 -13.712400 6.266535
-4.305600 -13.712400 6.264162
-4.258800 -13.712400 6.264162
-4.212000 -13.712400 6.264162
-4.165200 -13.712400 6.258908
-4.118400 -13.712400 6.234306
-4.071600 -13.712400 6.231114
-4.024800 -13.712400 6.219884
-3.978000 -13.712400 6.183693
-3.931200 -13.712400 6.172919
-3.884400 -13.712400 6.162014
-3.837600 -13.712400 6.150178
-3.790800 -13.712400 6.139687
-3.744000 -13.712400 6.120029
-3.697200 -13.712400 6.111106
-3.650400 -13.712400 6.127864
-3.603600 -13.712400 6.111971
-3.556800 -13.712400 6.107332
-3.510000 -13.712400 6.100790
-3.463200 -13.712400 6.079326
-3.416400 -13.712400 6.055814
-3.369600 -13.712400 6.020517
-3.322800 -13.712400 6.020517
-3.276000 -13.712400 6.007926
-3.229200 -13.712400 5.995115
-3.182400 -13.712400 5.992847
-3.135600 -13.712400 5.974080
-3.088800 -13.712400 5.974080
-3.042000 -13.712400 5.984701
-2.995200 -13.712400 5.971280
-2.948400 -13.712400 5.965708
-2.901600 -13.712400 5.940286
-2.854800 -13.712400 5.928036
-2.808000 -13.712400 5.924891
-2.761200 -13.712400 5.911875
-2.714400 -13.712400 5.928036
-2.667600 -13.712400 5.924891
-2.620800 -13.712400 5.921307
-2.574000 -13.712400 5.936662
-2.527200 -13.712400 5.921307
-2.480400 -13.712400 5.915306
-2.433600 -13.712400 5.905453
-2.386800 -13.712400 5.893536
-2.340000 -13.712400 5.899984
-2.293200 -13.712400 5.885273
-2.246400 -13.712400 5.862125
-2.199600 -13.712400 5.869775
-2.152800 -13.712400 5.866714
-2.106000 -13.712400 5.839758
-2.059200 -13.712400 5.837131
-2.012400 -13.712400 5.827826
-1.965600 -13.712400 5.817915
-1.918800 -13.712400 5.812242
-1.872000 -13.712400 5.817915
-1.825200 -13.712400 5.823817
-1.778400 -13.712400 5.870098
-1.731600 -13.712400 5.867857
-1.684800 -13.712400 5.839102
-1.638000 -13.712400 5.830624
-1.591200 -13.712400 5.830624
-1.544400 -13.712400 5.831827
-1.497600 -13.712400 5.831827
-1.450800 -13.712400 5.802606
-1.404000 -13.712400 5.801473
-1.357200 -13.712400 5.798040
-1.310400 -13.712400 5.799038
-1.263600 -13.712400 5.822523
-1.216800 -13.712400 5.801372
-1.170000 -13.712400 5.797147
-1.123200 -13.712400 5.812927
-1.076400 -13.712400 5.796318
-1.029600 -13.712400 5.795077
-0.982800 -13.712400 5.797147
-0.936000 -13.712400 5.793450
-0.889200 -13.712400 5.762467
-0.842400 -13.712400 5.760058
-0.795600 -13.712400 5.753954
-0.748800 -13.712400 5.764470
-0.702000 -13.712400 5.779290
-0.655200 -13.712400 5.773450
-0.608400 -13.712400 5.779290
-0.561600 -13.712400 5.786808
-0.514800 -13.712400 5.787331
-0.468000 -13.712400 5.787331
-0.421200 -13.712400 5.786808
-0.374400 -13.712400 5.780958
-0.327600 -13.712400 5.790427
-0.280800 -13.712400 5.793470
-0.234000 -13.712400 5.795532
-0.187200 -13.712400 5.805169
-0.140400 -13.712400 5.825614
-0.093600 -13.712400 5.875245
-0.046800 -13.712400 5.882717
0.000000 -13.712400 5.875245
0.046800 -13.712400 5.860412
0.093600 -13.712400 5.832262
0.140400 -13.712400 5.831124
0.187200 -13.712400 5.831124
0.234000 -13.712400 5.828271
0.280800 -13.712400 5.818368
0.327600 -13.712400 5.813903
0.374400 -13.712400 5.813903
0.421200 -13.712400 5.838971
0.468000 -13.712400 5.838971
0.514800 -13.712400 5.837603
0.561600 -13.712400 5.838971
0.608400 -13.712400 5.838971
0.655200 -13.712400 5.854344
0.702000 -13.712400 5.871397
0.748800 -13.712400 5.880765
0.795600 -13.712400 5.899396
0.842400 -13.712400 5.905695
0.889200 -13.712400 5.917879
0.936000 -13.712400 5.922042
0.982800 -13.712400 5.922042
1.029600 -13.712400 5.908117
1.076400 -13.712400 5.900843
1.123200 -13.712400 5.900525
1.170000 -13.712400 5.908117
1.216800 -13.712400 5.919532
1.263600 -13.712400 5.919532
1.310400 -13.712400 5.928610
1.357200 -13.712400 5.947002
1.404000 -13.712400 5.945601
1.450800 -13.712400 5.957204
1.497600 -13.712400 5.968068
1.544400 -13.712400 5.953010
1.591200 -13.712400 5.956545
1.638000 -13.712400 5.957204
1.684800 -13.712400 5.961223
1.731600 -13.712400 5.978130
1.778400 -13.712400 5.978130
1.825200 -13.712400 5.989314
1.872000 -13.712400 6.008523
1.918800 -13.712400 6.025659
1.965600 -13.712400 6.023291
2.012400 -13.712400 6.014178
2.059200 -13.712400 6.036128
2.106000 -13.712400 6.054487
2.152800 -13.712400 6.078306
2.199600 -13.712400 6.091154
2.246400 -13.712400 6.105833
2.293200 -13.712400 6.108778
2.340000 -13.712400 6.124840
2.386800 -13.712400 6.128539
2.433600 -13.712400 6.141200
2.480400 -13.712400 6.151642
2.527200 -13.712400 6.172931
2.574000 -13.712400 6.189901
2.620800 -13.712400 6.194284
2.667600 -13.712400 6.211969
2.714400 -13.712400 6.198811
2.761200 -13.712400 6.210966
2.808000 -13.712400 6.237662
2.854800 -13.712400 6.237946
2.901600 -13.712400 6.239979
2.948400 -13.712400 6.269737
2.995200 -13.712400 6.276944
3.042000 -13.712400 6.319639
3.088800 -13.712400 6.330754
3.135600 -13.712400 6.330847
3.182400 -13.712400 6.346367
3.229200 -13.712400 6.350110
3.276000 -13.712400 6.355127
3.322800 -13.712400 6.356879
3.369600 -13.712400 6.371776
3.416400 -13.712400 6.382231
3.463200 -13.712400 6.407182
3.510000 -13.712400 6.419470
3.556800 -13.712400 6.444106
3.603600 -13.712400 6.463081
3.650400 -13.712400 6.480675
3.697200 -13.712400 6.495564
3.744000 -13.712400 6.495564
3.790800 -13.712400 6.505446
3.837600 -13.712400 6.521929
3.884400 -13.712400 6.539494
3.931200 -13.712400 6.563293
3.978000 -13.712400 6.576938
4.024800 -13.712400 6.614525
4.071600 -13.712400 6.653828
4.118400 -13.712400 6.679098
4.165200 -13.712400 6.679533
4.212000 -13.712400 6.696028
4.258800 -13.712400 6.714636
4.305600 -13.712400 6.717553
4.352400 -13.712400 6.724152
4.399200 -13.712400 6.773652
4.446000 -13.712400 6.776140
4.492800 -13.712400 6.801502
4.539600 -13.712400 6.825928
4.586400 -13.712400 6.857707
4.633200 -13.712400 6.878566
4.680000 -13.712400 6.901440
4.726800 -13.712400 6.916560
4.773600 -13.712400 6.924134
4.820400 -13.712400 6.920167
4.867200 -13.712400 6.931673
4.914000 -13.712400 6.939669
4.960800 -13.712400 6.969335
5.007600 -13.712400 6.987450
5.054400 -13.712400 7.002080
5.101200 -13.712400 7.037664
5.148000 -13.712400 7.062952
5.194800 -13.712400 7.087564
5.241600 -13.712400 7.131522
5.288400 -13.712400 7.146362
5.335200 -13.712400 7.176211
5.382000 -13.712400 7.211912
5.428800 -13.712400 7.254145
5.475600 -13.712400 7.271789
5.522400 -13.712400 7.299600
5.569200 -13.712400 7.325379
5.616000 -13.712400 7.350672
5.662800 -13.712400 7.380815
5.709600 -13.712400 7.416449
5.756400 -13.712400 7.446272
5.803200 -13.712400 7.451333
5.850000 -13.712400 7.500346
5.896800 -13.712400 7.545461
5.943600 -13.712400 7.579032
5.990400 -13.712400 7.624208
6.037200 -13.712400 7.665428
6.084000 -13.712400 7.691510
6.130800 -13.712400 7.722082
6.177600 -13.712400 7.739536
6.224400 -13.712400 7.807415
6.271200 -13.712400 7.814742
6.318000 -13.712400 7.815457
6.364800 -13.712400 7.822027
6.411600 -13.712400 7.967523
6.458400 -13.712400 7.983527
6.505200 -13.712400 8.174062
6.552000 -13.712400 8.597909
6.598800 -13.712400 9.932382
6.645600 -13.712400 11.846499
12.916800 -13.712400 7.493005
12.963600 -13.712400 7.493005
13.010400 -13.712400 7.496027
13.057200 -13.712400 7.509078
13.150800 -13.712400 7.524253
13.197600 -13.712400 7.526470
13.244400 -13.712400 7.532835
13.291200 -13.712400 7.532835
13.338000 -13.712400 7.529345
13.618800 -13.712400 7.595342
13.993200 -13.712400 7.597304
14.040000 -13.712400 7.611796
14.180400 -13.712400 7.599690
14.227200 -13.712400 7.639561
14.367600 -13.712400 7.628964
14.414400 -13.712400 7.639561
14.461200 -13.712400 7.636531
14.508000 -13.712400 7.636531
14.554800 -13.712400 7.617478
15.490800 -13.712400 6.322478
15.537600 -13.712400 6.292831
18.626400 -13.712400 0.000000
18.673200 -13.712400 0.000000
-18.720000 -13.665600 0.000000
-18.673200 -13.665600 0.000000
-18.626400 -13.665600 0.000000
-18.579600 -13.665600 -14.782680
-18.532800 -13.665600 -14.741663
-18.486000 -13.665600 -14.721893
-18.439200 -13.665600 -14.711175
-18.392400 -13.665600 -14.711175
-18.345600 -13.665600 -14.693802
-18.298800 -13.665600 -14.656936
-18.252000 -13.665600 -14.625489
-18.205200 -13.665600 -14.653028
-18.158400 -13.665600 -14.575182
-18.111600 -13.665600 -14.550668
-18.064800 -13.665600 -14.536269
-18.018000 -13.665600 -14.480352
-17.971200 -13.665600 -14.462935
-17.924400 -13.665600 -14.436857
-17.877600 -13.665600 -14.385237
-17.830800 -13.665600 -14.375233
-17.784000 -13.665600 -14.377680
-17.737200 -13.665600 -14.380113
-17.690400 -13.665600 -14.384930
-17.643600 -13.665600 -14.377680
-17.596800 -13.665600 -14.372830
-17.550000 -13.665600 -14.372830
-17.503200 -13.665600 -14.341960
-17.456400 -13.665600 -14.273420
-17.409600 -13.665600 -14.219231
-17.362800 -13.665600 -14.219231
-17.316000 -13.665600 -14.207797
-17.269200 -13.665600 -14.176714
-17.222400 -13.665600 -14.193734
-17.175600 -13.665600 -14.166927
-17.128800 -13.665600 -14.154093
-17.082000 -13.665600 -14.142178
-17.035200 -13.665600 -14.135674
-16.988400 -13.665600 -14.134971
-16.941600 -13.665600 -14.129072
-16.894800 -13.665600 -14.102559
-16.848000 -13.665600 -14.079236
-16.801200 -13.665600 -14.062279
-16.754400 -13.665600 -14.040562
-16.707600 -13.665600 -14.010189
-16.660800 -13.665600 -14.001287
-16.614000 -13.665600 -13.986290
-16.567200 -13.665600 -13.983860
-16.520400 -13.665600 -13.956254
-16.473600 -13.665600 -13.930583
-16.426800 -13.665600 -13.877525
-16.380000 -13.665600 -13.868180
-16.333200 -13.665600 -13.860116
-16.286400 -13.665600 -13.825985
-16.239600 -13.665600 -13.788909
-16.192800 -13.665600 -13.788289
-16.146000 -13.665600 -13.761415
-16.099200 -13.665600 -13.703347
-16.052400 -13.665600 -13.633893
-16.005600 -13.665600 -13.568358
-15.631200 -13.665600 -11.151939
-14.554800 -13.665600 5.130335
-14.508000 -13.665600 5.157921
-14.461200 -13.665600 5.167041
-14.414400 -13.665600 5.171988
-14.367600 -13.665600 5.208725
-14.320800 -13.665600 5.258289
-14.274000 -13.665600 5.287111
-14.227200 -13.665600 5.301012
-14.180400 -13.665600 5.314330
-14.133600 -13.665600 5.334437
-14.086800 -13.665600 5.356915
-14.040000 -13.665600 5.371049
-13.993200 -13.665600 5.392318
-13.946400 -13.665600 5.408236
-13.899600 -13.665600 5.424762
-13.852800 -13.665600 5.427678
-13.806000 -13.665600 5.435908
-13.759200 -13.665600 5.436106
-13.712400 -13.665600 5.442244
-13.665600 -13.665600 5.443082
-13.618800 -13.665600 5.444615
-13.572000 -13.665600 5.443237
-13.525200 -13.665600 5.448262
-13.478400 -13.665600 5.450128
-13.431600 -13.665600 5.461440
-13.384800 -13.665600 5.471103
-13.338000 -13.665600 5.492997
-13.291200 -13.665600 5.505969
-13.244400 -13.665600 5.549044
-13.197600 -13.665600 5.604508
-13.150800 -13.665600 5.620528
-6.879600 -13.665600 8.539840
-6.832800 -13.665600 8.519481
-6.786000 -13.665600 8.394907
-6.739200 -13.665600 8.329710
-6.692400 -13.665600 8.239840
-6.645600 -13.665600 8.166227
-6.598800 -13.665600 8.034235
-6.552000 -13.665600 7.979732
-6.505200 -13.665600 7.885179
-6.458400 -13.665600 7.791781
-6.411600 -13.665600 7.726716
-6.364800 -13.665600 7.638804
-6.318000 -13.665600 7.567311
-6.271200 -13.665600 7.497812
-6.224400 -13.665600 7.428804
-6.177600 -13.665600 7.422639
-6.130800 -13.665600 7.360621
-6.084000 -13.665600 7.275691
-6.037200 -13.665600 7.176958
-5.990400 -13.665600 7.133068
-5.943600 -13.665600 7.075688
-5.896800 -13.665600 7.061289
-5.850000 -13.665600 7.002777
-5.803200 -13.665600 7.000011
-5.756400 -13.665600 6.959369
-5.709600 -13.665600 6.954478
-5.662800 -13.665600 6.932237
-5.616000 -13.665600 6.904828
-5.569200 -13.665600 6.888171
-5.522400 -13.665600 6.840899
-5.475600 -13.665600 6.821794
-5.428800 -13.665600 6.793616
-5.382000 -13.665600 6.770485
-5.335200 -13.665600 6.675408
-5.288400 -13.665600 6.649680
-5.241600 -13.665600 6.633266
-5.194800 -13.665600 6.627022
-5.148000 -13.665600 6.586138
-5.101200 -13.665600 6.585773
-5.054400 -13.665600 6.581102
-5.007600 -13.665600 6.566106
-4.960800 -13.665600 6.558152
-4.914000 -13.665600 6.531172
-4.867200 -13.665600 6.495649
-4.820400 -13.665600 6.465880
-4.773600 -13.665600 6.425318
-4.726800 -13.665600 6.385451
-4.680000 -13.665600 6.398889
-4.633200 -13.665600 6.422580
-4.586400 -13.665600 6.383891
-4.539600 -13.665600 6.370445
-4.492800 -13.665600 6.362684
-4.446000 -13.665600 6.362684
-4.399200 -13.665600 6.322957
-4.352400 -13.665600 6.268081
-4.305600 -13.665600 6.266535
-4.258800 -13.665600 6.264233
-4.212000 -13.665600 6.266535
-4.165200 -13.665600 6.252395
-4.118400 -13.665600 6.232130
-4.071600 -13.665600 6.220418
-4.024800 -13.665600 6.216253
-3.978000 -13.665600 6.179507
-3.931200 -13.665600 6.162014
-3.884400 -13.665600 6.146305
-3.837600 -13.665600 6.127864
-3.790800 -13.665600 6.122623
-3.744000 -13.665600 6.111106
-3.697200 -13.665600 6.107332
-3.650400 -13.665600 6.120029
-3.603600 -13.665600 6.107332
-3.556800 -13.665600 6.105754
-3.510000 -13.665600 6.086646
-3.463200 -13.665600 6.055814
-3.416400 -13.665600 6.049615
-3.369600 -13.665600 6.006825
-3.322800 -13.665600 6.006825
-3.276000 -13.665600 6.005546
-3.229200 -13.665600 5.993516
-3.182400 -13.665600 5.980029
-3.135600 -13.665600 5.970295
-3.088800 -13.665600 5.972787
-3.042000 -13.665600 5.974080
-2.995200 -13.665600 5.965708
-2.948400 -13.665600 5.962681
-2.901600 -13.665600 5.940286
-2.854800 -13.665600 5.928505
-2.808000 -13.665600 5.928505
-2.761200 -13.665600 5.916470
-2.714400 -13.665600 5.931975
-2.667600 -13.665600 5.928036
-2.620800 -13.665600 5.928036
-2.574000 -13.665600 5.936662
-2.527200 -13.665600 5.921307
-2.480400 -13.665600 5.920900
-2.433600 -13.665600 5.908664
-2.386800 -13.665600 5.893536
-2.340000 -13.665600 5.905453
-2.293200 -13.665600 5.899984
-2.246400 -13.665600 5.869775
-2.199600 -13.665600 5.875302
-2.152800 -13.665600 5.869775
-2.106000 -13.665600 5.839758
-2.059200 -13.665600 5.839726
-2.012400 -13.665600 5.828227
-1.965600 -13.665600 5.819766
-1.918800 -13.665600 5.815823
-1.872000 -13.665600 5.820242
-1.825200 -13.665600 5.830688
-1.778400 -13.665600 5.868442
-1.731600 -13.665600 5.867857
-1.684800 -13.665600 5.848094
-1.638000 -13.665600 5.848094
-1.591200 -13.665600 5.848094
-1.544400 -13.665600 5.844826
-1.497600 -13.665600 5.844826
-1.450800 -13.665600 5.830624
-1.404000 -13.665600 5.802606
-1.357200 -13.665600 5.799038
-1.310400 -13.665600 5.801473
-1.263600 -13.665600 5.831827
-1.216800 -13.665600 5.822825
-1.170000 -13.665600 5.822523
-1.123200 -13.665600 5.832353
-1.076400 -13.665600 5.832353
-1.029600 -13.665600 5.822523
-0.982800 -13.665600 5.814131
-0.936000 -13.665600 5.795000
-0.889200 -13.665600 5.761625
-0.842400 -13.665600 5.752154
-0.795600 -13.665600 5.746300
-0.748800 -13.665600 5.760058
-0.702000 -13.665600 5.770663
-0.655200 -13.665600 5.769774
-0.608400 -13.665600 5.774362
-0.561600 -13.665600 5.781829
-0.514800 -13.665600 5.787331
-0.468000 -13.665600 5.780958
-0.421200 -13.665600 5.780357
-0.374400 -13.665600 5.778948
-0.327600 -13.665600 5.780958
-0.280800 -13.665600 5.787331
-0.234000 -13.665600 5.790427
-0.187200 -13.665600 5.795532
-0.140400 -13.665600 5.809723
-0.093600 -13.665600 5.823366
-0.046800 -13.665600 5.826151
0.000000 -13.665600 5.831124
0.046800 -13.665600 5.837378
0.093600 -13.665600 5.831124
0.140400 -13.665600 5.830397
0.187200 -13.665600 5.831124
0.234000 -13.665600 5.830397
0.280800 -13.665600 5.828271
0.327600 -13.665600 5.809465
0.374400 -13.665600 5.807177
0.421200 -13.665600 5.834611
0.468000 -13.665600 5.837603
0.514800 -13.665600 5.834611
0.561600 -13.665600 5.837603
0.608400 -13.665600 5.827174
0.655200 -13.665600 5.845344
0.702000 -13.665600 5.855072
0.748800 -13.665600 5.880506
0.795600 -13.665600 5.880765
0.842400 -13.665600 5.899396
0.889200 -13.665600 5.900613
0.936000 -13.665600 5.917880
0.982800 -13.665600 5.922042
1.029600 -13.665600 5.899941
1.076400 -13.665600 5.893752
1.123200 -13.665600 5.899941
1.170000 -13.665600 5.906592
1.216800 -13.665600 5.909647
1.263600 -13.665600 5.911277
1.310400 -13.665600 5.926931
1.357200 -13.665600 5.947002
1.404000 -13.665600 5.945601
1.450800 -13.665600 5.948457
1.497600 -13.665600 5.978130
1.544400 -13.665600 5.957204
1.591200 -13.665600 5.957204
1.638000 -13.665600 5.961223
1.684800 -13.665600 5.961223
1.731600 -13.665600 5.981311
1.778400 -13.665600 5.989314
1.825200 -13.665600 5.989314
1.872000 -13.665600 5.995277
1.918800 -13.665600 6.025659
1.965600 -13.665600 6.025659
2.012400 -13.665600 6.028276
2.059200 -13.665600 6.046355
2.106000 -13.665600 6.054487
2.152800 -13.665600 6.078548
2.199600 -13.665600 6.092891
2.246400 -13.665600 6.106759
2.293200 -13.665600 6.111512
2.340000 -13.665600 6.130287
2.386800 -13.665600 6.138787
2.433600 -13.665600 6.143835
2.480400 -13.665600 6.166501
2.527200 -13.665600 6.173521
2.574000 -13.665600 6.194284
2.620800 -13.665600 6.203874
2.667600 -13.665600 6.212899
2.714400 -13.665600 6.203874
2.761200 -13.665600 6.212899
2.808000 -13.665600 6.237946
2.854800 -13.665600 6.240012
2.901600 -13.665600 6.237946
2.948400 -13.665600 6.244551
2.995200 -13.665600 6.273789
3.042000 -13.665600 6.319639
3.088800 -13.665600 6.333123
3.135600 -13.665600 6.333123
3.182400 -13.665600 6.346384
3.229200 -13.665600 6.355127
3.276000 -13.665600 6.371776
3.322800 -13.665600 6.390311
3.369600 -13.665600 6.382231
3.416400 -13.665600 6.406307
3.463200 -13.665600 6.412494
3.510000 -13.665600 6.423204
3.556800 -13.665600 6.449568
3.603600 -13.665600 6.464824
3.650400 -13.665600 6.479786
3.697200 -13.665600 6.495564
3.744000 -13.665600 6.495771
3.790800 -13.665600 6.539494
3.837600 -13.665600 6.548137
3.884400 -13.665600 6.563293
3.931200 -13.665600 6.576938
3.978000 -13.665600 6.579124
4.024800 -13.665600 6.616013
4.071600 -13.665600 6.654801
4.118400 -13.665600 6.679533
4.165200 -13.665600 6.683038
4.212000 -13.665600 6.696028
4.258800 -13.665600 6.719481
4.305600 -13.665600 6.728879
4.352400 -13.665600 6.749410
4.399200 -13.665600 6.776140
4.446000 -13.665600 6.793469
4.492800 -13.665600 6.811970
4.539600 -13.665600 6.853137
4.586400 -13.665600 6.878566
4.633200 -13.665600 6.901440
4.680000 -13.665600 6.908128
4.726800 -13.665600 6.916560
4.773600 -13.665600 6.928628
4.820400 -13.665600 6.924134
4.867200 -13.665600 6.939669
4.914000 -13.665600 6.946539
4.960800 -13.665600 6.977639
5.007600 -13.665600 7.001574
5.054400 -13.665600 7.034523
5.101200 -13.665600 7.045869
5.148000 -13.665600 7.076396
5.194800 -13.665600 7.108777
5.241600 -13.665600 7.131522
5.288400 -13.665600 7.148513
5.335200 -13.665600 7.176211
5.382000 -13.665600 7.205618
5.428800 -13.665600 7.241814
5.475600 -13.665600 7.259414
5.522400 -13.665600 7.299600
5.569200 -13.665600 7.325379
5.616000 -13.665600 7.357612
5.662800 -13.665600 7.388212
5.709600 -13.665600 7.426477
5.756400 -13.665600 7.453164
5.803200 -13.665600 7.462413
5.850000 -13.665600 7.510306
5.896800 -13.665600 7.545461
5.943600 -13.665600 7.577237
5.990400 -13.665600 7.622639
6.037200 -13.665600 7.660298
6.084000 -13.665600 7.685924
6.130800 -13.665600 7.702798
6.177600 -13.665600 7.738430
6.224400 -13.665600 7.785054
6.271200 -13.665600 7.814783
6.318000 -13.665600 7.815457
6.364800 -13.665600 7.819449
6.411600 -13.665600 7.894451
6.458400 -13.665600 7.901542
6.505200 -13.665600 8.031084
6.552000 -13.665600 8.394369
6.598800 -13.665600 9.932382
6.645600 -13.665600 11.846499
13.291200 -13.665600 7.532835
13.338000 -13.665600 7.529345
13.384800 -13.665600 7.544758
13.431600 -13.665600 7.532835
13.618800 -13.665600 7.579992
14.180400 -13.665600 7.583340
14.367600 -13.665600 7.648278
14.414400 -13.665600 7.649844
14.461200 -13.665600 7.649844
14.508000 -13.665600 7.651776
14.554800 -13.665600 7.648132
15.490800 -13.665600 6.348856
17.222400 -13.665600 1.749850
17.269200 -13.665600 1.474265
18.673200 -13.665600 0.000000
-18.720000 -13.618800 0.000000
-18.673200 -13.618800 0.000000
-18.626400 -13.618800 0.000000
-18.579600 -13.618800 -14.816179
-18.532800 -13.618800 -14.763276
-18.486000 -13.618800 -14.741663
-18.439200 -13.618800 -14.721893
-18.392400 -13.618800 -14.714373
-18.345600 -13.618800 -14.695284
-18.298800 -13.618800 -14.668133
-18.252000 -13.618800 -14.638227
-18.205200 -13.618800 -14.638227
-18.158400 -13.618800 -14.594715
-18.111600 -13.618800 -14.587325
-18.064800 -13.618800 -14.542394
-18.018000 -13.618800 -14.528205
-17.971200 -13.618800 -14.483435
-17.924400 -13.618800 -14.462935
-17.877600 -13.618800 -14.441528
-17.830800 -13.618800 -14.393298
-17.784000 -13.618800 -14.385237
-17.737200 -13.618800 -14.385237
-17.690400 -13.618800 -14.385237
-17.643600 -13.618800 -14.380113
-17.596800 -13.618800 -14.380113
-17.550000 -13.618800 -14.379955
-17.503200 -13.618800 -14.341960
-17.456400 -13.618800 -14.265465
-17.409600 -13.618800 -14.218910
-17.362800 -13.618800 -14.201492
-17.316000 -13.618800 -14.199017
-17.269200 -13.618800 -14.192548
-17.222400 -13.618800 -14.193734
-17.175600 -13.618800 -14.162386
-17.128800 -13.618800 -14.142178
-17.082000 -13.618800 -14.142178
-17.035200 -13.618800 -14.135674
-16.988400 -13.618800 -14.135674
-16.941600 -13.618800 -14.168015
-16.894800 -13.618800 -14.119191
-16.848000 -13.618800 -14.092972
-16.801200 -13.618800 -14.076121
-16.754400 -13.618800 -14.069985
-16.707600 -13.618800 -14.040562
-16.660800 -13.618800 -14.024880
-16.614000 -13.618800 -13.983860
-16.567200 -13.618800 -13.981594
-16.520400 -13.618800 -13.954388
-16.473600 -13.618800 -13.907466
-16.426800 -13.618800 -13.868180
-16.380000 -13.618800 -13.867324
-16.333200 -13.618800 -13.860116
-16.286400 -13.618800 -13.825985
-16.239600 -13.618800 -13.788289
-16.192800 -13.618800 -13.775224
-16.146000 -13.618800 -13.733643
-16.099200 -13.618800 -13.689099
-16.052400 -13.618800 -13.568358
-16.005600 -13.618800 -13.511090
-15.631200 -13.618800 -10.736433
-14.554800 -13.618800 5.147464
-14.508000 -13.618800 5.167041
-14.461200 -13.618800 5.187376
-14.414400 -13.618800 5.210054
-14.367600 -13.618800 5.258289
-14.320800 -13.618800 5.284834
-14.274000 -13.618800 5.296440
-14.227200 -13.618800 5.307114
-14.180400 -13.618800 5.318997
-14.133600 -13.618800 5.356915
-14.086800 -13.618800 5.373324
-14.040000 -13.618800 5.392318
-13.993200 -13.618800 5.405295
-13.946400 -13.618800 5.412648
-13.899600 -13.618800 5.426651
-13.852800 -13.618800 5.427678
-13.806000 -13.618800 5.435098
-13.759200 -13.618800 5.435678
-13.712400 -13.618800 5.436284
-13.665600 -13.618800 5.442244
-13.618800 -13.618800 5.444615
-13.572000 -13.618800 5.444615
-13.525200 -13.618800 5.450128
-13.478400 -13.618800 5.461440
-13.431600 -13.618800 5.471103
-13.384800 -13.618800 5.486941
-13.338000 -13.618800 5.505321
-13.291200 -13.618800 5.541602
-13.244400 -13.618800 5.576110
-13.197600 -13.618800 5.620528
-6.879600 -13.618800 8.591207
-6.832800 -13.618800 8.539840
-6.786000 -13.618800 8.489487
-6.739200 -13.618800 8.361354
-6.692400 -13.618800 8.281146
-6.645600 -13.618800 8.176155
-6.598800 -13.618800 8.067894
-6.552000 -13.618800 7.979732
-6.505200 -13.618800 7.858087
-6.458400 -13.618800 7.773704
-6.411600 -13.618800 7.667467
-6.364800 -13.618800 7.612555
-6.318000 -13.618800 7.517132
-6.271200 -13.618800 7.422019
-6.224400 -13.618800 7.377818
-6.177600 -13.618800 7.310746
-6.130800 -13.618800 7.283341
-6.084000 -13.618800 7.197105
-6.037200 -13.618800 7.151849
-5.990400 -13.618800 7.105851
-5.943600 -13.618800 7.070009
-5.896800 -13.618800 7.061289
-5.850000 -13.618800 7.013599
-5.803200 -13.618800 7.002507
-5.756400 -13.618800 6.958000
-5.709600 -13.618800 6.945838
-5.662800 -13.618800 6.932237
-5.616000 -13.618800 6.901440
-5.569200 -13.618800 6.875558
-5.522400 -13.618800 6.840028
-5.475600 -13.618800 6.823763
-5.428800 -13.618800 6.793616
-5.382000 -13.618800 6.773706
-5.335200 -13.618800 6.690214
-5.288400 -13.618800 6.643916
-5.241600 -13.618800 6.627022
-5.194800 -13.618800 6.610001
-5.148000 -13.618800 6.585773
-5.101200 -13.618800 6.576320
-5.054400 -13.618800 6.560372
-5.007600 -13.618800 6.554550
-4.960800 -13.618800 6.538812
-4.914000 -13.618800 6.518706
-4.867200 -13.618800 6.486367
-4.820400 -13.618800 6.465880
-4.773600 -13.618800 6.422580
-4.726800 -13.618800 6.394628
-4.680000 -13.618800 6.399276
-4.633200 -13.618800 6.425434
-4.586400 -13.618800 6.394628
-4.539600 -13.618800 6.380366
-4.492800 -13.618800 6.370445
-4.446000 -13.618800 6.372070
-4.399200 -13.618800 6.322957
-4.352400 -13.618800 6.277540
-4.305600 -13.618800 6.268081
-4.258800 -13.618800 6.267815
-4.212000 -13.618800 6.267815
-4.165200 -13.618800 6.262572
-4.118400 -13.618800 6.234306
-4.071600 -13.618800 6.220418
-4.024800 -13.618800 6.216253
-3.978000 -13.618800 6.179507
-3.931200 -13.618800 6.158568
-3.884400 -13.618800 6.120029
-3.837600 -13.618800 6.117798
-3.790800 -13.618800 6.111106
-3.744000 -13.618800 6.104821
-3.697200 -13.618800 6.102597
-3.650400 -13.618800 6.104647
-3.603600 -13.618800 6.093159
-3.556800 -13.618800 6.093159
-3.510000 -13.618800 6.063200
-3.463200 -13.618800 6.051893
-3.416400 -13.618800 6.042145
-3.369600 -13.618800 6.006116
-3.322800 -13.618800 6.006825
-3.276000 -13.618800 6.005546
-3.229200 -13.618800 6.005546
-3.182400 -13.618800 5.981618
-3.135600 -13.618800 5.968528
-3.088800 -13.618800 5.970295
-3.042000 -13.618800 5.973892
-2.995200 -13.618800 5.960123
-2.948400 -13.618800 5.950912
-2.901600 -13.618800 5.931366
-2.854800 -13.618800 5.918593
-2.808000 -13.618800 5.928505
-2.761200 -13.618800 5.915458
-2.714400 -13.618800 5.931975
-2.667600 -13.618800 5.921307
-2.620800 -13.618800 5.928505
-2.574000 -13.618800 5.958762
-2.527200 -13.618800 5.921307
-2.480400 -13.618800 5.920663
-2.433600 -13.618800 5.908664
-2.386800 -13.618800 5.893536
-2.340000 -13.618800 5.920663
-2.293200 -13.618800 5.920663
-2.246400 -13.618800 5.882057
-2.199600 -13.618800 5.885273
-2.152800 -13.618800 5.870048
-2.106000 -13.618800 5.862125
-2.059200 -13.618800 5.862125
-2.012400 -13.618800 5.839726
-1.965600 -13.618800 5.822591
-1.918800 -13.618800 5.820179
-1.872000 -13.618800 5.833507
-1.825200 -13.618800 5.837131
-1.778400 -13.618800 5.868442
-1.731600 -13.618800 5.867857
-1.684800 -13.618800 5.848094
-1.638000 -13.618800 5.848094
-1.591200 -13.618800 5.848094
-1.544400 -13.618800 5.839763
-1.497600 -13.618800 5.839763
-1.450800 -13.618800 5.815118
-1.404000 -13.618800 5.801473
-1.357200 -13.618800 5.795408
-1.310400 -13.618800 5.801473
-1.263600 -13.618800 5.832353
-1.216800 -13.618800 5.832353
-1.170000 -13.618800 5.833835
-1.123200 -13.618800 5.840872
-1.076400 -13.618800 5.840872
-1.029600 -13.618800 5.835941
-0.982800 -13.618800 5.815282
-0.936000 -13.618800 5.795000
-0.889200 -13.618800 5.761625
-0.842400 -13.618800 5.746070
-0.795600 -13.618800 5.746070
-0.748800 -13.618800 5.760058
-0.702000 -13.618800 5.770663
-0.655200 -13.618800 5.773450
-0.608400 -13.618800 5.781829
-0.561600 -13.618800 5.787720
-0.514800 -13.618800 5.789509
-0.468000 -13.618800 5.780958
-0.421200 -13.618800 5.780357
-0.374400 -13.618800 5.778968
-0.327600 -13.618800 5.780958
-0.280800 -13.618800 5.787720
-0.234000 -13.618800 5.790427
-0.187200 -13.618800 5.805169
-0.140400 -13.618800 5.821621
-0.093600 -13.618800 5.825614
-0.046800 -13.618800 5.831124
0.000000 -13.618800 5.831124
0.046800 -13.618800 5.837378
0.093600 -13.618800 5.832262
0.140400 -13.618800 5.831124
0.187200 -13.618800 5.831124
0.234000 -13.618800 5.831124
0.280800 -13.618800 5.828271
0.327600 -13.618800 5.815864
0.374400 -13.618800 5.798819
0.421200 -13.618800 5.815864
0.468000 -13.618800 5.827174
0.514800 -13.618800 5.822906
0.561600 -13.618800 5.822906
0.608400 -13.618800 5.822906
0.655200 -13.618800 5.838971
0.702000 -13.618800 5.854539
0.748800 -13.618800 5.864550
0.795600 -13.618800 5.864550
0.842400 -13.618800 5.871971
0.889200 -13.618800 5.889952
0.936000 -13.618800 5.905695
0.982800 -13.618800 5.917880
1.029600 -13.618800 5.893752
1.076400 -13.618800 5.889952
1.123200 -13.618800 5.899941
1.170000 -13.618800 5.900843
1.216800 -13.618800 5.908117
1.263600 -13.618800 5.911277
1.310400 -13.618800 5.929040
1.357200 -13.618800 5.948457
1.404000 -13.618800 5.947002
1.450800 -13.618800 5.957204
1.497600 -13.618800 5.979189
1.544400 -13.618800 5.957293
1.591200 -13.618800 5.957293
1.638000 -13.618800 5.961223
1.684800 -13.618800 5.961223
1.731600 -13.618800 5.983176
1.778400 -13.618800 5.991111
1.825200 -13.618800 5.989314
1.872000 -13.618800 6.002056
1.918800 -13.618800 6.031740
1.965600 -13.618800 6.031740
2.012400 -13.618800 6.036128
2.059200 -13.618800 6.051839
2.106000 -13.618800 6.073061
2.152800 -13.618800 6.091154
2.199600 -13.618800 6.108778
2.246400 -13.618800 6.108778
2.293200 -13.618800 6.119380
2.340000 -13.618800 6.130287
2.386800 -13.618800 6.136377
2.433600 -13.618800 6.143835
2.480400 -13.618800 6.165013
2.527200 -13.618800 6.169722
2.574000 -13.618800 6.189901
2.620800 -13.618800 6.194284
2.667600 -13.618800 6.211969
2.714400 -13.618800 6.203874
2.761200 -13.618800 6.212899
2.808000 -13.618800 6.237946
2.854800 -13.618800 6.240012
2.901600 -13.618800 6.237946
2.948400 -13.618800 6.244551
2.995200 -13.618800 6.279230
3.042000 -13.618800 6.307340
3.088800 -13.618800 6.338245
3.135600 -13.618800 6.342027
3.182400 -13.618800 6.346384
3.229200 -13.618800 6.361943
3.276000 -13.618800 6.376634
3.322800 -13.618800 6.392685
3.369600 -13.618800 6.392685
3.416400 -13.618800 6.407182
3.463200 -13.618800 6.415884
3.510000 -13.618800 6.442859
3.556800 -13.618800 6.449568
3.603600 -13.618800 6.467023
3.650400 -13.618800 6.479786
3.697200 -13.618800 6.495564
3.744000 -13.618800 6.505446
3.790800 -13.618800 6.539799
3.837600 -13.618800 6.561433
3.884400 -13.618800 6.568069
3.931200 -13.618800 6.577645
3.978000 -13.618800 6.590163
4.024800 -13.618800 6.625958
4.071600 -13.618800 6.660836
4.118400 -13.618800 6.683038
4.165200 -13.618800 6.699566
4.212000 -13.618800 6.713135
4.258800 -13.618800 6.728510
4.305600 -13.618800 6.749410
4.352400 -13.618800 6.755987
4.399200 -13.618800 6.793469
4.446000 -13.618800 6.801909
4.492800 -13.618800 6.826597
4.539600 -13.618800 6.862325
4.586400 -13.618800 6.887002
4.633200 -13.618800 6.904986
4.680000 -13.618800 6.909736
4.726800 -13.618800 6.916560
4.773600 -13.618800 6.932320
4.820400 -13.618800 6.938061
4.867200 -13.618800 6.946539
4.914000 -13.618800 6.977639
4.960800 -13.618800 6.987450
5.007600 -13.618800 7.021849
5.054400 -13.618800 7.039190
5.101200 -13.618800 7.056770
5.148000 -13.618800 7.084934
5.194800 -13.618800 7.108777
5.241600 -13.618800 7.135229
5.288400 -13.618800 7.161575
5.335200 -13.618800 7.180490
5.382000 -13.618800 7.211912
5.428800 -13.618800 7.241814
5.475600 -13.618800 7.259414
5.522400 -13.618800 7.318060
5.569200 -13.618800 7.338585
5.616000 -13.618800 7.359860
5.662800 -13.618800 7.388212
5.709600 -13.618800 7.446272
5.756400 -13.618800 7.466453
5.803200 -13.618800 7.474673
5.850000 -13.618800 7.512776
5.896800 -13.618800 7.555675
5.943600 -13.618800 7.596401
5.990400 -13.618800 7.660298
6.037200 -13.618800 7.667487
6.084000 -13.618800 7.686616
6.130800 -13.618800 7.702798
6.177600 -13.618800 7.738430
6.224400 -13.618800 7.785054
6.271200 -13.618800 7.807415
6.318000 -13.618800 7.808030
6.364800 -13.618800 7.808030
6.411600 -13.618800 7.815457
6.458400 -13.618800 7.814742
6.505200 -13.618800 7.819449
6.552000 -13.618800 8.080710
6.598800 -13.618800 8.675663
6.645600 -13.618800 11.938546
12.963600 -13.618800 7.530682
13.010400 -13.618800 7.524889
13.057200 -13.618800 7.534280
13.946400 -13.618800 7.580125
13.993200 -13.618800 7.585216
14.040000 -13.618800 7.597304
14.086800 -13.618800 7.597304
14.133600 -13.618800 7.567311
14.180400 -13.618800 7.567311
14.227200 -13.618800 7.630833
14.461200 -13.618800 7.686890
14.508000 -13.618800 7.693005
14.554800 -13.618800 7.677449
15.584400 -13.618800 6.330256
16.146000 -13.618800 6.312207
17.222400 -13.618800 1.798050
17.269200 -13.618800 1.673806
18.673200 -13.618800 0.000000
-18.720000 -13.572000 0.000000
-18.673200 -13.572000 0.000000
-18.626400 -13.572000 0.000000
-18.579600 -13.572000 -14.847673
-18.532800 -13.572000 -14.778749
-18.486000 -13.572000 -14.772028
-18.439200 -13.572000 -14.772028
-18.392400 -13.572000 -14.737345
-18.345600 -13.572000 -14.695284
-18.298800 -13.572000 -14.668133
-18.252000 -13.572000 -14.638227
-18.205200 -13.572000 -14.618816
-18.158400 -13.572000 -14.596671
-18.111600 -13.572000 -14.596671
-18.064800 -13.572000 -14.558205
-18.018000 -13.572000 -14.539679
-17.971200 -13.572000 -14.532806
-17.924400 -13.572000 -14.483435
-17.877600 -13.572000 -14.480098
-17.830800 -13.572000 -14.443490
-17.784000 -13.572000 -14.427152
-17.737200 -13.572000 -14.423697
-17.690400 -13.572000 -14.423697
-17.643600 -13.572000 -14.423300
-17.596800 -13.572000 -14.421150
-17.550000 -13.572000 -14.421150
-17.503200 -13.572000 -14.394538
-17.456400 -13.572000 -14.275795
-17.409600 -13.572000 -14.250498
-17.362800 -13.572000 -14.228761
-17.316000 -13.572000 -14.207797
-17.269200 -13.572000 -14.196201
-17.222400 -13.572000 -14.196948
-17.175600 -13.572000 -14.198070
-17.128800 -13.572000 -14.178990
-17.082000 -13.572000 -14.178990
-17.035200 -13.572000 -14.178990
-16.988400 -13.572000 -14.196948
-16.941600 -13.572000 -14.198070
-16.894800 -13.572000 -14.182884
-16.848000 -13.572000 -14.168973
-16.801200 -13.572000 -14.168015
-16.754400 -13.572000 -14.102559
-16.707600 -13.572000 -14.048281
-16.660800 -13.572000 -14.024880
-16.614000 -13.572000 -13.986290
-16.567200 -13.572000 -13.983860
-16.520400 -13.572000 -13.956254
-16.473600 -13.572000 -13.914277
-16.426800 -13.572000 -13.882318
-16.380000 -13.572000 -13.877525
-16.333200 -13.572000 -13.833190
-16.286400 -13.572000 -13.788909
-16.239600 -13.572000 -13.770154
-16.192800 -13.572000 -13.761826
-16.146000 -13.572000 -13.733643
-16.099200 -13.572000 -13.703347
-16.052400 -13.572000 -13.564448
-16.005600 -13.572000 -13.371935
-14.648400 -13.572000 5.098581
-14.601600 -13.572000 5.136866
-14.554800 -13.572000 5.157345
-14.508000 -13.572000 5.183929
-14.461200 -13.572000 5.204814
-14.414400 -13.572000 5.235535
-14.367600 -13.572000 5.280125
-14.320800 -13.572000 5.294325
-14.274000 -13.572000 5.313401
-14.227200 -13.572000 5.316855
-14.180400 -13.572000 5.334437
-14.133600 -13.572000 5.368718
-14.086800 -13.572000 5.387116
-14.040000 -13.572000 5.406697
-13.993200 -13.572000 5.409195
-13.946400 -13.572000 5.424762
-13.899600 -13.572000 5.427678
-13.852800 -13.572000 5.427996
-13.806000 -13.572000 5.435678
-13.759200 -13.572000 5.435678
-13.712400 -13.572000 5.436106
-13.665600 -13.572000 5.441468
-13.618800 -13.572000 5.443237
-13.572000 -13.572000 5.445050
-13.525200 -13.572000 5.450823
-13.478400 -13.572000 5.468684
-13.431600 -13.572000 5.485934
-13.384800 -13.572000 5.505321
-13.338000 -13.572000 5.539647
-13.291200 -13.572000 5.576110
-13.244400 -13.572000 5.619756
-13.197600 -13.572000 5.694032
-6.879600 -13.572000 8.667042
-6.832800 -13.572000 8.595079
-6.786000 -13.572000 8.594077
-6.739200 -13.572000 8.394907
-6.692400 -13.572000 8.324615
-6.645600 -13.572000 8.185944
-6.598800 -13.572000 8.074094
-6.552000 -13.572000 7.923453
-6.505200 -13.572000 7.803650
-6.458400 -13.572000 7.714344
-6.411600 -13.572000 7.620035
-6.364800 -13.572000 7.559956
-6.318000 -13.572000 7.474161
-6.271200 -13.572000 7.322916
-6.224400 -13.572000 7.310746
-6.177600 -13.572000 7.283341
-6.130800 -13.572000 7.230261
-6.084000 -13.572000 7.194613
-6.037200 -13.572000 7.123744
-5.990400 -13.572000 7.075688
-5.943600 -13.572000 7.061289
-5.896800 -13.572000 7.054671
-5.850000 -13.572000 7.013599
-5.803200 -13.572000 7.002507
-5.756400 -13.572000 6.958000
-5.709600 -13.572000 6.949548
-5.662800 -13.572000 6.932237
-5.616000 -13.572000 6.898747
-5.569200 -13.572000 6.845019
-5.522400 -13.572000 6.823763
-5.475600 -13.572000 6.821794
-5.428800 -13.572000 6.793616
-5.382000 -13.572000 6.773706
-5.335200 -13.572000 6.693227
-5.288400 -13.572000 6.649680
-5.241600 -13.572000 6.635324
-5.194800 -13.572000 6.633266
-5.148000 -13.572000 6.590798
-5.101200 -13.572000 6.585773
-5.054400 -13.572000 6.566106
-5.007600 -13.572000 6.558152
-4.960800 -13.572000 6.538812
-4.914000 -13.572000 6.519896
-4.867200 -13.572000 6.514474
-4.820400 -13.572000 6.470160
-4.773600 -13.572000 6.422580
-4.726800 -13.572000 6.394628
-4.680000 -13.572000 6.399276
-4.633200 -13.572000 6.425434
-4.586400 -13.572000 6.394628
-4.539600 -13.572000 6.368072
-4.492800 -13.572000 6.338459
-4.446000 -13.572000 6.338459
-4.399200 -13.572000 6.317184
-4.352400 -13.572000 6.268569
-4.305600 -13.572000 6.268081
-4.258800 -13.572000 6.268081
-4.212000 -13.572000 6.267815
-4.165200 -13.572000 6.264162
-4.118400 -13.572000 6.234306
-4.071600 -13.572000 6.216253
-4.024800 -13.572000 6.195043
-3.978000 -13.572000 6.177998
-3.931200 -13.572000 6.148668
-3.884400 -13.572000 6.120029
-3.837600 -13.572000 6.117798
-3.790800 -13.572000 6.111106
-3.744000 -13.572000 6.094764
-3.697200 -13.572000 6.093159
-3.650400 -13.572000 6.092078
-3.603600 -13.572000 6.090922
-3.556800 -13.572000 6.066417
-3.510000 -13.572000 6.060828
-3.463200 -13.572000 6.049615
-3.416400 -13.572000 6.041250
-3.369600 -13.572000 6.006825
-3.322800 -13.572000 6.028906
-3.276000 -13.572000 6.013496
-3.229200 -13.572000 6.006825
-3.182400 -13.572000 5.991276
-3.135600 -13.572000 5.973892
-3.088800 -13.572000 5.976690
-3.042000 -13.572000 5.980029
-2.995200 -13.572000 5.968980
-2.948400 -13.572000 5.960123
-2.901600 -13.572000 5.948340
-2.854800 -13.572000 5.959215
-2.808000 -13.572000 5.961008
-2.761200 -13.572000 5.928505
-2.714400 -13.572000 5.961843
-2.667600 -13.572000 5.936662
-2.620800 -13.572000 5.936662
-2.574000 -13.572000 5.936662
-2.527200 -13.572000 5.916470
-2.480400 -13.572000 5.908664
-2.433600 -13.572000 5.908664
-2.386800 -13.572000 5.885273
-2.340000 -13.572000 5.905453
-2.293200 -13.572000 5.900152
-2.246400 -13.572000 5.880737
-2.199600 -13.572000 5.880737
-2.152800 -13.572000 5.868047
-2.106000 -13.572000 5.848503
-2.059200 -13.572000 5.862125
-2.012400 -13.572000 5.841971
-1.965600 -13.572000 5.829505
-1.918800 -13.572000 5.820242
-1.872000 -13.572000 5.837131
-1.825200 -13.572000 5.839102
-1.778400 -13.572000 5.865970
-1.731600 -13.572000 5.862848
-1.684800 -13.572000 5.848094
-1.638000 -13.572000 5.853315
-1.591200 -13.572000 5.855072
-1.544400 -13.572000 5.844826
-1.497600 -13.572000 5.839763
-1.450800 -13.572000 5.831827
-1.404000 -13.572000 5.802606
-1.357200 -13.572000 5.788339
-1.310400 -13.572000 5.794724
-1.263600 -13.572000 5.811525
-1.216800 -13.572000 5.795408
-1.170000 -13.572000 5.822825
-1.123200 -13.572000 5.835941
-1.076400 -13.572000 5.840872
-1.029600 -13.572000 5.835941
-0.982800 -13.572000 5.814131
-0.936000 -13.572000 5.795000
-0.889200 -13.572000 5.780811
-0.842400 -13.572000 5.760058
-0.795600 -13.572000 5.746086
-0.748800 -13.572000 5.761625
-0.702000 -13.572000 5.780357
-0.655200 -13.572000 5.781829
-0.608400 -13.572000 5.789509
-0.561600 -13.572000 5.787720
-0.514800 -13.572000 5.787720
-0.468000 -13.572000 5.780958
-0.421200 -13.572000 5.780357
-0.374400 -13.572000 5.774362
-0.327600 -13.572000 5.787720
-0.280800 -13.572000 5.790427
-0.234000 -13.572000 5.797143
-0.187200 -13.572000 5.811475
-0.140400 -13.572000 5.818860
-0.093600 -13.572000 5.818860
-0.046800 -13.572000 5.825614
0.000000 -13.572000 5.825614
0.046800 -13.572000 5.831124
0.093600 -13.572000 5.825614
0.140400 -13.572000 5.819958
0.187200 -13.572000 5.816652
0.234000 -13.572000 5.826151
0.280800 -13.572000 5.816230
0.327600 -13.572000 5.813903
0.374400 -13.572000 5.794121
0.421200 -13.572000 5.816230
0.468000 -13.572000 5.827174
0.514800 -13.572000 5.827174
0.561600 -13.572000 5.813903
0.608400 -13.572000 5.810837
0.655200 -13.572000 5.827174
0.702000 -13.572000 5.844408
0.748800 -13.572000 5.841959
0.795600 -13.572000 5.843861
0.842400 -13.572000 5.850809
0.889200 -13.572000 5.865625
0.936000 -13.572000 5.866076
0.982800 -13.572000 5.889952
1.029600 -13.572000 5.866076
1.076400 -13.572000 5.874620
1.123200 -13.572000 5.889952
1.170000 -13.572000 5.899941
1.216800 -13.572000 5.900525
1.263600 -13.572000 5.908990
1.310400 -13.572000 5.912492
1.357200 -13.572000 5.940781
1.404000 -13.572000 5.941141
1.450800 -13.572000 5.950455
1.497600 -13.572000 5.968068
1.544400 -13.572000 5.957204
1.591200 -13.572000 5.957204
1.638000 -13.572000 5.957293
1.684800 -13.572000 5.962165
1.731600 -13.572000 5.983176
1.778400 -13.572000 5.991111
1.825200 -13.572000 5.991111
1.872000 -13.572000 6.024677
1.918800 -13.572000 6.036128
1.965600 -13.572000 6.040672
2.012400 -13.572000 6.045136
2.059200 -13.572000 6.057162
2.106000 -13.572000 6.073061
2.152800 -13.572000 6.092176
2.199600 -13.572000 6.108778
2.246400 -13.572000 6.107047
2.293200 -13.572000 6.108790
2.340000 -13.572000 6.119380
2.386800 -13.572000 6.128495
2.433600 -13.572000 6.141928
2.480400 -13.572000 6.155348
2.527200 -13.572000 6.160643
2.574000 -13.572000 6.179693
2.620800 -13.572000 6.189901
2.667600 -13.572000 6.204990
2.714400 -13.572000 6.196925
2.761200 -13.572000 6.236113
2.808000 -13.572000 6.240012
2.854800 -13.572000 6.241044
2.901600 -13.572000 6.241044
2.948400 -13.572000 6.269474
2.995200 -13.572000 6.288446
3.042000 -13.572000 6.319533
3.088800 -13.572000 6.342027
3.135600 -13.572000 6.346384
3.182400 -13.572000 6.354516
3.229200 -13.572000 6.371776
3.276000 -13.572000 6.392685
3.322800 -13.572000 6.407182
3.369600 -13.572000 6.406307
3.416400 -13.572000 6.409456
3.463200 -13.572000 6.415884
3.510000 -13.572000 6.436354
3.556800 -13.572000 6.449568
3.603600 -13.572000 6.467815
3.650400 -13.572000 6.483184
3.697200 -13.572000 6.503434
3.744000 -13.572000 6.539494
3.790800 -13.572000 6.547264
3.837600 -13.572000 6.572734
3.884400 -13.572000 6.576938
3.931200 -13.572000 6.590163
3.978000 -13.572000 6.614044
4.024800 -13.572000 6.628508
4.071600 -13.572000 6.669932
4.118400 -13.572000 6.689982
4.165200 -13.572000 6.699566
4.212000 -13.572000 6.713135
4.258800 -13.572000 6.744571
4.305600 -13.572000 6.755987
4.352400 -13.572000 6.773652
4.399200 -13.572000 6.793469
4.446000 -13.572000 6.810564
4.492800 -13.572000 6.834576
4.539600 -13.572000 6.877204
4.586400 -13.572000 6.889646
4.633200 -13.572000 6.904724
4.680000 -13.572000 6.909736
4.726800 -13.572000 6.916201
4.773600 -13.572000 6.932320
4.820400 -13.572000 6.940122
4.867200 -13.572000 6.950772
4.914000 -13.572000 6.985463
4.960800 -13.572000 7.002049
5.007600 -13.572000 7.030700
5.054400 -13.572000 7.064734
5.101200 -13.572000 7.073922
5.148000 -13.572000 7.108777
5.194800 -13.572000 7.119764
5.241600 -13.572000 7.139881
5.288400 -13.572000 7.165953
5.335200 -13.572000 7.182748
5.382000 -13.572000 7.218910
5.428800 -13.572000 7.254145
5.475600 -13.572000 7.306995
5.522400 -13.572000 7.328814
5.569200 -13.572000 7.338585
5.616000 -13.572000 7.371027
5.662800 -13.572000 7.388212
5.709600 -13.572000 7.446272
5.756400 -13.572000 7.493869
5.803200 -13.572000 7.512776
5.850000 -13.572000 7.522058
5.896800 -13.572000 7.562474
5.943600 -13.572000 7.618769
5.990400 -13.572000 7.663768
6.037200 -13.572000 7.691510
6.084000 -13.572000 7.707000
6.130800 -13.572000 7.715418
6.177600 -13.572000 7.739536
6.224400 -13.572000 7.807415
6.271200 -13.572000 7.808421
6.318000 -13.572000 7.808421
6.364800 -13.572000 7.808030
6.411600 -13.572000 7.808030
6.458400 -13.572000 7.789107
6.505200 -13.572000 7.808030
6.552000 -13.572000 7.834602
6.598800 -13.572000 8.620936
12.823200 -13.572000 7.558681
12.870000 -13.572000 7.555488
12.916800 -13.572000 7.555488
12.963600 -13.572000 7.548639
13.010400 -13.572000 7.534280
13.057200 -13.572000 7.556623
13.104000 -13.572000 7.547754
13.150800 -13.572000 7.556623
13.197600 -13.572000 7.567034
13.244400 -13.572000 7.567034
14.133600 -13.572000 7.611796
14.180400 -13.572000 7.615172
14.461200 -13.572000 7.672813
14.508000 -13.572000 7.677449
14.554800 -13.572000 7.664743
14.601600 -13.572000 7.651776
16.660800 -13.572000 4.292089
17.222400 -13.572000 1.935888
17.550000 -13.572000 0.245652
17.596800 -13.572000 -0.100993
18.673200 -13.572000 0.000000
-18.720000 -13.525200 0.000000
-18.673200 -13.525200 0.000000
-18.626400 -13.525200 0.000000
-18.579600 -13.525200 -14.870681
-18.532800 -13.525200 -14.792261
-18.486000 -13.525200 -14.778558
-18.439200 -13.525200 -14.772028
-18.392400 -13.525200 -14.721893
-18.345600 -13.525200 -14.695284
-18.298800 -13.525200 -14.668133
-18.252000 -13.525200 -14.642489
-18.205200 -13.525200 -14.638227
-18.158400 -13.525200 -14.618816
-18.111600 -13.525200 -14.635471
-18.064800 -13.525200 -14.587325
-18.018000 -13.525200 -14.541206
-17.971200 -13.525200 -14.539679
-17.924400 -13.525200 -14.519660
-17.877600 -13.525200 -14.485615
-17.830800 -13.525200 -14.480352
-17.784000 -13.525200 -14.468235
-17.737200 -13.525200 -14.444426
-17.690400 -13.525200 -14.445597
-17.643600 -13.525200 -14.449396
-17.596800 -13.525200 -14.444426
-17.550000 -13.525200 -14.437656
-17.503200 -13.525200 -14.436680
-17.456400 -13.525200 -14.379955
-17.409600 -13.525200 -14.259000
-17.362800 -13.525200 -14.253828
-17.316000 -13.525200 -14.250498
-17.269200 -13.525200 -14.201492
-17.222400 -13.525200 -14.201492
-17.175600 -13.525200 -14.201492
-17.128800 -13.525200 -14.198070
-17.082000 -13.525200 -14.198070
-17.035200 -13.525200 -14.207956
-16.988400 -13.525200 -14.203666
-16.941600 -13.525200 -14.207956
-16.894800 -13.525200 -14.209322
-16.848000 -13.525200 -14.203666
-16.801200 -13.525200 -14.182884
-16.754400 -13.525200 -14.117640
-16.707600 -13.525200 -14.079236
-16.660800 -13.525200 -14.034252
-16.614000 -13.525200 -14.010189
-16.567200 -13.525200 -13.986290
-16.520400 -13.525200 -13.930879
-16.473600 -13.525200 -13.882318
-16.426800 -13.525200 -13.867324
-16.380000 -13.525200 -13.845172
-16.333200 -13.525200 -13.827295
-16.286400 -13.525200 -13.770154
-16.239600 -13.525200 -13.761826
-16.192800 -13.525200 -13.761826
-16.146000 -13.525200 -13.733643
-16.099200 -13.525200 -13.670842
-14.742000 -13.525200 5.001844
-14.695200 -13.525200 5.065991
-14.648400 -13.525200 5.110129
-14.601600 -13.525200 5.146009
-14.554800 -13.525200 5.164300
-14.508000 -13.525200 5.204814
-14.461200 -13.525200 5.228315
-14.414400 -13.525200 5.269793
-14.367600 -13.525200 5.288971
-14.320800 -13.525200 5.309982
-14.274000 -13.525200 5.318997
-14.227200 -13.525200 5.324550
-14.180400 -13.525200 5.351086
-14.133600 -13.525200 5.384023
-14.086800 -13.525200 5.406639
-14.040000 -13.525200 5.409813
-13.993200 -13.525200 5.412648
-13.946400 -13.525200 5.427413
-13.899600 -13.525200 5.428793
-13.852800 -13.525200 5.429415
-13.806000 -13.525200 5.435908
-13.759200 -13.525200 5.435908
-13.712400 -13.525200 5.440525
-13.665600 -13.525200 5.445628
-13.618800 -13.525200 5.448262
-13.572000 -13.525200 5.450602
-13.525200 -13.525200 5.468684
-13.478400 -13.525200 5.479491
-13.431600 -13.525200 5.505131
-13.384800 -13.525200 5.539365
-13.338000 -13.525200 5.566561
-13.291200 -13.525200 5.604508
-13.244400 -13.525200 5.654301
-6.879600 -13.525200 8.785728
-6.832800 -13.525200 8.700149
-6.786000 -13.525200 8.660052
-6.739200 -13.525200 8.533447
-6.692400 -13.525200 8.325750
-6.645600 -13.525200 8.166227
-6.598800 -13.525200 7.981300
-6.552000 -13.525200 7.830788
-6.505200 -13.525200 7.705926
-6.458400 -13.525200 7.638804
-6.411600 -13.525200 7.596771
-6.364800 -13.525200 7.487264
-6.318000 -13.525200 7.391112
-6.271200 -13.525200 7.301455
-6.224400 -13.525200 7.293446
-6.177600 -13.525200 7.260077
-6.130800 -13.525200 7.196899
-6.084000 -13.525200 7.181483
-6.037200 -13.525200 7.120570
-5.990400 -13.525200 7.073619
-5.943600 -13.525200 7.058136
-5.896800 -13.525200 7.043164
-5.850000 -13.525200 7.018908
-5.803200 -13.525200 7.003350
-5.756400 -13.525200 6.959369
-5.709600 -13.525200 6.949548
-5.662800 -13.525200 6.933205
-5.616000 -13.525200 6.898747
-5.569200 -13.525200 6.859405
-5.522400 -13.525200 6.823763
-5.475600 -13.525200 6.821794
-5.428800 -13.525200 6.793616
-5.382000 -13.525200 6.742674
-5.335200 -13.525200 6.703640
-5.288400 -13.525200 6.662708
-5.241600 -13.525200 6.658864
-5.194800 -13.525200 6.644370
-5.148000 -13.525200 6.621076
-5.101200 -13.525200 6.590798
-5.054400 -13.525200 6.566417
-5.007600 -13.525200 6.558152
-4.960800 -13.525200 6.538751
-4.914000 -13.525200 6.494202
-4.867200 -13.525200 6.485040
-4.820400 -13.525200 6.465880
-4.773600 -13.525200 6.404346
-4.726800 -13.525200 6.394628
-4.680000 -13.525200 6.398889
-4.633200 -13.525200 6.417471
-4.586400 -13.525200 6.383891
-4.539600 -13.525200 6.338459
-4.492800 -13.525200 6.317184
-4.446000 -13.525200 6.324292
-4.399200 -13.525200 6.292175
-4.352400 -13.525200 6.268081
-4.305600 -13.525200 6.266535
-4.258800 -13.525200 6.263435
-4.212000 -13.525200 6.250510
-4.165200 -13.525200 6.225089
-4.118400 -13.525200 6.216253
-4.071600 -13.525200 6.211060
-4.024800 -13.525200 6.179507
-3.978000 -13.525200 6.176643
-3.931200 -13.525200 6.136802
-3.884400 -13.525200 6.108700
-3.837600 -13.525200 6.107634
-3.790800 -13.525200 6.104821
-3.744000 -13.525200 6.094764
-3.697200 -13.525200 6.094764
-3.650400 -13.525200 6.092078
-3.603600 -13.525200 6.092078
-3.556800 -13.525200 6.066417
-3.510000 -13.525200 6.063200
-3.463200 -13.525200 6.042775
-3.416400 -13.525200 6.036638
-3.369600 -13.525200 6.006825
-3.322800 -13.525200 6.028140
-3.276000 -13.525200 6.033812
-3.229200 -13.525200 6.009609
-3.182400 -13.525200 5.996135
-3.135600 -13.525200 5.984701
-3.088800 -13.525200 5.988526
-3.042000 -13.525200 5.990259
-2.995200 -13.525200 5.976690
-2.948400 -13.525200 5.969554
-2.901600 -13.525200 5.966107
-2.854800 -13.525200 5.966107
-2.808000 -13.525200 5.974334
-2.761200 -13.525200 5.961008
-2.714400 -13.525200 5.966107
-2.667600 -13.525200 5.955730
-2.620800 -13.525200 5.955730
-2.574000 -13.525200 5.936554
-2.527200 -13.525200 5.915216
-2.480400 -13.525200 5.905512
-2.433600 -13.525200 5.905453
-2.386800 -13.525200 5.870907
-2.340000 -13.525200 5.904129
-2.293200 -13.525200 5.900152
-2.246400 -13.525200 5.875302
-2.199600 -13.525200 5.874560
-2.152800 -13.525200 5.853593
-2.106000 -13.525200 5.841971
-2.059200 -13.525200 5.853593
-2.012400 -13.525200 5.841971
-1.965600 -13.525200 5.836004
-1.918800 -13.525200 5.829505
-1.872000 -13.525200 5.853593
-1.825200 -13.525200 5.853315
-1.778400 -13.525200 5.865970
-1.731600 -13.525200 5.862848
-1.684800 -13.525200 5.832747
-1.638000 -13.525200 5.833238
-1.591200 -13.525200 5.853315
-1.544400 -13.525200 5.831827
-1.497600 -13.525200 5.831827
-1.450800 -13.525200 5.810449
-1.404000 -13.525200 5.786876
-1.357200 -13.525200 5.786197
-1.310400 -13.525200 5.788339
-1.263600 -13.525200 5.795408
-1.216800 -13.525200 5.795408
-1.170000 -13.525200 5.832353
-1.123200 -13.525200 5.844180
-1.076400 -13.525200 5.845814
-1.029600 -13.525200 5.844180
-0.982800 -13.525200 5.839238
-0.936000 -13.525200 5.792259
-0.889200 -13.525200 5.773450
-0.842400 -13.525200 5.761625
-0.795600 -13.525200 5.751520
-0.748800 -13.525200 5.766159
-0.702000 -13.525200 5.774228
-0.655200 -13.525200 5.777278
-0.608400 -13.525200 5.781829
-0.561600 -13.525200 5.781829
-0.514800 -13.525200 5.777278
-0.468000 -13.525200 5.774362
-0.421200 -13.525200 5.774228
-0.374400 -13.525200 5.774362
-0.327600 -13.525200 5.780958
-0.280800 -13.525200 5.790427
-0.234000 -13.525200 5.797143
-0.187200 -13.525200 5.811475
-0.140400 -13.525200 5.818860
-0.093600 -13.525200 5.818860
-0.046800 -13.525200 5.825614
0.000000 -13.525200 5.825614
0.046800 -13.525200 5.833342
0.093600 -13.525200 5.825614
0.140400 -13.525200 5.816652
0.187200 -13.525200 5.815864
0.234000 -13.525200 5.816230
0.280800 -13.525200 5.794121
0.327600 -13.525200 5.794121
0.374400 -13.525200 5.791985
0.421200 -13.525200 5.816652
0.468000 -13.525200 5.827174
0.514800 -13.525200 5.824801
0.561600 -13.525200 5.799811
0.608400 -13.525200 5.799811
0.655200 -13.525200 5.810837
0.702000 -13.525200 5.824801
0.748800 -13.525200 5.822906
0.795600 -13.525200 5.822906
0.842400 -13.525200 5.843861
0.889200 -13.525200 5.864550
0.936000 -13.525200 5.865625
0.982800 -13.525200 5.871971
1.029600 -13.525200 5.866076
1.076400 -13.525200 5.874620
1.123200 -13.525200 5.887280
1.170000 -13.525200 5.893752
1.216800 -13.525200 5.899941
1.263600 -13.525200 5.908990
1.310400 -13.525200 5.912492
1.357200 -13.525200 5.929040
1.404000 -13.525200 5.936920
1.450800 -13.525200 5.951400
1.497600 -13.525200 5.961223
1.544400 -13.525200 5.957293
1.591200 -13.525200 5.959777
1.638000 -13.525200 5.962165
1.684800 -13.525200 5.964556
1.731600 -13.525200 5.991111
1.778400 -13.525200 6.002056
1.825200 -13.525200 6.002056
1.872000 -13.525200 6.025238
1.918800 -13.525200 6.040672
1.965600 -13.525200 6.041400
2.012400 -13.525200 6.049769
2.059200 -13.525200 6.069648
2.106000 -13.525200 6.073061
2.152800 -13.525200 6.092176
2.199600 -13.525200 6.108778
2.246400 -13.525200 6.108790
2.293200 -13.525200 6.111270
2.340000 -13.525200 6.119380
2.386800 -13.525200 6.120005
2.433600 -13.525200 6.140436
2.480400 -13.525200 6.151642
2.527200 -13.525200 6.155348
2.574000 -13.525200 6.163953
2.620800 -13.525200 6.176155
2.667600 -13.525200 6.194284
2.714400 -13.525200 6.194609
2.761200 -13.525200 6.208956
2.808000 -13.525200 6.237946
2.854800 -13.525200 6.241044
2.901600 -13.525200 6.240012
2.948400 -13.525200 6.269474
2.995200 -13.525200 6.287878
3.042000 -13.525200 6.299513
3.088800 -13.525200 6.327380
3.135600 -13.525200 6.342027
3.182400 -13.525200 6.350021
3.229200 -13.525200 6.364585
3.276000 -13.525200 6.392685
3.322800 -13.525200 6.398444
3.369600 -13.525200 6.398444
3.416400 -13.525200 6.410284
3.463200 -13.525200 6.419210
3.510000 -13.525200 6.436762
3.556800 -13.525200 6.454819
3.603600 -13.525200 6.472364
3.650400 -13.525200 6.494919
3.697200 -13.525200 6.503434
3.744000 -13.525200 6.516838
3.790800 -13.525200 6.546953
3.837600 -13.525200 6.571308
3.884400 -13.525200 6.572734
3.931200 -13.525200 6.580765
3.978000 -13.525200 6.616013
4.024800 -13.525200 6.642880
4.071600 -13.525200 6.683038
4.118400 -13.525200 6.692651
4.165200 -13.525200 6.702712
4.212000 -13.525200 6.713135
4.258800 -13.525200 6.744571
4.305600 -13.525200 6.755987
4.352400 -13.525200 6.755987
4.399200 -13.525200 6.792798
4.446000 -13.525200 6.810564
4.492800 -13.525200 6.834576
4.539600 -13.525200 6.862268
4.586400 -13.525200 6.883562
4.633200 -13.525200 6.900275
4.680000 -13.525200 6.907991
4.726800 -13.525200 6.912141
4.773600 -13.525200 6.931346
4.820400 -13.525200 6.944859
4.867200 -13.525200 6.951037
4.914000 -13.525200 7.002080
4.960800 -13.525200 7.021849
5.007600 -13.525200 7.068912
5.054400 -13.525200 7.076396
5.101200 -13.525200 7.084934
5.148000 -13.525200 7.112388
5.194800 -13.525200 7.119764
5.241600 -13.525200 7.135229
5.288400 -13.525200 7.169411
5.335200 -13.525200 7.184590
5.382000 -13.525200 7.218910
5.428800 -13.525200 7.257222
5.475600 -13.525200 7.309804
5.522400 -13.525200 7.331776
5.569200 -13.525200 7.370385
5.616000 -13.525200 7.374779
5.662800 -13.525200 7.419927
5.709600 -13.525200 7.454891
5.756400 -13.525200 7.493869
5.803200 -13.525200 7.515862
5.850000 -13.525200 7.555675
5.896800 -13.525200 7.594778
5.943600 -13.525200 7.612108
5.990400 -13.525200 7.667487
6.037200 -13.525200 7.706341
6.084000 -13.525200 7.711336
6.130800 -13.525200 7.733335
6.177600 -13.525200 7.786833
6.224400 -13.525200 7.808421
6.271200 -13.525200 7.815457
6.318000 -13.525200 7.815457
6.364800 -13.525200 7.815457
6.411600 -13.525200 7.815457
6.458400 -13.525200 7.789107
6.505200 -13.525200 7.808030
6.552000 -13.525200 7.899681
6.598800 -13.525200 8.278671
12.823200 -13.525200 7.606243
12.870000 -13.525200 7.566170
12.916800 -13.525200 7.566170
12.963600 -13.525200 7.556623
13.010400 -13.525200 7.547754
13.057200 -13.525200 7.570898
13.104000 -13.525200 7.534280
13.384800 -13.525200 7.567311
13.431600 -13.525200 7.570685
14.086800 -13.525200 7.618817
14.414400 -13.525200 7.682161
14.461200 -13.525200 7.689936
14.508000 -13.525200 7.698619
14.554800 -13.525200 7.693671
14.601600 -13.525200 7.677449
16.801200 -13.525200 3.913709
16.848000 -13.525200 3.815079
17.456400 -13.525200 0.931343
17.503200 -13.525200 0.740372
17.550000 -13.525200 0.336789
-18.720000 -13.478400 0.000000
-18.673200 -13.478400 0.000000
-18.626400 -13.478400 0.000000
-18.579600 -13.478400 -14.854950
-18.532800 -13.478400 -14.782709
-18.486000 -13.478400 -14.763276
-18.439200 -13.478400 -14.737345
-18.392400 -13.478400 -14.700744
-18.345600 -13.478400 -14.679314
-18.298800 -13.478400 -14.668133
-18.252000 -13.478400 -14.638227
-18.205200 -13.478400 -14.626377
-18.158400 -13.478400 -14.610570
-18.111600 -13.478400 -14.618816
-18.064800 -13.478400 -14.589435
-18.018000 -13.478400 -14.548658
-17.971200 -13.478400 -14.536269
-17.924400 -13.478400 -14.528205
-17.877600 -13.478400 -14.495812
-17.830800 -13.478400 -14.492445
-17.784000 -13.478400 -14.492445
-17.737200 -13.478400 -14.483331
-17.690400 -13.478400 -14.455887
-17.643600 -13.478400 -14.470849
-17.596800 -13.478400 -14.455887
-17.550000 -13.478400 -14.449396
-17.503200 -13.478400 -14.445597
-17.456400 -13.478400 -14.421150
-17.409600 -13.478400 -14.332195
-17.362800 -13.478400 -14.282063
-17.316000 -13.478400 -14.274901
-17.269200 -13.478400 -14.250498
-17.222400 -13.478400 -14.228761
-17.175600 -13.478400 -14.228761
-17.128800 -13.478400 -14.231399
-17.082000 -13.478400 -14.207956
-17.035200 -13.478400 -14.216117
-16.988400 -13.478400 -14.207956
-16.941600 -13.478400 -14.207956
-16.894800 -13.478400 -14.216117
-16.848000 -13.478400 -14.216117
-16.801200 -13.478400 -14.185655
-16.754400 -13.478400 -14.182884
-16.707600 -13.478400 -14.090691
-16.660800 -13.478400 -14.056122
-16.614000 -13.478400 -14.026524
-16.567200 -13.478400 -13.995834
-16.520400 -13.478400 -13.960098
-16.473600 -13.478400 -13.914277
-16.426800 -13.478400 -13.882318
-16.380000 -13.478400 -13.877525
-16.333200 -13.478400 -13.827295
-16.286400 -13.478400 -13.761826
-16.239600 -13.478400 -13.733643
-16.192800 -13.478400 -13.716472
-16.146000 -13.478400 -13.703347
-16.099200 -13.478400 -13.564448
-14.742000 -13.478400 5.010460
-14.695200 -13.478400 5.087100
-14.648400 -13.478400 5.130203
-14.601600 -13.478400 5.155971
-14.554800 -13.478400 5.188293
-14.508000 -13.478400 5.221816
-14.461200 -13.478400 5.259935
-14.414400 -13.478400 5.288971
-14.367600 -13.478400 5.304903
-14.320800 -13.478400 5.318493
-14.274000 -13.478400 5.327185
-14.227200 -13.478400 5.354734
-14.180400 -13.478400 5.371960
-14.133600 -13.478400 5.391700
-14.086800 -13.478400 5.408236
-14.040000 -13.478400 5.410435
-13.993200 -13.478400 5.416037
-13.946400 -13.478400 5.428331
-13.899600 -13.478400 5.435678
-13.852800 -13.478400 5.435678
-13.806000 -13.478400 5.437745
-13.759200 -13.478400 5.437745
-13.712400 -13.478400 5.445050
-13.665600 -13.478400 5.448571
-13.618800 -13.478400 5.454946
-13.572000 -13.478400 5.469302
-13.525200 -13.478400 5.478451
-13.478400 -13.478400 5.505523
-13.431600 -13.478400 5.517307
-13.384800 -13.478400 5.560769
-13.338000 -13.478400 5.604178
-13.291200 -13.478400 5.654301
-6.879600 -13.478400 8.835965
-6.832800 -13.478400 8.788901
-6.786000 -13.478400 8.713420
-6.739200 -13.478400 8.645345
-6.692400 -13.478400 8.329710
-6.645600 -13.478400 8.074094
-6.598800 -13.478400 7.839060
-6.552000 -13.478400 7.707463
-6.505200 -13.478400 7.642583
-6.458400 -13.478400 7.559956
-6.411600 -13.478400 7.509115
-6.364800 -13.478400 7.377818
-6.318000 -13.478400 7.358728
-6.271200 -13.478400 7.293446
-6.224400 -13.478400 7.269253
-6.177600 -13.478400 7.196899
-6.130800 -13.478400 7.160261
-6.084000 -13.478400 7.156802
-6.037200 -13.478400 7.105851
-5.990400 -13.478400 7.070009
-5.943600 -13.478400 7.040624
-5.896800 -13.478400 7.029282
-5.850000 -13.478400 7.018908
-5.803200 -13.478400 6.990335
-5.756400 -13.478400 6.920865
-5.709600 -13.478400 6.920865
-5.662800 -13.478400 6.901440
-5.616000 -13.478400 6.872766
-5.569200 -13.478400 6.823763
-5.522400 -13.478400 6.793616
-5.475600 -13.478400 6.793616
-5.428800 -13.478400 6.784853
-5.382000 -13.478400 6.742674
-5.335200 -13.478400 6.703640
-5.288400 -13.478400 6.662708
-5.241600 -13.478400 6.658864
-5.194800 -13.478400 6.644370
-5.148000 -13.478400 6.632567
-5.101200 -13.478400 6.598647
-5.054400 -13.478400 6.566417
-5.007600 -13.478400 6.555330
-4.960800 -13.478400 6.538812
-4.914000 -13.478400 6.514474
-4.867200 -13.478400 6.488748
-4.820400 -13.478400 6.469060
-4.773600 -13.478400 6.393694
-4.726800 -13.478400 6.372584
-4.680000 -13.478400 6.368948
-4.633200 -13.478400 6.393694
-4.586400 -13.478400 6.367526
-4.539600 -13.478400 6.317184
-4.492800 -13.478400 6.304542
-4.446000 -13.478400 6.317184
-4.399200 -13.478400 6.274598
-4.352400 -13.478400 6.263435
-4.305600 -13.478400 6.263435
-4.258800 -13.478400 6.250510
-4.212000 -13.478400 6.221755
-4.165200 -13.478400 6.216253
-4.118400 -13.478400 6.195043
-4.071600 -13.478400 6.179507
-4.024800 -13.478400 6.158411
-3.978000 -13.478400 6.138292
-3.931200 -13.478400 6.107634
-3.884400 -13.478400 6.107157
-3.837600 -13.478400 6.094764
-3.790800 -13.478400 6.092112
-3.744000 -13.478400 6.092112
-3.697200 -13.478400 6.094764
-3.650400 -13.478400 6.092112
-3.603600 -13.478400 6.086646
-3.556800 -13.478400 6.063200
-3.510000 -13.478400 6.066417
-3.463200 -13.478400 6.051893
-3.416400 -13.478400 6.040204
-3.369600 -13.478400 6.006116
-3.322800 -13.478400 6.020517
-3.276000 -13.478400 6.013496
-3.229200 -13.478400 6.007858
-3.182400 -13.478400 5.995605
-3.135600 -13.478400 5.986819
-3.088800 -13.478400 5.990259
-3.042000 -13.478400 5.988012
-2.995200 -13.478400 5.971829
-2.948400 -13.478400 5.966107
-2.901600 -13.478400 5.960123
-2.854800 -13.478400 5.959215
-2.808000 -13.478400 5.961843
-2.761200 -13.478400 5.938355
-2.714400 -13.478400 5.955730
-2.667600 -13.478400 5.949467
-2.620800 -13.478400 5.955730
-2.574000 -13.478400 5.928505
-2.527200 -13.478400 5.915216
-2.480400 -13.478400 5.904129
-2.433600 -13.478400 5.888499
-2.386800 -13.478400 5.858925
-2.340000 -13.478400 5.900152
-2.293200 -13.478400 5.905512
-2.246400 -13.478400 5.880737
-2.199600 -13.478400 5.862125
-2.152800 -13.478400 5.858925
-2.106000 -13.478400 5.848503
-2.059200 -13.478400 5.862125
-2.012400 -13.478400 5.853593
-1.965600 -13.478400 5.836593
-1.918800 -13.478400 5.836004
-1.872000 -13.478400 5.865970
-1.825200 -13.478400 5.846947
-1.778400 -13.478400 5.846947
-1.731600 -13.478400 5.853315
-1.684800 -13.478400 5.832747
-1.638000 -13.478400 5.832747
-1.591200 -13.478400 5.831493
-1.544400 -13.478400 5.826974
-1.497600 -13.478400 5.826974
-1.450800 -13.478400 5.810449
-1.404000 -13.478400 5.786876
-1.357200 -13.478400 5.786876
-1.310400 -13.478400 5.788339
-1.263600 -13.478400 5.795077
-1.216800 -13.478400 5.795077
-1.170000 -13.478400 5.812927
-1.123200 -13.478400 5.839238
-1.076400 -13.478400 5.844180
-1.029600 -13.478400 5.840872
-0.982800 -13.478400 5.827189
-0.936000 -13.478400 5.777607
-0.889200 -13.478400 5.766159
-0.842400 -13.478400 5.755130
-0.795600 -13.478400 5.746086
-0.748800 -13.478400 5.766159
-0.702000 -13.478400 5.777278
-0.655200 -13.478400 5.777297
-0.608400 -13.478400 5.781829
-0.561600 -13.478400 5.779597
-0.514800 -13.478400 5.770668
-0.468000 -13.478400 5.770663
-0.421200 -13.478400 5.766510
-0.374400 -13.478400 5.766510
-0.327600 -13.478400 5.769503
-0.280800 -13.478400 5.770668
-0.234000 -13.478400 5.791386
-0.187200 -13.478400 5.808467
-0.140400 -13.478400 5.817088
-0.093600 -13.478400 5.813474
-0.046800 -13.478400 5.818860
0.000000 -13.478400 5.817088
0.046800 -13.478400 5.821631
0.093600 -13.478400 5.809723
0.140400 -13.478400 5.794121
0.187200 -13.478400 5.794121
0.234000 -13.478400 5.791985
0.280800 -13.478400 5.785378
0.327600 -13.478400 5.788694
0.374400 -13.478400 5.785378
0.421200 -13.478400 5.788694
0.468000 -13.478400 5.815864
0.514800 -13.478400 5.795617
0.561600 -13.478400 5.788694
0.608400 -13.478400 5.794909
0.655200 -13.478400 5.794909
0.702000 -13.478400 5.797686
0.748800 -13.478400 5.797686
0.795600 -13.478400 5.798432
0.842400 -13.478400 5.832545
0.889200 -13.478400 5.864550
0.936000 -13.478400 5.864702
0.982800 -13.478400 5.871547
1.029600 -13.478400 5.866076
1.076400 -13.478400 5.874620
1.123200 -13.478400 5.883471
1.170000 -13.478400 5.883471
1.216800 -13.478400 5.900525
1.263600 -13.478400 5.908990
1.310400 -13.478400 5.912492
1.357200 -13.478400 5.921103
1.404000 -13.478400 5.933999
1.450800 -13.478400 5.951400
1.497600 -13.478400 5.959916
1.544400 -13.478400 5.957204
1.591200 -13.478400 5.957204
1.638000 -13.478400 5.957293
1.684800 -13.478400 5.959916
1.731600 -13.478400 5.991111
1.778400 -13.478400 6.002056
1.825200 -13.478400 6.007536
1.872000 -13.478400 6.025238
1.918800 -13.478400 6.041400
1.965600 -13.478400 6.045136
2.012400 -13.478400 6.050417
2.059200 -13.478400 6.061918
2.106000 -13.478400 6.066091
2.152800 -13.478400 6.070035
2.199600 -13.478400 6.083595
2.246400 -13.478400 6.084494
2.293200 -13.478400 6.095463
2.340000 -13.478400 6.105383
2.386800 -13.478400 6.109524
2.433600 -13.478400 6.120005
2.480400 -13.478400 6.141928
2.527200 -13.478400 6.155348
2.574000 -13.478400 6.163953
2.620800 -13.478400 6.176155
2.667600 -13.478400 6.180649
2.714400 -13.478400 6.194284
2.761200 -13.478400 6.208956
2.808000 -13.478400 6.237946
2.854800 -13.478400 6.241635
2.901600 -13.478400 6.241635
2.948400 -13.478400 6.269474
2.995200 -13.478400 6.279230
3.042000 -13.478400 6.294875
3.088800 -13.478400 6.319533
3.135600 -13.478400 6.325235
3.182400 -13.478400 6.337871
3.229200 -13.478400 6.346384
3.276000 -13.478400 6.356879
3.322800 -13.478400 6.385881
3.369600 -13.478400 6.395374
3.416400 -13.478400 6.410284
3.463200 -13.478400 6.419210
3.510000 -13.478400 6.436762
3.556800 -13.478400 6.464308
3.603600 -13.478400 6.469517
3.650400 -13.478400 6.492681
3.697200 -13.478400 6.503434
3.744000 -13.478400 6.516838
3.790800 -13.478400 6.544107
3.837600 -13.478400 6.571308
3.884400 -13.478400 6.571308
3.931200 -13.478400 6.579124
3.978000 -13.478400 6.582801
4.024800 -13.478400 6.619639
4.071600 -13.478400 6.660836
4.118400 -13.478400 6.679533
4.165200 -13.478400 6.689982
4.212000 -13.478400 6.702712
4.258800 -13.478400 6.713501
4.305600 -13.478400 6.749410
4.352400 -13.478400 6.755038
4.399200 -13.478400 6.761281
4.446000 -13.478400 6.802470
4.492800 -13.478400 6.834576
4.539600 -13.478400 6.871282
4.586400 -13.478400 6.882623
4.633200 -13.478400 6.898081
4.680000 -13.478400 6.903846
4.726800 -13.478400 6.908128
4.773600 -13.478400 6.931346
4.820400 -13.478400 6.946041
4.867200 -13.478400 6.979086
4.914000 -13.478400 7.008924
4.960800 -13.478400 7.055903
5.007600 -13.478400 7.071394
5.054400 -13.478400 7.078762
5.101200 -13.478400 7.088511
5.148000 -13.478400 7.118084
5.194800 -13.478400 7.121600
5.241600 -13.478400 7.148513
5.288400 -13.478400 7.175151
5.335200 -13.478400 7.195560
5.382000 -13.478400 7.229981
5.428800 -13.478400 7.262431
5.475600 -13.478400 7.314681
5.522400 -13.478400 7.333028
5.569200 -13.478400 7.374779
5.616000 -13.478400 7.388212
5.662800 -13.478400 7.426477
5.709600 -13.478400 7.469498
5.756400 -13.478400 7.515354
5.803200 -13.478400 7.522058
5.850000 -13.478400 7.572221
5.896800 -13.478400 7.623134
5.943600 -13.478400 7.653793
5.990400 -13.478400 7.686995
6.037200 -13.478400 7.708534
6.084000 -13.478400 7.733335
6.130800 -13.478400 7.749745
6.177600 -13.478400 7.808421
6.224400 -13.478400 7.821811
6.271200 -13.478400 7.834602
6.318000 -13.478400 7.834602
6.364800 -13.478400 7.854506
6.411600 -13.478400 7.849321
6.458400 -13.478400 7.808030
6.505200 -13.478400 7.834602
6.552000 -13.478400 7.918962
6.598800 -13.478400 8.002932
12.963600 -13.478400 7.571348
13.057200 -13.478400 7.582897
13.291200 -13.478400 7.570898
13.338000 -13.478400 7.570898
13.384800 -13.478400 7.567311
13.431600 -13.478400 7.567311
13.478400 -13.478400 7.567034
13.712400 -13.478400 7.572125
13.946400 -13.478400 7.627868
13.993200 -13.478400 7.613635
14.040000 -13.478400 7.637560
14.086800 -13.478400 7.637560
14.601600 -13.478400 7.701164
14.695200 -13.478400 7.677449
16.005600 -13.478400 6.334421
16.052400 -13.478400 6.328465
16.801200 -13.478400 4.001522
16.848000 -13.478400 3.883216
16.894800 -13.478400 3.690659
17.456400 -13.478400 1.187351
-18.720000 -13.431600 0.000000
-18.673200 -13.431600 0.000000
-18.626400 -13.431600 0.000000
-18.579600 -13.431600 -14.818158
-18.532800 -13.431600 -14.780480
-18.486000 -13.431600 -14.741663
-18.439200 -13.431600 -14.737345
-18.392400 -13.431600 -14.711175
-18.345600 -13.431600 -14.679314
-18.298800 -13.431600 -14.670569
-18.252000 -13.431600 -14.642489
-18.205200 -13.431600 -14.626377
-18.158400 -13.431600 -14.618816
-18.111600 -13.431600 -14.638227
-18.064800 -13.431600 -14.618816
-18.018000 -13.431600 -14.587084
-17.971200 -13.431600 -14.549497
-17.924400 -13.431600 -14.528205
-17.877600 -13.431600 -14.506689
-17.830800 -13.431600 -14.495812
-17.784000 -13.431600 -14.495812
-17.737200 -13.431600 -14.483331
-17.690400 -13.431600 -14.468235
-17.643600 -13.431600 -14.470849
-17.596800 -13.431600 -14.470849
-17.550000 -13.431600 -14.449396
-17.503200 -13.431600 -14.445597
-17.456400 -13.431600 -14.437656
-17.409600 -13.431600 -14.403404
-17.362800 -13.431600 -14.334654
-17.316000 -13.431600 -14.332195
-17.269200 -13.431600 -14.254518
-17.222400 -13.431600 -14.254518
-17.175600 -13.431600 -14.258536
-17.128800 -13.431600 -14.270903
-17.082000 -13.431600 -14.258536
-17.035200 -13.431600 -14.279050
-16.988400 -13.431600 -14.258536
-16.941600 -13.431600 -14.209322
-16.894800 -13.431600 -14.230374
-16.848000 -13.431600 -14.230374
-16.801200 -13.431600 -14.201191
-16.754400 -13.431600 -14.189224
-16.707600 -13.431600 -14.117640
-16.660800 -13.431600 -14.056122
-16.614000 -13.431600 -14.029460
-16.567200 -13.431600 -13.994622
-16.520400 -13.431600 -13.960098
-16.473600 -13.431600 -13.924778
-16.426800 -13.431600 -13.914277
-16.380000 -13.431600 -13.882318
-16.333200 -13.431600 -13.839362
-16.286400 -13.431600 -13.761826
-16.239600 -13.431600 -13.733384
-16.192800 -13.431600 -13.699138
-16.146000 -13.431600 -13.639509
-14.742000 -13.431600 5.036167
-14.695200 -13.431600 5.098595
-14.648400 -13.431600 5.157345
-14.601600 -13.431600 5.173902
-14.554800 -13.431600 5.219587
-14.508000 -13.431600 5.265395
-14.461200 -13.431600 5.286426
-14.414400 -13.431600 5.301401
-14.367600 -13.431600 5.318493
-14.320800 -13.431600 5.325895
-14.274000 -13.431600 5.354734
-14.227200 -13.431600 5.368718
-14.180400 -13.431600 5.379386
-14.133600 -13.431600 5.400909
-14.086800 -13.431600 5.408811
-14.040000 -13.431600 5.410221
-13.993200 -13.431600 5.412648
-13.946400 -13.431600 5.427413
-13.899600 -13.431600 5.429415
-13.852800 -13.431600 5.435098
-13.806000 -13.431600 5.440951
-13.759200 -13.431600 5.445050
-13.712400 -13.431600 5.450602
-13.665600 -13.431600 5.455366
-13.618800 -13.431600 5.468684
-13.572000 -13.431600 5.477141
-13.525200 -13.431600 5.494578
-13.478400 -13.431600 5.514441
-13.431600 -13.431600 5.552886
-13.384800 -13.431600 5.598314
-13.338000 -13.431600 5.631368
-6.879600 -13.431600 8.869223
-6.832800 -13.431600 8.835965
-6.786000 -13.431600 8.785728
-6.739200 -13.431600 8.645345
-6.692400 -13.431600 8.276843
-6.645600 -13.431600 7.839060
-6.598800 -13.431600 7.703568
-6.552000 -13.431600 7.625767
-6.505200 -13.431600 7.555798
-6.458400 -13.431600 7.509115
-6.411600 -13.431600 7.488707
-6.364800 -13.431600 7.358728
-6.318000 -13.431600 7.313196
-6.271200 -13.431600 7.270942
-6.224400 -13.431600 7.260077
-6.177600 -13.431600 7.196494
-6.130800 -13.431600 7.148118
-6.084000 -13.431600 7.143829
-6.037200 -13.431600 7.104883
-5.990400 -13.431600 7.064865
-5.943600 -13.431600 7.031071
-5.896800 -13.431600 7.028103
-5.850000 -13.431600 7.018849
-5.803200 -13.431600 6.996390
-5.756400 -13.431600 6.933937
-5.709600 -13.431600 6.933937
-5.662800 -13.431600 6.906452
-5.616000 -13.431600 6.872766
-5.569200 -13.431600 6.832289
-5.522400 -13.431600 6.786657
-5.475600 -13.431600 6.785491
-5.428800 -13.431600 6.778712
-5.382000 -13.431600 6.742674
-5.335200 -13.431600 6.715672
-5.288400 -13.431600 6.685514
-5.241600 -13.431600 6.660310
-5.194800 -13.431600 6.644370
-5.148000 -13.431600 6.615300
-5.101200 -13.431600 6.572547
-5.054400 -13.431600 6.560372
-5.007600 -13.431600 6.554847
-4.960800 -13.431600 6.538751
-4.914000 -13.431600 6.505574
-4.867200 -13.431600 6.486367
-4.820400 -13.431600 6.465880
-4.773600 -13.431600 6.393694
-4.726800 -13.431600 6.371342
-4.680000 -13.431600 6.368072
-4.633200 -13.431600 6.368072
-4.586400 -13.431600 6.341569
-4.539600 -13.431600 6.317184
-4.492800 -13.431600 6.292175
-4.446000 -13.431600 6.279734
-4.399200 -13.431600 6.258773
-4.352400 -13.431600 6.227583
-4.305600 -13.431600 6.225089
-4.258800 -13.431600 6.220418
-4.212000 -13.431600 6.194223
-4.165200 -13.431600 6.186635
-4.118400 -13.431600 6.176643
-4.071600 -13.431600 6.158568
-4.024800 -13.431600 6.140372
-3.978000 -13.431600 6.134607
-3.931200 -13.431600 6.104821
-3.884400 -13.431600 6.104821
-3.837600 -13.431600 6.094764
-3.790800 -13.431600 6.092112
-3.744000 -13.431600 6.094764
-3.697200 -13.431600 6.094764
-3.650400 -13.431600 6.092112
-3.603600 -13.431600 6.091139
-3.556800 -13.431600 6.055814
-3.510000 -13.431600 6.057768
-3.463200 -13.431600 6.042775
-3.416400 -13.431600 6.037262
-3.369600 -13.431600 6.006116
-3.322800 -13.431600 6.028033
-3.276000 -13.431600 6.013496
-3.229200 -13.431600 6.007858
-3.182400 -13.431600 5.991276
-3.135600 -13.431600 5.986819
-3.088800 -13.431600 5.988012
-3.042000 -13.431600 5.973892
-2.995200 -13.431600 5.960123
-2.948400 -13.431600 5.938355
-2.901600 -13.431600 5.930135
-2.854800 -13.431600 5.929418
-2.808000 -13.431600 5.938355
-2.761200 -13.431600 5.928505
-2.714400 -13.431600 5.938355
-2.667600 -13.431600 5.928505
-2.620800 -13.431600 5.928505
-2.574000 -13.431600 5.916470
-2.527200 -13.431600 5.888499
-2.480400 -13.431600 5.881964
-2.433600 -13.431600 5.881964
-2.386800 -13.431600 5.858925
-2.340000 -13.431600 5.882057
-2.293200 -13.431600 5.900152
-2.246400 -13.431600 5.882057
-2.199600 -13.431600 5.874560
-2.152800 -13.431600 5.858925
-2.106000 -13.431600 5.841971
-2.059200 -13.431600 5.853593
-2.012400 -13.431600 5.844583
-1.965600 -13.431600 5.836593
-1.918800 -13.431600 5.836004
-1.872000 -13.431600 5.853315
-1.825200 -13.431600 5.846050
-1.778400 -13.431600 5.846050
-1.731600 -13.431600 5.846050
-1.684800 -13.431600 5.831493
-1.638000 -13.431600 5.831493
-1.591200 -13.431600 5.830688
-1.544400 -13.431600 5.826974
-1.497600 -13.431600 5.815125
-1.450800 -13.431600 5.794724
-1.404000 -13.431600 5.785809
-1.357200 -13.431600 5.788339
-1.310400 -13.431600 5.786876
-1.263600 -13.431600 5.795077
-1.216800 -13.431600 5.794724
-1.170000 -13.431600 5.800963
-1.123200 -13.431600 5.833835
-1.076400 -13.431600 5.843611
-1.029600 -13.431600 5.839238
-0.982800 -13.431600 5.826546
-0.936000 -13.431600 5.777607
-0.889200 -13.431600 5.766159
-0.842400 -13.431600 5.752364
-0.795600 -13.431600 5.745066
-0.748800 -13.431600 5.755130
-0.702000 -13.431600 5.770663
-0.655200 -13.431600 5.770663
-0.608400 -13.431600 5.777278
-0.561600 -13.431600 5.774228
-0.514800 -13.431600 5.769004
-0.468000 -13.431600 5.769004
-0.421200 -13.431600 5.764013
-0.374400 -13.431600 5.762866
-0.327600 -13.431600 5.767966
-0.280800 -13.431600 5.770668
-0.234000 -13.431600 5.791386
-0.187200 -13.431600 5.808467
-0.140400 -13.431600 5.817088
-0.093600 -13.431600 5.813474
-0.046800 -13.431600 5.817088
0.000000 -13.431600 5.813474
0.046800 -13.431600 5.818860
0.093600 -13.431600 5.801463
0.140400 -13.431600 5.785291
0.187200 -13.431600 5.782909
0.234000 -13.431600 5.782909
0.280800 -13.431600 5.782909
0.327600 -13.431600 5.782909
0.374400 -13.431600 5.775548
0.421200 -13.431600 5.777884
0.468000 -13.431600 5.786206
0.514800 -13.431600 5.785378
0.561600 -13.431600 5.777884
0.608400 -13.431600 5.778299
0.655200 -13.431600 5.789050
0.702000 -13.431600 5.795617
0.748800 -13.431600 5.795617
0.795600 -13.431600 5.798432
0.842400 -13.431600 5.832545
0.889200 -13.431600 5.847204
0.936000 -13.431600 5.864550
0.982800 -13.431600 5.864702
1.029600 -13.431600 5.864702
1.076400 -13.431600 5.869939
1.123200 -13.431600 5.876327
1.170000 -13.431600 5.876327
1.216800 -13.431600 5.887280
1.263600 -13.431600 5.909647
1.310400 -13.431600 5.912972
1.357200 -13.431600 5.921103
1.404000 -13.431600 5.933999
1.450800 -13.431600 5.950455
1.497600 -13.431600 5.959916
1.544400 -13.431600 5.954732
1.591200 -13.431600 5.951400
1.638000 -13.431600 5.954732
1.684800 -13.431600 5.959916
1.731600 -13.431600 5.988269
1.778400 -13.431600 5.999129
1.825200 -13.431600 5.999129
1.872000 -13.431600 6.011735
1.918800 -13.431600 6.025238
1.965600 -13.431600 6.040672
2.012400 -13.431600 6.049769
2.059200 -13.431600 6.057162
2.106000 -13.431600 6.057162
2.152800 -13.431600 6.066091
2.199600 -13.431600 6.083595
2.246400 -13.431600 6.084195
2.293200 -13.431600 6.084494
2.340000 -13.431600 6.091905
2.386800 -13.431600 6.095463
2.433600 -13.431600 6.104039
2.480400 -13.431600 6.111270
2.527200 -13.431600 6.125286
2.574000 -13.431600 6.155348
2.620800 -13.431600 6.162509
2.667600 -13.431600 6.176155
2.714400 -13.431600 6.192798
2.761200 -13.431600 6.206417
2.808000 -13.431600 6.220538
2.854800 -13.431600 6.241635
2.901600 -13.431600 6.241044
2.948400 -13.431600 6.244299
2.995200 -13.431600 6.266108
3.042000 -13.431600 6.293922
3.088800 -13.431600 6.307340
3.135600 -13.431600 6.310333
3.182400 -13.431600 6.333123
3.229200 -13.431600 6.344638
3.276000 -13.431600 6.350036
3.322800 -13.431600 6.374616
3.369600 -13.431600 6.386416
3.416400 -13.431600 6.398444
3.463200 -13.431600 6.415246
3.510000 -13.431600 6.422968
3.556800 -13.431600 6.452704
3.603600 -13.431600 6.465470
3.650400 -13.431600 6.476963
3.697200 -13.431600 6.492681
3.744000 -13.431600 6.516042
3.790800 -13.431600 6.539477
3.837600 -13.431600 6.548137
3.884400 -13.431600 6.548137
3.931200 -13.431600 6.579124
3.978000 -13.431600 6.582801
4.024800 -13.431600 6.616117
4.071600 -13.431600 6.648819
4.118400 -13.431600 6.667893
4.165200 -13.431600 6.679533
4.212000 -13.431600 6.687520
4.258800 -13.431600 6.702712
4.305600 -13.431600 6.710590
4.352400 -13.431600 6.726901
4.399200 -13.431600 6.753453
4.446000 -13.431600 6.802470
4.492800 -13.431600 6.834576
4.539600 -13.431600 6.862551
4.586400 -13.431600 6.882623
4.633200 -13.431600 6.900275
4.680000 -13.431600 6.904724
4.726800 -13.431600 6.912141
4.773600 -13.431600 6.940867
4.820400 -13.431600 6.964466
4.867200 -13.431600 6.989933
4.914000 -13.431600 7.013699
4.960800 -13.431600 7.056770
5.007600 -13.431600 7.071394
5.054400 -13.431600 7.082326
5.101200 -13.431600 7.102832
5.148000 -13.431600 7.116862
5.194800 -13.431600 7.124089
5.241600 -13.431600 7.161575
5.288400 -13.431600 7.190744
5.335200 -13.431600 7.241814
5.382000 -13.431600 7.260740
5.428800 -13.431600 7.309804
5.475600 -13.431600 7.325057
5.522400 -13.431600 7.359860
5.569200 -13.431600 7.381439
5.616000 -13.431600 7.430060
5.662800 -13.431600 7.454891
5.709600 -13.431600 7.502151
5.756400 -13.431600 7.517961
5.803200 -13.431600 7.545461
5.850000 -13.431600 7.608256
5.896800 -13.431600 7.646850
5.943600 -13.431600 7.667487
5.990400 -13.431600 7.702369
6.037200 -13.431600 7.715418
6.084000 -13.431600 7.733335
6.130800 -13.431600 7.749745
6.177600 -13.431600 7.808421
6.224400 -13.431600 7.849321
6.271200 -13.431600 7.854506
6.318000 -13.431600 7.866340
6.364800 -13.431600 7.894451
6.411600 -13.431600 7.882632
6.458400 -13.431600 7.834602
6.505200 -13.431600 7.866733
6.552000 -13.431600 7.925800
6.598800 -13.431600 8.002932
13.010400 -13.431600 7.601120
13.057200 -13.431600 7.601120
13.197600 -13.431600 7.576182
13.291200 -13.431600 7.574608
13.338000 -13.431600 7.574608
13.384800 -13.431600 7.570685
13.946400 -13.431600 7.627868
13.993200 -13.431600 7.613635
14.040000 -13.431600 7.630814
14.554800 -13.431600 7.701164
14.601600 -13.431600 7.701164
14.695200 -13.431600 7.685159
14.742000 -13.431600 7.685601
16.005600 -13.431600 6.345051
16.052400 -13.431600 6.336909
16.146000 -13.431600 6.349711
16.848000 -13.431600 3.913709
17.035200 -13.431600 3.315665
-18.720000 -13.384800 0.000000
-18.673200 -13.384800 0.000000
-18.626400 -13.384800 0.000000
-18.579600 -13.384800 -14.818158
-18.532800 -13.384800 -14.778749
-18.486000 -13.384800 -14.737345
-18.439200 -13.384800 -14.721068
-18.392400 -13.384800 -14.695284
-18.345600 -13.384800 -14.670569
-18.298800 -13.384800 -14.668133
-18.252000 -13.384800 -14.642489
-18.205200 -13.384800 -14.638227
-18.158400 -13.384800 -14.642489
-18.111600 -13.384800 -14.642845
-18.064800 -13.384800 -14.642845
-18.018000 -13.384800 -14.638227
-17.971200 -13.384800 -14.603524
-17.924400 -13.384800 -14.549497
-17.877600 -13.384800 -14.528205
-17.830800 -13.384800 -14.528205
-17.784000 -13.384800 -14.519660
-17.737200 -13.384800 -14.492445
-17.690400 -13.384800 -14.506689
-17.643600 -13.384800 -14.491001
-17.596800 -13.384800 -14.491939
-17.550000 -13.384800 -14.486668
-17.503200 -13.384800 -14.456664
-17.456400 -13.384800 -14.440255
-17.409600 -13.384800 -14.403404
-17.362800 -13.384800 -14.334654
-17.316000 -13.384800 -14.316800
-17.269200 -13.384800 -14.278133
-17.222400 -13.384800 -14.258536
-17.175600 -13.384800 -14.270903
-17.128800 -13.384800 -14.278133
-17.082000 -13.384800 -14.277810
-17.035200 -13.384800 -14.279050
-16.988400 -13.384800 -14.270903
-16.941600 -13.384800 -14.220010
-16.894800 -13.384800 -14.220010
-16.848000 -13.384800 -14.220010
-16.801200 -13.384800 -14.189224
-16.754400 -13.384800 -14.182884
-16.707600 -13.384800 -14.090691
-16.660800 -13.384800 -14.044507
-16.614000 -13.384800 -14.024880
-16.567200 -13.384800 -13.966705
-16.520400 -13.384800 -13.930879
-16.473600 -13.384800 -13.907661
-16.426800 -13.384800 -13.907661
-16.380000 -13.384800 -13.882318
-16.333200 -13.384800 -13.839362
-16.286400 -13.384800 -13.761759
-16.239600 -13.384800 -13.699138
-16.192800 -13.384800 -13.633893
-15.724800 -13.384800 -10.736433
-14.835600 -13.384800 4.996295
-14.788800 -13.384800 5.055150
-14.742000 -13.384800 5.096915
-14.695200 -13.384800 5.147779
-14.648400 -13.384800 5.188293
-14.601600 -13.384800 5.221816
-14.554800 -13.384800 5.235535
-14.508000 -13.384800 5.290819
-14.461200 -13.384800 5.302093
-14.414400 -13.384800 5.318554
-14.367600 -13.384800 5.327185
-14.320800 -13.384800 5.359066
-14.274000 -13.384800 5.373130
-14.227200 -13.384800 5.384023
-14.180400 -13.384800 5.398152
-14.133600 -13.384800 5.405295
-14.086800 -13.384800 5.409195
-14.040000 -13.384800 5.414496
-13.993200 -13.384800 5.422744
-13.946400 -13.384800 5.428793
-13.899600 -13.384800 5.438500
-13.852800 -13.384800 5.440877
-13.806000 -13.384800 5.454325
-13.759200 -13.384800 5.455366
-13.712400 -13.384800 5.457942
-13.665600 -13.384800 5.465213
-13.618800 -13.384800 5.478451
-13.572000 -13.384800 5.489031
-13.525200 -13.384800 5.513245
-13.478400 -13.384800 5.539647
-13.431600 -13.384800 5.582517
-13.384800 -13.384800 5.631368
-6.879600 -13.384800 8.950813
-6.832800 -13.384800 8.931537
-6.786000 -13.384800 8.651919
-6.739200 -13.384800 8.335837
-6.692400 -13.384800 7.830788
-6.645600 -13.384800 7.705926
-6.598800 -13.384800 7.625203
-6.552000 -13.384800 7.612555
-6.505200 -13.384800 7.509172
-6.458400 -13.384800 7.505917
-6.411600 -13.384800 7.469179
-6.364800 -13.384800 7.313196
-6.318000 -13.384800 7.304203
-6.271200 -13.384800 7.262622
-6.224400 -13.384800 7.210405
-6.177600 -13.384800 7.181483
-6.130800 -13.384800 7.148118
-6.084000 -13.384800 7.151849
-6.037200 -13.384800 7.095539
-5.990400 -13.384800 7.051004
-5.943600 -13.384800 7.031071
-5.896800 -13.384800 7.028103
-5.850000 -13.384800 7.018849
-5.803200 -13.384800 6.996390
-5.756400 -13.384800 6.931280
-5.709600 -13.384800 6.931280
-5.662800 -13.384800 6.906452
-5.616000 -13.384800 6.841819
-5.569200 -13.384800 6.836217
-5.522400 -13.384800 6.816215
-5.475600 -13.384800 6.787697
-5.428800 -13.384800 6.774136
-5.382000 -13.384800 6.751676
-5.335200 -13.384800 6.716300
-5.288400 -13.384800 6.685514
-5.241600 -13.384800 6.660310
-5.194800 -13.384800 6.644370
-5.148000 -13.384800 6.610001
-5.101200 -13.384800 6.572547
-5.054400 -13.384800 6.559790
-5.007600 -13.384800 6.546991
-4.960800 -13.384800 6.535076
-4.914000 -13.384800 6.499909
-4.867200 -13.384800 6.488748
-4.820400 -13.384800 6.457159
-4.773600 -13.384800 6.394628
-4.726800 -13.384800 6.372584
-4.680000 -13.384800 6.368948
-4.633200 -13.384800 6.353261
-4.586400 -13.384800 6.338977
-4.539600 -13.384800 6.317315
-4.492800 -13.384800 6.304542
-4.446000 -13.384800 6.279734
-4.399200 -13.384800 6.250802
-4.352400 -13.384800 6.225089
-4.305600 -13.384800 6.221755
-4.258800 -13.384800 6.197093
-4.212000 -13.384800 6.179507
-4.165200 -13.384800 6.170406
-4.118400 -13.384800 6.158568
-4.071600 -13.384800 6.140372
-4.024800 -13.384800 6.132327
-3.978000 -13.384800 6.108700
-3.931200 -13.384800 6.100575
-3.884400 -13.384800 6.104821
-3.837600 -13.384800 6.099966
-3.790800 -13.384800 6.094764
-3.744000 -13.384800 6.099966
-3.697200 -13.384800 6.106854
-3.650400 -13.384800 6.104647
-3.603600 -13.384800 6.092078
-3.556800 -13.384800 6.059947
-3.510000 -13.384800 6.054307
-3.463200 -13.384800 6.041228
-3.416400 -13.384800 6.033787
-3.369600 -13.384800 6.006116
-3.322800 -13.384800 6.006116
-3.276000 -13.384800 6.006116
-3.229200 -13.384800 6.006116
-3.182400 -13.384800 5.990259
-3.135600 -13.384800 5.981618
-3.088800 -13.384800 5.986819
-3.042000 -13.384800 5.968980
-2.995200 -13.384800 5.955178
-2.948400 -13.384800 5.929418
-2.901600 -13.384800 5.930135
-2.854800 -13.384800 5.928505
-2.808000 -13.384800 5.938355
-2.761200 -13.384800 5.930135
-2.714400 -13.384800 5.931204
-2.667600 -13.384800 5.916470
-2.620800 -13.384800 5.915216
-2.574000 -13.384800 5.899912
-2.527200 -13.384800 5.881964
-2.480400 -13.384800 5.881238
-2.433600 -13.384800 5.878531
-2.386800 -13.384800 5.858925
-2.340000 -13.384800 5.858925
-2.293200 -13.384800 5.880737
-2.246400 -13.384800 5.858925
-2.199600 -13.384800 5.841971
-2.152800 -13.384800 5.836593
-2.106000 -13.384800 5.828227
-2.059200 -13.384800 5.841971
-2.012400 -13.384800 5.836593
-1.965600 -13.384800 5.836004
-1.918800 -13.384800 5.836004
-1.872000 -13.384800 5.848155
-1.825200 -13.384800 5.846050
-1.778400 -13.384800 5.839108
-1.731600 -13.384800 5.832495
-1.684800 -13.384800 5.829505
-1.638000 -13.384800 5.830688
-1.591200 -13.384800 5.830688
-1.544400 -13.384800 5.831493
-1.497600 -13.384800 5.816815
-1.450800 -13.384800 5.794724
-1.404000 -13.384800 5.785809
-1.357200 -13.384800 5.788339
-1.310400 -13.384800 5.784510
-1.263600 -13.384800 5.794724
-1.216800 -13.384800 5.784510
-1.170000 -13.384800 5.795408
-1.123200 -13.384800 5.816815
-1.076400 -13.384800 5.839238
-1.029600 -13.384800 5.827189
-0.982800 -13.384800 5.814701
-0.936000 -13.384800 5.777607
-0.889200 -13.384800 5.766159
-0.842400 -13.384800 5.755130
-0.795600 -13.384800 5.743461
-0.748800 -13.384800 5.755432
-0.702000 -13.384800 5.755571
-0.655200 -13.384800 5.746086
-0.608400 -13.384800 5.770663
-0.561600 -13.384800 5.768383
-0.514800 -13.384800 5.761327
-0.468000 -13.384800 5.761327
-0.421200 -13.384800 5.759524
-0.374400 -13.384800 5.759524
-0.327600 -13.384800 5.762866
-0.280800 -13.384800 5.767966
-0.234000 -13.384800 5.790095
-0.187200 -13.384800 5.803833
-0.140400 -13.384800 5.811475
-0.093600 -13.384800 5.809723
-0.046800 -13.384800 5.808467
0.000000 -13.384800 5.801880
0.046800 -13.384800 5.801463
0.093600 -13.384800 5.785291
0.140400 -13.384800 5.780209
0.187200 -13.384800 5.775548
0.234000 -13.384800 5.780209
0.280800 -13.384800 5.782909
0.327600 -13.384800 5.785378
0.374400 -13.384800 5.775548
0.421200 -13.384800 5.785378
0.468000 -13.384800 5.788694
0.514800 -13.384800 5.785528
0.561600 -13.384800 5.778299
0.608400 -13.384800 5.789050
0.655200 -13.384800 5.789050
0.702000 -13.384800 5.810837
0.748800 -13.384800 5.810837
0.795600 -13.384800 5.828229
0.842400 -13.384800 5.843861
0.889200 -13.384800 5.847204
0.936000 -13.384800 5.853417
0.982800 -13.384800 5.853417
1.029600 -13.384800 5.863701
1.076400 -13.384800 5.853410
1.123200 -13.384800 5.854265
1.170000 -13.384800 5.858072
1.216800 -13.384800 5.874620
1.263600 -13.384800 5.883471
1.310400 -13.384800 5.905714
1.357200 -13.384800 5.912972
1.404000 -13.384800 5.936920
1.450800 -13.384800 5.951408
1.497600 -13.384800 5.959916
1.544400 -13.384800 5.957293
1.591200 -13.384800 5.951408
1.638000 -13.384800 5.951408
1.684800 -13.384800 5.954732
1.731600 -13.384800 5.968404
1.778400 -13.384800 5.994885
1.825200 -13.384800 5.993703
1.872000 -13.384800 5.995172
1.918800 -13.384800 6.011051
1.965600 -13.384800 6.011735
2.012400 -13.384800 6.023510
2.059200 -13.384800 6.049769
2.106000 -13.384800 6.043141
2.152800 -13.384800 6.053539
2.199600 -13.384800 6.062669
2.246400 -13.384800 6.062669
2.293200 -13.384800 6.074927
2.340000 -13.384800 6.077085
2.386800 -13.384800 6.077085
2.433600 -13.384800 6.084195
2.480400 -13.384800 6.104039
2.527200 -13.384800 6.106419
2.574000 -13.384800 6.131222
2.620800 -13.384800 6.155689
2.667600 -13.384800 6.162509
2.714400 -13.384800 6.180649
2.761200 -13.384800 6.202750
2.808000 -13.384800 6.208956
2.854800 -13.384800 6.220538
2.901600 -13.384800 6.220538
2.948400 -13.384800 6.225990
2.995200 -13.384800 6.241669
3.042000 -13.384800 6.253499
3.088800 -13.384800 6.294875
3.135600 -13.384800 6.301621
3.182400 -13.384800 6.319533
3.229200 -13.384800 6.337871
3.276000 -13.384800 6.346846
3.322800 -13.384800 6.361943
3.369600 -13.384800 6.385881
3.416400 -13.384800 6.396418
3.463200 -13.384800 6.415246
3.510000 -13.384800 6.421720
3.556800 -13.384800 6.442859
3.603600 -13.384800 6.461069
3.650400 -13.384800 6.472364
3.697200 -13.384800 6.481187
3.744000 -13.384800 6.513822
3.790800 -13.384800 6.521389
3.837600 -13.384800 6.544107
3.884400 -13.384800 6.547264
3.931200 -13.384800 6.579124
3.978000 -13.384800 6.581197
4.024800 -13.384800 6.614044
4.071600 -13.384800 6.642177
4.118400 -13.384800 6.666041
4.165200 -13.384800 6.671097
4.212000 -13.384800 6.689982
4.258800 -13.384800 6.699174
4.305600 -13.384800 6.712002
4.352400 -13.384800 6.736984
4.399200 -13.384800 6.754124
4.446000 -13.384800 6.758818
4.492800 -13.384800 6.831431
4.539600 -13.384800 6.856592
4.586400 -13.384800 6.872573
4.633200 -13.384800 6.889646
4.680000 -13.384800 6.903846
4.726800 -13.384800 6.908128
4.773600 -13.384800 6.932320
4.820400 -13.384800 6.953675
4.867200 -13.384800 6.984613
4.914000 -13.384800 7.013699
4.960800 -13.384800 7.055903
5.007600 -13.384800 7.072259
5.054400 -13.384800 7.084934
5.101200 -13.384800 7.106514
5.148000 -13.384800 7.148513
5.194800 -13.384800 7.154181
5.241600 -13.384800 7.170803
5.288400 -13.384800 7.191212
5.335200 -13.384800 7.247956
5.382000 -13.384800 7.262431
5.428800 -13.384800 7.291965
5.475600 -13.384800 7.321130
5.522400 -13.384800 7.349523
5.569200 -13.384800 7.382721
5.616000 -13.384800 7.443760
5.662800 -13.384800 7.469498
5.709600 -13.384800 7.506196
5.756400 -13.384800 7.522201
5.803200 -13.384800 7.572221
5.850000 -13.384800 7.620145
5.896800 -13.384800 7.663768
5.943600 -13.384800 7.678915
5.990400 -13.384800 7.707000
6.037200 -13.384800 7.719339
6.084000 -13.384800 7.739696
6.130800 -13.384800 7.767046
6.177600 -13.384800 7.833931
6.224400 -13.384800 7.866340
6.271200 -13.384800 7.869367
6.318000 -13.384800 7.897108
6.364800 -13.384800 7.908099
6.411600 -13.384800 7.899681
6.458400 -13.384800 7.866881
6.505200 -13.384800 7.899681
6.552000 -13.384800 8.002932
6.598800 -13.384800 8.016039
13.104000 -13.384800 7.594609
13.150800 -13.384800 7.582196
13.338000 -13.384800 7.582811
13.946400 -13.384800 7.627868
14.274000 -13.384800 7.663155
14.601600 -13.384800 7.685601
14.648400 -13.384800 7.685159
14.695200 -13.384800 7.678751
14.742000 -13.384800 7.685601
14.788800 -13.384800 7.678751
-18.720000 -13.338000 0.000000
-18.673200 -13.338000 0.000000
-18.626400 -13.338000 0.000000
-18.579600 -13.338000 -14.826537
-18.532800 -13.338000 -14.782709
-18.486000 -13.338000 -14.763276
-18.439200 -13.338000 -14.736574
-18.392400 -13.338000 -14.685183
-18.345600 -13.338000 -14.670569
-18.298800 -13.338000 -14.668133
-18.252000 -13.338000 -14.665664
-18.205200 -13.338000 -14.662953
-18.158400 -13.338000 -14.663197
-18.111600 -13.338000 -14.665664
-18.064800 -13.338000 -14.663197
-18.018000 -13.338000 -14.642845
-17.971200 -13.338000 -14.618816
-17.924400 -13.338000 -14.570867
-17.877600 -13.338000 -14.533034
-17.830800 -13.338000 -14.533034
-17.784000 -13.338000 -14.525353
-17.737200 -13.338000 -14.517502
-17.690400 -13.338000 -14.525353
-17.643600 -13.338000 -14.506689
-17.596800 -13.338000 -14.506689
-17.550000 -13.338000 -14.487960
-17.503200 -13.338000 -14.470849
-17.456400 -13.338000 -14.440255
-17.409600 -13.338000 -14.405457
-17.362800 -13.338000 -14.403404
-17.316000 -13.338000 -14.346858
-17.269200 -13.338000 -14.334654
-17.222400 -13.338000 -14.304422
-17.175600 -13.338000 -14.304422
-17.128800 -13.338000 -14.316800
-17.082000 -13.338000 -14.304422
-17.035200 -13.338000 -14.294483
-16.988400 -13.338000 -14.279050
-16.941600 -13.338000 -14.258536
-16.894800 -13.338000 -14.267853
-16.848000 -13.338000 -14.267853
-16.801200 -13.338000 -14.201191
-16.754400 -13.338000 -14.189224
-16.707600 -13.338000 -14.168067
-16.660800 -13.338000 -14.064752
-16.614000 -13.338000 -14.029460
-16.567200 -13.338000 -13.990572
-16.520400 -13.338000 -13.966705
-16.473600 -13.338000 -13.925168
-16.426800 -13.338000 -13.925168
-16.380000 -13.338000 -13.930879
-16.333200 -13.338000 -13.858838
-16.286400 -13.338000 -13.796045
-16.239600 -13.338000 -13.716472
-16.192800 -13.338000 -13.544290
-14.788800 -13.338000 5.098595
-14.742000 -13.338000 5.146009
-14.695200 -13.338000 5.173902
-14.648400 -13.338000 5.222310
-14.601600 -13.338000 5.251665
-14.554800 -13.338000 5.296546
-14.508000 -13.338000 5.309592
-14.461200 -13.338000 5.320088
-14.414400 -13.338000 5.327185
-14.367600 -13.338000 5.354734
-14.320800 -13.338000 5.368718
-14.274000 -13.338000 5.378081
-14.227200 -13.338000 5.398420
-14.180400 -13.338000 5.406573
-14.133600 -13.338000 5.410435
-14.086800 -13.338000 5.426745
-14.040000 -13.338000 5.429415
-13.993200 -13.338000 5.432248
-13.946400 -13.338000 5.440725
-13.899600 -13.338000 5.449379
-13.852800 -13.338000 5.455708
-13.806000 -13.338000 5.459514
-13.759200 -13.338000 5.462744
-13.712400 -13.338000 5.472625
-13.665600 -13.338000 5.480670
-13.618800 -13.338000 5.505488
-13.572000 -13.338000 5.513245
-13.525200 -13.338000 5.542100
-13.478400 -13.338000 5.566584
-13.431600 -13.338000 5.626924
-6.879600 -13.338000 8.950813
-6.832800 -13.338000 8.931537
-6.786000 -13.338000 8.276843
-6.739200 -13.338000 7.707463
-6.692400 -13.338000 7.655250
-6.645600 -13.338000 7.596771
-6.598800 -13.338000 7.559956
-6.552000 -13.338000 7.535177
-6.505200 -13.338000 7.506103
-6.458400 -13.338000 7.492561
-6.411600 -13.338000 7.358728
-6.364800 -13.338000 7.308957
-6.318000 -13.338000 7.301455
-6.271200 -13.338000 7.249863
-6.224400 -13.338000 7.210405
-6.177600 -13.338000 7.189596
-6.130800 -13.338000 7.150436
-6.084000 -13.338000 7.168663
-6.037200 -13.338000 7.139351
-5.990400 -13.338000 7.057735
-5.943600 -13.338000 7.040624
-5.896800 -13.338000 7.030497
-5.850000 -13.338000 7.018849
-5.803200 -13.338000 6.996226
-5.756400 -13.338000 6.947049
-5.709600 -13.338000 6.939927
-5.662800 -13.338000 6.906452
-5.616000 -13.338000 6.872766
-5.569200 -13.338000 6.849184
-5.522400 -13.338000 6.824554
-5.475600 -13.338000 6.816215
-5.428800 -13.338000 6.774136
-5.382000 -13.338000 6.751676
-5.335200 -13.338000 6.716300
-5.288400 -13.338000 6.685514
-5.241600 -13.338000 6.665806
-5.194800 -13.338000 6.647474
-5.148000 -13.338000 6.617913
-5.101200 -13.338000 6.581645
-5.054400 -13.338000 6.572547
-5.007600 -13.338000 6.555330
-4.960800 -13.338000 6.523055
-4.914000 -13.338000 6.494202
-4.867200 -13.338000 6.472319
-4.820400 -13.338000 6.439086
-4.773600 -13.338000 6.385375
-4.726800 -13.338000 6.372584
-4.680000 -13.338000 6.371342
-4.633200 -13.338000 6.353261
-4.586400 -13.338000 6.336246
-4.539600 -13.338000 6.317184
-4.492800 -13.338000 6.297971
-4.446000 -13.338000 6.269114
-4.399200 -13.338000 6.259380
-4.352400 -13.338000 6.232033
-4.305600 -13.338000 6.232033
-4.258800 -13.338000 6.225089
-4.212000 -13.338000 6.197093
-4.165200 -13.338000 6.194223
-4.118400 -13.338000 6.170406
-4.071600 -13.338000 6.147929
-4.024800 -13.338000 6.136802
-3.978000 -13.338000 6.132327
-3.931200 -13.338000 6.100575
-3.884400 -13.338000 6.104821
-3.837600 -13.338000 6.104821
-3.790800 -13.338000 6.104821
-3.744000 -13.338000 6.106854
-3.697200 -13.338000 6.113665
-3.650400 -13.338000 6.106854
-3.603600 -13.338000 6.104647
-3.556800 -13.338000 6.065868
-3.510000 -13.338000 6.065868
-3.463200 -13.338000 6.041228
-3.416400 -13.338000 6.028906
-3.369600 -13.338000 6.006088
-3.322800 -13.338000 6.006116
-3.276000 -13.338000 6.006116
-3.229200 -13.338000 5.996135
-3.182400 -13.338000 5.981618
-3.135600 -13.338000 5.976690
-3.088800 -13.338000 5.968980
-3.042000 -13.338000 5.960123
-2.995200 -13.338000 5.938355
-2.948400 -13.338000 5.923190
-2.901600 -13.338000 5.929418
-2.854800 -13.338000 5.915458
-2.808000 -13.338000 5.930135
-2.761200 -13.338000 5.938355
-2.714400 -13.338000 5.931204
-2.667600 -13.338000 5.899912
-2.620800 -13.338000 5.885295
-2.574000 -13.338000 5.878531
-2.527200 -13.338000 5.860110
-2.480400 -13.338000 5.860110
-2.433600 -13.338000 5.844827
-2.386800 -13.338000 5.840725
-2.340000 -13.338000 5.830399
-2.293200 -13.338000 5.845394
-2.246400 -13.338000 5.836593
-2.199600 -13.338000 5.836004
-2.152800 -13.338000 5.822599
-2.106000 -13.338000 5.819801
-2.059200 -13.338000 5.830399
-2.012400 -13.338000 5.832495
-1.965600 -13.338000 5.836004
-1.918800 -13.338000 5.832747
-1.872000 -13.338000 5.846050
-1.825200 -13.338000 5.846050
-1.778400 -13.338000 5.839108
-1.731600 -13.338000 5.831493
-1.684800 -13.338000 5.815125
-1.638000 -13.338000 5.807792
-1.591200 -13.338000 5.794096
-1.544400 -13.338000 5.814338
-1.497600 -13.338000 5.792891
-1.450800 -13.338000 5.785809
-1.404000 -13.338000 5.783270
-1.357200 -13.338000 5.784510
-1.310400 -13.338000 5.783270
-1.263600 -13.338000 5.795408
-1.216800 -13.338000 5.794724
-1.170000 -13.338000 5.798056
-1.123200 -13.338000 5.814701
-1.076400 -13.338000 5.816815
-1.029600 -13.338000 5.816815
-0.982800 -13.338000 5.803157
-0.936000 -13.338000 5.777607
-0.889200 -13.338000 5.777607
-0.842400 -13.338000 5.755130
-0.795600 -13.338000 5.743461
-0.748800 -13.338000 5.755432
-0.702000 -13.338000 5.755432
-0.655200 -13.338000 5.741549
-0.608400 -13.338000 5.768383
-0.561600 -13.338000 5.759524
-0.514800 -13.338000 5.759524
-0.468000 -13.338000 5.759524
-0.421200 -13.338000 5.757632
-0.374400 -13.338000 5.757632
-0.327600 -13.338000 5.762866
-0.280800 -13.338000 5.767966
-0.234000 -13.338000 5.792511
-0.187200 -13.338000 5.803795
-0.140400 -13.338000 5.821621
-0.093600 -13.338000 5.813474
-0.046800 -13.338000 5.801880
0.000000 -13.338000 5.794407
0.046800 -13.338000 5.780209
0.093600 -13.338000 5.774238
0.140400 -13.338000 5.773568
0.187200 -13.338000 5.773200
0.234000 -13.338000 5.775548
0.280800 -13.338000 5.782909
0.327600 -13.338000 5.785528
0.374400 -13.338000 5.785378
0.421200 -13.338000 5.785528
0.468000 -13.338000 5.792117
0.514800 -13.338000 5.785528
0.561600 -13.338000 5.778299
0.608400 -13.338000 5.789050
0.655200 -13.338000 5.789050
0.702000 -13.338000 5.795617
0.748800 -13.338000 5.810837
0.795600 -13.338000 5.841775
0.842400 -13.338000 5.847204
0.889200 -13.338000 5.847204
0.936000 -13.338000 5.864702
0.982800 -13.338000 5.853417
1.029600 -13.338000 5.863701
1.076400 -13.338000 5.863701
1.123200 -13.338000 5.854265
1.170000 -13.338000 5.863701
1.216800 -13.338000 5.882905
1.263600 -13.338000 5.904466
1.310400 -13.338000 5.905714
1.357200 -13.338000 5.912114
1.404000 -13.338000 5.915241
1.450800 -13.338000 5.951400
1.497600 -13.338000 5.951408
1.544400 -13.338000 5.950455
1.591200 -13.338000 5.940781
1.638000 -13.338000 5.947968
1.684800 -13.338000 5.951400
1.731600 -13.338000 5.962165
1.778400 -13.338000 5.999129
1.825200 -13.338000 5.999129
1.872000 -13.338000 5.999523
1.918800 -13.338000 6.007536
1.965600 -13.338000 6.011735
2.012400 -13.338000 6.023510
2.059200 -13.338000 6.041751
2.106000 -13.338000 6.041751
2.152800 -13.338000 6.043141
2.199600 -13.338000 6.057062
2.246400 -13.338000 6.057062
2.293200 -13.338000 6.057162
2.340000 -13.338000 6.057162
2.386800 -13.338000 6.056829
2.433600 -13.338000 6.062669
2.480400 -13.338000 6.084195
2.527200 -13.338000 6.100753
2.574000 -13.338000 6.108913
2.620800 -13.338000 6.129553
2.667600 -13.338000 6.141928
2.714400 -13.338000 6.175145
2.761200 -13.338000 6.192798
2.808000 -13.338000 6.206249
2.854800 -13.338000 6.206249
2.901600 -13.338000 6.220538
2.948400 -13.338000 6.225990
2.995200 -13.338000 6.241669
3.042000 -13.338000 6.252920
3.088800 -13.338000 6.287878
3.135600 -13.338000 6.301621
3.182400 -13.338000 6.308901
3.229200 -13.338000 6.329015
3.276000 -13.338000 6.337871
3.322800 -13.338000 6.347263
3.369600 -13.338000 6.369212
3.416400 -13.338000 6.391651
3.463200 -13.338000 6.398444
3.510000 -13.338000 6.414400
3.556800 -13.338000 6.436762
3.603600 -13.338000 6.453201
3.650400 -13.338000 6.468320
3.697200 -13.338000 6.480734
3.744000 -13.338000 6.494919
3.790800 -13.338000 6.516838
3.837600 -13.338000 6.535089
3.884400 -13.338000 6.542936
3.931200 -13.338000 6.561520
3.978000 -13.338000 6.580765
4.024800 -13.338000 6.609540
4.071600 -13.338000 6.625958
4.118400 -13.338000 6.657179
4.165200 -13.338000 6.669652
4.212000 -13.338000 6.684367
4.258800 -13.338000 6.699174
4.305600 -13.338000 6.711884
4.352400 -13.338000 6.753453
4.399200 -13.338000 6.753453
4.446000 -13.338000 6.758818
4.492800 -13.338000 6.806296
4.539600 -13.338000 6.827684
4.586400 -13.338000 6.851439
4.633200 -13.338000 6.875205
4.680000 -13.338000 6.888919
4.726800 -13.338000 6.900491
4.773600 -13.338000 6.920024
4.820400 -13.338000 6.954311
4.867200 -13.338000 6.989933
4.914000 -13.338000 7.011286
4.960800 -13.338000 7.043375
5.007600 -13.338000 7.071394
5.054400 -13.338000 7.087527
5.101200 -13.338000 7.112388
5.148000 -13.338000 7.170803
5.194800 -13.338000 7.170803
5.241600 -13.338000 7.191212
5.288400 -13.338000 7.245680
5.335200 -13.338000 7.274324
5.382000 -13.338000 7.283536
5.428800 -13.338000 7.314681
5.475600 -13.338000 7.325057
5.522400 -13.338000 7.370385
5.569200 -13.338000 7.421567
5.616000 -13.338000 7.444819
5.662800 -13.338000 7.486409
5.709600 -13.338000 7.506489
5.756400 -13.338000 7.542759
5.803200 -13.338000 7.590436
5.850000 -13.338000 7.635066
5.896800 -13.338000 7.669062
5.943600 -13.338000 7.693612
5.990400 -13.338000 7.715418
6.037200 -13.338000 7.735646
6.084000 -13.338000 7.754204
6.130800 -13.338000 7.788801
6.177600 -13.338000 7.849321
6.224400 -13.338000 7.866881
6.271200 -13.338000 7.878668
6.318000 -13.338000 7.908099
6.364800 -13.338000 7.925800
6.411600 -13.338000 7.925800
6.458400 -13.338000 7.910439
6.505200 -13.338000 7.991681
6.552000 -13.338000 8.047689
6.598800 -13.338000 8.159886
13.150800 -13.338000 7.578724
13.712400 -13.338000 7.606033
14.554800 -13.338000 7.698619
14.601600 -13.338000 7.685601
14.648400 -13.338000 7.696171
14.695200 -13.338000 7.685601
14.742000 -13.338000 7.698948
14.788800 -13.338000 7.698619
16.801200 -13.338000 4.306547
18.111600 -13.338000 -2.320481
-18.720000 -13.291200 0.000000
-18.673200 -13.291200 0.000000
-18.626400 -13.291200 0.000000
-18.579600 -13.291200 -14.847673
-18.532800 -13.291200 -14.818158
-18.486000 -13.291200 -14.792261
-18.439200 -13.291200 -14.792096
-18.392400 -13.291200 -14.720334
-18.345600 -13.291200 -14.692190
-18.298800 -13.291200 -14.692190
-18.252000 -13.291200 -14.679314
-18.205200 -13.291200 -14.676415
-18.158400 -13.291200 -14.701211
-18.111600 -13.291200 -14.676363
-18.064800 -13.291200 -14.675042
-18.018000 -13.291200 -14.663197
-17.971200 -13.291200 -14.618816
-17.924400 -13.291200 -14.570867
-17.877600 -13.291200 -14.535150
-17.830800 -13.291200 -14.535150
-17.784000 -13.291200 -14.528540
-17.737200 -13.291200 -14.533034
-17.690400 -13.291200 -14.535150
-17.643600 -13.291200 -14.525353
-17.596800 -13.291200 -14.525353
-17.550000 -13.291200 -14.491939
-17.503200 -13.291200 -14.486668
-17.456400 -13.291200 -14.456664
-17.409600 -13.291200 -14.416133
-17.362800 -13.291200 -14.405457
-17.316000 -13.291200 -14.404689
-17.269200 -13.291200 -14.357172
-17.222400 -13.291200 -14.351999
-17.175600 -13.291200 -14.343832
-17.128800 -13.291200 -14.351999
-17.082000 -13.291200 -14.343832
-17.035200 -13.291200 -14.316800
-16.988400 -13.291200 -14.294483
-16.941600 -13.291200 -14.258536
-16.894800 -13.291200 -14.267853
-16.848000 -13.291200 -14.267853
-16.801200 -13.291200 -14.205587
-16.754400 -13.291200 -14.193618
-16.707600 -13.291200 -14.169938
-16.660800 -13.291200 -14.100228
-16.614000 -13.291200 -14.044507
-16.567200 -13.291200 -14.023196
-16.520400 -13.291200 -13.992709
-16.473600 -13.291200 -13.960417
-16.426800 -13.291200 -13.960417
-16.380000 -13.291200 -13.960417
-16.333200 -13.291200 -13.941206
-16.286400 -13.291200 -13.839362
-16.239600 -13.291200 -13.796045
-15.818400 -13.291200 -11.136952
-14.835600 -13.291200 5.080219
-14.788800 -13.291200 5.130203
-14.742000 -13.291200 5.165438
-14.695200 -13.291200 5.219587
-14.648400 -13.291200 5.250510
-14.601600 -13.291200 5.283999
-14.554800 -13.291200 5.302665
-14.508000 -13.291200 5.323527
-14.461200 -13.291200 5.337858
-14.414400 -13.291200 5.354734
-14.367600 -13.291200 5.368698
-14.320800 -13.291200 5.378081
-14.274000 -13.291200 5.394400
-14.227200 -13.291200 5.403844
-14.180400 -13.291200 5.410435
-14.133600 -13.291200 5.427413
-14.086800 -13.291200 5.432623
-14.040000 -13.291200 5.439651
-13.993200 -13.291200 5.440877
-13.946400 -13.291200 5.455708
-13.899600 -13.291200 5.458802
-13.852800 -13.291200 5.462744
-13.806000 -13.291200 5.471448
-13.759200 -13.291200 5.474697
-13.712400 -13.291200 5.478451
-13.665600 -13.291200 5.481367
-13.618800 -13.291200 5.503362
-13.572000 -13.291200 5.521169
-13.525200 -13.291200 5.566561
-13.478400 -13.291200 5.626924
-13.431600 -13.291200 5.714379
-6.879600 -13.291200 9.041398
-6.832800 -13.291200 8.645345
-6.786000 -13.291200 7.388985
-6.739200 -13.291200 7.535177
-6.692400 -13.291200 7.535177
-6.645600 -13.291200 7.509172
-6.598800 -13.291200 7.509172
-6.552000 -13.291200 7.507949
-6.505200 -13.291200 7.505917
-6.458400 -13.291200 7.492561
-6.411600 -13.291200 7.387925
-6.364800 -13.291200 7.336990
-6.318000 -13.291200 7.308957
-6.271200 -13.291200 7.260077
-6.224400 -13.291200 7.210405
-6.177600 -13.291200 7.189596
-6.130800 -13.291200 7.149286
-6.084000 -13.291200 7.156802
-6.037200 -13.291200 7.143649
-5.990400 -13.291200 7.095441
-5.943600 -13.291200 7.043737
-5.896800 -13.291200 7.031590
-5.850000 -13.291200 7.030497
-5.803200 -13.291200 6.996390
-5.756400 -13.291200 6.947049
-5.709600 -13.291200 6.937084
-5.662800 -13.291200 6.906452
-5.616000 -13.291200 6.876711
-5.569200 -13.291200 6.850178
-5.522400 -13.291200 6.824554
-5.475600 -13.291200 6.795621
-5.428800 -13.291200 6.764484
-5.382000 -13.291200 6.742674
-5.335200 -13.291200 6.715672
-5.288400 -13.291200 6.665806
-5.241600 -13.291200 6.647595
-5.194800 -13.291200 6.621076
-5.148000 -13.291200 6.609450
-5.101200 -13.291200 6.575624
-5.054400 -13.291200 6.566417
-5.007600 -13.291200 6.552651
-4.960800 -13.291200 6.526394
-4.914000 -13.291200 6.508246
-4.867200 -13.291200 6.491759
-4.820400 -13.291200 6.455004
-4.773600 -13.291200 6.393694
-4.726800 -13.291200 6.372716
-4.680000 -13.291200 6.372716
-4.633200 -13.291200 6.349224
-4.586400 -13.291200 6.336246
-4.539600 -13.291200 6.317813
-4.492800 -13.291200 6.304542
-4.446000 -13.291200 6.268569
-4.399200 -13.291200 6.261144
-4.352400 -13.291200 6.243977
-4.305600 -13.291200 6.232033
-4.258800 -13.291200 6.229944
-4.212000 -13.291200 6.210469
-4.165200 -13.291200 6.209315
-4.118400 -13.291200 6.199889
-4.071600 -13.291200 6.194223
-4.024800 -13.291200 6.146395
-3.978000 -13.291200 6.138292
-3.931200 -13.291200 6.108700
-3.884400 -13.291200 6.129086
-3.837600 -13.291200 6.129086
-3.790800 -13.291200 6.114968
-3.744000 -13.291200 6.119001
-3.697200 -13.291200 6.119001
-3.650400 -13.291200 6.113665
-3.603600 -13.291200 6.091860
-3.556800 -13.291200 6.065868
-3.510000 -13.291200 6.048049
-3.463200 -13.291200 6.031436
-3.416400 -13.291200 6.006088
-3.369600 -13.291200 5.995101
-3.322800 -13.291200 5.999469
-3.276000 -13.291200 5.995605
-3.229200 -13.291200 5.986350
-3.182400 -13.291200 5.976690
-3.135600 -13.291200 5.968980
-3.088800 -13.291200 5.968980
-3.042000 -13.291200 5.955178
-2.995200 -13.291200 5.929998
-2.948400 -13.291200 5.923190
-2.901600 -13.291200 5.929418
-2.854800 -13.291200 5.921726
-2.808000 -13.291200 5.921726
-2.761200 -13.291200 5.930135
-2.714400 -13.291200 5.893102
-2.667600 -13.291200 5.885295
-2.620800 -13.291200 5.881238
-2.574000 -13.291200 5.860110
-2.527200 -13.291200 5.840725
-2.480400 -13.291200 5.842803
-2.433600 -13.291200 5.837639
-2.386800 -13.291200 5.833680
-2.340000 -13.291200 5.833680
-2.293200 -13.291200 5.833680
-2.246400 -13.291200 5.830399
-2.199600 -13.291200 5.822599
-2.152800 -13.291200 5.812783
-2.106000 -13.291200 5.798292
-2.059200 -13.291200 5.791782
-2.012400 -13.291200 5.783727
-1.965600 -13.291200 5.791987
-1.918800 -13.291200 5.798292
-1.872000 -13.291200 5.812783
-1.825200 -13.291200 5.832495
-1.778400 -13.291200 5.829505
-1.731600 -13.291200 5.815125
-1.684800 -13.291200 5.794096
-1.638000 -13.291200 5.792891
-1.591200 -13.291200 5.789978
-1.544400 -13.291200 5.794096
-1.497600 -13.291200 5.784510
-1.450800 -13.291200 5.769307
-1.404000 -13.291200 5.762678
-1.357200 -13.291200 5.762678
-1.310400 -13.291200 5.754893
-1.263600 -13.291200 5.779456
-1.216800 -13.291200 5.764751
-1.170000 -13.291200 5.777607
-1.123200 -13.291200 5.780811
-1.076400 -13.291200 5.794218
-1.029600 -13.291200 5.800860
-0.982800 -13.291200 5.794218
-0.936000 -13.291200 5.766159
-0.889200 -13.291200 5.777607
-0.842400 -13.291200 5.766159
-0.795600 -13.291200 5.755130
-0.748800 -13.291200 5.777278
-0.702000 -13.291200 5.766159
-0.655200 -13.291200 5.732103
-0.608400 -13.291200 5.757632
-0.561600 -13.291200 5.755432
-0.514800 -13.291200 5.755432
-0.468000 -13.291200 5.741549
-0.421200 -13.291200 5.730409
-0.374400 -13.291200 5.719230
-0.327600 -13.291200 5.735238
-0.280800 -13.291200 5.759524
-0.234000 -13.291200 5.769004
-0.187200 -13.291200 5.790095
-0.140400 -13.291200 5.796490
-0.093600 -13.291200 5.796490
-0.046800 -13.291200 5.790095
0.000000 -13.291200 5.785291
0.046800 -13.291200 5.765698
0.093600 -13.291200 5.747416
0.140400 -13.291200 5.747416
0.187200 -13.291200 5.731520
0.234000 -13.291200 5.773200
0.280800 -13.291200 5.775548
0.327600 -13.291200 5.782909
0.374400 -13.291200 5.782909
0.421200 -13.291200 5.785528
0.468000 -13.291200 5.792117
0.514800 -13.291200 5.792117
0.561600 -13.291200 5.792117
0.608400 -13.291200 5.778120
0.655200 -13.291200 5.778120
0.702000 -13.291200 5.792891
0.748800 -13.291200 5.795617
0.795600 -13.291200 5.853305
0.842400 -13.291200 5.855933
0.889200 -13.291200 5.853417
0.936000 -13.291200 5.865553
0.982800 -13.291200 5.855933
1.029600 -13.291200 5.855933
1.076400 -13.291200 5.845781
1.123200 -13.291200 5.836222
1.170000 -13.291200 5.853410
1.216800 -13.291200 5.863701
1.263600 -13.291200 5.882905
1.310400 -13.291200 5.904466
1.357200 -13.291200 5.904466
1.404000 -13.291200 5.912972
1.450800 -13.291200 5.928792
1.497600 -13.291200 5.940781
1.544400 -13.291200 5.925458
1.591200 -13.291200 5.925458
1.638000 -13.291200 5.933431
1.684800 -13.291200 5.950372
1.731600 -13.291200 5.959758
1.778400 -13.291200 5.964321
1.825200 -13.291200 5.969600
1.872000 -13.291200 5.969600
1.918800 -13.291200 6.000341
1.965600 -13.291200 6.011051
2.012400 -13.291200 6.011735
2.059200 -13.291200 6.011735
2.106000 -13.291200 6.011735
2.152800 -13.291200 6.011735
2.199600 -13.291200 6.042067
2.246400 -13.291200 6.045975
2.293200 -13.291200 6.050063
2.340000 -13.291200 6.056829
2.386800 -13.291200 6.056685
2.433600 -13.291200 6.056829
2.480400 -13.291200 6.081959
2.527200 -13.291200 6.097993
2.574000 -13.291200 6.106419
2.620800 -13.291200 6.120426
2.667600 -13.291200 6.129553
2.714400 -13.291200 6.176155
2.761200 -13.291200 6.192798
2.808000 -13.291200 6.213910
2.854800 -13.291200 6.214017
2.901600 -13.291200 6.220538
2.948400 -13.291200 6.225990
2.995200 -13.291200 6.241669
3.042000 -13.291200 6.249019
3.088800 -13.291200 6.269750
3.135600 -13.291200 6.279783
3.182400 -13.291200 6.303660
3.229200 -13.291200 6.326945
3.276000 -13.291200 6.335913
3.322800 -13.291200 6.346650
3.369600 -13.291200 6.350439
3.416400 -13.291200 6.384492
3.463200 -13.291200 6.395918
3.510000 -13.291200 6.398444
3.556800 -13.291200 6.419815
3.603600 -13.291200 6.438536
3.650400 -13.291200 6.464308
3.697200 -13.291200 6.480734
3.744000 -13.291200 6.485006
3.790800 -13.291200 6.496777
3.837600 -13.291200 6.530109
3.884400 -13.291200 6.542936
3.931200 -13.291200 6.561520
3.978000 -13.291200 6.573209
4.024800 -13.291200 6.585722
4.071600 -13.291200 6.619180
4.118400 -13.291200 6.648819
4.165200 -13.291200 6.666041
4.212000 -13.291200 6.671097
4.258800 -13.291200 6.687520
4.305600 -13.291200 6.711884
4.352400 -13.291200 6.753453
4.399200 -13.291200 6.748961
4.446000 -13.291200 6.755809
4.492800 -13.291200 6.784124
4.539600 -13.291200 6.813406
4.586400 -13.291200 6.839115
4.633200 -13.291200 6.862268
4.680000 -13.291200 6.872573
4.726800 -13.291200 6.894589
4.773600 -13.291200 6.912141
4.820400 -13.291200 6.953675
4.867200 -13.291200 6.984613
4.914000 -13.291200 7.013699
4.960800 -13.291200 7.043375
5.007600 -13.291200 7.071394
5.054400 -13.291200 7.083036
5.101200 -13.291200 7.112388
5.148000 -13.291200 7.169679
5.194800 -13.291200 7.175151
5.241600 -13.291200 7.200261
5.288400 -13.291200 7.256409
5.335200 -13.291200 7.274324
5.382000 -13.291200 7.279416
5.428800 -13.291200 7.316380
5.475600 -13.291200 7.329284
5.522400 -13.291200 7.370385
5.569200 -13.291200 7.421567
5.616000 -13.291200 7.444819
5.662800 -13.291200 7.494276
5.709600 -13.291200 7.511726
5.756400 -13.291200 7.542759
5.803200 -13.291200 7.590436
5.850000 -13.291200 7.646850
5.896800 -13.291200 7.676841
5.943600 -13.291200 7.693612
5.990400 -13.291200 7.708534
6.037200 -13.291200 7.733335
6.084000 -13.291200 7.760036
6.130800 -13.291200 7.808421
6.177600 -13.291200 7.850394
6.224400 -13.291200 7.874576
6.271200 -13.291200 7.908099
6.318000 -13.291200 7.969304
6.364800 -13.291200 7.975739
6.411600 -13.291200 7.991681
6.458400 -13.291200 8.002932
6.505200 -13.291200 8.052601
6.552000 -13.291200 8.161292
6.598800 -13.291200 8.196286
13.244400 -13.291200 7.610666
14.508000 -13.291200 7.680279
14.554800 -13.291200 7.685794
14.601600 -13.291200 7.685159
14.648400 -13.291200 7.696171
14.695200 -13.291200 7.704923
14.742000 -13.291200 7.708918
14.788800 -13.291200 7.712946
15.771600 -13.291200 6.398708
17.596800 -13.291200 1.007866
17.737200 -13.291200 0.336789
17.877600 -13.291200 -0.590354
17.924400 -13.291200 -0.810417
-18.720000 -13.244400 0.000000
-18.673200 -13.244400 0.000000
-18.626400 -13.244400 0.000000
-18.579600 -13.244400 -14.854950
-18.532800 -13.244400 -14.832621
-18.486000 -13.244400 -14.823003
-18.439200 -13.244400 -14.813013
-18.392400 -13.244400 -14.770758
-18.345600 -13.244400 -14.736574
-18.298800 -13.244400 -14.751349
-18.252000 -13.244400 -14.751349
-18.205200 -13.244400 -14.760981
-18.158400 -13.244400 -14.760981
-18.111600 -13.244400 -14.751349
-18.064800 -13.244400 -14.715331
-18.018000 -13.244400 -14.675042
-17.971200 -13.244400 -14.644699
-17.924400 -13.244400 -14.603524
-17.877600 -13.244400 -14.570867
-17.830800 -13.244400 -14.578886
-17.784000 -13.244400 -14.565367
-17.737200 -13.244400 -14.564532
-17.690400 -13.244400 -14.568669
-17.643600 -13.244400 -14.568669
-17.596800 -13.244400 -14.564532
-17.550000 -13.244400 -14.544897
-17.503200 -13.244400 -14.517502
-17.456400 -13.244400 -14.472409
-17.409600 -13.244400 -14.442396
-17.362800 -13.244400 -14.416133
-17.316000 -13.244400 -14.406868
-17.269200 -13.244400 -14.393357
-17.222400 -13.244400 -14.375875
-17.175600 -13.244400 -14.365348
-17.128800 -13.244400 -14.365592
-17.082000 -13.244400 -14.357172
-17.035200 -13.244400 -14.324998
-16.988400 -13.244400 -14.324998
-16.941600 -13.244400 -14.317372
-16.894800 -13.244400 -14.293366
-16.848000 -13.244400 -14.290581
-16.801200 -13.244400 -14.217964
-16.754400 -13.244400 -14.205587
-16.707600 -13.244400 -14.189224
-16.660800 -13.244400 -14.141133
-16.614000 -13.244400 -14.090691
-16.567200 -13.244400 -14.039344
-16.520400 -13.244400 -14.026524
-16.473600 -13.244400 -13.996298
-16.426800 -13.244400 -13.990572
-16.380000 -13.244400 -13.987259
-16.333200 -13.244400 -13.946715
-16.286400 -13.244400 -13.907661
-16.239600 -13.244400 -13.803281
-15.865200 -13.244400 -11.386657
-15.818400 -13.244400 -11.268123
-14.882400 -13.244400 5.080219
-14.835600 -13.244400 5.114369
-14.788800 -13.244400 5.165438
-14.742000 -13.244400 5.221392
-14.695200 -13.244400 5.251665
-14.648400 -13.244400 5.265395
-14.601600 -13.244400 5.290819
-14.554800 -13.244400 5.320088
-14.508000 -13.244400 5.336629
-14.461200 -13.244400 5.361149
-14.414400 -13.244400 5.373681
-14.367600 -13.244400 5.394400
-14.320800 -13.244400 5.399563
-14.274000 -13.244400 5.405989
-14.227200 -13.244400 5.410435
-14.180400 -13.244400 5.428386
-14.133600 -13.244400 5.433500
-14.086800 -13.244400 5.438627
-14.040000 -13.244400 5.440877
-13.993200 -13.244400 5.445777
-13.946400 -13.244400 5.464603
-13.899600 -13.244400 5.467044
-13.852800 -13.244400 5.478287
-13.806000 -13.244400 5.480670
-13.759200 -13.244400 5.480670
-13.712400 -13.244400 5.481367
-13.665600 -13.244400 5.494578
-13.618800 -13.244400 5.513245
-13.572000 -13.244400 5.542100
-13.525200 -13.244400 5.566584
-13.478400 -13.244400 5.669433
-6.879600 -13.244400 7.362481
-6.832800 -13.244400 7.378936
-6.786000 -13.244400 7.368023
-6.739200 -13.244400 7.378936
-6.692400 -13.244400 7.500570
-6.645600 -13.244400 7.507949
-6.598800 -13.244400 7.507949
-6.552000 -13.244400 7.505917
-6.505200 -13.244400 7.505917
-6.458400 -13.244400 7.492961
-6.411600 -13.244400 7.404909
-6.364800 -13.244400 7.339277
-6.318000 -13.244400 7.304203
-6.271200 -13.244400 7.269253
-6.224400 -13.244400 7.221439
-6.177600 -13.244400 7.176540
-6.130800 -13.244400 7.149286
-6.084000 -13.244400 7.150645
-6.037200 -13.244400 7.139351
-5.990400 -13.244400 7.100888
-5.943600 -13.244400 7.051004
-5.896800 -13.244400 7.043399
-5.850000 -13.244400 7.040545
-5.803200 -13.244400 7.001403
-5.756400 -13.244400 6.960544
-5.709600 -13.244400 6.939927
-5.662800 -13.244400 6.911466
-5.616000 -13.244400 6.880228
-5.569200 -13.244400 6.841819
-5.522400 -13.244400 6.816215
-5.475600 -13.244400 6.787697
-5.428800 -13.244400 6.760996
-5.382000 -13.244400 6.722597
-5.335200 -13.244400 6.698230
-5.288400 -13.244400 6.650179
-5.241600 -13.244400 6.647474
-5.194800 -13.244400 6.615300
-5.148000 -13.244400 6.609450
-5.101200 -13.244400 6.575624
-5.054400 -13.244400 6.554847
-5.007600 -13.244400 6.542488
-4.960800 -13.244400 6.518121
-4.914000 -13.244400 6.494202
-4.867200 -13.244400 6.475591
-4.820400 -13.244400 6.451305
-4.773600 -13.244400 6.404346
-4.726800 -13.244400 6.385099
-4.680000 -13.244400 6.385099
-4.633200 -13.244400 6.353261
-4.586400 -13.244400 6.341569
-4.539600 -13.244400 6.324954
-4.492800 -13.244400 6.317813
-4.446000 -13.244400 6.304335
-4.399200 -13.244400 6.269114
-4.352400 -13.244400 6.248265
-4.305600 -13.244400 6.243977
-4.258800 -13.244400 6.229944
-4.212000 -13.244400 6.210469
-4.165200 -13.244400 6.209315
-4.118400 -13.244400 6.199889
-4.071600 -13.244400 6.194223
-4.024800 -13.244400 6.147929
-3.978000 -13.244400 6.132327
-3.931200 -13.244400 6.099966
-3.884400 -13.244400 6.099966
-3.837600 -13.244400 6.092112
-3.790800 -13.244400 6.091048
-3.744000 -13.244400 6.092112
-3.697200 -13.244400 6.113665
-3.650400 -13.244400 6.092112
-3.603600 -13.244400 6.091139
-3.556800 -13.244400 6.065868
-3.510000 -13.244400 6.046846
-3.463200 -13.244400 6.029396
-3.416400 -13.244400 5.981668
-3.369600 -13.244400 5.978545
-3.322800 -13.244400 5.962993
-3.276000 -13.244400 5.966817
-3.229200 -13.244400 5.960606
-3.182400 -13.244400 5.947817
-3.135600 -13.244400 5.947817
-3.088800 -13.244400 5.929998
-3.042000 -13.244400 5.923190
-2.995200 -13.244400 5.900017
-2.948400 -13.244400 5.873193
-2.901600 -13.244400 5.893358
-2.854800 -13.244400 5.873059
-2.808000 -13.244400 5.885295
-2.761200 -13.244400 5.898341
-2.714400 -13.244400 5.873059
-2.667600 -13.244400 5.872836
-2.620800 -13.244400 5.856022
-2.574000 -13.244400 5.837639
-2.527200 -13.244400 5.833680
-2.480400 -13.244400 5.832109
-2.433600 -13.244400 5.826453
-2.386800 -13.244400 5.826453
-2.340000 -13.244400 5.826453
-2.293200 -13.244400 5.826453
-2.246400 -13.244400 5.820093
-2.199600 -13.244400 5.804056
-2.152800 -13.244400 5.791987
-2.106000 -13.244400 5.783727
-2.059200 -13.244400 5.766455
-2.012400 -13.244400 5.752148
-1.965600 -13.244400 5.752148
-1.918800 -13.244400 5.766455
-1.872000 -13.244400 5.770132
-1.825200 -13.244400 5.798292
-1.778400 -13.244400 5.807792
-1.731600 -13.244400 5.788762
-1.684800 -13.244400 5.767251
-1.638000 -13.244400 5.767251
-1.591200 -13.244400 5.765180
-1.544400 -13.244400 5.769307
-1.497600 -13.244400 5.757150
-1.450800 -13.244400 5.751520
-1.404000 -13.244400 5.749108
-1.357200 -13.244400 5.742655
-1.310400 -13.244400 5.745270
-1.263600 -13.244400 5.754893
-1.216800 -13.244400 5.752873
-1.170000 -13.244400 5.766114
-1.123200 -13.244400 5.779456
-1.076400 -13.244400 5.777607
-1.029600 -13.244400 5.798056
-0.982800 -13.244400 5.792259
-0.936000 -13.244400 5.766114
-0.889200 -13.244400 5.766114
-0.842400 -13.244400 5.753278
-0.795600 -13.244400 5.753278
-0.748800 -13.244400 5.772133
-0.702000 -13.244400 5.766159
-0.655200 -13.244400 5.741549
-0.608400 -13.244400 5.768349
-0.561600 -13.244400 5.761327
-0.514800 -13.244400 5.761327
-0.468000 -13.244400 5.741549
-0.421200 -13.244400 5.730409
-0.374400 -13.244400 5.716715
-0.327600 -13.244400 5.716715
-0.280800 -13.244400 5.719230
-0.234000 -13.244400 5.734018
-0.187200 -13.244400 5.734018
-0.140400 -13.244400 5.773642
-0.093600 -13.244400 5.786668
-0.046800 -13.244400 5.773642
0.000000 -13.244400 5.780209
0.046800 -13.244400 5.747416
0.093600 -13.244400 5.724695
0.140400 -13.244400 5.722010
0.187200 -13.244400 5.700979
0.234000 -13.244400 5.724695
0.280800 -13.244400 5.773200
0.327600 -13.244400 5.774489
0.374400 -13.244400 5.773200
0.421200 -13.244400 5.774262
0.468000 -13.244400 5.785378
0.514800 -13.244400 5.778120
0.561600 -13.244400 5.774262
0.608400 -13.244400 5.768236
0.655200 -13.244400 5.765471
0.702000 -13.244400 5.777178
0.748800 -13.244400 5.795095
0.795600 -13.244400 5.850610
0.842400 -13.244400 5.853417
0.889200 -13.244400 5.853305
0.936000 -13.244400 5.865553
0.982800 -13.244400 5.855933
1.029600 -13.244400 5.863701
1.076400 -13.244400 5.845781
1.123200 -13.244400 5.842908
1.170000 -13.244400 5.858072
1.216800 -13.244400 5.872431
1.263600 -13.244400 5.882905
1.310400 -13.244400 5.904466
1.357200 -13.244400 5.903381
1.404000 -13.244400 5.912972
1.450800 -13.244400 5.915241
1.497600 -13.244400 5.925458
1.544400 -13.244400 5.933431
1.591200 -13.244400 5.933431
1.638000 -13.244400 5.934415
1.684800 -13.244400 5.950372
1.731600 -13.244400 5.959758
1.778400 -13.244400 5.969600
1.825200 -13.244400 5.973047
1.872000 -13.244400 5.973773
1.918800 -13.244400 5.999523
1.965600 -13.244400 6.007536
2.012400 -13.244400 6.011051
2.059200 -13.244400 6.011051
2.106000 -13.244400 6.011735
2.152800 -13.244400 6.011735
2.199600 -13.244400 6.042067
2.246400 -13.244400 6.053704
2.293200 -13.244400 6.053704
2.340000 -13.244400 6.057062
2.386800 -13.244400 6.056829
2.433600 -13.244400 6.064242
2.480400 -13.244400 6.091740
2.527200 -13.244400 6.100753
2.574000 -13.244400 6.108913
2.620800 -13.244400 6.114297
2.667600 -13.244400 6.120426
2.714400 -13.244400 6.175145
2.761200 -13.244400 6.202750
2.808000 -13.244400 6.213910
2.854800 -13.244400 6.209682
2.901600 -13.244400 6.215485
2.948400 -13.244400 6.220954
2.995200 -13.244400 6.241669
3.042000 -13.244400 6.249019
3.088800 -13.244400 6.253499
3.135600 -13.244400 6.271682
3.182400 -13.244400 6.294875
3.229200 -13.244400 6.323319
3.276000 -13.244400 6.335729
3.322800 -13.244400 6.343242
3.369600 -13.244400 6.353529
3.416400 -13.244400 6.369864
3.463200 -13.244400 6.386416
3.510000 -13.244400 6.395572
3.556800 -13.244400 6.416240
3.603600 -13.244400 6.433869
3.650400 -13.244400 6.446473
3.697200 -13.244400 6.464054
3.744000 -13.244400 6.471094
3.790800 -13.244400 6.481187
3.837600 -13.244400 6.517058
3.884400 -13.244400 6.530109
3.931200 -13.244400 6.544107
3.978000 -13.244400 6.567058
4.024800 -13.244400 6.582801
4.071600 -13.244400 6.611162
4.118400 -13.244400 6.620858
4.165200 -13.244400 6.655386
4.212000 -13.244400 6.663905
4.258800 -13.244400 6.681839
4.305600 -13.244400 6.710590
4.352400 -13.244400 6.730468
4.399200 -13.244400 6.736984
4.446000 -13.244400 6.755306
4.492800 -13.244400 6.777483
4.539600 -13.244400 6.806296
4.586400 -13.244400 6.816598
4.633200 -13.244400 6.851439
4.680000 -13.244400 6.864627
4.726800 -13.244400 6.888919
4.773600 -13.244400 6.912141
4.820400 -13.244400 6.944893
4.867200 -13.244400 6.982236
4.914000 -13.244400 7.025308
4.960800 -13.244400 7.047762
5.007600 -13.244400 7.071394
5.054400 -13.244400 7.088511
5.101200 -13.244400 7.112388
5.148000 -13.244400 7.154181
5.194800 -13.244400 7.170803
5.241600 -13.244400 7.208023
5.288400 -13.244400 7.256409
5.335200 -13.244400 7.274324
5.382000 -13.244400 7.277667
5.428800 -13.244400 7.316380
5.475600 -13.244400 7.329284
5.522400 -13.244400 7.386547
5.569200 -13.244400 7.430060
5.616000 -13.244400 7.452663
5.662800 -13.244400 7.494276
5.709600 -13.244400 7.511726
5.756400 -13.244400 7.551244
5.803200 -13.244400 7.590436
5.850000 -13.244400 7.635066
5.896800 -13.244400 7.665428
5.943600 -13.244400 7.680538
5.990400 -13.244400 7.708448
6.037200 -13.244400 7.739696
6.084000 -13.244400 7.766403
6.130800 -13.244400 7.850394
6.177600 -13.244400 7.874576
6.224400 -13.244400 7.935047
6.271200 -13.244400 7.969304
6.318000 -13.244400 8.002932
6.364800 -13.244400 8.010932
6.411600 -13.244400 8.047689
6.458400 -13.244400 8.067020
6.505200 -13.244400 8.161292
6.552000 -13.244400 8.229520
6.598800 -13.244400 8.329291
14.461200 -13.244400 7.685159
14.508000 -13.244400 7.696171
14.554800 -13.244400 7.711985
14.601600 -13.244400 7.704923
14.648400 -13.244400 7.712946
14.742000 -13.244400 7.732222
14.788800 -13.244400 7.732222
14.835600 -13.244400 7.740083
14.882400 -13.244400 7.740083
15.771600 -13.244400 6.415116
16.941600 -13.244400 4.026746
16.988400 -13.244400 3.953322
17.035200 -13.244400 3.840125
17.175600 -13.244400 3.113281
17.222400 -13.244400 2.933573
17.596800 -13.244400 1.062434
17.830800 -13.244400 -0.305753
17.877600 -13.244400 -0.443674
18.252000 -13.244400 -2.533477
-18.720000 -13.197600 0.000000
-18.673200 -13.197600 0.000000
-18.626400 -13.197600 0.000000
-18.579600 -13.197600 -14.863292
-18.532800 -13.197600 -14.832621
-18.486000 -13.197600 -14.824436
-18.439200 -13.197600 -14.804159
-18.392400 -13.197600 -14.784718
-18.345600 -13.197600 -14.752024
-18.298800 -13.197600 -14.752024
-18.252000 -13.197600 -14.752024
-18.205200 -13.197600 -14.752024
-18.158400 -13.197600 -14.752024
-18.111600 -13.197600 -14.751349
-18.064800 -13.197600 -14.737678
-18.018000 -13.197600 -14.703538
-17.971200 -13.197600 -14.663197
-17.924400 -13.197600 -14.644699
-17.877600 -13.197600 -14.599230
-17.830800 -13.197600 -14.599230
-17.784000 -13.197600 -14.573866
-17.737200 -13.197600 -14.573866
-17.690400 -13.197600 -14.581130
-17.643600 -13.197600 -14.581130
-17.596800 -13.197600 -14.573866
-17.550000 -13.197600 -14.564532
-17.503200 -13.197600 -14.563517
-17.456400 -13.197600 -14.541550
-17.409600 -13.197600 -14.486668
-17.362800 -13.197600 -14.459748
-17.316000 -13.197600 -14.413005
-17.269200 -13.197600 -14.393357
-17.222400 -13.197600 -14.383514
-17.175600 -13.197600 -14.375875
-17.128800 -13.197600 -14.365592
-17.082000 -13.197600 -14.357172
-17.035200 -13.197600 -14.317372
-16.988400 -13.197600 -14.324998
-16.941600 -13.197600 -14.317372
-16.894800 -13.197600 -14.277570
-16.848000 -13.197600 -14.277570
-16.801200 -13.197600 -14.220010
-16.754400 -13.197600 -14.217964
-16.707600 -13.197600 -14.205587
-16.660800 -13.197600 -14.168067
-16.614000 -13.197600 -14.128576
-16.567200 -13.197600 -14.087658
-16.520400 -13.197600 -14.043293
-16.473600 -13.197600 -14.006912
-16.426800 -13.197600 -13.992709
-16.380000 -13.197600 -13.987259
-16.333200 -13.197600 -13.892996
-16.286400 -13.197600 -13.839362
-15.865200 -13.197600 -11.302467
-15.818400 -13.197600 -11.136952
-14.929200 -13.197600 5.085028
-14.882400 -13.197600 5.121677
-14.835600 -13.197600 5.165438
-14.788800 -13.197600 5.194550
-14.742000 -13.197600 5.238540
-14.695200 -13.197600 5.258872
-14.648400 -13.197600 5.272604
-14.601600 -13.197600 5.301459
-14.554800 -13.197600 5.323527
-14.508000 -13.197600 5.355337
-14.461200 -13.197600 5.371960
-14.414400 -13.197600 5.382281
-14.367600 -13.197600 5.402685
-14.320800 -13.197600 5.414079
-14.274000 -13.197600 5.415906
-14.227200 -13.197600 5.425785
-14.180400 -13.197600 5.432200
-14.133600 -13.197600 5.437685
-14.086800 -13.197600 5.439651
-14.040000 -13.197600 5.440877
-13.993200 -13.197600 5.455937
-13.946400 -13.197600 5.470027
-13.899600 -13.197600 5.477011
-13.852800 -13.197600 5.481995
-13.806000 -13.197600 5.484189
-13.759200 -13.197600 5.490366
-13.712400 -13.197600 5.498105
-13.665600 -13.197600 5.502981
-13.618800 -13.197600 5.513429
-13.572000 -13.197600 5.543685
-13.525200 -13.197600 5.596464
-6.879600 -13.197600 7.335888
-6.832800 -13.197600 7.368023
-6.786000 -13.197600 7.362481
-6.739200 -13.197600 7.370928
-6.692400 -13.197600 7.459638
-6.645600 -13.197600 7.509172
-6.598800 -13.197600 7.509172
-6.552000 -13.197600 7.507949
-6.505200 -13.197600 7.507949
-6.458400 -13.197600 7.492961
-6.411600 -13.197600 7.453599
-6.364800 -13.197600 7.397496
-6.318000 -13.197600 7.336990
-6.271200 -13.197600 7.287360
-6.224400 -13.197600 7.236465
-6.177600 -13.197600 7.189596
-6.130800 -13.197600 7.150645
-6.084000 -13.197600 7.150645
-6.037200 -13.197600 7.143649
-5.990400 -13.197600 7.110589
-5.943600 -13.197600 7.051989
-5.896800 -13.197600 7.043399
-5.850000 -13.197600 7.030497
-5.803200 -13.197600 7.001403
-5.756400 -13.197600 6.963710
-5.709600 -13.197600 6.939927
-5.662800 -13.197600 6.911466
-5.616000 -13.197600 6.871801
-5.569200 -13.197600 6.840726
-5.522400 -13.197600 6.816215
-5.475600 -13.197600 6.787697
-5.428800 -13.197600 6.764484
-5.382000 -13.197600 6.720933
-5.335200 -13.197600 6.698230
-5.288400 -13.197600 6.650179
-5.241600 -13.197600 6.647474
-5.194800 -13.197600 6.631482
-5.148000 -13.197600 6.617913
-5.101200 -13.197600 6.575624
-5.054400 -13.197600 6.552651
-5.007600 -13.197600 6.540647
-4.960800 -13.197600 6.514673
-4.914000 -13.197600 6.491759
-4.867200 -13.197600 6.465894
-4.820400 -13.197600 6.443232
-4.773600 -13.197600 6.408886
-4.726800 -13.197600 6.372716
-4.680000 -13.197600 6.385099
-4.633200 -13.197600 6.346270
-4.586400 -13.197600 6.343001
-4.539600 -13.197600 6.331830
-4.492800 -13.197600 6.324563
-4.446000 -13.197600 6.317813
-4.399200 -13.197600 6.304335
-4.352400 -13.197600 6.267590
-4.305600 -13.197600 6.244915
-4.258800 -13.197600 6.244915
-4.212000 -13.197600 6.221755
-4.165200 -13.197600 6.210469
-4.118400 -13.197600 6.199889
-4.071600 -13.197600 6.194223
-4.024800 -13.197600 6.146395
-3.978000 -13.197600 6.105550
-3.931200 -13.197600 6.091048
-3.884400 -13.197600 6.091048
-3.837600 -13.197600 6.091860
-3.790800 -13.197600 6.076327
-3.744000 -13.197600 6.082771
-3.697200 -13.197600 6.076327
-3.650400 -13.197600 6.076327
-3.603600 -13.197600 6.059947
-3.556800 -13.197600 6.044876
-3.510000 -13.197600 6.037262
-3.463200 -13.197600 6.007858
-3.416400 -13.197600 5.969825
-3.369600 -13.197600 5.962461
-3.322800 -13.197600 5.951513
-3.276000 -13.197600 5.953643
-3.229200 -13.197600 5.941254
-3.182400 -13.197600 5.928293
-3.135600 -13.197600 5.928857
-3.088800 -13.197600 5.920713
-3.042000 -13.197600 5.900017
-2.995200 -13.197600 5.873193
-2.948400 -13.197600 5.868414
-2.901600 -13.197600 5.871684
-2.854800 -13.197600 5.866672
-2.808000 -13.197600 5.862195
-2.761200 -13.197600 5.872836
-2.714400 -13.197600 5.857337
-2.667600 -13.197600 5.856022
-2.620800 -13.197600 5.844827
-2.574000 -13.197600 5.832109
-2.527200 -13.197600 5.826453
-2.480400 -13.197600 5.824380
-2.433600 -13.197600 5.802649
-2.386800 -13.197600 5.824380
-2.340000 -13.197600 5.804056
-2.293200 -13.197600 5.804056
-2.246400 -13.197600 5.791987
-2.199600 -13.197600 5.783763
-2.152800 -13.197600 5.783763
-2.106000 -13.197600 5.752148
-2.059200 -13.197600 5.749181
-2.012400 -13.197600 5.720422
-1.965600 -13.197600 5.726664
-1.918800 -13.197600 5.748183
-1.872000 -13.197600 5.752148
-1.825200 -13.197600 5.763023
-1.778400 -13.197600 5.770132
-1.731600 -13.197600 5.765180
-1.684800 -13.197600 5.757150
-1.638000 -13.197600 5.757150
-1.591200 -13.197600 5.757150
-1.544400 -13.197600 5.759458
-1.497600 -13.197600 5.749108
-1.450800 -13.197600 5.729236
-1.404000 -13.197600 5.733545
-1.357200 -13.197600 5.729236
-1.310400 -13.197600 5.740939
-1.263600 -13.197600 5.752873
-1.216800 -13.197600 5.740939
-1.170000 -13.197600 5.754893
-1.123200 -13.197600 5.764751
-1.076400 -13.197600 5.764751
-1.029600 -13.197600 5.777607
-0.982800 -13.197600 5.772133
-0.936000 -13.197600 5.742800
-0.889200 -13.197600 5.742800
-0.842400 -13.197600 5.734018
-0.795600 -13.197600 5.725586
-0.748800 -13.197600 5.734050
-0.702000 -13.197600 5.730925
-0.655200 -13.197600 5.725984
-0.608400 -13.197600 5.750832
-0.561600 -13.197600 5.750832
-0.514800 -13.197600 5.750832
-0.468000 -13.197600 5.730925
-0.421200 -13.197600 5.725703
-0.374400 -13.197600 5.693850
-0.327600 -13.197600 5.698189
-0.280800 -13.197600 5.698189
-0.234000 -13.197600 5.719230
-0.187200 -13.197600 5.702332
-0.140400 -13.197600 5.730409
-0.093600 -13.197600 5.735238
-0.046800 -13.197600 5.743889
0.000000 -13.197600 5.772882
0.046800 -13.197600 5.729549
0.093600 -13.197600 5.722010
0.140400 -13.197600 5.700979
0.187200 -13.197600 5.698667
0.234000 -13.197600 5.724472
0.280800 -13.197600 5.764341
0.327600 -13.197600 5.772338
0.374400 -13.197600 5.763172
0.421200 -13.197600 5.764341
0.468000 -13.197600 5.772338
0.514800 -13.197600 5.765471
0.561600 -13.197600 5.763172
0.608400 -13.197600 5.762015
0.655200 -13.197600 5.757781
0.702000 -13.197600 5.765471
0.748800 -13.197600 5.792891
0.795600 -13.197600 5.841775
0.842400 -13.197600 5.853305
0.889200 -13.197600 5.836222
0.936000 -13.197600 5.853417
0.982800 -13.197600 5.845781
1.029600 -13.197600 5.842908
1.076400 -13.197600 5.836222
1.123200 -13.197600 5.827838
1.170000 -13.197600 5.842908
1.216800 -13.197600 5.858072
1.263600 -13.197600 5.862009
1.310400 -13.197600 5.882905
1.357200 -13.197600 5.894674
1.404000 -13.197600 5.900466
1.450800 -13.197600 5.901442
1.497600 -13.197600 5.900466
1.544400 -13.197600 5.910742
1.591200 -13.197600 5.910742
1.638000 -13.197600 5.910742
1.684800 -13.197600 5.933431
1.731600 -13.197600 5.958276
1.778400 -13.197600 5.961538
1.825200 -13.197600 5.964321
1.872000 -13.197600 5.964321
1.918800 -13.197600 5.973773
1.965600 -13.197600 5.999523
2.012400 -13.197600 6.002035
2.059200 -13.197600 6.000341
2.106000 -13.197600 6.000341
2.152800 -13.197600 6.002035
2.199600 -13.197600 6.035520
2.246400 -13.197600 6.043984
2.293200 -13.197600 6.043984
2.340000 -13.197600 6.050063
2.386800 -13.197600 6.053603
2.433600 -13.197600 6.056829
2.480400 -13.197600 6.077085
2.527200 -13.197600 6.096225
2.574000 -13.197600 6.106419
2.620800 -13.197600 6.114297
2.667600 -13.197600 6.114297
2.714400 -13.197600 6.162509
2.761200 -13.197600 6.194687
2.808000 -13.197600 6.213910
2.854800 -13.197600 6.205257
2.901600 -13.197600 6.209682
2.948400 -13.197600 6.209682
2.995200 -13.197600 6.241777
3.042000 -13.197600 6.249019
3.088800 -13.197600 6.252756
3.135600 -13.197600 6.268817
3.182400 -13.197600 6.302214
3.229200 -13.197600 6.325235
3.276000 -13.197600 6.335913
3.322800 -13.197600 6.343242
3.369600 -13.197600 6.350439
3.416400 -13.197600 6.368422
3.463200 -13.197600 6.375899
3.510000 -13.197600 6.389611
3.556800 -13.197600 6.407563
3.603600 -13.197600 6.423513
3.650400 -13.197600 6.446473
3.697200 -13.197600 6.464054
3.744000 -13.197600 6.470863
3.790800 -13.197600 6.480734
3.837600 -13.197600 6.492562
3.884400 -13.197600 6.518861
3.931200 -13.197600 6.542936
3.978000 -13.197600 6.561520
4.024800 -13.197600 6.573209
4.071600 -13.197600 6.601048
4.118400 -13.197600 6.620858
4.165200 -13.197600 6.652224
4.212000 -13.197600 6.656260
4.258800 -13.197600 6.672612
4.305600 -13.197600 6.699174
4.352400 -13.197600 6.730468
4.399200 -13.197600 6.736984
4.446000 -13.197600 6.748961
4.492800 -13.197600 6.770825
4.539600 -13.197600 6.795492
4.586400 -13.197600 6.813406
4.633200 -13.197600 6.842988
4.680000 -13.197600 6.864627
4.726800 -13.197600 6.894589
4.773600 -13.197600 6.919690
4.820400 -13.197600 6.945563
4.867200 -13.197600 6.982236
4.914000 -13.197600 7.003775
4.960800 -13.197600 7.030663
5.007600 -13.197600 7.047762
5.054400 -13.197600 7.073809
5.101200 -13.197600 7.110713
5.148000 -13.197600 7.117383
5.194800 -13.197600 7.160096
5.241600 -13.197600 7.208023
5.288400 -13.197600 7.256409
5.335200 -13.197600 7.276610
5.382000 -13.197600 7.279416
5.428800 -13.197600 7.325057
5.475600 -13.197600 7.365156
5.522400 -13.197600 7.428670
5.569200 -13.197600 7.447137
5.616000 -13.197600 7.470579
5.662800 -13.197600 7.501904
5.709600 -13.197600 7.521355
5.756400 -13.197600 7.542759
5.803200 -13.197600 7.588403
5.850000 -13.197600 7.624168
5.896800 -13.197600 7.665428
5.943600 -13.197600 7.686196
5.990400 -13.197600 7.715493
6.037200 -13.197600 7.752627
6.084000 -13.197600 7.791437
6.130800 -13.197600 7.866082
6.177600 -13.197600 7.904569
6.224400 -13.197600 7.969304
6.271200 -13.197600 7.987094
6.318000 -13.197600 8.044239
6.364800 -13.197600 8.067020
6.411600 -13.197600 8.143008
6.458400 -13.197600 8.161292
6.505200 -13.197600 8.196286
6.552000 -13.197600 8.270518
6.598800 -13.197600 8.454888
13.057200 -13.197600 7.652736
13.572000 -13.197600 7.614644
14.320800 -13.197600 7.680279
14.367600 -13.197600 7.680279
14.414400 -13.197600 7.685794
14.461200 -13.197600 7.685159
14.601600 -13.197600 7.719327
14.648400 -13.197600 7.726018
14.695200 -13.197600 7.740083
14.742000 -13.197600 7.757880
14.788800 -13.197600 7.757880
14.835600 -13.197600 7.759662
16.426800 -13.197600 6.387307
16.473600 -13.197600 6.381389
16.520400 -13.197600 6.334898
16.988400 -13.197600 4.005191
17.035200 -13.197600 3.881432
17.082000 -13.197600 3.746331
17.128800 -13.197600 3.546170
17.175600 -13.197600 3.315665
17.222400 -13.197600 3.055972
17.316000 -13.197600 2.743633
-18.720000 -13.150800 0.000000
-18.673200 -13.150800 0.000000
-18.626400 -13.150800 0.000000
-18.579600 -13.150800 -14.893383
-18.532800 -13.150800 -14.848643
-18.486000 -13.150800 -14.832621
-18.439200 -13.150800 -14.832621
-18.392400 -13.150800 -14.793122
-18.345600 -13.150800 -14.784718
-18.298800 -13.150800 -14.784718
-18.252000 -13.150800 -14.784718
-18.205200 -13.150800 -14.767872
-18.158400 -13.150800 -14.767872
-18.111600 -13.150800 -14.760981
-18.064800 -13.150800 -14.739513
-18.018000 -13.150800 -14.703538
-17.971200 -13.150800 -14.670241
-17.924400 -13.150800 -14.663197
-17.877600 -13.150800 -14.636285
-17.830800 -13.150800 -14.599230
-17.784000 -13.150800 -14.578886
-17.737200 -13.150800 -14.579208
-17.690400 -13.150800 -14.611576
-17.643600 -13.150800 -14.585418
-17.596800 -13.150800 -14.579208
-17.550000 -13.150800 -14.564532
-17.503200 -13.150800 -14.564058
-17.456400 -13.150800 -14.537716
-17.409600 -13.150800 -14.472409
-17.362800 -13.150800 -14.416133
-17.316000 -13.150800 -14.405457
-17.269200 -13.150800 -14.385479
-17.222400 -13.150800 -14.376045
-17.175600 -13.150800 -14.365592
-17.128800 -13.150800 -14.363386
-17.082000 -13.150800 -14.324998
-17.035200 -13.150800 -14.315868
-16.988400 -13.150800 -14.317372
-16.941600 -13.150800 -14.289845
-16.894800 -13.150800 -14.277570
-16.848000 -13.150800 -14.277570
-16.801200 -13.150800 -14.261041
-16.754400 -13.150800 -14.261041
-16.707600 -13.150800 -14.217964
-16.660800 -13.150800 -14.169938
-16.614000 -13.150800 -14.128576
-16.567200 -13.150800 -14.047234
-16.520400 -13.150800 -14.032060
-16.473600 -13.150800 -13.996298
-16.426800 -13.150800 -13.990572
-16.380000 -13.150800 -13.941206
-16.333200 -13.150800 -13.840186
-15.912000 -13.150800 -11.504984
-15.865200 -13.150800 -11.329062
-14.976000 -13.150800 5.102343
-14.929200 -13.150800 5.128531
-14.882400 -13.150800 5.165438
-14.835600 -13.150800 5.201278
-14.788800 -13.150800 5.223741
-14.742000 -13.150800 5.256624
-14.695200 -13.150800 5.272604
-14.648400 -13.150800 5.297014
-14.601600 -13.150800 5.320088
-14.554800 -13.150800 5.344377
-14.508000 -13.150800 5.361149
-14.461200 -13.150800 5.379098
-14.414400 -13.150800 5.399563
-14.367600 -13.150800 5.407348
-14.320800 -13.150800 5.415282
-14.274000 -13.150800 5.419662
-14.227200 -13.150800 5.427875
-14.180400 -13.150800 5.429895
-14.133600 -13.150800 5.437685
-14.086800 -13.150800 5.442597
-14.040000 -13.150800 5.442890
-13.993200 -13.150800 5.467044
-13.946400 -13.150800 5.480670
-13.899600 -13.150800 5.482035
-13.852800 -13.150800 5.494093
-13.806000 -13.150800 5.497892
-13.759200 -13.150800 5.500213
-13.712400 -13.150800 5.513210
-13.665600 -13.150800 5.516624
-13.618800 -13.150800 5.534549
-13.572000 -13.150800 5.587195
-6.879600 -13.150800 7.335888
-6.832800 -13.150800 7.368023
-6.786000 -13.150800 7.362481
-6.739200 -13.150800 7.370928
-6.692400 -13.150800 7.479305
-6.645600 -13.150800 7.535177
-6.598800 -13.150800 7.542066
-6.552000 -13.150800 7.535177
-6.505200 -13.150800 7.509172
-6.458400 -13.150800 7.492561
-6.411600 -13.150800 7.440601
-6.364800 -13.150800 7.387925
-6.318000 -13.150800 7.321092
-6.271200 -13.150800 7.285972
-6.224400 -13.150800 7.246337
-6.177600 -13.150800 7.212689
-6.130800 -13.150800 7.168663
-6.084000 -13.150800 7.150645
-6.037200 -13.150800 7.139351
-5.990400 -13.150800 7.114015
-5.943600 -13.150800 7.057735
-5.896800 -13.150800 7.031071
-5.850000 -13.150800 7.011151
-5.803200 -13.150800 6.996271
-5.756400 -13.150800 6.957341
-5.709600 -13.150800 6.937084
-5.662800 -13.150800 6.911466
-5.616000 -13.150800 6.879496
-5.569200 -13.150800 6.850178
-5.522400 -13.150800 6.824554
-5.475600 -13.150800 6.788752
-5.428800 -13.150800 6.758632
-5.382000 -13.150800 6.701933
-5.335200 -13.150800 6.665806
-5.288400 -13.150800 6.650179
-5.241600 -13.150800 6.647474
-5.194800 -13.150800 6.631482
-5.148000 -13.150800 6.617913
-5.101200 -13.150800 6.554847
-5.054400 -13.150800 6.534203
-5.007600 -13.150800 6.518121
-4.960800 -13.150800 6.505574
-4.914000 -13.150800 6.475452
-4.867200 -13.150800 6.453230
-4.820400 -13.150800 6.443232
-4.773600 -13.150800 6.416103
-4.726800 -13.150800 6.385099
-4.680000 -13.150800 6.385375
-4.633200 -13.150800 6.346270
-4.586400 -13.150800 6.342347
-4.539600 -13.150800 6.331717
-4.492800 -13.150800 6.324563
-4.446000 -13.150800 6.317813
-4.399200 -13.150800 6.310160
-4.352400 -13.150800 6.270894
-4.305600 -13.150800 6.261144
-4.258800 -13.150800 6.259380
-4.212000 -13.150800 6.239389
-4.165200 -13.150800 6.210469
-4.118400 -13.150800 6.199889
-4.071600 -13.150800 6.168902
-4.024800 -13.150800 6.136825
-3.978000 -13.150800 6.113936
-3.931200 -13.150800 6.090043
-3.884400 -13.150800 6.085648
-3.837600 -13.150800 6.085648
-3.790800 -13.150800 6.074596
-3.744000 -13.150800 6.076327
-3.697200 -13.150800 6.065868
-3.650400 -13.150800 6.060177
-3.603600 -13.150800 6.057278
-3.556800 -13.150800 6.046846
-3.510000 -13.150800 6.033787
-3.463200 -13.150800 5.979120
-3.416400 -13.150800 5.960606
-3.369600 -13.150800 5.943019
-3.322800 -13.150800 5.937167
-3.276000 -13.150800 5.943019
-3.229200 -13.150800 5.936372
-3.182400 -13.150800 5.917577
-3.135600 -13.150800 5.902866
-3.088800 -13.150800 5.895209
-3.042000 -13.150800 5.873193
-2.995200 -13.150800 5.868792
-2.948400 -13.150800 5.862195
-2.901600 -13.150800 5.860856
-2.854800 -13.150800 5.860335
-2.808000 -13.150800 5.859263
-2.761200 -13.150800 5.856022
-2.714400 -13.150800 5.836757
-2.667600 -13.150800 5.837639
-2.620800 -13.150800 5.837639
-2.574000 -13.150800 5.826453
-2.527200 -13.150800 5.824283
-2.480400 -13.150800 5.809114
-2.433600 -13.150800 5.792821
-2.386800 -13.150800 5.802261
-2.340000 -13.150800 5.801460
-2.293200 -13.150800 5.791782
-2.246400 -13.150800 5.783763
-2.199600 -13.150800 5.765004
-2.152800 -13.150800 5.761609
-2.106000 -13.150800 5.750110
-2.059200 -13.150800 5.737433
-2.012400 -13.150800 5.716193
-1.965600 -13.150800 5.720422
-1.918800 -13.150800 5.735166
-1.872000 -13.150800 5.735166
-1.825200 -13.150800 5.748183
-1.778400 -13.150800 5.752673
-1.731600 -13.150800 5.752673
-1.684800 -13.150800 5.748183
-1.638000 -13.150800 5.744943
-1.591200 -13.150800 5.744943
-1.544400 -13.150800 5.749108
-1.497600 -13.150800 5.724011
-1.450800 -13.150800 5.718208
-1.404000 -13.150800 5.720907
-1.357200 -13.150800 5.712792
-1.310400 -13.150800 5.729491
-1.263600 -13.150800 5.737738
-1.216800 -13.150800 5.729529
-1.170000 -13.150800 5.738511
-1.123200 -13.150800 5.742800
-1.076400 -13.150800 5.742800
-1.029600 -13.150800 5.758842
-0.982800 -13.150800 5.755253
-0.936000 -13.150800 5.729529
-0.889200 -13.150800 5.725984
-0.842400 -13.150800 5.723498
-0.795600 -13.150800 5.721558
-0.748800 -13.150800 5.724596
-0.702000 -13.150800 5.725984
-0.655200 -13.150800 5.725586
-0.608400 -13.150800 5.733811
-0.561600 -13.150800 5.733811
-0.514800 -13.150800 5.750832
-0.468000 -13.150800 5.730925
-0.421200 -13.150800 5.719230
-0.374400 -13.150800 5.683465
-0.327600 -13.150800 5.685878
-0.280800 -13.150800 5.683465
-0.234000 -13.150800 5.693850
-0.187200 -13.150800 5.685878
-0.140400 -13.150800 5.717409
-0.093600 -13.150800 5.724371
-0.046800 -13.150800 5.729549
0.000000 -13.150800 5.743889
0.046800 -13.150800 5.724695
0.093600 -13.150800 5.705652
0.140400 -13.150800 5.698667
0.187200 -13.150800 5.698324
0.234000 -13.150800 5.700979
0.280800 -13.150800 5.723901
0.327600 -13.150800 5.730915
0.374400 -13.150800 5.756835
0.421200 -13.150800 5.762652
0.468000 -13.150800 5.764341
0.514800 -13.150800 5.765471
0.561600 -13.150800 5.762652
0.608400 -13.150800 5.757781
0.655200 -13.150800 5.752919
0.702000 -13.150800 5.759117
0.748800 -13.150800 5.768236
0.795600 -13.150800 5.828220
0.842400 -13.150800 5.836222
0.889200 -13.150800 5.828440
0.936000 -13.150800 5.853417
0.982800 -13.150800 5.853417
1.029600 -13.150800 5.842908
1.076400 -13.150800 5.833290
1.123200 -13.150800 5.822701
1.170000 -13.150800 5.833290
1.216800 -13.150800 5.854265
1.263600 -13.150800 5.858072
1.310400 -13.150800 5.872431
1.357200 -13.150800 5.882905
1.404000 -13.150800 5.892890
1.450800 -13.150800 5.892890
1.497600 -13.150800 5.888205
1.544400 -13.150800 5.892890
1.591200 -13.150800 5.889735
1.638000 -13.150800 5.889735
1.684800 -13.150800 5.901442
1.731600 -13.150800 5.933431
1.778400 -13.150800 5.959366
1.825200 -13.150800 5.959758
1.872000 -13.150800 5.959758
1.918800 -13.150800 5.969600
1.965600 -13.150800 5.974440
2.012400 -13.150800 5.995075
2.059200 -13.150800 5.987530
2.106000 -13.150800 5.983843
2.152800 -13.150800 5.998664
2.199600 -13.150800 6.022892
2.246400 -13.150800 6.035520
2.293200 -13.150800 6.035520
2.340000 -13.150800 6.036453
2.386800 -13.150800 6.036453
2.433600 -13.150800 6.036895
2.480400 -13.150800 6.056685
2.527200 -13.150800 6.070411
2.574000 -13.150800 6.097993
2.620800 -13.150800 6.103091
2.667600 -13.150800 6.114297
2.714400 -13.150800 6.162722
2.761200 -13.150800 6.202968
2.808000 -13.150800 6.213910
2.854800 -13.150800 6.202968
2.901600 -13.150800 6.205257
2.948400 -13.150800 6.205257
2.995200 -13.150800 6.221954
3.042000 -13.150800 6.241669
3.088800 -13.150800 6.241669
3.135600 -13.150800 6.252756
3.182400 -13.150800 6.279783
3.229200 -13.150800 6.322900
3.276000 -13.150800 6.340308
3.322800 -13.150800 6.343242
3.369600 -13.150800 6.350110
3.416400 -13.150800 6.353529
3.463200 -13.150800 6.366762
3.510000 -13.150800 6.384492
3.556800 -13.150800 6.391444
3.603600 -13.150800 6.411754
3.650400 -13.150800 6.423513
3.697200 -13.150800 6.433869
3.744000 -13.150800 6.453201
3.790800 -13.150800 6.468320
3.837600 -13.150800 6.484163
3.884400 -13.150800 6.510979
3.931200 -13.150800 6.530109
3.978000 -13.150800 6.548943
4.024800 -13.150800 6.567058
4.071600 -13.150800 6.609540
4.118400 -13.150800 6.631935
4.165200 -13.150800 6.652224
4.212000 -13.150800 6.662763
4.258800 -13.150800 6.676379
4.305600 -13.150800 6.699174
4.352400 -13.150800 6.718040
4.399200 -13.150800 6.730468
4.446000 -13.150800 6.748884
4.492800 -13.150800 6.770281
4.539600 -13.150800 6.782551
4.586400 -13.150800 6.802365
4.633200 -13.150800 6.841687
4.680000 -13.150800 6.877099
4.726800 -13.150800 6.915757
4.773600 -13.150800 6.927576
4.820400 -13.150800 6.948807
4.867200 -13.150800 6.978842
4.914000 -13.150800 7.003775
4.960800 -13.150800 7.029573
5.007600 -13.150800 7.038601
5.054400 -13.150800 7.068912
5.101200 -13.150800 7.105789
5.148000 -13.150800 7.116546
5.194800 -13.150800 7.140322
5.241600 -13.150800 7.170803
5.288400 -13.150800 7.239227
5.335200 -13.150800 7.274762
5.382000 -13.150800 7.279416
5.428800 -13.150800 7.328914
5.475600 -13.150800 7.365156
5.522400 -13.150800 7.428618
5.569200 -13.150800 7.444819
5.616000 -13.150800 7.468015
5.662800 -13.150800 7.501904
5.709600 -13.150800 7.521355
5.756400 -13.150800 7.536927
5.803200 -13.150800 7.584314
5.850000 -13.150800 7.620145
5.896800 -13.150800 7.665428
5.943600 -13.150800 7.693612
5.990400 -13.150800 7.722007
6.037200 -13.150800 7.766403
6.084000 -13.150800 7.809884
6.130800 -13.150800 7.866340
6.177600 -13.150800 7.950275
6.224400 -13.150800 7.987094
6.271200 -13.150800 8.023163
6.318000 -13.150800 8.086237
6.364800 -13.150800 8.157089
6.411600 -13.150800 8.188584
6.458400 -13.150800 8.202030
6.505200 -13.150800 8.270518
6.552000 -13.150800 8.386663
6.598800 -13.150800 8.499360
13.665600 -13.150800 7.636020
13.759200 -13.150800 7.652697
13.806000 -13.150800 7.647555
13.852800 -13.150800 7.641802
13.899600 -13.150800 7.628360
14.274000 -13.150800 7.663155
14.320800 -13.150800 7.678041
14.367600 -13.150800 7.680279
14.414400 -13.150800 7.691027
14.461200 -13.150800 7.694754
14.648400 -13.150800 7.726018
16.426800 -13.150800 6.404254
16.473600 -13.150800 6.396191
16.520400 -13.150800 6.396191
16.988400 -13.150800 4.188609
17.035200 -13.150800 3.998309
17.082000 -13.150800 3.843828
17.316000 -13.150800 2.838301
18.345600 -13.150800 -2.600845
18.392400 -13.150800 -2.703476
18.439200 -13.150800 -2.790589
-18.720000 -13.104000 0.000000
-18.673200 -13.104000 0.000000
-18.626400 -13.104000 0.000000
-18.579600 -13.104000 -14.935626
-18.532800 -13.104000 -14.915448
-18.486000 -13.104000 -14.893383
-18.439200 -13.104000 -14.862800
-18.392400 -13.104000 -14.834221
-18.345600 -13.104000 -14.802497
-18.298800 -13.104000 -14.794508
-18.252000 -13.104000 -14.788513
-18.205200 -13.104000 -14.778613
-18.158400 -13.104000 -14.767872
-18.111600 -13.104000 -14.757773
-18.064800 -13.104000 -14.739513
-18.018000 -13.104000 -14.703538
-17.971200 -13.104000 -14.670241
-17.924400 -13.104000 -14.644699
-17.877600 -13.104000 -14.632244
-17.830800 -13.104000 -14.599230
-17.784000 -13.104000 -14.599230
-17.737200 -13.104000 -14.592061
-17.690400 -13.104000 -14.599230
-17.643600 -13.104000 -14.585418
-17.596800 -13.104000 -14.564532
-17.550000 -13.104000 -14.546466
-17.503200 -13.104000 -14.537716
-17.456400 -13.104000 -14.489610
-17.409600 -13.104000 -14.461479
-17.362800 -13.104000 -14.413005
-17.316000 -13.104000 -14.393357
-17.269200 -13.104000 -14.383348
-17.222400 -13.104000 -14.375875
-17.175600 -13.104000 -14.365348
-17.128800 -13.104000 -14.343832
-17.082000 -13.104000 -14.317372
-17.035200 -13.104000 -14.288376
-16.988400 -13.104000 -14.262571
-16.941600 -13.104000 -14.261492
-16.894800 -13.104000 -14.254884
-16.848000 -13.104000 -14.220010
-16.801200 -13.104000 -14.215035
-16.754400 -13.104000 -14.205587
-16.707600 -13.104000 -14.190558
-16.660800 -13.104000 -14.146642
-16.614000 -13.104000 -14.097352
-16.567200 -13.104000 -14.023196
-16.520400 -13.104000 -14.004249
-16.473600 -13.104000 -13.960417
-16.426800 -13.104000 -13.933835
-16.380000 -13.104000 -13.858838
-16.333200 -13.104000 -13.803281
-15.912000 -13.104000 -11.536623
-15.865200 -13.104000 -11.410789
-15.069600 -13.104000 5.103102
-15.022800 -13.104000 5.114369
-14.976000 -13.104000 5.128531
-14.929200 -13.104000 5.163766
-14.882400 -13.104000 5.194550
-14.835600 -13.104000 5.238540
-14.788800 -13.104000 5.256445
-14.742000 -13.104000 5.269387
-14.695200 -13.104000 5.297014
-14.648400 -13.104000 5.321262
-14.601600 -13.104000 5.340135
-14.554800 -13.104000 5.360909
-14.508000 -13.104000 5.373681
-14.461200 -13.104000 5.398351
-14.414400 -13.104000 5.407348
-14.367600 -13.104000 5.415906
-14.320800 -13.104000 5.425267
-14.274000 -13.104000 5.428386
-14.227200 -13.104000 5.432200
-14.180400 -13.104000 5.442597
-14.133600 -13.104000 5.445777
-14.086800 -13.104000 5.451817
-14.040000 -13.104000 5.469387
-13.993200 -13.104000 5.473677
-13.946400 -13.104000 5.481995
-13.899600 -13.104000 5.484613
-13.852800 -13.104000 5.497892
-13.806000 -13.104000 5.500213
-13.759200 -13.104000 5.512558
-13.712400 -13.104000 5.519859
-13.665600 -13.104000 5.529881
-13.618800 -13.104000 5.559100
-13.572000 -13.104000 5.669989
-6.879600 -13.104000 7.375508
-6.832800 -13.104000 7.378936
-6.786000 -13.104000 7.378936
-6.739200 -13.104000 7.424165
-6.692400 -13.104000 7.479305
-6.645600 -13.104000 7.571243
-6.598800 -13.104000 7.572497
-6.552000 -13.104000 7.551333
-6.505200 -13.104000 7.533801
-6.458400 -13.104000 7.475253
-6.411600 -13.104000 7.428863
-6.364800 -13.104000 7.387925
-6.318000 -13.104000 7.332117
-6.271200 -13.104000 7.294298
-6.224400 -13.104000 7.269783
-6.177600 -13.104000 7.230785
-6.130800 -13.104000 7.187191
-6.084000 -13.104000 7.152210
-6.037200 -13.104000 7.147939
-5.990400 -13.104000 7.132425
-5.943600 -13.104000 7.068818
-5.896800 -13.104000 7.050667
-5.850000 -13.104000 7.018923
-5.803200 -13.104000 6.995375
-5.756400 -13.104000 6.957341
-5.709600 -13.104000 6.933587
-5.662800 -13.104000 6.900031
-5.616000 -13.104000 6.878305
-5.569200 -13.104000 6.852666
-5.522400 -13.104000 6.829631
-5.475600 -13.104000 6.795621
-5.428800 -13.104000 6.764484
-5.382000 -13.104000 6.701933
-5.335200 -13.104000 6.665806
-5.288400 -13.104000 6.650179
-5.241600 -13.104000 6.646688
-5.194800 -13.104000 6.631720
-5.148000 -13.104000 6.619942
-5.101200 -13.104000 6.563491
-5.054400 -13.104000 6.532345
-5.007600 -13.104000 6.509225
-4.960800 -13.104000 6.491700
-4.914000 -13.104000 6.475452
-4.867200 -13.104000 6.457159
-4.820400 -13.104000 6.443232
-4.773600 -13.104000 6.435749
-4.726800 -13.104000 6.397260
-4.680000 -13.104000 6.397260
-4.633200 -13.104000 6.385099
-4.586400 -13.104000 6.343001
-4.539600 -13.104000 6.330860
-4.492800 -13.104000 6.324563
-4.446000 -13.104000 6.317813
-4.399200 -13.104000 6.310342
-4.352400 -13.104000 6.295059
-4.305600 -13.104000 6.270894
-4.258800 -13.104000 6.269114
-4.212000 -13.104000 6.244915
-4.165200 -13.104000 6.224675
-4.118400 -13.104000 6.210469
-4.071600 -13.104000 6.168902
-4.024800 -13.104000 6.136804
-3.978000 -13.104000 6.105550
-3.931200 -13.104000 6.088930
-3.884400 -13.104000 6.065668
-3.837600 -13.104000 6.059947
-3.790800 -13.104000 6.059947
-3.744000 -13.104000 6.063439
-3.697200 -13.104000 6.063439
-3.650400 -13.104000 6.059523
-3.603600 -13.104000 6.046846
-3.556800 -13.104000 6.044876
-3.510000 -13.104000 6.026387
-3.463200 -13.104000 5.974322
-3.416400 -13.104000 5.951387
-3.369600 -13.104000 5.936372
-3.322800 -13.104000 5.928189
-3.276000 -13.104000 5.936372
-3.229200 -13.104000 5.929998
-3.182400 -13.104000 5.895209
-3.135600 -13.104000 5.873193
-3.088800 -13.104000 5.873193
-3.042000 -13.104000 5.872658
-2.995200 -13.104000 5.868792
-2.948400 -13.104000 5.862195
-2.901600 -13.104000 5.862195
-2.854800 -13.104000 5.860335
-2.808000 -13.104000 5.860335
-2.761200 -13.104000 5.859263
-2.714400 -13.104000 5.845482
-2.667600 -13.104000 5.845482
-2.620800 -13.104000 5.839037
-2.574000 -13.104000 5.827758
-2.527200 -13.104000 5.827758
-2.480400 -13.104000 5.824283
-2.433600 -13.104000 5.801460
-2.386800 -13.104000 5.802580
-2.340000 -13.104000 5.802261
-2.293200 -13.104000 5.792639
-2.246400 -13.104000 5.785911
-2.199600 -13.104000 5.758299
-2.152800 -13.104000 5.751520
-2.106000 -13.104000 5.738494
-2.059200 -13.104000 5.716193
-2.012400 -13.104000 5.709949
-1.965600 -13.104000 5.714163
-1.918800 -13.104000 5.710816
-1.872000 -13.104000 5.716978
-1.825200 -13.104000 5.724371
-1.778400 -13.104000 5.748183
-1.731600 -13.104000 5.752673
-1.684800 -13.104000 5.749108
-1.638000 -13.104000 5.727492
-1.591200 -13.104000 5.727492
-1.544400 -13.104000 5.728067
-1.497600 -13.104000 5.718208
-1.450800 -13.104000 5.712792
-1.404000 -13.104000 5.712262
-1.357200 -13.104000 5.701053
-1.310400 -13.104000 5.727307
-1.263600 -13.104000 5.729491
-1.216800 -13.104000 5.729491
-1.170000 -13.104000 5.734255
-1.123200 -13.104000 5.738511
-1.076400 -13.104000 5.740939
-1.029600 -13.104000 5.754893
-0.982800 -13.104000 5.734050
-0.936000 -13.104000 5.703040
-0.889200 -13.104000 5.707616
-0.842400 -13.104000 5.719252
-0.795600 -13.104000 5.707616
-0.748800 -13.104000 5.719252
-0.702000 -13.104000 5.725984
-0.655200 -13.104000 5.725984
-0.608400 -13.104000 5.750832
-0.561600 -13.104000 5.750832
-0.514800 -13.104000 5.750832
-0.468000 -13.104000 5.730925
-0.421200 -13.104000 5.719230
-0.374400 -13.104000 5.685878
-0.327600 -13.104000 5.685878
-0.280800 -13.104000 5.678391
-0.234000 -13.104000 5.683465
-0.187200 -13.104000 5.678391
-0.140400 -13.104000 5.693850
-0.093600 -13.104000 5.702332
-0.046800 -13.104000 5.724371
0.000000 -13.104000 5.743889
0.046800 -13.104000 5.726729
0.093600 -13.104000 5.705652
0.140400 -13.104000 5.698667
0.187200 -13.104000 5.698324
0.234000 -13.104000 5.698667
0.280800 -13.104000 5.700979
0.327600 -13.104000 5.703112
0.374400 -13.104000 5.710111
0.421200 -13.104000 5.747779
0.468000 -13.104000 5.759524
0.514800 -13.104000 5.759524
0.561600 -13.104000 5.756835
0.608400 -13.104000 5.755068
0.655200 -13.104000 5.722945
0.702000 -13.104000 5.741457
0.748800 -13.104000 5.768236
0.795600 -13.104000 5.821390
0.842400 -13.104000 5.828220
0.889200 -13.104000 5.828220
0.936000 -13.104000 5.842908
0.982800 -13.104000 5.842908
1.029600 -13.104000 5.842894
1.076400 -13.104000 5.827838
1.123200 -13.104000 5.820376
1.170000 -13.104000 5.827838
1.216800 -13.104000 5.842908
1.263600 -13.104000 5.845781
1.310400 -13.104000 5.868165
1.357200 -13.104000 5.882905
1.404000 -13.104000 5.894674
1.450800 -13.104000 5.900466
1.497600 -13.104000 5.894674
1.544400 -13.104000 5.900466
1.591200 -13.104000 5.900466
1.638000 -13.104000 5.896709
1.684800 -13.104000 5.913722
1.731600 -13.104000 5.933431
1.778400 -13.104000 5.941595
1.825200 -13.104000 5.953325
1.872000 -13.104000 5.959366
1.918800 -13.104000 5.959758
1.965600 -13.104000 5.970979
2.012400 -13.104000 5.974440
2.059200 -13.104000 5.983656
2.106000 -13.104000 5.980251
2.152800 -13.104000 5.983843
2.199600 -13.104000 6.000341
2.246400 -13.104000 6.031063
2.293200 -13.104000 6.031063
2.340000 -13.104000 6.035520
2.386800 -13.104000 6.035520
2.433600 -13.104000 6.035804
2.480400 -13.104000 6.041897
2.527200 -13.104000 6.064242
2.574000 -13.104000 6.088237
2.620800 -13.104000 6.097993
2.667600 -13.104000 6.100753
2.714400 -13.104000 6.125335
2.761200 -13.104000 6.190206
2.808000 -13.104000 6.213910
2.854800 -13.104000 6.197165
2.901600 -13.104000 6.205257
2.948400 -13.104000 6.209682
2.995200 -13.104000 6.221954
3.042000 -13.104000 6.241777
3.088800 -13.104000 6.241777
3.135600 -13.104000 6.247418
3.182400 -13.104000 6.271682
3.229200 -13.104000 6.320180
3.276000 -13.104000 6.335913
3.322800 -13.104000 6.336805
3.369600 -13.104000 6.350291
3.416400 -13.104000 6.353529
3.463200 -13.104000 6.366762
3.510000 -13.104000 6.385401
3.556800 -13.104000 6.391651
3.603600 -13.104000 6.412428
3.650400 -13.104000 6.423513
3.697200 -13.104000 6.433869
3.744000 -13.104000 6.447765
3.790800 -13.104000 6.467502
3.837600 -13.104000 6.485006
3.884400 -13.104000 6.514875
3.931200 -13.104000 6.531649
3.978000 -13.104000 6.548148
4.024800 -13.104000 6.562256
4.071600 -13.104000 6.609540
4.118400 -13.104000 6.619180
4.165200 -13.104000 6.645432
4.212000 -13.104000 6.656260
4.258800 -13.104000 6.676379
4.305600 -13.104000 6.697038
4.352400 -13.104000 6.718040
4.399200 -13.104000 6.733961
4.446000 -13.104000 6.754124
4.492800 -13.104000 6.770825
4.539600 -13.104000 6.789751
4.586400 -13.104000 6.808953
4.633200 -13.104000 6.847916
4.680000 -13.104000 6.860219
4.726800 -13.104000 6.886321
4.773600 -13.104000 6.912664
4.820400 -13.104000 6.927576
4.867200 -13.104000 6.930373
4.914000 -13.104000 6.962197
4.960800 -13.104000 7.002381
5.007600 -13.104000 7.029573
5.054400 -13.104000 7.047762
5.101200 -13.104000 7.081450
5.148000 -13.104000 7.100183
5.194800 -13.104000 7.123953
5.241600 -13.104000 7.154979
5.288400 -13.104000 7.190395
5.335200 -13.104000 7.227343
5.382000 -13.104000 7.274762
5.428800 -13.104000 7.307652
5.475600 -13.104000 7.346203
5.522400 -13.104000 7.428670
5.569200 -13.104000 7.444819
5.616000 -13.104000 7.452663
5.662800 -13.104000 7.481541
5.709600 -13.104000 7.506489
5.756400 -13.104000 7.535672
5.803200 -13.104000 7.580789
5.850000 -13.104000 7.620145
5.896800 -13.104000 7.669189
5.943600 -13.104000 7.693612
5.990400 -13.104000 7.716948
6.037200 -13.104000 7.767046
6.084000 -13.104000 7.823347
6.130800 -13.104000 7.910888
6.177600 -13.104000 7.974534
6.224400 -13.104000 8.010739
6.271200 -13.104000 8.060010
6.318000 -13.104000 8.143008
6.364800 -13.104000 8.172124
6.411600 -13.104000 8.218438
6.458400 -13.104000 8.270518
6.505200 -13.104000 8.367750
6.552000 -13.104000 8.472005
6.598800 -13.104000 8.608841
13.244400 -13.104000 7.636726
13.712400 -13.104000 7.655910
13.759200 -13.104000 7.660085
13.806000 -13.104000 7.652697
13.852800 -13.104000 7.647555
14.227200 -13.104000 7.635823
14.274000 -13.104000 7.636531
17.035200 -13.104000 4.133554
17.082000 -13.104000 3.994701
18.345600 -13.104000 -2.555337
18.392400 -13.104000 -2.699881
18.439200 -13.104000 -2.762192
-18.720000 -13.057200 0.000000
-18.673200 -13.057200 0.000000
-18.626400 -13.057200 0.000000
-18.579600 -13.057200 -14.955738
-18.532800 -13.057200 -14.936147
-18.486000 -13.057200 -14.915448
-18.439200 -13.057200 -14.890306
-18.392400 -13.057200 -14.868398
-18.345600 -13.057200 -14.858044
-18.298800 -13.057200 -14.844204
-18.252000 -13.057200 -14.821702
-18.205200 -13.057200 -14.810001
-18.158400 -13.057200 -14.794636
-18.111600 -13.057200 -14.778613
-18.064800 -13.057200 -14.756004
-18.018000 -13.057200 -14.715080
-17.971200 -13.057200 -14.694000
-17.924400 -13.057200 -14.684771
-17.877600 -13.057200 -14.644699
-17.830800 -13.057200 -14.640885
-17.784000 -13.057200 -14.640519
-17.737200 -13.057200 -14.628524
-17.690400 -13.057200 -14.628524
-17.643600 -13.057200 -14.597861
-17.596800 -13.057200 -14.581130
-17.550000 -13.057200 -14.563517
-17.503200 -13.057200 -14.546466
-17.456400 -13.057200 -14.508404
-17.409600 -13.057200 -14.476942
-17.362800 -13.057200 -14.459748
-17.316000 -13.057200 -14.413005
-17.269200 -13.057200 -14.393357
-17.222400 -13.057200 -14.376045
-17.175600 -13.057200 -14.365592
-17.128800 -13.057200 -14.357172
-17.082000 -13.057200 -14.315868
-17.035200 -13.057200 -14.262571
-16.988400 -13.057200 -14.262571
-16.941600 -13.057200 -14.261492
-16.894800 -13.057200 -14.254884
-16.848000 -13.057200 -14.233818
-16.801200 -13.057200 -14.215035
-16.754400 -13.057200 -14.215035
-16.707600 -13.057200 -14.190558
-16.660800 -13.057200 -14.146642
-16.614000 -13.057200 -14.129348
-16.567200 -13.057200 -14.047234
-16.520400 -13.057200 -14.006912
-16.473600 -13.057200 -13.959089
-16.426800 -13.057200 -13.902646
-16.380000 -13.057200 -13.831344
-16.333200 -13.057200 -13.741780
-15.069600 -13.057200 5.123799
-15.022800 -13.057200 5.125258
-14.976000 -13.057200 5.157247
-14.929200 -13.057200 5.190120
-14.882400 -13.057200 5.221392
-14.835600 -13.057200 5.256624
-14.788800 -13.057200 5.272545
-14.742000 -13.057200 5.283550
-14.695200 -13.057200 5.316863
-14.648400 -13.057200 5.336629
-14.601600 -13.057200 5.355337
-14.554800 -13.057200 5.369241
-14.508000 -13.057200 5.395571
-14.461200 -13.057200 5.402685
-14.414400 -13.057200 5.415906
-14.367600 -13.057200 5.422464
-14.320800 -13.057200 5.430902
-14.274000 -13.057200 5.436231
-14.227200 -13.057200 5.442597
-14.180400 -13.057200 5.445777
-14.133600 -13.057200 5.451228
-14.086800 -13.057200 5.464603
-14.040000 -13.057200 5.469722
-13.993200 -13.057200 5.474383
-13.946400 -13.057200 5.481995
-13.899600 -13.057200 5.494148
-13.852800 -13.057200 5.498916
-13.806000 -13.057200 5.501550
-13.759200 -13.057200 5.513210
-13.712400 -13.057200 5.529341
-13.665600 -13.057200 5.534549
-13.618800 -13.057200 5.568601
-6.879600 -13.057200 7.424165
-6.832800 -13.057200 7.459638
-6.786000 -13.057200 7.463153
-6.739200 -13.057200 7.479305
-6.692400 -13.057200 7.551333
-6.645600 -13.057200 7.585434
-6.598800 -13.057200 7.584189
-6.552000 -13.057200 7.542066
-6.505200 -13.057200 7.507949
-6.458400 -13.057200 7.467821
-6.411600 -13.057200 7.404909
-6.364800 -13.057200 7.387925
-6.318000 -13.057200 7.344684
-6.271200 -13.057200 7.308957
-6.224400 -13.057200 7.280014
-6.177600 -13.057200 7.246337
-6.130800 -13.057200 7.200605
-6.084000 -13.057200 7.172337
-6.037200 -13.057200 7.150352
-5.990400 -13.057200 7.138011
-5.943600 -13.057200 7.110558
-5.896800 -13.057200 7.060769
-5.850000 -13.057200 7.032481
-5.803200 -13.057200 7.004023
-5.756400 -13.057200 6.996271
-5.709600 -13.057200 6.960544
-5.662800 -13.057200 6.912466
-5.616000 -13.057200 6.884622
-5.569200 -13.057200 6.871801
-5.522400 -13.057200 6.837345
-5.475600 -13.057200 6.795621
-5.428800 -13.057200 6.778711
-5.382000 -13.057200 6.704094
-5.335200 -13.057200 6.699691
-5.288400 -13.057200 6.660582
-5.241600 -13.057200 6.647474
-5.194800 -13.057200 6.636389
-5.148000 -13.057200 6.625726
-5.101200 -13.057200 6.563491
-5.054400 -13.057200 6.532345
-5.007600 -13.057200 6.514377
-4.960800 -13.057200 6.508246
-4.914000 -13.057200 6.475591
-4.867200 -13.057200 6.453230
-4.820400 -13.057200 6.446199
-4.773600 -13.057200 6.435749
-4.726800 -13.057200 6.397260
-4.680000 -13.057200 6.397260
-4.633200 -13.057200 6.356745
-4.586400 -13.057200 6.343357
-4.539600 -13.057200 6.330860
-4.492800 -13.057200 6.324563
-4.446000 -13.057200 6.310160
-4.399200 -13.057200 6.310160
-4.352400 -13.057200 6.295059
-4.305600 -13.057200 6.269833
-4.258800 -13.057200 6.265270
-4.212000 -13.057200 6.244764
-4.165200 -13.057200 6.224675
-4.118400 -13.057200 6.215401
-4.071600 -13.057200 6.174331
-4.024800 -13.057200 6.159529
-3.978000 -13.057200 6.127918
-3.931200 -13.057200 6.074596
-3.884400 -13.057200 6.062280
-3.837600 -13.057200 6.059153
-3.790800 -13.057200 6.057278
-3.744000 -13.057200 6.059153
-3.697200 -13.057200 6.059153
-3.650400 -13.057200 6.057278
-3.603600 -13.057200 6.040283
-3.556800 -13.057200 6.041269
-3.510000 -13.057200 6.016186
-3.463200 -13.057200 5.969825
-3.416400 -13.057200 5.951387
-3.369600 -13.057200 5.936372
-3.322800 -13.057200 5.928189
-3.276000 -13.057200 5.928293
-3.229200 -13.057200 5.918993
-3.182400 -13.057200 5.895209
-3.135600 -13.057200 5.882871
-3.088800 -13.057200 5.882914
-3.042000 -13.057200 5.873251
-2.995200 -13.057200 5.864838
-2.948400 -13.057200 5.862987
-2.901600 -13.057200 5.860335
-2.854800 -13.057200 5.857337
-2.808000 -13.057200 5.859263
-2.761200 -13.057200 5.859263
-2.714400 -13.057200 5.857337
-2.667600 -13.057200 5.856022
-2.620800 -13.057200 5.844827
-2.574000 -13.057200 5.827758
-2.527200 -13.057200 5.827758
-2.480400 -13.057200 5.802580
-2.433600 -13.057200 5.783697
-2.386800 -13.057200 5.792639
-2.340000 -13.057200 5.792639
-2.293200 -13.057200 5.785911
-2.246400 -13.057200 5.765665
-2.199600 -13.057200 5.757997
-2.152800 -13.057200 5.757997
-2.106000 -13.057200 5.738494
-2.059200 -13.057200 5.720422
-2.012400 -13.057200 5.710816
-1.965600 -13.057200 5.714163
-1.918800 -13.057200 5.714163
-1.872000 -13.057200 5.716978
-1.825200 -13.057200 5.724371
-1.778400 -13.057200 5.748183
-1.731600 -13.057200 5.752383
-1.684800 -13.057200 5.735166
-1.638000 -13.057200 5.721376
-1.591200 -13.057200 5.720907
-1.544400 -13.057200 5.720907
-1.497600 -13.057200 5.703727
-1.450800 -13.057200 5.710935
-1.404000 -13.057200 5.703727
-1.357200 -13.057200 5.697833
-1.310400 -13.057200 5.724011
-1.263600 -13.057200 5.729236
-1.216800 -13.057200 5.729236
-1.170000 -13.057200 5.729491
-1.123200 -13.057200 5.729529
-1.076400 -13.057200 5.729529
-1.029600 -13.057200 5.734018
-0.982800 -13.057200 5.686225
-0.936000 -13.057200 5.663255
-0.889200 -13.057200 5.677707
-0.842400 -13.057200 5.685084
-0.795600 -13.057200 5.690433
-0.748800 -13.057200 5.702749
-0.702000 -13.057200 5.714278
-0.655200 -13.057200 5.733811
-0.608400 -13.057200 5.760135
-0.561600 -13.057200 5.754512
-0.514800 -13.057200 5.754512
-0.468000 -13.057200 5.733811
-0.421200 -13.057200 5.707018
-0.374400 -13.057200 5.683650
-0.327600 -13.057200 5.676188
-0.280800 -13.057200 5.673281
-0.234000 -13.057200 5.676060
-0.187200 -13.057200 5.676454
-0.140400 -13.057200 5.683465
-0.093600 -13.057200 5.693850
-0.046800 -13.057200 5.709531
0.000000 -13.057200 5.732581
0.046800 -13.057200 5.731639
0.093600 -13.057200 5.722010
0.140400 -13.057200 5.700979
0.187200 -13.057200 5.698324
0.234000 -13.057200 5.698324
0.280800 -13.057200 5.700951
0.327600 -13.057200 5.700951
0.374400 -13.057200 5.692612
0.421200 -13.057200 5.700951
0.468000 -13.057200 5.755068
0.514800 -13.057200 5.755068
0.561600 -13.057200 5.723901
0.608400 -13.057200 5.711887
0.655200 -13.057200 5.697007
0.702000 -13.057200 5.704198
0.748800 -13.057200 5.718632
0.795600 -13.057200 5.768236
0.842400 -13.057200 5.808853
0.889200 -13.057200 5.821390
0.936000 -13.057200 5.842894
0.982800 -13.057200 5.842908
1.029600 -13.057200 5.842894
1.076400 -13.057200 5.827838
1.123200 -13.057200 5.820376
1.170000 -13.057200 5.820376
1.216800 -13.057200 5.842894
1.263600 -13.057200 5.833731
1.310400 -13.057200 5.868165
1.357200 -13.057200 5.872431
1.404000 -13.057200 5.892890
1.450800 -13.057200 5.894674
1.497600 -13.057200 5.892890
1.544400 -13.057200 5.892890
1.591200 -13.057200 5.889735
1.638000 -13.057200 5.885395
1.684800 -13.057200 5.893170
1.731600 -13.057200 5.910742
1.778400 -13.057200 5.934415
1.825200 -13.057200 5.940839
1.872000 -13.057200 5.953325
1.918800 -13.057200 5.943898
1.965600 -13.057200 5.953325
2.012400 -13.057200 5.953325
2.059200 -13.057200 5.974440
2.106000 -13.057200 5.974440
2.152800 -13.057200 5.998664
2.199600 -13.057200 6.022892
2.246400 -13.057200 6.035520
2.293200 -13.057200 6.036453
2.340000 -13.057200 6.036453
2.386800 -13.057200 6.035520
2.433600 -13.057200 6.035520
2.480400 -13.057200 6.041897
2.527200 -13.057200 6.056970
2.574000 -13.057200 6.088237
2.620800 -13.057200 6.098546
2.667600 -13.057200 6.125335
2.714400 -13.057200 6.151073
2.761200 -13.057200 6.190206
2.808000 -13.057200 6.209682
2.854800 -13.057200 6.190206
2.901600 -13.057200 6.205257
2.948400 -13.057200 6.209682
2.995200 -13.057200 6.221954
3.042000 -13.057200 6.241777
3.088800 -13.057200 6.242285
3.135600 -13.057200 6.249154
3.182400 -13.057200 6.277880
3.229200 -13.057200 6.315067
3.276000 -13.057200 6.329015
3.322800 -13.057200 6.333488
3.369600 -13.057200 6.337802
3.416400 -13.057200 6.353189
3.463200 -13.057200 6.353189
3.510000 -13.057200 6.377279
3.556800 -13.057200 6.389109
3.603600 -13.057200 6.411754
3.650400 -13.057200 6.417787
3.697200 -13.057200 6.426446
3.744000 -13.057200 6.446390
3.790800 -13.057200 6.455476
3.837600 -13.057200 6.471094
3.884400 -13.057200 6.492562
3.931200 -13.057200 6.526518
3.978000 -13.057200 6.545390
4.024800 -13.057200 6.555083
4.071600 -13.057200 6.594446
4.118400 -13.057200 6.611162
4.165200 -13.057200 6.631935
4.212000 -13.057200 6.637967
4.258800 -13.057200 6.667012
4.305600 -13.057200 6.685013
4.352400 -13.057200 6.694796
4.399200 -13.057200 6.711884
4.446000 -13.057200 6.735692
4.492800 -13.057200 6.770281
4.539600 -13.057200 6.782551
4.586400 -13.057200 6.802365
4.633200 -13.057200 6.841815
4.680000 -13.057200 6.856610
4.726800 -13.057200 6.881529
4.773600 -13.057200 6.915757
4.820400 -13.057200 6.928799
4.867200 -13.057200 6.935717
4.914000 -13.057200 6.963067
4.960800 -13.057200 7.004379
5.007600 -13.057200 7.029573
5.054400 -13.057200 7.047762
5.101200 -13.057200 7.081450
5.148000 -13.057200 7.096772
5.194800 -13.057200 7.117383
5.241600 -13.057200 7.140322
5.288400 -13.057200 7.160096
5.335200 -13.057200 7.208023
5.382000 -13.057200 7.274762
5.428800 -13.057200 7.337532
5.475600 -13.057200 7.365156
5.522400 -13.057200 7.428670
5.569200 -13.057200 7.452663
5.616000 -13.057200 7.468015
5.662800 -13.057200 7.498498
5.709600 -13.057200 7.535672
5.756400 -13.057200 7.550449
5.803200 -13.057200 7.580789
5.850000 -13.057200 7.628636
5.896800 -13.057200 7.665428
5.943600 -13.057200 7.686196
5.990400 -13.057200 7.727615
6.037200 -13.057200 7.790172
6.084000 -13.057200 7.862445
6.130800 -13.057200 7.935047
6.177600 -13.057200 7.974534
6.224400 -13.057200 8.018847
6.271200 -13.057200 8.060010
6.318000 -13.057200 8.143008
6.364800 -13.057200 8.199334
6.411600 -13.057200 8.264930
6.458400 -13.057200 8.329291
6.505200 -13.057200 8.412666
6.552000 -13.057200 8.499360
6.598800 -13.057200 8.617287
13.712400 -13.057200 7.660085
13.759200 -13.057200 7.662213
13.806000 -13.057200 7.655910
13.852800 -13.057200 7.655910
13.899600 -13.057200 7.651516
14.040000 -13.057200 7.635823
14.180400 -13.057200 7.635823
14.227200 -13.057200 7.636531
14.274000 -13.057200 7.636531
14.882400 -13.057200 7.751562
14.929200 -13.057200 7.746094
14.976000 -13.057200 7.750923
16.099200 -13.057200 6.380551
16.146000 -13.057200 6.392099
16.286400 -13.057200 6.418344
18.392400 -13.057200 -2.703476
18.439200 -13.057200 -2.790589
-18.720000 -13.010400 0.000000
-18.673200 -13.010400 0.000000
-18.626400 -13.010400 0.000000
-18.579600 -13.010400 -14.975432
-18.532800 -13.010400 -14.975191
-18.486000 -13.010400 -14.959562
-18.439200 -13.010400 -14.924502
-18.392400 -13.010400 -14.896462
-18.345600 -13.010400 -14.896462
-18.298800 -13.010400 -14.896462
-18.252000 -13.010400 -14.890306
-18.205200 -13.010400 -14.874684
-18.158400 -13.010400 -14.862800
-18.111600 -13.010400 -14.821702
-18.064800 -13.010400 -14.794508
-18.018000 -13.010400 -14.756004
-17.971200 -13.010400 -14.740583
-17.924400 -13.010400 -14.724571
-17.877600 -13.010400 -14.691445
-17.830800 -13.010400 -14.670294
-17.784000 -13.010400 -14.670241
-17.737200 -13.010400 -14.640885
-17.690400 -13.010400 -14.640519
-17.643600 -13.010400 -14.628524
-17.596800 -13.010400 -14.593664
-17.550000 -13.010400 -14.579208
-17.503200 -13.010400 -14.564058
-17.456400 -13.010400 -14.541550
-17.409600 -13.010400 -14.516745
-17.362800 -13.010400 -14.508404
-17.316000 -13.010400 -14.468405
-17.269200 -13.010400 -14.439313
-17.222400 -13.010400 -14.393357
-17.175600 -13.010400 -14.365592
-17.128800 -13.010400 -14.361435
-17.082000 -13.010400 -14.324998
-17.035200 -13.010400 -14.302268
-16.988400 -13.010400 -14.302268
-16.941600 -13.010400 -14.289845
-16.894800 -13.010400 -14.262571
-16.848000 -13.010400 -14.261492
-16.801200 -13.010400 -14.261492
-16.754400 -13.010400 -14.238768
-16.707600 -13.010400 -14.190558
-16.660800 -13.010400 -14.147563
-16.614000 -13.010400 -14.136308
-16.567200 -13.010400 -14.052360
-16.520400 -13.010400 -14.010755
-16.473600 -13.010400 -13.933835
-16.426800 -13.010400 -13.855746
-16.380000 -13.010400 -13.807484
-15.116400 -13.010400 5.107781
-15.069600 -13.010400 5.157247
-15.022800 -13.010400 5.165754
-14.976000 -13.010400 5.190120
-14.929200 -13.010400 5.211115
-14.882400 -13.010400 5.258872
-14.835600 -13.010400 5.272604
-14.788800 -13.010400 5.283550
-14.742000 -13.010400 5.306689
-14.695200 -13.010400 5.333573
-14.648400 -13.010400 5.344377
-14.601600 -13.010400 5.365830
-14.554800 -13.010400 5.380909
-14.508000 -13.010400 5.397154
-14.461200 -13.010400 5.405629
-14.414400 -13.010400 5.415906
-14.367600 -13.010400 5.422464
-14.320800 -13.010400 5.430902
-14.274000 -13.010400 5.437164
-14.227200 -13.010400 5.442597
-14.180400 -13.010400 5.445777
-14.133600 -13.010400 5.450938
-14.086800 -13.010400 5.459879
-14.040000 -13.010400 5.469333
-13.993200 -13.010400 5.473677
-13.946400 -13.010400 5.482035
-13.899600 -13.010400 5.494724
-13.852800 -13.010400 5.500213
-13.806000 -13.010400 5.512558
-13.759200 -13.010400 5.517302
-13.712400 -13.010400 5.534549
-13.665600 -13.010400 5.565637
-6.879600 -13.010400 7.589037
-6.832800 -13.010400 7.613653
-6.786000 -13.010400 7.598870
-6.739200 -13.010400 7.598870
-6.692400 -13.010400 7.598870
-6.645600 -13.010400 7.612027
-6.598800 -13.010400 7.603902
-6.552000 -13.010400 7.585434
-6.505200 -13.010400 7.540235
-6.458400 -13.010400 7.475253
-6.411600 -13.010400 7.404909
-6.364800 -13.010400 7.390757
-6.318000 -13.010400 7.364685
-6.271200 -13.010400 7.337774
-6.224400 -13.010400 7.287360
-6.177600 -13.010400 7.256697
-6.130800 -13.010400 7.212689
-6.084000 -13.010400 7.183666
-6.037200 -13.010400 7.150645
-5.990400 -13.010400 7.138011
-5.943600 -13.010400 7.110558
-5.896800 -13.010400 7.068818
-5.850000 -13.010400 7.032481
-5.803200 -13.010400 7.005177
-5.756400 -13.010400 6.999787
-5.709600 -13.010400 6.960544
-5.662800 -13.010400 6.912466
-5.616000 -13.010400 6.881121
-5.569200 -13.010400 6.863552
-5.522400 -13.010400 6.840726
-5.475600 -13.010400 6.800433
-5.428800 -13.010400 6.778711
-5.382000 -13.010400 6.711434
-5.335200 -13.010400 6.701933
-5.288400 -13.010400 6.660582
-5.241600 -13.010400 6.646688
-5.194800 -13.010400 6.631482
-5.148000 -13.010400 6.624262
-5.101200 -13.010400 6.563491
-5.054400 -13.010400 6.532345
-5.007600 -13.010400 6.521973
-4.960800 -13.010400 6.509225
-4.914000 -13.010400 6.482264
-4.867200 -13.010400 6.473715
-4.820400 -13.010400 6.453230
-4.773600 -13.010400 6.446199
-4.726800 -13.010400 6.416103
-4.680000 -13.010400 6.394137
-4.633200 -13.010400 6.356745
-4.586400 -13.010400 6.347123
-4.539600 -13.010400 6.331830
-4.492800 -13.010400 6.330860
-4.446000 -13.010400 6.310160
-4.399200 -13.010400 6.306783
-4.352400 -13.010400 6.295059
-4.305600 -13.010400 6.269833
-4.258800 -13.010400 6.242089
-4.212000 -13.010400 6.224675
-4.165200 -13.010400 6.199889
-4.118400 -13.010400 6.172502
-4.071600 -13.010400 6.162193
-4.024800 -13.010400 6.140946
-3.978000 -13.010400 6.103067
-3.931200 -13.010400 6.065668
-3.884400 -13.010400 6.062280
-3.837600 -13.010400 6.049048
-3.790800 -13.010400 6.049048
-3.744000 -13.010400 6.053224
-3.697200 -13.010400 6.053224
-3.650400 -13.010400 6.049048
-3.603600 -13.010400 6.040283
-3.556800 -13.010400 6.041269
-3.510000 -13.010400 6.016186
-3.463200 -13.010400 5.960606
-3.416400 -13.010400 5.941254
-3.369600 -13.010400 5.928293
-3.322800 -13.010400 5.917577
-3.276000 -13.010400 5.920335
-3.229200 -13.010400 5.918993
-3.182400 -13.010400 5.894646
-3.135600 -13.010400 5.873251
-3.088800 -13.010400 5.882914
-3.042000 -13.010400 5.882871
-2.995200 -13.010400 5.873251
-2.948400 -13.010400 5.868792
-2.901600 -13.010400 5.866672
-2.854800 -13.010400 5.866672
-2.808000 -13.010400 5.872758
-2.761200 -13.010400 5.872758
-2.714400 -13.010400 5.867268
-2.667600 -13.010400 5.866672
-2.620800 -13.010400 5.856022
-2.574000 -13.010400 5.837639
-2.527200 -13.010400 5.832109
-2.480400 -13.010400 5.824283
-2.433600 -13.010400 5.790229
-2.386800 -13.010400 5.792821
-2.340000 -13.010400 5.789544
-2.293200 -13.010400 5.785911
-2.246400 -13.010400 5.765004
-2.199600 -13.010400 5.756779
-2.152800 -13.010400 5.757997
-2.106000 -13.010400 5.744508
-2.059200 -13.010400 5.737433
-2.012400 -13.010400 5.720422
-1.965600 -13.010400 5.720422
-1.918800 -13.010400 5.716978
-1.872000 -13.010400 5.720422
-1.825200 -13.010400 5.724371
-1.778400 -13.010400 5.735166
-1.731600 -13.010400 5.726664
-1.684800 -13.010400 5.724630
-1.638000 -13.010400 5.712792
-1.591200 -13.010400 5.712792
-1.544400 -13.010400 5.718208
-1.497600 -13.010400 5.702432
-1.450800 -13.010400 5.703727
-1.404000 -13.010400 5.702432
-1.357200 -13.010400 5.697833
-1.310400 -13.010400 5.727307
-1.263600 -13.010400 5.729491
-1.216800 -13.010400 5.729491
-1.170000 -13.010400 5.729529
-1.123200 -13.010400 5.729529
-1.076400 -13.010400 5.729491
-1.029600 -13.010400 5.729491
-0.982800 -13.010400 5.682057
-0.936000 -13.010400 5.661917
-0.889200 -13.010400 5.661917
-0.842400 -13.010400 5.658762
-0.795600 -13.010400 5.686225
-0.748800 -13.010400 5.702737
-0.702000 -13.010400 5.704828
-0.655200 -13.010400 5.707616
-0.608400 -13.010400 5.750832
-0.561600 -13.010400 5.750832
-0.514800 -13.010400 5.750832
-0.468000 -13.010400 5.724596
-0.421200 -13.010400 5.707018
-0.374400 -13.010400 5.689417
-0.327600 -13.010400 5.686495
-0.280800 -13.010400 5.676188
-0.234000 -13.010400 5.677214
-0.187200 -13.010400 5.677214
-0.140400 -13.010400 5.685878
-0.093600 -13.010400 5.702332
-0.046800 -13.010400 5.709531
0.000000 -13.010400 5.743651
0.046800 -13.010400 5.743651
0.093600 -13.010400 5.726729
0.140400 -13.010400 5.705652
0.187200 -13.010400 5.700979
0.234000 -13.010400 5.698324
0.280800 -13.010400 5.700951
0.327600 -13.010400 5.692612
0.374400 -13.010400 5.684539
0.421200 -13.010400 5.690206
0.468000 -13.010400 5.716966
0.514800 -13.010400 5.723901
0.561600 -13.010400 5.711887
0.608400 -13.010400 5.704198
0.655200 -13.010400 5.697007
0.702000 -13.010400 5.704198
0.748800 -13.010400 5.741457
0.795600 -13.010400 5.770888
0.842400 -13.010400 5.808853
0.889200 -13.010400 5.822843
0.936000 -13.010400 5.836222
0.982800 -13.010400 5.842908
1.029600 -13.010400 5.842894
1.076400 -13.010400 5.827838
1.123200 -13.010400 5.816033
1.170000 -13.010400 5.796430
1.216800 -13.010400 5.832985
1.263600 -13.010400 5.833731
1.310400 -13.010400 5.872431
1.357200 -13.010400 5.892890
1.404000 -13.010400 5.894674
1.450800 -13.010400 5.901442
1.497600 -13.010400 5.901442
1.544400 -13.010400 5.900466
1.591200 -13.010400 5.891429
1.638000 -13.010400 5.882512
1.684800 -13.010400 5.885395
1.731600 -13.010400 5.891429
1.778400 -13.010400 5.918984
1.825200 -13.010400 5.933442
1.872000 -13.010400 5.936368
1.918800 -13.010400 5.937167
1.965600 -13.010400 5.937927
2.012400 -13.010400 5.941150
2.059200 -13.010400 5.970979
2.106000 -13.010400 5.974440
2.152800 -13.010400 5.983656
2.199600 -13.010400 5.998979
2.246400 -13.010400 6.020214
2.293200 -13.010400 6.031063
2.340000 -13.010400 6.031063
2.386800 -13.010400 6.033078
2.433600 -13.010400 6.033318
2.480400 -13.010400 6.033078
2.527200 -13.010400 6.056970
2.574000 -13.010400 6.078875
2.620800 -13.010400 6.097993
2.667600 -13.010400 6.138933
2.714400 -13.010400 6.151073
2.761200 -13.010400 6.189806
2.808000 -13.010400 6.190206
2.854800 -13.010400 6.187618
2.901600 -13.010400 6.190136
2.948400 -13.010400 6.197165
2.995200 -13.010400 6.215485
3.042000 -13.010400 6.240418
3.088800 -13.010400 6.241138
3.135600 -13.010400 6.249154
3.182400 -13.010400 6.270099
3.229200 -13.010400 6.307904
3.276000 -13.010400 6.327375
3.322800 -13.010400 6.327375
3.369600 -13.010400 6.344578
3.416400 -13.010400 6.353189
3.463200 -13.010400 6.353189
3.510000 -13.010400 6.377279
3.556800 -13.010400 6.385401
3.603600 -13.010400 6.412428
3.650400 -13.010400 6.423513
3.697200 -13.010400 6.430436
3.744000 -13.010400 6.451350
3.790800 -13.010400 6.462915
3.837600 -13.010400 6.471747
3.884400 -13.010400 6.483731
3.931200 -13.010400 6.513018
3.978000 -13.010400 6.545390
4.024800 -13.010400 6.555294
4.071600 -13.010400 6.601048
4.118400 -13.010400 6.610776
4.165200 -13.010400 6.631935
4.212000 -13.010400 6.637967
4.258800 -13.010400 6.660596
4.305600 -13.010400 6.679429
4.352400 -13.010400 6.694488
4.399200 -13.010400 6.703406
4.446000 -13.010400 6.733961
4.492800 -13.010400 6.768039
4.539600 -13.010400 6.787196
4.586400 -13.010400 6.807920
4.633200 -13.010400 6.841815
4.680000 -13.010400 6.851725
4.726800 -13.010400 6.877099
4.773600 -13.010400 6.915757
4.820400 -13.010400 6.928799
4.867200 -13.010400 6.945563
4.914000 -13.010400 6.982236
4.960800 -13.010400 7.005946
5.007600 -13.010400 7.030663
5.054400 -13.010400 7.047762
5.101200 -13.010400 7.071578
5.148000 -13.010400 7.083036
5.194800 -13.010400 7.109680
5.241600 -13.010400 7.123953
5.288400 -13.010400 7.145327
5.335200 -13.010400 7.178623
5.382000 -13.010400 7.272137
5.428800 -13.010400 7.337532
5.475600 -13.010400 7.386547
5.522400 -13.010400 7.413256
5.569200 -13.010400 7.450055
5.616000 -13.010400 7.459948
5.662800 -13.010400 7.479786
5.709600 -13.010400 7.521355
5.756400 -13.010400 7.536927
5.803200 -13.010400 7.576423
5.850000 -13.010400 7.654013
5.896800 -13.010400 7.675059
5.943600 -13.010400 7.693771
5.990400 -13.010400 7.766801
6.037200 -13.010400 7.814615
6.084000 -13.010400 7.862445
6.130800 -13.010400 7.939697
6.177600 -13.010400 8.004824
6.224400 -13.010400 8.039124
6.271200 -13.010400 8.082277
6.318000 -13.010400 8.155040
6.364800 -13.010400 8.229520
6.411600 -13.010400 8.285778
6.458400 -13.010400 8.386663
6.505200 -13.010400 8.490397
6.552000 -13.010400 8.582852
6.598800 -13.010400 8.683884
13.291200 -13.010400 7.598858
13.338000 -13.010400 7.612848
13.806000 -13.010400 7.652697
13.852800 -13.010400 7.651516
13.899600 -13.010400 7.655910
13.946400 -13.010400 7.648248
13.993200 -13.010400 7.644164
14.040000 -13.010400 7.641349
14.086800 -13.010400 7.644164
14.133600 -13.010400 7.648248
14.180400 -13.010400 7.646308
14.227200 -13.010400 7.648248
14.274000 -13.010400 7.650262
14.554800 -13.010400 7.734025
14.601600 -13.010400 7.742261
14.648400 -13.010400 7.742261
14.882400 -13.010400 7.751562
14.976000 -13.010400 7.750923
15.022800 -13.010400 7.725044
17.035200 -13.010400 4.352373
17.784000 -13.010400 0.934490
17.830800 -13.010400 0.735694
18.439200 -13.010400 -2.747570
-18.720000 -12.963600 0.000000
-18.673200 -12.963600 0.000000
-18.626400 -12.963600 0.000000
-18.579600 -12.963600 -15.001318
-18.532800 -12.963600 -15.002142
-18.486000 -12.963600 -14.996839
-18.439200 -12.963600 -14.967243
-18.392400 -12.963600 -14.943319
-18.345600 -12.963600 -14.946710
-18.298800 -12.963600 -14.935071
-18.252000 -12.963600 -14.927013
-18.205200 -12.963600 -14.909215
-18.158400 -12.963600 -14.892314
-18.111600 -12.963600 -14.891672
-18.064800 -12.963600 -14.866033
-18.018000 -12.963600 -14.794636
-17.971200 -12.963600 -14.778613
-17.924400 -12.963600 -14.778613
-17.877600 -12.963600 -14.740583
-17.830800 -12.963600 -14.724571
-17.784000 -12.963600 -14.718739
-17.737200 -12.963600 -14.691096
-17.690400 -12.963600 -14.674852
-17.643600 -12.963600 -14.670294
-17.596800 -12.963600 -14.636558
-17.550000 -12.963600 -14.611576
-17.503200 -12.963600 -14.593664
-17.456400 -12.963600 -14.563517
-17.409600 -12.963600 -14.550484
-17.362800 -12.963600 -14.541550
-17.316000 -12.963600 -14.503323
-17.269200 -12.963600 -14.464830
-17.222400 -12.963600 -14.430344
-17.175600 -12.963600 -14.378554
-17.128800 -12.963600 -14.365348
-17.082000 -12.963600 -14.355148
-17.035200 -12.963600 -14.317550
-16.988400 -12.963600 -14.329935
-16.941600 -12.963600 -14.304774
-16.894800 -12.963600 -14.299480
-16.848000 -12.963600 -14.277570
-16.801200 -12.963600 -14.275874
-16.754400 -12.963600 -14.264071
-16.707600 -12.963600 -14.238768
-16.660800 -12.963600 -14.147563
-16.614000 -12.963600 -14.143332
-16.567200 -12.963600 -14.096782
-16.520400 -12.963600 -14.048056
-16.473600 -12.963600 -13.917217
-16.426800 -12.963600 -13.852154
-16.380000 -12.963600 -13.806545
-15.163200 -12.963600 5.071430
-15.116400 -12.963600 5.121677
-15.069600 -12.963600 5.171139
-15.022800 -12.963600 5.178694
-14.976000 -12.963600 5.197816
-14.929200 -12.963600 5.242007
-14.882400 -12.963600 5.277958
-14.835600 -12.963600 5.300005
-14.788800 -12.963600 5.315977
-14.742000 -12.963600 5.323288
-14.695200 -12.963600 5.347918
-14.648400 -12.963600 5.365830
-14.601600 -12.963600 5.385221
-14.554800 -12.963600 5.395571
-14.508000 -12.963600 5.402685
-14.461200 -12.963600 5.408632
-14.414400 -12.963600 5.415906
-14.367600 -12.963600 5.425267
-14.320800 -12.963600 5.433500
-14.274000 -12.963600 5.437164
-14.227200 -12.963600 5.441050
-14.180400 -12.963600 5.444683
-14.133600 -12.963600 5.451228
-14.086800 -12.963600 5.464705
-14.040000 -12.963600 5.469333
-13.993200 -12.963600 5.473037
-13.946400 -12.963600 5.478789
-13.899600 -12.963600 5.497892
-13.852800 -12.963600 5.502981
-13.806000 -12.963600 5.521168
-13.759200 -12.963600 5.536667
-13.712400 -12.963600 5.565637
-13.665600 -12.963600 5.616126
-6.879600 -12.963600 7.732431
-6.832800 -12.963600 7.718224
-6.786000 -12.963600 7.662494
-6.739200 -12.963600 7.659584
-6.692400 -12.963600 7.659584
-6.645600 -12.963600 7.659584
-6.598800 -12.963600 7.645537
-6.552000 -12.963600 7.603902
-6.505200 -12.963600 7.571243
-6.458400 -12.963600 7.500826
-6.411600 -12.963600 7.457399
-6.364800 -12.963600 7.403441
-6.318000 -12.963600 7.378427
-6.271200 -12.963600 7.356379
-6.224400 -12.963600 7.304316
-6.177600 -12.963600 7.266154
-6.130800 -12.963600 7.230785
-6.084000 -12.963600 7.183666
-6.037200 -12.963600 7.150645
-5.990400 -12.963600 7.133978
-5.943600 -12.963600 7.109012
-5.896800 -12.963600 7.061503
-5.850000 -12.963600 7.028518
-5.803200 -12.963600 7.005177
-5.756400 -12.963600 6.996379
-5.709600 -12.963600 6.960544
-5.662800 -12.963600 6.912466
-5.616000 -12.963600 6.879496
-5.569200 -12.963600 6.863552
-5.522400 -12.963600 6.847232
-5.475600 -12.963600 6.828729
-5.428800 -12.963600 6.781079
-5.382000 -12.963600 6.725767
-5.335200 -12.963600 6.714442
-5.288400 -12.963600 6.698230
-5.241600 -12.963600 6.656404
-5.194800 -12.963600 6.646688
-5.148000 -12.963600 6.627326
-5.101200 -12.963600 6.613611
-5.054400 -12.963600 6.540899
-5.007600 -12.963600 6.528878
-4.960800 -12.963600 6.514377
-4.914000 -12.963600 6.491700
-4.867200 -12.963600 6.475452
-4.820400 -12.963600 6.453230
-4.773600 -12.963600 6.446199
-4.726800 -12.963600 6.416103
-4.680000 -12.963600 6.397260
-4.633200 -12.963600 6.387065
-4.586400 -12.963600 6.356745
-4.539600 -12.963600 6.338721
-4.492800 -12.963600 6.331830
-4.446000 -12.963600 6.309128
-4.399200 -12.963600 6.304335
-4.352400 -12.963600 6.281240
-4.305600 -12.963600 6.257493
-4.258800 -12.963600 6.236223
-4.212000 -12.963600 6.204077
-4.165200 -12.963600 6.174331
-4.118400 -12.963600 6.163826
-4.071600 -12.963600 6.142681
-4.024800 -12.963600 6.133183
-3.978000 -12.963600 6.088930
-3.931200 -12.963600 6.065668
-3.884400 -12.963600 6.065668
-3.837600 -12.963600 6.049048
-3.790800 -12.963600 6.049048
-3.744000 -12.963600 6.053224
-3.697200 -12.963600 6.053224
-3.650400 -12.963600 6.046846
-3.603600 -12.963600 6.042362
-3.556800 -12.963600 6.042362
-3.510000 -12.963600 6.026387
-3.463200 -12.963600 5.974322
-3.416400 -12.963600 5.943019
-3.369600 -12.963600 5.928293
-3.322800 -12.963600 5.917577
-3.276000 -12.963600 5.920335
-3.229200 -12.963600 5.917577
-3.182400 -12.963600 5.890035
-3.135600 -12.963600 5.882871
-3.088800 -12.963600 5.882914
-3.042000 -12.963600 5.873251
-2.995200 -12.963600 5.871684
-2.948400 -12.963600 5.864838
-2.901600 -12.963600 5.859263
-2.854800 -12.963600 5.862987
-2.808000 -12.963600 5.872758
-2.761200 -12.963600 5.872758
-2.714400 -12.963600 5.872758
-2.667600 -12.963600 5.872758
-2.620800 -12.963600 5.862848
-2.574000 -12.963600 5.849852
-2.527200 -12.963600 5.827758
-2.480400 -12.963600 5.801208
-2.433600 -12.963600 5.792639
-2.386800 -12.963600 5.801208
-2.340000 -12.963600 5.789544
-2.293200 -12.963600 5.785911
-2.246400 -12.963600 5.765004
-2.199600 -12.963600 5.755415
-2.152800 -12.963600 5.757997
-2.106000 -12.963600 5.753473
-2.059200 -12.963600 5.738494
-2.012400 -12.963600 5.737433
-1.965600 -12.963600 5.724630
-1.918800 -12.963600 5.724630
-1.872000 -12.963600 5.724371
-1.825200 -12.963600 5.724630
-1.778400 -12.963600 5.744117
-1.731600 -12.963600 5.752383
-1.684800 -12.963600 5.724630
-1.638000 -12.963600 5.709227
-1.591200 -12.963600 5.724371
-1.544400 -12.963600 5.728067
-1.497600 -12.963600 5.703727
-1.450800 -12.963600 5.710935
-1.404000 -12.963600 5.703727
-1.357200 -12.963600 5.702432
-1.310400 -12.963600 5.727307
-1.263600 -12.963600 5.729491
-1.216800 -12.963600 5.729529
-1.170000 -12.963600 5.729491
-1.123200 -12.963600 5.729491
-1.076400 -12.963600 5.729491
-1.029600 -12.963600 5.729529
-0.982800 -12.963600 5.682057
-0.936000 -12.963600 5.663255
-0.889200 -12.963600 5.661917
-0.842400 -12.963600 5.661917
-0.795600 -12.963600 5.678524
-0.748800 -12.963600 5.681576
-0.702000 -12.963600 5.689561
-0.655200 -12.963600 5.702749
-0.608400 -12.963600 5.707616
-0.561600 -12.963600 5.719433
-0.514800 -12.963600 5.750832
-0.468000 -12.963600 5.725703
-0.421200 -12.963600 5.725703
-0.374400 -12.963600 5.701398
-0.327600 -12.963600 5.701315
-0.280800 -12.963600 5.689417
-0.234000 -12.963600 5.686495
-0.187200 -12.963600 5.677721
-0.140400 -12.963600 5.686953
-0.093600 -12.963600 5.701315
-0.046800 -12.963600 5.706545
0.000000 -12.963600 5.726729
0.046800 -12.963600 5.732543
0.093600 -12.963600 5.726729
0.140400 -12.963600 5.705652
0.187200 -12.963600 5.703112
0.234000 -12.963600 5.695062
0.280800 -12.963600 5.690206
0.327600 -12.963600 5.684539
0.374400 -12.963600 5.679146
0.421200 -12.963600 5.681274
0.468000 -12.963600 5.692563
0.514800 -12.963600 5.692612
0.561600 -12.963600 5.692612
0.608400 -12.963600 5.697007
0.655200 -12.963600 5.697007
0.702000 -12.963600 5.706050
0.748800 -12.963600 5.760082
0.795600 -12.963600 5.762795
0.842400 -12.963600 5.789331
0.889200 -12.963600 5.820376
0.936000 -12.963600 5.828220
0.982800 -12.963600 5.839305
1.029600 -12.963600 5.839305
1.076400 -12.963600 5.820376
1.123200 -12.963600 5.820376
1.170000 -12.963600 5.808244
1.216800 -12.963600 5.832985
1.263600 -12.963600 5.833731
1.310400 -12.963600 5.878492
1.357200 -12.963600 5.879476
1.404000 -12.963600 5.885106
1.450800 -12.963600 5.896527
1.497600 -12.963600 5.896527
1.544400 -12.963600 5.896527
1.591200 -12.963600 5.884712
1.638000 -12.963600 5.874215
1.684800 -12.963600 5.882512
1.731600 -12.963600 5.889735
1.778400 -12.963600 5.891429
1.825200 -12.963600 5.933442
1.872000 -12.963600 5.936368
1.918800 -12.963600 5.936368
1.965600 -12.963600 5.936368
2.012400 -12.963600 5.937167
2.059200 -12.963600 5.957711
2.106000 -12.963600 5.957711
2.152800 -12.963600 5.980251
2.199600 -12.963600 6.020214
2.246400 -12.963600 6.022892
2.293200 -12.963600 6.035520
2.340000 -12.963600 6.026903
2.386800 -12.963600 6.032310
2.433600 -12.963600 6.033078
2.480400 -12.963600 6.032310
2.527200 -12.963600 6.056970
2.574000 -12.963600 6.072465
2.620800 -12.963600 6.096225
2.667600 -12.963600 6.125335
2.714400 -12.963600 6.126988
2.761200 -12.963600 6.151073
2.808000 -12.963600 6.162722
2.854800 -12.963600 6.151073
2.901600 -12.963600 6.155637
2.948400 -12.963600 6.151073
2.995200 -12.963600 6.171021
3.042000 -12.963600 6.186298
3.088800 -12.963600 6.202296
3.135600 -12.963600 6.240418
3.182400 -12.963600 6.250112
3.229200 -12.963600 6.296119
3.276000 -12.963600 6.322900
3.322800 -12.963600 6.322900
3.369600 -12.963600 6.337802
3.416400 -12.963600 6.350291
3.463200 -12.963600 6.353189
3.510000 -12.963600 6.375865
3.556800 -12.963600 6.378600
3.603600 -12.963600 6.410732
3.650400 -12.963600 6.417787
3.697200 -12.963600 6.423513
3.744000 -12.963600 6.447765
3.790800 -12.963600 6.460366
3.837600 -12.963600 6.471747
3.884400 -12.963600 6.483731
3.931200 -12.963600 6.513018
3.978000 -12.963600 6.531649
4.024800 -12.963600 6.548943
4.071600 -12.963600 6.594446
4.118400 -12.963600 6.610776
4.165200 -12.963600 6.631935
4.212000 -12.963600 6.637883
4.258800 -12.963600 6.660596
4.305600 -12.963600 6.684195
4.352400 -12.963600 6.690296
4.399200 -12.963600 6.695199
4.446000 -12.963600 6.730468
4.492800 -12.963600 6.767649
4.539600 -12.963600 6.787196
4.586400 -12.963600 6.807920
4.633200 -12.963600 6.831106
4.680000 -12.963600 6.851725
4.726800 -12.963600 6.867758
4.773600 -12.963600 6.886560
4.820400 -12.963600 6.915757
4.867200 -12.963600 6.928799
4.914000 -12.963600 6.962197
4.960800 -12.963600 7.004379
5.007600 -12.963600 7.025985
5.054400 -12.963600 7.045353
5.101200 -12.963600 7.071181
5.148000 -12.963600 7.081450
5.194800 -12.963600 7.100183
5.241600 -12.963600 7.116546
5.288400 -12.963600 7.123953
5.335200 -12.963600 7.159142
5.382000 -12.963600 7.251124
5.428800 -12.963600 7.332523
5.475600 -12.963600 7.365156
5.522400 -12.963600 7.411065
5.569200 -12.963600 7.431856
5.616000 -12.963600 7.450055
5.662800 -12.963600 7.468015
5.709600 -12.963600 7.527285
5.756400 -12.963600 7.547291
5.803200 -12.963600 7.580789
5.850000 -12.963600 7.628636
5.896800 -12.963600 7.679597
5.943600 -12.963600 7.716948
5.990400 -12.963600 7.782858
6.037200 -12.963600 7.820329
6.084000 -12.963600 7.878008
6.130800 -12.963600 7.980351
6.177600 -12.963600 8.012443
6.224400 -12.963600 8.041993
6.271200 -12.963600 8.086237
6.318000 -12.963600 8.155040
6.364800 -12.963600 8.264930
6.411600 -12.963600 8.386663
6.458400 -12.963600 8.486439
6.505200 -12.963600 8.505713
6.552000 -12.963600 8.617287
6.598800 -12.963600 8.783016
13.806000 -12.963600 7.645212
13.852800 -12.963600 7.647555
13.899600 -12.963600 7.655910
13.946400 -12.963600 7.651516
13.993200 -12.963600 7.645212
14.040000 -12.963600 7.645212
14.086800 -12.963600 7.650262
14.133600 -12.963600 7.658767
14.180400 -12.963600 7.652886
14.227200 -12.963600 7.652886
14.274000 -12.963600 7.659092
14.320800 -12.963600 7.659997
14.367600 -12.963600 7.683495
14.648400 -12.963600 7.742261
14.695200 -12.963600 7.753132
14.742000 -12.963600 7.754121
17.035200 -12.963600 4.460521
17.409600 -12.963600 2.936980
17.456400 -12.963600 2.743633
17.503200 -12.963600 2.572170
17.737200 -12.963600 1.261356
-18.720000 -12.916800 0.000000
-18.673200 -12.916800 0.000000
-18.626400 -12.916800 0.000000
-18.579600 -12.916800 -15.046906
-18.532800 -12.916800 -15.025609
-18.486000 -12.916800 -15.025609
-18.439200 -12.916800 -15.013929
-18.392400 -12.916800 -15.012033
-18.345600 -12.916800 -15.002142
-18.298800 -12.916800 -14.970805
-18.252000 -12.916800 -14.940075
-18.205200 -12.916800 -14.935071
-18.158400 -12.916800 -14.933105
-18.111600 -12.916800 -14.915737
-18.064800 -12.916800 -14.909215
-18.018000 -12.916800 -14.866033
-17.971200 -12.916800 -14.835518
-17.924400 -12.916800 -14.835518
-17.877600 -12.916800 -14.806238
-17.830800 -12.916800 -14.759523
-17.784000 -12.916800 -14.740583
-17.737200 -12.916800 -14.740135
-17.690400 -12.916800 -14.691096
-17.643600 -12.916800 -14.674852
-17.596800 -12.916800 -14.640519
-17.550000 -12.916800 -14.628524
-17.503200 -12.916800 -14.611576
-17.456400 -12.916800 -14.581130
-17.409600 -12.916800 -14.556760
-17.362800 -12.916800 -14.551016
-17.316000 -12.916800 -14.542245
-17.269200 -12.916800 -14.503323
-17.222400 -12.916800 -14.468405
-17.175600 -12.916800 -14.430344
-17.128800 -12.916800 -14.385479
-17.082000 -12.916800 -14.371327
-17.035200 -12.916800 -14.349033
-16.988400 -12.916800 -14.355148
-16.941600 -12.916800 -14.342173
-16.894800 -12.916800 -14.302268
-16.848000 -12.916800 -14.277570
-16.801200 -12.916800 -14.275874
-16.754400 -12.916800 -14.244560
-16.707600 -12.916800 -14.200563
-16.660800 -12.916800 -14.147062
-16.614000 -12.916800 -14.143332
-16.567200 -12.916800 -14.096782
-16.520400 -12.916800 -14.052360
-16.473600 -12.916800 -13.911543
-16.426800 -12.916800 -13.855746
-15.116400 -12.916800 5.142805
-15.069600 -12.916800 5.196292
-15.022800 -12.916800 5.202057
-14.976000 -12.916800 5.224234
-14.929200 -12.916800 5.273505
-14.882400 -12.916800 5.300005
-14.835600 -12.916800 5.317066
-14.788800 -12.916800 5.336846
-14.742000 -12.916800 5.357542
-14.695200 -12.916800 5.365830
-14.648400 -12.916800 5.386800
-14.601600 -12.916800 5.390655
-14.554800 -12.916800 5.397154
-14.508000 -12.916800 5.408199
-14.461200 -12.916800 5.410951
-14.414400 -12.916800 5.419662
-14.367600 -12.916800 5.425267
-14.320800 -12.916800 5.436231
-14.274000 -12.916800 5.438863
-14.227200 -12.916800 5.443867
-14.180400 -12.916800 5.446567
-14.133600 -12.916800 5.457940
-14.086800 -12.916800 5.465191
-14.040000 -12.916800 5.469722
-13.993200 -12.916800 5.473677
-13.946400 -12.916800 5.484613
-13.899600 -12.916800 5.497892
-13.852800 -12.916800 5.515409
-13.806000 -12.916800 5.536667
-13.759200 -12.916800 5.565637
-13.712400 -12.916800 5.645734
-6.879600 -12.916800 7.800128
-6.832800 -12.916800 7.785175
-6.786000 -12.916800 7.722594
-6.739200 -12.916800 7.718224
-6.692400 -12.916800 7.717759
-6.645600 -12.916800 7.694221
-6.598800 -12.916800 7.661828
-6.552000 -12.916800 7.622250
-6.505200 -12.916800 7.572497
-6.458400 -12.916800 7.508696
-6.411600 -12.916800 7.460266
-6.364800 -12.916800 7.412441
-6.318000 -12.916800 7.386603
-6.271200 -12.916800 7.368743
-6.224400 -12.916800 7.332117
-6.177600 -12.916800 7.304316
-6.130800 -12.916800 7.256697
-6.084000 -12.916800 7.212689
-6.037200 -12.916800 7.172337
-5.990400 -12.916800 7.136539
-5.943600 -12.916800 7.109012
-5.896800 -12.916800 7.068818
-5.850000 -12.916800 7.028518
-5.803200 -12.916800 7.002290
-5.756400 -12.916800 6.996379
-5.709600 -12.916800 6.953026
-5.662800 -12.916800 6.907092
-5.616000 -12.916800 6.884622
-5.569200 -12.916800 6.871801
-5.522400 -12.916800 6.860346
-5.475600 -12.916800 6.832454
-5.428800 -12.916800 6.784343
-5.382000 -12.916800 6.759460
-5.335200 -12.916800 6.724666
-5.288400 -12.916800 6.701933
-5.241600 -12.916800 6.678728
-5.194800 -12.916800 6.660582
-5.148000 -12.916800 6.627326
-5.101200 -12.916800 6.623968
-5.054400 -12.916800 6.549135
-5.007600 -12.916800 6.532345
-4.960800 -12.916800 6.521973
-4.914000 -12.916800 6.503254
-4.867200 -12.916800 6.482264
-4.820400 -12.916800 6.472417
-4.773600 -12.916800 6.446199
-4.726800 -12.916800 6.419494
-4.680000 -12.916800 6.397260
-4.633200 -12.916800 6.387065
-4.586400 -12.916800 6.347123
-4.539600 -12.916800 6.331717
-4.492800 -12.916800 6.324045
-4.446000 -12.916800 6.302847
-4.399200 -12.916800 6.275300
-4.352400 -12.916800 6.239152
-4.305600 -12.916800 6.216664
-4.258800 -12.916800 6.203085
-4.212000 -12.916800 6.174331
-4.165200 -12.916800 6.167678
-4.118400 -12.916800 6.151653
-4.071600 -12.916800 6.137143
-4.024800 -12.916800 6.127918
-3.978000 -12.916800 6.094350
-3.931200 -12.916800 6.066231
-3.884400 -12.916800 6.065668
-3.837600 -12.916800 6.053224
-3.790800 -12.916800 6.049048
-3.744000 -12.916800 6.046193
-3.697200 -12.916800 6.046193
-3.650400 -12.916800 6.042928
-3.603600 -12.916800 6.037507
-3.556800 -12.916800 6.038135
-3.510000 -12.916800 6.016186
-3.463200 -12.916800 5.952280
-3.416400 -12.916800 5.942130
-3.369600 -12.916800 5.931537
-3.322800 -12.916800 5.919146
-3.276000 -12.916800 5.923409
-3.229200 -12.916800 5.918993
-3.182400 -12.916800 5.900800
-3.135600 -12.916800 5.890615
-3.088800 -12.916800 5.890615
-3.042000 -12.916800 5.888077
-2.995200 -12.916800 5.882914
-2.948400 -12.916800 5.873251
-2.901600 -12.916800 5.868792
-2.854800 -12.916800 5.872758
-2.808000 -12.916800 5.878332
-2.761200 -12.916800 5.872758
-2.714400 -12.916800 5.872758
-2.667600 -12.916800 5.872758
-2.620800 -12.916800 5.862848
-2.574000 -12.916800 5.855579
-2.527200 -12.916800 5.825843
-2.480400 -12.916800 5.792639
-2.433600 -12.916800 5.789544
-2.386800 -12.916800 5.792821
-2.340000 -12.916800 5.789544
-2.293200 -12.916800 5.776843
-2.246400 -12.916800 5.757997
-2.199600 -12.916800 5.753473
-2.152800 -12.916800 5.754300
-2.106000 -12.916800 5.748449
-2.059200 -12.916800 5.737433
-2.012400 -12.916800 5.733666
-1.965600 -12.916800 5.723676
-1.918800 -12.916800 5.714663
-1.872000 -12.916800 5.724371
-1.825200 -12.916800 5.724371
-1.778400 -12.916800 5.752673
-1.731600 -12.916800 5.757680
-1.684800 -12.916800 5.752383
-1.638000 -12.916800 5.733995
-1.591200 -12.916800 5.733995
-1.544400 -12.916800 5.728067
-1.497600 -12.916800 5.710935
-1.450800 -12.916800 5.710935
-1.404000 -12.916800 5.703727
-1.357200 -12.916800 5.707832
-1.310400 -12.916800 5.727307
-1.263600 -12.916800 5.734255
-1.216800 -12.916800 5.734255
-1.170000 -12.916800 5.729491
-1.123200 -12.916800 5.728811
-1.076400 -12.916800 5.726958
-1.029600 -12.916800 5.720270
-0.982800 -12.916800 5.681644
-0.936000 -12.916800 5.652991
-0.889200 -12.916800 5.651735
-0.842400 -12.916800 5.651659
-0.795600 -12.916800 5.652338
-0.748800 -12.916800 5.651895
-0.702000 -12.916800 5.661917
-0.655200 -12.916800 5.685084
-0.608400 -12.916800 5.701398
-0.561600 -12.916800 5.702749
-0.514800 -12.916800 5.719433
-0.468000 -12.916800 5.703407
-0.421200 -12.916800 5.706148
-0.374400 -12.916800 5.696665
-0.327600 -12.916800 5.692153
-0.280800 -12.916800 5.689417
-0.234000 -12.916800 5.686495
-0.187200 -12.916800 5.686495
-0.140400 -12.916800 5.692153
-0.093600 -12.916800 5.701315
-0.046800 -12.916800 5.706545
0.000000 -12.916800 5.726729
0.046800 -12.916800 5.731639
0.093600 -12.916800 5.723263
0.140400 -12.916800 5.703112
0.187200 -12.916800 5.695062
0.234000 -12.916800 5.689608
0.280800 -12.916800 5.684539
0.327600 -12.916800 5.679237
0.374400 -12.916800 5.671823
0.421200 -12.916800 5.671823
0.468000 -12.916800 5.684539
0.514800 -12.916800 5.684539
0.561600 -12.916800 5.685731
0.608400 -12.916800 5.692563
0.655200 -12.916800 5.692563
0.702000 -12.916800 5.704198
0.748800 -12.916800 5.741457
0.795600 -12.916800 5.760427
0.842400 -12.916800 5.787241
0.889200 -12.916800 5.815690
0.936000 -12.916800 5.827838
0.982800 -12.916800 5.828220
1.029600 -12.916800 5.827838
1.076400 -12.916800 5.796430
1.123200 -12.916800 5.796430
1.170000 -12.916800 5.786422
1.216800 -12.916800 5.793733
1.263600 -12.916800 5.793733
1.310400 -12.916800 5.844408
1.357200 -12.916800 5.863292
1.404000 -12.916800 5.874215
1.450800 -12.916800 5.892890
1.497600 -12.916800 5.892890
1.544400 -12.916800 5.885395
1.591200 -12.916800 5.874215
1.638000 -12.916800 5.863919
1.684800 -12.916800 5.874215
1.731600 -12.916800 5.884712
1.778400 -12.916800 5.889335
1.825200 -12.916800 5.918512
1.872000 -12.916800 5.924515
1.918800 -12.916800 5.924825
1.965600 -12.916800 5.927417
2.012400 -12.916800 5.927417
2.059200 -12.916800 5.943768
2.106000 -12.916800 5.948053
2.152800 -12.916800 5.952197
2.199600 -12.916800 5.977465
2.246400 -12.916800 5.977607
2.293200 -12.916800 5.997858
2.340000 -12.916800 6.011969
2.386800 -12.916800 6.018356
2.433600 -12.916800 6.018356
2.480400 -12.916800 6.018356
2.527200 -12.916800 6.033078
2.574000 -12.916800 6.062915
2.620800 -12.916800 6.078318
2.667600 -12.916800 6.104484
2.714400 -12.916800 6.111535
2.761200 -12.916800 6.122954
2.808000 -12.916800 6.145143
2.854800 -12.916800 6.145143
2.901600 -12.916800 6.151073
2.948400 -12.916800 6.151073
2.995200 -12.916800 6.167112
3.042000 -12.916800 6.184366
3.088800 -12.916800 6.203145
3.135600 -12.916800 6.240418
3.182400 -12.916800 6.250112
3.229200 -12.916800 6.296119
3.276000 -12.916800 6.322900
3.322800 -12.916800 6.333488
3.369600 -12.916800 6.343989
3.416400 -12.916800 6.350110
3.463200 -12.916800 6.353189
3.510000 -12.916800 6.375091
3.556800 -12.916800 6.375865
3.603600 -12.916800 6.384735
3.650400 -12.916800 6.410732
3.697200 -12.916800 6.416002
3.744000 -12.916800 6.442526
3.790800 -12.916800 6.449998
3.837600 -12.916800 6.468727
3.884400 -12.916800 6.477058
3.931200 -12.916800 6.501937
3.978000 -12.916800 6.523141
4.024800 -12.916800 6.548148
4.071600 -12.916800 6.571683
4.118400 -12.916800 6.574396
4.165200 -12.916800 6.630792
4.212000 -12.916800 6.637967
4.258800 -12.916800 6.664446
4.305600 -12.916800 6.684195
4.352400 -12.916800 6.688730
4.399200 -12.916800 6.694796
4.446000 -12.916800 6.706730
4.492800 -12.916800 6.755443
4.539600 -12.916800 6.791243
4.586400 -12.916800 6.809305
4.633200 -12.916800 6.841815
4.680000 -12.916800 6.849201
4.726800 -12.916800 6.859698
4.773600 -12.916800 6.885402
4.820400 -12.916800 6.885402
4.867200 -12.916800 6.917444
4.914000 -12.916800 6.952571
4.960800 -12.916800 6.991175
5.007600 -12.916800 7.009867
5.054400 -12.916800 7.025985
5.101200 -12.916800 7.048769
5.148000 -12.916800 7.070263
5.194800 -12.916800 7.087989
5.241600 -12.916800 7.109680
5.288400 -12.916800 7.132111
5.335200 -12.916800 7.159142
5.382000 -12.916800 7.272137
5.428800 -12.916800 7.334505
5.475600 -12.916800 7.362126
5.522400 -12.916800 7.408731
5.569200 -12.916800 7.428618
5.616000 -12.916800 7.429941
5.662800 -12.916800 7.460980
5.709600 -12.916800 7.502353
5.756400 -12.916800 7.535672
5.803200 -12.916800 7.580789
5.850000 -12.916800 7.628636
5.896800 -12.916800 7.682546
5.943600 -12.916800 7.737353
5.990400 -12.916800 7.790172
6.037200 -12.916800 7.823347
6.084000 -12.916800 7.896702
6.130800 -12.916800 7.980351
6.177600 -12.916800 8.010739
6.224400 -12.916800 8.039124
6.271200 -12.916800 8.086237
6.318000 -12.916800 8.170473
6.364800 -12.916800 8.323989
6.411600 -12.916800 8.422365
6.458400 -12.916800 8.494467
6.505200 -12.916800 8.608841
6.552000 -12.916800 8.707143
6.598800 -12.916800 8.941600
13.712400 -12.916800 7.674745
14.040000 -12.916800 7.651516
14.086800 -12.916800 7.658767
14.133600 -12.916800 7.668598
14.180400 -12.916800 7.664666
14.227200 -12.916800 7.668598
14.274000 -12.916800 7.668598
14.320800 -12.916800 7.659997
14.695200 -12.916800 7.754121
14.742000 -12.916800 7.765632
17.362800 -12.916800 3.185787
17.409600 -12.916800 3.015367
17.456400 -12.916800 2.843156
-18.720000 -12.870000 0.000000
-18.673200 -12.870000 0.000000
-18.626400 -12.870000 0.000000
-18.579600 -12.870000 -15.049296
-18.532800 -12.870000 -15.030046
-18.486000 -12.870000 -15.030046
-18.439200 -12.870000 -15.025609
-18.392400 -12.870000 -15.013929
-18.345600 -12.870000 -15.007246
-18.298800 -12.870000 -14.994657
-18.252000 -12.870000 -14.970805
-18.205200 -12.870000 -14.940682
-18.158400 -12.870000 -14.935071
-18.111600 -12.870000 -14.931717
-18.064800 -12.870000 -14.931717
-18.018000 -12.870000 -14.909215
-17.971200 -12.870000 -14.892314
-17.924400 -12.870000 -14.858184
-17.877600 -12.870000 -14.813572
-17.830800 -12.870000 -14.806238
-17.784000 -12.870000 -14.751409
-17.737200 -12.870000 -14.740583
-17.690400 -12.870000 -14.718438
-17.643600 -12.870000 -14.690959
-17.596800 -12.870000 -14.641805
-17.550000 -12.870000 -14.640885
-17.503200 -12.870000 -14.628524
-17.456400 -12.870000 -14.581999
-17.409600 -12.870000 -14.561944
-17.362800 -12.870000 -14.556760
-17.316000 -12.870000 -14.550484
-17.269200 -12.870000 -14.542245
-17.222400 -12.870000 -14.489610
-17.175600 -12.870000 -14.464830
-17.128800 -12.870000 -14.430344
-17.082000 -12.870000 -14.386388
-17.035200 -12.870000 -14.357000
-16.988400 -12.870000 -14.367378
-16.941600 -12.870000 -14.357000
-16.894800 -12.870000 -14.357000
-16.848000 -12.870000 -14.299178
-16.801200 -12.870000 -14.275874
-16.754400 -12.870000 -14.259410
-16.707600 -12.870000 -14.200563
-16.660800 -12.870000 -14.146642
-16.614000 -12.870000 -14.134281
-16.567200 -12.870000 -14.096782
-16.520400 -12.870000 -14.048056
-16.473600 -12.870000 -13.902646
-15.256800 -12.870000 4.994482
-15.210000 -12.870000 5.064156
-15.163200 -12.870000 5.105736
-15.116400 -12.870000 5.178694
-15.069600 -12.870000 5.210356
-15.022800 -12.870000 5.224234
-14.976000 -12.870000 5.267556
-14.929200 -12.870000 5.282467
-14.882400 -12.870000 5.301752
-14.835600 -12.870000 5.323288
-14.788800 -12.870000 5.347918
-14.742000 -12.870000 5.360060
-14.695200 -12.870000 5.380909
-14.648400 -12.870000 5.388640
-14.601600 -12.870000 5.395716
-14.554800 -12.870000 5.398351
-14.508000 -12.870000 5.408199
-14.461200 -12.870000 5.410196
-14.414400 -12.870000 5.418768
-14.367600 -12.870000 5.425267
-14.320800 -12.870000 5.438863
-14.274000 -12.870000 5.441050
-14.227200 -12.870000 5.444683
-14.180400 -12.870000 5.448675
-14.133600 -12.870000 5.459879
-14.086800 -12.870000 5.470746
-14.040000 -12.870000 5.473037
-13.993200 -12.870000 5.479921
-13.946400 -12.870000 5.485554
-13.899600 -12.870000 5.500213
-13.852800 -12.870000 5.521480
-13.806000 -12.870000 5.541856
-13.759200 -12.870000 5.609420
-6.879600 -12.870000 7.828473
-6.832800 -12.870000 7.808388
-6.786000 -12.870000 7.785175
-6.739200 -12.870000 7.751136
-6.692400 -12.870000 7.751136
-6.645600 -12.870000 7.737116
-6.598800 -12.870000 7.705296
-6.552000 -12.870000 7.655342
-6.505200 -12.870000 7.586307
-6.458400 -12.870000 7.540235
-6.411600 -12.870000 7.490240
-6.364800 -12.870000 7.433086
-6.318000 -12.870000 7.390757
-6.271200 -12.870000 7.378427
-6.224400 -12.870000 7.345780
-6.177600 -12.870000 7.318060
-6.130800 -12.870000 7.269783
-6.084000 -12.870000 7.249509
-6.037200 -12.870000 7.183666
-5.990400 -12.870000 7.147939
-5.943600 -12.870000 7.110558
-5.896800 -12.870000 7.079211
-5.850000 -12.870000 7.045257
-5.803200 -12.870000 7.007774
-5.756400 -12.870000 6.996379
-5.709600 -12.870000 6.953026
-5.662800 -12.870000 6.899233
-5.616000 -12.870000 6.881121
-5.569200 -12.870000 6.863552
-5.522400 -12.870000 6.847232
-5.475600 -12.870000 6.819964
-5.428800 -12.870000 6.781079
-5.382000 -12.870000 6.756609
-5.335200 -12.870000 6.716319
-5.288400 -12.870000 6.698631
-5.241600 -12.870000 6.658249
-5.194800 -12.870000 6.656404
-5.148000 -12.870000 6.625726
-5.101200 -12.870000 6.608984
-5.054400 -12.870000 6.540899
-5.007600 -12.870000 6.532345
-4.960800 -12.870000 6.524538
-4.914000 -12.870000 6.514377
-4.867200 -12.870000 6.487164
-4.820400 -12.870000 6.473715
-4.773600 -12.870000 6.445819
-4.726800 -12.870000 6.419494
-4.680000 -12.870000 6.394137
-4.633200 -12.870000 6.347123
-4.586400 -12.870000 6.331717
-4.539600 -12.870000 6.305104
-4.492800 -12.870000 6.293944
-4.446000 -12.870000 6.257493
-4.399200 -12.870000 6.236223
-4.352400 -12.870000 6.216387
-4.305600 -12.870000 6.213950
-4.258800 -12.870000 6.171785
-4.212000 -12.870000 6.169938
-4.165200 -12.870000 6.163826
-4.118400 -12.870000 6.140946
-4.071600 -12.870000 6.137110
-4.024800 -12.870000 6.114782
-3.978000 -12.870000 6.094350
-3.931200 -12.870000 6.078491
-3.884400 -12.870000 6.066231
-3.837600 -12.870000 6.065668
-3.790800 -12.870000 6.053224
-3.744000 -12.870000 6.046497
-3.697200 -12.870000 6.049048
-3.650400 -12.870000 6.042362
-3.603600 -12.870000 6.030100
-3.556800 -12.870000 6.037507
-3.510000 -12.870000 6.014958
-3.463200 -12.870000 5.952280
-3.416400 -12.870000 5.939323
-3.369600 -12.870000 5.923409
-3.322800 -12.870000 5.920241
-3.276000 -12.870000 5.920335
-3.229200 -12.870000 5.911055
-3.182400 -12.870000 5.900538
-3.135600 -12.870000 5.888077
-3.088800 -12.870000 5.888077
-3.042000 -12.870000 5.882914
-2.995200 -12.870000 5.878332
-2.948400 -12.870000 5.873251
-2.901600 -12.870000 5.868792
-2.854800 -12.870000 5.868792
-2.808000 -12.870000 5.872758
-2.761200 -12.870000 5.867268
-2.714400 -12.870000 5.867268
-2.667600 -12.870000 5.845482
-2.620800 -12.870000 5.827758
-2.574000 -12.870000 5.825843
-2.527200 -12.870000 5.801208
-2.480400 -12.870000 5.778291
-2.433600 -12.870000 5.778291
-2.386800 -12.870000 5.789544
-2.340000 -12.870000 5.778291
-2.293200 -12.870000 5.764432
-2.246400 -12.870000 5.756779
-2.199600 -12.870000 5.739525
-2.152800 -12.870000 5.748691
-2.106000 -12.870000 5.738494
-2.059200 -12.870000 5.737056
-2.012400 -12.870000 5.723676
-1.965600 -12.870000 5.716978
-1.918800 -12.870000 5.714663
-1.872000 -12.870000 5.716978
-1.825200 -12.870000 5.724371
-1.778400 -12.870000 5.744117
-1.731600 -12.870000 5.757680
-1.684800 -12.870000 5.752383
-1.638000 -12.870000 5.752383
-1.591200 -12.870000 5.733995
-1.544400 -12.870000 5.728067
-1.497600 -12.870000 5.711123
-1.450800 -12.870000 5.724011
-1.404000 -12.870000 5.708232
-1.357200 -12.870000 5.710935
-1.310400 -12.870000 5.729491
-1.263600 -12.870000 5.734255
-1.216800 -12.870000 5.735009
-1.170000 -12.870000 5.734255
-1.123200 -12.870000 5.729491
-1.076400 -12.870000 5.724657
-1.029600 -12.870000 5.703596
-0.982800 -12.870000 5.678524
-0.936000 -12.870000 5.652991
-0.889200 -12.870000 5.651659
-0.842400 -12.870000 5.637752
-0.795600 -12.870000 5.651659
-0.748800 -12.870000 5.637752
-0.702000 -12.870000 5.651659
-0.655200 -12.870000 5.681337
-0.608400 -12.870000 5.683650
-0.561600 -12.870000 5.689561
-0.514800 -12.870000 5.703407
-0.468000 -12.870000 5.689417
-0.421200 -12.870000 5.696665
-0.374400 -12.870000 5.692153
-0.327600 -12.870000 5.689417
-0.280800 -12.870000 5.689417
-0.234000 -12.870000 5.692153
-0.187200 -12.870000 5.692153
-0.140400 -12.870000 5.701315
-0.093600 -12.870000 5.701315
-0.046800 -12.870000 5.706545
0.000000 -12.870000 5.715998
0.046800 -12.870000 5.720505
0.093600 -12.870000 5.709531
0.140400 -12.870000 5.689608
0.187200 -12.870000 5.689608
0.234000 -12.870000 5.689608
0.280800 -12.870000 5.681274
0.327600 -12.870000 5.679146
0.374400 -12.870000 5.663757
0.421200 -12.870000 5.663757
0.468000 -12.870000 5.671823
0.514800 -12.870000 5.675325
0.561600 -12.870000 5.679237
0.608400 -12.870000 5.675325
0.655200 -12.870000 5.679942
0.702000 -12.870000 5.692563
0.748800 -12.870000 5.735022
0.795600 -12.870000 5.760427
0.842400 -12.870000 5.785283
0.889200 -12.870000 5.793442
0.936000 -12.870000 5.815690
0.982800 -12.870000 5.815690
1.029600 -12.870000 5.805879
1.076400 -12.870000 5.793442
1.123200 -12.870000 5.793733
1.170000 -12.870000 5.786422
1.216800 -12.870000 5.793733
1.263600 -12.870000 5.793988
1.310400 -12.870000 5.844408
1.357200 -12.870000 5.863292
1.404000 -12.870000 5.870733
1.450800 -12.870000 5.879476
1.497600 -12.870000 5.879476
1.544400 -12.870000 5.869264
1.591200 -12.870000 5.865714
1.638000 -12.870000 5.861861
1.684800 -12.870000 5.867349
1.731600 -12.870000 5.876644
1.778400 -12.870000 5.880702
1.825200 -12.870000 5.902248
1.872000 -12.870000 5.924515
1.918800 -12.870000 5.924515
1.965600 -12.870000 5.924515
2.012400 -12.870000 5.924515
2.059200 -12.870000 5.937927
2.106000 -12.870000 5.936368
2.152800 -12.870000 5.935324
2.199600 -12.870000 5.948053
2.246400 -12.870000 5.952197
2.293200 -12.870000 5.977607
2.340000 -12.870000 5.997858
2.386800 -12.870000 6.017265
2.433600 -12.870000 6.017723
2.480400 -12.870000 6.018356
2.527200 -12.870000 6.027605
2.574000 -12.870000 6.048463
2.620800 -12.870000 6.074706
2.667600 -12.870000 6.110023
2.714400 -12.870000 6.113586
2.761200 -12.870000 6.120146
2.808000 -12.870000 6.136949
2.854800 -12.870000 6.136949
2.901600 -12.870000 6.140043
2.948400 -12.870000 6.142964
2.995200 -12.870000 6.145143
3.042000 -12.870000 6.171481
3.088800 -12.870000 6.194942
3.135600 -12.870000 6.224675
3.182400 -12.870000 6.250112
3.229200 -12.870000 6.293127
3.276000 -12.870000 6.306369
3.322800 -12.870000 6.313760
3.369600 -12.870000 6.336805
3.416400 -12.870000 6.345146
3.463200 -12.870000 6.353189
3.510000 -12.870000 6.363620
3.556800 -12.870000 6.366467
3.603600 -12.870000 6.381377
3.650400 -12.870000 6.405882
3.697200 -12.870000 6.409341
3.744000 -12.870000 6.429699
3.790800 -12.870000 6.449998
3.837600 -12.870000 6.468727
3.884400 -12.870000 6.471747
3.931200 -12.870000 6.498348
3.978000 -12.870000 6.513018
4.024800 -12.870000 6.546307
4.071600 -12.870000 6.555294
4.118400 -12.870000 6.562256
4.165200 -12.870000 6.573899
4.212000 -12.870000 6.612445
4.258800 -12.870000 6.645432
4.305600 -12.870000 6.676379
4.352400 -12.870000 6.678213
4.399200 -12.870000 6.684195
4.446000 -12.870000 6.695199
4.492800 -12.870000 6.736566
4.539600 -12.870000 6.770476
4.586400 -12.870000 6.798039
4.633200 -12.870000 6.825914
4.680000 -12.870000 6.845648
4.726800 -12.870000 6.851725
4.773600 -12.870000 6.851725
4.820400 -12.870000 6.862017
4.867200 -12.870000 6.901355
4.914000 -12.870000 6.922265
4.960800 -12.870000 6.991175
5.007600 -12.870000 7.016518
5.054400 -12.870000 7.036964
5.101200 -12.870000 7.048769
5.148000 -12.870000 7.069950
5.194800 -12.870000 7.081450
5.241600 -12.870000 7.121797
5.288400 -12.870000 7.140322
5.335200 -12.870000 7.159142
5.382000 -12.870000 7.268094
5.428800 -12.870000 7.324642
5.475600 -12.870000 7.340281
5.522400 -12.870000 7.389110
5.569200 -12.870000 7.406031
5.616000 -12.870000 7.412061
5.662800 -12.870000 7.450055
5.709600 -12.870000 7.479786
5.756400 -12.870000 7.510792
5.803200 -12.870000 7.576423
5.850000 -12.870000 7.654013
5.896800 -12.870000 7.684981
5.943600 -12.870000 7.736141
5.990400 -12.870000 7.790172
6.037200 -12.870000 7.836765
6.084000 -12.870000 7.915336
6.130800 -12.870000 7.981064
6.177600 -12.870000 8.012443
6.224400 -12.870000 8.041993
6.271200 -12.870000 8.123702
6.318000 -12.870000 8.185847
6.364800 -12.870000 8.386663
6.411600 -12.870000 8.448761
6.458400 -12.870000 8.504231
6.505200 -12.870000 8.617287
6.552000 -12.870000 8.915098
6.598800 -12.870000 8.974647
13.993200 -12.870000 7.664666
14.040000 -12.870000 7.664666
14.086800 -12.870000 7.683495
14.133600 -12.870000 7.702240
14.180400 -12.870000 7.683495
14.227200 -12.870000 7.688050
14.274000 -12.870000 7.683495
14.461200 -12.870000 7.694642
14.508000 -12.870000 7.701805
14.695200 -12.870000 7.762482
14.742000 -12.870000 7.762512
14.788800 -12.870000 7.753132
14.835600 -12.870000 7.755364
14.976000 -12.870000 7.743729
15.022800 -12.870000 7.733285
15.069600 -12.870000 7.733285
15.116400 -12.870000 7.710515
17.316000 -12.870000 3.496904
17.784000 -12.870000 1.288803
18.579600 -12.870000 0.000000
-18.720000 -12.823200 0.000000
-18.673200 -12.823200 0.000000
-18.626400 -12.823200 0.000000
-18.579600 -12.823200 -15.092118
-18.532800 -12.823200 -15.054809
-18.486000 -12.823200 -15.046906
-18.439200 -12.823200 -15.037526
-18.392400 -12.823200 -15.025609
-18.345600 -12.823200 -15.013929
-18.298800 -12.823200 -14.998859
-18.252000 -12.823200 -14.991668
-18.205200 -12.823200 -14.962438
-18.158400 -12.823200 -14.935071
-18.111600 -12.823200 -14.931717
-18.064800 -12.823200 -14.931717
-18.018000 -12.823200 -14.907419
-17.971200 -12.823200 -14.893352
-17.924400 -12.823200 -14.866033
-17.877600 -12.823200 -14.849115
-17.830800 -12.823200 -14.849115
-17.784000 -12.823200 -14.805340
-17.737200 -12.823200 -14.772897
-17.690400 -12.823200 -14.753100
-17.643600 -12.823200 -14.718438
-17.596800 -12.823200 -14.667026
-17.550000 -12.823200 -14.663325
-17.503200 -12.823200 -14.663094
-17.456400 -12.823200 -14.593664
-17.409600 -12.823200 -14.578758
-17.362800 -12.823200 -14.568985
-17.316000 -12.823200 -14.562065
-17.269200 -12.823200 -14.550484
-17.222400 -12.823200 -14.548547
-17.175600 -12.823200 -14.479469
-17.128800 -12.823200 -14.464830
-17.082000 -12.823200 -14.439313
-17.035200 -12.823200 -14.383070
-16.988400 -12.823200 -14.389395
-16.941600 -12.823200 -14.383070
-16.894800 -12.823200 -14.374846
-16.848000 -12.823200 -14.302268
-16.801200 -12.823200 -14.264071
-16.754400 -12.823200 -14.218785
-16.707600 -12.823200 -14.170624
-16.660800 -12.823200 -14.134421
-16.614000 -12.823200 -14.085840
-16.567200 -12.823200 -14.042560
-16.520400 -12.823200 -13.933835
-16.473600 -12.823200 -13.832063
-15.256800 -12.823200 5.050072
-15.210000 -12.823200 5.090503
-15.163200 -12.823200 5.157247
-15.116400 -12.823200 5.196687
-15.069600 -12.823200 5.218004
-15.022800 -12.823200 5.252526
-14.976000 -12.823200 5.279787
-14.929200 -12.823200 5.293729
-14.882400 -12.823200 5.317066
-14.835600 -12.823200 5.338501
-14.788800 -12.823200 5.357542
-14.742000 -12.823200 5.362523
-14.695200 -12.823200 5.388640
-14.648400 -12.823200 5.395895
-14.601600 -12.823200 5.408199
-14.554800 -12.823200 5.410196
-14.508000 -12.823200 5.410951
-14.461200 -12.823200 5.415307
-14.414400 -12.823200 5.425533
-14.367600 -12.823200 5.431971
-14.320800 -12.823200 5.441050
-14.274000 -12.823200 5.444683
-14.227200 -12.823200 5.448675
-14.180400 -12.823200 5.459879
-14.133600 -12.823200 5.465191
-14.086800 -12.823200 5.473037
-14.040000 -12.823200 5.478789
-13.993200 -12.823200 5.484613
-13.946400 -12.823200 5.494575
-13.899600 -12.823200 5.515409
-13.852800 -12.823200 5.528915
-13.806000 -12.823200 5.563006
-13.759200 -12.823200 5.645734
-6.879600 -12.823200 7.862669
-6.832800 -12.823200 7.828473
-6.786000 -12.823200 7.808030
-6.739200 -12.823200 7.793833
-6.692400 -12.823200 7.782407
-6.645600 -12.823200 7.751372
-6.598800 -12.823200 7.737116
-6.552000 -12.823200 7.670881
-6.505200 -12.823200 7.598074
-6.458400 -12.823200 7.545801
-6.411600 -12.823200 7.497256
-6.364800 -12.823200 7.464994
-6.318000 -12.823200 7.403441
-6.271200 -12.823200 7.384973
-6.224400 -12.823200 7.359371
-6.177600 -12.823200 7.327571
-6.130800 -12.823200 7.280886
-6.084000 -12.823200 7.249509
-6.037200 -12.823200 7.190999
-5.990400 -12.823200 7.151835
-5.943600 -12.823200 7.110558
-5.896800 -12.823200 7.087192
-5.850000 -12.823200 7.048172
-5.803200 -12.823200 7.031544
-5.756400 -12.823200 7.007774
-5.709600 -12.823200 6.962594
-5.662800 -12.823200 6.907092
-5.616000 -12.823200 6.887116
-5.569200 -12.823200 6.866225
-5.522400 -12.823200 6.828729
-5.475600 -12.823200 6.789002
-5.428800 -12.823200 6.778203
-5.382000 -12.823200 6.759460
-5.335200 -12.823200 6.724666
-5.288400 -12.823200 6.698631
-5.241600 -12.823200 6.656404
-5.194800 -12.823200 6.656404
-5.148000 -12.823200 6.625726
-5.101200 -12.823200 6.623968
-5.054400 -12.823200 6.582764
-5.007600 -12.823200 6.563491
-4.960800 -12.823200 6.537903
-4.914000 -12.823200 6.525446
-4.867200 -12.823200 6.501402
-4.820400 -12.823200 6.476068
-4.773600 -12.823200 6.435749
-4.726800 -12.823200 6.418496
-4.680000 -12.823200 6.397260
-4.633200 -12.823200 6.347123
-4.586400 -12.823200 6.327700
-4.539600 -12.823200 6.302847
-4.492800 -12.823200 6.268684
-4.446000 -12.823200 6.257493
-4.399200 -12.823200 6.236223
-4.352400 -12.823200 6.216387
-4.305600 -12.823200 6.203085
-4.258800 -12.823200 6.167524
-4.212000 -12.823200 6.169362
-4.165200 -12.823200 6.146782
-4.118400 -12.823200 6.137143
-4.071600 -12.823200 6.137110
-4.024800 -12.823200 6.114782
-3.978000 -12.823200 6.096030
-3.931200 -12.823200 6.066231
-3.884400 -12.823200 6.078491
-3.837600 -12.823200 6.066231
-3.790800 -12.823200 6.038135
-3.744000 -12.823200 6.038135
-3.697200 -12.823200 6.046497
-3.650400 -12.823200 6.038135
-3.603600 -12.823200 6.027175
-3.556800 -12.823200 6.016400
-3.510000 -12.823200 6.009039
-3.463200 -12.823200 5.942130
-3.416400 -12.823200 5.933623
-3.369600 -12.823200 5.924069
-3.322800 -12.823200 5.920335
-3.276000 -12.823200 5.920241
-3.229200 -12.823200 5.911055
-3.182400 -12.823200 5.900538
-3.135600 -12.823200 5.888077
-3.088800 -12.823200 5.885519
-3.042000 -12.823200 5.882871
-2.995200 -12.823200 5.878332
-2.948400 -12.823200 5.878332
-2.901600 -12.823200 5.871903
-2.854800 -12.823200 5.871903
-2.808000 -12.823200 5.878332
-2.761200 -12.823200 5.867268
-2.714400 -12.823200 5.834158
-2.667600 -12.823200 5.807792
-2.620800 -12.823200 5.799928
-2.574000 -12.823200 5.802580
-2.527200 -12.823200 5.796886
-2.480400 -12.823200 5.764432
-2.433600 -12.823200 5.776843
-2.386800 -12.823200 5.776843
-2.340000 -12.823200 5.771671
-2.293200 -12.823200 5.760594
-2.246400 -12.823200 5.754300
-2.199600 -12.823200 5.744948
-2.152800 -12.823200 5.748691
-2.106000 -12.823200 5.738494
-2.059200 -12.823200 5.733666
-2.012400 -12.823200 5.721932
-1.965600 -12.823200 5.721932
-1.918800 -12.823200 5.714163
-1.872000 -12.823200 5.714663
-1.825200 -12.823200 5.721932
-1.778400 -12.823200 5.724371
-1.731600 -12.823200 5.724630
-1.684800 -12.823200 5.733995
-1.638000 -12.823200 5.730293
-1.591200 -12.823200 5.720429
-1.544400 -12.823200 5.715871
-1.497600 -12.823200 5.711123
-1.450800 -12.823200 5.710935
-1.404000 -12.823200 5.708232
-1.357200 -12.823200 5.708232
-1.310400 -12.823200 5.727307
-1.263600 -12.823200 5.734929
-1.216800 -12.823200 5.745306
-1.170000 -12.823200 5.735009
-1.123200 -12.823200 5.732230
-1.076400 -12.823200 5.724657
-1.029600 -12.823200 5.711660
-0.982800 -12.823200 5.681684
-0.936000 -12.823200 5.658178
-0.889200 -12.823200 5.651659
-0.842400 -12.823200 5.637752
-0.795600 -12.823200 5.645402
-0.748800 -12.823200 5.637752
-0.702000 -12.823200 5.646111
-0.655200 -12.823200 5.651895
-0.608400 -12.823200 5.679382
-0.561600 -12.823200 5.683650
-0.514800 -12.823200 5.696665
-0.468000 -12.823200 5.689417
-0.421200 -12.823200 5.696665
-0.374400 -12.823200 5.692153
-0.327600 -12.823200 5.692153
-0.280800 -12.823200 5.701315
-0.234000 -12.823200 5.702065
-0.187200 -12.823200 5.701315
-0.140400 -12.823200 5.701315
-0.093600 -12.823200 5.692153
-0.046800 -12.823200 5.702065
0.000000 -12.823200 5.705640
0.046800 -12.823200 5.705640
0.093600 -12.823200 5.689608
0.140400 -12.823200 5.681747
0.187200 -12.823200 5.681274
0.234000 -12.823200 5.679146
0.280800 -12.823200 5.666984
0.327600 -12.823200 5.663757
0.374400 -12.823200 5.658112
0.421200 -12.823200 5.656153
0.468000 -12.823200 5.659687
0.514800 -12.823200 5.663757
0.561600 -12.823200 5.669456
0.608400 -12.823200 5.667371
0.655200 -12.823200 5.674657
0.702000 -12.823200 5.704198
0.748800 -12.823200 5.738479
0.795600 -12.823200 5.760427
0.842400 -12.823200 5.782398
0.889200 -12.823200 5.785283
0.936000 -12.823200 5.803855
0.982800 -12.823200 5.793442
1.029600 -12.823200 5.785283
1.076400 -12.823200 5.762520
1.123200 -12.823200 5.765888
1.170000 -12.823200 5.765888
1.216800 -12.823200 5.779800
1.263600 -12.823200 5.781344
1.310400 -12.823200 5.798641
1.357200 -12.823200 5.846320
1.404000 -12.823200 5.851670
1.450800 -12.823200 5.865714
1.497600 -12.823200 5.866757
1.544400 -12.823200 5.849226
1.591200 -12.823200 5.849226
1.638000 -12.823200 5.849226
1.684800 -12.823200 5.849226
1.731600 -12.823200 5.863919
1.778400 -12.823200 5.869264
1.825200 -12.823200 5.891019
1.872000 -12.823200 5.905935
1.918800 -12.823200 5.905935
1.965600 -12.823200 5.918512
2.012400 -12.823200 5.921344
2.059200 -12.823200 5.934820
2.106000 -12.823200 5.934820
2.152800 -12.823200 5.934820
2.199600 -12.823200 5.945514
2.246400 -12.823200 5.948709
2.293200 -12.823200 5.971965
2.340000 -12.823200 5.994851
2.386800 -12.823200 5.998979
2.433600 -12.823200 6.017723
2.480400 -12.823200 6.024142
2.527200 -12.823200 6.032310
2.574000 -12.823200 6.062915
2.620800 -12.823200 6.078875
2.667600 -12.823200 6.104484
2.714400 -12.823200 6.110023
2.761200 -12.823200 6.110023
2.808000 -12.823200 6.125335
2.854800 -12.823200 6.131203
2.901600 -12.823200 6.136949
2.948400 -12.823200 6.142964
2.995200 -12.823200 6.149326
3.042000 -12.823200 6.171481
3.088800 -12.823200 6.188360
3.135600 -12.823200 6.212756
3.182400 -12.823200 6.249187
3.229200 -12.823200 6.292074
3.276000 -12.823200 6.306369
3.322800 -12.823200 6.307904
3.369600 -12.823200 6.322517
3.416400 -12.823200 6.343989
3.463200 -12.823200 6.359990
3.510000 -12.823200 6.359990
3.556800 -12.823200 6.355419
3.603600 -12.823200 6.367546
3.650400 -12.823200 6.381377
3.697200 -12.823200 6.382924
3.744000 -12.823200 6.416002
3.790800 -12.823200 6.442526
3.837600 -12.823200 6.458816
3.884400 -12.823200 6.468727
3.931200 -12.823200 6.488546
3.978000 -12.823200 6.510574
4.024800 -12.823200 6.548148
4.071600 -12.823200 6.570439
4.118400 -12.823200 6.571683
4.165200 -12.823200 6.571683
4.212000 -12.823200 6.582372
4.258800 -12.823200 6.631500
4.305600 -12.823200 6.667012
4.352400 -12.823200 6.672580
4.399200 -12.823200 6.678356
4.446000 -12.823200 6.688730
4.492800 -12.823200 6.736566
4.539600 -12.823200 6.768039
4.586400 -12.823200 6.787196
4.633200 -12.823200 6.809305
4.680000 -12.823200 6.825914
4.726800 -12.823200 6.841815
4.773600 -12.823200 6.847916
4.820400 -12.823200 6.851725
4.867200 -12.823200 6.885402
4.914000 -12.823200 6.933345
4.960800 -12.823200 6.977352
5.007600 -12.823200 7.016518
5.054400 -12.823200 7.036964
5.101200 -12.823200 7.045353
5.148000 -12.823200 7.068263
5.194800 -12.823200 7.069950
5.241600 -12.823200 7.100844
5.288400 -12.823200 7.121797
5.335200 -12.823200 7.154979
5.382000 -12.823200 7.234698
5.428800 -12.823200 7.300543
5.475600 -12.823200 7.334505
5.522400 -12.823200 7.372110
5.569200 -12.823200 7.389110
5.616000 -12.823200 7.405072
5.662800 -12.823200 7.429941
5.709600 -12.823200 7.479786
5.756400 -12.823200 7.510792
5.803200 -12.823200 7.574530
5.850000 -12.823200 7.606641
5.896800 -12.823200 7.675059
5.943600 -12.823200 7.696348
5.990400 -12.823200 7.770830
6.037200 -12.823200 7.819449
6.084000 -12.823200 7.874757
6.130800 -12.823200 7.933861
6.177600 -12.823200 7.986031
6.224400 -12.823200 8.039124
6.271200 -12.823200 8.086610
6.318000 -12.823200 8.168283
6.364800 -12.823200 8.314003
6.411600 -12.823200 8.422365
6.458400 -12.823200 8.492313
6.505200 -12.823200 8.646943
6.552000 -12.823200 8.932129
6.598800 -12.823200 9.134200
13.852800 -12.823200 7.634098
13.899600 -12.823200 7.690973
13.946400 -12.823200 7.694973
13.993200 -12.823200 7.701347
14.040000 -12.823200 7.701347
14.086800 -12.823200 7.718612
14.133600 -12.823200 7.723520
14.180400 -12.823200 7.698199
14.320800 -12.823200 7.675044
14.367600 -12.823200 7.683495
14.414400 -12.823200 7.681644
14.461200 -12.823200 7.681644
14.648400 -12.823200 7.751426
14.695200 -12.823200 7.775243
14.742000 -12.823200 7.781523
14.788800 -12.823200 7.782733
14.835600 -12.823200 7.781523
14.976000 -12.823200 7.740036
15.022800 -12.823200 7.733285
15.069600 -12.823200 7.733285
16.052400 -12.823200 6.355384
17.316000 -12.823200 3.636454
17.362800 -12.823200 3.410509
17.737200 -12.823200 1.693102
18.579600 -12.823200 0.000000
-18.720000 -12.776400 0.000000
-18.673200 -12.776400 0.000000
-18.626400 -12.776400 0.000000
-18.579600 -12.776400 -15.111868
-18.532800 -12.776400 -15.099025
-18.486000 -12.776400 -15.081329
-18.439200 -12.776400 -15.054809
-18.392400 -12.776400 -15.037526
-18.345600 -12.776400 -15.025609
-18.298800 -12.776400 -15.013929
-18.252000 -12.776400 -14.998859
-18.205200 -12.776400 -14.991668
-18.158400 -12.776400 -14.962438
-18.111600 -12.776400 -14.935071
-18.064800 -12.776400 -14.933105
-18.018000 -12.776400 -14.907372
-17.971200 -12.776400 -14.893352
-17.924400 -12.776400 -14.891426
-17.877600 -12.776400 -14.870180
-17.830800 -12.776400 -14.870180
-17.784000 -12.776400 -14.840136
-17.737200 -12.776400 -14.813572
-17.690400 -12.776400 -14.796806
-17.643600 -12.776400 -14.753100
-17.596800 -12.776400 -14.701191
-17.550000 -12.776400 -14.681955
-17.503200 -12.776400 -14.667026
-17.456400 -12.776400 -14.642431
-17.409600 -12.776400 -14.593664
-17.362800 -12.776400 -14.581999
-17.316000 -12.776400 -14.578758
-17.269200 -12.776400 -14.556091
-17.222400 -12.776400 -14.556009
-17.175600 -12.776400 -14.548547
-17.128800 -12.776400 -14.497721
-17.082000 -12.776400 -14.479469
-17.035200 -12.776400 -14.424335
-16.988400 -12.776400 -14.416617
-16.941600 -12.776400 -14.389395
-16.894800 -12.776400 -14.386388
-16.848000 -12.776400 -14.357000
-16.801200 -12.776400 -14.275874
-16.754400 -12.776400 -14.244560
-16.707600 -12.776400 -14.200563
-16.660800 -12.776400 -14.143332
-16.614000 -12.776400 -14.088728
-16.567200 -12.776400 -14.070399
-16.520400 -12.776400 -13.970355
-15.303600 -12.776400 5.039688
-15.256800 -12.776400 5.064156
-15.210000 -12.776400 5.107781
-15.163200 -12.776400 5.192362
-15.116400 -12.776400 5.212258
-15.069600 -12.776400 5.231385
-15.022800 -12.776400 5.263486
-14.976000 -12.776400 5.292392
-14.929200 -12.776400 5.302076
-14.882400 -12.776400 5.323288
-14.835600 -12.776400 5.339227
-14.788800 -12.776400 5.357790
-14.742000 -12.776400 5.362523
-14.695200 -12.776400 5.388658
-14.648400 -12.776400 5.397154
-14.601600 -12.776400 5.408199
-14.554800 -12.776400 5.410196
-14.508000 -12.776400 5.410951
-14.461200 -12.776400 5.415307
-14.414400 -12.776400 5.423997
-14.367600 -12.776400 5.425533
-14.320800 -12.776400 5.438863
-14.274000 -12.776400 5.443948
-14.227200 -12.776400 5.448675
-14.180400 -12.776400 5.456842
-14.133600 -12.776400 5.470746
-14.086800 -12.776400 5.475054
-14.040000 -12.776400 5.479999
-13.993200 -12.776400 5.494575
-13.946400 -12.776400 5.518154
-13.899600 -12.776400 5.521480
-13.852800 -12.776400 5.536980
-13.806000 -12.776400 5.609420
-6.879600 -12.776400 7.969951
-6.832800 -12.776400 7.887938
-6.786000 -12.776400 7.843639
-6.739200 -12.776400 7.822865
-6.692400 -12.776400 7.808388
-6.645600 -12.776400 7.790794
-6.598800 -12.776400 7.761690
-6.552000 -12.776400 7.695908
-6.505200 -12.776400 7.623205
-6.458400 -12.776400 7.567311
-6.411600 -12.776400 7.508696
-6.364800 -12.776400 7.497256
-6.318000 -12.776400 7.424095
-6.271200 -12.776400 7.397351
-6.224400 -12.776400 7.368743
-6.177600 -12.776400 7.337774
-6.130800 -12.776400 7.285293
-6.084000 -12.776400 7.256591
-6.037200 -12.776400 7.218151
-5.990400 -12.776400 7.156730
-5.943600 -12.776400 7.110558
-5.896800 -12.776400 7.087349
-5.850000 -12.776400 7.048032
-5.803200 -12.776400 7.031894
-5.756400 -12.776400 7.008097
-5.709600 -12.776400 6.962594
-5.662800 -12.776400 6.919575
-5.616000 -12.776400 6.890906
-5.569200 -12.776400 6.861552
-5.522400 -12.776400 6.826479
-5.475600 -12.776400 6.789002
-5.428800 -12.776400 6.781079
-5.382000 -12.776400 6.760230
-5.335200 -12.776400 6.724666
-5.288400 -12.776400 6.697441
-5.241600 -12.776400 6.639744
-5.194800 -12.776400 6.630342
-5.148000 -12.776400 6.623968
-5.101200 -12.776400 6.608447
-5.054400 -12.776400 6.560739
-5.007600 -12.776400 6.547882
-4.960800 -12.776400 6.537903
-4.914000 -12.776400 6.521973
-4.867200 -12.776400 6.487164
-4.820400 -12.776400 6.475154
-4.773600 -12.776400 6.420248
-4.726800 -12.776400 6.412490
-4.680000 -12.776400 6.347123
-4.633200 -12.776400 6.330529
-4.586400 -12.776400 6.309747
-4.539600 -12.776400 6.274344
-4.492800 -12.776400 6.257493
-4.446000 -12.776400 6.240069
-4.399200 -12.776400 6.216792
-4.352400 -12.776400 6.178917
-4.305600 -12.776400 6.169362
-4.258800 -12.776400 6.150469
-4.212000 -12.776400 6.163826
-4.165200 -12.776400 6.137110
-4.118400 -12.776400 6.136053
-4.071600 -12.776400 6.129246
-4.024800 -12.776400 6.094350
-3.978000 -12.776400 6.090453
-3.931200 -12.776400 6.070358
-3.884400 -12.776400 6.070710
-3.837600 -12.776400 6.071153
-3.790800 -12.776400 6.053224
-3.744000 -12.776400 6.042928
-3.697200 -12.776400 6.046497
-3.650400 -12.776400 6.037507
-3.603600 -12.776400 6.009039
-3.556800 -12.776400 6.009039
-3.510000 -12.776400 5.961970
-3.463200 -12.776400 5.928245
-3.416400 -12.776400 5.920335
-3.369600 -12.776400 5.919146
-3.322800 -12.776400 5.911055
-3.276000 -12.776400 5.908634
-3.229200 -12.776400 5.901547
-3.182400 -12.776400 5.887307
-3.135600 -12.776400 5.882871
-3.088800 -12.776400 5.877265
-3.042000 -12.776400 5.873251
-2.995200 -12.776400 5.873251
-2.948400 -12.776400 5.873251
-2.901600 -12.776400 5.854062
-2.854800 -12.776400 5.858467
-2.808000 -12.776400 5.858467
-2.761200 -12.776400 5.834158
-2.714400 -12.776400 5.804983
-2.667600 -12.776400 5.784101
-2.620800 -12.776400 5.777759
-2.574000 -12.776400 5.780517
-2.527200 -12.776400 5.777759
-2.480400 -12.776400 5.760594
-2.433600 -12.776400 5.776843
-2.386800 -12.776400 5.776843
-2.340000 -12.776400 5.764855
-2.293200 -12.776400 5.757997
-2.246400 -12.776400 5.754300
-2.199600 -12.776400 5.747764
-2.152800 -12.776400 5.747764
-2.106000 -12.776400 5.740795
-2.059200 -12.776400 5.733666
-2.012400 -12.776400 5.733545
-1.965600 -12.776400 5.724595
-1.918800 -12.776400 5.721932
-1.872000 -12.776400 5.721932
-1.825200 -12.776400 5.724595
-1.778400 -12.776400 5.724595
-1.731600 -12.776400 5.724595
-1.684800 -12.776400 5.724630
-1.638000 -12.776400 5.730293
-1.591200 -12.776400 5.720429
-1.544400 -12.776400 5.711123
-1.497600 -12.776400 5.711123
-1.450800 -12.776400 5.708232
-1.404000 -12.776400 5.710935
-1.357200 -12.776400 5.720429
-1.310400 -12.776400 5.732230
-1.263600 -12.776400 5.737480
-1.216800 -12.776400 5.753060
-1.170000 -12.776400 5.751621
-1.123200 -12.776400 5.748501
-1.076400 -12.776400 5.732230
-1.029600 -12.776400 5.728811
-0.982800 -12.776400 5.703596
-0.936000 -12.776400 5.681684
-0.889200 -12.776400 5.678524
-0.842400 -12.776400 5.645402
-0.795600 -12.776400 5.651659
-0.748800 -12.776400 5.651659
-0.702000 -12.776400 5.637752
-0.655200 -12.776400 5.651895
-0.608400 -12.776400 5.661992
-0.561600 -12.776400 5.669400
-0.514800 -12.776400 5.689561
-0.468000 -12.776400 5.689417
-0.421200 -12.776400 5.689417
-0.374400 -12.776400 5.701315
-0.327600 -12.776400 5.701315
-0.280800 -12.776400 5.705278
-0.234000 -12.776400 5.706148
-0.187200 -12.776400 5.702065
-0.140400 -12.776400 5.702065
-0.093600 -12.776400 5.701929
-0.046800 -12.776400 5.701929
0.000000 -12.776400 5.689608
0.046800 -12.776400 5.687135
0.093600 -12.776400 5.681747
0.140400 -12.776400 5.656153
0.187200 -12.776400 5.662820
0.234000 -12.776400 5.679146
0.280800 -12.776400 5.679237
0.327600 -12.776400 5.679146
0.374400 -12.776400 5.663757
0.421200 -12.776400 5.659687
0.468000 -12.776400 5.663145
0.514800 -12.776400 5.663757
0.561600 -12.776400 5.666768
0.608400 -12.776400 5.659687
0.655200 -12.776400 5.662141
0.702000 -12.776400 5.685731
0.748800 -12.776400 5.710397
0.795600 -12.776400 5.743412
0.842400 -12.776400 5.764400
0.889200 -12.776400 5.770888
0.936000 -12.776400 5.785283
0.982800 -12.776400 5.782453
1.029600 -12.776400 5.772397
1.076400 -12.776400 5.760147
1.123200 -12.776400 5.762909
1.170000 -12.776400 5.765888
1.216800 -12.776400 5.778064
1.263600 -12.776400 5.779800
1.310400 -12.776400 5.786422
1.357200 -12.776400 5.822644
1.404000 -12.776400 5.840872
1.450800 -12.776400 5.848822
1.497600 -12.776400 5.848822
1.544400 -12.776400 5.842192
1.591200 -12.776400 5.842192
1.638000 -12.776400 5.840872
1.684800 -12.776400 5.840603
1.731600 -12.776400 5.853254
1.778400 -12.776400 5.863919
1.825200 -12.776400 5.885983
1.872000 -12.776400 5.902248
1.918800 -12.776400 5.905935
1.965600 -12.776400 5.910853
2.012400 -12.776400 5.924825
2.059200 -12.776400 5.936368
2.106000 -12.776400 5.934820
2.152800 -12.776400 5.934820
2.199600 -12.776400 5.944090
2.246400 -12.776400 5.948709
2.293200 -12.776400 5.966453
2.340000 -12.776400 5.979891
2.386800 -12.776400 5.994851
2.433600 -12.776400 6.002702
2.480400 -12.776400 6.026903
2.527200 -12.776400 6.033469
2.574000 -12.776400 6.058530
2.620800 -12.776400 6.067999
2.667600 -12.776400 6.097760
2.714400 -12.776400 6.104484
2.761200 -12.776400 6.104484
2.808000 -12.776400 6.122954
2.854800 -12.776400 6.131203
2.901600 -12.776400 6.139581
2.948400 -12.776400 6.145143
2.995200 -12.776400 6.155400
3.042000 -12.776400 6.171021
3.088800 -12.776400 6.184366
3.135600 -12.776400 6.212756
3.182400 -12.776400 6.249187
3.229200 -12.776400 6.292074
3.276000 -12.776400 6.306074
3.322800 -12.776400 6.306074
3.369600 -12.776400 6.313367
3.416400 -12.776400 6.317730
3.463200 -12.776400 6.349638
3.510000 -12.776400 6.345146
3.556800 -12.776400 6.355419
3.603600 -12.776400 6.366467
3.650400 -12.776400 6.378600
3.697200 -12.776400 6.380948
3.744000 -12.776400 6.385543
3.790800 -12.776400 6.425139
3.837600 -12.776400 6.449998
3.884400 -12.776400 6.449167
3.931200 -12.776400 6.449998
3.978000 -12.776400 6.498348
4.024800 -12.776400 6.520862
4.071600 -12.776400 6.548020
4.118400 -12.776400 6.570439
4.165200 -12.776400 6.570439
4.212000 -12.776400 6.577889
4.258800 -12.776400 6.612445
4.305600 -12.776400 6.646206
4.352400 -12.776400 6.655780
4.399200 -12.776400 6.669357
4.446000 -12.776400 6.678356
4.492800 -12.776400 6.729264
4.539600 -12.776400 6.746815
4.586400 -12.776400 6.777583
4.633200 -12.776400 6.787196
4.680000 -12.776400 6.809305
4.726800 -12.776400 6.825914
4.773600 -12.776400 6.829070
4.820400 -12.776400 6.841815
4.867200 -12.776400 6.882109
4.914000 -12.776400 6.944211
4.960800 -12.776400 6.982407
5.007600 -12.776400 7.018964
5.054400 -12.776400 7.025985
5.101200 -12.776400 7.045353
5.148000 -12.776400 7.059515
5.194800 -12.776400 7.069950
5.241600 -12.776400 7.093170
5.288400 -12.776400 7.109680
5.335200 -12.776400 7.132111
5.382000 -12.776400 7.234698
5.428800 -12.776400 7.293738
5.475600 -12.776400 7.324625
5.522400 -12.776400 7.337841
5.569200 -12.776400 7.365705
5.616000 -12.776400 7.372869
5.662800 -12.776400 7.401635
5.709600 -12.776400 7.454258
5.756400 -12.776400 7.510792
5.803200 -12.776400 7.574530
5.850000 -12.776400 7.606641
5.896800 -12.776400 7.675059
5.943600 -12.776400 7.719157
5.990400 -12.776400 7.777938
6.037200 -12.776400 7.820329
6.084000 -12.776400 7.896702
6.130800 -12.776400 7.933861
6.177600 -12.776400 7.995220
6.224400 -12.776400 8.041993
6.271200 -12.776400 8.166332
6.318000 -12.776400 8.185847
6.364800 -12.776400 8.331536
6.411600 -12.776400 8.457873
6.458400 -12.776400 8.494467
6.505200 -12.776400 8.783016
6.552000 -12.776400 8.941600
6.598800 -12.776400 9.179436
13.806000 -12.776400 7.631028
13.852800 -12.776400 7.631028
13.993200 -12.776400 7.704987
14.040000 -12.776400 7.704987
14.086800 -12.776400 7.720004
14.133600 -12.776400 7.730429
14.180400 -12.776400 7.720004
14.320800 -12.776400 7.693954
14.367600 -12.776400 7.694642
14.414400 -12.776400 7.694642
14.461200 -12.776400 7.688050
14.601600 -12.776400 7.745737
14.648400 -12.776400 7.745737
14.695200 -12.776400 7.775243
14.976000 -12.776400 7.765944
15.022800 -12.776400 7.756299
15.069600 -12.776400 7.764000
15.116400 -12.776400 7.741314
15.163200 -12.776400 7.738127
16.052400 -12.776400 6.405691
17.128800 -12.776400 4.587924
17.175600 -12.776400 4.430762
17.316000 -12.776400 3.705988
17.690400 -12.776400 2.172899
17.737200 -12.776400 1.919314
18.064800 -12.776400 0.193772
18.532800 -12.776400 -2.626053
18.579600 -12.776400 0.000000
18.626400 -12.776400 0.000000
-18.720000 -12.729600 0.000000
-18.673200 -12.729600 0.000000
-18.626400 -12.729600 0.000000
-18.579600 -12.729600 -15.163327
-18.532800 -12.729600 -15.155240
-18.486000 -12.729600 -15.111868
-18.439200 -12.729600 -15.081329
-18.392400 -12.729600 -15.057206
-18.345600 -12.729600 -15.024222
-18.298800 -12.729600 -15.010025
-18.252000 -12.729600 -14.997372
-18.205200 -12.729600 -14.991668
-18.158400 -12.729600 -14.967821
-18.111600 -12.729600 -14.962438
-18.064800 -12.729600 -14.962438
-18.018000 -12.729600 -14.915737
-17.971200 -12.729600 -14.901474
-17.924400 -12.729600 -14.891426
-17.877600 -12.729600 -14.891426
-17.830800 -12.729600 -14.895725
-17.784000 -12.729600 -14.870180
-17.737200 -12.729600 -14.829787
-17.690400 -12.729600 -14.805340
-17.643600 -12.729600 -14.772897
-17.596800 -12.729600 -14.729101
-17.550000 -12.729600 -14.712033
-17.503200 -12.729600 -14.673171
-17.456400 -12.729600 -14.664013
-17.409600 -12.729600 -14.641805
-17.362800 -12.729600 -14.620434
-17.316000 -12.729600 -14.581999
-17.269200 -12.729600 -14.568985
-17.222400 -12.729600 -14.562065
-17.175600 -12.729600 -14.550484
-17.128800 -12.729600 -14.515935
-17.082000 -12.729600 -14.497721
-17.035200 -12.729600 -14.455707
-16.988400 -12.729600 -14.439405
-16.941600 -12.729600 -14.411217
-16.894800 -12.729600 -14.389395
-16.848000 -12.729600 -14.361792
-16.801200 -12.729600 -14.299178
-16.754400 -12.729600 -14.264071
-16.707600 -12.729600 -14.202976
-16.660800 -12.729600 -14.134281
-16.614000 -12.729600 -14.085813
-16.567200 -12.729600 -14.010755
-16.520400 -12.729600 -13.898723
-15.350400 -12.729600 5.039688
-15.303600 -12.729600 5.071430
-15.256800 -12.729600 5.104474
-15.210000 -12.729600 5.178694
-15.163200 -12.729600 5.210356
-15.116400 -12.729600 5.224234
-15.069600 -12.729600 5.245749
-15.022800 -12.729600 5.288198
-14.976000 -12.729600 5.293729
-14.929200 -12.729600 5.314384
-14.882400 -12.729600 5.336846
-14.835600 -12.729600 5.356435
-14.788800 -12.729600 5.366564
-14.742000 -12.729600 5.383525
-14.695200 -12.729600 5.395895
-14.648400 -12.729600 5.408373
-14.601600 -12.729600 5.409640
-14.554800 -12.729600 5.410951
-14.508000 -12.729600 5.411063
-14.461200 -12.729600 5.415307
-14.414400 -12.729600 5.418670
-14.367600 -12.729600 5.425533
-14.320800 -12.729600 5.441050
-14.274000 -12.729600 5.446155
-14.227200 -12.729600 5.456842
-14.180400 -12.729600 5.465189
-14.133600 -12.729600 5.473037
-14.086800 -12.729600 5.479578
-14.040000 -12.729600 5.481528
-13.993200 -12.729600 5.503966
-13.946400 -12.729600 5.528915
-13.899600 -12.729600 5.536667
-13.852800 -12.729600 5.605140
-6.879600 -12.729600 8.076221
-6.832800 -12.729600 7.970423
-6.786000 -12.729600 7.895272
-6.739200 -12.729600 7.843639
-6.692400 -12.729600 7.828473
-6.645600 -12.729600 7.808030
-6.598800 -12.729600 7.790477
-6.552000 -12.729600 7.742373
-6.505200 -12.729600 7.670319
-6.458400 -12.729600 7.598074
-6.411600 -12.729600 7.541570
-6.364800 -12.729600 7.504113
-6.318000 -12.729600 7.442390
-6.271200 -12.729600 7.420023
-6.224400 -12.729600 7.384973
-6.177600 -12.729600 7.345979
-6.130800 -12.729600 7.313746
-6.084000 -12.729600 7.266154
-6.037200 -12.729600 7.218151
-5.990400 -12.729600 7.138824
-5.943600 -12.729600 7.108960
-5.896800 -12.729600 7.071506
-5.850000 -12.729600 7.045257
-5.803200 -12.729600 7.028518
-5.756400 -12.729600 7.000767
-5.709600 -12.729600 6.924189
-5.662800 -12.729600 6.899233
-5.616000 -12.729600 6.872642
-5.569200 -12.729600 6.859509
-5.522400 -12.729600 6.809135
-5.475600 -12.729600 6.789002
-5.428800 -12.729600 6.766636
-5.382000 -12.729600 6.752085
-5.335200 -12.729600 6.716319
-5.288400 -12.729600 6.693207
-5.241600 -12.729600 6.623968
-5.194800 -12.729600 6.609087
-5.148000 -12.729600 6.607889
-5.101200 -12.729600 6.580483
-5.054400 -12.729600 6.537903
-5.007600 -12.729600 6.537903
-4.960800 -12.729600 6.530189
-4.914000 -12.729600 6.501402
-4.867200 -12.729600 6.482264
-4.820400 -12.729600 6.428633
-4.773600 -12.729600 6.403565
-4.726800 -12.729600 6.381682
-4.680000 -12.729600 6.324377
-4.633200 -12.729600 6.317475
-4.586400 -12.729600 6.305104
-4.539600 -12.729600 6.268684
-4.492800 -12.729600 6.251685
-4.446000 -12.729600 6.237682
-4.399200 -12.729600 6.213950
-4.352400 -12.729600 6.176777
-4.305600 -12.729600 6.163826
-4.258800 -12.729600 6.147283
-4.212000 -12.729600 6.147283
-4.165200 -12.729600 6.136313
-4.118400 -12.729600 6.129246
-4.071600 -12.729600 6.110709
-4.024800 -12.729600 6.081502
-3.978000 -12.729600 6.074424
-3.931200 -12.729600 6.067713
-3.884400 -12.729600 6.070358
-3.837600 -12.729600 6.070710
-3.790800 -12.729600 6.049048
-3.744000 -12.729600 6.042928
-3.697200 -12.729600 6.039337
-3.650400 -12.729600 6.026755
-3.603600 -12.729600 6.000136
-3.556800 -12.729600 5.996765
-3.510000 -12.729600 5.933623
-3.463200 -12.729600 5.920241
-3.416400 -12.729600 5.919146
-3.369600 -12.729600 5.918642
-3.322800 -12.729600 5.911055
-3.276000 -12.729600 5.908634
-3.229200 -12.729600 5.901547
-3.182400 -12.729600 5.877265
-3.135600 -12.729600 5.874511
-3.088800 -12.729600 5.845577
-3.042000 -12.729600 5.841696
-2.995200 -12.729600 5.854062
-2.948400 -12.729600 5.854062
-2.901600 -12.729600 5.841696
-2.854800 -12.729600 5.854062
-2.808000 -12.729600 5.854062
-2.761200 -12.729600 5.812986
-2.714400 -12.729600 5.784101
-2.667600 -12.729600 5.777759
-2.620800 -12.729600 5.760619
-2.574000 -12.729600 5.779647
-2.527200 -12.729600 5.777759
-2.480400 -12.729600 5.760619
-2.433600 -12.729600 5.779647
-2.386800 -12.729600 5.780517
-2.340000 -12.729600 5.776843
-2.293200 -12.729600 5.755415
-2.246400 -12.729600 5.753473
-2.199600 -12.729600 5.747764
-2.152800 -12.729600 5.747764
-2.106000 -12.729600 5.740795
-2.059200 -12.729600 5.733666
-2.012400 -12.729600 5.733666
-1.965600 -12.729600 5.733545
-1.918800 -12.729600 5.724630
-1.872000 -12.729600 5.724630
-1.825200 -12.729600 5.724595
-1.778400 -12.729600 5.724630
-1.731600 -12.729600 5.724630
-1.684800 -12.729600 5.730293
-1.638000 -12.729600 5.732109
-1.591200 -12.729600 5.730293
-1.544400 -12.729600 5.711123
-1.497600 -12.729600 5.720429
-1.450800 -12.729600 5.702432
-1.404000 -12.729600 5.720429
-1.357200 -12.729600 5.726958
-1.310400 -12.729600 5.732230
-1.263600 -12.729600 5.740437
-1.216800 -12.729600 5.755493
-1.170000 -12.729600 5.754432
-1.123200 -12.729600 5.748501
-1.076400 -12.729600 5.734929
-1.029600 -12.729600 5.734929
-0.982800 -12.729600 5.710952
-0.936000 -12.729600 5.681684
-0.889200 -12.729600 5.680685
-0.842400 -12.729600 5.658178
-0.795600 -12.729600 5.665439
-0.748800 -12.729600 5.666084
-0.702000 -12.729600 5.646111
-0.655200 -12.729600 5.665439
-0.608400 -12.729600 5.665439
-0.561600 -12.729600 5.669400
-0.514800 -12.729600 5.689561
-0.468000 -12.729600 5.697140
-0.421200 -12.729600 5.689417
-0.374400 -12.729600 5.705278
-0.327600 -12.729600 5.706148
-0.280800 -12.729600 5.722749
-0.234000 -12.729600 5.724257
-0.187200 -12.729600 5.715998
-0.140400 -12.729600 5.706545
-0.093600 -12.729600 5.706545
-0.046800 -12.729600 5.702065
0.000000 -12.729600 5.689607
0.046800 -12.729600 5.681747
0.093600 -12.729600 5.649644
0.140400 -12.729600 5.645537
0.187200 -12.729600 5.656153
0.234000 -12.729600 5.679146
0.280800 -12.729600 5.679237
0.327600 -12.729600 5.681274
0.374400 -12.729600 5.671947
0.421200 -12.729600 5.671823
0.468000 -12.729600 5.671823
0.514800 -12.729600 5.666768
0.561600 -12.729600 5.663145
0.608400 -12.729600 5.658425
0.655200 -12.729600 5.659687
0.702000 -12.729600 5.670365
0.748800 -12.729600 5.710397
0.795600 -12.729600 5.743412
0.842400 -12.729600 5.770888
0.889200 -12.729600 5.775087
0.936000 -12.729600 5.782909
0.982800 -12.729600 5.775087
1.029600 -12.729600 5.764059
1.076400 -12.729600 5.762520
1.123200 -12.729600 5.762909
1.170000 -12.729600 5.764059
1.216800 -12.729600 5.768258
1.263600 -12.729600 5.777294
1.310400 -12.729600 5.782753
1.357200 -12.729600 5.794462
1.404000 -12.729600 5.829036
1.450800 -12.729600 5.846320
1.497600 -12.729600 5.846320
1.544400 -12.729600 5.840872
1.591200 -12.729600 5.840872
1.638000 -12.729600 5.839519
1.684800 -12.729600 5.840872
1.731600 -12.729600 5.853254
1.778400 -12.729600 5.869264
1.825200 -12.729600 5.885983
1.872000 -12.729600 5.905935
1.918800 -12.729600 5.909530
1.965600 -12.729600 5.910853
2.012400 -12.729600 5.924825
2.059200 -12.729600 5.934820
2.106000 -12.729600 5.933771
2.152800 -12.729600 5.933771
2.199600 -12.729600 5.935324
2.246400 -12.729600 5.945514
2.293200 -12.729600 5.952197
2.340000 -12.729600 5.971028
2.386800 -12.729600 5.971965
2.433600 -12.729600 5.994851
2.480400 -12.729600 6.018356
2.527200 -12.729600 6.032000
2.574000 -12.729600 6.042691
2.620800 -12.729600 6.048463
2.667600 -12.729600 6.072465
2.714400 -12.729600 6.081444
2.761200 -12.729600 6.081444
2.808000 -12.729600 6.113956
2.854800 -12.729600 6.126147
2.901600 -12.729600 6.135080
2.948400 -12.729600 6.149326
2.995200 -12.729600 6.165150
3.042000 -12.729600 6.175491
3.088800 -12.729600 6.188360
3.135600 -12.729600 6.204469
3.182400 -12.729600 6.249187
3.229200 -12.729600 6.277601
3.276000 -12.729600 6.292074
3.322800 -12.729600 6.297516
3.369600 -12.729600 6.301390
3.416400 -12.729600 6.301390
3.463200 -12.729600 6.349638
3.510000 -12.729600 6.336229
3.556800 -12.729600 6.345146
3.603600 -12.729600 6.361926
3.650400 -12.729600 6.367546
3.697200 -12.729600 6.372726
3.744000 -12.729600 6.381377
3.790800 -12.729600 6.412141
3.837600 -12.729600 6.449167
3.884400 -12.729600 6.444010
3.931200 -12.729600 6.454626
3.978000 -12.729600 6.483731
4.024800 -12.729600 6.505976
4.071600 -12.729600 6.529492
4.118400 -12.729600 6.564293
4.165200 -12.729600 6.548020
4.212000 -12.729600 6.573899
4.258800 -12.729600 6.601531
4.305600 -12.729600 6.631500
4.352400 -12.729600 6.631500
4.399200 -12.729600 6.661769
4.446000 -12.729600 6.678213
4.492800 -12.729600 6.736566
4.539600 -12.729600 6.755443
4.586400 -12.729600 6.777583
4.633200 -12.729600 6.781515
4.680000 -12.729600 6.804729
4.726800 -12.729600 6.820244
4.773600 -12.729600 6.824247
4.820400 -12.729600 6.826428
4.867200 -12.729600 6.851337
4.914000 -12.729600 6.922265
4.960800 -12.729600 6.961944
5.007600 -12.729600 7.009621
5.054400 -12.729600 7.016552
5.101200 -12.729600 7.025366
5.148000 -12.729600 7.045541
5.194800 -12.729600 7.059515
5.241600 -12.729600 7.086841
5.288400 -12.729600 7.096351
5.335200 -12.729600 7.110881
5.382000 -12.729600 7.222037
5.428800 -12.729600 7.268094
5.475600 -12.729600 7.293738
5.522400 -12.729600 7.301659
5.569200 -12.729600 7.337841
5.616000 -12.729600 7.361502
5.662800 -12.729600 7.372869
5.709600 -12.729600 7.401635
5.756400 -12.729600 7.467119
5.803200 -12.729600 7.548923
5.850000 -12.729600 7.604235
5.896800 -12.729600 7.689928
5.943600 -12.729600 7.736141
5.990400 -12.729600 7.806537
6.037200 -12.729600 7.820329
6.084000 -12.729600 7.896702
6.130800 -12.729600 7.933861
6.177600 -12.729600 8.041993
6.224400 -12.729600 8.084354
6.271200 -12.729600 8.166332
6.318000 -12.729600 8.185847
6.364800 -12.729600 8.378977
6.411600 -12.729600 8.460537
6.458400 -12.729600 8.635425
6.505200 -12.729600 8.882838
6.552000 -12.729600 8.974647
6.598800 -12.729600 9.183644
13.993200 -12.729600 7.718635
14.040000 -12.729600 7.719222
14.086800 -12.729600 7.723520
14.133600 -12.729600 7.734760
14.180400 -12.729600 7.723520
14.976000 -12.729600 7.782733
15.022800 -12.729600 7.764000
15.069600 -12.729600 7.778730
15.116400 -12.729600 7.764000
15.163200 -12.729600 7.765944
16.052400 -12.729600 6.440592
16.146000 -12.729600 6.405691
16.192800 -12.729600 6.396850
17.082000 -12.729600 4.751306
17.128800 -12.729600 4.646517
17.175600 -12.729600 4.543960
18.532800 -12.729600 -2.474457
18.626400 -12.729600 0.000000
-18.720000 -12.682800 0.000000
-18.673200 -12.682800 0.000000
-18.626400 -12.682800 0.000000
-18.579600 -12.682800 -15.170683
-18.532800 -12.682800 -15.155240
-18.486000 -12.682800 -15.137768
-18.439200 -12.682800 -15.105101
-18.392400 -12.682800 -15.076347
-18.345600 -12.682800 -15.042219
-18.298800 -12.682800 -15.013929
-18.252000 -12.682800 -15.010025
-18.205200 -12.682800 -15.010025
-18.158400 -12.682800 -14.982295
-18.111600 -12.682800 -14.963617
-18.064800 -12.682800 -14.963617
-18.018000 -12.682800 -14.933105
-17.971200 -12.682800 -14.901474
-17.924400 -12.682800 -14.891426
-17.877600 -12.682800 -14.893352
-17.830800 -12.682800 -14.899088
-17.784000 -12.682800 -14.891426
-17.737200 -12.682800 -14.849115
-17.690400 -12.682800 -14.816035
-17.643600 -12.682800 -14.800725
-17.596800 -12.682800 -14.764433
-17.550000 -12.682800 -14.729101
-17.503200 -12.682800 -14.677790
-17.456400 -12.682800 -14.666730
-17.409600 -12.682800 -14.642431
-17.362800 -12.682800 -14.642431
-17.316000 -12.682800 -14.609955
-17.269200 -12.682800 -14.568985
-17.222400 -12.682800 -14.562065
-17.175600 -12.682800 -14.555885
-17.128800 -12.682800 -14.515935
-17.082000 -12.682800 -14.498803
-17.035200 -12.682800 -14.485692
-16.988400 -12.682800 -14.455707
-16.941600 -12.682800 -14.416617
-16.894800 -12.682800 -14.411217
-16.848000 -12.682800 -14.361792
-16.801200 -12.682800 -14.296414
-16.754400 -12.682800 -14.268728
-16.707600 -12.682800 -14.206973
-16.660800 -12.682800 -14.133802
-16.614000 -12.682800 -14.071813
-16.567200 -12.682800 -13.988491
-15.350400 -12.682800 5.083443
-15.303600 -12.682800 5.104474
-15.256800 -12.682800 5.148297
-15.210000 -12.682800 5.210356
-15.163200 -12.682800 5.223540
-15.116400 -12.682800 5.232623
-15.069600 -12.682800 5.267556
-15.022800 -12.682800 5.292733
-14.976000 -12.682800 5.302076
-14.929200 -12.682800 5.326442
-14.882400 -12.682800 5.343488
-14.835600 -12.682800 5.362523
-14.788800 -12.682800 5.374843
-14.742000 -12.682800 5.383525
-14.695200 -12.682800 5.395895
-14.648400 -12.682800 5.409640
-14.601600 -12.682800 5.410148
-14.554800 -12.682800 5.411307
-14.508000 -12.682800 5.416762
-14.461200 -12.682800 5.418670
-14.414400 -12.682800 5.425533
-14.367600 -12.682800 5.432275
-14.320800 -12.682800 5.441802
-14.274000 -12.682800 5.444476
-14.227200 -12.682800 5.456842
-14.180400 -12.682800 5.465953
-14.133600 -12.682800 5.477457
-14.086800 -12.682800 5.481528
-14.040000 -12.682800 5.494304
-13.993200 -12.682800 5.528915
-13.946400 -12.682800 5.539079
-13.899600 -12.682800 5.555221
-6.879600 -12.682800 8.140343
-6.832800 -12.682800 8.056607
-6.786000 -12.682800 7.970696
-6.739200 -12.682800 7.927486
-6.692400 -12.682800 7.887938
-6.645600 -12.682800 7.828473
-6.598800 -12.682800 7.808388
-6.552000 -12.682800 7.761690
-6.505200 -12.682800 7.714929
-6.458400 -12.682800 7.647356
-6.411600 -12.682800 7.557924
-6.364800 -12.682800 7.524018
-6.318000 -12.682800 7.489995
-6.271200 -12.682800 7.440827
-6.224400 -12.682800 7.412441
-6.177600 -12.682800 7.342106
-6.130800 -12.682800 7.310193
-6.084000 -12.682800 7.266154
-6.037200 -12.682800 7.218151
-5.990400 -12.682800 7.138824
-5.943600 -12.682800 7.109012
-5.896800 -12.682800 7.087192
-5.850000 -12.682800 7.045927
-5.803200 -12.682800 7.031544
-5.756400 -12.682800 7.000767
-5.709600 -12.682800 6.919575
-5.662800 -12.682800 6.899233
-5.616000 -12.682800 6.884803
-5.569200 -12.682800 6.837220
-5.522400 -12.682800 6.801474
-5.475600 -12.682800 6.779547
-5.428800 -12.682800 6.760230
-5.382000 -12.682800 6.745502
-5.335200 -12.682800 6.697578
-5.288400 -12.682800 6.638668
-5.241600 -12.682800 6.608984
-5.194800 -12.682800 6.597029
-5.148000 -12.682800 6.564729
-5.101200 -12.682800 6.556894
-5.054400 -12.682800 6.530189
-5.007600 -12.682800 6.530189
-4.960800 -12.682800 6.514495
-4.914000 -12.682800 6.483112
-4.867200 -12.682800 6.449065
-4.820400 -12.682800 6.418496
-4.773600 -12.682800 6.400227
-4.726800 -12.682800 6.381682
-4.680000 -12.682800 6.319268
-4.633200 -12.682800 6.303108
-4.586400 -12.682800 6.293506
-4.539600 -12.682800 6.267254
-4.492800 -12.682800 6.250087
-4.446000 -12.682800 6.240069
-4.399200 -12.682800 6.206183
-4.352400 -12.682800 6.178917
-4.305600 -12.682800 6.167524
-4.258800 -12.682800 6.147283
-4.212000 -12.682800 6.150469
-4.165200 -12.682800 6.136313
-4.118400 -12.682800 6.126322
-4.071600 -12.682800 6.110709
-4.024800 -12.682800 6.078491
-3.978000 -12.682800 6.070710
-3.931200 -12.682800 6.051547
-3.884400 -12.682800 6.051547
-3.837600 -12.682800 6.039337
-3.790800 -12.682800 6.030100
-3.744000 -12.682800 6.037507
-3.697200 -12.682800 6.028034
-3.650400 -12.682800 6.000136
-3.603600 -12.682800 5.996765
-3.556800 -12.682800 5.948083
-3.510000 -12.682800 5.928245
-3.463200 -12.682800 5.920241
-3.416400 -12.682800 5.918642
-3.369600 -12.682800 5.918279
-3.322800 -12.682800 5.909364
-3.276000 -12.682800 5.907694
-3.229200 -12.682800 5.887307
-3.182400 -12.682800 5.877265
-3.135600 -12.682800 5.862585
-3.088800 -12.682800 5.842966
-3.042000 -12.682800 5.839282
-2.995200 -12.682800 5.846080
-2.948400 -12.682800 5.854062
-2.901600 -12.682800 5.841696
-2.854800 -12.682800 5.846038
-2.808000 -12.682800 5.846038
-2.761200 -12.682800 5.807792
-2.714400 -12.682800 5.778142
-2.667600 -12.682800 5.758538
-2.620800 -12.682800 5.756619
-2.574000 -12.682800 5.760619
-2.527200 -12.682800 5.760619
-2.480400 -12.682800 5.760619
-2.433600 -12.682800 5.779647
-2.386800 -12.682800 5.779647
-2.340000 -12.682800 5.776843
-2.293200 -12.682800 5.747764
-2.246400 -12.682800 5.747764
-2.199600 -12.682800 5.741407
-2.152800 -12.682800 5.737056
-2.106000 -12.682800 5.728123
-2.059200 -12.682800 5.711155
-2.012400 -12.682800 5.728123
-1.965600 -12.682800 5.733545
-1.918800 -12.682800 5.728123
-1.872000 -12.682800 5.732109
-1.825200 -12.682800 5.732109
-1.778400 -12.682800 5.741574
-1.731600 -12.682800 5.741574
-1.684800 -12.682800 5.732109
-1.638000 -12.682800 5.732109
-1.591200 -12.682800 5.720429
-1.544400 -12.682800 5.697187
-1.497600 -12.682800 5.697187
-1.450800 -12.682800 5.690976
-1.404000 -12.682800 5.705345
-1.357200 -12.682800 5.708143
-1.310400 -12.682800 5.715201
-1.263600 -12.682800 5.728811
-1.216800 -12.682800 5.753060
-1.170000 -12.682800 5.745070
-1.123200 -12.682800 5.745070
-1.076400 -12.682800 5.734929
-1.029600 -12.682800 5.740437
-0.982800 -12.682800 5.710952
-0.936000 -12.682800 5.681684
-0.889200 -12.682800 5.681684
-0.842400 -12.682800 5.666084
-0.795600 -12.682800 5.665439
-0.748800 -12.682800 5.665439
-0.702000 -12.682800 5.646111
-0.655200 -12.682800 5.661992
-0.608400 -12.682800 5.661992
-0.561600 -12.682800 5.661992
-0.514800 -12.682800 5.672453
-0.468000 -12.682800 5.679382
-0.421200 -12.682800 5.679382
-0.374400 -12.682800 5.702252
-0.327600 -12.682800 5.705278
-0.280800 -12.682800 5.721537
-0.234000 -12.682800 5.720039
-0.187200 -12.682800 5.715998
-0.140400 -12.682800 5.706148
-0.093600 -12.682800 5.705278
-0.046800 -12.682800 5.702065
0.000000 -12.682800 5.687135
0.046800 -12.682800 5.675880
0.093600 -12.682800 5.662820
0.140400 -12.682800 5.645537
0.187200 -12.682800 5.647665
0.234000 -12.682800 5.662820
0.280800 -12.682800 5.673741
0.327600 -12.682800 5.694934
0.374400 -12.682800 5.671947
0.421200 -12.682800 5.671823
0.468000 -12.682800 5.671947
0.514800 -12.682800 5.669456
0.561600 -12.682800 5.666768
0.608400 -12.682800 5.659687
0.655200 -12.682800 5.659687
0.702000 -12.682800 5.692013
0.748800 -12.682800 5.706050
0.795600 -12.682800 5.735022
0.842400 -12.682800 5.757597
0.889200 -12.682800 5.775087
0.936000 -12.682800 5.782909
0.982800 -12.682800 5.775087
1.029600 -12.682800 5.762909
1.076400 -12.682800 5.762909
1.123200 -12.682800 5.764059
1.170000 -12.682800 5.765888
1.216800 -12.682800 5.768258
1.263600 -12.682800 5.778064
1.310400 -12.682800 5.785045
1.357200 -12.682800 5.794584
1.404000 -12.682800 5.822644
1.450800 -12.682800 5.836049
1.497600 -12.682800 5.846320
1.544400 -12.682800 5.839519
1.591200 -12.682800 5.836049
1.638000 -12.682800 5.839260
1.684800 -12.682800 5.840603
1.731600 -12.682800 5.849226
1.778400 -12.682800 5.869487
1.825200 -12.682800 5.889335
1.872000 -12.682800 5.905935
1.918800 -12.682800 5.910344
1.965600 -12.682800 5.918512
2.012400 -12.682800 5.929120
2.059200 -12.682800 5.943768
2.106000 -12.682800 5.934820
2.152800 -12.682800 5.934820
2.199600 -12.682800 5.935324
2.246400 -12.682800 5.945514
2.293200 -12.682800 5.948925
2.340000 -12.682800 5.963982
2.386800 -12.682800 5.971028
2.433600 -12.682800 5.979659
2.480400 -12.682800 6.014281
2.527200 -12.682800 6.032000
2.574000 -12.682800 6.037406
2.620800 -12.682800 6.044316
2.667600 -12.682800 6.068663
2.714400 -12.682800 6.081444
2.761200 -12.682800 6.090761
2.808000 -12.682800 6.120955
2.854800 -12.682800 6.125714
2.901600 -12.682800 6.135080
2.948400 -12.682800 6.149326
2.995200 -12.682800 6.162603
3.042000 -12.682800 6.173055
3.088800 -12.682800 6.184141
3.135600 -12.682800 6.194942
3.182400 -12.682800 6.229492
3.229200 -12.682800 6.274220
3.276000 -12.682800 6.288293
3.322800 -12.682800 6.286949
3.369600 -12.682800 6.306074
3.416400 -12.682800 6.296169
3.463200 -12.682800 6.345146
3.510000 -12.682800 6.317730
3.556800 -12.682800 6.345146
3.603600 -12.682800 6.355419
3.650400 -12.682800 6.365539
3.697200 -12.682800 6.369256
3.744000 -12.682800 6.381377
3.790800 -12.682800 6.392942
3.837600 -12.682800 6.433143
3.884400 -12.682800 6.433143
3.931200 -12.682800 6.454626
3.978000 -12.682800 6.488546
4.024800 -12.682800 6.503416
4.071600 -12.682800 6.509095
4.118400 -12.682800 6.530420
4.165200 -12.682800 6.530420
4.212000 -12.682800 6.564363
4.258800 -12.682800 6.587746
4.305600 -12.682800 6.612445
4.352400 -12.682800 6.612445
4.399200 -12.682800 6.630792
4.446000 -12.682800 6.662820
4.492800 -12.682800 6.692346
4.539600 -12.682800 6.746437
4.586400 -12.682800 6.767085
4.633200 -12.682800 6.780806
4.680000 -12.682800 6.804729
4.726800 -12.682800 6.817923
4.773600 -12.682800 6.825803
4.820400 -12.682800 6.826864
4.867200 -12.682800 6.857339
4.914000 -12.682800 6.905888
4.960800 -12.682800 6.961944
5.007600 -12.682800 7.009621
5.054400 -12.682800 7.018964
5.101200 -12.682800 7.025366
5.148000 -12.682800 7.048769
5.194800 -12.682800 7.069950
5.241600 -12.682800 7.086841
5.288400 -12.682800 7.107801
5.335200 -12.682800 7.141993
5.382000 -12.682800 7.194508
5.428800 -12.682800 7.246947
5.475600 -12.682800 7.288248
5.522400 -12.682800 7.300543
5.569200 -12.682800 7.334505
5.616000 -12.682800 7.353066
5.662800 -12.682800 7.372869
5.709600 -12.682800 7.388212
5.756400 -12.682800 7.454258
5.803200 -12.682800 7.536664
5.850000 -12.682800 7.578802
5.896800 -12.682800 7.679081
5.943600 -12.682800 7.720582
5.990400 -12.682800 7.806537
6.037200 -12.682800 7.847860
6.084000 -12.682800 7.914769
6.130800 -12.682800 7.981064
6.177600 -12.682800 8.044387
6.224400 -12.682800 8.089726
6.271200 -12.682800 8.168283
6.318000 -12.682800 8.251455
6.364800 -12.682800 8.378977
6.411600 -12.682800 8.457873
6.458400 -12.682800 8.646943
6.505200 -12.682800 8.932129
6.552000 -12.682800 9.024946
13.946400 -12.682800 7.692721
13.993200 -12.682800 7.714457
14.040000 -12.682800 7.719222
14.086800 -12.682800 7.723891
14.929200 -12.682800 7.764257
14.976000 -12.682800 7.784389
15.022800 -12.682800 7.758683
15.069600 -12.682800 7.782733
15.116400 -12.682800 7.758872
15.163200 -12.682800 7.764000
15.210000 -12.682800 7.758683
17.128800 -12.682800 4.694254
17.175600 -12.682800 4.595601
17.222400 -12.682800 4.424067
-18.720000 -12.636000 0.000000
-18.673200 -12.636000 0.000000
-18.626400 -12.636000 0.000000
-18.579600 -12.636000 -15.168841
-18.532800 -12.636000 -15.155240
-18.486000 -12.636000 -15.144826
-18.439200 -12.636000 -15.106353
-18.392400 -12.636000 -15.076347
-18.345600 -12.636000 -15.046906
-18.298800 -12.636000 -15.012033
-18.252000 -12.636000 -15.010025
-18.205200 -12.636000 -14.991668
-18.158400 -12.636000 -14.982295
-18.111600 -12.636000 -14.967821
-18.064800 -12.636000 -14.963844
-18.018000 -12.636000 -14.963617
-17.971200 -12.636000 -14.901474
-17.924400 -12.636000 -14.883865
-17.877600 -12.636000 -14.891426
-17.830800 -12.636000 -14.895725
-17.784000 -12.636000 -14.881629
-17.737200 -12.636000 -14.849115
-17.690400 -12.636000 -14.816035
-17.643600 -12.636000 -14.800725
-17.596800 -12.636000 -14.772897
-17.550000 -12.636000 -14.736509
-17.503200 -12.636000 -14.681955
-17.456400 -12.636000 -14.667026
-17.409600 -12.636000 -14.664013
-17.362800 -12.636000 -14.642431
-17.316000 -12.636000 -14.620434
-17.269200 -12.636000 -14.607663
-17.222400 -12.636000 -14.609955
-17.175600 -12.636000 -14.589990
-17.128800 -12.636000 -14.556091
-17.082000 -12.636000 -14.548547
-17.035200 -12.636000 -14.491815
-16.988400 -12.636000 -14.479469
-16.941600 -12.636000 -14.416617
-16.894800 -12.636000 -14.411217
-16.848000 -12.636000 -14.383070
-16.801200 -12.636000 -14.345858
-16.754400 -12.636000 -14.299178
-16.707600 -12.636000 -14.268728
-16.660800 -12.636000 -14.189224
-16.614000 -12.636000 -14.085840
-16.567200 -12.636000 -13.970355
-15.397200 -12.636000 5.090503
-15.350400 -12.636000 5.104474
-15.303600 -12.636000 5.132608
-15.256800 -12.636000 5.213000
-15.210000 -12.636000 5.224701
-15.163200 -12.636000 5.245749
-15.116400 -12.636000 5.286925
-15.069600 -12.636000 5.292733
-15.022800 -12.636000 5.293729
-14.976000 -12.636000 5.310980
-14.929200 -12.636000 5.336910
-14.882400 -12.636000 5.348073
-14.835600 -12.636000 5.368750
-14.788800 -12.636000 5.386950
-14.742000 -12.636000 5.388746
-14.695200 -12.636000 5.410148
-14.648400 -12.636000 5.412732
-14.601600 -12.636000 5.417233
-14.554800 -12.636000 5.417233
-14.508000 -12.636000 5.418220
-14.461200 -12.636000 5.424009
-14.414400 -12.636000 5.427815
-14.367600 -12.636000 5.434406
-14.320800 -12.636000 5.441802
-14.274000 -12.636000 5.444562
-14.227200 -12.636000 5.456842
-14.180400 -12.636000 5.472307
-14.133600 -12.636000 5.481528
-14.086800 -12.636000 5.494304
-14.040000 -12.636000 5.518387
-13.993200 -12.636000 5.536980
-13.946400 -12.636000 5.541856
-6.926400 -12.636000 8.281389
-6.879600 -12.636000 8.202246
-6.832800 -12.636000 8.126958
-6.786000 -12.636000 8.056607
-6.739200 -12.636000 7.984467
-6.692400 -12.636000 7.927486
-6.645600 -12.636000 7.860597
-6.598800 -12.636000 7.828473
-6.552000 -12.636000 7.790477
-6.505200 -12.636000 7.742373
-6.458400 -12.636000 7.670319
-6.411600 -12.636000 7.613710
-6.364800 -12.636000 7.524018
-6.318000 -12.636000 7.488750
-6.271200 -12.636000 7.433086
-6.224400 -12.636000 7.384973
-6.177600 -12.636000 7.335719
-6.130800 -12.636000 7.300354
-6.084000 -12.636000 7.259613
-6.037200 -12.636000 7.218151
-5.990400 -12.636000 7.141590
-5.943600 -12.636000 7.087192
-5.896800 -12.636000 7.068404
-5.850000 -12.636000 7.038996
-5.803200 -12.636000 7.012437
-5.756400 -12.636000 6.971466
-5.709600 -12.636000 6.931364
-5.662800 -12.636000 6.921806
-5.616000 -12.636000 6.891951
-5.569200 -12.636000 6.840119
-5.522400 -12.636000 6.801474
-5.475600 -12.636000 6.779547
-5.428800 -12.636000 6.745502
-5.382000 -12.636000 6.701483
-5.335200 -12.636000 6.658249
-5.288400 -12.636000 6.628202
-5.241600 -12.636000 6.604636
-5.194800 -12.636000 6.582764
-5.148000 -12.636000 6.558152
-5.101200 -12.636000 6.530189
-5.054400 -12.636000 6.504025
-5.007600 -12.636000 6.501402
-4.960800 -12.636000 6.473689
-4.914000 -12.636000 6.450925
-4.867200 -12.636000 6.441471
-4.820400 -12.636000 6.402777
-4.773600 -12.636000 6.346409
-4.726800 -12.636000 6.317475
-4.680000 -12.636000 6.299077
-4.633200 -12.636000 6.271640
-4.586400 -12.636000 6.267254
-4.539600 -12.636000 6.240069
-4.492800 -12.636000 6.230649
-4.446000 -12.636000 6.219542
-4.399200 -12.636000 6.178917
-4.352400 -12.636000 6.176777
-4.305600 -12.636000 6.160341
-4.258800 -12.636000 6.137110
-4.212000 -12.636000 6.147283
-4.165200 -12.636000 6.130323
-4.118400 -12.636000 6.112601
-4.071600 -12.636000 6.095145
-4.024800 -12.636000 6.074424
-3.978000 -12.636000 6.068705
-3.931200 -12.636000 6.030353
-3.884400 -12.636000 6.030353
-3.837600 -12.636000 6.028034
-3.790800 -12.636000 6.028034
-3.744000 -12.636000 6.026755
-3.697200 -12.636000 6.015615
-3.650400 -12.636000 5.991925
-3.603600 -12.636000 5.984278
-3.556800 -12.636000 5.942130
-3.510000 -12.636000 5.925216
-3.463200 -12.636000 5.920241
-3.416400 -12.636000 5.918642
-3.369600 -12.636000 5.918279
-3.322800 -12.636000 5.908634
-3.276000 -12.636000 5.887307
-3.229200 -12.636000 5.874511
-3.182400 -12.636000 5.874511
-3.135600 -12.636000 5.846080
-3.088800 -12.636000 5.839052
-3.042000 -12.636000 5.832875
-2.995200 -12.636000 5.846080
-2.948400 -12.636000 5.847159
-2.901600 -12.636000 5.846038
-2.854800 -12.636000 5.846038
-2.808000 -12.636000 5.846038
-2.761200 -12.636000 5.821139
-2.714400 -12.636000 5.784101
-2.667600 -12.636000 5.758538
-2.620800 -12.636000 5.756619
-2.574000 -12.636000 5.758538
-2.527200 -12.636000 5.760361
-2.480400 -12.636000 5.760361
-2.433600 -12.636000 5.772819
-2.386800 -12.636000 5.772819
-2.340000 -12.636000 5.764855
-2.293200 -12.636000 5.744948
-2.246400 -12.636000 5.744948
-2.199600 -12.636000 5.741407
-2.152800 -12.636000 5.728123
-2.106000 -12.636000 5.713811
-2.059200 -12.636000 5.703004
-2.012400 -12.636000 5.713811
-1.965600 -12.636000 5.724595
-1.918800 -12.636000 5.717069
-1.872000 -12.636000 5.717069
-1.825200 -12.636000 5.717069
-1.778400 -12.636000 5.731585
-1.731600 -12.636000 5.731585
-1.684800 -12.636000 5.717069
-1.638000 -12.636000 5.715871
-1.591200 -12.636000 5.715871
-1.544400 -12.636000 5.697187
-1.497600 -12.636000 5.700257
-1.450800 -12.636000 5.689733
-1.404000 -12.636000 5.706252
-1.357200 -12.636000 5.707832
-1.310400 -12.636000 5.708232
-1.263600 -12.636000 5.713870
-1.216800 -12.636000 5.734929
-1.170000 -12.636000 5.734929
-1.123200 -12.636000 5.734929
-1.076400 -12.636000 5.728811
-1.029600 -12.636000 5.717577
-0.982800 -12.636000 5.693473
-0.936000 -12.636000 5.669135
-0.889200 -12.636000 5.666084
-0.842400 -12.636000 5.645574
-0.795600 -12.636000 5.657692
-0.748800 -12.636000 5.657692
-0.702000 -12.636000 5.646111
-0.655200 -12.636000 5.665439
-0.608400 -12.636000 5.665439
-0.561600 -12.636000 5.669400
-0.514800 -12.636000 5.702252
-0.468000 -12.636000 5.706933
-0.421200 -12.636000 5.705782
-0.374400 -12.636000 5.706148
-0.327600 -12.636000 5.705278
-0.280800 -12.636000 5.720039
-0.234000 -12.636000 5.706933
-0.187200 -12.636000 5.706933
-0.140400 -12.636000 5.705278
-0.093600 -12.636000 5.705278
-0.046800 -12.636000 5.702065
0.000000 -12.636000 5.689607
0.046800 -12.636000 5.649644
0.093600 -12.636000 5.647665
0.140400 -12.636000 5.635473
0.187200 -12.636000 5.643680
0.234000 -12.636000 5.655346
0.280800 -12.636000 5.673741
0.327600 -12.636000 5.694934
0.374400 -12.636000 5.679237
0.421200 -12.636000 5.671947
0.468000 -12.636000 5.679237
0.514800 -12.636000 5.671823
0.561600 -12.636000 5.659687
0.608400 -12.636000 5.658425
0.655200 -12.636000 5.658425
0.702000 -12.636000 5.670365
0.748800 -12.636000 5.699365
0.795600 -12.636000 5.724295
0.842400 -12.636000 5.735022
0.889200 -12.636000 5.764400
0.936000 -12.636000 5.764802
0.982800 -12.636000 5.764059
1.029600 -12.636000 5.762520
1.076400 -12.636000 5.762909
1.123200 -12.636000 5.762520
1.170000 -12.636000 5.764059
1.216800 -12.636000 5.764059
1.263600 -12.636000 5.777294
1.310400 -12.636000 5.785045
1.357200 -12.636000 5.794462
1.404000 -12.636000 5.814305
1.450800 -12.636000 5.834578
1.497600 -12.636000 5.836419
1.544400 -12.636000 5.842192
1.591200 -12.636000 5.836049
1.638000 -12.636000 5.836419
1.684800 -12.636000 5.840603
1.731600 -12.636000 5.849226
1.778400 -12.636000 5.872724
1.825200 -12.636000 5.884447
1.872000 -12.636000 5.899829
1.918800 -12.636000 5.910344
1.965600 -12.636000 5.918512
2.012400 -12.636000 5.929120
2.059200 -12.636000 5.942922
2.106000 -12.636000 5.935324
2.152800 -12.636000 5.935324
2.199600 -12.636000 5.935324
2.246400 -12.636000 5.945514
2.293200 -12.636000 5.952197
2.340000 -12.636000 5.971028
2.386800 -12.636000 5.971965
2.433600 -12.636000 5.979659
2.480400 -12.636000 6.018356
2.527200 -12.636000 6.032000
2.574000 -12.636000 6.037406
2.620800 -12.636000 6.048463
2.667600 -12.636000 6.074706
2.714400 -12.636000 6.090761
2.761200 -12.636000 6.108974
2.808000 -12.636000 6.124495
2.854800 -12.636000 6.126547
2.901600 -12.636000 6.140043
2.948400 -12.636000 6.155400
2.995200 -12.636000 6.172127
3.042000 -12.636000 6.179694
3.088800 -12.636000 6.188360
3.135600 -12.636000 6.199553
3.182400 -12.636000 6.235517
3.229200 -12.636000 6.274220
3.276000 -12.636000 6.288293
3.322800 -12.636000 6.286949
3.369600 -12.636000 6.298139
3.416400 -12.636000 6.288293
3.463200 -12.636000 6.307940
3.510000 -12.636000 6.307940
3.556800 -12.636000 6.325282
3.603600 -12.636000 6.351977
3.650400 -12.636000 6.361926
3.697200 -12.636000 6.368517
3.744000 -12.636000 6.380948
3.790800 -12.636000 6.392341
3.837600 -12.636000 6.429699
3.884400 -12.636000 6.429699
3.931200 -12.636000 6.443050
3.978000 -12.636000 6.477958
4.024800 -12.636000 6.494646
4.071600 -12.636000 6.505976
4.118400 -12.636000 6.530420
4.165200 -12.636000 6.540735
4.212000 -12.636000 6.564363
4.258800 -12.636000 6.587746
4.305600 -12.636000 6.611674
4.352400 -12.636000 6.612445
4.399200 -12.636000 6.630881
4.446000 -12.636000 6.661769
4.492800 -12.636000 6.678356
4.539600 -12.636000 6.742697
4.586400 -12.636000 6.770476
4.633200 -12.636000 6.783939
4.680000 -12.636000 6.814219
4.726800 -12.636000 6.825803
4.773600 -12.636000 6.831856
4.820400 -12.636000 6.845832
4.867200 -12.636000 6.864711
4.914000 -12.636000 6.927949
4.960800 -12.636000 6.971622
5.007600 -12.636000 7.016552
5.054400 -12.636000 7.023323
5.101200 -12.636000 7.037913
5.148000 -12.636000 7.083127
5.194800 -12.636000 7.095118
5.241600 -12.636000 7.107801
5.288400 -12.636000 7.117131
5.335200 -12.636000 7.168583
5.382000 -12.636000 7.204021
5.428800 -12.636000 7.235129
5.475600 -12.636000 7.268094
5.522400 -12.636000 7.287043
5.569200 -12.636000 7.314453
5.616000 -12.636000 7.337841
5.662800 -12.636000 7.353930
5.709600 -12.636000 7.384538
5.756400 -12.636000 7.423227
5.803200 -12.636000 7.536664
5.850000 -12.636000 7.578802
5.896800 -12.636000 7.649353
5.943600 -12.636000 7.695989
5.990400 -12.636000 7.806537
6.037200 -12.636000 7.856310
6.084000 -12.636000 7.897984
6.130800 -12.636000 7.938660
6.177600 -12.636000 8.044387
6.224400 -12.636000 8.141592
6.271200 -12.636000 8.185847
6.318000 -12.636000 8.270518
6.364800 -12.636000 8.353572
6.411600 -12.636000 8.436133
6.458400 -12.636000 8.646943
6.505200 -12.636000 8.976006
6.552000 -12.636000 9.183644
6.598800 -12.636000 9.688559
13.899600 -12.636000 7.673112
13.946400 -12.636000 7.691166
13.993200 -12.636000 7.696629
14.040000 -12.636000 7.723891
14.180400 -12.636000 7.694973
14.882400 -12.636000 7.785174
14.929200 -12.636000 7.782733
14.976000 -12.636000 7.785174
15.022800 -12.636000 7.778730
15.069600 -12.636000 7.791923
15.116400 -12.636000 7.778730
15.163200 -12.636000 7.770080
15.303600 -12.636000 7.758872
18.064800 -12.636000 0.511758
18.111600 -12.636000 0.316256
-18.720000 -12.589200 0.000000
-18.673200 -12.589200 0.000000
-18.626400 -12.589200 0.000000
-18.579600 -12.589200 -15.168841
-18.532800 -12.589200 -15.157772
-18.486000 -12.589200 -15.144826
-18.439200 -12.589200 -15.134748
-18.392400 -12.589200 -15.105101
-18.345600 -12.589200 -15.062656
-18.298800 -12.589200 -15.019048
-18.252000 -12.589200 -14.997372
-18.205200 -12.589200 -14.982870
-18.158400 -12.589200 -14.976230
-18.111600 -12.589200 -14.967821
-18.064800 -12.589200 -14.963617
-18.018000 -12.589200 -14.963617
-17.971200 -12.589200 -14.895725
-17.924400 -12.589200 -14.881629
-17.877600 -12.589200 -14.891426
-17.830800 -12.589200 -14.899088
-17.784000 -12.589200 -14.891426
-17.737200 -12.589200 -14.876438
-17.690400 -12.589200 -14.849115
-17.643600 -12.589200 -14.840136
-17.596800 -12.589200 -14.800424
-17.550000 -12.589200 -14.772897
-17.503200 -12.589200 -14.729101
-17.456400 -12.589200 -14.673171
-17.409600 -12.589200 -14.664013
-17.362800 -12.589200 -14.642171
-17.316000 -12.589200 -14.622170
-17.269200 -12.589200 -14.609955
-17.222400 -12.589200 -14.615674
-17.175600 -12.589200 -14.607663
-17.128800 -12.589200 -14.589990
-17.082000 -12.589200 -14.531278
-17.035200 -12.589200 -14.492159
-16.988400 -12.589200 -14.488321
-16.941600 -12.589200 -14.416617
-16.894800 -12.589200 -14.398417
-16.848000 -12.589200 -14.361792
-16.801200 -12.589200 -14.332164
-16.754400 -12.589200 -14.305612
-16.707600 -12.589200 -14.268728
-16.660800 -12.589200 -14.167256
-16.614000 -12.589200 -14.042646
-15.444000 -12.589200 5.079936
-15.397200 -12.589200 5.111337
-15.350400 -12.589200 5.132608
-15.303600 -12.589200 5.191803
-15.256800 -12.589200 5.223540
-15.210000 -12.589200 5.245905
-15.163200 -12.589200 5.286925
-15.116400 -12.589200 5.292363
-15.069600 -12.589200 5.299444
-15.022800 -12.589200 5.310486
-14.976000 -12.589200 5.336910
-14.929200 -12.589200 5.348037
-14.882400 -12.589200 5.368492
-14.835600 -12.589200 5.381017
-14.788800 -12.589200 5.390230
-14.742000 -12.589200 5.405464
-14.695200 -12.589200 5.417233
-14.648400 -12.589200 5.424009
-14.601600 -12.589200 5.424009
-14.554800 -12.589200 5.424925
-14.508000 -12.589200 5.424925
-14.461200 -12.589200 5.434406
-14.414400 -12.589200 5.441802
-14.367600 -12.589200 5.444476
-14.320800 -12.589200 5.447263
-14.274000 -12.589200 5.454983
-14.227200 -12.589200 5.472150
-14.180400 -12.589200 5.478278
-14.133600 -12.589200 5.493226
-14.086800 -12.589200 5.518154
-14.040000 -12.589200 5.529780
-13.993200 -12.589200 5.555221
-13.946400 -12.589200 5.618973
-6.926400 -12.589200 8.364792
-6.879600 -12.589200 8.281389
-6.832800 -12.589200 8.202246
-6.786000 -12.589200 8.126958
-6.739200 -12.589200 8.086284
-6.692400 -12.589200 7.983925
-6.645600 -12.589200 7.908777
-6.598800 -12.589200 7.836870
-6.552000 -12.589200 7.808030
-6.505200 -12.589200 7.751506
-6.458400 -12.589200 7.687334
-6.411600 -12.589200 7.647356
-6.364800 -12.589200 7.527880
-6.318000 -12.589200 7.488750
-6.271200 -12.589200 7.445774
-6.224400 -12.589200 7.384973
-6.177600 -12.589200 7.342106
-6.130800 -12.589200 7.277312
-6.084000 -12.589200 7.243374
-6.037200 -12.589200 7.181578
-5.990400 -12.589200 7.130595
-5.943600 -12.589200 7.041020
-5.896800 -12.589200 7.038996
-5.850000 -12.589200 7.031462
-5.803200 -12.589200 7.012077
-5.756400 -12.589200 6.968389
-5.709600 -12.589200 6.936140
-5.662800 -12.589200 6.931364
-5.616000 -12.589200 6.891951
-5.569200 -12.589200 6.849043
-5.522400 -12.589200 6.809135
-5.475600 -12.589200 6.779547
-5.428800 -12.589200 6.707277
-5.382000 -12.589200 6.658249
-5.335200 -12.589200 6.637519
-5.288400 -12.589200 6.604636
-5.241600 -12.589200 6.582764
-5.194800 -12.589200 6.564729
-5.148000 -12.589200 6.542989
-5.101200 -12.589200 6.526606
-5.054400 -12.589200 6.494775
-5.007600 -12.589200 6.475722
-4.960800 -12.589200 6.460641
-4.914000 -12.589200 6.445819
-4.867200 -12.589200 6.409347
-4.820400 -12.589200 6.378595
-4.773600 -12.589200 6.319268
-4.726800 -12.589200 6.303108
-4.680000 -12.589200 6.286605
-4.633200 -12.589200 6.268684
-4.586400 -12.589200 6.262521
-4.539600 -12.589200 6.232517
-4.492800 -12.589200 6.218683
-4.446000 -12.589200 6.215498
-4.399200 -12.589200 6.178709
-4.352400 -12.589200 6.176777
-4.305600 -12.589200 6.157396
-4.258800 -12.589200 6.136053
-4.212000 -12.589200 6.136053
-4.165200 -12.589200 6.126449
-4.118400 -12.589200 6.111677
-4.071600 -12.589200 6.085652
-4.024800 -12.589200 6.068705
-3.978000 -12.589200 6.047529
-3.931200 -12.589200 6.025006
-3.884400 -12.589200 6.028034
-3.837600 -12.589200 6.013463
-3.790800 -12.589200 6.015615
-3.744000 -12.589200 6.015615
-3.697200 -12.589200 5.997666
-3.650400 -12.589200 5.972585
-3.603600 -12.589200 5.983265
-3.556800 -12.589200 5.928560
-3.510000 -12.589200 5.920241
-3.463200 -12.589200 5.917646
-3.416400 -12.589200 5.909364
-3.369600 -12.589200 5.907694
-3.322800 -12.589200 5.900599
-3.276000 -12.589200 5.866591
-3.229200 -12.589200 5.866591
-3.182400 -12.589200 5.866591
-3.135600 -12.589200 5.857230
-3.088800 -12.589200 5.839052
-3.042000 -12.589200 5.832532
-2.995200 -12.589200 5.839282
-2.948400 -12.589200 5.841696
-2.901600 -12.589200 5.839052
-2.854800 -12.589200 5.804983
-2.808000 -12.589200 5.804983
-2.761200 -12.589200 5.804983
-2.714400 -12.589200 5.784101
-2.667600 -12.589200 5.761510
-2.620800 -12.589200 5.756619
-2.574000 -12.589200 5.756619
-2.527200 -12.589200 5.761510
-2.480400 -12.589200 5.761510
-2.433600 -12.589200 5.777759
-2.386800 -12.589200 5.779647
-2.340000 -12.589200 5.765461
-2.293200 -12.589200 5.757417
-2.246400 -12.589200 5.750296
-2.199600 -12.589200 5.741407
-2.152800 -12.589200 5.722624
-2.106000 -12.589200 5.710002
-2.059200 -12.589200 5.673046
-2.012400 -12.589200 5.703004
-1.965600 -12.589200 5.717069
-1.918800 -12.589200 5.710002
-1.872000 -12.589200 5.710002
-1.825200 -12.589200 5.710015
-1.778400 -12.589200 5.715871
-1.731600 -12.589200 5.712887
-1.684800 -12.589200 5.710015
-1.638000 -12.589200 5.709313
-1.591200 -12.589200 5.710015
-1.544400 -12.589200 5.700411
-1.497600 -12.589200 5.700257
-1.450800 -12.589200 5.677637
-1.404000 -12.589200 5.704158
-1.357200 -12.589200 5.700257
-1.310400 -12.589200 5.686037
-1.263600 -12.589200 5.693473
-1.216800 -12.589200 5.713870
-1.170000 -12.589200 5.715201
-1.123200 -12.589200 5.732230
-1.076400 -12.589200 5.715201
-1.029600 -12.589200 5.715201
-0.982800 -12.589200 5.692862
-0.936000 -12.589200 5.669135
-0.889200 -12.589200 5.666084
-0.842400 -12.589200 5.648296
-0.795600 -12.589200 5.657692
-0.748800 -12.589200 5.657692
-0.702000 -12.589200 5.661937
-0.655200 -12.589200 5.665439
-0.608400 -12.589200 5.665439
-0.561600 -12.589200 5.665439
-0.514800 -12.589200 5.697140
-0.468000 -12.589200 5.704278
-0.421200 -12.589200 5.697140
-0.374400 -12.589200 5.704278
-0.327600 -12.589200 5.704278
-0.280800 -12.589200 5.706933
-0.234000 -12.589200 5.706933
-0.187200 -12.589200 5.706933
-0.140400 -12.589200 5.702065
-0.093600 -12.589200 5.705278
-0.046800 -12.589200 5.701929
0.000000 -12.589200 5.673741
0.046800 -12.589200 5.643680
0.093600 -12.589200 5.635473
0.140400 -12.589200 5.628087
0.187200 -12.589200 5.633917
0.234000 -12.589200 5.651726
0.280800 -12.589200 5.662820
0.327600 -12.589200 5.686332
0.374400 -12.589200 5.663145
0.421200 -12.589200 5.663145
0.468000 -12.589200 5.686332
0.514800 -12.589200 5.671947
0.561600 -12.589200 5.654316
0.608400 -12.589200 5.658425
0.655200 -12.589200 5.661369
0.702000 -12.589200 5.693563
0.748800 -12.589200 5.699365
0.795600 -12.589200 5.723471
0.842400 -12.589200 5.731154
0.889200 -12.589200 5.764400
0.936000 -12.589200 5.764059
0.982800 -12.589200 5.745474
1.029600 -12.589200 5.745474
1.076400 -12.589200 5.762520
1.123200 -12.589200 5.756295
1.170000 -12.589200 5.764059
1.216800 -12.589200 5.762909
1.263600 -12.589200 5.785045
1.310400 -12.589200 5.803526
1.357200 -12.589200 5.806827
1.404000 -12.589200 5.836640
1.450800 -12.589200 5.848637
1.497600 -12.589200 5.851141
1.544400 -12.589200 5.851141
1.591200 -12.589200 5.842192
1.638000 -12.589200 5.849226
1.684800 -12.589200 5.849226
1.731600 -12.589200 5.852081
1.778400 -12.589200 5.872724
1.825200 -12.589200 5.884447
1.872000 -12.589200 5.898205
1.918800 -12.589200 5.910344
1.965600 -12.589200 5.918776
2.012400 -12.589200 5.930887
2.059200 -12.589200 5.944160
2.106000 -12.589200 5.942922
2.152800 -12.589200 5.935324
2.199600 -12.589200 5.935324
2.246400 -12.589200 5.944090
2.293200 -12.589200 5.971965
2.340000 -12.589200 5.979891
2.386800 -12.589200 5.988797
2.433600 -12.589200 5.988797
2.480400 -12.589200 6.027557
2.527200 -12.589200 6.035383
2.574000 -12.589200 6.042691
2.620800 -12.589200 6.048463
2.667600 -12.589200 6.067999
2.714400 -12.589200 6.090807
2.761200 -12.589200 6.098794
2.808000 -12.589200 6.120955
2.854800 -12.589200 6.126147
2.901600 -12.589200 6.135080
2.948400 -12.589200 6.149326
2.995200 -12.589200 6.165150
3.042000 -12.589200 6.173926
3.088800 -12.589200 6.176077
3.135600 -12.589200 6.188360
3.182400 -12.589200 6.204469
3.229200 -12.589200 6.229492
3.276000 -12.589200 6.277601
3.322800 -12.589200 6.277601
3.369600 -12.589200 6.284428
3.416400 -12.589200 6.284428
3.463200 -12.589200 6.298139
3.510000 -12.589200 6.307030
3.556800 -12.589200 6.311585
3.603600 -12.589200 6.351977
3.650400 -12.589200 6.361926
3.697200 -12.589200 6.368630
3.744000 -12.589200 6.382924
3.790800 -12.589200 6.392942
3.837600 -12.589200 6.442326
3.884400 -12.589200 6.444010
3.931200 -12.589200 6.477958
3.978000 -12.589200 6.494550
4.024800 -12.589200 6.505976
4.071600 -12.589200 6.512065
4.118400 -12.589200 6.529492
4.165200 -12.589200 6.530420
4.212000 -12.589200 6.564363
4.258800 -12.589200 6.587746
4.305600 -12.589200 6.607344
4.352400 -12.589200 6.611674
4.399200 -12.589200 6.625199
4.446000 -12.589200 6.661769
4.492800 -12.589200 6.672879
4.539600 -12.589200 6.720705
4.586400 -12.589200 6.765658
4.633200 -12.589200 6.777583
4.680000 -12.589200 6.804729
4.726800 -12.589200 6.823086
4.773600 -12.589200 6.837573
4.820400 -12.589200 6.860301
4.867200 -12.589200 6.905092
4.914000 -12.589200 6.936140
4.960800 -12.589200 6.982407
5.007600 -12.589200 7.018964
5.054400 -12.589200 7.024175
5.101200 -12.589200 7.037913
5.148000 -12.589200 7.083127
5.194800 -12.589200 7.103699
5.241600 -12.589200 7.107801
5.288400 -12.589200 7.117131
5.335200 -12.589200 7.170118
5.382000 -12.589200 7.194508
5.428800 -12.589200 7.225339
5.475600 -12.589200 7.246947
5.522400 -12.589200 7.257981
5.569200 -12.589200 7.306152
5.616000 -12.589200 7.333557
5.662800 -12.589200 7.346689
5.709600 -12.589200 7.384538
5.756400 -12.589200 7.429149
5.803200 -12.589200 7.536664
5.850000 -12.589200 7.578802
5.896800 -12.589200 7.649353
5.943600 -12.589200 7.689928
5.990400 -12.589200 7.722046
6.037200 -12.589200 7.820327
6.084000 -12.589200 7.856310
6.130800 -12.589200 7.933861
6.177600 -12.589200 8.066923
6.224400 -12.589200 8.086610
6.271200 -12.589200 8.141592
6.318000 -12.589200 8.241235
6.364800 -12.589200 8.331536
6.411600 -12.589200 8.401059
6.458400 -12.589200 8.659629
6.505200 -12.589200 9.101358
6.552000 -12.589200 9.613445
6.598800 -12.589200 9.702138
14.180400 -12.589200 7.693442
14.367600 -12.589200 7.683461
14.929200 -12.589200 7.784389
14.976000 -12.589200 7.791923
15.022800 -12.589200 7.790068
15.069600 -12.589200 7.799652
15.256800 -12.589200 7.778730
17.409600 -12.589200 3.803523
-18.720000 -12.542400 0.000000
-18.673200 -12.542400 0.000000
-18.626400 -12.542400 0.000000
-18.579600 -12.542400 -15.161412
-18.532800 -12.542400 -15.155240
-18.486000 -12.542400 -15.137768
-18.439200 -12.542400 -15.134748
-18.392400 -12.542400 -15.106353
-18.345600 -12.542400 -15.102947
-18.298800 -12.542400 -15.057206
-18.252000 -12.542400 -15.018567
-18.205200 -12.542400 -14.982870
-18.158400 -12.542400 -14.982295
-18.111600 -12.542400 -14.976230
-18.064800 -12.542400 -14.953725
-18.018000 -12.542400 -14.926771
-17.971200 -12.542400 -14.876068
-17.924400 -12.542400 -14.870180
-17.877600 -12.542400 -14.881629
-17.830800 -12.542400 -14.891426
-17.784000 -12.542400 -14.881629
-17.737200 -12.542400 -14.870180
-17.690400 -12.542400 -14.840728
-17.643600 -12.542400 -14.840136
-17.596800 -12.542400 -14.800424
-17.550000 -12.542400 -14.773373
-17.503200 -12.542400 -14.745967
-17.456400 -12.542400 -14.681955
-17.409600 -12.542400 -14.662760
-17.362800 -12.542400 -14.637931
-17.316000 -12.542400 -14.620434
-17.269200 -12.542400 -14.568985
-17.222400 -12.542400 -14.566432
-17.175600 -12.542400 -14.556009
-17.128800 -12.542400 -14.531278
-17.082000 -12.542400 -14.498803
-17.035200 -12.542400 -14.491638
-16.988400 -12.542400 -14.485692
-16.941600 -12.542400 -14.398417
-16.894800 -12.542400 -14.397622
-16.848000 -12.542400 -14.346685
-16.801200 -12.542400 -14.325202
-16.754400 -12.542400 -14.305612
-16.707600 -12.542400 -14.236207
-16.660800 -12.542400 -14.128518
-16.286400 -12.542400 -11.176135
-15.444000 -12.542400 5.079936
-15.397200 -12.542400 5.131612
-15.350400 -12.542400 5.164055
-15.303600 -12.542400 5.218004
-15.256800 -12.542400 5.245905
-15.210000 -12.542400 5.281363
-15.163200 -12.542400 5.290052
-15.116400 -12.542400 5.299926
-15.069600 -12.542400 5.322335
-15.022800 -12.542400 5.338768
-14.976000 -12.542400 5.348073
-14.929200 -12.542400 5.368492
-14.882400 -12.542400 5.378841
-14.835600 -12.542400 5.386950
-14.788800 -12.542400 5.402437
-14.742000 -12.542400 5.412732
-14.695200 -12.542400 5.427057
-14.648400 -12.542400 5.438400
-14.601600 -12.542400 5.438943
-14.554800 -12.542400 5.444562
-14.508000 -12.542400 5.444562
-14.461200 -12.542400 5.447263
-14.414400 -12.542400 5.447263
-14.367600 -12.542400 5.452106
-14.320800 -12.542400 5.462104
-14.274000 -12.542400 5.472150
-14.227200 -12.542400 5.478278
-14.180400 -12.542400 5.486638
-14.133600 -12.542400 5.506731
-14.086800 -12.542400 5.524942
-14.040000 -12.542400 5.540775
-13.993200 -12.542400 5.629473
-6.879600 -12.542400 8.367963
-6.832800 -12.542400 8.274834
-6.786000 -12.542400 8.202246
-6.739200 -12.542400 8.156771
-6.692400 -12.542400 8.056607
-6.645600 -12.542400 7.953573
-6.598800 -12.542400 7.888583
-6.552000 -12.542400 7.810430
-6.505200 -12.542400 7.761690
-6.458400 -12.542400 7.698988
-6.411600 -12.542400 7.663440
-6.364800 -12.542400 7.527880
-6.318000 -12.542400 7.476420
-6.271200 -12.542400 7.442390
-6.224400 -12.542400 7.383324
-6.177600 -12.542400 7.300354
-6.130800 -12.542400 7.243374
-6.084000 -12.542400 7.190999
-6.037200 -12.542400 7.141590
-5.990400 -12.542400 7.079475
-5.943600 -12.542400 7.030393
-5.896800 -12.542400 7.024210
-5.850000 -12.542400 7.012729
-5.803200 -12.542400 6.988134
-5.756400 -12.542400 6.955772
-5.709600 -12.542400 6.921806
-5.662800 -12.542400 6.919809
-5.616000 -12.542400 6.891951
-5.569200 -12.542400 6.849043
-5.522400 -12.542400 6.818302
-5.475600 -12.542400 6.778203
-5.428800 -12.542400 6.683195
-5.382000 -12.542400 6.638264
-5.335200 -12.542400 6.620608
-5.288400 -12.542400 6.584157
-5.241600 -12.542400 6.561200
-5.194800 -12.542400 6.556894
-5.148000 -12.542400 6.537539
-5.101200 -12.542400 6.508445
-5.054400 -12.542400 6.475583
-5.007600 -12.542400 6.465756
-4.960800 -12.542400 6.441471
-4.914000 -12.542400 6.424515
-4.867200 -12.542400 6.402777
-4.820400 -12.542400 6.357035
-4.773600 -12.542400 6.316007
-4.726800 -12.542400 6.293201
-4.680000 -12.542400 6.271640
-4.633200 -12.542400 6.268165
-4.586400 -12.542400 6.264246
-4.539600 -12.542400 6.240029
-4.492800 -12.542400 6.219542
-4.446000 -12.542400 6.206183
-4.399200 -12.542400 6.160341
-4.352400 -12.542400 6.160341
-4.305600 -12.542400 6.130323
-4.258800 -12.542400 6.128955
-4.212000 -12.542400 6.130323
-4.165200 -12.542400 6.128955
-4.118400 -12.542400 6.112298
-4.071600 -12.542400 6.075275
-4.024800 -12.542400 6.068705
-3.978000 -12.542400 6.045828
-3.931200 -12.542400 6.001692
-3.884400 -12.542400 6.004992
-3.837600 -12.542400 5.999108
-3.790800 -12.542400 5.999108
-3.744000 -12.542400 6.004992
-3.697200 -12.542400 5.991925
-3.650400 -12.542400 5.971590
-3.603600 -12.542400 5.979234
-3.556800 -12.542400 5.926496
-3.510000 -12.542400 5.917646
-3.463200 -12.542400 5.908155
-3.416400 -12.542400 5.908155
-3.369600 -12.542400 5.907694
-3.322800 -12.542400 5.900599
-3.276000 -12.542400 5.866591
-3.229200 -12.542400 5.862585
-3.182400 -12.542400 5.864628
-3.135600 -12.542400 5.845577
-3.088800 -12.542400 5.832532
-3.042000 -12.542400 5.826192
-2.995200 -12.542400 5.839052
-2.948400 -12.542400 5.835467
-2.901600 -12.542400 5.814919
-2.854800 -12.542400 5.803528
-2.808000 -12.542400 5.803564
-2.761200 -12.542400 5.804983
-2.714400 -12.542400 5.779599
-2.667600 -12.542400 5.758538
-2.620800 -12.542400 5.753999
-2.574000 -12.542400 5.760361
-2.527200 -12.542400 5.761510
-2.480400 -12.542400 5.765461
-2.433600 -12.542400 5.781130
-2.386800 -12.542400 5.785956
-2.340000 -12.542400 5.781130
-2.293200 -12.542400 5.765461
-2.246400 -12.542400 5.750296
-2.199600 -12.542400 5.747764
-2.152800 -12.542400 5.722624
-2.106000 -12.542400 5.711155
-2.059200 -12.542400 5.673500
-2.012400 -12.542400 5.711155
-1.965600 -12.542400 5.722624
-1.918800 -12.542400 5.711155
-1.872000 -12.542400 5.710015
-1.825200 -12.542400 5.712887
-1.778400 -12.542400 5.715871
-1.731600 -12.542400 5.712887
-1.684800 -12.542400 5.704158
-1.638000 -12.542400 5.700411
-1.591200 -12.542400 5.708143
-1.544400 -12.542400 5.700257
-1.497600 -12.542400 5.694724
-1.450800 -12.542400 5.677637
-1.404000 -12.542400 5.700257
-1.357200 -12.542400 5.700257
-1.310400 -12.542400 5.678492
-1.263600 -12.542400 5.678492
-1.216800 -12.542400 5.705345
-1.170000 -12.542400 5.705345
-1.123200 -12.542400 5.713870
-1.076400 -12.542400 5.688726
-1.029600 -12.542400 5.686037
-0.982800 -12.542400 5.680685
-0.936000 -12.542400 5.648296
-0.889200 -12.542400 5.666084
-0.842400 -12.542400 5.648296
-0.795600 -12.542400 5.648296
-0.748800 -12.542400 5.657692
-0.702000 -12.542400 5.661937
-0.655200 -12.542400 5.665439
-0.608400 -12.542400 5.665439
-0.561600 -12.542400 5.661937
-0.514800 -12.542400 5.669400
-0.468000 -12.542400 5.697140
-0.421200 -12.542400 5.670736
-0.374400 -12.542400 5.702252
-0.327600 -12.542400 5.702065
-0.280800 -12.542400 5.702065
-0.234000 -12.542400 5.702065
-0.187200 -12.542400 5.701929
-0.140400 -12.542400 5.695358
-0.093600 -12.542400 5.701929
-0.046800 -12.542400 5.675915
0.000000 -12.542400 5.659583
0.046800 -12.542400 5.638178
0.093600 -12.542400 5.635473
0.140400 -12.542400 5.628087
0.187200 -12.542400 5.630580
0.234000 -12.542400 5.649644
0.280800 -12.542400 5.654316
0.327600 -12.542400 5.671947
0.374400 -12.542400 5.661369
0.421200 -12.542400 5.655771
0.468000 -12.542400 5.686332
0.514800 -12.542400 5.671947
0.561600 -12.542400 5.654316
0.608400 -12.542400 5.661369
0.655200 -12.542400 5.662141
0.702000 -12.542400 5.693563
0.748800 -12.542400 5.699365
0.795600 -12.542400 5.703086
0.842400 -12.542400 5.717147
0.889200 -12.542400 5.741694
0.936000 -12.542400 5.762909
0.982800 -12.542400 5.745364
1.029600 -12.542400 5.745474
1.076400 -12.542400 5.762182
1.123200 -12.542400 5.762182
1.170000 -12.542400 5.768258
1.216800 -12.542400 5.764059
1.263600 -12.542400 5.777294
1.310400 -12.542400 5.790229
1.357200 -12.542400 5.794584
1.404000 -12.542400 5.829036
1.450800 -12.542400 5.837929
1.497600 -12.542400 5.848637
1.544400 -12.542400 5.850343
1.591200 -12.542400 5.837929
1.638000 -12.542400 5.848637
1.684800 -12.542400 5.849226
1.731600 -12.542400 5.852081
1.778400 -12.542400 5.884447
1.825200 -12.542400 5.888803
1.872000 -12.542400 5.898205
1.918800 -12.542400 5.910344
1.965600 -12.542400 5.910853
2.012400 -12.542400 5.930887
2.059200 -12.542400 5.947981
2.106000 -12.542400 5.950601
2.152800 -12.542400 5.957804
2.199600 -12.542400 5.950601
2.246400 -12.542400 5.960323
2.293200 -12.542400 5.979251
2.340000 -12.542400 5.979659
2.386800 -12.542400 5.979659
2.433600 -12.542400 5.979659
2.480400 -12.542400 6.032000
2.527200 -12.542400 6.037233
2.574000 -12.542400 6.054065
2.620800 -12.542400 6.064556
2.667600 -12.542400 6.067999
2.714400 -12.542400 6.079722
2.761200 -12.542400 6.097760
2.808000 -12.542400 6.110475
2.854800 -12.542400 6.124795
2.901600 -12.542400 6.126547
2.948400 -12.542400 6.149326
2.995200 -12.542400 6.165150
3.042000 -12.542400 6.173926
3.088800 -12.542400 6.175491
3.135600 -12.542400 6.188360
3.182400 -12.542400 6.204469
3.229200 -12.542400 6.223240
3.276000 -12.542400 6.252802
3.322800 -12.542400 6.252802
3.369600 -12.542400 6.277601
3.416400 -12.542400 6.279160
3.463200 -12.542400 6.291158
3.510000 -12.542400 6.298139
3.556800 -12.542400 6.311585
3.603600 -12.542400 6.353261
3.650400 -12.542400 6.368517
3.697200 -12.542400 6.374240
3.744000 -12.542400 6.383067
3.790800 -12.542400 6.406007
3.837600 -12.542400 6.442326
3.884400 -12.542400 6.456064
3.931200 -12.542400 6.481499
3.978000 -12.542400 6.500224
4.024800 -12.542400 6.517032
4.071600 -12.542400 6.529492
4.118400 -12.542400 6.530420
4.165200 -12.542400 6.540735
4.212000 -12.542400 6.564363
4.258800 -12.542400 6.581589
4.305600 -12.542400 6.603313
4.352400 -12.542400 6.610315
4.399200 -12.542400 6.625199
4.446000 -12.542400 6.670916
4.492800 -12.542400 6.687345
4.539600 -12.542400 6.729629
4.586400 -12.542400 6.765658
4.633200 -12.542400 6.781515
4.680000 -12.542400 6.804729
4.726800 -12.542400 6.817923
4.773600 -12.542400 6.843726
4.820400 -12.542400 6.864711
4.867200 -12.542400 6.905092
4.914000 -12.542400 6.936140
4.960800 -12.542400 6.971622
5.007600 -12.542400 7.016552
5.054400 -12.542400 7.023323
5.101200 -12.542400 7.032901
5.148000 -12.542400 7.086841
5.194800 -12.542400 7.107801
5.241600 -12.542400 7.114746
5.288400 -12.542400 7.162949
5.335200 -12.542400 7.182309
5.382000 -12.542400 7.204436
5.428800 -12.542400 7.222037
5.475600 -12.542400 7.236420
5.522400 -12.542400 7.250763
5.569200 -12.542400 7.306152
5.616000 -12.542400 7.333557
5.662800 -12.542400 7.353066
5.709600 -12.542400 7.388212
5.756400 -12.542400 7.429149
5.803200 -12.542400 7.536664
5.850000 -12.542400 7.576925
5.896800 -12.542400 7.615265
5.943600 -12.542400 7.671576
5.990400 -12.542400 7.695989
6.037200 -12.542400 7.781906
6.084000 -12.542400 7.813483
6.130800 -12.542400 7.897984
6.177600 -12.542400 7.974413
6.224400 -12.542400 8.069437
6.271200 -12.542400 8.089726
6.318000 -12.542400 8.168283
6.364800 -12.542400 8.325231
6.411600 -12.542400 8.382355
6.458400 -12.542400 8.758575
6.505200 -12.542400 9.213985
6.552000 -12.542400 9.702138
6.598800 -12.542400 10.020795
13.712400 -12.542400 7.654570
13.759200 -12.542400 7.664252
14.320800 -12.542400 7.693954
14.367600 -12.542400 7.691591
14.976000 -12.542400 7.795050
15.022800 -12.542400 7.791923
15.069600 -12.542400 7.799652
15.210000 -12.542400 7.777248
15.256800 -12.542400 7.777248
15.303600 -12.542400 7.758872
17.737200 -12.542400 2.512986
17.784000 -12.542400 2.294731
18.579600 -12.542400 0.000000
-18.720000 -12.495600 0.000000
-18.673200 -12.495600 0.000000
-18.626400 -12.495600 0.000000
-18.579600 -12.495600 -15.168379
-18.532800 -12.495600 -15.157772
-18.486000 -12.495600 -15.155240
-18.439200 -12.495600 -15.144826
-18.392400 -12.495600 -15.137768
-18.345600 -12.495600 -15.106353
-18.298800 -12.495600 -15.069881
-18.252000 -12.495600 -15.045312
-18.205200 -12.495600 -15.019048
-18.158400 -12.495600 -15.018567
-18.111600 -12.495600 -14.982870
-18.064800 -12.495600 -14.976510
-18.018000 -12.495600 -14.976230
-17.971200 -12.495600 -14.895725
-17.924400 -12.495600 -14.876602
-17.877600 -12.495600 -14.883865
-17.830800 -12.495600 -14.890556
-17.784000 -12.495600 -14.870180
-17.737200 -12.495600 -14.836641
-17.690400 -12.495600 -14.816035
-17.643600 -12.495600 -14.800725
-17.596800 -12.495600 -14.787337
-17.550000 -12.495600 -14.773373
-17.503200 -12.495600 -14.757832
-17.456400 -12.495600 -14.694302
-17.409600 -12.495600 -14.664013
-17.362800 -12.495600 -14.620434
-17.316000 -12.495600 -14.609955
-17.269200 -12.495600 -14.576472
-17.222400 -12.495600 -14.556009
-17.175600 -12.495600 -14.525054
-17.128800 -12.495600 -14.515678
-17.082000 -12.495600 -14.488321
-17.035200 -12.495600 -14.488131
-16.988400 -12.495600 -14.446871
-16.941600 -12.495600 -14.411217
-16.894800 -12.495600 -14.398417
-16.848000 -12.495600 -14.361845
-16.801200 -12.495600 -14.346685
-16.754400 -12.495600 -14.345858
-16.707600 -12.495600 -14.273009
-16.660800 -12.495600 -14.128518
-15.537600 -12.495600 5.041049
-15.490800 -12.495600 5.104546
-15.444000 -12.495600 5.132608
-15.397200 -12.495600 5.164061
-15.350400 -12.495600 5.224701
-15.303600 -12.495600 5.233948
-15.256800 -12.495600 5.281363
-15.210000 -12.495600 5.290899
-15.163200 -12.495600 5.299926
-15.116400 -12.495600 5.328254
-15.069600 -12.495600 5.338768
-15.022800 -12.495600 5.364053
-14.976000 -12.495600 5.374653
-14.929200 -12.495600 5.383764
-14.882400 -12.495600 5.390429
-14.835600 -12.495600 5.399230
-14.788800 -12.495600 5.411307
-14.742000 -12.495600 5.424925
-14.695200 -12.495600 5.438400
-14.648400 -12.495600 5.448992
-14.601600 -12.495600 5.453266
-14.554800 -12.495600 5.459040
-14.508000 -12.495600 5.461134
-14.461200 -12.495600 5.462391
-14.414400 -12.495600 5.467181
-14.367600 -12.495600 5.462391
-14.320800 -12.495600 5.477457
-14.274000 -12.495600 5.477638
-14.227200 -12.495600 5.481000
-14.180400 -12.495600 5.493226
-14.133600 -12.495600 5.518387
-14.086800 -12.495600 5.539626
-14.040000 -12.495600 5.568454
-6.879600 -12.495600 8.408746
-6.832800 -12.495600 8.346503
-6.786000 -12.495600 8.257148
-6.739200 -12.495600 8.220793
-6.692400 -12.495600 8.103590
-6.645600 -12.495600 7.984467
-6.598800 -12.495600 7.904277
-6.552000 -12.495600 7.817259
-6.505200 -12.495600 7.746226
-6.458400 -12.495600 7.682786
-6.411600 -12.495600 7.628014
-6.364800 -12.495600 7.527880
-6.318000 -12.495600 7.476420
-6.271200 -12.495600 7.424095
-6.224400 -12.495600 7.381750
-6.177600 -12.495600 7.277312
-6.130800 -12.495600 7.193419
-6.084000 -12.495600 7.148781
-6.037200 -12.495600 7.133899
-5.990400 -12.495600 7.049886
-5.943600 -12.495600 7.017872
-5.896800 -12.495600 7.012077
-5.850000 -12.495600 7.008097
-5.803200 -12.495600 6.974523
-5.756400 -12.495600 6.931364
-5.709600 -12.495600 6.919809
-5.662800 -12.495600 6.913527
-5.616000 -12.495600 6.860755
-5.569200 -12.495600 6.837220
-5.522400 -12.495600 6.792458
-5.475600 -12.495600 6.701483
-5.428800 -12.495600 6.638264
-5.382000 -12.495600 6.620608
-5.335200 -12.495600 6.584897
-5.288400 -12.495600 6.556894
-5.241600 -12.495600 6.545904
-5.194800 -12.495600 6.542730
-5.148000 -12.495600 6.512027
-5.101200 -12.495600 6.478285
-5.054400 -12.495600 6.450925
-5.007600 -12.495600 6.424515
-4.960800 -12.495600 6.403565
-4.914000 -12.495600 6.395314
-4.867200 -12.495600 6.358351
-4.820400 -12.495600 6.343356
-4.773600 -12.495600 6.293201
-4.726800 -12.495600 6.284772
-4.680000 -12.495600 6.267463
-4.633200 -12.495600 6.262521
-4.586400 -12.495600 6.248223
-4.539600 -12.495600 6.230649
-4.492800 -12.495600 6.206183
-4.446000 -12.495600 6.185329
-4.399200 -12.495600 6.136053
-4.352400 -12.495600 6.136904
-4.305600 -12.495600 6.129624
-4.258800 -12.495600 6.114233
-4.212000 -12.495600 6.129624
-4.165200 -12.495600 6.126449
-4.118400 -12.495600 6.109036
-4.071600 -12.495600 6.083688
-4.024800 -12.495600 6.068705
-3.978000 -12.495600 6.045828
-3.931200 -12.495600 6.025006
-3.884400 -12.495600 6.006332
-3.837600 -12.495600 5.999108
-3.790800 -12.495600 5.999108
-3.744000 -12.495600 6.004992
-3.697200 -12.495600 5.979234
-3.650400 -12.495600 5.971590
-3.603600 -12.495600 5.977996
-3.556800 -12.495600 5.925216
-3.510000 -12.495600 5.907333
-3.463200 -12.495600 5.900599
-3.416400 -12.495600 5.900599
-3.369600 -12.495600 5.887307
-3.322800 -12.495600 5.870358
-3.276000 -12.495600 5.845577
-3.229200 -12.495600 5.845402
-3.182400 -12.495600 5.854467
-3.135600 -12.495600 5.839052
-3.088800 -12.495600 5.821866
-3.042000 -12.495600 5.814919
-2.995200 -12.495600 5.835467
-2.948400 -12.495600 5.821866
-2.901600 -12.495600 5.804983
-2.854800 -12.495600 5.792853
-2.808000 -12.495600 5.791103
-2.761200 -12.495600 5.803564
-2.714400 -12.495600 5.779599
-2.667600 -12.495600 5.751520
-2.620800 -12.495600 5.748535
-2.574000 -12.495600 5.748535
-2.527200 -12.495600 5.760619
-2.480400 -12.495600 5.772819
-2.433600 -12.495600 5.781130
-2.386800 -12.495600 5.785956
-2.340000 -12.495600 5.781130
-2.293200 -12.495600 5.765461
-2.246400 -12.495600 5.754919
-2.199600 -12.495600 5.741407
-2.152800 -12.495600 5.713811
-2.106000 -12.495600 5.686938
-2.059200 -12.495600 5.678143
-2.012400 -12.495600 5.707913
-1.965600 -12.495600 5.717069
-1.918800 -12.495600 5.711155
-1.872000 -12.495600 5.712887
-1.825200 -12.495600 5.717069
-1.778400 -12.495600 5.719423
-1.731600 -12.495600 5.712887
-1.684800 -12.495600 5.704158
-1.638000 -12.495600 5.705406
-1.591200 -12.495600 5.708143
-1.544400 -12.495600 5.694724
-1.497600 -12.495600 5.682575
-1.450800 -12.495600 5.656971
-1.404000 -12.495600 5.682575
-1.357200 -12.495600 5.677637
-1.310400 -12.495600 5.674131
-1.263600 -12.495600 5.677637
-1.216800 -12.495600 5.678492
-1.170000 -12.495600 5.672901
-1.123200 -12.495600 5.684382
-1.076400 -12.495600 5.669135
-1.029600 -12.495600 5.660029
-0.982800 -12.495600 5.639637
-0.936000 -12.495600 5.629283
-0.889200 -12.495600 5.648296
-0.842400 -12.495600 5.645574
-0.795600 -12.495600 5.648296
-0.748800 -12.495600 5.645574
-0.702000 -12.495600 5.645574
-0.655200 -12.495600 5.663960
-0.608400 -12.495600 5.663960
-0.561600 -12.495600 5.647736
-0.514800 -12.495600 5.663960
-0.468000 -12.495600 5.661937
-0.421200 -12.495600 5.657718
-0.374400 -12.495600 5.695358
-0.327600 -12.495600 5.670736
-0.280800 -12.495600 5.671537
-0.234000 -12.495600 5.675880
-0.187200 -12.495600 5.675915
-0.140400 -12.495600 5.675915
[truncated: 6,214,731 more chars]
