# Supplementary material for: Case study of 3D fingerprints applications
Source: PLoS One. 2017 Apr 11;12(4):e0175261. doi: 10.1371/journal.pone.0175261 (PMC5388323; doi:10.1371/journal.pone.0175261)
Supplement: S1 Database — (ZIP) [file pone.0175261.s001.zip › S1_Database/S1_Database_Session2-3D finger point cloud data/cjr_r5_g_2.txt]

-18.720000 -14.040000 0.000000
-18.673200 -14.040000 0.000000
-18.626400 -14.040000 0.000000
-18.579600 -14.040000 0.000000
-18.532800 -14.040000 0.000000
-18.486000 -14.040000 0.000000
-18.439200 -14.040000 0.000000
-18.392400 -14.040000 0.000000
-18.345600 -14.040000 0.000000
-18.298800 -14.040000 0.000000
-18.252000 -14.040000 0.000000
-18.205200 -14.040000 0.000000
-18.158400 -14.040000 0.000000
-18.111600 -14.040000 0.000000
-18.064800 -14.040000 0.000000
-18.018000 -14.040000 0.000000
-17.971200 -14.040000 0.000000
-17.924400 -14.040000 0.000000
-17.877600 -14.040000 0.000000
-17.830800 -14.040000 0.000000
-17.784000 -14.040000 0.000000
-17.737200 -14.040000 0.000000
-17.690400 -14.040000 0.000000
-17.643600 -14.040000 0.000000
-17.596800 -14.040000 0.000000
-17.550000 -14.040000 0.000000
-17.503200 -14.040000 0.000000
-17.456400 -14.040000 0.000000
-17.409600 -14.040000 0.000000
-17.362800 -14.040000 0.000000
-17.316000 -14.040000 0.000000
-17.269200 -14.040000 0.000000
-17.222400 -14.040000 0.000000
-17.175600 -14.040000 0.000000
-17.128800 -14.040000 0.000000
-17.082000 -14.040000 0.000000
-17.035200 -14.040000 0.000000
-16.988400 -14.040000 0.000000
-16.941600 -14.040000 0.000000
-16.894800 -14.040000 0.000000
-16.848000 -14.040000 0.000000
-16.801200 -14.040000 0.000000
-16.754400 -14.040000 0.000000
-16.707600 -14.040000 0.000000
-16.660800 -14.040000 0.000000
-16.614000 -14.040000 0.000000
-16.567200 -14.040000 0.000000
-16.520400 -14.040000 0.000000
-16.473600 -14.040000 0.000000
-16.426800 -14.040000 0.000000
-16.380000 -14.040000 0.000000
-16.333200 -14.040000 0.000000
-16.286400 -14.040000 0.000000
-16.239600 -14.040000 0.000000
-16.192800 -14.040000 0.000000
-16.146000 -14.040000 0.000000
-16.099200 -14.040000 0.000000
-16.052400 -14.040000 0.000000
-16.005600 -14.040000 0.000000
-15.958800 -14.040000 0.000000
-15.912000 -14.040000 0.000000
-15.865200 -14.040000 0.000000
-15.818400 -14.040000 0.000000
-15.771600 -14.040000 0.000000
-14.274000 -14.040000 0.000000
-14.227200 -14.040000 0.000000
-14.180400 -14.040000 0.000000
-14.133600 -14.040000 0.000000
-14.086800 -14.040000 0.000000
-14.040000 -14.040000 0.000000
-13.993200 -14.040000 0.000000
-13.946400 -14.040000 0.000000
-13.899600 -14.040000 0.000000
-13.852800 -14.040000 0.000000
-13.806000 -14.040000 0.000000
-13.759200 -14.040000 0.000000
-13.712400 -14.040000 0.000000
-13.665600 -14.040000 0.000000
-13.618800 -14.040000 0.000000
-13.572000 -14.040000 0.000000
-13.525200 -14.040000 0.000000
-13.478400 -14.040000 0.000000
-13.431600 -14.040000 0.000000
-13.384800 -14.040000 0.000000
-13.338000 -14.040000 0.000000
-13.291200 -14.040000 0.000000
-13.244400 -14.040000 0.000000
-13.197600 -14.040000 0.000000
-13.150800 -14.040000 0.000000
-13.104000 -14.040000 0.000000
-13.057200 -14.040000 0.000000
-13.010400 -14.040000 0.000000
-12.963600 -14.040000 0.000000
-12.916800 -14.040000 0.000000
-12.870000 -14.040000 0.000000
-12.823200 -14.040000 0.000000
-4.352400 -14.040000 0.000000
-4.305600 -14.040000 0.000000
-4.258800 -14.040000 0.000000
-4.212000 -14.040000 0.000000
-4.165200 -14.040000 0.000000
-4.118400 -14.040000 0.000000
-4.071600 -14.040000 0.000000
-4.024800 -14.040000 0.000000
-3.978000 -14.040000 0.000000
-3.931200 -14.040000 0.000000
-3.884400 -14.040000 0.000000
-3.837600 -14.040000 0.000000
-3.790800 -14.040000 0.000000
-3.744000 -14.040000 0.000000
-3.697200 -14.040000 0.000000
-3.650400 -14.040000 0.000000
-3.603600 -14.040000 0.000000
-3.556800 -14.040000 0.000000
-3.510000 -14.040000 0.000000
-3.463200 -14.040000 0.000000
-3.416400 -14.040000 0.000000
-3.369600 -14.040000 0.000000
-3.322800 -14.040000 0.000000
-3.276000 -14.040000 0.000000
-3.229200 -14.040000 0.000000
-3.182400 -14.040000 0.000000
-3.135600 -14.040000 0.000000
-3.088800 -14.040000 0.000000
-3.042000 -14.040000 0.000000
-2.995200 -14.040000 0.000000
-2.948400 -14.040000 0.000000
-2.901600 -14.040000 0.000000
-2.854800 -14.040000 0.000000
-2.808000 -14.040000 0.000000
-2.761200 -14.040000 0.000000
-2.714400 -14.040000 0.000000
-2.667600 -14.040000 0.000000
-2.620800 -14.040000 0.000000
-2.574000 -14.040000 0.000000
-2.527200 -14.040000 0.000000
-2.480400 -14.040000 0.000000
-2.433600 -14.040000 0.000000
-2.386800 -14.040000 0.000000
-2.340000 -14.040000 0.000000
-2.293200 -14.040000 0.000000
-2.246400 -14.040000 0.000000
-2.199600 -14.040000 0.000000
-2.152800 -14.040000 0.000000
-2.106000 -14.040000 0.000000
-2.059200 -14.040000 0.000000
-2.012400 -14.040000 0.000000
-1.965600 -14.040000 0.000000
-1.918800 -14.040000 0.000000
-1.872000 -14.040000 0.000000
-1.825200 -14.040000 0.000000
-1.778400 -14.040000 0.000000
-1.731600 -14.040000 0.000000
-1.684800 -14.040000 0.000000
-1.638000 -14.040000 0.000000
-1.591200 -14.040000 0.000000
-1.544400 -14.040000 0.000000
-1.497600 -14.040000 0.000000
-1.450800 -14.040000 0.000000
-1.404000 -14.040000 0.000000
-1.357200 -14.040000 0.000000
-1.310400 -14.040000 0.000000
-1.263600 -14.040000 0.000000
-1.216800 -14.040000 0.000000
-1.170000 -14.040000 0.000000
-1.123200 -14.040000 0.000000
-1.076400 -14.040000 0.000000
-1.029600 -14.040000 0.000000
-0.982800 -14.040000 0.000000
-0.936000 -14.040000 0.000000
-0.889200 -14.040000 0.000000
-0.842400 -14.040000 0.000000
-0.795600 -14.040000 0.000000
-0.748800 -14.040000 0.000000
-0.702000 -14.040000 0.000000
-0.655200 -14.040000 0.000000
-0.608400 -14.040000 0.000000
-0.561600 -14.040000 0.000000
-0.514800 -14.040000 0.000000
-0.468000 -14.040000 0.000000
-0.421200 -14.040000 0.000000
-0.374400 -14.040000 0.000000
-0.327600 -14.040000 0.000000
-0.280800 -14.040000 0.000000
-0.234000 -14.040000 0.000000
-0.187200 -14.040000 0.000000
-0.140400 -14.040000 0.000000
-0.093600 -14.040000 0.000000
-0.046800 -14.040000 0.000000
0.000000 -14.040000 0.000000
0.046800 -14.040000 0.000000
0.093600 -14.040000 0.000000
0.140400 -14.040000 0.000000
0.187200 -14.040000 0.000000
0.234000 -14.040000 0.000000
0.280800 -14.040000 0.000000
0.327600 -14.040000 0.000000
0.374400 -14.040000 0.000000
0.421200 -14.040000 0.000000
0.468000 -14.040000 0.000000
0.514800 -14.040000 0.000000
0.561600 -14.040000 0.000000
0.608400 -14.040000 0.000000
0.655200 -14.040000 0.000000
0.702000 -14.040000 0.000000
0.748800 -14.040000 0.000000
0.795600 -14.040000 0.000000
0.842400 -14.040000 0.000000
0.889200 -14.040000 0.000000
0.936000 -14.040000 0.000000
0.982800 -14.040000 0.000000
1.029600 -14.040000 0.000000
1.076400 -14.040000 0.000000
1.123200 -14.040000 0.000000
1.170000 -14.040000 0.000000
1.216800 -14.040000 0.000000
1.263600 -14.040000 0.000000
1.310400 -14.040000 0.000000
1.357200 -14.040000 0.000000
1.404000 -14.040000 0.000000
1.450800 -14.040000 0.000000
1.497600 -14.040000 0.000000
1.544400 -14.040000 0.000000
1.591200 -14.040000 0.000000
1.638000 -14.040000 0.000000
1.684800 -14.040000 0.000000
1.731600 -14.040000 0.000000
1.778400 -14.040000 0.000000
1.825200 -14.040000 0.000000
1.872000 -14.040000 0.000000
1.918800 -14.040000 0.000000
1.965600 -14.040000 0.000000
2.012400 -14.040000 0.000000
2.059200 -14.040000 0.000000
2.106000 -14.040000 0.000000
2.152800 -14.040000 0.000000
2.199600 -14.040000 0.000000
2.246400 -14.040000 0.000000
2.293200 -14.040000 0.000000
2.340000 -14.040000 0.000000
2.386800 -14.040000 0.000000
2.433600 -14.040000 0.000000
2.480400 -14.040000 0.000000
2.527200 -14.040000 0.000000
2.574000 -14.040000 0.000000
2.620800 -14.040000 0.000000
2.667600 -14.040000 0.000000
2.714400 -14.040000 0.000000
2.761200 -14.040000 0.000000
2.808000 -14.040000 0.000000
2.854800 -14.040000 0.000000
2.901600 -14.040000 0.000000
2.948400 -14.040000 0.000000
2.995200 -14.040000 0.000000
3.042000 -14.040000 0.000000
3.088800 -14.040000 0.000000
3.135600 -14.040000 0.000000
3.182400 -14.040000 0.000000
3.229200 -14.040000 0.000000
3.276000 -14.040000 0.000000
3.322800 -14.040000 0.000000
3.369600 -14.040000 0.000000
3.416400 -14.040000 0.000000
3.463200 -14.040000 0.000000
3.510000 -14.040000 0.000000
3.556800 -14.040000 0.000000
3.603600 -14.040000 0.000000
3.650400 -14.040000 0.000000
3.697200 -14.040000 0.000000
3.744000 -14.040000 0.000000
3.790800 -14.040000 0.000000
3.837600 -14.040000 0.000000
3.884400 -14.040000 0.000000
3.931200 -14.040000 0.000000
3.978000 -14.040000 0.000000
4.024800 -14.040000 0.000000
4.071600 -14.040000 0.000000
4.118400 -14.040000 0.000000
4.165200 -14.040000 0.000000
4.212000 -14.040000 0.000000
4.258800 -14.040000 0.000000
4.305600 -14.040000 0.000000
4.352400 -14.040000 0.000000
4.399200 -14.040000 0.000000
4.446000 -14.040000 0.000000
4.492800 -14.040000 0.000000
4.539600 -14.040000 0.000000
4.586400 -14.040000 0.000000
4.633200 -14.040000 0.000000
4.680000 -14.040000 0.000000
4.726800 -14.040000 0.000000
4.773600 -14.040000 0.000000
4.820400 -14.040000 0.000000
4.867200 -14.040000 0.000000
4.914000 -14.040000 0.000000
4.960800 -14.040000 0.000000
5.007600 -14.040000 0.000000
5.054400 -14.040000 0.000000
5.101200 -14.040000 0.000000
5.148000 -14.040000 0.000000
5.194800 -14.040000 0.000000
5.241600 -14.040000 0.000000
5.288400 -14.040000 0.000000
5.335200 -14.040000 0.000000
5.382000 -14.040000 0.000000
5.428800 -14.040000 0.000000
5.475600 -14.040000 0.000000
5.522400 -14.040000 0.000000
5.569200 -14.040000 0.000000
5.616000 -14.040000 0.000000
5.662800 -14.040000 0.000000
5.709600 -14.040000 0.000000
5.756400 -14.040000 0.000000
5.803200 -14.040000 0.000000
5.850000 -14.040000 0.000000
5.896800 -14.040000 0.000000
5.943600 -14.040000 0.000000
5.990400 -14.040000 0.000000
6.037200 -14.040000 0.000000
6.084000 -14.040000 0.000000
6.130800 -14.040000 0.000000
6.177600 -14.040000 0.000000
6.224400 -14.040000 0.000000
6.271200 -14.040000 0.000000
6.318000 -14.040000 0.000000
6.364800 -14.040000 0.000000
6.411600 -14.040000 0.000000
6.458400 -14.040000 0.000000
6.505200 -14.040000 0.000000
6.552000 -14.040000 0.000000
6.598800 -14.040000 0.000000
6.645600 -14.040000 0.000000
6.692400 -14.040000 0.000000
6.739200 -14.040000 0.000000
6.786000 -14.040000 0.000000
6.832800 -14.040000 0.000000
6.879600 -14.040000 0.000000
6.926400 -14.040000 0.000000
6.973200 -14.040000 0.000000
7.020000 -14.040000 0.000000
7.066800 -14.040000 0.000000
7.113600 -14.040000 0.000000
7.160400 -14.040000 0.000000
7.207200 -14.040000 0.000000
7.254000 -14.040000 0.000000
7.300800 -14.040000 0.000000
7.347600 -14.040000 0.000000
7.394400 -14.040000 0.000000
7.441200 -14.040000 0.000000
7.488000 -14.040000 0.000000
7.534800 -14.040000 0.000000
7.581600 -14.040000 0.000000
7.628400 -14.040000 0.000000
7.675200 -14.040000 0.000000
7.722000 -14.040000 0.000000
7.768800 -14.040000 0.000000
7.815600 -14.040000 0.000000
12.589200 -14.040000 0.000000
12.636000 -14.040000 0.000000
12.682800 -14.040000 0.000000
12.823200 -14.040000 0.000000
12.870000 -14.040000 0.000000
12.916800 -14.040000 0.000000
12.963600 -14.040000 0.000000
13.150800 -14.040000 0.000000
13.197600 -14.040000 0.000000
13.244400 -14.040000 0.000000
13.291200 -14.040000 0.000000
13.338000 -14.040000 0.000000
13.384800 -14.040000 0.000000
13.431600 -14.040000 0.000000
13.478400 -14.040000 0.000000
13.665600 -14.040000 0.000000
13.712400 -14.040000 0.000000
13.759200 -14.040000 0.000000
14.040000 -14.040000 0.000000
14.086800 -14.040000 0.000000
14.133600 -14.040000 0.000000
14.180400 -14.040000 0.000000
14.227200 -14.040000 0.000000
15.818400 -14.040000 0.000000
16.380000 -14.040000 0.000000
16.426800 -14.040000 0.000000
16.473600 -14.040000 0.000000
16.520400 -14.040000 0.000000
16.894800 -14.040000 0.000000
16.941600 -14.040000 0.000000
17.269200 -14.040000 0.000000
17.316000 -14.040000 0.000000
17.737200 -14.040000 0.000000
18.486000 -14.040000 0.000000
18.532800 -14.040000 0.000000
18.579600 -14.040000 0.000000
18.626400 -14.040000 0.000000
18.673200 -14.040000 0.000000
-18.720000 -13.993200 0.000000
-18.673200 -13.993200 0.000000
-18.626400 -13.993200 0.000000
-18.579600 -13.993200 0.000000
-18.532800 -13.993200 0.000000
-18.486000 -13.993200 0.000000
-18.439200 -13.993200 0.000000
-18.392400 -13.993200 0.000000
-18.345600 -13.993200 0.000000
-18.298800 -13.993200 0.000000
-18.252000 -13.993200 0.000000
-18.205200 -13.993200 0.000000
-18.158400 -13.993200 0.000000
-18.111600 -13.993200 0.000000
-18.064800 -13.993200 0.000000
-18.018000 -13.993200 0.000000
-17.971200 -13.993200 0.000000
-17.924400 -13.993200 0.000000
-17.877600 -13.993200 0.000000
-17.830800 -13.993200 0.000000
-17.784000 -13.993200 0.000000
-17.737200 -13.993200 0.000000
-17.690400 -13.993200 0.000000
-17.643600 -13.993200 0.000000
-17.596800 -13.993200 0.000000
-17.550000 -13.993200 0.000000
-17.503200 -13.993200 0.000000
-17.456400 -13.993200 0.000000
-17.409600 -13.993200 0.000000
-17.362800 -13.993200 0.000000
-17.316000 -13.993200 0.000000
-17.269200 -13.993200 0.000000
-17.222400 -13.993200 0.000000
-17.175600 -13.993200 0.000000
-17.128800 -13.993200 0.000000
-17.082000 -13.993200 0.000000
-17.035200 -13.993200 0.000000
-16.988400 -13.993200 0.000000
-16.941600 -13.993200 0.000000
-16.894800 -13.993200 0.000000
-16.848000 -13.993200 0.000000
-16.801200 -13.993200 0.000000
-16.754400 -13.993200 0.000000
-16.707600 -13.993200 0.000000
-16.660800 -13.993200 0.000000
-16.614000 -13.993200 0.000000
-16.567200 -13.993200 0.000000
-16.520400 -13.993200 0.000000
-16.473600 -13.993200 0.000000
-16.426800 -13.993200 0.000000
-16.380000 -13.993200 0.000000
-16.333200 -13.993200 0.000000
-16.286400 -13.993200 0.000000
-16.239600 -13.993200 0.000000
-16.192800 -13.993200 0.000000
-16.146000 -13.993200 0.000000
-16.099200 -13.993200 0.000000
-16.052400 -13.993200 0.000000
-16.005600 -13.993200 0.000000
-15.958800 -13.993200 0.000000
-15.912000 -13.993200 0.000000
-15.865200 -13.993200 0.000000
-15.818400 -13.993200 0.000000
-14.320800 -13.993200 0.000000
-14.274000 -13.993200 0.000000
-14.227200 -13.993200 0.000000
-14.180400 -13.993200 0.000000
-14.133600 -13.993200 0.000000
-14.086800 -13.993200 0.000000
-14.040000 -13.993200 0.000000
-13.993200 -13.993200 0.000000
-13.946400 -13.993200 0.000000
-13.899600 -13.993200 0.000000
-13.852800 -13.993200 0.000000
-13.806000 -13.993200 0.000000
-13.759200 -13.993200 0.000000
-13.712400 -13.993200 0.000000
-13.665600 -13.993200 0.000000
-13.618800 -13.993200 0.000000
-13.572000 -13.993200 0.000000
-13.525200 -13.993200 0.000000
-13.478400 -13.993200 0.000000
-13.431600 -13.993200 0.000000
-13.384800 -13.993200 0.000000
-13.338000 -13.993200 0.000000
-13.291200 -13.993200 0.000000
-13.244400 -13.993200 0.000000
-13.197600 -13.993200 0.000000
-13.150800 -13.993200 0.000000
-13.104000 -13.993200 0.000000
-13.057200 -13.993200 0.000000
-13.010400 -13.993200 0.000000
-12.963600 -13.993200 0.000000
-12.916800 -13.993200 0.000000
-12.870000 -13.993200 0.000000
-4.352400 -13.993200 0.000000
-4.305600 -13.993200 0.000000
-4.258800 -13.993200 0.000000
-4.212000 -13.993200 0.000000
-4.165200 -13.993200 0.000000
-4.118400 -13.993200 0.000000
-4.071600 -13.993200 0.000000
-4.024800 -13.993200 0.000000
-3.978000 -13.993200 0.000000
-3.931200 -13.993200 0.000000
-3.884400 -13.993200 0.000000
-3.837600 -13.993200 0.000000
-3.790800 -13.993200 0.000000
-3.744000 -13.993200 0.000000
-3.697200 -13.993200 0.000000
-3.650400 -13.993200 0.000000
-3.603600 -13.993200 0.000000
-3.556800 -13.993200 0.000000
-3.510000 -13.993200 0.000000
-3.463200 -13.993200 0.000000
-3.416400 -13.993200 0.000000
-3.369600 -13.993200 0.000000
-3.322800 -13.993200 0.000000
-3.276000 -13.993200 0.000000
-3.229200 -13.993200 0.000000
-3.182400 -13.993200 0.000000
-3.135600 -13.993200 0.000000
-3.088800 -13.993200 0.000000
-3.042000 -13.993200 0.000000
-2.995200 -13.993200 0.000000
-2.948400 -13.993200 0.000000
-2.901600 -13.993200 0.000000
-2.854800 -13.993200 0.000000
-2.808000 -13.993200 0.000000
-2.761200 -13.993200 0.000000
-2.714400 -13.993200 0.000000
-2.667600 -13.993200 0.000000
-2.620800 -13.993200 0.000000
-2.574000 -13.993200 0.000000
-2.527200 -13.993200 0.000000
-2.480400 -13.993200 0.000000
-2.433600 -13.993200 0.000000
-2.386800 -13.993200 0.000000
-2.340000 -13.993200 0.000000
-2.293200 -13.993200 0.000000
-2.246400 -13.993200 0.000000
-2.199600 -13.993200 0.000000
-2.152800 -13.993200 0.000000
-2.106000 -13.993200 0.000000
-2.059200 -13.993200 0.000000
-2.012400 -13.993200 0.000000
-1.965600 -13.993200 0.000000
-1.918800 -13.993200 0.000000
-1.872000 -13.993200 0.000000
-1.825200 -13.993200 0.000000
-1.778400 -13.993200 0.000000
-1.731600 -13.993200 0.000000
-1.684800 -13.993200 0.000000
-1.638000 -13.993200 0.000000
-1.591200 -13.993200 0.000000
-1.544400 -13.993200 0.000000
-1.497600 -13.993200 0.000000
-1.450800 -13.993200 0.000000
-1.404000 -13.993200 0.000000
-1.357200 -13.993200 0.000000
-1.310400 -13.993200 0.000000
-1.263600 -13.993200 0.000000
-1.216800 -13.993200 0.000000
-1.170000 -13.993200 0.000000
-1.123200 -13.993200 0.000000
-1.076400 -13.993200 0.000000
-1.029600 -13.993200 0.000000
-0.982800 -13.993200 0.000000
-0.936000 -13.993200 0.000000
-0.889200 -13.993200 0.000000
-0.842400 -13.993200 0.000000
-0.795600 -13.993200 0.000000
-0.748800 -13.993200 0.000000
-0.702000 -13.993200 0.000000
-0.655200 -13.993200 0.000000
-0.608400 -13.993200 0.000000
-0.561600 -13.993200 0.000000
-0.514800 -13.993200 0.000000
-0.468000 -13.993200 0.000000
-0.421200 -13.993200 0.000000
-0.374400 -13.993200 0.000000
-0.327600 -13.993200 0.000000
-0.280800 -13.993200 0.000000
-0.234000 -13.993200 0.000000
-0.187200 -13.993200 0.000000
-0.140400 -13.993200 0.000000
-0.093600 -13.993200 0.000000
-0.046800 -13.993200 0.000000
0.000000 -13.993200 0.000000
0.046800 -13.993200 0.000000
0.093600 -13.993200 0.000000
0.140400 -13.993200 0.000000
0.187200 -13.993200 0.000000
0.234000 -13.993200 0.000000
0.280800 -13.993200 0.000000
0.327600 -13.993200 0.000000
0.374400 -13.993200 0.000000
0.421200 -13.993200 0.000000
0.468000 -13.993200 0.000000
0.514800 -13.993200 0.000000
0.561600 -13.993200 0.000000
0.608400 -13.993200 0.000000
0.655200 -13.993200 0.000000
0.702000 -13.993200 0.000000
0.748800 -13.993200 0.000000
0.795600 -13.993200 0.000000
0.842400 -13.993200 0.000000
0.889200 -13.993200 0.000000
0.936000 -13.993200 0.000000
0.982800 -13.993200 0.000000
1.029600 -13.993200 0.000000
1.076400 -13.993200 0.000000
1.123200 -13.993200 0.000000
1.170000 -13.993200 0.000000
1.216800 -13.993200 0.000000
1.263600 -13.993200 0.000000
1.310400 -13.993200 0.000000
1.357200 -13.993200 0.000000
1.404000 -13.993200 0.000000
1.450800 -13.993200 0.000000
1.497600 -13.993200 0.000000
1.544400 -13.993200 0.000000
1.591200 -13.993200 0.000000
1.638000 -13.993200 0.000000
1.684800 -13.993200 0.000000
1.731600 -13.993200 0.000000
1.778400 -13.993200 0.000000
1.825200 -13.993200 0.000000
1.872000 -13.993200 0.000000
1.918800 -13.993200 0.000000
1.965600 -13.993200 0.000000
2.012400 -13.993200 0.000000
2.059200 -13.993200 0.000000
2.106000 -13.993200 0.000000
2.152800 -13.993200 0.000000
2.199600 -13.993200 0.000000
2.246400 -13.993200 0.000000
2.293200 -13.993200 0.000000
2.340000 -13.993200 0.000000
2.386800 -13.993200 0.000000
2.433600 -13.993200 0.000000
2.480400 -13.993200 0.000000
2.527200 -13.993200 0.000000
2.574000 -13.993200 0.000000
2.620800 -13.993200 0.000000
2.667600 -13.993200 0.000000
2.714400 -13.993200 0.000000
2.761200 -13.993200 0.000000
2.808000 -13.993200 0.000000
2.854800 -13.993200 0.000000
2.901600 -13.993200 0.000000
2.948400 -13.993200 0.000000
2.995200 -13.993200 0.000000
3.042000 -13.993200 0.000000
3.088800 -13.993200 0.000000
3.135600 -13.993200 0.000000
3.182400 -13.993200 0.000000
3.229200 -13.993200 0.000000
3.276000 -13.993200 0.000000
3.322800 -13.993200 0.000000
3.369600 -13.993200 0.000000
3.416400 -13.993200 0.000000
3.463200 -13.993200 0.000000
3.510000 -13.993200 0.000000
3.556800 -13.993200 0.000000
3.603600 -13.993200 0.000000
3.650400 -13.993200 0.000000
3.697200 -13.993200 0.000000
3.744000 -13.993200 0.000000
3.790800 -13.993200 0.000000
3.837600 -13.993200 0.000000
3.884400 -13.993200 0.000000
3.931200 -13.993200 0.000000
3.978000 -13.993200 0.000000
4.024800 -13.993200 0.000000
4.071600 -13.993200 0.000000
4.118400 -13.993200 0.000000
4.165200 -13.993200 0.000000
4.212000 -13.993200 0.000000
4.258800 -13.993200 0.000000
4.305600 -13.993200 0.000000
4.352400 -13.993200 0.000000
4.399200 -13.993200 0.000000
4.446000 -13.993200 0.000000
4.492800 -13.993200 0.000000
4.539600 -13.993200 0.000000
4.586400 -13.993200 0.000000
4.633200 -13.993200 0.000000
4.680000 -13.993200 0.000000
4.726800 -13.993200 0.000000
4.773600 -13.993200 0.000000
4.820400 -13.993200 0.000000
4.867200 -13.993200 0.000000
4.914000 -13.993200 0.000000
4.960800 -13.993200 0.000000
5.007600 -13.993200 0.000000
5.054400 -13.993200 0.000000
5.101200 -13.993200 0.000000
5.148000 -13.993200 0.000000
5.194800 -13.993200 0.000000
5.241600 -13.993200 0.000000
5.288400 -13.993200 0.000000
5.335200 -13.993200 0.000000
5.382000 -13.993200 0.000000
5.428800 -13.993200 0.000000
5.475600 -13.993200 0.000000
5.522400 -13.993200 0.000000
5.569200 -13.993200 0.000000
5.616000 -13.993200 0.000000
5.662800 -13.993200 0.000000
5.709600 -13.993200 0.000000
5.756400 -13.993200 0.000000
5.803200 -13.993200 0.000000
5.850000 -13.993200 0.000000
5.896800 -13.993200 0.000000
5.943600 -13.993200 0.000000
5.990400 -13.993200 0.000000
6.037200 -13.993200 0.000000
6.084000 -13.993200 0.000000
6.130800 -13.993200 0.000000
6.177600 -13.993200 0.000000
6.224400 -13.993200 0.000000
6.271200 -13.993200 0.000000
6.318000 -13.993200 0.000000
6.364800 -13.993200 0.000000
6.411600 -13.993200 0.000000
6.458400 -13.993200 0.000000
6.505200 -13.993200 0.000000
6.552000 -13.993200 0.000000
6.598800 -13.993200 0.000000
6.645600 -13.993200 0.000000
6.692400 -13.993200 0.000000
6.739200 -13.993200 0.000000
6.786000 -13.993200 0.000000
6.832800 -13.993200 0.000000
6.879600 -13.993200 0.000000
6.926400 -13.993200 0.000000
6.973200 -13.993200 0.000000
7.020000 -13.993200 0.000000
7.066800 -13.993200 0.000000
7.113600 -13.993200 0.000000
7.160400 -13.993200 0.000000
7.207200 -13.993200 0.000000
7.254000 -13.993200 0.000000
7.300800 -13.993200 0.000000
7.347600 -13.993200 0.000000
7.394400 -13.993200 0.000000
7.441200 -13.993200 0.000000
7.488000 -13.993200 0.000000
7.534800 -13.993200 0.000000
7.581600 -13.993200 0.000000
7.628400 -13.993200 0.000000
7.675200 -13.993200 0.000000
7.722000 -13.993200 0.000000
7.768800 -13.993200 0.000000
7.815600 -13.993200 0.000000
12.448800 -13.993200 0.000000
12.495600 -13.993200 0.000000
12.542400 -13.993200 0.000000
12.589200 -13.993200 0.000000
12.636000 -13.993200 0.000000
12.682800 -13.993200 0.000000
12.776400 -13.993200 0.000000
12.823200 -13.993200 0.000000
12.870000 -13.993200 0.000000
12.916800 -13.993200 0.000000
12.963600 -13.993200 0.000000
13.010400 -13.993200 0.000000
13.197600 -13.993200 0.000000
13.244400 -13.993200 0.000000
13.291200 -13.993200 0.000000
13.338000 -13.993200 0.000000
13.384800 -13.993200 0.000000
13.431600 -13.993200 0.000000
13.618800 -13.993200 0.000000
13.665600 -13.993200 0.000000
13.712400 -13.993200 0.000000
14.180400 -13.993200 0.000000
14.227200 -13.993200 0.000000
14.320800 -13.993200 0.000000
15.303600 -13.993200 0.000000
15.912000 -13.993200 0.000000
16.894800 -13.993200 0.000000
18.486000 -13.993200 0.000000
18.532800 -13.993200 0.000000
18.626400 -13.993200 0.000000
18.673200 -13.993200 0.000000
-18.720000 -13.946400 0.000000
-18.673200 -13.946400 0.000000
-18.626400 -13.946400 0.000000
-18.579600 -13.946400 0.000000
-18.532800 -13.946400 0.000000
-18.486000 -13.946400 0.000000
-18.439200 -13.946400 0.000000
-18.392400 -13.946400 0.000000
-18.345600 -13.946400 0.000000
-18.298800 -13.946400 0.000000
-18.252000 -13.946400 0.000000
-18.205200 -13.946400 0.000000
-18.158400 -13.946400 0.000000
-18.111600 -13.946400 0.000000
-18.064800 -13.946400 0.000000
-18.018000 -13.946400 0.000000
-17.971200 -13.946400 0.000000
-17.924400 -13.946400 0.000000
-17.877600 -13.946400 0.000000
-17.830800 -13.946400 0.000000
-17.784000 -13.946400 0.000000
-17.737200 -13.946400 0.000000
-17.690400 -13.946400 0.000000
-17.643600 -13.946400 0.000000
-17.596800 -13.946400 0.000000
-17.550000 -13.946400 0.000000
-17.503200 -13.946400 0.000000
-17.456400 -13.946400 0.000000
-17.409600 -13.946400 0.000000
-17.362800 -13.946400 0.000000
-17.316000 -13.946400 0.000000
-17.269200 -13.946400 0.000000
-17.222400 -13.946400 0.000000
-17.175600 -13.946400 0.000000
-17.128800 -13.946400 0.000000
-17.082000 -13.946400 0.000000
-17.035200 -13.946400 0.000000
-16.988400 -13.946400 0.000000
-16.941600 -13.946400 0.000000
-16.894800 -13.946400 0.000000
-16.848000 -13.946400 0.000000
-16.801200 -13.946400 0.000000
-16.754400 -13.946400 0.000000
-16.707600 -13.946400 0.000000
-16.660800 -13.946400 0.000000
-16.614000 -13.946400 0.000000
-16.567200 -13.946400 0.000000
-16.520400 -13.946400 0.000000
-16.473600 -13.946400 0.000000
-16.426800 -13.946400 0.000000
-16.380000 -13.946400 0.000000
-16.333200 -13.946400 0.000000
-16.286400 -13.946400 0.000000
-16.239600 -13.946400 0.000000
-16.192800 -13.946400 0.000000
-16.146000 -13.946400 0.000000
-16.099200 -13.946400 0.000000
-16.052400 -13.946400 0.000000
-16.005600 -13.946400 0.000000
-15.958800 -13.946400 0.000000
-15.912000 -13.946400 0.000000
-15.865200 -13.946400 0.000000
-15.818400 -13.946400 0.000000
-14.320800 -13.946400 0.000000
-14.274000 -13.946400 0.000000
-14.227200 -13.946400 0.000000
-14.180400 -13.946400 0.000000
-14.133600 -13.946400 0.000000
-14.086800 -13.946400 0.000000
-14.040000 -13.946400 0.000000
-13.993200 -13.946400 0.000000
-13.946400 -13.946400 0.000000
-13.899600 -13.946400 0.000000
-13.852800 -13.946400 0.000000
-13.806000 -13.946400 0.000000
-13.759200 -13.946400 0.000000
-13.712400 -13.946400 0.000000
-13.665600 -13.946400 0.000000
-13.618800 -13.946400 0.000000
-13.572000 -13.946400 0.000000
-13.525200 -13.946400 0.000000
-13.478400 -13.946400 0.000000
-13.431600 -13.946400 0.000000
-13.384800 -13.946400 0.000000
-13.338000 -13.946400 0.000000
-13.291200 -13.946400 0.000000
-13.244400 -13.946400 0.000000
-13.197600 -13.946400 0.000000
-13.150800 -13.946400 0.000000
-13.104000 -13.946400 0.000000
-13.057200 -13.946400 0.000000
-13.010400 -13.946400 0.000000
-12.963600 -13.946400 0.000000
-12.916800 -13.946400 0.000000
-4.352400 -13.946400 0.000000
-4.305600 -13.946400 0.000000
-4.258800 -13.946400 0.000000
-4.212000 -13.946400 0.000000
-4.165200 -13.946400 0.000000
-4.118400 -13.946400 0.000000
-4.071600 -13.946400 0.000000
-4.024800 -13.946400 0.000000
-3.978000 -13.946400 0.000000
-3.931200 -13.946400 0.000000
-3.884400 -13.946400 0.000000
-3.837600 -13.946400 0.000000
-3.790800 -13.946400 0.000000
-3.744000 -13.946400 0.000000
-3.697200 -13.946400 0.000000
-3.650400 -13.946400 0.000000
-3.603600 -13.946400 0.000000
-3.556800 -13.946400 0.000000
-3.510000 -13.946400 0.000000
-3.463200 -13.946400 0.000000
-3.416400 -13.946400 0.000000
-3.369600 -13.946400 0.000000
-3.322800 -13.946400 0.000000
-3.276000 -13.946400 0.000000
-3.229200 -13.946400 0.000000
-3.182400 -13.946400 0.000000
-3.135600 -13.946400 0.000000
-3.088800 -13.946400 0.000000
-3.042000 -13.946400 0.000000
-2.995200 -13.946400 0.000000
-2.948400 -13.946400 0.000000
-2.901600 -13.946400 0.000000
-2.854800 -13.946400 0.000000
-2.808000 -13.946400 0.000000
-2.761200 -13.946400 0.000000
-2.714400 -13.946400 0.000000
-2.667600 -13.946400 0.000000
-2.620800 -13.946400 0.000000
-2.574000 -13.946400 0.000000
-2.527200 -13.946400 0.000000
-2.480400 -13.946400 0.000000
-2.433600 -13.946400 0.000000
-2.386800 -13.946400 0.000000
-2.340000 -13.946400 0.000000
-2.293200 -13.946400 0.000000
-2.246400 -13.946400 0.000000
-2.199600 -13.946400 0.000000
-2.152800 -13.946400 0.000000
-2.106000 -13.946400 0.000000
-2.059200 -13.946400 0.000000
-2.012400 -13.946400 0.000000
-1.965600 -13.946400 0.000000
-1.918800 -13.946400 0.000000
-1.872000 -13.946400 0.000000
-1.825200 -13.946400 0.000000
-1.778400 -13.946400 0.000000
-1.731600 -13.946400 0.000000
-1.684800 -13.946400 0.000000
-1.638000 -13.946400 0.000000
-1.591200 -13.946400 0.000000
-1.544400 -13.946400 0.000000
-1.497600 -13.946400 0.000000
-1.450800 -13.946400 0.000000
-1.404000 -13.946400 0.000000
-1.357200 -13.946400 0.000000
-1.310400 -13.946400 0.000000
-1.263600 -13.946400 0.000000
-1.216800 -13.946400 0.000000
-1.170000 -13.946400 0.000000
-1.123200 -13.946400 0.000000
-1.076400 -13.946400 0.000000
-1.029600 -13.946400 0.000000
-0.982800 -13.946400 0.000000
-0.936000 -13.946400 0.000000
-0.889200 -13.946400 0.000000
-0.842400 -13.946400 0.000000
-0.795600 -13.946400 0.000000
-0.748800 -13.946400 0.000000
-0.702000 -13.946400 0.000000
-0.655200 -13.946400 0.000000
-0.608400 -13.946400 0.000000
-0.561600 -13.946400 0.000000
-0.514800 -13.946400 0.000000
-0.468000 -13.946400 0.000000
-0.421200 -13.946400 0.000000
-0.374400 -13.946400 0.000000
-0.327600 -13.946400 0.000000
-0.280800 -13.946400 0.000000
-0.234000 -13.946400 0.000000
-0.187200 -13.946400 0.000000
-0.140400 -13.946400 0.000000
-0.093600 -13.946400 0.000000
-0.046800 -13.946400 0.000000
0.000000 -13.946400 0.000000
0.046800 -13.946400 0.000000
0.093600 -13.946400 0.000000
0.140400 -13.946400 0.000000
0.187200 -13.946400 0.000000
0.234000 -13.946400 0.000000
0.280800 -13.946400 0.000000
0.327600 -13.946400 0.000000
0.374400 -13.946400 0.000000
0.421200 -13.946400 0.000000
0.468000 -13.946400 0.000000
0.514800 -13.946400 0.000000
0.561600 -13.946400 0.000000
0.608400 -13.946400 0.000000
0.655200 -13.946400 0.000000
0.702000 -13.946400 0.000000
0.748800 -13.946400 0.000000
0.795600 -13.946400 0.000000
0.842400 -13.946400 0.000000
0.889200 -13.946400 0.000000
0.936000 -13.946400 0.000000
0.982800 -13.946400 0.000000
1.029600 -13.946400 0.000000
1.076400 -13.946400 0.000000
1.123200 -13.946400 0.000000
1.170000 -13.946400 0.000000
1.216800 -13.946400 0.000000
1.263600 -13.946400 0.000000
1.310400 -13.946400 0.000000
1.357200 -13.946400 0.000000
1.404000 -13.946400 0.000000
1.450800 -13.946400 0.000000
1.497600 -13.946400 0.000000
1.544400 -13.946400 0.000000
1.591200 -13.946400 0.000000
1.638000 -13.946400 0.000000
1.684800 -13.946400 0.000000
1.731600 -13.946400 0.000000
1.778400 -13.946400 0.000000
1.825200 -13.946400 0.000000
1.872000 -13.946400 0.000000
1.918800 -13.946400 0.000000
1.965600 -13.946400 0.000000
2.012400 -13.946400 0.000000
2.059200 -13.946400 0.000000
2.106000 -13.946400 0.000000
2.152800 -13.946400 0.000000
2.199600 -13.946400 0.000000
2.246400 -13.946400 0.000000
2.293200 -13.946400 0.000000
2.340000 -13.946400 0.000000
2.386800 -13.946400 0.000000
2.433600 -13.946400 0.000000
2.480400 -13.946400 0.000000
2.527200 -13.946400 0.000000
2.574000 -13.946400 0.000000
2.620800 -13.946400 0.000000
2.667600 -13.946400 0.000000
2.714400 -13.946400 0.000000
2.761200 -13.946400 0.000000
2.808000 -13.946400 0.000000
2.854800 -13.946400 0.000000
2.901600 -13.946400 0.000000
2.948400 -13.946400 0.000000
2.995200 -13.946400 0.000000
3.042000 -13.946400 0.000000
3.088800 -13.946400 0.000000
3.135600 -13.946400 0.000000
3.182400 -13.946400 0.000000
3.229200 -13.946400 0.000000
3.276000 -13.946400 0.000000
3.322800 -13.946400 0.000000
3.369600 -13.946400 0.000000
3.416400 -13.946400 0.000000
3.463200 -13.946400 0.000000
3.510000 -13.946400 0.000000
3.556800 -13.946400 0.000000
3.603600 -13.946400 0.000000
3.650400 -13.946400 0.000000
3.697200 -13.946400 0.000000
3.744000 -13.946400 0.000000
3.790800 -13.946400 0.000000
3.837600 -13.946400 0.000000
3.884400 -13.946400 0.000000
3.931200 -13.946400 0.000000
3.978000 -13.946400 0.000000
4.024800 -13.946400 0.000000
4.071600 -13.946400 0.000000
4.118400 -13.946400 0.000000
4.165200 -13.946400 0.000000
4.212000 -13.946400 0.000000
4.258800 -13.946400 0.000000
4.305600 -13.946400 0.000000
4.352400 -13.946400 0.000000
4.399200 -13.946400 0.000000
4.446000 -13.946400 0.000000
4.492800 -13.946400 0.000000
4.539600 -13.946400 0.000000
4.586400 -13.946400 0.000000
4.633200 -13.946400 0.000000
4.680000 -13.946400 0.000000
4.726800 -13.946400 0.000000
4.773600 -13.946400 0.000000
4.820400 -13.946400 0.000000
4.867200 -13.946400 0.000000
4.914000 -13.946400 0.000000
4.960800 -13.946400 0.000000
5.007600 -13.946400 0.000000
5.054400 -13.946400 0.000000
5.101200 -13.946400 0.000000
5.148000 -13.946400 0.000000
5.194800 -13.946400 0.000000
5.241600 -13.946400 0.000000
5.288400 -13.946400 0.000000
5.335200 -13.946400 0.000000
5.382000 -13.946400 0.000000
5.428800 -13.946400 0.000000
5.475600 -13.946400 0.000000
5.522400 -13.946400 0.000000
5.569200 -13.946400 0.000000
5.616000 -13.946400 0.000000
5.662800 -13.946400 0.000000
5.709600 -13.946400 0.000000
5.756400 -13.946400 0.000000
5.803200 -13.946400 0.000000
5.850000 -13.946400 0.000000
5.896800 -13.946400 0.000000
5.943600 -13.946400 0.000000
5.990400 -13.946400 0.000000
6.037200 -13.946400 0.000000
6.084000 -13.946400 0.000000
6.130800 -13.946400 0.000000
6.177600 -13.946400 0.000000
6.224400 -13.946400 0.000000
6.271200 -13.946400 0.000000
6.318000 -13.946400 0.000000
6.364800 -13.946400 0.000000
6.411600 -13.946400 0.000000
6.458400 -13.946400 0.000000
6.505200 -13.946400 0.000000
6.552000 -13.946400 0.000000
6.598800 -13.946400 0.000000
6.645600 -13.946400 0.000000
6.692400 -13.946400 0.000000
6.739200 -13.946400 0.000000
6.786000 -13.946400 0.000000
6.832800 -13.946400 0.000000
6.879600 -13.946400 0.000000
6.926400 -13.946400 0.000000
6.973200 -13.946400 0.000000
7.020000 -13.946400 0.000000
7.066800 -13.946400 0.000000
7.113600 -13.946400 0.000000
7.160400 -13.946400 0.000000
7.207200 -13.946400 0.000000
7.254000 -13.946400 0.000000
7.300800 -13.946400 0.000000
7.347600 -13.946400 0.000000
7.394400 -13.946400 0.000000
7.441200 -13.946400 0.000000
7.488000 -13.946400 0.000000
7.534800 -13.946400 0.000000
7.581600 -13.946400 0.000000
7.628400 -13.946400 0.000000
7.675200 -13.946400 0.000000
7.722000 -13.946400 0.000000
7.768800 -13.946400 0.000000
7.815600 -13.946400 0.000000
12.448800 -13.946400 0.000000
12.495600 -13.946400 0.000000
12.542400 -13.946400 0.000000
13.010400 -13.946400 0.000000
13.150800 -13.946400 0.000000
13.197600 -13.946400 0.000000
13.244400 -13.946400 0.000000
13.291200 -13.946400 0.000000
13.338000 -13.946400 0.000000
13.384800 -13.946400 0.000000
13.431600 -13.946400 0.000000
13.572000 -13.946400 0.000000
13.618800 -13.946400 0.000000
13.665600 -13.946400 0.000000
14.227200 -13.946400 0.000000
14.320800 -13.946400 0.000000
16.567200 -13.946400 0.000000
16.614000 -13.946400 0.000000
18.532800 -13.946400 0.000000
18.579600 -13.946400 0.000000
18.626400 -13.946400 0.000000
18.673200 -13.946400 0.000000
-18.720000 -13.899600 0.000000
-18.673200 -13.899600 0.000000
-18.626400 -13.899600 0.000000
-18.579600 -13.899600 -14.602648
-18.532800 -13.899600 -14.584965
-18.486000 -13.899600 -14.582165
-18.439200 -13.899600 -14.571117
-18.392400 -13.899600 -14.565739
-18.345600 -13.899600 -14.553384
-18.298800 -13.899600 -14.534122
-18.252000 -13.899600 -14.545034
-18.205200 -13.899600 -14.541946
-18.158400 -13.899600 -14.481079
-18.111600 -13.899600 -14.465620
-18.064800 -13.899600 -14.465037
-18.018000 -13.899600 -14.396235
-17.971200 -13.899600 -14.333241
-17.924400 -13.899600 -14.328990
-17.877600 -13.899600 -14.328990
-17.830800 -13.899600 -14.307967
-17.784000 -13.899600 -14.307967
-17.737200 -13.899600 -14.288704
-17.690400 -13.899600 -14.285765
-17.643600 -13.899600 -14.279178
-17.596800 -13.899600 -14.257651
-17.550000 -13.899600 -14.244363
-17.503200 -13.899600 -14.213387
-17.456400 -13.899600 -14.190615
-17.409600 -13.899600 -14.166927
-17.362800 -13.899600 -14.154635
-17.316000 -13.899600 -14.099165
-17.269200 -13.899600 -14.062532
-17.222400 -13.899600 -14.047079
-17.175600 -13.899600 -14.040114
-17.128800 -13.899600 -14.005290
-17.082000 -13.899600 -13.992832
-17.035200 -13.899600 -14.005290
-16.988400 -13.899600 -14.005290
-16.941600 -13.899600 -14.005290
-16.894800 -13.899600 -14.004827
-16.848000 -13.899600 -13.975614
-16.801200 -13.899600 -13.951575
-16.754400 -13.899600 -13.929022
-16.707600 -13.899600 -13.909832
-16.660800 -13.899600 -13.921429
-16.614000 -13.899600 -13.894488
-16.567200 -13.899600 -13.872956
-16.520400 -13.899600 -13.862002
-16.473600 -13.899600 -13.770794
-16.426800 -13.899600 -13.738187
-16.380000 -13.899600 -13.700883
-16.333200 -13.899600 -13.688438
-16.286400 -13.899600 -13.668578
-16.239600 -13.899600 -13.666787
-16.192800 -13.899600 -13.668578
-16.146000 -13.899600 -13.650374
-16.099200 -13.899600 -13.637561
-16.052400 -13.899600 -13.599162
-16.005600 -13.899600 -13.572534
-15.958800 -13.899600 -13.546364
-15.912000 -13.899600 -13.457461
-15.865200 -13.899600 -13.381154
-15.818400 -13.899600 -13.016417
-15.537600 -13.899600 -10.916342
-14.414400 -13.899600 5.049955
-14.367600 -13.899600 5.102621
-14.320800 -13.899600 5.146780
-14.274000 -13.899600 5.155953
-14.227200 -13.899600 5.201740
-14.180400 -13.899600 5.250885
-14.133600 -13.899600 5.270339
-14.086800 -13.899600 5.294898
-14.040000 -13.899600 5.318465
-13.993200 -13.899600 5.339319
-13.946400 -13.899600 5.357111
-13.899600 -13.899600 5.370734
-13.852800 -13.899600 5.377917
-13.806000 -13.899600 5.398955
-13.759200 -13.899600 5.413741
-13.712400 -13.899600 5.425887
-13.665600 -13.899600 5.432610
-13.618800 -13.899600 5.432642
-13.572000 -13.899600 5.436687
-13.525200 -13.899600 5.446040
-13.478400 -13.899600 5.455246
-13.431600 -13.899600 5.455297
-13.384800 -13.899600 5.456018
-13.338000 -13.899600 5.459009
-13.291200 -13.899600 5.464247
-13.244400 -13.899600 5.467445
-13.197600 -13.899600 5.467445
-13.150800 -13.899600 5.473914
-13.104000 -13.899600 5.502308
-13.057200 -13.899600 5.567063
-13.010400 -13.899600 5.608646
-12.963600 -13.899600 5.653562
-12.916800 -13.899600 5.689289
-4.352400 -13.899600 11.798995
-4.305600 -13.899600 11.665195
-4.258800 -13.899600 11.608453
-4.212000 -13.899600 11.538198
-4.165200 -13.899600 9.077064
-4.118400 -13.899600 8.986843
-4.071600 -13.899600 8.925106
-4.024800 -13.899600 8.925106
-3.978000 -13.899600 8.914281
-3.931200 -13.899600 8.908187
-3.884400 -13.899600 8.850913
-3.837600 -13.899600 8.842089
-3.790800 -13.899600 8.833030
-3.744000 -13.899600 8.788602
-3.697200 -13.899600 8.723153
-3.650400 -13.899600 8.652346
-3.603600 -13.899600 8.542424
-3.556800 -13.899600 8.496629
-3.510000 -13.899600 8.461513
-3.463200 -13.899600 8.444134
-3.416400 -13.899600 8.385891
-3.369600 -13.899600 8.374507
-3.322800 -13.899600 8.359329
-3.276000 -13.899600 8.305516
-3.229200 -13.899600 8.281265
-3.182400 -13.899600 8.261557
-3.135600 -13.899600 8.221820
-3.088800 -13.899600 8.205616
-3.042000 -13.899600 8.184060
-2.995200 -13.899600 8.139920
-2.948400 -13.899600 8.071830
-2.901600 -13.899600 8.039124
-2.854800 -13.899600 8.018994
-2.808000 -13.899600 7.993591
-2.761200 -13.899600 7.965034
-2.714400 -13.899600 7.946193
-2.667600 -13.899600 7.940177
-2.620800 -13.899600 7.933631
-2.574000 -13.899600 7.921558
-2.527200 -13.899600 7.915336
-2.480400 -13.899600 7.895249
-2.433600 -13.899600 7.880504
-2.386800 -13.899600 7.851767
-2.340000 -13.899600 7.823264
-2.293200 -13.899600 7.794097
-2.246400 -13.899600 7.711178
-2.199600 -13.899600 7.668165
-2.152800 -13.899600 7.634202
-2.106000 -13.899600 7.593461
-2.059200 -13.899600 7.610171
-2.012400 -13.899600 7.586151
-1.965600 -13.899600 7.561696
-1.918800 -13.899600 7.581273
-1.872000 -13.899600 7.586151
-1.825200 -13.899600 7.586151
-1.778400 -13.899600 7.576977
-1.731600 -13.899600 7.521730
-1.684800 -13.899600 7.468562
-1.638000 -13.899600 7.460535
-1.591200 -13.899600 7.460535
-1.544400 -13.899600 7.451619
-1.497600 -13.899600 7.423848
-1.450800 -13.899600 7.421138
-1.404000 -13.899600 7.406854
-1.357200 -13.899600 7.393098
-1.310400 -13.899600 7.351393
-1.263600 -13.899600 7.340975
-1.216800 -13.899600 7.339908
-1.170000 -13.899600 7.339031
-1.123200 -13.899600 7.309681
-1.076400 -13.899600 7.307372
-1.029600 -13.899600 7.296559
-0.982800 -13.899600 7.296559
-0.936000 -13.899600 7.276320
-0.889200 -13.899600 7.269896
-0.842400 -13.899600 7.248481
-0.795600 -13.899600 7.244921
-0.748800 -13.899600 7.235473
-0.702000 -13.899600 7.235473
-0.655200 -13.899600 7.222266
-0.608400 -13.899600 7.222266
-0.561600 -13.899600 7.210432
-0.514800 -13.899600 7.189950
-0.468000 -13.899600 7.184944
-0.421200 -13.899600 7.173939
-0.374400 -13.899600 7.135990
-0.327600 -13.899600 7.114078
-0.280800 -13.899600 7.094366
-0.234000 -13.899600 7.077075
-0.187200 -13.899600 7.063926
-0.140400 -13.899600 7.063926
-0.093600 -13.899600 7.040245
-0.046800 -13.899600 7.034320
0.000000 -13.899600 7.034320
0.046800 -13.899600 7.031739
0.093600 -13.899600 7.014749
0.140400 -13.899600 6.990873
0.187200 -13.899600 6.971576
0.234000 -13.899600 6.946036
0.280800 -13.899600 6.941509
0.327600 -13.899600 6.930056
0.374400 -13.899600 6.919287
0.421200 -13.899600 6.917544
0.468000 -13.899600 6.919287
0.514800 -13.899600 6.917499
0.561600 -13.899600 6.917544
0.608400 -13.899600 6.919287
0.655200 -13.899600 6.915898
0.702000 -13.899600 6.928720
0.748800 -13.899600 6.928720
0.795600 -13.899600 6.881197
0.842400 -13.899600 6.858541
0.889200 -13.899600 6.835747
0.936000 -13.899600 6.839263
0.982800 -13.899600 6.842029
1.029600 -13.899600 6.839263
1.076400 -13.899600 6.838758
1.123200 -13.899600 6.838758
1.170000 -13.899600 6.842029
1.216800 -13.899600 6.842029
1.263600 -13.899600 6.838758
1.310400 -13.899600 6.824694
1.357200 -13.899600 6.808485
1.404000 -13.899600 6.797578
1.450800 -13.899600 6.797578
1.497600 -13.899600 6.797615
1.544400 -13.899600 6.808992
1.591200 -13.899600 6.821315
1.638000 -13.899600 6.830178
1.684800 -13.899600 6.852677
1.731600 -13.899600 6.856545
1.778400 -13.899600 6.842868
1.825200 -13.899600 6.842868
1.872000 -13.899600 6.793368
1.918800 -13.899600 6.787225
1.965600 -13.899600 6.773589
2.012400 -13.899600 6.773589
2.059200 -13.899600 6.781734
2.106000 -13.899600 6.782535
2.152800 -13.899600 6.782535
2.199600 -13.899600 6.781734
2.246400 -13.899600 6.770665
2.293200 -13.899600 6.782535
2.340000 -13.899600 6.786789
2.386800 -13.899600 6.768409
2.433600 -13.899600 6.768409
2.480400 -13.899600 6.755249
2.527200 -13.899600 6.765725
2.574000 -13.899600 6.765779
2.620800 -13.899600 6.765779
2.667600 -13.899600 6.777521
2.714400 -13.899600 6.780789
2.761200 -13.899600 6.806753
2.808000 -13.899600 6.806753
2.854800 -13.899600 6.806753
2.901600 -13.899600 6.791216
2.948400 -13.899600 6.791216
2.995200 -13.899600 6.789875
3.042000 -13.899600 6.786536
3.088800 -13.899600 6.781766
3.135600 -13.899600 6.779242
3.182400 -13.899600 6.781535
3.229200 -13.899600 6.789393
3.276000 -13.899600 6.798046
3.322800 -13.899600 6.785874
3.369600 -13.899600 6.783237
3.416400 -13.899600 6.785874
3.463200 -13.899600 6.797329
3.510000 -13.899600 6.809325
3.556800 -13.899600 6.807911
3.603600 -13.899600 6.797329
3.650400 -13.899600 6.809644
3.697200 -13.899600 6.816148
3.744000 -13.899600 6.820316
3.790800 -13.899600 6.845830
3.837600 -13.899600 6.850680
3.884400 -13.899600 6.846741
3.931200 -13.899600 6.850680
3.978000 -13.899600 6.851547
4.024800 -13.899600 6.859068
4.071600 -13.899600 6.851331
4.118400 -13.899600 6.859068
4.165200 -13.899600 6.864954
4.212000 -13.899600 6.873610
4.258800 -13.899600 6.882546
4.305600 -13.899600 6.885910
4.352400 -13.899600 6.888368
4.399200 -13.899600 6.899938
4.446000 -13.899600 6.911221
4.492800 -13.899600 6.917280
4.539600 -13.899600 6.929497
4.586400 -13.899600 6.943913
4.633200 -13.899600 6.960151
4.680000 -13.899600 6.964543
4.726800 -13.899600 6.969003
4.773600 -13.899600 7.006286
4.820400 -13.899600 7.008879
4.867200 -13.899600 7.017832
4.914000 -13.899600 7.024149
4.960800 -13.899600 7.026041
5.007600 -13.899600 7.033003
5.054400 -13.899600 7.060103
5.101200 -13.899600 7.088360
5.148000 -13.899600 7.088360
5.194800 -13.899600 7.088596
5.241600 -13.899600 7.113610
5.288400 -13.899600 7.123099
5.335200 -13.899600 7.132167
5.382000 -13.899600 7.149611
5.428800 -13.899600 7.161522
5.475600 -13.899600 7.197765
5.522400 -13.899600 7.216951
5.569200 -13.899600 7.233136
5.616000 -13.899600 7.253683
5.662800 -13.899600 7.256967
5.709600 -13.899600 7.274570
5.756400 -13.899600 7.323426
5.803200 -13.899600 7.357744
5.850000 -13.899600 7.382167
5.896800 -13.899600 7.414003
5.943600 -13.899600 7.458433
5.990400 -13.899600 7.470025
6.037200 -13.899600 7.473736
6.084000 -13.899600 7.489149
6.130800 -13.899600 7.507354
6.177600 -13.899600 7.515933
6.224400 -13.899600 7.532317
6.271200 -13.899600 7.579977
6.318000 -13.899600 7.589677
6.364800 -13.899600 7.603119
6.411600 -13.899600 7.617676
6.458400 -13.899600 7.643752
6.505200 -13.899600 7.650114
6.552000 -13.899600 7.660896
6.598800 -13.899600 7.683598
6.645600 -13.899600 7.731080
6.692400 -13.899600 7.763206
6.739200 -13.899600 7.812984
6.786000 -13.899600 7.837745
6.832800 -13.899600 7.874674
6.879600 -13.899600 7.900546
6.926400 -13.899600 7.902533
6.973200 -13.899600 7.923918
7.020000 -13.899600 7.944436
7.066800 -13.899600 7.959442
7.113600 -13.899600 7.990551
7.160400 -13.899600 8.034285
7.207200 -13.899600 8.049339
7.254000 -13.899600 8.085978
7.300800 -13.899600 8.089726
7.347600 -13.899600 8.106042
7.394400 -13.899600 8.106042
7.441200 -13.899600 8.100218
7.488000 -13.899600 8.032258
7.534800 -13.899600 7.939615
7.581600 -13.899600 7.987292
7.628400 -13.899600 8.170067
7.675200 -13.899600 8.434061
7.722000 -13.899600 29.435140
7.768800 -13.899600 29.435140
7.815600 -13.899600 29.439350
13.010400 -13.899600 7.513733
13.057200 -13.899600 7.517613
13.104000 -13.899600 7.513733
13.150800 -13.899600 7.513839
13.197600 -13.899600 7.517613
13.244400 -13.899600 7.518863
13.291200 -13.899600 7.525823
13.338000 -13.899600 7.527345
13.384800 -13.899600 7.528297
13.525200 -13.899600 7.546115
13.572000 -13.899600 7.546825
14.133600 -13.899600 7.623043
14.180400 -13.899600 7.636002
14.227200 -13.899600 7.638838
14.274000 -13.899600 7.638838
14.320800 -13.899600 7.623043
14.367600 -13.899600 7.628676
15.958800 -13.899600 6.315838
16.005600 -13.899600 6.307271
16.567200 -13.899600 3.846677
16.614000 -13.899600 3.705250
17.082000 -13.899600 1.575540
17.128800 -13.899600 1.339761
18.486000 -13.899600 -3.985815
18.532800 -13.899600 -4.007118
-18.720000 -13.852800 0.000000
-18.673200 -13.852800 0.000000
-18.626400 -13.852800 0.000000
-18.579600 -13.852800 -14.638383
-18.532800 -13.852800 -14.600520
-18.486000 -13.852800 -14.598573
-18.439200 -13.852800 -14.587618
-18.392400 -13.852800 -14.573652
-18.345600 -13.852800 -14.569316
-18.298800 -13.852800 -14.553384
-18.252000 -13.852800 -14.590656
-18.205200 -13.852800 -14.566232
-18.158400 -13.852800 -14.539138
-18.111600 -13.852800 -14.490994
-18.064800 -13.852800 -14.473279
-18.018000 -13.852800 -14.415723
-17.971200 -13.852800 -14.344427
-17.924400 -13.852800 -14.336802
-17.877600 -13.852800 -14.329543
-17.830800 -13.852800 -14.321003
-17.784000 -13.852800 -14.317156
-17.737200 -13.852800 -14.299424
-17.690400 -13.852800 -14.291495
-17.643600 -13.852800 -14.270212
-17.596800 -13.852800 -14.257651
-17.550000 -13.852800 -14.250142
-17.503200 -13.852800 -14.239748
-17.456400 -13.852800 -14.200516
-17.409600 -13.852800 -14.187857
-17.362800 -13.852800 -14.166927
-17.316000 -13.852800 -14.165718
-17.269200 -13.852800 -14.134115
-17.222400 -13.852800 -14.099165
-17.175600 -13.852800 -14.072341
-17.128800 -13.852800 -14.040114
-17.082000 -13.852800 -14.007671
-17.035200 -13.852800 -14.007671
-16.988400 -13.852800 -14.006719
-16.941600 -13.852800 -14.006719
-16.894800 -13.852800 -14.005977
-16.848000 -13.852800 -13.984863
-16.801200 -13.852800 -13.983691
-16.754400 -13.852800 -13.951575
-16.707600 -13.852800 -13.929022
-16.660800 -13.852800 -13.929022
-16.614000 -13.852800 -13.923964
-16.567200 -13.852800 -13.921429
-16.520400 -13.852800 -13.902111
-16.473600 -13.852800 -13.879754
-16.426800 -13.852800 -13.827823
-16.380000 -13.852800 -13.773024
-16.333200 -13.852800 -13.753729
-16.286400 -13.852800 -13.738187
-16.239600 -13.852800 -13.697361
-16.192800 -13.852800 -13.688438
-16.146000 -13.852800 -13.668578
-16.099200 -13.852800 -13.637561
-16.052400 -13.852800 -13.596491
-16.005600 -13.852800 -13.568358
-15.958800 -13.852800 -13.546364
-15.912000 -13.852800 -13.457461
-15.865200 -13.852800 -13.381154
-14.461200 -13.852800 5.044735
-14.414400 -13.852800 5.118684
-14.367600 -13.852800 5.142772
-14.320800 -13.852800 5.159261
-14.274000 -13.852800 5.185056
-14.227200 -13.852800 5.233922
-14.180400 -13.852800 5.270339
-14.133600 -13.852800 5.292058
-14.086800 -13.852800 5.311076
-14.040000 -13.852800 5.326781
-13.993200 -13.852800 5.341561
-13.946400 -13.852800 5.366913
-13.899600 -13.852800 5.377776
-13.852800 -13.852800 5.396940
-13.806000 -13.852800 5.412815
-13.759200 -13.852800 5.419108
-13.712400 -13.852800 5.430363
-13.665600 -13.852800 5.432466
-13.618800 -13.852800 5.434605
-13.572000 -13.852800 5.435894
-13.525200 -13.852800 5.442548
-13.478400 -13.852800 5.453280
-13.431600 -13.852800 5.455246
-13.384800 -13.852800 5.459009
-13.338000 -13.852800 5.461132
-13.291200 -13.852800 5.466166
-13.244400 -13.852800 5.472872
-13.197600 -13.852800 5.479268
-13.150800 -13.852800 5.502308
-13.104000 -13.852800 5.556338
-13.057200 -13.852800 5.608646
-13.010400 -13.852800 5.647578
-12.963600 -13.852800 5.674545
-4.305600 -13.852800 11.731260
-4.258800 -13.852800 11.608453
-4.212000 -13.852800 9.140855
-4.165200 -13.852800 9.046605
-4.118400 -13.852800 8.940330
-4.071600 -13.852800 8.916369
-4.024800 -13.852800 8.925106
-3.978000 -13.852800 8.916369
-3.931200 -13.852800 8.908187
-3.884400 -13.852800 8.842089
-3.837600 -13.852800 8.825666
-3.790800 -13.852800 8.808304
-3.744000 -13.852800 8.748294
-3.697200 -13.852800 8.671059
-3.650400 -13.852800 8.612986
-3.603600 -13.852800 8.506607
-3.556800 -13.852800 8.469598
-3.510000 -13.852800 8.426380
-3.463200 -13.852800 8.382315
-3.416400 -13.852800 8.374507
-3.369600 -13.852800 8.366412
-3.322800 -13.852800 8.316796
-3.276000 -13.852800 8.281265
-3.229200 -13.852800 8.261557
-3.182400 -13.852800 8.239872
-3.135600 -13.852800 8.206338
-3.088800 -13.852800 8.193206
-3.042000 -13.852800 8.154179
-2.995200 -13.852800 8.135870
-2.948400 -13.852800 8.071415
-2.901600 -13.852800 8.025323
-2.854800 -13.852800 8.005678
-2.808000 -13.852800 7.988152
-2.761200 -13.852800 7.957588
-2.714400 -13.852800 7.945583
-2.667600 -13.852800 7.933631
-2.620800 -13.852800 7.931080
-2.574000 -13.852800 7.921558
-2.527200 -13.852800 7.912898
-2.480400 -13.852800 7.891879
-2.433600 -13.852800 7.875944
-2.386800 -13.852800 7.840662
-2.340000 -13.852800 7.805358
-2.293200 -13.852800 7.780966
-2.246400 -13.852800 7.711178
-2.199600 -13.852800 7.662275
-2.152800 -13.852800 7.593461
-2.106000 -13.852800 7.585869
-2.059200 -13.852800 7.589240
-2.012400 -13.852800 7.589240
-1.965600 -13.852800 7.562788
-1.918800 -13.852800 7.603595
-1.872000 -13.852800 7.611005
-1.825200 -13.852800 7.608287
-1.778400 -13.852800 7.600851
-1.731600 -13.852800 7.536473
-1.684800 -13.852800 7.496970
-1.638000 -13.852800 7.487229
-1.591200 -13.852800 7.487229
-1.544400 -13.852800 7.451748
-1.497600 -13.852800 7.429172
-1.450800 -13.852800 7.423997
-1.404000 -13.852800 7.420169
-1.357200 -13.852800 7.393098
-1.310400 -13.852800 7.351393
-1.263600 -13.852800 7.343918
-1.216800 -13.852800 7.343918
-1.170000 -13.852800 7.339908
-1.123200 -13.852800 7.321298
-1.076400 -13.852800 7.313770
-1.029600 -13.852800 7.309681
-0.982800 -13.852800 7.307372
-0.936000 -13.852800 7.296559
-0.889200 -13.852800 7.276320
-0.842400 -13.852800 7.250940
-0.795600 -13.852800 7.244490
-0.748800 -13.852800 7.235473
-0.702000 -13.852800 7.235473
-0.655200 -13.852800 7.222266
-0.608400 -13.852800 7.222266
-0.561600 -13.852800 7.192734
-0.514800 -13.852800 7.188194
-0.468000 -13.852800 7.178094
-0.421200 -13.852800 7.165453
-0.374400 -13.852800 7.124430
-0.327600 -13.852800 7.109856
-0.280800 -13.852800 7.083436
-0.234000 -13.852800 7.075271
-0.187200 -13.852800 7.063926
-0.140400 -13.852800 7.063926
-0.093600 -13.852800 7.041262
-0.046800 -13.852800 7.031739
0.000000 -13.852800 7.031282
0.046800 -13.852800 7.014749
0.093600 -13.852800 6.990873
0.140400 -13.852800 6.990030
0.187200 -13.852800 6.967219
0.234000 -13.852800 6.950047
0.280800 -13.852800 6.942479
0.327600 -13.852800 6.941509
0.374400 -13.852800 6.930056
0.421200 -13.852800 6.917544
0.468000 -13.852800 6.917499
0.514800 -13.852800 6.915898
0.561600 -13.852800 6.915898
0.608400 -13.852800 6.911135
0.655200 -13.852800 6.894821
0.702000 -13.852800 6.896238
0.748800 -13.852800 6.884319
0.795600 -13.852800 6.858541
0.842400 -13.852800 6.840994
0.889200 -13.852800 6.833140
0.936000 -13.852800 6.834037
0.982800 -13.852800 6.839263
1.029600 -13.852800 6.835904
1.076400 -13.852800 6.835922
1.123200 -13.852800 6.835922
1.170000 -13.852800 6.839263
1.216800 -13.852800 6.839263
1.263600 -13.852800 6.835904
1.310400 -13.852800 6.824694
1.357200 -13.852800 6.797615
1.404000 -13.852800 6.793062
1.450800 -13.852800 6.793062
1.497600 -13.852800 6.793062
1.544400 -13.852800 6.798147
1.591200 -13.852800 6.808992
1.638000 -13.852800 6.808992
1.684800 -13.852800 6.834121
1.731600 -13.852800 6.839982
1.778400 -13.852800 6.799457
1.825200 -13.852800 6.773347
1.872000 -13.852800 6.773347
1.918800 -13.852800 6.771929
1.965600 -13.852800 6.746342
2.012400 -13.852800 6.754066
2.059200 -13.852800 6.766360
2.106000 -13.852800 6.766360
2.152800 -13.852800 6.770665
2.199600 -13.852800 6.765212
2.246400 -13.852800 6.765212
2.293200 -13.852800 6.755249
2.340000 -13.852800 6.751035
2.386800 -13.852800 6.736121
2.433600 -13.852800 6.734904
2.480400 -13.852800 6.734904
2.527200 -13.852800 6.731448
2.574000 -13.852800 6.734904
2.620800 -13.852800 6.739708
2.667600 -13.852800 6.743218
2.714400 -13.852800 6.745360
2.761200 -13.852800 6.768437
2.808000 -13.852800 6.765779
2.854800 -13.852800 6.782659
2.901600 -13.852800 6.783281
2.948400 -13.852800 6.786536
2.995200 -13.852800 6.783281
3.042000 -13.852800 6.782659
3.088800 -13.852800 6.781766
3.135600 -13.852800 6.766478
3.182400 -13.852800 6.779242
3.229200 -13.852800 6.781535
3.276000 -13.852800 6.781766
3.322800 -13.852800 6.783237
3.369600 -13.852800 6.783237
3.416400 -13.852800 6.785874
3.463200 -13.852800 6.801805
3.510000 -13.852800 6.814241
3.556800 -13.852800 6.814382
3.603600 -13.852800 6.809644
3.650400 -13.852800 6.818302
3.697200 -13.852800 6.820316
3.744000 -13.852800 6.822381
3.790800 -13.852800 6.850680
3.837600 -13.852800 6.850680
3.884400 -13.852800 6.848715
3.931200 -13.852800 6.851331
3.978000 -13.852800 6.859068
4.024800 -13.852800 6.861881
4.071600 -13.852800 6.859068
4.118400 -13.852800 6.862973
4.165200 -13.852800 6.868571
4.212000 -13.852800 6.876082
4.258800 -13.852800 6.882708
4.305600 -13.852800 6.884871
4.352400 -13.852800 6.893875
4.399200 -13.852800 6.899938
4.446000 -13.852800 6.909749
4.492800 -13.852800 6.914374
4.539600 -13.852800 6.929497
4.586400 -13.852800 6.943913
4.633200 -13.852800 6.962284
4.680000 -13.852800 6.965998
4.726800 -13.852800 6.997353
4.773600 -13.852800 7.008891
4.820400 -13.852800 7.017832
4.867200 -13.852800 7.024149
4.914000 -13.852800 7.038708
4.960800 -13.852800 7.033003
5.007600 -13.852800 7.042222
5.054400 -13.852800 7.082338
5.101200 -13.852800 7.099666
5.148000 -13.852800 7.098355
5.194800 -13.852800 7.116907
5.241600 -13.852800 7.121226
5.288400 -13.852800 7.140430
5.335200 -13.852800 7.149611
5.382000 -13.852800 7.165446
5.428800 -13.852800 7.177025
5.475600 -13.852800 7.197765
5.522400 -13.852800 7.233136
5.569200 -13.852800 7.241298
5.616000 -13.852800 7.256967
5.662800 -13.852800 7.256967
5.709600 -13.852800 7.272355
5.756400 -13.852800 7.300661
5.803200 -13.852800 7.343744
5.850000 -13.852800 7.371763
5.896800 -13.852800 7.408995
5.943600 -13.852800 7.423951
5.990400 -13.852800 7.451017
6.037200 -13.852800 7.470025
6.084000 -13.852800 7.506145
6.130800 -13.852800 7.546324
6.177600 -13.852800 7.560906
6.224400 -13.852800 7.560906
6.271200 -13.852800 7.592428
6.318000 -13.852800 7.592428
6.364800 -13.852800 7.605908
6.411600 -13.852800 7.617676
6.458400 -13.852800 7.643752
6.505200 -13.852800 7.650114
6.552000 -13.852800 7.660896
6.598800 -13.852800 7.683598
6.645600 -13.852800 7.749995
6.692400 -13.852800 7.771625
6.739200 -13.852800 7.827770
6.786000 -13.852800 7.859569
6.832800 -13.852800 7.885664
6.879600 -13.852800 7.907874
6.926400 -13.852800 7.913497
6.973200 -13.852800 7.944436
7.020000 -13.852800 7.970865
7.066800 -13.852800 7.990551
7.113600 -13.852800 8.032111
7.160400 -13.852800 8.044848
7.207200 -13.852800 8.076722
7.254000 -13.852800 8.100218
7.300800 -13.852800 8.096275
7.347600 -13.852800 8.106042
7.394400 -13.852800 8.111284
7.441200 -13.852800 8.106042
7.488000 -13.852800 8.095443
7.534800 -13.852800 8.022559
7.581600 -13.852800 8.032433
7.628400 -13.852800 8.434061
7.675200 -13.852800 29.439350
7.722000 -13.852800 29.443543
7.768800 -13.852800 29.439350
7.815600 -13.852800 29.443724
12.729600 -13.852800 7.522639
12.963600 -13.852800 7.541433
13.010400 -13.852800 7.517955
13.057200 -13.852800 7.541433
13.104000 -13.852800 7.527646
13.150800 -13.852800 7.517613
13.197600 -13.852800 7.532332
13.244400 -13.852800 7.528297
13.291200 -13.852800 7.532332
13.338000 -13.852800 7.532332
13.665600 -13.852800 7.553917
13.712400 -13.852800 7.557118
13.759200 -13.852800 7.587240
13.806000 -13.852800 7.596344
13.852800 -13.852800 7.600468
13.899600 -13.852800 7.600468
13.993200 -13.852800 7.612835
14.040000 -13.852800 7.616065
14.133600 -13.852800 7.630833
14.227200 -13.852800 7.644689
14.274000 -13.852800 7.646020
14.320800 -13.852800 7.638838
14.367600 -13.852800 7.644689
14.414400 -13.852800 7.628676
14.461200 -13.852800 7.613270
15.584400 -13.852800 6.261931
15.958800 -13.852800 6.324549
16.567200 -13.852800 3.946019
17.035200 -13.852800 1.990488
17.082000 -13.852800 1.728772
17.128800 -13.852800 1.537937
18.439200 -13.852800 -3.775013
18.486000 -13.852800 -3.940138
18.532800 -13.852800 -3.985815
-18.720000 -13.806000 0.000000
-18.673200 -13.806000 0.000000
-18.626400 -13.806000 0.000000
-18.579600 -13.806000 -14.685212
-18.532800 -13.806000 -14.638383
-18.486000 -13.806000 -14.638383
-18.439200 -13.806000 -14.602648
-18.392400 -13.806000 -14.587618
-18.345600 -13.806000 -14.571117
-18.298800 -13.806000 -14.552449
-18.252000 -13.806000 -14.573652
-18.205200 -13.806000 -14.564395
-18.158400 -13.806000 -14.527335
-18.111600 -13.806000 -14.488935
-18.064800 -13.806000 -14.465037
-18.018000 -13.806000 -14.415723
-17.971200 -13.806000 -14.367444
-17.924400 -13.806000 -14.336802
-17.877600 -13.806000 -14.333241
-17.830800 -13.806000 -14.321003
-17.784000 -13.806000 -14.301327
-17.737200 -13.806000 -14.288704
-17.690400 -13.806000 -14.280643
-17.643600 -13.806000 -14.260430
-17.596800 -13.806000 -14.253593
-17.550000 -13.806000 -14.253170
-17.503200 -13.806000 -14.253170
-17.456400 -13.806000 -14.213387
-17.409600 -13.806000 -14.198147
-17.362800 -13.806000 -14.187503
-17.316000 -13.806000 -14.187186
-17.269200 -13.806000 -14.154093
-17.222400 -13.806000 -14.144685
-17.175600 -13.806000 -14.099165
-17.128800 -13.806000 -14.051384
-17.082000 -13.806000 -14.040114
-17.035200 -13.806000 -14.040114
-16.988400 -13.806000 -14.026980
-16.941600 -13.806000 -14.018150
-16.894800 -13.806000 -14.018150
-16.848000 -13.806000 -14.004827
-16.801200 -13.806000 -14.004827
-16.754400 -13.806000 -13.951575
-16.707600 -13.806000 -13.931606
-16.660800 -13.806000 -13.931606
-16.614000 -13.806000 -13.924194
-16.567200 -13.806000 -13.921429
-16.520400 -13.806000 -13.918454
-16.473600 -13.806000 -13.889708
-16.426800 -13.806000 -13.885758
-16.380000 -13.806000 -13.827823
-16.333200 -13.806000 -13.772986
-16.286400 -13.806000 -13.770794
-16.239600 -13.806000 -13.744931
-16.192800 -13.806000 -13.699321
-16.146000 -13.806000 -13.668716
-16.099200 -13.806000 -13.637561
-16.052400 -13.806000 -13.596491
-16.005600 -13.806000 -13.568358
-15.958800 -13.806000 -13.508329
-15.912000 -13.806000 -13.457461
-14.461200 -13.806000 5.049955
-14.414400 -13.806000 5.146780
-14.367600 -13.806000 5.159261
-14.320800 -13.806000 5.201740
-14.274000 -13.806000 5.229336
-14.227200 -13.806000 5.268685
-14.180400 -13.806000 5.291572
-14.133600 -13.806000 5.306298
-14.086800 -13.806000 5.320809
-14.040000 -13.806000 5.338578
-13.993200 -13.806000 5.354575
-13.946400 -13.806000 5.373383
-13.899600 -13.806000 5.395851
-13.852800 -13.806000 5.413373
-13.806000 -13.806000 5.423278
-13.759200 -13.806000 5.430363
-13.712400 -13.806000 5.435003
-13.665600 -13.806000 5.438725
-13.618800 -13.806000 5.438725
-13.572000 -13.806000 5.439002
-13.525200 -13.806000 5.446040
-13.478400 -13.806000 5.453671
-13.431600 -13.806000 5.455246
-13.384800 -13.806000 5.459009
-13.338000 -13.806000 5.461132
-13.291200 -13.806000 5.464650
-13.244400 -13.806000 5.477934
-13.197600 -13.806000 5.502308
-13.150800 -13.806000 5.556338
-13.104000 -13.806000 5.592043
-13.057200 -13.806000 5.630275
-13.010400 -13.806000 5.653910
-4.352400 -13.806000 11.864879
-4.305600 -13.806000 11.746541
-4.258800 -13.806000 11.608453
-4.212000 -13.806000 9.101485
-4.165200 -13.806000 8.997155
-4.118400 -13.806000 6.092676
-4.071600 -13.806000 8.811364
-4.024800 -13.806000 8.904100
-3.978000 -13.806000 8.916369
-3.931200 -13.806000 8.916369
-3.884400 -13.806000 8.842089
-3.837600 -13.806000 8.811364
-3.790800 -13.806000 8.808304
-3.744000 -13.806000 8.748294
-3.697200 -13.806000 8.652346
-3.650400 -13.806000 8.575104
-3.603600 -13.806000 8.497210
-3.556800 -13.806000 8.454425
-3.510000 -13.806000 8.394653
-3.463200 -13.806000 8.372762
-3.416400 -13.806000 8.369790
-3.369600 -13.806000 8.359329
-3.322800 -13.806000 8.309537
-3.276000 -13.806000 8.276367
-3.229200 -13.806000 8.222352
-3.182400 -13.806000 8.210969
-3.135600 -13.806000 8.193206
-3.088800 -13.806000 8.166111
-3.042000 -13.806000 8.135870
-2.995200 -13.806000 8.128254
-2.948400 -13.806000 8.071415
-2.901600 -13.806000 8.046487
-2.854800 -13.806000 8.025323
-2.808000 -13.806000 8.023026
-2.761200 -13.806000 7.956446
-2.714400 -13.806000 7.946193
-2.667600 -13.806000 7.933631
-2.620800 -13.806000 7.929034
-2.574000 -13.806000 7.915336
-2.527200 -13.806000 7.896010
-2.480400 -13.806000 7.880504
-2.433600 -13.806000 7.857220
-2.386800 -13.806000 7.839124
-2.340000 -13.806000 7.799098
-2.293200 -13.806000 7.775830
-2.246400 -13.806000 7.701243
-2.199600 -13.806000 7.634893
-2.152800 -13.806000 7.593461
-2.106000 -13.806000 7.585869
-2.059200 -13.806000 7.589240
-2.012400 -13.806000 7.600851
-1.965600 -13.806000 7.600851
-1.918800 -13.806000 7.620091
-1.872000 -13.806000 7.637721
-1.825200 -13.806000 7.620091
-1.778400 -13.806000 7.604535
-1.731600 -13.806000 7.567311
-1.684800 -13.806000 7.510149
-1.638000 -13.806000 7.501614
-1.591200 -13.806000 7.494696
-1.544400 -13.806000 7.448373
-1.497600 -13.806000 7.423997
-1.450800 -13.806000 7.421138
-1.404000 -13.806000 7.417299
-1.357200 -13.806000 7.392545
-1.310400 -13.806000 7.347811
-1.263600 -13.806000 7.339908
-1.216800 -13.806000 7.339908
-1.170000 -13.806000 7.339031
-1.123200 -13.806000 7.313770
-1.076400 -13.806000 7.321298
-1.029600 -13.806000 7.321298
-0.982800 -13.806000 7.313770
-0.936000 -13.806000 7.300862
-0.889200 -13.806000 7.286909
-0.842400 -13.806000 7.252291
-0.795600 -13.806000 7.237558
-0.748800 -13.806000 7.217363
-0.702000 -13.806000 7.216027
-0.655200 -13.806000 7.210432
-0.608400 -13.806000 7.210432
-0.561600 -13.806000 7.184332
-0.514800 -13.806000 7.179862
-0.468000 -13.806000 7.167913
-0.421200 -13.806000 7.155471
-0.374400 -13.806000 7.121582
-0.327600 -13.806000 7.108777
-0.280800 -13.806000 7.077075
-0.234000 -13.806000 7.063926
-0.187200 -13.806000 7.042152
-0.140400 -13.806000 7.046499
-0.093600 -13.806000 7.031282
-0.046800 -13.806000 7.020488
0.000000 -13.806000 7.011236
0.046800 -13.806000 6.990030
0.093600 -13.806000 6.966687
0.140400 -13.806000 6.966687
0.187200 -13.806000 6.946036
0.234000 -13.806000 6.942479
0.280800 -13.806000 6.925688
0.327600 -13.806000 6.925688
0.374400 -13.806000 6.923720
0.421200 -13.806000 6.911464
0.468000 -13.806000 6.911135
0.514800 -13.806000 6.893667
0.561600 -13.806000 6.893667
0.608400 -13.806000 6.887171
0.655200 -13.806000 6.879692
0.702000 -13.806000 6.879692
0.748800 -13.806000 6.879692
0.795600 -13.806000 6.858541
0.842400 -13.806000 6.853585
0.889200 -13.806000 6.835747
0.936000 -13.806000 6.835747
0.982800 -13.806000 6.835747
1.029600 -13.806000 6.833140
1.076400 -13.806000 6.829391
1.123200 -13.806000 6.828698
1.170000 -13.806000 6.829391
1.216800 -13.806000 6.829391
1.263600 -13.806000 6.824694
1.310400 -13.806000 6.798147
1.357200 -13.806000 6.794893
1.404000 -13.806000 6.789167
1.450800 -13.806000 6.789167
1.497600 -13.806000 6.789167
1.544400 -13.806000 6.793062
1.591200 -13.806000 6.787561
1.638000 -13.806000 6.793062
1.684800 -13.806000 6.793368
1.731600 -13.806000 6.773347
1.778400 -13.806000 6.771215
1.825200 -13.806000 6.751236
1.872000 -13.806000 6.746342
1.918800 -13.806000 6.739754
1.965600 -13.806000 6.712260
2.012400 -13.806000 6.725282
2.059200 -13.806000 6.736541
2.106000 -13.806000 6.725282
2.152800 -13.806000 6.736541
2.199600 -13.806000 6.736541
2.246400 -13.806000 6.727802
2.293200 -13.806000 6.727802
2.340000 -13.806000 6.727802
2.386800 -13.806000 6.713170
2.433600 -13.806000 6.718106
2.480400 -13.806000 6.717565
2.527200 -13.806000 6.718106
2.574000 -13.806000 6.719754
2.620800 -13.806000 6.722342
2.667600 -13.806000 6.719754
2.714400 -13.806000 6.722342
2.761200 -13.806000 6.739708
2.808000 -13.806000 6.740639
2.854800 -13.806000 6.745360
2.901600 -13.806000 6.760333
2.948400 -13.806000 6.764077
2.995200 -13.806000 6.764077
3.042000 -13.806000 6.764260
3.088800 -13.806000 6.764077
3.135600 -13.806000 6.752337
3.182400 -13.806000 6.764260
3.229200 -13.806000 6.765758
3.276000 -13.806000 6.781535
3.322800 -13.806000 6.781766
3.369600 -13.806000 6.781184
3.416400 -13.806000 6.783237
3.463200 -13.806000 6.796025
3.510000 -13.806000 6.813593
3.556800 -13.806000 6.809644
3.603600 -13.806000 6.807911
3.650400 -13.806000 6.820289
3.697200 -13.806000 6.823995
3.744000 -13.806000 6.845830
3.790800 -13.806000 6.850867
3.837600 -13.806000 6.850680
3.884400 -13.806000 6.850867
3.931200 -13.806000 6.858118
3.978000 -13.806000 6.860902
4.024800 -13.806000 6.860902
4.071600 -13.806000 6.859068
4.118400 -13.806000 6.862468
4.165200 -13.806000 6.865758
4.212000 -13.806000 6.873610
4.258800 -13.806000 6.882708
4.305600 -13.806000 6.888455
4.352400 -13.806000 6.896214
4.399200 -13.806000 6.899938
4.446000 -13.806000 6.912062
4.492800 -13.806000 6.917280
4.539600 -13.806000 6.929497
4.586400 -13.806000 6.951290
4.633200 -13.806000 6.963409
4.680000 -13.806000 6.965998
4.726800 -13.806000 6.971131
4.773600 -13.806000 7.008879
4.820400 -13.806000 7.018535
4.867200 -13.806000 7.023389
4.914000 -13.806000 7.039950
4.960800 -13.806000 7.040169
5.007600 -13.806000 7.075507
5.054400 -13.806000 7.088778
5.101200 -13.806000 7.121226
5.148000 -13.806000 7.116907
5.194800 -13.806000 7.139249
5.241600 -13.806000 7.121226
5.288400 -13.806000 7.141059
5.335200 -13.806000 7.150598
5.382000 -13.806000 7.174970
5.428800 -13.806000 7.195560
5.475600 -13.806000 7.210313
5.522400 -13.806000 7.241298
5.569200 -13.806000 7.247767
5.616000 -13.806000 7.263935
5.662800 -13.806000 7.256967
5.709600 -13.806000 7.272355
5.756400 -13.806000 7.289714
5.803200 -13.806000 7.357016
5.850000 -13.806000 7.371763
5.896800 -13.806000 7.384000
5.943600 -13.806000 7.416423
5.990400 -13.806000 7.441069
6.037200 -13.806000 7.461672
6.084000 -13.806000 7.487484
6.130800 -13.806000 7.560906
6.177600 -13.806000 7.562638
6.224400 -13.806000 7.589167
6.271200 -13.806000 7.626556
6.318000 -13.806000 7.626556
6.364800 -13.806000 7.640913
6.411600 -13.806000 7.648716
6.458400 -13.806000 7.648716
6.505200 -13.806000 7.680747
6.552000 -13.806000 7.683038
6.598800 -13.806000 7.697516
6.645600 -13.806000 7.752074
6.692400 -13.806000 7.782627
6.739200 -13.806000 7.842758
6.786000 -13.806000 7.856498
6.832800 -13.806000 7.885664
6.879600 -13.806000 7.923918
6.926400 -13.806000 7.933817
6.973200 -13.806000 7.967658
7.020000 -13.806000 8.034285
7.066800 -13.806000 8.037267
7.113600 -13.806000 8.044848
7.160400 -13.806000 8.085978
7.207200 -13.806000 8.100218
7.254000 -13.806000 8.111284
7.300800 -13.806000 8.107512
7.347600 -13.806000 8.121960
7.394400 -13.806000 8.180105
7.441200 -13.806000 8.200643
7.488000 -13.806000 8.100218
7.534800 -13.806000 8.055654
7.581600 -13.806000 8.200643
7.628400 -13.806000 8.489225
7.675200 -13.806000 29.445373
7.722000 -13.806000 29.447149
7.768800 -13.806000 29.445373
7.815600 -13.806000 29.449438
12.776400 -13.806000 7.547497
12.823200 -13.806000 7.554483
12.916800 -13.806000 7.547497
12.963600 -13.806000 7.546019
13.010400 -13.806000 7.520447
13.057200 -13.806000 7.545227
13.104000 -13.806000 7.541179
13.150800 -13.806000 7.520447
13.197600 -13.806000 7.541179
13.244400 -13.806000 7.541179
13.291200 -13.806000 7.544378
13.618800 -13.806000 7.538881
13.665600 -13.806000 7.541041
13.712400 -13.806000 7.569093
13.759200 -13.806000 7.592240
13.806000 -13.806000 7.604765
13.852800 -13.806000 7.604765
13.899600 -13.806000 7.604765
13.946400 -13.806000 7.605374
13.993200 -13.806000 7.615078
14.274000 -13.806000 7.650272
14.320800 -13.806000 7.646020
14.367600 -13.806000 7.647810
14.414400 -13.806000 7.631179
14.461200 -13.806000 7.623094
14.508000 -13.806000 7.623094
16.520400 -13.806000 4.211708
17.409600 -13.806000 0.251197
-18.720000 -13.759200 0.000000
-18.673200 -13.759200 0.000000
-18.626400 -13.759200 0.000000
-18.579600 -13.759200 -14.738696
-18.532800 -13.759200 -14.690266
-18.486000 -13.759200 -14.676141
-18.439200 -13.759200 -14.655989
-18.392400 -13.759200 -14.602648
-18.345600 -13.759200 -14.573652
-18.298800 -13.759200 -14.552449
-18.252000 -13.759200 -14.564395
-18.205200 -13.759200 -14.564395
-18.158400 -13.759200 -14.527335
-18.111600 -13.759200 -14.490994
-18.064800 -13.759200 -14.465037
-18.018000 -13.759200 -14.415723
-17.971200 -13.759200 -14.367444
-17.924400 -13.759200 -14.336802
-17.877600 -13.759200 -14.333241
-17.830800 -13.759200 -14.328990
-17.784000 -13.759200 -14.321003
-17.737200 -13.759200 -14.301327
-17.690400 -13.759200 -14.299424
-17.643600 -13.759200 -14.279178
-17.596800 -13.759200 -14.260430
-17.550000 -13.759200 -14.257767
-17.503200 -13.759200 -14.258602
-17.456400 -13.759200 -14.226368
-17.409600 -13.759200 -14.200272
-17.362800 -13.759200 -14.187857
-17.316000 -13.759200 -14.187503
-17.269200 -13.759200 -14.154093
-17.222400 -13.759200 -14.146941
-17.175600 -13.759200 -14.101174
-17.128800 -13.759200 -14.074632
-17.082000 -13.759200 -14.051384
-17.035200 -13.759200 -14.051384
-16.988400 -13.759200 -14.051134
-16.941600 -13.759200 -14.018150
-16.894800 -13.759200 -14.018150
-16.848000 -13.759200 -14.004827
-16.801200 -13.759200 -13.991414
-16.754400 -13.759200 -13.983691
-16.707600 -13.759200 -13.945658
-16.660800 -13.759200 -13.945658
-16.614000 -13.759200 -13.931606
-16.567200 -13.759200 -13.923845
-16.520400 -13.759200 -13.918454
-16.473600 -13.759200 -13.910920
-16.426800 -13.759200 -13.889708
-16.380000 -13.759200 -13.872956
-16.333200 -13.759200 -13.795989
-16.286400 -13.759200 -13.795989
-16.239600 -13.759200 -13.772986
-16.192800 -13.759200 -13.718801
-16.146000 -13.759200 -13.682322
-16.099200 -13.759200 -13.629608
-16.052400 -13.759200 -13.596491
-16.005600 -13.759200 -13.564026
-15.958800 -13.759200 -13.474881
-14.461200 -13.759200 5.123540
-14.414400 -13.759200 5.159261
-14.367600 -13.759200 5.201740
-14.320800 -13.759200 5.229336
-14.274000 -13.759200 5.268382
-14.227200 -13.759200 5.286430
-14.180400 -13.759200 5.298870
-14.133600 -13.759200 5.314843
-14.086800 -13.759200 5.326781
-14.040000 -13.759200 5.339319
-13.993200 -13.759200 5.357111
-13.946400 -13.759200 5.380439
-13.899600 -13.759200 5.400677
-13.852800 -13.759200 5.418270
-13.806000 -13.759200 5.430363
-13.759200 -13.759200 5.435546
-13.712400 -13.759200 5.438725
-13.665600 -13.759200 5.438974
-13.618800 -13.759200 5.438842
-13.572000 -13.759200 5.442548
-13.525200 -13.759200 5.446040
-13.478400 -13.759200 5.453671
-13.431600 -13.759200 5.455246
-13.384800 -13.759200 5.461132
-13.338000 -13.759200 5.466578
-13.291200 -13.759200 5.472872
-13.244400 -13.759200 5.502308
-13.197600 -13.759200 5.556338
-13.150800 -13.759200 5.592043
-13.104000 -13.759200 5.630275
-13.057200 -13.759200 5.674545
-4.305600 -13.759200 11.770469
-4.258800 -13.759200 9.235021
-4.212000 -13.759200 9.026597
-4.165200 -13.759200 6.199684
-4.118400 -13.759200 6.092676
-4.071600 -13.759200 8.709434
-4.024800 -13.759200 8.862136
-3.978000 -13.759200 8.879370
-3.931200 -13.759200 8.879370
-3.884400 -13.759200 8.811364
-3.837600 -13.759200 8.808304
-3.790800 -13.759200 8.748294
-3.744000 -13.759200 8.657153
-3.697200 -13.759200 8.612986
-3.650400 -13.759200 8.530055
-3.603600 -13.759200 8.490534
-3.556800 -13.759200 8.444134
-3.510000 -13.759200 8.394653
-3.463200 -13.759200 8.371002
-3.416400 -13.759200 8.368051
-3.369600 -13.759200 8.331347
-3.322800 -13.759200 8.303498
-3.276000 -13.759200 8.276367
-3.229200 -13.759200 8.222352
-3.182400 -13.759200 8.206338
-3.135600 -13.759200 8.191150
-3.088800 -13.759200 8.139920
-3.042000 -13.759200 8.128254
-2.995200 -13.759200 8.128254
-2.948400 -13.759200 8.071415
-2.901600 -13.759200 8.044285
-2.854800 -13.759200 8.025323
-2.808000 -13.759200 8.023121
-2.761200 -13.759200 8.000815
-2.714400 -13.759200 7.948035
-2.667600 -13.759200 7.937072
-2.620800 -13.759200 7.927720
-2.574000 -13.759200 7.913537
-2.527200 -13.759200 7.895249
-2.480400 -13.759200 7.875944
-2.433600 -13.759200 7.857220
-2.386800 -13.759200 7.816873
-2.340000 -13.759200 7.794097
-2.293200 -13.759200 7.773930
-2.246400 -13.759200 7.726536
-2.199600 -13.759200 7.646926
-2.152800 -13.759200 7.619587
-2.106000 -13.759200 7.589240
-2.059200 -13.759200 7.589240
-2.012400 -13.759200 7.592417
-1.965600 -13.759200 7.600851
-1.918800 -13.759200 7.620091
-1.872000 -13.759200 7.637721
-1.825200 -13.759200 7.620091
-1.778400 -13.759200 7.604535
-1.731600 -13.759200 7.536473
-1.684800 -13.759200 7.504964
-1.638000 -13.759200 7.501614
-1.591200 -13.759200 7.471290
-1.544400 -13.759200 7.444805
-1.497600 -13.759200 7.423097
-1.450800 -13.759200 7.412626
-1.404000 -13.759200 7.406854
-1.357200 -13.759200 7.364711
-1.310400 -13.759200 7.341182
-1.263600 -13.759200 7.324199
-1.216800 -13.759200 7.324199
-1.170000 -13.759200 7.324062
-1.123200 -13.759200 7.309681
-1.076400 -13.759200 7.312789
-1.029600 -13.759200 7.312789
-0.982800 -13.759200 7.309681
-0.936000 -13.759200 7.297784
-0.889200 -13.759200 7.276320
-0.842400 -13.759200 7.252291
-0.795600 -13.759200 7.235473
-0.748800 -13.759200 7.212821
-0.702000 -13.759200 7.216027
-0.655200 -13.759200 7.200983
-0.608400 -13.759200 7.184332
-0.561600 -13.759200 7.179862
-0.514800 -13.759200 7.167259
-0.468000 -13.759200 7.155610
-0.421200 -13.759200 7.144092
-0.374400 -13.759200 7.112288
-0.327600 -13.759200 7.083436
-0.280800 -13.759200 7.063926
-0.234000 -13.759200 7.045383
-0.187200 -13.759200 7.023816
-0.140400 -13.759200 7.023816
-0.093600 -13.759200 7.011072
-0.046800 -13.759200 7.005947
0.000000 -13.759200 6.981975
0.046800 -13.759200 6.966687
0.093600 -13.759200 6.952338
0.140400 -13.759200 6.950047
0.187200 -13.759200 6.943475
0.234000 -13.759200 6.941509
0.280800 -13.759200 6.928541
0.327600 -13.759200 6.925688
0.374400 -13.759200 6.923720
0.421200 -13.759200 6.897503
0.468000 -13.759200 6.892991
0.514800 -13.759200 6.876103
0.561600 -13.759200 6.861312
0.608400 -13.759200 6.860842
0.655200 -13.759200 6.853716
0.702000 -13.759200 6.860842
0.748800 -13.759200 6.861154
0.795600 -13.759200 6.845914
0.842400 -13.759200 6.843558
0.889200 -13.759200 6.828068
0.936000 -13.759200 6.828068
0.982800 -13.759200 6.829391
1.029600 -13.759200 6.828068
1.076400 -13.759200 6.828698
1.123200 -13.759200 6.828518
1.170000 -13.759200 6.828698
1.216800 -13.759200 6.829391
1.263600 -13.759200 6.824869
1.310400 -13.759200 6.798147
1.357200 -13.759200 6.789167
1.404000 -13.759200 6.786011
1.450800 -13.759200 6.786011
1.497600 -13.759200 6.774941
1.544400 -13.759200 6.762727
1.591200 -13.759200 6.762727
1.638000 -13.759200 6.762727
1.684800 -13.759200 6.745713
1.731600 -13.759200 6.745713
1.778400 -13.759200 6.739754
1.825200 -13.759200 6.719032
1.872000 -13.759200 6.713073
1.918800 -13.759200 6.712137
1.965600 -13.759200 6.681598
2.012400 -13.759200 6.704574
2.059200 -13.759200 6.675903
2.106000 -13.759200 6.675903
2.152800 -13.759200 6.690301
2.199600 -13.759200 6.690301
2.246400 -13.759200 6.688813
2.293200 -13.759200 6.688813
2.340000 -13.759200 6.690301
2.386800 -13.759200 6.693764
2.433600 -13.759200 6.711765
2.480400 -13.759200 6.700858
2.527200 -13.759200 6.711765
2.574000 -13.759200 6.716995
2.620800 -13.759200 6.717565
2.667600 -13.759200 6.715690
2.714400 -13.759200 6.715690
2.761200 -13.759200 6.715690
2.808000 -13.759200 6.723693
2.854800 -13.759200 6.723693
2.901600 -13.759200 6.729570
2.948400 -13.759200 6.729570
2.995200 -13.759200 6.743220
3.042000 -13.759200 6.749499
3.088800 -13.759200 6.752337
3.135600 -13.759200 6.736366
3.182400 -13.759200 6.739850
3.229200 -13.759200 6.752337
3.276000 -13.759200 6.764260
3.322800 -13.759200 6.762980
3.369600 -13.759200 6.759849
3.416400 -13.759200 6.759849
3.463200 -13.759200 6.765758
3.510000 -13.759200 6.781184
3.556800 -13.759200 6.781184
3.603600 -13.759200 6.781184
3.650400 -13.759200 6.800993
3.697200 -13.759200 6.813987
3.744000 -13.759200 6.833862
3.790800 -13.759200 6.833862
3.837600 -13.759200 6.821210
3.884400 -13.759200 6.850867
3.931200 -13.759200 6.858118
3.978000 -13.759200 6.860902
4.024800 -13.759200 6.859068
4.071600 -13.759200 6.858118
4.118400 -13.759200 6.859068
4.165200 -13.759200 6.862468
4.212000 -13.759200 6.865758
4.258800 -13.759200 6.873610
4.305600 -13.759200 6.888455
4.352400 -13.759200 6.896214
4.399200 -13.759200 6.897814
4.446000 -13.759200 6.912062
4.492800 -13.759200 6.921093
4.539600 -13.759200 6.939942
4.586400 -13.759200 6.945878
4.633200 -13.759200 6.964543
4.680000 -13.759200 6.969680
4.726800 -13.759200 6.997353
4.773600 -13.759200 7.014667
4.820400 -13.759200 7.023389
4.867200 -13.759200 7.028551
4.914000 -13.759200 7.058129
4.960800 -13.759200 7.058129
5.007600 -13.759200 7.075507
5.054400 -13.759200 7.088778
5.101200 -13.759200 7.121226
5.148000 -13.759200 7.121226
5.194800 -13.759200 7.139249
5.241600 -13.759200 7.118730
5.288400 -13.759200 7.141059
5.335200 -13.759200 7.150598
5.382000 -13.759200 7.165446
5.428800 -13.759200 7.195560
5.475600 -13.759200 7.210995
5.522400 -13.759200 7.241298
5.569200 -13.759200 7.246333
5.616000 -13.759200 7.256967
5.662800 -13.759200 7.253683
5.709600 -13.759200 7.270864
5.756400 -13.759200 7.284580
5.803200 -13.759200 7.343744
5.850000 -13.759200 7.366244
5.896800 -13.759200 7.383860
5.943600 -13.759200 7.405893
5.990400 -13.759200 7.426711
6.037200 -13.759200 7.470025
6.084000 -13.759200 7.487484
6.130800 -13.759200 7.550651
6.177600 -13.759200 7.563276
6.224400 -13.759200 7.592428
6.271200 -13.759200 7.629103
6.318000 -13.759200 7.629103
6.364800 -13.759200 7.641629
6.411600 -13.759200 7.648716
6.458400 -13.759200 7.652355
6.505200 -13.759200 7.683038
6.552000 -13.759200 7.683038
6.598800 -13.759200 7.711398
6.645600 -13.759200 7.762983
6.692400 -13.759200 7.790642
6.739200 -13.759200 7.856498
6.786000 -13.759200 7.856498
6.832800 -13.759200 7.885664
6.879600 -13.759200 7.930079
6.926400 -13.759200 7.944436
6.973200 -13.759200 7.970865
7.020000 -13.759200 8.039979
7.066800 -13.759200 8.056823
7.113600 -13.759200 8.107512
7.160400 -13.759200 8.141878
7.207200 -13.759200 8.180105
7.254000 -13.759200 8.218596
7.300800 -13.759200 8.221137
7.347600 -13.759200 8.227950
7.394400 -13.759200 8.274483
7.441200 -13.759200 8.274483
7.488000 -13.759200 8.222783
7.534800 -13.759200 8.200643
7.581600 -13.759200 8.427505
7.628400 -13.759200 8.567951
7.675200 -13.759200 29.451796
7.722000 -13.759200 29.451796
7.768800 -13.759200 29.449725
7.815600 -13.759200 29.452342
12.729600 -13.759200 7.547850
12.776400 -13.759200 7.547497
12.823200 -13.759200 7.555429
12.963600 -13.759200 7.554483
13.010400 -13.759200 7.520447
13.057200 -13.759200 7.545227
13.104000 -13.759200 7.541179
13.150800 -13.759200 7.520447
13.197600 -13.759200 7.532332
13.244400 -13.759200 7.541179
13.291200 -13.759200 7.532332
13.338000 -13.759200 7.541179
13.525200 -13.759200 7.527348
13.665600 -13.759200 7.569093
13.712400 -13.759200 7.587240
13.759200 -13.759200 7.605374
13.899600 -13.759200 7.605931
14.040000 -13.759200 7.623998
14.227200 -13.759200 7.647810
14.320800 -13.759200 7.647650
14.367600 -13.759200 7.647810
14.461200 -13.759200 7.628676
14.508000 -13.759200 7.631179
15.490800 -13.759200 6.274810
15.537600 -13.759200 6.293903
17.362800 -13.759200 0.663877
-18.720000 -13.712400 0.000000
-18.673200 -13.712400 0.000000
-18.626400 -13.712400 0.000000
-18.579600 -13.712400 -14.769187
-18.532800 -13.712400 -14.709799
-18.486000 -13.712400 -14.690266
-18.439200 -13.712400 -14.676141
-18.392400 -13.712400 -14.655989
-18.345600 -13.712400 -14.590656
-18.298800 -13.712400 -14.565367
-18.252000 -13.712400 -14.590656
-18.205200 -13.712400 -14.590656
-18.158400 -13.712400 -14.565367
-18.111600 -13.712400 -14.539138
-18.064800 -13.712400 -14.514065
-18.018000 -13.712400 -14.465037
-17.971200 -13.712400 -14.410809
-17.924400 -13.712400 -14.369904
-17.877600 -13.712400 -14.338838
-17.830800 -13.712400 -14.331728
-17.784000 -13.712400 -14.329225
-17.737200 -13.712400 -14.329225
-17.690400 -13.712400 -14.329543
-17.643600 -13.712400 -14.329543
-17.596800 -13.712400 -14.279178
-17.550000 -13.712400 -14.272189
-17.503200 -13.712400 -14.272189
-17.456400 -13.712400 -14.244469
-17.409600 -13.712400 -14.217150
-17.362800 -13.712400 -14.200516
-17.316000 -13.712400 -14.200272
-17.269200 -13.712400 -14.187186
-17.222400 -13.712400 -14.166927
-17.175600 -13.712400 -14.149706
-17.128800 -13.712400 -14.149706
-17.082000 -13.712400 -14.116483
-17.035200 -13.712400 -14.113584
-16.988400 -13.712400 -14.079656
-16.941600 -13.712400 -14.026980
-16.894800 -13.712400 -14.026980
-16.848000 -13.712400 -14.006338
-16.801200 -13.712400 -14.004827
-16.754400 -13.712400 -13.991414
-16.707600 -13.712400 -13.956440
-16.660800 -13.712400 -13.963094
-16.614000 -13.712400 -13.945658
-16.567200 -13.712400 -13.923845
-16.520400 -13.712400 -13.921429
-16.473600 -13.712400 -13.923845
-16.426800 -13.712400 -13.920265
-16.380000 -13.712400 -13.895218
-16.333200 -13.712400 -13.856107
-16.286400 -13.712400 -13.849041
-16.239600 -13.712400 -13.795989
-16.192800 -13.712400 -13.718801
-16.146000 -13.712400 -13.668578
-16.099200 -13.712400 -13.628744
-16.052400 -13.712400 -13.596491
-16.005600 -13.712400 -13.568358
-15.958800 -13.712400 -13.474881
-14.508000 -13.712400 5.118684
-14.461200 -13.712400 5.159261
-14.414400 -13.712400 5.195472
-14.367600 -13.712400 5.229015
-14.320800 -13.712400 5.265469
-14.274000 -13.712400 5.282906
-14.227200 -13.712400 5.294898
-14.180400 -13.712400 5.312159
-14.133600 -13.712400 5.322991
-14.086800 -13.712400 5.335955
-14.040000 -13.712400 5.350019
-13.993200 -13.712400 5.366023
-13.946400 -13.712400 5.395851
-13.899600 -13.712400 5.413661
-13.852800 -13.712400 5.419108
-13.806000 -13.712400 5.435672
-13.759200 -13.712400 5.438725
-13.712400 -13.712400 5.438974
-13.665600 -13.712400 5.446040
-13.618800 -13.712400 5.447573
-13.572000 -13.712400 5.448718
-13.525200 -13.712400 5.449207
-13.478400 -13.712400 5.455246
-13.431600 -13.712400 5.456018
-13.384800 -13.712400 5.466854
-13.338000 -13.712400 5.477890
-13.291200 -13.712400 5.506195
-13.244400 -13.712400 5.528004
-13.197600 -13.712400 5.584374
-13.150800 -13.712400 5.612458
-13.104000 -13.712400 5.692535
-4.305600 -13.712400 11.770469
-4.258800 -13.712400 6.423897
-4.212000 -13.712400 6.381409
-4.165200 -13.712400 6.223272
-4.118400 -13.712400 6.196081
-4.071600 -13.712400 6.400305
-4.024800 -13.712400 8.808977
-3.978000 -13.712400 8.825666
-3.931200 -13.712400 8.811364
-3.884400 -13.712400 8.799344
-3.837600 -13.712400 8.709434
-3.790800 -13.712400 8.657816
-3.744000 -13.712400 8.624922
-3.697200 -13.712400 8.572249
-3.650400 -13.712400 8.497210
-3.603600 -13.712400 8.454828
-3.556800 -13.712400 8.426380
-3.510000 -13.712400 8.385891
-3.463200 -13.712400 8.368051
-3.416400 -13.712400 8.366412
-3.369600 -13.712400 8.316796
-3.322800 -13.712400 8.304664
-3.276000 -13.712400 8.276367
-3.229200 -13.712400 8.255342
-3.182400 -13.712400 8.218123
-3.135600 -13.712400 8.176249
-3.088800 -13.712400 8.135870
-3.042000 -13.712400 8.123979
-2.995200 -13.712400 8.123979
-2.948400 -13.712400 8.067514
-2.901600 -13.712400 8.039124
-2.854800 -13.712400 8.025323
-2.808000 -13.712400 8.025323
-2.761200 -13.712400 8.009893
-2.714400 -13.712400 7.956446
-2.667600 -13.712400 7.937153
-2.620800 -13.712400 7.927720
-2.574000 -13.712400 7.912898
-2.527200 -13.712400 7.880504
-2.480400 -13.712400 7.847929
-2.433600 -13.712400 7.836790
-2.386800 -13.712400 7.803640
-2.340000 -13.712400 7.787663
-2.293200 -13.712400 7.768242
-2.246400 -13.712400 7.730664
-2.199600 -13.712400 7.662275
-2.152800 -13.712400 7.646926
-2.106000 -13.712400 7.634893
-2.059200 -13.712400 7.611005
-2.012400 -13.712400 7.600851
-1.965600 -13.712400 7.600851
-1.918800 -13.712400 7.611005
-1.872000 -13.712400 7.636758
-1.825200 -13.712400 7.608287
-1.778400 -13.712400 7.603595
-1.731600 -13.712400 7.536473
-1.684800 -13.712400 7.510149
-1.638000 -13.712400 7.501614
-1.591200 -13.712400 7.471290
-1.544400 -13.712400 7.440527
-1.497600 -13.712400 7.417950
-1.450800 -13.712400 7.406854
-1.404000 -13.712400 7.392545
-1.357200 -13.712400 7.341182
-1.310400 -13.712400 7.325192
-1.263600 -13.712400 7.323932
-1.216800 -13.712400 7.323932
-1.170000 -13.712400 7.322460
-1.123200 -13.712400 7.304716
-1.076400 -13.712400 7.312789
-1.029600 -13.712400 7.312789
-0.982800 -13.712400 7.307372
-0.936000 -13.712400 7.295134
-0.889200 -13.712400 7.250940
-0.842400 -13.712400 7.244490
-0.795600 -13.712400 7.200983
-0.748800 -13.712400 7.188715
-0.702000 -13.712400 7.200983
-0.655200 -13.712400 7.192734
-0.608400 -13.712400 7.180780
-0.561600 -13.712400 7.171922
-0.514800 -13.712400 7.164176
-0.468000 -13.712400 7.153140
-0.421200 -13.712400 7.135990
-0.374400 -13.712400 7.088678
-0.327600 -13.712400 7.058572
-0.280800 -13.712400 7.041262
-0.234000 -13.712400 7.023816
-0.187200 -13.712400 7.008542
-0.140400 -13.712400 7.007470
-0.093600 -13.712400 6.984625
-0.046800 -13.712400 6.981975
0.000000 -13.712400 6.972290
0.046800 -13.712400 6.956778
0.093600 -13.712400 6.946036
0.140400 -13.712400 6.943475
0.187200 -13.712400 6.923720
0.234000 -13.712400 6.921069
0.280800 -13.712400 6.919042
0.327600 -13.712400 6.917544
0.374400 -13.712400 6.911015
0.421200 -13.712400 6.892991
0.468000 -13.712400 6.868936
0.514800 -13.712400 6.861312
0.561600 -13.712400 6.853716
0.608400 -13.712400 6.843558
0.655200 -13.712400 6.843139
0.702000 -13.712400 6.845914
0.748800 -13.712400 6.845914
0.795600 -13.712400 6.843558
0.842400 -13.712400 6.820963
0.889200 -13.712400 6.814763
0.936000 -13.712400 6.820963
0.982800 -13.712400 6.823954
1.029600 -13.712400 6.820963
1.076400 -13.712400 6.823954
1.123200 -13.712400 6.820963
1.170000 -13.712400 6.823954
1.216800 -13.712400 6.823954
1.263600 -13.712400 6.797490
1.310400 -13.712400 6.794893
1.357200 -13.712400 6.766404
1.404000 -13.712400 6.763688
1.450800 -13.712400 6.758372
1.497600 -13.712400 6.758372
1.544400 -13.712400 6.745713
1.591200 -13.712400 6.739201
1.638000 -13.712400 6.739201
1.684800 -13.712400 6.720935
1.731600 -13.712400 6.714566
1.778400 -13.712400 6.706906
1.825200 -13.712400 6.702870
1.872000 -13.712400 6.681598
1.918800 -13.712400 6.681598
1.965600 -13.712400 6.660946
2.012400 -13.712400 6.673416
2.059200 -13.712400 6.666244
2.106000 -13.712400 6.672013
2.152800 -13.712400 6.688813
2.199600 -13.712400 6.688813
2.246400 -13.712400 6.672565
2.293200 -13.712400 6.672565
2.340000 -13.712400 6.672565
2.386800 -13.712400 6.683472
2.433600 -13.712400 6.683472
2.480400 -13.712400 6.674804
2.527200 -13.712400 6.683472
2.574000 -13.712400 6.687918
2.620800 -13.712400 6.698820
2.667600 -13.712400 6.693764
2.714400 -13.712400 6.698820
2.761200 -13.712400 6.701947
2.808000 -13.712400 6.706935
2.854800 -13.712400 6.705022
2.901600 -13.712400 6.707226
2.948400 -13.712400 6.707226
2.995200 -13.712400 6.719027
3.042000 -13.712400 6.729205
3.088800 -13.712400 6.729570
3.135600 -13.712400 6.713711
3.182400 -13.712400 6.715763
3.229200 -13.712400 6.730135
3.276000 -13.712400 6.759849
3.322800 -13.712400 6.736366
3.369600 -13.712400 6.748047
3.416400 -13.712400 6.736366
3.463200 -13.712400 6.751295
3.510000 -13.712400 6.760407
3.556800 -13.712400 6.751295
3.603600 -13.712400 6.749845
3.650400 -13.712400 6.766107
3.697200 -13.712400 6.799711
3.744000 -13.712400 6.813987
3.790800 -13.712400 6.814382
3.837600 -13.712400 6.818302
3.884400 -13.712400 6.842666
3.931200 -13.712400 6.848715
3.978000 -13.712400 6.858118
4.024800 -13.712400 6.858118
4.071600 -13.712400 6.851331
4.118400 -13.712400 6.853297
4.165200 -13.712400 6.857923
4.212000 -13.712400 6.861881
4.258800 -13.712400 6.862973
4.305600 -13.712400 6.868732
4.352400 -13.712400 6.890032
4.399200 -13.712400 6.890032
4.446000 -13.712400 6.903459
4.492800 -13.712400 6.914374
4.539600 -13.712400 6.921093
4.586400 -13.712400 6.921093
4.633200 -13.712400 6.960828
4.680000 -13.712400 6.969003
4.726800 -13.712400 6.985909
4.773600 -13.712400 7.014667
4.820400 -13.712400 7.023389
4.867200 -13.712400 7.028551
4.914000 -13.712400 7.060945
4.960800 -13.712400 7.075507
5.007600 -13.712400 7.088596
5.054400 -13.712400 7.098355
5.101200 -13.712400 7.121226
5.148000 -13.712400 7.121226
5.194800 -13.712400 7.139249
5.241600 -13.712400 7.116907
5.288400 -13.712400 7.141059
5.335200 -13.712400 7.150622
5.382000 -13.712400 7.165446
5.428800 -13.712400 7.195560
5.475600 -13.712400 7.210995
5.522400 -13.712400 7.246333
5.569200 -13.712400 7.247767
5.616000 -13.712400 7.253683
5.662800 -13.712400 7.251897
5.709600 -13.712400 7.270864
5.756400 -13.712400 7.276300
5.803200 -13.712400 7.323330
5.850000 -13.712400 7.367472
5.896800 -13.712400 7.396136
5.943600 -13.712400 7.405893
5.990400 -13.712400 7.426711
6.037200 -13.712400 7.471975
6.084000 -13.712400 7.487457
6.130800 -13.712400 7.550651
6.177600 -13.712400 7.562638
6.224400 -13.712400 7.599551
6.271200 -13.712400 7.637855
6.318000 -13.712400 7.629103
6.364800 -13.712400 7.641629
6.411600 -13.712400 7.652355
6.458400 -13.712400 7.680747
6.505200 -13.712400 7.694683
6.552000 -13.712400 7.691172
6.598800 -13.712400 7.759605
6.645600 -13.712400 7.793904
6.692400 -13.712400 7.827770
6.739200 -13.712400 7.866615
6.786000 -13.712400 7.860443
6.832800 -13.712400 7.878615
6.879600 -13.712400 7.923918
6.926400 -13.712400 7.944436
6.973200 -13.712400 7.975438
7.020000 -13.712400 8.064818
7.066800 -13.712400 8.106918
7.113600 -13.712400 8.159109
7.160400 -13.712400 8.182538
7.207200 -13.712400 8.218596
7.254000 -13.712400 8.228487
7.300800 -13.712400 8.239609
7.347600 -13.712400 8.256026
7.394400 -13.712400 8.356375
7.441200 -13.712400 8.356375
7.488000 -13.712400 8.314402
7.534800 -13.712400 8.254442
7.581600 -13.712400 8.451187
7.628400 -13.712400 8.715174
7.675200 -13.712400 29.459139
7.722000 -13.712400 29.457638
7.768800 -13.712400 29.452342
7.815600 -13.712400 29.458907
12.823200 -13.712400 7.547497
12.916800 -13.712400 7.547850
12.963600 -13.712400 7.555429
13.010400 -13.712400 7.546019
13.057200 -13.712400 7.554483
13.197600 -13.712400 7.550317
13.244400 -13.712400 7.550317
13.291200 -13.712400 7.544001
13.338000 -13.712400 7.544001
13.431600 -13.712400 7.528185
13.478400 -13.712400 7.536350
13.618800 -13.712400 7.541041
13.665600 -13.712400 7.569093
13.993200 -13.712400 7.612835
14.040000 -13.712400 7.622589
14.133600 -13.712400 7.636002
14.180400 -13.712400 7.647650
14.414400 -13.712400 7.650272
14.461200 -13.712400 7.647810
14.508000 -13.712400 7.644016
14.554800 -13.712400 7.645212
15.490800 -13.712400 6.273033
15.537600 -13.712400 6.293903
18.626400 -13.712400 0.000000
18.673200 -13.712400 0.000000
-18.720000 -13.665600 0.000000
-18.673200 -13.665600 0.000000
-18.626400 -13.665600 0.000000
-18.579600 -13.665600 -14.776090
-18.532800 -13.665600 -14.754021
-18.486000 -13.665600 -14.709709
-18.439200 -13.665600 -14.686319
-18.392400 -13.665600 -14.676141
-18.345600 -13.665600 -14.637245
-18.298800 -13.665600 -14.605151
-18.252000 -13.665600 -14.595496
-18.205200 -13.665600 -14.590656
-18.158400 -13.665600 -14.565367
-18.111600 -13.665600 -14.553384
-18.064800 -13.665600 -14.527335
-18.018000 -13.665600 -14.511380
-17.971200 -13.665600 -14.453370
-17.924400 -13.665600 -14.374623
-17.877600 -13.665600 -14.369904
-17.830800 -13.665600 -14.357759
-17.784000 -13.665600 -14.338838
-17.737200 -13.665600 -14.338838
-17.690400 -13.665600 -14.338838
-17.643600 -13.665600 -14.336740
-17.596800 -13.665600 -14.316197
-17.550000 -13.665600 -14.292864
-17.503200 -13.665600 -14.275691
-17.456400 -13.665600 -14.253609
-17.409600 -13.665600 -14.217150
-17.362800 -13.665600 -14.200272
-17.316000 -13.665600 -14.200272
-17.269200 -13.665600 -14.190615
-17.222400 -13.665600 -14.187158
-17.175600 -13.665600 -14.158492
-17.128800 -13.665600 -14.154273
-17.082000 -13.665600 -14.149706
-17.035200 -13.665600 -14.116483
-16.988400 -13.665600 -14.086902
-16.941600 -13.665600 -14.078028
-16.894800 -13.665600 -14.062699
-16.848000 -13.665600 -14.035957
-16.801200 -13.665600 -14.026980
-16.754400 -13.665600 -14.007837
-16.707600 -13.665600 -14.004827
-16.660800 -13.665600 -14.004827
-16.614000 -13.665600 -13.956440
-16.567200 -13.665600 -13.923845
-16.520400 -13.665600 -13.885758
-16.473600 -13.665600 -13.918454
-16.426800 -13.665600 -13.918454
-16.380000 -13.665600 -13.885866
-16.333200 -13.665600 -13.860225
-16.286400 -13.665600 -13.849041
-16.239600 -13.665600 -13.779574
-16.192800 -13.665600 -13.720728
-16.146000 -13.665600 -13.652236
-16.099200 -13.665600 -13.615066
-16.052400 -13.665600 -13.531137
-16.005600 -13.665600 -13.508329
-15.631200 -13.665600 -11.422563
-14.554800 -13.665600 5.102692
-14.508000 -13.665600 5.155179
-14.461200 -13.665600 5.186147
-14.414400 -13.665600 5.210443
-14.367600 -13.665600 5.250829
-14.320800 -13.665600 5.275019
-14.274000 -13.665600 5.291572
-14.227200 -13.665600 5.309920
-14.180400 -13.665600 5.321552
-14.133600 -13.665600 5.335955
-14.086800 -13.665600 5.350019
-14.040000 -13.665600 5.363754
-13.993200 -13.665600 5.373383
-13.946400 -13.665600 5.396940
-13.899600 -13.665600 5.413373
-13.852800 -13.665600 5.415253
-13.806000 -13.665600 5.426808
-13.759200 -13.665600 5.435546
-13.712400 -13.665600 5.438725
-13.665600 -13.665600 5.442179
-13.618800 -13.665600 5.448718
-13.572000 -13.665600 5.449207
-13.525200 -13.665600 5.452662
-13.478400 -13.665600 5.461132
-13.431600 -13.665600 5.469706
-13.384800 -13.665600 5.477665
-13.338000 -13.665600 5.497563
-13.291200 -13.665600 5.522010
-13.244400 -13.665600 5.561688
-13.197600 -13.665600 5.604178
-13.150800 -13.665600 5.653524
-4.352400 -13.665600 12.024732
-4.305600 -13.665600 11.770469
-4.258800 -13.665600 6.423897
-4.212000 -13.665600 6.381409
-4.165200 -13.665600 6.230918
-4.118400 -13.665600 6.230918
-4.071600 -13.665600 8.633544
-4.024800 -13.665600 8.769049
-3.978000 -13.665600 8.825666
-3.931200 -13.665600 8.771454
-3.884400 -13.665600 8.760613
-3.837600 -13.665600 8.709434
-3.790800 -13.665600 8.657153
-3.744000 -13.665600 8.612986
-3.697200 -13.665600 8.572249
-3.650400 -13.665600 8.527174
-3.603600 -13.665600 8.492040
-3.556800 -13.665600 8.436437
-3.510000 -13.665600 8.401962
-3.463200 -13.665600 8.387065
-3.416400 -13.665600 8.371002
-3.369600 -13.665600 8.358652
-3.322800 -13.665600 8.309537
-3.276000 -13.665600 8.288910
-3.229200 -13.665600 8.274852
-3.182400 -13.665600 8.222352
-3.135600 -13.665600 8.181113
-3.088800 -13.665600 8.129135
-3.042000 -13.665600 8.106395
-2.995200 -13.665600 8.096704
-2.948400 -13.665600 8.044285
-2.901600 -13.665600 8.023121
-2.854800 -13.665600 8.019595
-2.808000 -13.665600 8.018704
-2.761200 -13.665600 7.988608
-2.714400 -13.665600 7.950577
-2.667600 -13.665600 7.937153
-2.620800 -13.665600 7.917967
-2.574000 -13.665600 7.895249
-2.527200 -13.665600 7.864411
-2.480400 -13.665600 7.837263
-2.433600 -13.665600 7.816873
-2.386800 -13.665600 7.798216
-2.340000 -13.665600 7.780966
-2.293200 -13.665600 7.749916
-2.246400 -13.665600 7.701243
-2.199600 -13.665600 7.653572
-2.152800 -13.665600 7.646926
-2.106000 -13.665600 7.636758
-2.059200 -13.665600 7.618801
-2.012400 -13.665600 7.605195
-1.965600 -13.665600 7.603852
-1.918800 -13.665600 7.630818
-1.872000 -13.665600 7.638563
-1.825200 -13.665600 7.605941
-1.778400 -13.665600 7.565596
-1.731600 -13.665600 7.517208
-1.684800 -13.665600 7.501614
-1.638000 -13.665600 7.492095
-1.591200 -13.665600 7.460535
-1.544400 -13.665600 7.429172
-1.497600 -13.665600 7.412626
-1.450800 -13.665600 7.400543
-1.404000 -13.665600 7.352046
-1.357200 -13.665600 7.337558
-1.310400 -13.665600 7.325192
-1.263600 -13.665600 7.324199
-1.216800 -13.665600 7.324199
-1.170000 -13.665600 7.323932
-1.123200 -13.665600 7.312789
-1.076400 -13.665600 7.321298
-1.029600 -13.665600 7.310860
-0.982800 -13.665600 7.295134
-0.936000 -13.665600 7.252291
-0.889200 -13.665600 7.217363
-0.842400 -13.665600 7.184708
-0.795600 -13.665600 7.151908
-0.748800 -13.665600 7.155610
-0.702000 -13.665600 7.167259
-0.655200 -13.665600 7.163975
-0.608400 -13.665600 7.153140
-0.561600 -13.665600 7.155610
-0.514800 -13.665600 7.144092
-0.468000 -13.665600 7.124524
-0.421200 -13.665600 7.114456
-0.374400 -13.665600 7.063926
-0.327600 -13.665600 7.045383
-0.280800 -13.665600 7.039828
-0.234000 -13.665600 7.020927
-0.187200 -13.665600 6.992704
-0.140400 -13.665600 6.992704
-0.093600 -13.665600 6.981975
-0.046800 -13.665600 6.972290
0.000000 -13.665600 6.964467
0.046800 -13.665600 6.951161
0.093600 -13.665600 6.922189
0.140400 -13.665600 6.931549
0.187200 -13.665600 6.921069
0.234000 -13.665600 6.920733
0.280800 -13.665600 6.917544
0.327600 -13.665600 6.911135
0.374400 -13.665600 6.904678
0.421200 -13.665600 6.887171
0.468000 -13.665600 6.868108
0.514800 -13.665600 6.861154
0.561600 -13.665600 6.843139
0.608400 -13.665600 6.834119
0.655200 -13.665600 6.831888
0.702000 -13.665600 6.836797
0.748800 -13.665600 6.831888
0.795600 -13.665600 6.814763
0.842400 -13.665600 6.813530
0.889200 -13.665600 6.808414
0.936000 -13.665600 6.814763
0.982800 -13.665600 6.811503
1.029600 -13.665600 6.802935
1.076400 -13.665600 6.811503
1.123200 -13.665600 6.811503
1.170000 -13.665600 6.792216
1.216800 -13.665600 6.798716
1.263600 -13.665600 6.792216
1.310400 -13.665600 6.786011
1.357200 -13.665600 6.763688
1.404000 -13.665600 6.758372
1.450800 -13.665600 6.741173
1.497600 -13.665600 6.758348
1.544400 -13.665600 6.739201
1.591200 -13.665600 6.738164
1.638000 -13.665600 6.738164
1.684800 -13.665600 6.720935
1.731600 -13.665600 6.714566
1.778400 -13.665600 6.704574
1.825200 -13.665600 6.675903
1.872000 -13.665600 6.652057
1.918800 -13.665600 6.653722
1.965600 -13.665600 6.653722
2.012400 -13.665600 6.672013
2.059200 -13.665600 6.672013
2.106000 -13.665600 6.673416
2.152800 -13.665600 6.689380
2.199600 -13.665600 6.689380
2.246400 -13.665600 6.677275
2.293200 -13.665600 6.677275
2.340000 -13.665600 6.683675
2.386800 -13.665600 6.683675
2.433600 -13.665600 6.683675
2.480400 -13.665600 6.674804
2.527200 -13.665600 6.683472
2.574000 -13.665600 6.683472
2.620800 -13.665600 6.687217
2.667600 -13.665600 6.682666
2.714400 -13.665600 6.682666
2.761200 -13.665600 6.682666
2.808000 -13.665600 6.695220
2.854800 -13.665600 6.695220
2.901600 -13.665600 6.695784
2.948400 -13.665600 6.698568
2.995200 -13.665600 6.705022
3.042000 -13.665600 6.705022
3.088800 -13.665600 6.705999
3.135600 -13.665600 6.705022
3.182400 -13.665600 6.705999
3.229200 -13.665600 6.712442
3.276000 -13.665600 6.736366
3.322800 -13.665600 6.712442
3.369600 -13.665600 6.718415
3.416400 -13.665600 6.731935
3.463200 -13.665600 6.745065
3.510000 -13.665600 6.748610
3.556800 -13.665600 6.748047
3.603600 -13.665600 6.745065
3.650400 -13.665600 6.758860
3.697200 -13.665600 6.782672
3.744000 -13.665600 6.802677
3.790800 -13.665600 6.803473
3.837600 -13.665600 6.802677
3.884400 -13.665600 6.818302
3.931200 -13.665600 6.836846
3.978000 -13.665600 6.858118
4.024800 -13.665600 6.860902
4.071600 -13.665600 6.861881
4.118400 -13.665600 6.858118
4.165200 -13.665600 6.857923
4.212000 -13.665600 6.861881
4.258800 -13.665600 6.862973
4.305600 -13.665600 6.868571
4.352400 -13.665600 6.881015
4.399200 -13.665600 6.865275
4.446000 -13.665600 6.891667
4.492800 -13.665600 6.899702
4.539600 -13.665600 6.903957
4.586400 -13.665600 6.903957
4.633200 -13.665600 6.912466
4.680000 -13.665600 6.927715
4.726800 -13.665600 6.963409
4.773600 -13.665600 6.971131
4.820400 -13.665600 7.017370
4.867200 -13.665600 7.030769
4.914000 -13.665600 7.055163
4.960800 -13.665600 7.058429
5.007600 -13.665600 7.066899
5.054400 -13.665600 7.082338
5.101200 -13.665600 7.093565
5.148000 -13.665600 7.093565
5.194800 -13.665600 7.114505
5.241600 -13.665600 7.088778
5.288400 -13.665600 7.118730
5.335200 -13.665600 7.141059
5.382000 -13.665600 7.150622
5.428800 -13.665600 7.163670
5.475600 -13.665600 7.188691
5.522400 -13.665600 7.246333
5.569200 -13.665600 7.263935
5.616000 -13.665600 7.270864
5.662800 -13.665600 7.263935
5.709600 -13.665600 7.273311
5.756400 -13.665600 7.276300
5.803200 -13.665600 7.323426
5.850000 -13.665600 7.367472
5.896800 -13.665600 7.404401
5.943600 -13.665600 7.408995
5.990400 -13.665600 7.422267
6.037200 -13.665600 7.473736
6.084000 -13.665600 7.498294
6.130800 -13.665600 7.544088
6.177600 -13.665600 7.558195
6.224400 -13.665600 7.589167
6.271200 -13.665600 7.629103
6.318000 -13.665600 7.623819
6.364800 -13.665600 7.641629
6.411600 -13.665600 7.652355
6.458400 -13.665600 7.694683
6.505200 -13.665600 7.743015
6.552000 -13.665600 7.743358
6.598800 -13.665600 7.768641
6.645600 -13.665600 7.819449
6.692400 -13.665600 7.860443
6.739200 -13.665600 7.900607
6.786000 -13.665600 7.878615
6.832800 -13.665600 7.914576
6.879600 -13.665600 7.961233
6.926400 -13.665600 7.980051
6.973200 -13.665600 8.038079
7.020000 -13.665600 8.112584
7.066800 -13.665600 8.159109
7.113600 -13.665600 8.187004
7.160400 -13.665600 8.217960
7.207200 -13.665600 8.228487
7.254000 -13.665600 8.254393
7.300800 -13.665600 8.256026
7.347600 -13.665600 8.315500
7.394400 -13.665600 8.383060
7.441200 -13.665600 8.356375
7.488000 -13.665600 8.254442
7.534800 -13.665600 8.254442
7.581600 -13.665600 8.489225
7.628400 -13.665600 8.715174
7.675200 -13.665600 29.463126
7.722000 -13.665600 29.462394
7.768800 -13.665600 29.457638
12.916800 -13.665600 7.557956
12.963600 -13.665600 7.558104
13.291200 -13.665600 7.544001
13.338000 -13.665600 7.544001
13.384800 -13.665600 7.541041
13.431600 -13.665600 7.528185
13.618800 -13.665600 7.544218
14.180400 -13.665600 7.647650
14.367600 -13.665600 7.652589
14.414400 -13.665600 7.684579
14.461200 -13.665600 7.686610
14.508000 -13.665600 7.652589
14.554800 -13.665600 7.665108
15.490800 -13.665600 6.293903
15.537600 -13.665600 6.328782
17.269200 -13.665600 1.493598
18.626400 -13.665600 0.000000
-18.720000 -13.618800 0.000000
-18.673200 -13.618800 0.000000
-18.626400 -13.618800 0.000000
-18.579600 -13.618800 -14.778922
-18.532800 -13.618800 -14.769187
-18.486000 -13.618800 -14.715773
-18.439200 -13.618800 -14.702899
-18.392400 -13.618800 -14.694979
-18.345600 -13.618800 -14.676141
-18.298800 -13.618800 -14.655989
-18.252000 -13.618800 -14.637245
-18.205200 -13.618800 -14.631692
-18.158400 -13.618800 -14.605151
-18.111600 -13.618800 -14.597532
-18.064800 -13.618800 -14.595496
-18.018000 -13.618800 -14.527335
-17.971200 -13.618800 -14.490994
-17.924400 -13.618800 -14.430085
-17.877600 -13.618800 -14.395084
-17.830800 -13.618800 -14.380752
-17.784000 -13.618800 -14.369904
-17.737200 -13.618800 -14.369904
-17.690400 -13.618800 -14.369904
-17.643600 -13.618800 -14.369904
-17.596800 -13.618800 -14.336740
-17.550000 -13.618800 -14.331728
-17.503200 -13.618800 -14.308654
-17.456400 -13.618800 -14.270212
-17.409600 -13.618800 -14.217150
-17.362800 -13.618800 -14.200272
-17.316000 -13.618800 -14.215169
-17.269200 -13.618800 -14.190615
-17.222400 -13.618800 -14.187158
-17.175600 -13.618800 -14.166738
-17.128800 -13.618800 -14.166738
-17.082000 -13.618800 -14.158492
-17.035200 -13.618800 -14.149706
-16.988400 -13.618800 -14.116483
-16.941600 -13.618800 -14.113584
-16.894800 -13.618800 -14.113584
-16.848000 -13.618800 -14.079656
-16.801200 -13.618800 -14.064302
-16.754400 -13.618800 -14.044179
-16.707600 -13.618800 -14.019580
-16.660800 -13.618800 -14.018150
-16.614000 -13.618800 -14.004827
-16.567200 -13.618800 -13.931606
-16.520400 -13.618800 -13.885758
-16.473600 -13.618800 -13.885758
-16.426800 -13.618800 -13.885758
-16.380000 -13.618800 -13.866831
-16.333200 -13.618800 -13.860225
-16.286400 -13.618800 -13.849041
-16.239600 -13.618800 -13.795989
-16.192800 -13.618800 -13.723397
-16.146000 -13.618800 -13.639232
-16.099200 -13.618800 -13.628744
-16.052400 -13.618800 -13.531137
-16.005600 -13.618800 -13.509394
-15.631200 -13.618800 -11.131592
-14.554800 -13.618800 5.123540
-14.508000 -13.618800 5.178874
-14.461200 -13.618800 5.201740
-14.414400 -13.618800 5.235279
-14.367600 -13.618800 5.275019
-14.320800 -13.618800 5.283355
-14.274000 -13.618800 5.305715
-14.227200 -13.618800 5.319104
-14.180400 -13.618800 5.328358
-14.133600 -13.618800 5.342126
-14.086800 -13.618800 5.370401
-14.040000 -13.618800 5.383107
-13.993200 -13.618800 5.400677
-13.946400 -13.618800 5.411051
-13.899600 -13.618800 5.414265
-13.852800 -13.618800 5.419108
-13.806000 -13.618800 5.426808
-13.759200 -13.618800 5.435003
-13.712400 -13.618800 5.435546
-13.665600 -13.618800 5.438725
-13.618800 -13.618800 5.442179
-13.572000 -13.618800 5.447573
-13.525200 -13.618800 5.452662
-13.478400 -13.618800 5.465427
-13.431600 -13.618800 5.477665
-13.384800 -13.618800 5.483755
-13.338000 -13.618800 5.516722
-13.291200 -13.618800 5.542837
-13.244400 -13.618800 5.580556
-13.197600 -13.618800 5.653524
-4.352400 -13.618800 12.031030
-4.305600 -13.618800 9.443703
-4.258800 -13.618800 6.843376
-4.212000 -13.618800 6.599715
-4.165200 -13.618800 6.545763
-4.118400 -13.618800 8.633544
-4.071600 -13.618800 8.760613
-4.024800 -13.618800 8.802124
-3.978000 -13.618800 8.808977
-3.931200 -13.618800 8.769049
-3.884400 -13.618800 8.728437
-3.837600 -13.618800 8.702204
-3.790800 -13.618800 8.624922
-3.744000 -13.618800 8.595837
-3.697200 -13.618800 8.568635
-3.650400 -13.618800 8.505649
-3.603600 -13.618800 8.492040
-3.556800 -13.618800 8.444328
-3.510000 -13.618800 8.426380
-3.463200 -13.618800 8.401962
-3.416400 -13.618800 8.392193
-3.369600 -13.618800 8.366412
-3.322800 -13.618800 8.316796
-3.276000 -13.618800 8.304664
-3.229200 -13.618800 8.276367
-3.182400 -13.618800 8.218123
-3.135600 -13.618800 8.179720
-3.088800 -13.618800 8.137045
-3.042000 -13.618800 8.117275
-2.995200 -13.618800 8.106395
-2.948400 -13.618800 8.052900
-2.901600 -13.618800 8.022117
-2.854800 -13.618800 8.000815
-2.808000 -13.618800 7.985983
-2.761200 -13.618800 7.963847
-2.714400 -13.618800 7.947570
-2.667600 -13.618800 7.925566
-2.620800 -13.618800 7.912898
-2.574000 -13.618800 7.868149
-2.527200 -13.618800 7.839604
-2.480400 -13.618800 7.827422
-2.433600 -13.618800 7.799098
-2.386800 -13.618800 7.787663
-2.340000 -13.618800 7.774579
-2.293200 -13.618800 7.749916
-2.246400 -13.618800 7.694483
-2.199600 -13.618800 7.651318
-2.152800 -13.618800 7.636758
-2.106000 -13.618800 7.619587
-2.059200 -13.618800 7.602313
-2.012400 -13.618800 7.596586
-1.965600 -13.618800 7.592417
-1.918800 -13.618800 7.596586
-1.872000 -13.618800 7.605195
-1.825200 -13.618800 7.565596
-1.778400 -13.618800 7.519914
-1.731600 -13.618800 7.504107
-1.684800 -13.618800 7.490994
-1.638000 -13.618800 7.467622
-1.591200 -13.618800 7.429172
-1.544400 -13.618800 7.403735
-1.497600 -13.618800 7.382973
-1.450800 -13.618800 7.352046
-1.404000 -13.618800 7.337784
-1.357200 -13.618800 7.323932
-1.310400 -13.618800 7.321355
-1.263600 -13.618800 7.321313
-1.216800 -13.618800 7.321355
-1.170000 -13.618800 7.312789
-1.123200 -13.618800 7.284190
-1.076400 -13.618800 7.295134
-1.029600 -13.618800 7.281271
-0.982800 -13.618800 7.268845
-0.936000 -13.618800 7.217363
-0.889200 -13.618800 7.169079
-0.842400 -13.618800 7.151908
-0.795600 -13.618800 7.141158
-0.748800 -13.618800 7.141158
-0.702000 -13.618800 7.155610
-0.655200 -13.618800 7.145460
-0.608400 -13.618800 7.140484
-0.561600 -13.618800 7.141158
-0.514800 -13.618800 7.124524
-0.468000 -13.618800 7.114456
-0.421200 -13.618800 7.072011
-0.374400 -13.618800 7.041262
-0.327600 -13.618800 7.013643
-0.280800 -13.618800 7.008542
-0.234000 -13.618800 7.008542
-0.187200 -13.618800 6.989004
-0.140400 -13.618800 6.985924
-0.093600 -13.618800 6.972290
-0.046800 -13.618800 6.960882
0.000000 -13.618800 6.956778
0.046800 -13.618800 6.946475
0.093600 -13.618800 6.921069
0.140400 -13.618800 6.921069
0.187200 -13.618800 6.920733
0.234000 -13.618800 6.920733
0.280800 -13.618800 6.921069
0.327600 -13.618800 6.911464
0.374400 -13.618800 6.906644
0.421200 -13.618800 6.892991
0.468000 -13.618800 6.868108
0.514800 -13.618800 6.857127
0.561600 -13.618800 6.834119
0.608400 -13.618800 6.833682
0.655200 -13.618800 6.830107
0.702000 -13.618800 6.836797
0.748800 -13.618800 6.834119
0.795600 -13.618800 6.820386
0.842400 -13.618800 6.819177
0.889200 -13.618800 6.813530
0.936000 -13.618800 6.814763
0.982800 -13.618800 6.807082
1.029600 -13.618800 6.802720
1.076400 -13.618800 6.802720
1.123200 -13.618800 6.792216
1.170000 -13.618800 6.792216
1.216800 -13.618800 6.798716
1.263600 -13.618800 6.794893
1.310400 -13.618800 6.787002
1.357200 -13.618800 6.766404
1.404000 -13.618800 6.766404
1.450800 -13.618800 6.758372
1.497600 -13.618800 6.745713
1.544400 -13.618800 6.739201
1.591200 -13.618800 6.738164
1.638000 -13.618800 6.736560
1.684800 -13.618800 6.730711
1.731600 -13.618800 6.719568
1.778400 -13.618800 6.706265
1.825200 -13.618800 6.690643
1.872000 -13.618800 6.660946
1.918800 -13.618800 6.660946
1.965600 -13.618800 6.654061
2.012400 -13.618800 6.672013
2.059200 -13.618800 6.672013
2.106000 -13.618800 6.679059
2.152800 -13.618800 6.693644
2.199600 -13.618800 6.696447
2.246400 -13.618800 6.679059
2.293200 -13.618800 6.688813
2.340000 -13.618800 6.696447
2.386800 -13.618800 6.687918
2.433600 -13.618800 6.683675
2.480400 -13.618800 6.674804
2.527200 -13.618800 6.683675
2.574000 -13.618800 6.683675
2.620800 -13.618800 6.687217
2.667600 -13.618800 6.682666
2.714400 -13.618800 6.682666
2.761200 -13.618800 6.682666
2.808000 -13.618800 6.683181
2.854800 -13.618800 6.682666
2.901600 -13.618800 6.683181
2.948400 -13.618800 6.695004
2.995200 -13.618800 6.701947
3.042000 -13.618800 6.704023
3.088800 -13.618800 6.705999
3.135600 -13.618800 6.705454
3.182400 -13.618800 6.715611
3.229200 -13.618800 6.718415
3.276000 -13.618800 6.732353
3.322800 -13.618800 6.718415
3.369600 -13.618800 6.718415
3.416400 -13.618800 6.718415
3.463200 -13.618800 6.742185
3.510000 -13.618800 6.743974
3.556800 -13.618800 6.742185
3.603600 -13.618800 6.742185
3.650400 -13.618800 6.758860
3.697200 -13.618800 6.784977
3.744000 -13.618800 6.802677
3.790800 -13.618800 6.803473
3.837600 -13.618800 6.802677
3.884400 -13.618800 6.820289
3.931200 -13.618800 6.834115
3.978000 -13.618800 6.848715
4.024800 -13.618800 6.850867
4.071600 -13.618800 6.850867
4.118400 -13.618800 6.852124
4.165200 -13.618800 6.852124
4.212000 -13.618800 6.861808
4.258800 -13.618800 6.862973
4.305600 -13.618800 6.868732
4.352400 -13.618800 6.877569
4.399200 -13.618800 6.865275
4.446000 -13.618800 6.890032
4.492800 -13.618800 6.893626
4.539600 -13.618800 6.897956
4.586400 -13.618800 6.897814
4.633200 -13.618800 6.903957
4.680000 -13.618800 6.903957
4.726800 -13.618800 6.922886
4.773600 -13.618800 6.928628
4.820400 -13.618800 6.954485
4.867200 -13.618800 6.988247
4.914000 -13.618800 7.033228
4.960800 -13.618800 7.055163
5.007600 -13.618800 7.058429
5.054400 -13.618800 7.066899
5.101200 -13.618800 7.066899
5.148000 -13.618800 7.066373
5.194800 -13.618800 7.072706
5.241600 -13.618800 7.072706
5.288400 -13.618800 7.088778
5.335200 -13.618800 7.116907
5.382000 -13.618800 7.140966
5.428800 -13.618800 7.161498
5.475600 -13.618800 7.188691
5.522400 -13.618800 7.233136
5.569200 -13.618800 7.246333
5.616000 -13.618800 7.238838
5.662800 -13.618800 7.238838
5.709600 -13.618800 7.266437
5.756400 -13.618800 7.270864
5.803200 -13.618800 7.304052
5.850000 -13.618800 7.357016
5.896800 -13.618800 7.396136
5.943600 -13.618800 7.408995
5.990400 -13.618800 7.422267
6.037200 -13.618800 7.473886
6.084000 -13.618800 7.487457
6.130800 -13.618800 7.509710
6.177600 -13.618800 7.554483
6.224400 -13.618800 7.579977
6.271200 -13.618800 7.613484
6.318000 -13.618800 7.613484
6.364800 -13.618800 7.623819
6.411600 -13.618800 7.652355
6.458400 -13.618800 7.709669
6.505200 -13.618800 7.743358
6.552000 -13.618800 7.756522
6.598800 -13.618800 7.805568
6.645600 -13.618800 7.852459
6.692400 -13.618800 7.868842
6.739200 -13.618800 7.914576
6.786000 -13.618800 7.914576
6.832800 -13.618800 7.940302
6.879600 -13.618800 7.988065
6.926400 -13.618800 8.035909
6.973200 -13.618800 8.106918
7.020000 -13.618800 8.157283
7.066800 -13.618800 8.182538
7.113600 -13.618800 8.217960
7.160400 -13.618800 8.228487
7.207200 -13.618800 8.256026
7.254000 -13.618800 8.322963
7.300800 -13.618800 8.331537
7.347600 -13.618800 8.361989
7.394400 -13.618800 8.425291
7.441200 -13.618800 8.414267
7.488000 -13.618800 8.364913
7.534800 -13.618800 8.428114
7.581600 -13.618800 8.567951
7.628400 -13.618800 8.821682
7.675200 -13.618800 29.467872
7.722000 -13.618800 29.463402
7.768800 -13.618800 29.463402
12.916800 -13.618800 7.558104
12.963600 -13.618800 7.558104
13.010400 -13.618800 7.557956
13.244400 -13.618800 7.555870
13.946400 -13.618800 7.595369
14.086800 -13.618800 7.612835
14.133600 -13.618800 7.623998
14.180400 -13.618800 7.647650
14.227200 -13.618800 7.647810
14.508000 -13.618800 7.666309
14.554800 -13.618800 7.687903
15.584400 -13.618800 6.350791
16.146000 -13.618800 6.334421
16.192800 -13.618800 6.315296
17.175600 -13.618800 1.959669
17.222400 -13.618800 1.798894
17.269200 -13.618800 1.575540
18.673200 -13.618800 0.000000
-18.720000 -13.572000 0.000000
-18.673200 -13.572000 0.000000
-18.626400 -13.572000 0.000000
-18.579600 -13.572000 -14.782682
-18.532800 -13.572000 -14.776931
-18.486000 -13.572000 -14.758729
-18.439200 -13.572000 -14.754021
-18.392400 -13.572000 -14.723703
-18.345600 -13.572000 -14.700744
-18.298800 -13.572000 -14.679061
-18.252000 -13.572000 -14.657443
-18.205200 -13.572000 -14.631788
-18.158400 -13.572000 -14.627805
-18.111600 -13.572000 -14.604148
-18.064800 -13.572000 -14.597532
-18.018000 -13.572000 -14.569222
-17.971200 -13.572000 -14.527335
-17.924400 -13.572000 -14.490994
-17.877600 -13.572000 -14.430085
-17.830800 -13.572000 -14.395647
-17.784000 -13.572000 -14.387562
-17.737200 -13.572000 -14.387562
-17.690400 -13.572000 -14.395647
-17.643600 -13.572000 -14.397910
-17.596800 -13.572000 -14.380752
-17.550000 -13.572000 -14.376186
-17.503200 -13.572000 -14.369798
-17.456400 -13.572000 -14.316197
-17.409600 -13.572000 -14.265791
-17.362800 -13.572000 -14.244469
-17.316000 -13.572000 -14.244469
-17.269200 -13.572000 -14.222760
-17.222400 -13.572000 -14.215924
-17.175600 -13.572000 -14.192357
-17.128800 -13.572000 -14.193044
-17.082000 -13.572000 -14.193044
-17.035200 -13.572000 -14.189854
-16.988400 -13.572000 -14.182151
-16.941600 -13.572000 -14.182151
-16.894800 -13.572000 -14.182151
-16.848000 -13.572000 -14.139477
-16.801200 -13.572000 -14.118573
-16.754400 -13.572000 -14.069905
-16.707600 -13.572000 -14.044179
-16.660800 -13.572000 -14.035957
-16.614000 -13.572000 -14.019580
-16.567200 -13.572000 -13.939971
-16.520400 -13.572000 -13.918454
-16.473600 -13.572000 -13.914277
-16.426800 -13.572000 -13.914277
-16.380000 -13.572000 -13.887818
-16.333200 -13.572000 -13.863450
-16.286400 -13.572000 -13.856107
-16.239600 -13.572000 -13.823205
-16.192800 -13.572000 -13.758584
-16.146000 -13.572000 -13.652236
-16.099200 -13.572000 -13.588430
-16.052400 -13.572000 -13.509394
-16.005600 -13.572000 -13.474881
-14.648400 -13.572000 5.103589
-14.601600 -13.572000 5.103589
-14.554800 -13.572000 5.155179
-14.508000 -13.572000 5.195472
-14.461200 -13.572000 5.226061
-14.414400 -13.572000 5.265781
-14.367600 -13.572000 5.282906
-14.320800 -13.572000 5.289298
-14.274000 -13.572000 5.308934
-14.227200 -13.572000 5.322991
-14.180400 -13.572000 5.337637
-14.133600 -13.572000 5.368753
-14.086800 -13.572000 5.383107
-14.040000 -13.572000 5.409813
-13.993200 -13.572000 5.413373
-13.946400 -13.572000 5.413661
-13.899600 -13.572000 5.418270
-13.852800 -13.572000 5.420036
-13.806000 -13.572000 5.426808
-13.759200 -13.572000 5.435003
-13.712400 -13.572000 5.435003
-13.665600 -13.572000 5.435003
-13.618800 -13.572000 5.438974
-13.572000 -13.572000 5.447573
-13.525200 -13.572000 5.455732
-13.478400 -13.572000 5.465427
-13.431600 -13.572000 5.477934
-13.384800 -13.572000 5.508428
-13.338000 -13.572000 5.526135
-13.291200 -13.572000 5.561688
-13.244400 -13.572000 5.604178
-13.197600 -13.572000 5.732630
-4.352400 -13.572000 12.051920
-4.305600 -13.572000 9.191471
-4.258800 -13.572000 8.806108
-4.212000 -13.572000 8.802124
-4.165200 -13.572000 8.760613
-4.118400 -13.572000 8.806108
-4.071600 -13.572000 8.806108
-4.024800 -13.572000 8.808977
-3.978000 -13.572000 8.802124
-3.931200 -13.572000 8.753046
-3.884400 -13.572000 8.724398
-3.837600 -13.572000 8.663206
-3.790800 -13.572000 8.620602
-3.744000 -13.572000 8.594973
-3.697200 -13.572000 8.558200
-3.650400 -13.572000 8.506607
-3.603600 -13.572000 8.499295
-3.556800 -13.572000 8.454828
-3.510000 -13.572000 8.438526
-3.463200 -13.572000 8.423083
-3.416400 -13.572000 8.404985
-3.369600 -13.572000 8.371002
-3.322800 -13.572000 8.338079
-3.276000 -13.572000 8.311517
-3.229200 -13.572000 8.288910
-3.182400 -13.572000 8.249790
-3.135600 -13.572000 8.181241
-3.088800 -13.572000 8.137045
-3.042000 -13.572000 8.129135
-2.995200 -13.572000 8.096704
-2.948400 -13.572000 8.051462
-2.901600 -13.572000 8.022117
-2.854800 -13.572000 7.996718
-2.808000 -13.572000 7.974102
-2.761200 -13.572000 7.950577
-2.714400 -13.572000 7.942066
-2.667600 -13.572000 7.913870
-2.620800 -13.572000 7.873075
-2.574000 -13.572000 7.839604
-2.527200 -13.572000 7.827422
-2.480400 -13.572000 7.814434
-2.433600 -13.572000 7.790268
-2.386800 -13.572000 7.780966
-2.340000 -13.572000 7.771919
-2.293200 -13.572000 7.738246
-2.246400 -13.572000 7.687979
-2.199600 -13.572000 7.625382
-2.152800 -13.572000 7.619587
-2.106000 -13.572000 7.602313
-2.059200 -13.572000 7.584884
-2.012400 -13.572000 7.577169
-1.965600 -13.572000 7.573221
-1.918800 -13.572000 7.567311
-1.872000 -13.572000 7.566865
-1.825200 -13.572000 7.519914
-1.778400 -13.572000 7.504742
-1.731600 -13.572000 7.490246
-1.684800 -13.572000 7.444862
-1.638000 -13.572000 7.430901
-1.591200 -13.572000 7.403104
-1.544400 -13.572000 7.368227
-1.497600 -13.572000 7.337784
-1.450800 -13.572000 7.337784
-1.404000 -13.572000 7.329971
-1.357200 -13.572000 7.321313
-1.310400 -13.572000 7.304907
-1.263600 -13.572000 7.304716
-1.216800 -13.572000 7.304907
-1.170000 -13.572000 7.298626
-1.123200 -13.572000 7.275115
-1.076400 -13.572000 7.251637
-1.029600 -13.572000 7.230013
-0.982800 -13.572000 7.224766
-0.936000 -13.572000 7.212822
-0.889200 -13.572000 7.178678
-0.842400 -13.572000 7.163975
-0.795600 -13.572000 7.145327
-0.748800 -13.572000 7.151908
-0.702000 -13.572000 7.163975
-0.655200 -13.572000 7.145460
-0.608400 -13.572000 7.129877
-0.561600 -13.572000 7.125391
-0.514800 -13.572000 7.114456
-0.468000 -13.572000 7.073580
-0.421200 -13.572000 7.052046
-0.374400 -13.572000 7.020927
-0.327600 -13.572000 6.990868
-0.280800 -13.572000 6.985924
-0.234000 -13.572000 6.985924
-0.187200 -13.572000 6.984159
-0.140400 -13.572000 6.972290
-0.093600 -13.572000 6.956778
-0.046800 -13.572000 6.956778
0.000000 -13.572000 6.952338
0.046800 -13.572000 6.946475
0.093600 -13.572000 6.921069
0.140400 -13.572000 6.921069
0.187200 -13.572000 6.923720
0.234000 -13.572000 6.921069
0.280800 -13.572000 6.923720
0.327600 -13.572000 6.921069
0.374400 -13.572000 6.905245
0.421200 -13.572000 6.872095
0.468000 -13.572000 6.868108
0.514800 -13.572000 6.860428
0.561600 -13.572000 6.843510
0.608400 -13.572000 6.836797
0.655200 -13.572000 6.843510
0.702000 -13.572000 6.849281
0.748800 -13.572000 6.849359
0.795600 -13.572000 6.834119
0.842400 -13.572000 6.824537
0.889200 -13.572000 6.828068
0.936000 -13.572000 6.820963
0.982800 -13.572000 6.819177
1.029600 -13.572000 6.804615
1.076400 -13.572000 6.804411
1.123200 -13.572000 6.797648
1.170000 -13.572000 6.797648
1.216800 -13.572000 6.798716
1.263600 -13.572000 6.797490
1.310400 -13.572000 6.795446
1.357200 -13.572000 6.786011
1.404000 -13.572000 6.786011
1.450800 -13.572000 6.785987
1.497600 -13.572000 6.774941
1.544400 -13.572000 6.758372
1.591200 -13.572000 6.745713
1.638000 -13.572000 6.739201
1.684800 -13.572000 6.736560
1.731600 -13.572000 6.728526
1.778400 -13.572000 6.709601
1.825200 -13.572000 6.706265
1.872000 -13.572000 6.704234
1.918800 -13.572000 6.693644
1.965600 -13.572000 6.679059
2.012400 -13.572000 6.689380
2.059200 -13.572000 6.679059
2.106000 -13.572000 6.706733
2.152800 -13.572000 6.712260
2.199600 -13.572000 6.711076
2.246400 -13.572000 6.700858
2.293200 -13.572000 6.706733
2.340000 -13.572000 6.708500
2.386800 -13.572000 6.696447
2.433600 -13.572000 6.693764
2.480400 -13.572000 6.687217
2.527200 -13.572000 6.687918
2.574000 -13.572000 6.687217
2.620800 -13.572000 6.687217
2.667600 -13.572000 6.682666
2.714400 -13.572000 6.682666
2.761200 -13.572000 6.682666
2.808000 -13.572000 6.682666
2.854800 -13.572000 6.681037
2.901600 -13.572000 6.683181
2.948400 -13.572000 6.683181
2.995200 -13.572000 6.698568
3.042000 -13.572000 6.683181
3.088800 -13.572000 6.683181
3.135600 -13.572000 6.676412
3.182400 -13.572000 6.705454
3.229200 -13.572000 6.705454
3.276000 -13.572000 6.715611
3.322800 -13.572000 6.699356
3.369600 -13.572000 6.715687
3.416400 -13.572000 6.731935
3.463200 -13.572000 6.742185
3.510000 -13.572000 6.744482
3.556800 -13.572000 6.736421
3.603600 -13.572000 6.742185
3.650400 -13.572000 6.758860
3.697200 -13.572000 6.774739
3.744000 -13.572000 6.796492
3.790800 -13.572000 6.803473
3.837600 -13.572000 6.802677
3.884400 -13.572000 6.820289
3.931200 -13.572000 6.834115
3.978000 -13.572000 6.842666
4.024800 -13.572000 6.852124
4.071600 -13.572000 6.858118
4.118400 -13.572000 6.853297
4.165200 -13.572000 6.853297
4.212000 -13.572000 6.862468
4.258800 -13.572000 6.869035
4.305600 -13.572000 6.873004
4.352400 -13.572000 6.877569
4.399200 -13.572000 6.868732
4.446000 -13.572000 6.890032
4.492800 -13.572000 6.893394
4.539600 -13.572000 6.897437
4.586400 -13.572000 6.891667
4.633200 -13.572000 6.893394
4.680000 -13.572000 6.893394
4.726800 -13.572000 6.903957
4.773600 -13.572000 6.908702
4.820400 -13.572000 6.908753
4.867200 -13.572000 6.912466
4.914000 -13.572000 6.967767
4.960800 -13.572000 6.967767
5.007600 -13.572000 6.993337
5.054400 -13.572000 7.016254
5.101200 -13.572000 7.016731
5.148000 -13.572000 7.016731
5.194800 -13.572000 7.049086
5.241600 -13.572000 7.053104
5.288400 -13.572000 7.066017
5.335200 -13.572000 7.073442
5.382000 -13.572000 7.082255
5.428800 -13.572000 7.149547
5.475600 -13.572000 7.160196
5.522400 -13.572000 7.210782
5.569200 -13.572000 7.238838
5.616000 -13.572000 7.227343
5.662800 -13.572000 7.238838
5.709600 -13.572000 7.266437
5.756400 -13.572000 7.270864
5.803200 -13.572000 7.303287
5.850000 -13.572000 7.315379
5.896800 -13.572000 7.365257
5.943600 -13.572000 7.396136
5.990400 -13.572000 7.413316
6.037200 -13.572000 7.422267
6.084000 -13.572000 7.445611
6.130800 -13.572000 7.486675
6.177600 -13.572000 7.509710
6.224400 -13.572000 7.554483
6.271200 -13.572000 7.610638
6.318000 -13.572000 7.613977
6.364800 -13.572000 7.637855
6.411600 -13.572000 7.689484
6.458400 -13.572000 7.732448
6.505200 -13.572000 7.744161
6.552000 -13.572000 7.768641
6.598800 -13.572000 7.835082
6.645600 -13.572000 7.868842
6.692400 -13.572000 7.900607
6.739200 -13.572000 7.946101
6.786000 -13.572000 7.963274
6.832800 -13.572000 7.975438
6.879600 -13.572000 8.021304
6.926400 -13.572000 8.060595
6.973200 -13.572000 8.152677
7.020000 -13.572000 8.182538
7.066800 -13.572000 8.209959
7.113600 -13.572000 8.227743
7.160400 -13.572000 8.256026
7.207200 -13.572000 8.315500
7.254000 -13.572000 8.341990
7.300800 -13.572000 8.361989
7.347600 -13.572000 8.428114
7.394400 -13.572000 8.489225
7.441200 -13.572000 8.429560
7.488000 -13.572000 8.425291
7.534800 -13.572000 8.503472
7.581600 -13.572000 8.632847
7.628400 -13.572000 29.463126
7.675200 -13.572000 29.471384
7.722000 -13.572000 29.469323
7.768800 -13.572000 29.469323
12.823200 -13.572000 7.568452
12.870000 -13.572000 7.571563
12.916800 -13.572000 7.568452
12.963600 -13.572000 7.564129
13.010400 -13.572000 7.568452
13.057200 -13.572000 7.568452
13.104000 -13.572000 7.568452
13.150800 -13.572000 7.555870
13.197600 -13.572000 7.555870
13.244400 -13.572000 7.555870
14.086800 -13.572000 7.612835
14.461200 -13.572000 7.696903
14.508000 -13.572000 7.684579
14.554800 -13.572000 7.696400
14.601600 -13.572000 7.687903
14.648400 -13.572000 7.700271
16.660800 -13.572000 4.311281
16.848000 -13.572000 3.610647
17.550000 -13.572000 0.462033
17.596800 -13.572000 0.125439
-18.720000 -13.525200 0.000000
-18.673200 -13.525200 0.000000
-18.626400 -13.525200 0.000000
-18.579600 -13.525200 -14.824738
-18.532800 -13.525200 -14.778282
-18.486000 -13.525200 -14.776861
-18.439200 -13.525200 -14.754021
-18.392400 -13.525200 -14.723703
-18.345600 -13.525200 -14.694979
-18.298800 -13.525200 -14.657443
-18.252000 -13.525200 -14.644983
-18.205200 -13.525200 -14.631788
-18.158400 -13.525200 -14.627805
-18.111600 -13.525200 -14.614316
-18.064800 -13.525200 -14.602451
-18.018000 -13.525200 -14.596516
-17.971200 -13.525200 -14.557913
-17.924400 -13.525200 -14.498637
-17.877600 -13.525200 -14.485524
-17.830800 -13.525200 -14.430085
-17.784000 -13.525200 -14.417104
-17.737200 -13.525200 -14.413045
-17.690400 -13.525200 -14.417104
-17.643600 -13.525200 -14.418436
-17.596800 -13.525200 -14.417104
-17.550000 -13.525200 -14.417104
-17.503200 -13.525200 -14.418436
-17.456400 -13.525200 -14.349545
-17.409600 -13.525200 -14.284872
-17.362800 -13.525200 -14.272189
-17.316000 -13.525200 -14.254883
-17.269200 -13.525200 -14.244469
-17.222400 -13.525200 -14.222760
-17.175600 -13.525200 -14.217150
-17.128800 -13.525200 -14.222760
-17.082000 -13.525200 -14.222760
-17.035200 -13.525200 -14.215908
-16.988400 -13.525200 -14.202505
-16.941600 -13.525200 -14.201191
-16.894800 -13.525200 -14.201191
-16.848000 -13.525200 -14.195360
-16.801200 -13.525200 -14.149461
-16.754400 -13.525200 -14.118573
-16.707600 -13.525200 -14.046529
-16.660800 -13.525200 -14.044669
-16.614000 -13.525200 -14.034252
-16.567200 -13.525200 -13.981026
-16.520400 -13.525200 -13.939457
-16.473600 -13.525200 -13.914277
-16.426800 -13.525200 -13.887818
-16.380000 -13.525200 -13.863450
-16.333200 -13.525200 -13.856107
-16.286400 -13.525200 -13.823205
-16.239600 -13.525200 -13.801452
-16.192800 -13.525200 -13.723397
-16.146000 -13.525200 -13.652236
-16.099200 -13.525200 -13.588430
-14.742000 -13.525200 5.049436
-14.695200 -13.525200 5.075618
-14.648400 -13.525200 5.123540
-14.601600 -13.525200 5.135548
-14.554800 -13.525200 5.187257
-14.508000 -13.525200 5.235279
-14.461200 -13.525200 5.262903
-14.414400 -13.525200 5.276375
-14.367600 -13.525200 5.289298
-14.320800 -13.525200 5.308934
-14.274000 -13.525200 5.322991
-14.227200 -13.525200 5.335852
-14.180400 -13.525200 5.368753
-14.133600 -13.525200 5.390326
-14.086800 -13.525200 5.409813
-14.040000 -13.525200 5.413661
-13.993200 -13.525200 5.427221
-13.946400 -13.525200 5.428687
-13.899600 -13.525200 5.428687
-13.852800 -13.525200 5.436826
-13.806000 -13.525200 5.438725
-13.759200 -13.525200 5.438842
-13.712400 -13.525200 5.438974
-13.665600 -13.525200 5.442179
-13.618800 -13.525200 5.452149
-13.572000 -13.525200 5.461009
-13.525200 -13.525200 5.466884
-13.478400 -13.525200 5.477890
-13.431600 -13.525200 5.489757
-13.384800 -13.525200 5.518511
-13.338000 -13.525200 5.547881
-13.291200 -13.525200 5.580556
-13.244400 -13.525200 5.694032
-4.352400 -13.525200 12.060149
-4.305600 -13.525200 9.191471
-4.258800 -13.525200 8.824494
-4.212000 -13.525200 8.802124
-4.165200 -13.525200 8.760613
-4.118400 -13.525200 8.802124
-4.071600 -13.525200 8.802124
-4.024800 -13.525200 8.802124
-3.978000 -13.525200 8.779433
-3.931200 -13.525200 8.740350
-3.884400 -13.525200 8.714362
-3.837600 -13.525200 8.657816
-3.790800 -13.525200 8.620602
-3.744000 -13.525200 8.594973
-3.697200 -13.525200 8.558200
-3.650400 -13.525200 8.527174
-3.603600 -13.525200 8.499295
-3.556800 -13.525200 8.454828
-3.510000 -13.525200 8.444328
-3.463200 -13.525200 8.424308
-3.416400 -13.525200 8.404985
-3.369600 -13.525200 8.368913
-3.322800 -13.525200 8.323778
-3.276000 -13.525200 8.311517
-3.229200 -13.525200 8.287110
-3.182400 -13.525200 8.213210
-3.135600 -13.525200 8.158487
-3.088800 -13.525200 8.135488
-3.042000 -13.525200 8.107469
-2.995200 -13.525200 8.093748
-2.948400 -13.525200 8.044285
-2.901600 -13.525200 8.022117
-2.854800 -13.525200 7.988608
-2.808000 -13.525200 7.963847
-2.761200 -13.525200 7.937153
-2.714400 -13.525200 7.923412
-2.667600 -13.525200 7.899878
-2.620800 -13.525200 7.868149
-2.574000 -13.525200 7.826793
-2.527200 -13.525200 7.814434
-2.480400 -13.525200 7.798419
-2.433600 -13.525200 7.786589
-2.386800 -13.525200 7.774579
-2.340000 -13.525200 7.759263
-2.293200 -13.525200 7.713484
-2.246400 -13.525200 7.687979
-2.199600 -13.525200 7.646926
-2.152800 -13.525200 7.625382
-2.106000 -13.525200 7.602313
-2.059200 -13.525200 7.589612
-2.012400 -13.525200 7.577169
-1.965600 -13.525200 7.567311
-1.918800 -13.525200 7.561783
-1.872000 -13.525200 7.529462
-1.825200 -13.525200 7.506276
-1.778400 -13.525200 7.491084
-1.731600 -13.525200 7.467622
-1.684800 -13.525200 7.426984
-1.638000 -13.525200 7.416011
-1.591200 -13.525200 7.382973
-1.544400 -13.525200 7.350004
-1.497600 -13.525200 7.337558
-1.450800 -13.525200 7.337784
-1.404000 -13.525200 7.334583
-1.357200 -13.525200 7.323932
-1.310400 -13.525200 7.304907
-1.263600 -13.525200 7.298626
-1.216800 -13.525200 7.298626
-1.170000 -13.525200 7.284406
-1.123200 -13.525200 7.251637
-1.076400 -13.525200 7.230013
-1.029600 -13.525200 7.224755
-0.982800 -13.525200 7.212822
-0.936000 -13.525200 7.191309
-0.889200 -13.525200 7.166408
-0.842400 -13.525200 7.152191
-0.795600 -13.525200 7.145460
-0.748800 -13.525200 7.146254
-0.702000 -13.525200 7.146254
-0.655200 -13.525200 7.138345
-0.608400 -13.525200 7.121582
-0.561600 -13.525200 7.114456
-0.514800 -13.525200 7.085781
-0.468000 -13.525200 7.061785
-0.421200 -13.525200 7.039828
-0.374400 -13.525200 6.997806
-0.327600 -13.525200 6.984625
-0.280800 -13.525200 6.975004
-0.234000 -13.525200 6.983352
-0.187200 -13.525200 6.983352
-0.140400 -13.525200 6.960882
-0.093600 -13.525200 6.951161
-0.046800 -13.525200 6.947418
0.000000 -13.525200 6.946475
0.046800 -13.525200 6.935251
0.093600 -13.525200 6.920733
0.140400 -13.525200 6.910401
0.187200 -13.525200 6.923720
0.234000 -13.525200 6.920733
0.280800 -13.525200 6.921069
0.327600 -13.525200 6.911464
0.374400 -13.525200 6.904678
0.421200 -13.525200 6.867889
0.468000 -13.525200 6.867883
0.514800 -13.525200 6.849359
0.561600 -13.525200 6.836797
0.608400 -13.525200 6.843510
0.655200 -13.525200 6.843558
0.702000 -13.525200 6.849281
0.748800 -13.525200 6.853585
0.795600 -13.525200 6.844493
0.842400 -13.525200 6.831888
0.889200 -13.525200 6.843558
0.936000 -13.525200 6.824537
0.982800 -13.525200 6.819177
1.029600 -13.525200 6.807082
1.076400 -13.525200 6.804411
1.123200 -13.525200 6.797648
1.170000 -13.525200 6.792216
1.216800 -13.525200 6.797490
1.263600 -13.525200 6.788012
1.310400 -13.525200 6.788012
1.357200 -13.525200 6.772963
1.404000 -13.525200 6.772963
1.450800 -13.525200 6.772963
1.497600 -13.525200 6.772963
1.544400 -13.525200 6.765524
1.591200 -13.525200 6.766404
1.638000 -13.525200 6.751236
1.684800 -13.525200 6.739201
1.731600 -13.525200 6.738164
1.778400 -13.525200 6.736560
1.825200 -13.525200 6.719568
1.872000 -13.525200 6.709601
1.918800 -13.525200 6.709601
1.965600 -13.525200 6.709394
2.012400 -13.525200 6.708862
2.059200 -13.525200 6.708862
2.106000 -13.525200 6.712260
2.152800 -13.525200 6.712260
2.199600 -13.525200 6.711076
2.246400 -13.525200 6.700858
2.293200 -13.525200 6.700858
2.340000 -13.525200 6.706733
2.386800 -13.525200 6.696447
2.433600 -13.525200 6.687918
2.480400 -13.525200 6.687217
2.527200 -13.525200 6.687918
2.574000 -13.525200 6.687918
2.620800 -13.525200 6.687918
2.667600 -13.525200 6.684304
2.714400 -13.525200 6.683324
2.761200 -13.525200 6.682666
2.808000 -13.525200 6.682666
2.854800 -13.525200 6.680558
2.901600 -13.525200 6.680558
2.948400 -13.525200 6.678925
2.995200 -13.525200 6.680558
3.042000 -13.525200 6.676412
3.088800 -13.525200 6.676412
3.135600 -13.525200 6.674787
3.182400 -13.525200 6.676412
3.229200 -13.525200 6.692389
3.276000 -13.525200 6.692389
3.322800 -13.525200 6.698648
3.369600 -13.525200 6.715611
3.416400 -13.525200 6.718415
3.463200 -13.525200 6.732353
3.510000 -13.525200 6.742185
3.556800 -13.525200 6.734721
3.603600 -13.525200 6.742185
3.650400 -13.525200 6.748610
3.697200 -13.525200 6.763042
3.744000 -13.525200 6.777425
3.790800 -13.525200 6.795282
3.837600 -13.525200 6.795282
3.884400 -13.525200 6.821210
3.931200 -13.525200 6.834115
3.978000 -13.525200 6.842666
4.024800 -13.525200 6.852124
4.071600 -13.525200 6.862468
4.118400 -13.525200 6.859570
4.165200 -13.525200 6.850897
4.212000 -13.525200 6.857923
4.258800 -13.525200 6.869035
4.305600 -13.525200 6.869035
4.352400 -13.525200 6.873004
4.399200 -13.525200 6.862551
4.446000 -13.525200 6.877569
4.492800 -13.525200 6.890032
4.539600 -13.525200 6.893394
4.586400 -13.525200 6.878464
4.633200 -13.525200 6.878464
4.680000 -13.525200 6.878464
4.726800 -13.525200 6.893394
4.773600 -13.525200 6.885665
4.820400 -13.525200 6.891590
4.867200 -13.525200 6.908702
4.914000 -13.525200 6.928628
4.960800 -13.525200 6.946297
5.007600 -13.525200 6.954485
5.054400 -13.525200 6.985525
5.101200 -13.525200 6.995671
5.148000 -13.525200 6.996556
5.194800 -13.525200 7.002290
5.241600 -13.525200 7.016731
5.288400 -13.525200 7.049563
5.335200 -13.525200 7.061503
5.382000 -13.525200 7.066017
5.428800 -13.525200 7.084595
5.475600 -13.525200 7.153510
5.522400 -13.525200 7.186655
5.569200 -13.525200 7.219841
5.616000 -13.525200 7.219841
5.662800 -13.525200 7.238838
5.709600 -13.525200 7.248347
5.756400 -13.525200 7.266437
5.803200 -13.525200 7.276893
5.850000 -13.525200 7.280343
5.896800 -13.525200 7.315379
5.943600 -13.525200 7.375135
5.990400 -13.525200 7.402195
6.037200 -13.525200 7.413316
6.084000 -13.525200 7.441675
6.130800 -13.525200 7.486283
6.177600 -13.525200 7.509710
6.224400 -13.525200 7.554483
6.271200 -13.525200 7.613484
6.318000 -13.525200 7.616753
6.364800 -13.525200 7.637855
6.411600 -13.525200 7.689484
6.458400 -13.525200 7.702777
6.505200 -13.525200 7.717122
6.552000 -13.525200 7.747464
6.598800 -13.525200 7.842758
6.645600 -13.525200 7.872245
6.692400 -13.525200 7.912929
6.739200 -13.525200 7.946101
6.786000 -13.525200 7.961233
6.832800 -13.525200 7.976925
6.879600 -13.525200 8.025571
6.926400 -13.525200 8.103670
6.973200 -13.525200 8.157283
7.020000 -13.525200 8.187944
7.066800 -13.525200 8.209959
7.113600 -13.525200 8.255216
7.160400 -13.525200 8.294686
7.207200 -13.525200 8.341990
7.254000 -13.525200 8.378083
7.300800 -13.525200 8.421785
7.347600 -13.525200 8.499683
7.394400 -13.525200 8.503472
7.441200 -13.525200 8.489225
7.488000 -13.525200 8.425291
7.534800 -13.525200 8.503472
7.581600 -13.525200 8.703482
7.628400 -13.525200 8.892666
7.675200 -13.525200 29.472219
7.722000 -13.525200 29.469634
7.768800 -13.525200 29.471384
12.823200 -13.525200 7.568452
12.870000 -13.525200 7.568467
12.916800 -13.525200 7.568452
12.963600 -13.525200 7.564129
13.010400 -13.525200 7.568467
13.057200 -13.525200 7.568467
13.104000 -13.525200 7.568467
13.197600 -13.525200 7.555870
13.384800 -13.525200 7.561132
13.431600 -13.525200 7.564529
14.086800 -13.525200 7.630387
14.414400 -13.525200 7.684579
14.461200 -13.525200 7.696903
14.508000 -13.525200 7.695550
14.554800 -13.525200 7.695550
14.601600 -13.525200 7.687903
16.754400 -13.525200 4.026746
16.801200 -13.525200 3.960412
16.848000 -13.525200 3.806495
17.456400 -13.525200 0.886178
17.503200 -13.525200 0.781532
17.550000 -13.525200 0.507511
-18.720000 -13.478400 0.000000
-18.673200 -13.478400 0.000000
-18.626400 -13.478400 0.000000
-18.579600 -13.478400 -14.811072
-18.532800 -13.478400 -14.779003
-18.486000 -13.478400 -14.776861
-18.439200 -13.478400 -14.754021
-18.392400 -13.478400 -14.728999
-18.345600 -13.478400 -14.700744
-18.298800 -13.478400 -14.686319
-18.252000 -13.478400 -14.637245
-18.205200 -13.478400 -14.631788
-18.158400 -13.478400 -14.624153
-18.111600 -13.478400 -14.624153
-18.064800 -13.478400 -14.604148
-18.018000 -13.478400 -14.597532
-17.971200 -13.478400 -14.559899
-17.924400 -13.478400 -14.506314
-17.877600 -13.478400 -14.489898
-17.830800 -13.478400 -14.461375
-17.784000 -13.478400 -14.453370
-17.737200 -13.478400 -14.425273
-17.690400 -13.478400 -14.418436
-17.643600 -13.478400 -14.430085
-17.596800 -13.478400 -14.425273
-17.550000 -13.478400 -14.425273
-17.503200 -13.478400 -14.425273
-17.456400 -13.478400 -14.381252
-17.409600 -13.478400 -14.308654
-17.362800 -13.478400 -14.287258
-17.316000 -13.478400 -14.259930
-17.269200 -13.478400 -14.253609
-17.222400 -13.478400 -14.242345
-17.175600 -13.478400 -14.222760
-17.128800 -13.478400 -14.242345
-17.082000 -13.478400 -14.252806
-17.035200 -13.478400 -14.238930
-16.988400 -13.478400 -14.238930
-16.941600 -13.478400 -14.238930
-16.894800 -13.478400 -14.231199
-16.848000 -13.478400 -14.231199
-16.801200 -13.478400 -14.201191
-16.754400 -13.478400 -14.168525
-16.707600 -13.478400 -14.078028
-16.660800 -13.478400 -14.062699
-16.614000 -13.478400 -14.035957
-16.567200 -13.478400 -14.020572
-16.520400 -13.478400 -14.020572
-16.473600 -13.478400 -13.927185
-16.426800 -13.478400 -13.887818
-16.380000 -13.478400 -13.863450
-16.333200 -13.478400 -13.849041
-16.286400 -13.478400 -13.805338
-16.239600 -13.478400 -13.747753
-16.192800 -13.478400 -13.674329
-16.146000 -13.478400 -13.628744
-16.099200 -13.478400 -13.504275
-14.742000 -13.478400 5.065991
-14.695200 -13.478400 5.102692
-14.648400 -13.478400 5.152162
-14.601600 -13.478400 5.170266
-14.554800 -13.478400 5.226061
-14.508000 -13.478400 5.262623
-14.461200 -13.478400 5.276440
-14.414400 -13.478400 5.289298
-14.367600 -13.478400 5.318055
-14.320800 -13.478400 5.333254
-14.274000 -13.478400 5.349682
-14.227200 -13.478400 5.358605
-14.180400 -13.478400 5.379374
-14.133600 -13.478400 5.409813
-14.086800 -13.478400 5.414885
-14.040000 -13.478400 5.427221
-13.993200 -13.478400 5.433474
-13.946400 -13.478400 5.431940
-13.899600 -13.478400 5.431940
-13.852800 -13.478400 5.437525
-13.806000 -13.478400 5.438974
-13.759200 -13.478400 5.442179
-13.712400 -13.478400 5.447573
-13.665600 -13.478400 5.448718
-13.618800 -13.478400 5.458411
-13.572000 -13.478400 5.466884
-13.525200 -13.478400 5.476711
-13.478400 -13.478400 5.489757
-13.431600 -13.478400 5.509339
-13.384800 -13.478400 5.524999
-13.338000 -13.478400 5.568555
-13.291200 -13.478400 5.620428
-4.352400 -13.478400 12.120825
-4.305600 -13.478400 9.073188
-4.258800 -13.478400 8.996194
-4.212000 -13.478400 8.824494
-4.165200 -13.478400 8.779433
-4.118400 -13.478400 8.824494
-4.071600 -13.478400 8.806108
-4.024800 -13.478400 8.779433
-3.978000 -13.478400 8.765933
-3.931200 -13.478400 8.728159
-3.884400 -13.478400 8.693768
-3.837600 -13.478400 8.663206
-3.790800 -13.478400 8.620602
-3.744000 -13.478400 8.594973
-3.697200 -13.478400 8.558200
-3.650400 -13.478400 8.527174
-3.603600 -13.478400 8.499295
-3.556800 -13.478400 8.457878
-3.510000 -13.478400 8.454828
-3.463200 -13.478400 8.436738
-3.416400 -13.478400 8.416408
-3.369600 -13.478400 8.359834
-3.322800 -13.478400 8.320921
-3.276000 -13.478400 8.303498
-3.229200 -13.478400 8.257656
-3.182400 -13.478400 8.181113
-3.135600 -13.478400 8.137232
-3.088800 -13.478400 8.123941
-3.042000 -13.478400 8.102441
-2.995200 -13.478400 8.064818
-2.948400 -13.478400 8.039717
-2.901600 -13.478400 8.019595
-2.854800 -13.478400 7.985270
-2.808000 -13.478400 7.963847
-2.761200 -13.478400 7.935247
-2.714400 -13.478400 7.923412
-2.667600 -13.478400 7.899878
-2.620800 -13.478400 7.837263
-2.574000 -13.478400 7.821473
-2.527200 -13.478400 7.802134
-2.480400 -13.478400 7.794446
-2.433600 -13.478400 7.782769
-2.386800 -13.478400 7.759263
-2.340000 -13.478400 7.748245
-2.293200 -13.478400 7.708927
-2.246400 -13.478400 7.687979
-2.199600 -13.478400 7.639860
-2.152800 -13.478400 7.625382
-2.106000 -13.478400 7.596586
-2.059200 -13.478400 7.589612
-2.012400 -13.478400 7.573221
-1.965600 -13.478400 7.563003
-1.918800 -13.478400 7.540025
-1.872000 -13.478400 7.517369
-1.825200 -13.478400 7.491084
-1.778400 -13.478400 7.471082
-1.731600 -13.478400 7.426984
-1.684800 -13.478400 7.403735
-1.638000 -13.478400 7.400638
-1.591200 -13.478400 7.364474
-1.544400 -13.478400 7.348781
-1.497600 -13.478400 7.334583
-1.450800 -13.478400 7.337558
-1.404000 -13.478400 7.334583
-1.357200 -13.478400 7.323932
-1.310400 -13.478400 7.313858
-1.263600 -13.478400 7.304907
-1.216800 -13.478400 7.295863
-1.170000 -13.478400 7.283460
-1.123200 -13.478400 7.241843
-1.076400 -13.478400 7.226696
-1.029600 -13.478400 7.218415
-0.982800 -13.478400 7.199104
-0.936000 -13.478400 7.182318
-0.889200 -13.478400 7.163975
-0.842400 -13.478400 7.151908
-0.795600 -13.478400 7.145327
-0.748800 -13.478400 7.145460
-0.702000 -13.478400 7.138345
-0.655200 -13.478400 7.137930
-0.608400 -13.478400 7.119997
-0.561600 -13.478400 7.088678
-0.514800 -13.478400 7.072695
-0.468000 -13.478400 7.047669
-0.421200 -13.478400 7.028753
-0.374400 -13.478400 6.997806
-0.327600 -13.478400 6.984159
-0.280800 -13.478400 6.973445
-0.234000 -13.478400 6.973851
-0.187200 -13.478400 6.983860
-0.140400 -13.478400 6.960882
-0.093600 -13.478400 6.947418
-0.046800 -13.478400 6.946475
0.000000 -13.478400 6.945764
0.046800 -13.478400 6.921069
0.093600 -13.478400 6.910401
0.140400 -13.478400 6.908989
0.187200 -13.478400 6.921069
0.234000 -13.478400 6.921069
0.280800 -13.478400 6.931549
0.327600 -13.478400 6.925987
0.374400 -13.478400 6.905245
0.421200 -13.478400 6.868108
0.468000 -13.478400 6.857959
0.514800 -13.478400 6.844493
0.561600 -13.478400 6.833716
0.608400 -13.478400 6.833716
0.655200 -13.478400 6.834119
0.702000 -13.478400 6.836797
0.748800 -13.478400 6.834119
0.795600 -13.478400 6.830107
0.842400 -13.478400 6.820386
0.889200 -13.478400 6.819177
0.936000 -13.478400 6.814994
0.982800 -13.478400 6.811503
1.029600 -13.478400 6.804615
1.076400 -13.478400 6.802720
1.123200 -13.478400 6.788012
1.170000 -13.478400 6.787002
1.216800 -13.478400 6.787002
1.263600 -13.478400 6.779734
1.310400 -13.478400 6.768906
1.357200 -13.478400 6.759619
1.404000 -13.478400 6.758372
1.450800 -13.478400 6.765524
1.497600 -13.478400 6.766404
1.544400 -13.478400 6.766404
1.591200 -13.478400 6.785987
1.638000 -13.478400 6.766404
1.684800 -13.478400 6.746384
1.731600 -13.478400 6.745713
1.778400 -13.478400 6.736847
1.825200 -13.478400 6.725469
1.872000 -13.478400 6.723066
1.918800 -13.478400 6.723066
1.965600 -13.478400 6.723066
2.012400 -13.478400 6.719144
2.059200 -13.478400 6.725469
2.106000 -13.478400 6.726634
2.152800 -13.478400 6.726634
2.199600 -13.478400 6.724688
2.246400 -13.478400 6.712899
2.293200 -13.478400 6.712899
2.340000 -13.478400 6.726901
2.386800 -13.478400 6.716995
2.433600 -13.478400 6.711076
2.480400 -13.478400 6.711076
2.527200 -13.478400 6.716995
2.574000 -13.478400 6.726901
2.620800 -13.478400 6.711713
2.667600 -13.478400 6.698820
2.714400 -13.478400 6.698568
2.761200 -13.478400 6.695004
2.808000 -13.478400 6.683181
2.854800 -13.478400 6.678925
2.901600 -13.478400 6.678323
2.948400 -13.478400 6.676412
2.995200 -13.478400 6.671924
3.042000 -13.478400 6.671924
3.088800 -13.478400 6.676412
3.135600 -13.478400 6.678323
3.182400 -13.478400 6.692389
3.229200 -13.478400 6.715750
3.276000 -13.478400 6.715750
3.322800 -13.478400 6.715750
3.369600 -13.478400 6.730526
3.416400 -13.478400 6.732656
3.463200 -13.478400 6.738897
3.510000 -13.478400 6.744482
3.556800 -13.478400 6.742185
3.603600 -13.478400 6.742185
3.650400 -13.478400 6.745065
3.697200 -13.478400 6.749710
3.744000 -13.478400 6.760407
3.790800 -13.478400 6.774136
3.837600 -13.478400 6.777425
3.884400 -13.478400 6.813277
3.931200 -13.478400 6.832212
3.978000 -13.478400 6.842666
4.024800 -13.478400 6.852124
4.071600 -13.478400 6.865073
4.118400 -13.478400 6.862234
4.165200 -13.478400 6.850897
4.212000 -13.478400 6.865073
4.258800 -13.478400 6.872922
4.305600 -13.478400 6.873004
4.352400 -13.478400 6.873004
4.399200 -13.478400 6.862551
4.446000 -13.478400 6.873004
4.492800 -13.478400 6.890032
4.539600 -13.478400 6.885665
4.586400 -13.478400 6.863776
4.633200 -13.478400 6.871362
4.680000 -13.478400 6.873143
4.726800 -13.478400 6.885665
4.773600 -13.478400 6.878464
4.820400 -13.478400 6.878464
4.867200 -13.478400 6.880836
4.914000 -13.478400 6.908753
4.960800 -13.478400 6.917413
5.007600 -13.478400 6.928628
5.054400 -13.478400 6.959299
5.101200 -13.478400 6.976740
5.148000 -13.478400 6.993057
5.194800 -13.478400 6.995671
5.241600 -13.478400 7.015520
5.288400 -13.478400 7.049563
5.335200 -13.478400 7.062608
5.382000 -13.478400 7.073442
5.428800 -13.478400 7.084595
5.475600 -13.478400 7.150622
5.522400 -13.478400 7.185542
5.569200 -13.478400 7.188691
5.616000 -13.478400 7.197281
5.662800 -13.478400 7.231520
5.709600 -13.478400 7.248347
5.756400 -13.478400 7.266437
5.803200 -13.478400 7.280343
5.850000 -13.478400 7.290193
5.896800 -13.478400 7.322162
5.943600 -13.478400 7.395845
5.990400 -13.478400 7.413150
6.037200 -13.478400 7.441675
6.084000 -13.478400 7.461197
6.130800 -13.478400 7.482083
6.177600 -13.478400 7.495668
6.224400 -13.478400 7.511650
6.271200 -13.478400 7.600292
6.318000 -13.478400 7.613484
6.364800 -13.478400 7.618308
6.411600 -13.478400 7.684327
6.458400 -13.478400 7.699539
6.505200 -13.478400 7.709669
6.552000 -13.478400 7.741681
6.598800 -13.478400 7.815087
6.645600 -13.478400 7.868842
6.692400 -13.478400 7.912929
6.739200 -13.478400 7.956446
6.786000 -13.478400 7.975626
6.832800 -13.478400 7.988477
6.879600 -13.478400 8.023904
6.926400 -13.478400 8.106918
6.973200 -13.478400 8.157283
7.020000 -13.478400 8.188973
7.066800 -13.478400 8.215182
7.113600 -13.478400 8.272078
7.160400 -13.478400 8.331537
7.207200 -13.478400 8.351464
7.254000 -13.478400 8.421785
7.300800 -13.478400 8.472512
7.347600 -13.478400 8.521511
7.394400 -13.478400 8.598295
7.441200 -13.478400 8.518715
7.488000 -13.478400 8.518715
7.534800 -13.478400 8.632847
7.581600 -13.478400 8.821682
7.628400 -13.478400 29.474500
7.675200 -13.478400 29.482137
7.722000 -13.478400 29.474500
7.768800 -13.478400 29.476199
13.057200 -13.478400 7.571563
13.338000 -13.478400 7.560460
13.384800 -13.478400 7.561251
13.431600 -13.478400 7.564529
13.712400 -13.478400 7.592167
13.899600 -13.478400 7.573135
13.946400 -13.478400 7.595369
14.040000 -13.478400 7.623998
14.086800 -13.478400 7.621764
14.554800 -13.478400 7.689703
16.005600 -13.478400 6.338721
16.052400 -13.478400 6.335090
16.848000 -13.478400 3.943034
17.456400 -13.478400 1.196910
-18.720000 -13.431600 0.000000
-18.673200 -13.431600 0.000000
-18.626400 -13.431600 0.000000
-18.579600 -13.431600 -14.778282
-18.532800 -13.431600 -14.774516
-18.486000 -13.431600 -14.754021
-18.439200 -13.431600 -14.724601
-18.392400 -13.431600 -14.723748
-18.345600 -13.431600 -14.699764
-18.298800 -13.431600 -14.686319
-18.252000 -13.431600 -14.637245
-18.205200 -13.431600 -14.624153
-18.158400 -13.431600 -14.620346
-18.111600 -13.431600 -14.630409
-18.064800 -13.431600 -14.605151
-18.018000 -13.431600 -14.597532
-17.971200 -13.431600 -14.559899
-17.924400 -13.431600 -14.516186
-17.877600 -13.431600 -14.489898
-17.830800 -13.431600 -14.461375
-17.784000 -13.431600 -14.446195
-17.737200 -13.431600 -14.417104
-17.690400 -13.431600 -14.417104
-17.643600 -13.431600 -14.418436
-17.596800 -13.431600 -14.418436
-17.550000 -13.431600 -14.425273
-17.503200 -13.431600 -14.418436
-17.456400 -13.431600 -14.399491
-17.409600 -13.431600 -14.334654
-17.362800 -13.431600 -14.294403
-17.316000 -13.431600 -14.287258
-17.269200 -13.431600 -14.254883
-17.222400 -13.431600 -14.254372
-17.175600 -13.431600 -14.254372
-17.128800 -13.431600 -14.259930
-17.082000 -13.431600 -14.287258
-17.035200 -13.431600 -14.259930
-16.988400 -13.431600 -14.254124
-16.941600 -13.431600 -14.252806
-16.894800 -13.431600 -14.238930
-16.848000 -13.431600 -14.238930
-16.801200 -13.431600 -14.215385
-16.754400 -13.431600 -14.201191
-16.707600 -13.431600 -14.118573
-16.660800 -13.431600 -14.069724
-16.614000 -13.431600 -14.035957
-16.567200 -13.431600 -14.020572
-16.520400 -13.431600 -14.024098
-16.473600 -13.431600 -13.981026
-16.426800 -13.431600 -13.887818
-16.380000 -13.431600 -13.863450
-16.333200 -13.431600 -13.823205
-16.286400 -13.431600 -13.781916
-16.239600 -13.431600 -13.703422
-16.192800 -13.431600 -13.634712
-16.146000 -13.431600 -13.552864
-14.742000 -13.431600 5.077832
-14.695200 -13.431600 5.108631
-14.648400 -13.431600 5.178092
-14.601600 -13.431600 5.198265
-14.554800 -13.431600 5.248000
-14.508000 -13.431600 5.276375
-14.461200 -13.431600 5.289654
-14.414400 -13.431600 5.318641
-14.367600 -13.431600 5.339661
-14.320800 -13.431600 5.358605
-14.274000 -13.431600 5.368753
-14.227200 -13.431600 5.379374
-14.180400 -13.431600 5.407083
-14.133600 -13.431600 5.412659
-14.086800 -13.431600 5.421084
-14.040000 -13.431600 5.427463
-13.993200 -13.431600 5.436307
-13.946400 -13.431600 5.436307
-13.899600 -13.431600 5.437525
-13.852800 -13.431600 5.442190
-13.806000 -13.431600 5.442190
-13.759200 -13.431600 5.449674
-13.712400 -13.431600 5.454051
-13.665600 -13.431600 5.458411
-13.618800 -13.431600 5.469706
-13.572000 -13.431600 5.476711
-13.525200 -13.431600 5.488127
-13.478400 -13.431600 5.507813
-13.431600 -13.431600 5.516722
-13.384800 -13.431600 5.528004
-13.338000 -13.431600 5.594363
-4.305600 -13.431600 9.006601
-4.258800 -13.431600 8.962959
-4.212000 -13.431600 8.833126
-4.165200 -13.431600 8.802124
-4.118400 -13.431600 8.846941
-4.071600 -13.431600 8.833126
-4.024800 -13.431600 8.779433
-3.978000 -13.431600 8.764258
-3.931200 -13.431600 8.728437
-3.884400 -13.431600 8.693768
-3.837600 -13.431600 8.668190
-3.790800 -13.431600 8.620602
-3.744000 -13.431600 8.574169
-3.697200 -13.431600 8.553976
-3.650400 -13.431600 8.514179
-3.603600 -13.431600 8.499295
-3.556800 -13.431600 8.472018
-3.510000 -13.431600 8.454828
-3.463200 -13.431600 8.424308
-3.416400 -13.431600 8.404985
-3.369600 -13.431600 8.346883
-3.322800 -13.431600 8.312239
-3.276000 -13.431600 8.287110
-3.229200 -13.431600 8.209250
-3.182400 -13.431600 8.170408
-3.135600 -13.431600 8.133171
-3.088800 -13.431600 8.106395
-3.042000 -13.431600 8.090407
-2.995200 -13.431600 8.052946
-2.948400 -13.431600 8.035795
-2.901600 -13.431600 8.021304
-2.854800 -13.431600 7.969242
-2.808000 -13.431600 7.950577
-2.761200 -13.431600 7.924547
-2.714400 -13.431600 7.913870
-2.667600 -13.431600 7.875764
-2.620800 -13.431600 7.835307
-2.574000 -13.431600 7.817061
-2.527200 -13.431600 7.794446
-2.480400 -13.431600 7.782769
-2.433600 -13.431600 7.759263
-2.386800 -13.431600 7.748245
-2.340000 -13.431600 7.727842
-2.293200 -13.431600 7.694483
-2.246400 -13.431600 7.653696
-2.199600 -13.431600 7.639860
-2.152800 -13.431600 7.625382
-2.106000 -13.431600 7.596586
-2.059200 -13.431600 7.589612
-2.012400 -13.431600 7.586000
-1.965600 -13.431600 7.566865
-1.918800 -13.431600 7.540025
-1.872000 -13.431600 7.506276
-1.825200 -13.431600 7.487924
-1.778400 -13.431600 7.444862
-1.731600 -13.431600 7.420339
-1.684800 -13.431600 7.403735
-1.638000 -13.431600 7.403735
-1.591200 -13.431600 7.364474
-1.544400 -13.431600 7.355932
-1.497600 -13.431600 7.340638
-1.450800 -13.431600 7.348781
-1.404000 -13.431600 7.343480
-1.357200 -13.431600 7.329971
-1.310400 -13.431600 7.316310
-1.263600 -13.431600 7.316310
-1.216800 -13.431600 7.304907
-1.170000 -13.431600 7.284406
-1.123200 -13.431600 7.241843
-1.076400 -13.431600 7.220903
-1.029600 -13.431600 7.218932
-0.982800 -13.431600 7.199104
-0.936000 -13.431600 7.185461
-0.889200 -13.431600 7.166408
-0.842400 -13.431600 7.164957
-0.795600 -13.431600 7.147486
-0.748800 -13.431600 7.147486
-0.702000 -13.431600 7.137930
-0.655200 -13.431600 7.127477
-0.608400 -13.431600 7.113602
-0.561600 -13.431600 7.088983
-0.514800 -13.431600 7.072011
-0.468000 -13.431600 7.049068
-0.421200 -13.431600 7.028753
-0.374400 -13.431600 6.997806
-0.327600 -13.431600 6.984159
-0.280800 -13.431600 6.973851
-0.234000 -13.431600 6.975004
-0.187200 -13.431600 6.984178
-0.140400 -13.431600 6.960882
-0.093600 -13.431600 6.938304
-0.046800 -13.431600 6.942663
0.000000 -13.431600 6.916654
0.046800 -13.431600 6.909017
0.093600 -13.431600 6.901318
0.140400 -13.431600 6.899496
0.187200 -13.431600 6.906644
0.234000 -13.431600 6.904678
0.280800 -13.431600 6.899496
0.327600 -13.431600 6.893955
0.374400 -13.431600 6.889914
0.421200 -13.431600 6.857127
0.468000 -13.431600 6.845728
0.514800 -13.431600 6.833982
0.561600 -13.431600 6.826834
0.608400 -13.431600 6.825218
0.655200 -13.431600 6.825218
0.702000 -13.431600 6.824584
0.748800 -13.431600 6.820516
0.795600 -13.431600 6.820516
0.842400 -13.431600 6.814263
0.889200 -13.431600 6.811331
0.936000 -13.431600 6.811331
0.982800 -13.431600 6.802720
1.029600 -13.431600 6.788012
1.076400 -13.431600 6.783253
1.123200 -13.431600 6.779683
1.170000 -13.431600 6.776992
1.216800 -13.431600 6.768906
1.263600 -13.431600 6.754043
1.310400 -13.431600 6.758372
1.357200 -13.431600 6.751813
1.404000 -13.431600 6.751813
1.450800 -13.431600 6.751813
1.497600 -13.431600 6.765524
1.544400 -13.431600 6.781590
1.591200 -13.431600 6.794870
1.638000 -13.431600 6.769323
1.684800 -13.431600 6.754111
1.731600 -13.431600 6.742558
1.778400 -13.431600 6.742500
1.825200 -13.431600 6.736560
1.872000 -13.431600 6.723066
1.918800 -13.431600 6.730246
1.965600 -13.431600 6.730246
2.012400 -13.431600 6.726634
2.059200 -13.431600 6.730492
2.106000 -13.431600 6.744571
2.152800 -13.431600 6.730579
2.199600 -13.431600 6.727219
2.246400 -13.431600 6.717735
2.293200 -13.431600 6.712899
2.340000 -13.431600 6.720284
2.386800 -13.431600 6.706733
2.433600 -13.431600 6.695351
2.480400 -13.431600 6.698820
2.527200 -13.431600 6.724200
2.574000 -13.431600 6.726901
2.620800 -13.431600 6.719336
2.667600 -13.431600 6.705205
2.714400 -13.431600 6.698820
2.761200 -13.431600 6.684304
2.808000 -13.431600 6.681037
2.854800 -13.431600 6.671924
2.901600 -13.431600 6.668668
2.948400 -13.431600 6.668668
2.995200 -13.431600 6.661822
3.042000 -13.431600 6.665918
3.088800 -13.431600 6.674787
3.135600 -13.431600 6.674787
3.182400 -13.431600 6.676412
3.229200 -13.431600 6.692374
3.276000 -13.431600 6.692374
3.322800 -13.431600 6.698648
3.369600 -13.431600 6.715750
3.416400 -13.431600 6.732353
3.463200 -13.431600 6.732353
3.510000 -13.431600 6.738897
3.556800 -13.431600 6.732353
3.603600 -13.431600 6.739518
3.650400 -13.431600 6.742185
3.697200 -13.431600 6.754980
3.744000 -13.431600 6.763042
3.790800 -13.431600 6.774739
3.837600 -13.431600 6.790628
3.884400 -13.431600 6.820395
3.931200 -13.431600 6.834115
3.978000 -13.431600 6.842666
4.024800 -13.431600 6.859570
4.071600 -13.431600 6.865073
4.118400 -13.431600 6.865073
4.165200 -13.431600 6.859570
4.212000 -13.431600 6.869035
4.258800 -13.431600 6.893626
4.305600 -13.431600 6.893626
4.352400 -13.431600 6.877569
4.399200 -13.431600 6.872552
4.446000 -13.431600 6.873004
4.492800 -13.431600 6.885665
4.539600 -13.431600 6.878464
4.586400 -13.431600 6.862551
4.633200 -13.431600 6.857387
4.680000 -13.431600 6.863776
4.726800 -13.431600 6.871362
4.773600 -13.431600 6.867840
4.820400 -13.431600 6.867840
4.867200 -13.431600 6.873143
4.914000 -13.431600 6.878812
4.960800 -13.431600 6.898231
5.007600 -13.431600 6.908702
5.054400 -13.431600 6.954485
5.101200 -13.431600 6.967767
5.148000 -13.431600 6.969804
5.194800 -13.431600 6.977352
5.241600 -13.431600 6.999503
5.288400 -13.431600 7.016254
5.335200 -13.431600 7.058247
5.382000 -13.431600 7.062562
5.428800 -13.431600 7.082255
5.475600 -13.431600 7.097462
5.522400 -13.431600 7.153510
5.569200 -13.431600 7.186338
5.616000 -13.431600 7.188691
5.662800 -13.431600 7.219841
5.709600 -13.431600 7.255060
5.756400 -13.431600 7.276893
5.803200 -13.431600 7.303287
5.850000 -13.431600 7.304052
5.896800 -13.431600 7.322162
5.943600 -13.431600 7.396136
5.990400 -13.431600 7.413150
6.037200 -13.431600 7.441675
6.084000 -13.431600 7.461197
6.130800 -13.431600 7.482083
6.177600 -13.431600 7.486283
6.224400 -13.431600 7.495428
6.271200 -13.431600 7.527405
6.318000 -13.431600 7.558195
6.364800 -13.431600 7.610638
6.411600 -13.431600 7.645889
6.458400 -13.431600 7.689484
6.505200 -13.431600 7.689964
6.552000 -13.431600 7.709669
6.598800 -13.431600 7.744304
6.645600 -13.431600 7.858953
6.692400 -13.431600 7.912929
6.739200 -13.431600 7.956446
6.786000 -13.431600 7.976925
6.832800 -13.431600 8.022579
6.879600 -13.431600 8.029319
6.926400 -13.431600 8.120149
6.973200 -13.431600 8.157283
7.020000 -13.431600 8.188973
7.066800 -13.431600 8.215182
7.113600 -13.431600 8.255216
7.160400 -13.431600 8.315500
7.207200 -13.431600 8.421322
7.254000 -13.431600 8.432858
7.300800 -13.431600 8.505433
7.347600 -13.431600 8.604385
7.394400 -13.431600 8.632847
7.441200 -13.431600 8.604385
7.488000 -13.431600 8.604385
7.534800 -13.431600 8.727624
7.581600 -13.431600 8.973772
7.628400 -13.431600 29.484418
7.675200 -13.431600 29.485710
7.722000 -13.431600 29.484418
13.057200 -13.431600 7.574488
13.244400 -13.431600 7.570898
13.291200 -13.431600 7.570868
13.338000 -13.431600 7.563371
13.384800 -13.431600 7.564816
13.431600 -13.431600 7.575072
13.946400 -13.431600 7.604397
13.993200 -13.431600 7.629998
14.040000 -13.431600 7.631837
14.554800 -13.431600 7.687903
14.601600 -13.431600 7.689703
14.695200 -13.431600 7.701771
15.958800 -13.431600 6.339631
16.005600 -13.431600 6.334421
16.052400 -13.431600 6.334421
16.146000 -13.431600 6.334421
16.848000 -13.431600 3.975174
-18.720000 -13.384800 0.000000
-18.673200 -13.384800 0.000000
-18.626400 -13.384800 0.000000
-18.579600 -13.384800 -14.776931
-18.532800 -13.384800 -14.758729
-18.486000 -13.384800 -14.744805
-18.439200 -13.384800 -14.715773
-18.392400 -13.384800 -14.700744
-18.345600 -13.384800 -14.692529
-18.298800 -13.384800 -14.686319
-18.252000 -13.384800 -14.644983
-18.205200 -13.384800 -14.614562
-18.158400 -13.384800 -14.580928
-18.111600 -13.384800 -14.614562
-18.064800 -13.384800 -14.614562
-18.018000 -13.384800 -14.596729
-17.971200 -13.384800 -14.573797
-17.924400 -13.384800 -14.516186
-17.877600 -13.384800 -14.494670
-17.830800 -13.384800 -14.488891
-17.784000 -13.384800 -14.461151
-17.737200 -13.384800 -14.417104
-17.690400 -13.384800 -14.412730
-17.643600 -13.384800 -14.412730
-17.596800 -13.384800 -14.412730
-17.550000 -13.384800 -14.417104
-17.503200 -13.384800 -14.399753
-17.456400 -13.384800 -14.349545
-17.409600 -13.384800 -14.308654
-17.362800 -13.384800 -14.292452
-17.316000 -13.384800 -14.272756
-17.269200 -13.384800 -14.254883
-17.222400 -13.384800 -14.254124
-17.175600 -13.384800 -14.254372
-17.128800 -13.384800 -14.267793
-17.082000 -13.384800 -14.272756
-17.035200 -13.384800 -14.267793
-16.988400 -13.384800 -14.269705
-16.941600 -13.384800 -14.261675
-16.894800 -13.384800 -14.239791
-16.848000 -13.384800 -14.238930
-16.801200 -13.384800 -14.217459
-16.754400 -13.384800 -14.202227
-16.707600 -13.384800 -14.124943
-16.660800 -13.384800 -14.046529
-16.614000 -13.384800 -14.019580
-16.567200 -13.384800 -14.007837
-16.520400 -13.384800 -14.010980
-16.473600 -13.384800 -13.927185
-16.426800 -13.384800 -13.887818
-16.380000 -13.384800 -13.860496
-16.333200 -13.384800 -13.807129
-16.286400 -13.384800 -13.747753
-16.239600 -13.384800 -13.674329
-16.192800 -13.384800 -13.588430
-15.724800 -13.384800 -11.450778
-14.835600 -13.384800 5.042375
-14.788800 -13.384800 5.077832
-14.742000 -13.384800 5.103589
-14.695200 -13.384800 5.152162
-14.648400 -13.384800 5.196382
-14.601600 -13.384800 5.247024
-14.554800 -13.384800 5.276375
-14.508000 -13.384800 5.303165
-14.461200 -13.384800 5.318055
-14.414400 -13.384800 5.349682
-14.367600 -13.384800 5.358605
-14.320800 -13.384800 5.367573
-14.274000 -13.384800 5.379430
-14.227200 -13.384800 5.411051
-14.180400 -13.384800 5.415281
-14.133600 -13.384800 5.427463
-14.086800 -13.384800 5.428687
-14.040000 -13.384800 5.436307
-13.993200 -13.384800 5.441560
-13.946400 -13.384800 5.445749
-13.899600 -13.384800 5.448849
-13.852800 -13.384800 5.451249
-13.806000 -13.384800 5.452149
-13.759200 -13.384800 5.456257
-13.712400 -13.384800 5.465909
-13.665600 -13.384800 5.473985
-13.618800 -13.384800 5.485272
-13.572000 -13.384800 5.488127
-13.525200 -13.384800 5.507813
-13.478400 -13.384800 5.519720
-13.431600 -13.384800 5.524999
-13.384800 -13.384800 5.568555
-4.305600 -13.384800 9.006601
-4.258800 -13.384800 8.942407
-4.212000 -13.384800 8.852407
-4.165200 -13.384800 8.806108
-4.118400 -13.384800 8.846941
-4.071600 -13.384800 8.833126
-4.024800 -13.384800 8.802124
-3.978000 -13.384800 8.767916
-3.931200 -13.384800 8.740350
-3.884400 -13.384800 8.714362
-3.837600 -13.384800 8.692674
-3.790800 -13.384800 8.655294
-3.744000 -13.384800 8.574169
-3.697200 -13.384800 8.547819
-3.650400 -13.384800 8.512613
-3.603600 -13.384800 8.499295
-3.556800 -13.384800 8.473864
-3.510000 -13.384800 8.466077
-3.463200 -13.384800 8.424308
-3.416400 -13.384800 8.400870
-3.369600 -13.384800 8.346883
-3.322800 -13.384800 8.309764
-3.276000 -13.384800 8.249790
-3.229200 -13.384800 8.171651
-3.182400 -13.384800 8.135488
-3.135600 -13.384800 8.102441
-3.088800 -13.384800 8.090407
-3.042000 -13.384800 8.076418
-2.995200 -13.384800 8.051462
-2.948400 -13.384800 8.038322
-2.901600 -13.384800 8.023496
-2.854800 -13.384800 7.969242
-2.808000 -13.384800 7.935247
-2.761200 -13.384800 7.910810
-2.714400 -13.384800 7.899878
-2.667600 -13.384800 7.868149
-2.620800 -13.384800 7.828310
-2.574000 -13.384800 7.808552
-2.527200 -13.384800 7.794446
-2.480400 -13.384800 7.778174
-2.433600 -13.384800 7.759263
-2.386800 -13.384800 7.748245
-2.340000 -13.384800 7.722196
-2.293200 -13.384800 7.694483
-2.246400 -13.384800 7.676647
-2.199600 -13.384800 7.653696
-2.152800 -13.384800 7.625382
-2.106000 -13.384800 7.589612
-2.059200 -13.384800 7.583034
-2.012400 -13.384800 7.580905
-1.965600 -13.384800 7.561783
-1.918800 -13.384800 7.529462
-1.872000 -13.384800 7.490994
-1.825200 -13.384800 7.460595
-1.778400 -13.384800 7.429975
-1.731600 -13.384800 7.401710
-1.684800 -13.384800 7.392707
-1.638000 -13.384800 7.400638
-1.591200 -13.384800 7.361819
-1.544400 -13.384800 7.361819
-1.497600 -13.384800 7.351993
-1.450800 -13.384800 7.361524
-1.404000 -13.384800 7.355932
-1.357200 -13.384800 7.337558
-1.310400 -13.384800 7.321313
-1.263600 -13.384800 7.316310
-1.216800 -13.384800 7.281271
-1.170000 -13.384800 7.281271
-1.123200 -13.384800 7.230013
-1.076400 -13.384800 7.219617
-1.029600 -13.384800 7.211349
-0.982800 -13.384800 7.202553
-0.936000 -13.384800 7.193881
-0.889200 -13.384800 7.187699
-0.842400 -13.384800 7.182318
-0.795600 -13.384800 7.166408
-0.748800 -13.384800 7.163975
-0.702000 -13.384800 7.147486
-0.655200 -13.384800 7.137930
-0.608400 -13.384800 7.112810
-0.561600 -13.384800 7.086280
-0.514800 -13.384800 7.070408
-0.468000 -13.384800 7.049068
-0.421200 -13.384800 7.020768
-0.374400 -13.384800 6.996492
-0.327600 -13.384800 6.975004
-0.280800 -13.384800 6.973851
-0.234000 -13.384800 6.979801
-0.187200 -13.384800 6.985924
-0.140400 -13.384800 6.947418
-0.093600 -13.384800 6.931960
-0.046800 -13.384800 6.916654
0.000000 -13.384800 6.909017
0.046800 -13.384800 6.905092
0.093600 -13.384800 6.899542
0.140400 -13.384800 6.893955
0.187200 -13.384800 6.906644
0.234000 -13.384800 6.901318
0.280800 -13.384800 6.889914
0.327600 -13.384800 6.889914
0.374400 -13.384800 6.889269
0.421200 -13.384800 6.850341
0.468000 -13.384800 6.843510
0.514800 -13.384800 6.826834
0.561600 -13.384800 6.826834
0.608400 -13.384800 6.830107
0.655200 -13.384800 6.830107
0.702000 -13.384800 6.816561
0.748800 -13.384800 6.814263
0.795600 -13.384800 6.814263
0.842400 -13.384800 6.804411
0.889200 -13.384800 6.798655
0.936000 -13.384800 6.798655
0.982800 -13.384800 6.777166
1.029600 -13.384800 6.777172
1.076400 -13.384800 6.777166
1.123200 -13.384800 6.777166
1.170000 -13.384800 6.776992
1.216800 -13.384800 6.759619
1.263600 -13.384800 6.748288
1.310400 -13.384800 6.748288
1.357200 -13.384800 6.747902
1.404000 -13.384800 6.745037
1.450800 -13.384800 6.747902
1.497600 -13.384800 6.749683
1.544400 -13.384800 6.765524
1.591200 -13.384800 6.781590
1.638000 -13.384800 6.771615
1.684800 -13.384800 6.764425
1.731600 -13.384800 6.764425
1.778400 -13.384800 6.751887
1.825200 -13.384800 6.750992
1.872000 -13.384800 6.742500
1.918800 -13.384800 6.742500
1.965600 -13.384800 6.742500
2.012400 -13.384800 6.742500
2.059200 -13.384800 6.750992
2.106000 -13.384800 6.762422
2.152800 -13.384800 6.751275
2.199600 -13.384800 6.744571
2.246400 -13.384800 6.730579
2.293200 -13.384800 6.730492
2.340000 -13.384800 6.748674
2.386800 -13.384800 6.726901
2.433600 -13.384800 6.717735
2.480400 -13.384800 6.724200
2.527200 -13.384800 6.729782
2.574000 -13.384800 6.729782
2.620800 -13.384800 6.724200
2.667600 -13.384800 6.700265
2.714400 -13.384800 6.700265
2.761200 -13.384800 6.686383
2.808000 -13.384800 6.684304
2.854800 -13.384800 6.675586
2.901600 -13.384800 6.668668
2.948400 -13.384800 6.671924
2.995200 -13.384800 6.668668
3.042000 -13.384800 6.671924
3.088800 -13.384800 6.683181
3.135600 -13.384800 6.692374
3.182400 -13.384800 6.700693
3.229200 -13.384800 6.706850
3.276000 -13.384800 6.706850
3.322800 -13.384800 6.715611
3.369600 -13.384800 6.715990
3.416400 -13.384800 6.732656
3.463200 -13.384800 6.731238
3.510000 -13.384800 6.731238
3.556800 -13.384800 6.731238
3.603600 -13.384800 6.731238
3.650400 -13.384800 6.739518
3.697200 -13.384800 6.739518
3.744000 -13.384800 6.744052
3.790800 -13.384800 6.763042
3.837600 -13.384800 6.766249
3.884400 -13.384800 6.796492
3.931200 -13.384800 6.813277
3.978000 -13.384800 6.830359
4.024800 -13.384800 6.834115
4.071600 -13.384800 6.852124
4.118400 -13.384800 6.859570
4.165200 -13.384800 6.859570
4.212000 -13.384800 6.873004
4.258800 -13.384800 6.922994
4.305600 -13.384800 6.918355
4.352400 -13.384800 6.911526
4.399200 -13.384800 6.893626
4.446000 -13.384800 6.893394
4.492800 -13.384800 6.893626
4.539600 -13.384800 6.893394
4.586400 -13.384800 6.877569
4.633200 -13.384800 6.871362
4.680000 -13.384800 6.867840
4.726800 -13.384800 6.867840
4.773600 -13.384800 6.856326
4.820400 -13.384800 6.853053
4.867200 -13.384800 6.856326
4.914000 -13.384800 6.873143
4.960800 -13.384800 6.877552
5.007600 -13.384800 6.898231
5.054400 -13.384800 6.918791
5.101200 -13.384800 6.942047
5.148000 -13.384800 6.959299
5.194800 -13.384800 6.967767
5.241600 -13.384800 6.989967
5.288400 -13.384800 7.004657
5.335200 -13.384800 7.053104
5.382000 -13.384800 7.058247
5.428800 -13.384800 7.075757
5.475600 -13.384800 7.097462
5.522400 -13.384800 7.140966
5.569200 -13.384800 7.158635
5.616000 -13.384800 7.197281
5.662800 -13.384800 7.230374
5.709600 -13.384800 7.255060
5.756400 -13.384800 7.280343
5.803200 -13.384800 7.304052
5.850000 -13.384800 7.304052
5.896800 -13.384800 7.315379
5.943600 -13.384800 7.363760
5.990400 -13.384800 7.398876
6.037200 -13.384800 7.415419
6.084000 -13.384800 7.452860
6.130800 -13.384800 7.478109
6.177600 -13.384800 7.485338
6.224400 -13.384800 7.495428
6.271200 -13.384800 7.527405
6.318000 -13.384800 7.564339
6.364800 -13.384800 7.613977
6.411600 -13.384800 7.645889
6.458400 -13.384800 7.670893
6.505200 -13.384800 7.684327
6.552000 -13.384800 7.700955
6.598800 -13.384800 7.741638
6.645600 -13.384800 7.831182
6.692400 -13.384800 7.914089
6.739200 -13.384800 7.972325
6.786000 -13.384800 7.998426
6.832800 -13.384800 8.024794
6.879600 -13.384800 8.041222
6.926400 -13.384800 8.124153
6.973200 -13.384800 8.162129
7.020000 -13.384800 8.204131
7.066800 -13.384800 8.227743
7.113600 -13.384800 8.294356
7.160400 -13.384800 8.413262
7.207200 -13.384800 8.472512
7.254000 -13.384800 8.508270
7.300800 -13.384800 8.604385
7.347600 -13.384800 8.703482
7.394400 -13.384800 8.703482
7.441200 -13.384800 8.685276
7.488000 -13.384800 8.685276
7.534800 -13.384800 8.872721
7.581600 -13.384800 9.087746
7.628400 -13.384800 29.486252
7.675200 -13.384800 29.488335
7.722000 -13.384800 29.486252
13.104000 -13.384800 7.574488
13.150800 -13.384800 7.570898
13.197600 -13.384800 7.570898
13.338000 -13.384800 7.570898
13.946400 -13.384800 7.629998
13.993200 -13.384800 7.631837
14.227200 -13.384800 7.666176
14.274000 -13.384800 7.665093
14.601600 -13.384800 7.695550
14.648400 -13.384800 7.699703
14.695200 -13.384800 7.701771
14.742000 -13.384800 7.698895
14.788800 -13.384800 7.678751
-18.720000 -13.338000 0.000000
-18.673200 -13.338000 0.000000
-18.626400 -13.338000 0.000000
-18.579600 -13.338000 -14.779948
-18.532800 -13.338000 -14.774516
-18.486000 -13.338000 -14.754095
-18.439200 -13.338000 -14.723748
-18.392400 -13.338000 -14.700744
-18.345600 -13.338000 -14.688357
-18.298800 -13.338000 -14.679314
-18.252000 -13.338000 -14.644983
-18.205200 -13.338000 -14.631692
-18.158400 -13.338000 -14.614562
-18.111600 -13.338000 -14.624153
-18.064800 -13.338000 -14.610199
-18.018000 -13.338000 -14.604062
-17.971200 -13.338000 -14.582212
-17.924400 -13.338000 -14.523407
-17.877600 -13.338000 -14.498637
-17.830800 -13.338000 -14.489898
-17.784000 -13.338000 -14.477095
-17.737200 -13.338000 -14.446195
-17.690400 -13.338000 -14.432791
-17.643600 -13.338000 -14.425273
-17.596800 -13.338000 -14.412730
-17.550000 -13.338000 -14.403404
-17.503200 -13.338000 -14.399753
-17.456400 -13.338000 -14.370225
-17.409600 -13.338000 -14.308654
-17.362800 -13.338000 -14.278575
-17.316000 -13.338000 -14.276936
-17.269200 -13.338000 -14.272756
-17.222400 -13.338000 -14.254883
-17.175600 -13.338000 -14.267793
-17.128800 -13.338000 -14.275767
-17.082000 -13.338000 -14.275767
-17.035200 -13.338000 -14.275767
-16.988400 -13.338000 -14.280716
-16.941600 -13.338000 -14.275767
-16.894800 -13.338000 -14.261675
-16.848000 -13.338000 -14.259950
-16.801200 -13.338000 -14.226260
-16.754400 -13.338000 -14.215385
-16.707600 -13.338000 -14.152310
-16.660800 -13.338000 -14.069724
-16.614000 -13.338000 -14.019580
-16.567200 -13.338000 -13.995731
-16.520400 -13.338000 -14.010980
-16.473600 -13.338000 -13.981026
-16.426800 -13.338000 -13.907661
-16.380000 -13.338000 -13.860496
-16.333200 -13.338000 -13.821754
-16.286400 -13.338000 -13.747753
-16.239600 -13.338000 -13.627884
-16.192800 -13.338000 -13.520840
-14.788800 -13.338000 5.082515
-14.742000 -13.338000 5.146629
-14.695200 -13.338000 5.178092
-14.648400 -13.338000 5.236716
-14.601600 -13.338000 5.276375
-14.554800 -13.338000 5.308934
-14.508000 -13.338000 5.318055
-14.461200 -13.338000 5.350393
-14.414400 -13.338000 5.360248
-14.367600 -13.338000 5.367573
-14.320800 -13.338000 5.379430
-14.274000 -13.338000 5.409926
-14.227200 -13.338000 5.421084
-14.180400 -13.338000 5.427463
-14.133600 -13.338000 5.436105
-14.086800 -13.338000 5.441560
-14.040000 -13.338000 5.448768
-13.993200 -13.338000 5.450298
-13.946400 -13.338000 5.452238
-13.899600 -13.338000 5.454051
-13.852800 -13.338000 5.463069
-13.806000 -13.338000 5.465986
-13.759200 -13.338000 5.473985
-13.712400 -13.338000 5.484034
-13.665600 -13.338000 5.494246
-13.618800 -13.338000 5.502795
-13.572000 -13.338000 5.514166
-13.525200 -13.338000 5.532099
-13.478400 -13.338000 5.552190
-13.431600 -13.338000 5.580556
-4.305600 -13.338000 9.001312
-4.258800 -13.338000 8.904351
-4.212000 -13.338000 8.873064
-4.165200 -13.338000 8.824494
-4.118400 -13.338000 8.846941
-4.071600 -13.338000 8.835113
-4.024800 -13.338000 8.807185
-3.978000 -13.338000 8.767916
-3.931200 -13.338000 8.740350
-3.884400 -13.338000 8.714231
-3.837600 -13.338000 8.671144
-3.790800 -13.338000 8.653676
-3.744000 -13.338000 8.570250
-3.697200 -13.338000 8.514179
-3.650400 -13.338000 8.478566
-3.603600 -13.338000 8.473864
-3.556800 -13.338000 8.462686
-3.510000 -13.338000 8.429439
-3.463200 -13.338000 8.402035
-3.416400 -13.338000 8.357892
-3.369600 -13.338000 8.323778
-3.322800 -13.338000 8.287110
-3.276000 -13.338000 8.176433
-3.229200 -13.338000 8.136969
-3.182400 -13.338000 8.117275
-3.135600 -13.338000 8.102213
-3.088800 -13.338000 8.088363
-3.042000 -13.338000 8.071830
-2.995200 -13.338000 8.050302
-2.948400 -13.338000 8.038322
-2.901600 -13.338000 8.030809
-2.854800 -13.338000 7.985270
-2.808000 -13.338000 7.935247
-2.761200 -13.338000 7.908561
-2.714400 -13.338000 7.875764
-2.667600 -13.338000 7.862973
-2.620800 -13.338000 7.817061
-2.574000 -13.338000 7.801043
-2.527200 -13.338000 7.790864
-2.480400 -13.338000 7.778174
-2.433600 -13.338000 7.761288
-2.386800 -13.338000 7.754514
-2.340000 -13.338000 7.740212
-2.293200 -13.338000 7.704870
-2.246400 -13.338000 7.688584
-2.199600 -13.338000 7.661117
-2.152800 -13.338000 7.639860
-2.106000 -13.338000 7.607492
-2.059200 -13.338000 7.595465
-2.012400 -13.338000 7.589612
-1.965600 -13.338000 7.567311
-1.918800 -13.338000 7.535522
-1.872000 -13.338000 7.506276
-1.825200 -13.338000 7.479572
-1.778400 -13.338000 7.431483
-1.731600 -13.338000 7.401710
-1.684800 -13.338000 7.389079
-1.638000 -13.338000 7.389079
-1.591200 -13.338000 7.361819
-1.544400 -13.338000 7.361819
-1.497600 -13.338000 7.355932
-1.450800 -13.338000 7.361524
-1.404000 -13.338000 7.353066
-1.357200 -13.338000 7.343480
-1.310400 -13.338000 7.317325
-1.263600 -13.338000 7.304907
-1.216800 -13.338000 7.279763
-1.170000 -13.338000 7.252003
-1.123200 -13.338000 7.230013
-1.076400 -13.338000 7.218932
-1.029600 -13.338000 7.206663
-0.982800 -13.338000 7.201203
-0.936000 -13.338000 7.193881
-0.889200 -13.338000 7.191309
-0.842400 -13.338000 7.182318
-0.795600 -13.338000 7.162540
-0.748800 -13.338000 7.162540
-0.702000 -13.338000 7.150440
-0.655200 -13.338000 7.144255
-0.608400 -13.338000 7.119997
-0.561600 -13.338000 7.091070
-0.514800 -13.338000 7.072695
-0.468000 -13.338000 7.061785
-0.421200 -13.338000 7.028753
-0.374400 -13.338000 6.997806
-0.327600 -13.338000 6.986305
-0.280800 -13.338000 6.979801
-0.234000 -13.338000 6.986305
-0.187200 -13.338000 6.990709
-0.140400 -13.338000 6.958984
-0.093600 -13.338000 6.947418
-0.046800 -13.338000 6.947418
0.000000 -13.338000 6.916654
0.046800 -13.338000 6.910401
0.093600 -13.338000 6.901371
0.140400 -13.338000 6.901318
0.187200 -13.338000 6.908989
0.234000 -13.338000 6.901318
0.280800 -13.338000 6.883501
0.327600 -13.338000 6.883501
0.374400 -13.338000 6.872095
0.421200 -13.338000 6.849281
0.468000 -13.338000 6.817142
0.514800 -13.338000 6.807958
0.561600 -13.338000 6.816561
0.608400 -13.338000 6.816561
0.655200 -13.338000 6.816561
0.702000 -13.338000 6.814263
0.748800 -13.338000 6.814263
0.795600 -13.338000 6.816561
0.842400 -13.338000 6.798655
0.889200 -13.338000 6.772413
0.936000 -13.338000 6.772413
0.982800 -13.338000 6.772413
1.029600 -13.338000 6.774119
1.076400 -13.338000 6.767888
1.123200 -13.338000 6.767888
1.170000 -13.338000 6.762707
1.216800 -13.338000 6.729715
1.263600 -13.338000 6.737657
1.310400 -13.338000 6.745037
1.357200 -13.338000 6.737657
1.404000 -13.338000 6.745037
1.450800 -13.338000 6.748288
1.497600 -13.338000 6.751813
1.544400 -13.338000 6.772963
1.591200 -13.338000 6.781590
1.638000 -13.338000 6.771615
1.684800 -13.338000 6.764425
1.731600 -13.338000 6.764425
1.778400 -13.338000 6.751887
1.825200 -13.338000 6.750992
1.872000 -13.338000 6.736847
1.918800 -13.338000 6.746384
1.965600 -13.338000 6.744571
2.012400 -13.338000 6.744571
2.059200 -13.338000 6.750992
2.106000 -13.338000 6.763242
2.152800 -13.338000 6.752737
2.199600 -13.338000 6.748674
2.246400 -13.338000 6.730492
2.293200 -13.338000 6.730492
2.340000 -13.338000 6.762242
2.386800 -13.338000 6.737026
2.433600 -13.338000 6.717735
2.480400 -13.338000 6.729782
2.527200 -13.338000 6.730941
2.574000 -13.338000 6.730941
2.620800 -13.338000 6.729782
2.667600 -13.338000 6.711531
2.714400 -13.338000 6.711531
2.761200 -13.338000 6.700265
2.808000 -13.338000 6.687689
2.854800 -13.338000 6.675586
2.901600 -13.338000 6.668668
2.948400 -13.338000 6.675586
2.995200 -13.338000 6.668668
3.042000 -13.338000 6.681043
3.088800 -13.338000 6.689435
3.135600 -13.338000 6.692389
3.182400 -13.338000 6.700693
3.229200 -13.338000 6.706850
3.276000 -13.338000 6.711453
3.322800 -13.338000 6.715750
3.369600 -13.338000 6.722938
3.416400 -13.338000 6.732353
3.463200 -13.338000 6.722938
3.510000 -13.338000 6.715750
3.556800 -13.338000 6.700029
3.603600 -13.338000 6.697243
3.650400 -13.338000 6.688446
3.697200 -13.338000 6.687127
3.744000 -13.338000 6.680127
3.790800 -13.338000 6.744052
3.837600 -13.338000 6.754980
3.884400 -13.338000 6.774136
3.931200 -13.338000 6.796656
3.978000 -13.338000 6.830359
4.024800 -13.338000 6.830359
4.071600 -13.338000 6.844572
4.118400 -13.338000 6.850652
4.165200 -13.338000 6.850652
4.212000 -13.338000 6.865073
4.258800 -13.338000 6.916155
4.305600 -13.338000 6.911742
4.352400 -13.338000 6.877569
4.399200 -13.338000 6.877569
4.446000 -13.338000 6.890356
4.492800 -13.338000 6.893394
4.539600 -13.338000 6.897437
4.586400 -13.338000 6.885665
4.633200 -13.338000 6.878464
4.680000 -13.338000 6.877552
4.726800 -13.338000 6.873143
4.773600 -13.338000 6.856326
4.820400 -13.338000 6.853053
4.867200 -13.338000 6.851338
4.914000 -13.338000 6.867840
4.960800 -13.338000 6.874007
5.007600 -13.338000 6.893197
5.054400 -13.338000 6.917413
5.101200 -13.338000 6.930662
5.148000 -13.338000 6.950465
5.194800 -13.338000 6.959956
5.241600 -13.338000 6.969804
5.288400 -13.338000 7.002290
5.335200 -13.338000 7.053104
5.382000 -13.338000 7.056258
5.428800 -13.338000 7.068573
5.475600 -13.338000 7.084595
5.522400 -13.338000 7.108108
5.569200 -13.338000 7.124877
5.616000 -13.338000 7.153510
5.662800 -13.338000 7.219841
5.709600 -13.338000 7.248347
5.756400 -13.338000 7.276893
5.803200 -13.338000 7.290193
5.850000 -13.338000 7.290193
5.896800 -13.338000 7.309691
5.943600 -13.338000 7.350364
5.990400 -13.338000 7.395845
6.037200 -13.338000 7.409549
6.084000 -13.338000 7.445611
6.130800 -13.338000 7.462413
6.177600 -13.338000 7.483318
6.224400 -13.338000 7.494962
6.271200 -13.338000 7.527405
6.318000 -13.338000 7.556939
6.364800 -13.338000 7.584314
6.411600 -13.338000 7.627160
6.458400 -13.338000 7.654896
6.505200 -13.338000 7.670893
6.552000 -13.338000 7.700766
6.598800 -13.338000 7.725568
6.645600 -13.338000 7.795577
6.692400 -13.338000 7.868842
6.739200 -13.338000 7.956446
6.786000 -13.338000 7.975626
6.832800 -13.338000 8.022579
6.879600 -13.338000 8.041222
6.926400 -13.338000 8.101759
6.973200 -13.338000 8.152677
7.020000 -13.338000 8.187944
7.066800 -13.338000 8.230858
7.113600 -13.338000 8.294356
7.160400 -13.338000 8.413262
7.207200 -13.338000 8.499760
7.254000 -13.338000 8.604385
7.300800 -13.338000 8.685276
7.347600 -13.338000 8.872721
7.394400 -13.338000 8.880766
7.441200 -13.338000 8.823513
7.488000 -13.338000 8.872721
7.534800 -13.338000 8.973772
7.581600 -13.338000 9.172002
7.628400 -13.338000 29.490671
7.675200 -13.338000 29.493062
7.722000 -13.338000 29.490671
13.946400 -13.338000 7.631837
14.554800 -13.338000 7.689703
14.601600 -13.338000 7.696400
14.648400 -13.338000 7.699703
14.695200 -13.338000 7.701771
14.742000 -13.338000 7.698908
14.788800 -13.338000 7.687903
18.111600 -13.338000 -2.130218
-18.720000 -13.291200 0.000000
-18.673200 -13.291200 0.000000
-18.626400 -13.291200 0.000000
-18.579600 -13.291200 -14.811072
-18.532800 -13.291200 -14.776861
-18.486000 -13.291200 -14.754095
-18.439200 -13.291200 -14.731934
-18.392400 -13.291200 -14.723748
-18.345600 -13.291200 -14.699764
-18.298800 -13.291200 -14.688357
-18.252000 -13.291200 -14.679314
-18.205200 -13.291200 -14.632309
-18.158400 -13.291200 -14.624153
-18.111600 -13.291200 -14.630409
-18.064800 -13.291200 -14.604148
-18.018000 -13.291200 -14.596729
-17.971200 -13.291200 -14.576668
-17.924400 -13.291200 -14.538608
-17.877600 -13.291200 -14.511326
-17.830800 -13.291200 -14.496828
-17.784000 -13.291200 -14.486185
-17.737200 -13.291200 -14.477161
-17.690400 -13.291200 -14.461375
-17.643600 -13.291200 -14.458742
-17.596800 -13.291200 -14.443538
-17.550000 -13.291200 -14.442545
-17.503200 -13.291200 -14.403404
-17.456400 -13.291200 -14.375843
-17.409600 -13.291200 -14.343661
-17.362800 -13.291200 -14.294403
-17.316000 -13.291200 -14.294131
-17.269200 -13.291200 -14.294131
-17.222400 -13.291200 -14.276936
-17.175600 -13.291200 -14.275767
-17.128800 -13.291200 -14.284409
-17.082000 -13.291200 -14.284409
-17.035200 -13.291200 -14.284409
-16.988400 -13.291200 -14.284409
-16.941600 -13.291200 -14.280716
-16.894800 -13.291200 -14.269705
-16.848000 -13.291200 -14.259950
-16.801200 -13.291200 -14.221417
-16.754400 -13.291200 -14.208384
-16.707600 -13.291200 -14.170891
-16.660800 -13.291200 -14.076473
-16.614000 -13.291200 -14.034252
-16.567200 -13.291200 -14.014182
-16.520400 -13.291200 -14.014182
-16.473600 -13.291200 -13.988028
-16.426800 -13.291200 -13.916651
-16.380000 -13.291200 -13.896957
-16.333200 -13.291200 -13.842155
-16.286400 -13.291200 -13.747753
-16.239600 -13.291200 -13.582347
-15.818400 -13.291200 -11.669256
-14.835600 -13.291200 5.082515
-14.788800 -13.291200 5.146629
-14.742000 -13.291200 5.182487
-14.695200 -13.291200 5.236716
-14.648400 -13.291200 5.267430
-14.601600 -13.291200 5.312320
-14.554800 -13.291200 5.333333
-14.508000 -13.291200 5.352399
-14.461200 -13.291200 5.361505
-14.414400 -13.291200 5.367573
-14.367600 -13.291200 5.376301
-14.320800 -13.291200 5.401036
-14.274000 -13.291200 5.415281
-14.227200 -13.291200 5.433474
-14.180400 -13.291200 5.436105
-14.133600 -13.291200 5.444212
-14.086800 -13.291200 5.450298
-14.040000 -13.291200 5.452238
-13.993200 -13.291200 5.452951
-13.946400 -13.291200 5.459587
-13.899600 -13.291200 5.471285
-13.852800 -13.291200 5.482342
-13.806000 -13.291200 5.484034
-13.759200 -13.291200 5.490860
-13.712400 -13.291200 5.497772
-13.665600 -13.291200 5.504065
-13.618800 -13.291200 5.514166
-13.572000 -13.291200 5.529045
-13.525200 -13.291200 5.561997
-13.478400 -13.291200 5.619406
-13.431600 -13.291200 5.663220
-4.305600 -13.291200 9.006601
-4.258800 -13.291200 8.972459
-4.212000 -13.291200 8.904351
-4.165200 -13.291200 8.859509
-4.118400 -13.291200 8.852407
-4.071600 -13.291200 8.846941
-4.024800 -13.291200 8.807185
-3.978000 -13.291200 8.767916
-3.931200 -13.291200 8.756496
-3.884400 -13.291200 8.692674
-3.837600 -13.291200 8.668190
-3.790800 -13.291200 8.653676
-3.744000 -13.291200 8.570250
-3.697200 -13.291200 8.513499
-3.650400 -13.291200 8.473864
-3.603600 -13.291200 8.468738
-3.556800 -13.291200 8.425885
-3.510000 -13.291200 8.400870
-3.463200 -13.291200 8.346883
-3.416400 -13.291200 8.331033
-3.369600 -13.291200 8.309764
-3.322800 -13.291200 8.269980
-3.276000 -13.291200 8.176433
-3.229200 -13.291200 8.135488
-3.182400 -13.291200 8.102441
-3.135600 -13.291200 8.093748
-3.088800 -13.291200 8.086154
-3.042000 -13.291200 8.071830
-2.995200 -13.291200 8.051462
-2.948400 -13.291200 8.040717
-2.901600 -13.291200 8.039717
-2.854800 -13.291200 7.988467
-2.808000 -13.291200 7.947183
-2.761200 -13.291200 7.908561
-2.714400 -13.291200 7.880936
-2.667600 -13.291200 7.870050
-2.620800 -13.291200 7.828310
-2.574000 -13.291200 7.808942
-2.527200 -13.291200 7.797540
-2.480400 -13.291200 7.785232
-2.433600 -13.291200 7.759263
-2.386800 -13.291200 7.748245
-2.340000 -13.291200 7.731658
-2.293200 -13.291200 7.704870
-2.246400 -13.291200 7.688584
-2.199600 -13.291200 7.666159
-2.152800 -13.291200 7.653696
-2.106000 -13.291200 7.629646
-2.059200 -13.291200 7.608968
-2.012400 -13.291200 7.608968
-1.965600 -13.291200 7.588509
-1.918800 -13.291200 7.563003
-1.872000 -13.291200 7.521010
-1.825200 -13.291200 7.486984
-1.778400 -13.291200 7.452744
-1.731600 -13.291200 7.426984
-1.684800 -13.291200 7.392707
-1.638000 -13.291200 7.392707
-1.591200 -13.291200 7.362813
-1.544400 -13.291200 7.379421
-1.497600 -13.291200 7.379421
-1.450800 -13.291200 7.385396
-1.404000 -13.291200 7.357839
-1.357200 -13.291200 7.348781
-1.310400 -13.291200 7.341325
-1.263600 -13.291200 7.325374
-1.216800 -13.291200 7.283929
-1.170000 -13.291200 7.258900
-1.123200 -13.291200 7.237367
-1.076400 -13.291200 7.218932
-1.029600 -13.291200 7.206663
-0.982800 -13.291200 7.199104
-0.936000 -13.291200 7.193881
-0.889200 -13.291200 7.193651
-0.842400 -13.291200 7.182318
-0.795600 -13.291200 7.152191
-0.748800 -13.291200 7.152191
-0.702000 -13.291200 7.146254
-0.655200 -13.291200 7.124182
-0.608400 -13.291200 7.112810
-0.561600 -13.291200 7.093341
-0.514800 -13.291200 7.073580
-0.468000 -13.291200 7.067911
-0.421200 -13.291200 7.049068
-0.374400 -13.291200 7.009209
-0.327600 -13.291200 6.993006
-0.280800 -13.291200 6.986305
-0.234000 -13.291200 6.988035
-0.187200 -13.291200 6.988035
-0.140400 -13.291200 6.957087
-0.093600 -13.291200 6.958984
-0.046800 -13.291200 6.957087
0.000000 -13.291200 6.937189
0.046800 -13.291200 6.916654
0.093600 -13.291200 6.908989
0.140400 -13.291200 6.901371
0.187200 -13.291200 6.910097
0.234000 -13.291200 6.889269
0.280800 -13.291200 6.872095
0.327600 -13.291200 6.869112
0.374400 -13.291200 6.857959
0.421200 -13.291200 6.838481
0.468000 -13.291200 6.803543
0.514800 -13.291200 6.794409
0.561600 -13.291200 6.794409
0.608400 -13.291200 6.794409
0.655200 -13.291200 6.794409
0.702000 -13.291200 6.786641
0.748800 -13.291200 6.794409
0.795600 -13.291200 6.811331
0.842400 -13.291200 6.772413
0.889200 -13.291200 6.763166
0.936000 -13.291200 6.767888
0.982800 -13.291200 6.767888
1.029600 -13.291200 6.772413
1.076400 -13.291200 6.767888
1.123200 -13.291200 6.767888
1.170000 -13.291200 6.747596
1.216800 -13.291200 6.722102
1.263600 -13.291200 6.722102
1.310400 -13.291200 6.737657
1.357200 -13.291200 6.733001
1.404000 -13.291200 6.719866
1.450800 -13.291200 6.747902
1.497600 -13.291200 6.751887
1.544400 -13.291200 6.772963
1.591200 -13.291200 6.781590
1.638000 -13.291200 6.771615
1.684800 -13.291200 6.767704
1.731600 -13.291200 6.767704
1.778400 -13.291200 6.753574
1.825200 -13.291200 6.753574
1.872000 -13.291200 6.748092
1.918800 -13.291200 6.750291
1.965600 -13.291200 6.750291
2.012400 -13.291200 6.750291
2.059200 -13.291200 6.750992
2.106000 -13.291200 6.752737
2.152800 -13.291200 6.730579
2.199600 -13.291200 6.730579
2.246400 -13.291200 6.724372
2.293200 -13.291200 6.724372
2.340000 -13.291200 6.730579
2.386800 -13.291200 6.730579
2.433600 -13.291200 6.720284
2.480400 -13.291200 6.733981
2.527200 -13.291200 6.733981
2.574000 -13.291200 6.733981
2.620800 -13.291200 6.733071
2.667600 -13.291200 6.724200
2.714400 -13.291200 6.723047
2.761200 -13.291200 6.721335
2.808000 -13.291200 6.689435
2.854800 -13.291200 6.678323
2.901600 -13.291200 6.665918
2.948400 -13.291200 6.665918
2.995200 -13.291200 6.665918
3.042000 -13.291200 6.666765
3.088800 -13.291200 6.678323
3.135600 -13.291200 6.666765
3.182400 -13.291200 6.692374
3.229200 -13.291200 6.699921
3.276000 -13.291200 6.703666
3.322800 -13.291200 6.706850
3.369600 -13.291200 6.715990
3.416400 -13.291200 6.727311
3.463200 -13.291200 6.717236
3.510000 -13.291200 6.715750
3.556800 -13.291200 6.700029
3.603600 -13.291200 6.687127
3.650400 -13.291200 6.684497
3.697200 -13.291200 6.680127
3.744000 -13.291200 6.680081
3.790800 -13.291200 6.702126
3.837600 -13.291200 6.706099
3.884400 -13.291200 6.744052
3.931200 -13.291200 6.747956
3.978000 -13.291200 6.759059
4.024800 -13.291200 6.772095
4.071600 -13.291200 6.798059
4.118400 -13.291200 6.823620
4.165200 -13.291200 6.825502
4.212000 -13.291200 6.844572
4.258800 -13.291200 6.872922
4.305600 -13.291200 6.873004
4.352400 -13.291200 6.873004
4.399200 -13.291200 6.873004
4.446000 -13.291200 6.890356
4.492800 -13.291200 6.893394
4.539600 -13.291200 6.897437
4.586400 -13.291200 6.893394
4.633200 -13.291200 6.893394
4.680000 -13.291200 6.888811
4.726800 -13.291200 6.878464
4.773600 -13.291200 6.857459
4.820400 -13.291200 6.857459
4.867200 -13.291200 6.865906
4.914000 -13.291200 6.877552
4.960800 -13.291200 6.889325
5.007600 -13.291200 6.893197
5.054400 -13.291200 6.914240
5.101200 -13.291200 6.930662
5.148000 -13.291200 6.950465
5.194800 -13.291200 6.959956
5.241600 -13.291200 6.974646
5.288400 -13.291200 7.003769
5.335200 -13.291200 7.050734
5.382000 -13.291200 7.055629
5.428800 -13.291200 7.058247
5.475600 -13.291200 7.075757
5.522400 -13.291200 7.092968
5.569200 -13.291200 7.106272
5.616000 -13.291200 7.124877
5.662800 -13.291200 7.204457
5.709600 -13.291200 7.255060
5.756400 -13.291200 7.280343
5.803200 -13.291200 7.290193
5.850000 -13.291200 7.280343
5.896800 -13.291200 7.305597
5.943600 -13.291200 7.343486
5.990400 -13.291200 7.377735
6.037200 -13.291200 7.395845
6.084000 -13.291200 7.409170
6.130800 -13.291200 7.452860
6.177600 -13.291200 7.469860
6.224400 -13.291200 7.494962
6.271200 -13.291200 7.525204
6.318000 -13.291200 7.556939
6.364800 -13.291200 7.588786
6.411600 -13.291200 7.636739
6.458400 -13.291200 7.654896
6.505200 -13.291200 7.670893
6.552000 -13.291200 7.700766
6.598800 -13.291200 7.728475
6.645600 -13.291200 7.757142
6.692400 -13.291200 7.832681
6.739200 -13.291200 7.905407
6.786000 -13.291200 7.968129
6.832800 -13.291200 7.998426
6.879600 -13.291200 8.041222
6.926400 -13.291200 8.100647
6.973200 -13.291200 8.130431
7.020000 -13.291200 8.187944
7.066800 -13.291200 8.227992
7.113600 -13.291200 8.278911
7.160400 -13.291200 8.413262
7.207200 -13.291200 8.521511
7.254000 -13.291200 8.621739
7.300800 -13.291200 8.747314
7.347600 -13.291200 8.937778
7.394400 -13.291200 8.937778
7.441200 -13.291200 8.881019
7.488000 -13.291200 8.892666
7.534800 -13.291200 8.984408
7.581600 -13.291200 9.344770
7.628400 -13.291200 29.494294
7.675200 -13.291200 29.499413
7.722000 -13.291200 29.499413
14.508000 -13.291200 7.702870
14.554800 -13.291200 7.695550
14.601600 -13.291200 7.711985
14.648400 -13.291200 7.713813
14.695200 -13.291200 7.720618
14.742000 -13.291200 7.722537
14.882400 -13.291200 7.698895
15.771600 -13.291200 6.339631
16.988400 -13.291200 3.857754
17.596800 -13.291200 1.022818
17.643600 -13.291200 0.749331
17.737200 -13.291200 0.387384
17.830800 -13.291200 -0.415682
17.877600 -13.291200 -0.676219
17.924400 -13.291200 -0.779977
-18.720000 -13.244400 0.000000
-18.673200 -13.244400 0.000000
-18.626400 -13.244400 0.000000
-18.579600 -13.244400 -14.842446
-18.532800 -13.244400 -14.780838
-18.486000 -13.244400 -14.774516
-18.439200 -13.244400 -14.741380
-18.392400 -13.244400 -14.724601
-18.345600 -13.244400 -14.711311
-18.298800 -13.244400 -14.699994
-18.252000 -13.244400 -14.699994
-18.205200 -13.244400 -14.682216
-18.158400 -13.244400 -14.647288
-18.111600 -13.244400 -14.681169
-18.064800 -13.244400 -14.644983
-18.018000 -13.244400 -14.620626
-17.971200 -13.244400 -14.582212
-17.924400 -13.244400 -14.559899
-17.877600 -13.244400 -14.538608
-17.830800 -13.244400 -14.523407
-17.784000 -13.244400 -14.506314
-17.737200 -13.244400 -14.489898
-17.690400 -13.244400 -14.477161
-17.643600 -13.244400 -14.461375
-17.596800 -13.244400 -14.458742
-17.550000 -13.244400 -14.449960
-17.503200 -13.244400 -14.410066
-17.456400 -13.244400 -14.399753
-17.409600 -13.244400 -14.399753
-17.362800 -13.244400 -14.334654
-17.316000 -13.244400 -14.311638
-17.269200 -13.244400 -14.311638
-17.222400 -13.244400 -14.308104
-17.175600 -13.244400 -14.294403
-17.128800 -13.244400 -14.294403
-17.082000 -13.244400 -14.275767
-17.035200 -13.244400 -14.267793
-16.988400 -13.244400 -14.269705
-16.941600 -13.244400 -14.269705
-16.894800 -13.244400 -14.239213
-16.848000 -13.244400 -14.238930
-16.801200 -13.244400 -14.217459
-16.754400 -13.244400 -14.215385
-16.707600 -13.244400 -14.202227
-16.660800 -13.244400 -14.148197
-16.614000 -13.244400 -14.076473
-16.567200 -13.244400 -14.046101
-16.520400 -13.244400 -14.024950
-16.473600 -13.244400 -14.001910
-16.426800 -13.244400 -13.974744
-16.380000 -13.244400 -13.916651
-16.333200 -13.244400 -13.842155
-16.286400 -13.244400 -13.747753
-16.239600 -13.244400 -13.569197
-15.865200 -13.244400 -11.669256
-15.818400 -13.244400 -11.409042
-14.929200 -13.244400 5.081935
-14.882400 -13.244400 5.094122
-14.835600 -13.244400 5.146629
-14.788800 -13.244400 5.178092
-14.742000 -13.244400 5.220217
-14.695200 -13.244400 5.267430
-14.648400 -13.244400 5.297213
-14.601600 -13.244400 5.314411
-14.554800 -13.244400 5.352399
-14.508000 -13.244400 5.360248
-14.461200 -13.244400 5.367573
-14.414400 -13.244400 5.375939
-14.367600 -13.244400 5.400925
-14.320800 -13.244400 5.413279
-14.274000 -13.244400 5.429219
-14.227200 -13.244400 5.436307
-14.180400 -13.244400 5.441004
-14.133600 -13.244400 5.448768
-14.086800 -13.244400 5.451249
-14.040000 -13.244400 5.459587
-13.993200 -13.244400 5.467909
-13.946400 -13.244400 5.482342
-13.899600 -13.244400 5.489447
-13.852800 -13.244400 5.492393
-13.806000 -13.244400 5.494246
-13.759200 -13.244400 5.500110
-13.712400 -13.244400 5.504065
-13.665600 -13.244400 5.514166
-13.618800 -13.244400 5.537513
-13.572000 -13.244400 5.561997
-13.525200 -13.244400 5.581518
-13.478400 -13.244400 5.626999
-4.305600 -13.244400 9.009536
-4.258800 -13.244400 8.982106
-4.212000 -13.244400 8.942407
-4.165200 -13.244400 8.878631
-4.118400 -13.244400 8.859509
-4.071600 -13.244400 8.852407
-4.024800 -13.244400 8.807185
-3.978000 -13.244400 8.765933
-3.931200 -13.244400 8.746351
-3.884400 -13.244400 8.663893
-3.837600 -13.244400 8.637642
-3.790800 -13.244400 8.604198
-3.744000 -13.244400 8.570033
-3.697200 -13.244400 8.496629
-3.650400 -13.244400 8.468738
-3.603600 -13.244400 8.449489
-3.556800 -13.244400 8.406137
-3.510000 -13.244400 8.365608
-3.463200 -13.244400 8.331033
-3.416400 -13.244400 8.320921
-3.369600 -13.244400 8.295713
-3.322800 -13.244400 8.216392
-3.276000 -13.244400 8.145450
-3.229200 -13.244400 8.133171
-3.182400 -13.244400 8.102441
-3.135600 -13.244400 8.090575
-3.088800 -13.244400 8.078140
-3.042000 -13.244400 8.064818
-2.995200 -13.244400 8.050302
-2.948400 -13.244400 8.045325
-2.901600 -13.244400 8.038322
-2.854800 -13.244400 7.987315
-2.808000 -13.244400 7.947183
-2.761200 -13.244400 7.908561
-2.714400 -13.244400 7.883735
-2.667600 -13.244400 7.875444
-2.620800 -13.244400 7.828310
-2.574000 -13.244400 7.814138
-2.527200 -13.244400 7.802134
-2.480400 -13.244400 7.789107
-2.433600 -13.244400 7.761564
-2.386800 -13.244400 7.752696
-2.340000 -13.244400 7.740212
-2.293200 -13.244400 7.722196
-2.246400 -13.244400 7.703396
-2.199600 -13.244400 7.676499
-2.152800 -13.244400 7.653696
-2.106000 -13.244400 7.635230
-2.059200 -13.244400 7.618308
-2.012400 -13.244400 7.618308
-1.965600 -13.244400 7.602954
-1.918800 -13.244400 7.575811
-1.872000 -13.244400 7.526205
-1.825200 -13.244400 7.484391
-1.778400 -13.244400 7.452744
-1.731600 -13.244400 7.426984
-1.684800 -13.244400 7.392707
-1.638000 -13.244400 7.379421
-1.591200 -13.244400 7.361524
-1.544400 -13.244400 7.362813
-1.497600 -13.244400 7.374126
-1.450800 -13.244400 7.385396
-1.404000 -13.244400 7.361524
-1.357200 -13.244400 7.355932
-1.310400 -13.244400 7.344185
-1.263600 -13.244400 7.325374
-1.216800 -13.244400 7.274149
-1.170000 -13.244400 7.252003
-1.123200 -13.244400 7.226696
-1.076400 -13.244400 7.219617
-1.029600 -13.244400 7.215163
-0.982800 -13.244400 7.196040
-0.936000 -13.244400 7.193651
-0.889200 -13.244400 7.182263
-0.842400 -13.244400 7.178156
-0.795600 -13.244400 7.152191
-0.748800 -13.244400 7.147486
-0.702000 -13.244400 7.129545
-0.655200 -13.244400 7.112810
-0.608400 -13.244400 7.093341
-0.561600 -13.244400 7.091070
-0.514800 -13.244400 7.077707
-0.468000 -13.244400 7.070764
-0.421200 -13.244400 7.049377
-0.374400 -13.244400 7.028753
-0.327600 -13.244400 7.011410
-0.280800 -13.244400 6.990709
-0.234000 -13.244400 6.990709
-0.187200 -13.244400 6.988035
-0.140400 -13.244400 6.974758
-0.093600 -13.244400 6.958984
-0.046800 -13.244400 6.942663
0.000000 -13.244400 6.926118
0.046800 -13.244400 6.916654
0.093600 -13.244400 6.908989
0.140400 -13.244400 6.901371
0.187200 -13.244400 6.899542
0.234000 -13.244400 6.883396
0.280800 -13.244400 6.866883
0.327600 -13.244400 6.853845
0.374400 -13.244400 6.829526
0.421200 -13.244400 6.807958
0.468000 -13.244400 6.782075
0.514800 -13.244400 6.778876
0.561600 -13.244400 6.778876
0.608400 -13.244400 6.773909
0.655200 -13.244400 6.780752
0.702000 -13.244400 6.771241
0.748800 -13.244400 6.774469
0.795600 -13.244400 6.781663
0.842400 -13.244400 6.750749
0.889200 -13.244400 6.746010
0.936000 -13.244400 6.747596
0.982800 -13.244400 6.746010
1.029600 -13.244400 6.747762
1.076400 -13.244400 6.737657
1.123200 -13.244400 6.737657
1.170000 -13.244400 6.725767
1.216800 -13.244400 6.718110
1.263600 -13.244400 6.710078
1.310400 -13.244400 6.712634
1.357200 -13.244400 6.712634
1.404000 -13.244400 6.710078
1.450800 -13.244400 6.714518
1.497600 -13.244400 6.747902
1.544400 -13.244400 6.751887
1.591200 -13.244400 6.760917
1.638000 -13.244400 6.753574
1.684800 -13.244400 6.753574
1.731600 -13.244400 6.753574
1.778400 -13.244400 6.748092
1.825200 -13.244400 6.742500
1.872000 -13.244400 6.723562
1.918800 -13.244400 6.742500
1.965600 -13.244400 6.742500
2.012400 -13.244400 6.742500
2.059200 -13.244400 6.724372
2.106000 -13.244400 6.730492
2.152800 -13.244400 6.723621
2.199600 -13.244400 6.724372
2.246400 -13.244400 6.712268
2.293200 -13.244400 6.712268
2.340000 -13.244400 6.723786
2.386800 -13.244400 6.723621
2.433600 -13.244400 6.677277
2.480400 -13.244400 6.723786
2.527200 -13.244400 6.729782
2.574000 -13.244400 6.733071
2.620800 -13.244400 6.729782
2.667600 -13.244400 6.722212
2.714400 -13.244400 6.721335
2.761200 -13.244400 6.712731
2.808000 -13.244400 6.689435
2.854800 -13.244400 6.675586
2.901600 -13.244400 6.665918
2.948400 -13.244400 6.675586
2.995200 -13.244400 6.666765
3.042000 -13.244400 6.673296
3.088800 -13.244400 6.678323
3.135600 -13.244400 6.673987
3.182400 -13.244400 6.692389
3.229200 -13.244400 6.700069
3.276000 -13.244400 6.703666
3.322800 -13.244400 6.711453
3.369600 -13.244400 6.715990
3.416400 -13.244400 6.722938
3.463200 -13.244400 6.715750
3.510000 -13.244400 6.706850
3.556800 -13.244400 6.702890
3.603600 -13.244400 6.692271
3.650400 -13.244400 6.687127
3.697200 -13.244400 6.684497
3.744000 -13.244400 6.680127
3.790800 -13.244400 6.688859
3.837600 -13.244400 6.694509
3.884400 -13.244400 6.702126
3.931200 -13.244400 6.706099
3.978000 -13.244400 6.743309
4.024800 -13.244400 6.723893
4.071600 -13.244400 6.754876
4.118400 -13.244400 6.766131
4.165200 -13.244400 6.772095
4.212000 -13.244400 6.798059
4.258800 -13.244400 6.825502
4.305600 -13.244400 6.832036
4.352400 -13.244400 6.849590
4.399200 -13.244400 6.849590
4.446000 -13.244400 6.860537
4.492800 -13.244400 6.873735
4.539600 -13.244400 6.878464
4.586400 -13.244400 6.885665
4.633200 -13.244400 6.888811
4.680000 -13.244400 6.888811
4.726800 -13.244400 6.888811
4.773600 -13.244400 6.877552
4.820400 -13.244400 6.878464
4.867200 -13.244400 6.889325
4.914000 -13.244400 6.906609
4.960800 -13.244400 6.914240
5.007600 -13.244400 6.914240
5.054400 -13.244400 6.918791
5.101200 -13.244400 6.939930
5.148000 -13.244400 6.950465
5.194800 -13.244400 6.957324
5.241600 -13.244400 6.969804
5.288400 -13.244400 7.002290
5.335200 -13.244400 7.055629
5.382000 -13.244400 7.056258
5.428800 -13.244400 7.060687
5.475600 -13.244400 7.075757
5.522400 -13.244400 7.082940
5.569200 -13.244400 7.075757
5.616000 -13.244400 7.085577
5.662800 -13.244400 7.185542
5.709600 -13.244400 7.240824
5.756400 -13.244400 7.262942
5.803200 -13.244400 7.276893
5.850000 -13.244400 7.276893
5.896800 -13.244400 7.277086
5.943600 -13.244400 7.309691
5.990400 -13.244400 7.344219
6.037200 -13.244400 7.395508
6.084000 -13.244400 7.409170
6.130800 -13.244400 7.452860
6.177600 -13.244400 7.469860
6.224400 -13.244400 7.494962
6.271200 -13.244400 7.525204
6.318000 -13.244400 7.552601
6.364800 -13.244400 7.584314
6.411600 -13.244400 7.627160
6.458400 -13.244400 7.649708
6.505200 -13.244400 7.669233
6.552000 -13.244400 7.700766
6.598800 -13.244400 7.728475
6.645600 -13.244400 7.751195
6.692400 -13.244400 7.798858
6.739200 -13.244400 7.843816
6.786000 -13.244400 7.935998
6.832800 -13.244400 7.974681
6.879600 -13.244400 8.024794
6.926400 -13.244400 8.093187
6.973200 -13.244400 8.124153
7.020000 -13.244400 8.167520
7.066800 -13.244400 8.227992
7.113600 -13.244400 8.290195
7.160400 -13.244400 8.413262
7.207200 -13.244400 8.526787
7.254000 -13.244400 8.738321
7.300800 -13.244400 8.937778
7.347600 -13.244400 8.984408
7.394400 -13.244400 8.984408
7.441200 -13.244400 8.937778
7.488000 -13.244400 8.984408
7.534800 -13.244400 9.344770
7.581600 -13.244400 11.261527
7.628400 -13.244400 29.504320
7.675200 -13.244400 29.507730
7.722000 -13.244400 29.507730
14.414400 -13.244400 7.689703
14.461200 -13.244400 7.705059
14.508000 -13.244400 7.719696
14.601600 -13.244400 7.719696
14.648400 -13.244400 7.720618
14.742000 -13.244400 7.723792
14.788800 -13.244400 7.719661
14.835600 -13.244400 7.708918
14.882400 -13.244400 7.714994
15.958800 -13.244400 6.335090
16.941600 -13.244400 4.057346
17.035200 -13.244400 3.840608
17.175600 -13.244400 3.142585
17.222400 -13.244400 2.866797
17.269200 -13.244400 2.714402
17.596800 -13.244400 1.217434
17.830800 -13.244400 -0.090877
17.877600 -13.244400 -0.519755
18.252000 -13.244400 -2.545572
18.298800 -13.244400 -2.632082
-18.720000 -13.197600 0.000000
-18.673200 -13.197600 0.000000
-18.626400 -13.197600 0.000000
-18.579600 -13.197600 -14.842446
-18.532800 -13.197600 -14.806826
-18.486000 -13.197600 -14.779948
-18.439200 -13.197600 -14.774516
-18.392400 -13.197600 -14.741380
-18.345600 -13.197600 -14.724601
-18.298800 -13.197600 -14.731934
-18.252000 -13.197600 -14.731934
-18.205200 -13.197600 -14.711311
-18.158400 -13.197600 -14.699994
-18.111600 -13.197600 -14.699994
-18.064800 -13.197600 -14.681169
-18.018000 -13.197600 -14.647288
-17.971200 -13.197600 -14.620626
-17.924400 -13.197600 -14.582212
-17.877600 -13.197600 -14.596729
-17.830800 -13.197600 -14.559899
-17.784000 -13.197600 -14.524670
-17.737200 -13.197600 -14.520651
-17.690400 -13.197600 -14.495631
-17.643600 -13.197600 -14.486185
-17.596800 -13.197600 -14.461375
-17.550000 -13.197600 -14.458742
-17.503200 -13.197600 -14.442545
-17.456400 -13.197600 -14.442545
-17.409600 -13.197600 -14.403404
-17.362800 -13.197600 -14.357327
-17.316000 -13.197600 -14.357327
-17.269200 -13.197600 -14.357327
-17.222400 -13.197600 -14.366327
-17.175600 -13.197600 -14.366327
-17.128800 -13.197600 -14.294403
-17.082000 -13.197600 -14.275767
-17.035200 -13.197600 -14.267793
-16.988400 -13.197600 -14.269705
-16.941600 -13.197600 -14.269705
-16.894800 -13.197600 -14.239791
-16.848000 -13.197600 -14.239791
-16.801200 -13.197600 -14.221417
-16.754400 -13.197600 -14.221417
-16.707600 -13.197600 -14.208384
-16.660800 -13.197600 -14.152947
-16.614000 -13.197600 -14.096928
-16.567200 -13.197600 -14.086593
-16.520400 -13.197600 -14.046101
-16.473600 -13.197600 -14.001910
-16.426800 -13.197600 -13.916879
-16.380000 -13.197600 -13.916651
-16.333200 -13.197600 -13.832494
-16.286400 -13.197600 -13.747753
-15.865200 -13.197600 -11.409042
-15.818400 -13.197600 -11.111541
-14.929200 -13.197600 5.090711
-14.882400 -13.197600 5.129182
-14.835600 -13.197600 5.163952
-14.788800 -13.197600 5.205810
-14.742000 -13.197600 5.253603
-14.695200 -13.197600 5.284092
-14.648400 -13.197600 5.312320
-14.601600 -13.197600 5.336867
-14.554800 -13.197600 5.353441
-14.508000 -13.197600 5.366189
-14.461200 -13.197600 5.375939
-14.414400 -13.197600 5.392721
-14.367600 -13.197600 5.407090
-14.320800 -13.197600 5.414201
-14.274000 -13.197600 5.429219
-14.227200 -13.197600 5.436105
-14.180400 -13.197600 5.440697
-14.133600 -13.197600 5.448647
-14.086800 -13.197600 5.451249
-14.040000 -13.197600 5.466199
-13.993200 -13.197600 5.476587
-13.946400 -13.197600 5.489447
-13.899600 -13.197600 5.493185
-13.852800 -13.197600 5.494246
-13.806000 -13.197600 5.500632
-13.759200 -13.197600 5.502795
-13.712400 -13.197600 5.506669
-13.665600 -13.197600 5.523028
-13.618800 -13.197600 5.543538
-13.572000 -13.197600 5.577778
-13.525200 -13.197600 5.649816
-4.305600 -13.197600 9.132223
-4.258800 -13.197600 9.001312
-4.212000 -13.197600 8.974678
-4.165200 -13.197600 8.937414
-4.118400 -13.197600 8.904351
-4.071600 -13.197600 8.882058
-4.024800 -13.197600 8.807185
-3.978000 -13.197600 8.762461
-3.931200 -13.197600 8.710510
-3.884400 -13.197600 8.624922
-3.837600 -13.197600 8.607746
-3.790800 -13.197600 8.584072
-3.744000 -13.197600 8.563649
-3.697200 -13.197600 8.475279
-3.650400 -13.197600 8.451458
-3.603600 -13.197600 8.429439
-3.556800 -13.197600 8.400870
-3.510000 -13.197600 8.346883
-3.463200 -13.197600 8.326758
-3.416400 -13.197600 8.300255
-3.369600 -13.197600 8.270694
-3.322800 -13.197600 8.216285
-3.276000 -13.197600 8.145450
-3.229200 -13.197600 8.124627
-3.182400 -13.197600 8.104660
-3.135600 -13.197600 8.102213
-3.088800 -13.197600 8.086548
-3.042000 -13.197600 8.071830
-2.995200 -13.197600 8.050302
-2.948400 -13.197600 8.045325
-2.901600 -13.197600 8.024645
-2.854800 -13.197600 7.987315
-2.808000 -13.197600 7.954874
-2.761200 -13.197600 7.911300
-2.714400 -13.197600 7.890861
-2.667600 -13.197600 7.880936
-2.620800 -13.197600 7.850824
-2.574000 -13.197600 7.828310
-2.527200 -13.197600 7.829170
-2.480400 -13.197600 7.791170
-2.433600 -13.197600 7.763834
-2.386800 -13.197600 7.755562
-2.340000 -13.197600 7.740212
-2.293200 -13.197600 7.731658
-2.246400 -13.197600 7.703396
-2.199600 -13.197600 7.666159
-2.152800 -13.197600 7.652278
-2.106000 -13.197600 7.629646
-2.059200 -13.197600 7.618308
-2.012400 -13.197600 7.613637
-1.965600 -13.197600 7.602954
-1.918800 -13.197600 7.579105
-1.872000 -13.197600 7.535522
-1.825200 -13.197600 7.502200
-1.778400 -13.197600 7.467657
-1.731600 -13.197600 7.436157
-1.684800 -13.197600 7.392707
-1.638000 -13.197600 7.379421
-1.591200 -13.197600 7.358972
-1.544400 -13.197600 7.361524
-1.497600 -13.197600 7.358972
-1.450800 -13.197600 7.357839
-1.404000 -13.197600 7.355932
-1.357200 -13.197600 7.346835
-1.310400 -13.197600 7.329848
-1.263600 -13.197600 7.313858
-1.216800 -13.197600 7.260474
-1.170000 -13.197600 7.230682
-1.123200 -13.197600 7.206987
-1.076400 -13.197600 7.206663
-1.029600 -13.197600 7.201007
-0.982800 -13.197600 7.193881
-0.936000 -13.197600 7.193881
-0.889200 -13.197600 7.187699
-0.842400 -13.197600 7.182318
-0.795600 -13.197600 7.147486
-0.748800 -13.197600 7.132382
-0.702000 -13.197600 7.122925
-0.655200 -13.197600 7.112810
-0.608400 -13.197600 7.091070
-0.561600 -13.197600 7.088983
-0.514800 -13.197600 7.077707
-0.468000 -13.197600 7.070764
-0.421200 -13.197600 7.059889
-0.374400 -13.197600 7.020768
-0.327600 -13.197600 7.011410
-0.280800 -13.197600 6.990709
-0.234000 -13.197600 6.988035
-0.187200 -13.197600 6.977412
-0.140400 -13.197600 6.962558
-0.093600 -13.197600 6.962558
-0.046800 -13.197600 6.957087
0.000000 -13.197600 6.926118
0.046800 -13.197600 6.914864
0.093600 -13.197600 6.899899
0.140400 -13.197600 6.895846
0.187200 -13.197600 6.889269
0.234000 -13.197600 6.866883
0.280800 -13.197600 6.853845
0.327600 -13.197600 6.836767
0.374400 -13.197600 6.816658
0.421200 -13.197600 6.790503
0.468000 -13.197600 6.773909
0.514800 -13.197600 6.771241
0.561600 -13.197600 6.771241
0.608400 -13.197600 6.768874
0.655200 -13.197600 6.771209
0.702000 -13.197600 6.756951
0.748800 -13.197600 6.756951
0.795600 -13.197600 6.743665
0.842400 -13.197600 6.729806
0.889200 -13.197600 6.726303
0.936000 -13.197600 6.720067
0.982800 -13.197600 6.719991
1.029600 -13.197600 6.719991
1.076400 -13.197600 6.716269
1.123200 -13.197600 6.719517
1.170000 -13.197600 6.712634
1.216800 -13.197600 6.699769
1.263600 -13.197600 6.693597
1.310400 -13.197600 6.693597
1.357200 -13.197600 6.697369
1.404000 -13.197600 6.693597
1.450800 -13.197600 6.708246
1.497600 -13.197600 6.718110
1.544400 -13.197600 6.742558
1.591200 -13.197600 6.749683
1.638000 -13.197600 6.733001
1.684800 -13.197600 6.742558
1.731600 -13.197600 6.742558
1.778400 -13.197600 6.727994
1.825200 -13.197600 6.716770
1.872000 -13.197600 6.704392
1.918800 -13.197600 6.706040
1.965600 -13.197600 6.706647
2.012400 -13.197600 6.706647
2.059200 -13.197600 6.706647
2.106000 -13.197600 6.708804
2.152800 -13.197600 6.703853
2.199600 -13.197600 6.712268
2.246400 -13.197600 6.706647
2.293200 -13.197600 6.703916
2.340000 -13.197600 6.711776
2.386800 -13.197600 6.708804
2.433600 -13.197600 6.674982
2.480400 -13.197600 6.711776
2.527200 -13.197600 6.711776
2.574000 -13.197600 6.722212
2.620800 -13.197600 6.722212
2.667600 -13.197600 6.686383
2.714400 -13.197600 6.710375
2.761200 -13.197600 6.700505
2.808000 -13.197600 6.690963
2.854800 -13.197600 6.675586
2.901600 -13.197600 6.675243
2.948400 -13.197600 6.678323
2.995200 -13.197600 6.673296
3.042000 -13.197600 6.669701
3.088800 -13.197600 6.673987
3.135600 -13.197600 6.673987
3.182400 -13.197600 6.699921
3.229200 -13.197600 6.700069
3.276000 -13.197600 6.702822
3.322800 -13.197600 6.706850
3.369600 -13.197600 6.715990
3.416400 -13.197600 6.715990
3.463200 -13.197600 6.702890
3.510000 -13.197600 6.695505
3.556800 -13.197600 6.692271
3.603600 -13.197600 6.684497
3.650400 -13.197600 6.684497
3.697200 -13.197600 6.684497
3.744000 -13.197600 6.684497
3.790800 -13.197600 6.696513
3.837600 -13.197600 6.696513
3.884400 -13.197600 6.696513
3.931200 -13.197600 6.694509
3.978000 -13.197600 6.696513
4.024800 -13.197600 6.694509
4.071600 -13.197600 6.694509
4.118400 -13.197600 6.694509
4.165200 -13.197600 6.723893
4.212000 -13.197600 6.754876
4.258800 -13.197600 6.772008
4.305600 -13.197600 6.801397
4.352400 -13.197600 6.818423
4.399200 -13.197600 6.819800
4.446000 -13.197600 6.849590
4.492800 -13.197600 6.857387
4.539600 -13.197600 6.873735
4.586400 -13.197600 6.876879
4.633200 -13.197600 6.895403
4.680000 -13.197600 6.911788
4.726800 -13.197600 6.912768
4.773600 -13.197600 6.895403
4.820400 -13.197600 6.902587
4.867200 -13.197600 6.913221
4.914000 -13.197600 6.932230
4.960800 -13.197600 6.937562
5.007600 -13.197600 6.919755
5.054400 -13.197600 6.931365
5.101200 -13.197600 6.939930
5.148000 -13.197600 6.939930
5.194800 -13.197600 6.950465
5.241600 -13.197600 6.950465
5.288400 -13.197600 6.977903
5.335200 -13.197600 7.055629
5.382000 -13.197600 7.055629
5.428800 -13.197600 7.060687
5.475600 -13.197600 7.072793
5.522400 -13.197600 7.065424
5.569200 -13.197600 7.060687
5.616000 -13.197600 7.063784
5.662800 -13.197600 7.106272
5.709600 -13.197600 7.225083
5.756400 -13.197600 7.230374
5.803200 -13.197600 7.256591
5.850000 -13.197600 7.256591
5.896800 -13.197600 7.265880
5.943600 -13.197600 7.305597
5.990400 -13.197600 7.343486
6.037200 -13.197600 7.350809
6.084000 -13.197600 7.391681
6.130800 -13.197600 7.409170
6.177600 -13.197600 7.448838
6.224400 -13.197600 7.457191
6.271200 -13.197600 7.494962
6.318000 -13.197600 7.525204
6.364800 -13.197600 7.565670
6.411600 -13.197600 7.594512
6.458400 -13.197600 7.645889
6.505200 -13.197600 7.657989
6.552000 -13.197600 7.689964
6.598800 -13.197600 7.725568
6.645600 -13.197600 7.744304
6.692400 -13.197600 7.778174
6.739200 -13.197600 7.832681
6.786000 -13.197600 7.897711
6.832800 -13.197600 7.954354
6.879600 -13.197600 7.998426
6.926400 -13.197600 8.045425
6.973200 -13.197600 8.084746
7.020000 -13.197600 8.153627
7.066800 -13.197600 8.227992
7.113600 -13.197600 8.298724
7.160400 -13.197600 8.432858
7.207200 -13.197600 8.610695
7.254000 -13.197600 8.880766
7.300800 -13.197600 9.814551
7.347600 -13.197600 10.563593
7.394400 -13.197600 9.814551
7.441200 -13.197600 9.098181
7.488000 -13.197600 10.563593
7.534800 -13.197600 11.176189
7.581600 -13.197600 11.686405
7.628400 -13.197600 29.507904
7.675200 -13.197600 29.511885
7.722000 -13.197600 29.512030
13.899600 -13.197600 7.656107
14.320800 -13.197600 7.677377
14.367600 -13.197600 7.681763
14.414400 -13.197600 7.689703
14.461200 -13.197600 7.718113
14.601600 -13.197600 7.723792
14.648400 -13.197600 7.724588
14.742000 -13.197600 7.724588
14.788800 -13.197600 7.720618
14.835600 -13.197600 7.714994
14.882400 -13.197600 7.736837
16.426800 -13.197600 6.368691
16.473600 -13.197600 6.349272
16.520400 -13.197600 6.346892
16.894800 -13.197600 4.454129
17.035200 -13.197600 3.991566
17.082000 -13.197600 3.809325
17.128800 -13.197600 3.532827
17.175600 -13.197600 3.286111
17.222400 -13.197600 3.069676
17.316000 -13.197600 2.714402
-18.720000 -13.150800 0.000000
-18.673200 -13.150800 0.000000
-18.626400 -13.150800 0.000000
-18.579600 -13.150800 -14.895009
-18.532800 -13.150800 -14.842446
-18.486000 -13.150800 -14.809114
-18.439200 -13.150800 -14.817437
-18.392400 -13.150800 -14.777836
-18.345600 -13.150800 -14.769900
-18.298800 -13.150800 -14.755960
-18.252000 -13.150800 -14.769770
-18.205200 -13.150800 -14.763848
-18.158400 -13.150800 -14.763848
-18.111600 -13.150800 -14.753448
-18.064800 -13.150800 -14.711310
-18.018000 -13.150800 -14.662087
-17.971200 -13.150800 -14.647288
-17.924400 -13.150800 -14.610199
-17.877600 -13.150800 -14.604955
-17.830800 -13.150800 -14.582212
-17.784000 -13.150800 -14.538608
-17.737200 -13.150800 -14.538608
-17.690400 -13.150800 -14.524670
-17.643600 -13.150800 -14.520651
-17.596800 -13.150800 -14.509253
-17.550000 -13.150800 -14.459350
-17.503200 -13.150800 -14.455562
-17.456400 -13.150800 -14.453659
-17.409600 -13.150800 -14.447255
-17.362800 -13.150800 -14.375843
-17.316000 -13.150800 -14.367497
-17.269200 -13.150800 -14.357327
-17.222400 -13.150800 -14.355296
-17.175600 -13.150800 -14.319862
-17.128800 -13.150800 -14.276936
-17.082000 -13.150800 -14.272756
-17.035200 -13.150800 -14.267793
-16.988400 -13.150800 -14.254124
-16.941600 -13.150800 -14.239791
-16.894800 -13.150800 -14.239213
-16.848000 -13.150800 -14.221417
-16.801200 -13.150800 -14.221417
-16.754400 -13.150800 -14.208384
-16.707600 -13.150800 -14.202227
-16.660800 -13.150800 -14.148197
-16.614000 -13.150800 -14.091119
-16.567200 -13.150800 -14.076473
-16.520400 -13.150800 -14.014182
-16.473600 -13.150800 -13.990957
-16.426800 -13.150800 -13.916651
-16.380000 -13.150800 -13.896957
-16.333200 -13.150800 -13.821754
-15.912000 -13.150800 -11.347303
-15.865200 -13.150800 -11.234555
-14.929200 -13.150800 5.105953
-14.882400 -13.150800 5.160156
-14.835600 -13.150800 5.182487
-14.788800 -13.150800 5.231819
-14.742000 -13.150800 5.267430
-14.695200 -13.150800 5.308479
-14.648400 -13.150800 5.330487
-14.601600 -13.150800 5.352399
-14.554800 -13.150800 5.361505
-14.508000 -13.150800 5.373545
-14.461200 -13.150800 5.392721
-14.414400 -13.150800 5.401036
-14.367600 -13.150800 5.414201
-14.320800 -13.150800 5.426600
-14.274000 -13.150800 5.435560
-14.227200 -13.150800 5.438881
-14.180400 -13.150800 5.446403
-14.133600 -13.150800 5.458646
-14.086800 -13.150800 5.462210
-14.040000 -13.150800 5.473301
-13.993200 -13.150800 5.485985
-13.946400 -13.150800 5.492393
-13.899600 -13.150800 5.494504
-13.852800 -13.150800 5.500790
-13.806000 -13.150800 5.506860
-13.759200 -13.150800 5.519867
-13.712400 -13.150800 5.538996
-13.665600 -13.150800 5.542100
-13.618800 -13.150800 5.577778
-13.572000 -13.150800 5.618147
-4.305600 -13.150800 9.091933
-4.258800 -13.150800 8.992967
-4.212000 -13.150800 8.972384
-4.165200 -13.150800 8.929400
-4.118400 -13.150800 8.882555
-4.071600 -13.150800 8.873081
-4.024800 -13.150800 8.793331
-3.978000 -13.150800 8.756496
-3.931200 -13.150800 8.663893
-3.884400 -13.150800 8.604251
-3.837600 -13.150800 8.589409
-3.790800 -13.150800 8.571730
-3.744000 -13.150800 8.496629
-3.697200 -13.150800 8.462865
-3.650400 -13.150800 8.449489
-3.603600 -13.150800 8.406137
-3.556800 -13.150800 8.387488
-3.510000 -13.150800 8.341429
-3.463200 -13.150800 8.300255
-3.416400 -13.150800 8.295713
-3.369600 -13.150800 8.281614
-3.322800 -13.150800 8.226651
-3.276000 -13.150800 8.170922
-3.229200 -13.150800 8.145450
-3.182400 -13.150800 8.131137
-3.135600 -13.150800 8.107516
-3.088800 -13.150800 8.090575
-3.042000 -13.150800 8.086548
-2.995200 -13.150800 8.071830
-2.948400 -13.150800 8.064698
-2.901600 -13.150800 8.024645
-2.854800 -13.150800 7.987156
-2.808000 -13.150800 7.954874
-2.761200 -13.150800 7.911300
-2.714400 -13.150800 7.890861
-2.667600 -13.150800 7.884529
-2.620800 -13.150800 7.852826
-2.574000 -13.150800 7.831326
-2.527200 -13.150800 7.841276
-2.480400 -13.150800 7.791170
-2.433600 -13.150800 7.763834
-2.386800 -13.150800 7.755562
-2.340000 -13.150800 7.734514
-2.293200 -13.150800 7.722987
-2.246400 -13.150800 7.703396
-2.199600 -13.150800 7.666159
-2.152800 -13.150800 7.653696
-2.106000 -13.150800 7.624698
-2.059200 -13.150800 7.608968
-2.012400 -13.150800 7.608968
-1.965600 -13.150800 7.579105
-1.918800 -13.150800 7.575811
-1.872000 -13.150800 7.520312
-1.825200 -13.150800 7.491968
-1.778400 -13.150800 7.478331
-1.731600 -13.150800 7.457103
-1.684800 -13.150800 7.401710
-1.638000 -13.150800 7.374126
-1.591200 -13.150800 7.356739
-1.544400 -13.150800 7.356739
-1.497600 -13.150800 7.356739
-1.450800 -13.150800 7.353066
-1.404000 -13.150800 7.345780
-1.357200 -13.150800 7.341325
-1.310400 -13.150800 7.300561
-1.263600 -13.150800 7.267490
-1.216800 -13.150800 7.206987
-1.170000 -13.150800 7.181276
-1.123200 -13.150800 7.181222
-1.076400 -13.150800 7.193651
-1.029600 -13.150800 7.181222
-0.982800 -13.150800 7.178156
-0.936000 -13.150800 7.181222
-0.889200 -13.150800 7.164957
-0.842400 -13.150800 7.162540
-0.795600 -13.150800 7.144255
-0.748800 -13.150800 7.122925
-0.702000 -13.150800 7.116651
-0.655200 -13.150800 7.093341
-0.608400 -13.150800 7.077835
-0.561600 -13.150800 7.088099
-0.514800 -13.150800 7.077707
-0.468000 -13.150800 7.070565
-0.421200 -13.150800 7.060730
-0.374400 -13.150800 7.033936
-0.327600 -13.150800 7.011410
-0.280800 -13.150800 6.990709
-0.234000 -13.150800 6.989435
-0.187200 -13.150800 6.973157
-0.140400 -13.150800 6.956148
-0.093600 -13.150800 6.957087
-0.046800 -13.150800 6.946475
0.000000 -13.150800 6.927363
0.046800 -13.150800 6.901371
0.093600 -13.150800 6.895846
0.140400 -13.150800 6.889269
0.187200 -13.150800 6.883396
0.234000 -13.150800 6.853845
0.280800 -13.150800 6.826834
0.327600 -13.150800 6.819064
0.374400 -13.150800 6.810965
0.421200 -13.150800 6.790503
0.468000 -13.150800 6.777123
0.514800 -13.150800 6.775197
0.561600 -13.150800 6.774469
0.608400 -13.150800 6.774469
0.655200 -13.150800 6.773909
0.702000 -13.150800 6.766148
0.748800 -13.150800 6.743665
0.795600 -13.150800 6.734772
0.842400 -13.150800 6.726303
0.889200 -13.150800 6.716269
0.936000 -13.150800 6.709174
0.982800 -13.150800 6.709174
1.029600 -13.150800 6.701146
1.076400 -13.150800 6.700265
1.123200 -13.150800 6.705896
1.170000 -13.150800 6.700265
1.216800 -13.150800 6.697369
1.263600 -13.150800 6.690346
1.310400 -13.150800 6.686383
1.357200 -13.150800 6.690713
1.404000 -13.150800 6.690713
1.450800 -13.150800 6.699769
1.497600 -13.150800 6.714518
1.544400 -13.150800 6.721643
1.591200 -13.150800 6.723562
1.638000 -13.150800 6.721643
1.684800 -13.150800 6.721643
1.731600 -13.150800 6.721643
1.778400 -13.150800 6.709959
1.825200 -13.150800 6.690458
1.872000 -13.150800 6.684287
1.918800 -13.150800 6.684287
1.965600 -13.150800 6.676350
2.012400 -13.150800 6.685432
2.059200 -13.150800 6.692412
2.106000 -13.150800 6.702086
2.152800 -13.150800 6.680262
2.199600 -13.150800 6.703853
2.246400 -13.150800 6.703853
2.293200 -13.150800 6.703608
2.340000 -13.150800 6.703608
2.386800 -13.150800 6.677277
2.433600 -13.150800 6.662188
2.480400 -13.150800 6.674982
2.527200 -13.150800 6.674982
2.574000 -13.150800 6.674144
2.620800 -13.150800 6.668045
2.667600 -13.150800 6.674144
2.714400 -13.150800 6.690963
2.761200 -13.150800 6.700265
2.808000 -13.150800 6.700265
2.854800 -13.150800 6.681298
2.901600 -13.150800 6.675586
2.948400 -13.150800 6.681043
2.995200 -13.150800 6.673296
3.042000 -13.150800 6.666765
3.088800 -13.150800 6.673296
3.135600 -13.150800 6.666765
3.182400 -13.150800 6.681043
3.229200 -13.150800 6.690798
3.276000 -13.150800 6.692374
3.322800 -13.150800 6.692374
3.369600 -13.150800 6.695505
3.416400 -13.150800 6.702822
3.463200 -13.150800 6.690798
3.510000 -13.150800 6.687127
3.556800 -13.150800 6.679735
3.603600 -13.150800 6.667286
3.650400 -13.150800 6.675198
3.697200 -13.150800 6.684497
3.744000 -13.150800 6.687127
3.790800 -13.150800 6.703505
3.837600 -13.150800 6.702126
3.884400 -13.150800 6.702126
3.931200 -13.150800 6.694509
3.978000 -13.150800 6.694509
4.024800 -13.150800 6.684514
4.071600 -13.150800 6.676647
4.118400 -13.150800 6.676647
4.165200 -13.150800 6.676647
4.212000 -13.150800 6.700822
4.258800 -13.150800 6.723893
4.305600 -13.150800 6.763833
4.352400 -13.150800 6.772008
4.399200 -13.150800 6.783102
4.446000 -13.150800 6.803942
4.492800 -13.150800 6.822678
4.539600 -13.150800 6.857387
4.586400 -13.150800 6.871806
4.633200 -13.150800 6.869818
4.680000 -13.150800 6.886450
4.726800 -13.150800 6.895403
4.773600 -13.150800 6.886450
4.820400 -13.150800 6.902587
4.867200 -13.150800 6.913926
4.914000 -13.150800 6.932230
4.960800 -13.150800 6.939930
5.007600 -13.150800 6.932230
5.054400 -13.150800 6.932230
5.101200 -13.150800 6.957324
5.148000 -13.150800 6.950465
5.194800 -13.150800 6.957324
5.241600 -13.150800 6.950465
5.288400 -13.150800 6.975896
5.335200 -13.150800 7.020214
5.382000 -13.150800 7.024392
5.428800 -13.150800 7.048941
5.475600 -13.150800 7.064939
5.522400 -13.150800 7.060687
5.569200 -13.150800 7.059856
5.616000 -13.150800 7.060680
5.662800 -13.150800 7.085577
5.709600 -13.150800 7.114153
5.756400 -13.150800 7.190660
5.803200 -13.150800 7.206421
5.850000 -13.150800 7.216647
5.896800 -13.150800 7.230833
5.943600 -13.150800 7.273179
5.990400 -13.150800 7.281775
6.037200 -13.150800 7.278864
6.084000 -13.150800 7.344219
6.130800 -13.150800 7.395508
6.177600 -13.150800 7.421242
6.224400 -13.150800 7.430463
6.271200 -13.150800 7.494962
6.318000 -13.150800 7.525204
6.364800 -13.150800 7.564339
6.411600 -13.150800 7.584314
6.458400 -13.150800 7.636739
6.505200 -13.150800 7.654896
6.552000 -13.150800 7.670893
6.598800 -13.150800 7.700955
6.645600 -13.150800 7.737958
6.692400 -13.150800 7.774879
6.739200 -13.150800 7.832681
6.786000 -13.150800 7.896449
6.832800 -13.150800 7.937435
6.879600 -13.150800 7.971613
6.926400 -13.150800 8.041222
6.973200 -13.150800 8.083276
7.020000 -13.150800 8.121559
7.066800 -13.150800 8.215232
7.113600 -13.150800 8.298724
7.160400 -13.150800 8.372321
7.207200 -13.150800 8.621739
7.254000 -13.150800 8.881019
7.300800 -13.150800 10.563593
7.347600 -13.150800 10.847225
7.394400 -13.150800 10.005839
7.441200 -13.150800 9.344770
7.488000 -13.150800 10.563593
7.534800 -13.150800 11.261527
7.581600 -13.150800 11.686405
7.628400 -13.150800 29.511885
7.675200 -13.150800 29.512406
7.722000 -13.150800 29.512693
13.665600 -13.150800 7.640707
13.712400 -13.150800 7.647558
13.806000 -13.150800 7.655910
13.852800 -13.150800 7.656107
13.899600 -13.150800 7.663245
14.274000 -13.150800 7.659676
14.320800 -13.150800 7.668094
14.367600 -13.150800 7.705059
14.414400 -13.150800 7.718932
16.426800 -13.150800 6.380717
16.473600 -13.150800 6.363834
17.035200 -13.150800 4.056711
17.082000 -13.150800 3.937038
17.269200 -13.150800 3.027330
18.345600 -13.150800 -2.545572
18.392400 -13.150800 -2.600845
-18.720000 -13.104000 0.000000
-18.673200 -13.104000 0.000000
-18.626400 -13.104000 0.000000
-18.579600 -13.104000 -14.916712
-18.532800 -13.104000 -14.866464
-18.486000 -13.104000 -14.843015
-18.439200 -13.104000 -14.843015
-18.392400 -13.104000 -14.839060
-18.345600 -13.104000 -14.790631
-18.298800 -13.104000 -14.784441
-18.252000 -13.104000 -14.784441
-18.205200 -13.104000 -14.784441
-18.158400 -13.104000 -14.777836
-18.111600 -13.104000 -14.753448
-18.064800 -13.104000 -14.695782
-18.018000 -13.104000 -14.656920
-17.971200 -13.104000 -14.647288
-17.924400 -13.104000 -14.633583
-17.877600 -13.104000 -14.622077
-17.830800 -13.104000 -14.620626
-17.784000 -13.104000 -14.604062
-17.737200 -13.104000 -14.596729
-17.690400 -13.104000 -14.538608
-17.643600 -13.104000 -14.527876
-17.596800 -13.104000 -14.509340
-17.550000 -13.104000 -14.459350
-17.503200 -13.104000 -14.458742
-17.456400 -13.104000 -14.452449
-17.409600 -13.104000 -14.447255
-17.362800 -13.104000 -14.421686
-17.316000 -13.104000 -14.390857
-17.269200 -13.104000 -14.366327
-17.222400 -13.104000 -14.355296
-17.175600 -13.104000 -14.319862
-17.128800 -13.104000 -14.276936
-17.082000 -13.104000 -14.270259
-17.035200 -13.104000 -14.240256
-16.988400 -13.104000 -14.239213
-16.941600 -13.104000 -14.226393
-16.894800 -13.104000 -14.196394
-16.848000 -13.104000 -14.191740
-16.801200 -13.104000 -14.196394
-16.754400 -13.104000 -14.196394
-16.707600 -13.104000 -14.173927
-16.660800 -13.104000 -14.137392
-16.614000 -13.104000 -14.091119
-16.567200 -13.104000 -14.046101
-16.520400 -13.104000 -14.001436
-16.473600 -13.104000 -13.988028
-16.426800 -13.104000 -13.907661
-16.380000 -13.104000 -13.842155
-16.333200 -13.104000 -13.750879
-15.912000 -13.104000 -11.301844
-15.865200 -13.104000 -11.111541
-15.069600 -13.104000 5.049492
-15.022800 -13.104000 5.088382
-14.976000 -13.104000 5.121677
-14.929200 -13.104000 5.160156
-14.882400 -13.104000 5.182487
-14.835600 -13.104000 5.221379
-14.788800 -13.104000 5.263429
-14.742000 -13.104000 5.297381
-14.695200 -13.104000 5.323527
-14.648400 -13.104000 5.344726
-14.601600 -13.104000 5.361149
-14.554800 -13.104000 5.373545
-14.508000 -13.104000 5.386541
-14.461200 -13.104000 5.398872
-14.414400 -13.104000 5.409089
-14.367600 -13.104000 5.418494
-14.320800 -13.104000 5.432659
-14.274000 -13.104000 5.436424
-14.227200 -13.104000 5.442770
-14.180400 -13.104000 5.456469
-14.133600 -13.104000 5.466199
-14.086800 -13.104000 5.476587
-14.040000 -13.104000 5.482402
-13.993200 -13.104000 5.493611
-13.946400 -13.104000 5.497802
-13.899600 -13.104000 5.502053
-13.852800 -13.104000 5.504251
-13.806000 -13.104000 5.514166
-13.759200 -13.104000 5.535731
-13.712400 -13.104000 5.542100
-13.665600 -13.104000 5.567293
-13.618800 -13.104000 5.610419
-13.572000 -13.104000 5.704495
-4.305600 -13.104000 9.091933
-4.258800 -13.104000 9.004104
-4.212000 -13.104000 8.972384
-4.165200 -13.104000 8.929400
-4.118400 -13.104000 8.873081
-4.071600 -13.104000 8.847227
-4.024800 -13.104000 8.771358
-3.978000 -13.104000 8.733136
-3.931200 -13.104000 8.663893
-3.884400 -13.104000 8.606757
-3.837600 -13.104000 8.597011
-3.790800 -13.104000 8.578395
-3.744000 -13.104000 8.497406
-3.697200 -13.104000 8.462686
-3.650400 -13.104000 8.436937
-3.603600 -13.104000 8.409426
-3.556800 -13.104000 8.387488
-3.510000 -13.104000 8.341429
-3.463200 -13.104000 8.295515
-3.416400 -13.104000 8.295713
-3.369600 -13.104000 8.281614
-3.322800 -13.104000 8.239069
-3.276000 -13.104000 8.170922
-3.229200 -13.104000 8.160028
-3.182400 -13.104000 8.158697
-3.135600 -13.104000 8.136969
-3.088800 -13.104000 8.104660
-3.042000 -13.104000 8.090575
-2.995200 -13.104000 8.078140
-2.948400 -13.104000 8.065183
-2.901600 -13.104000 8.024645
-2.854800 -13.104000 7.987656
-2.808000 -13.104000 7.958218
-2.761200 -13.104000 7.919211
-2.714400 -13.104000 7.891147
-2.667600 -13.104000 7.890191
-2.620800 -13.104000 7.852826
-2.574000 -13.104000 7.842184
-2.527200 -13.104000 7.842184
-2.480400 -13.104000 7.797540
-2.433600 -13.104000 7.775617
-2.386800 -13.104000 7.761288
-2.340000 -13.104000 7.734514
-2.293200 -13.104000 7.731658
-2.246400 -13.104000 7.703396
-2.199600 -13.104000 7.666159
-2.152800 -13.104000 7.652278
-2.106000 -13.104000 7.613637
-2.059200 -13.104000 7.579105
-2.012400 -13.104000 7.571667
-1.965600 -13.104000 7.536664
-1.918800 -13.104000 7.535522
-1.872000 -13.104000 7.505607
-1.825200 -13.104000 7.485756
-1.778400 -13.104000 7.467657
-1.731600 -13.104000 7.452744
-1.684800 -13.104000 7.374551
-1.638000 -13.104000 7.356415
-1.591200 -13.104000 7.350578
-1.544400 -13.104000 7.350578
-1.497600 -13.104000 7.350138
-1.450800 -13.104000 7.345351
-1.404000 -13.104000 7.334492
-1.357200 -13.104000 7.300561
-1.310400 -13.104000 7.267490
-1.263600 -13.104000 7.206987
-1.216800 -13.104000 7.176940
-1.170000 -13.104000 7.163832
-1.123200 -13.104000 7.163832
-1.076400 -13.104000 7.163832
-1.029600 -13.104000 7.147608
-0.982800 -13.104000 7.158775
-0.936000 -13.104000 7.147608
-0.889200 -13.104000 7.127894
-0.842400 -13.104000 7.127894
-0.795600 -13.104000 7.120592
-0.748800 -13.104000 7.116604
-0.702000 -13.104000 7.089850
-0.655200 -13.104000 7.086532
-0.608400 -13.104000 7.077707
-0.561600 -13.104000 7.084086
-0.514800 -13.104000 7.070764
-0.468000 -13.104000 7.067911
-0.421200 -13.104000 7.060730
-0.374400 -13.104000 7.020768
-0.327600 -13.104000 7.018129
-0.280800 -13.104000 7.008619
-0.234000 -13.104000 6.990502
-0.187200 -13.104000 6.962558
-0.140400 -13.104000 6.953231
-0.093600 -13.104000 6.953231
-0.046800 -13.104000 6.927363
0.000000 -13.104000 6.919446
0.046800 -13.104000 6.890317
0.093600 -13.104000 6.890317
0.140400 -13.104000 6.883501
0.187200 -13.104000 6.870024
0.234000 -13.104000 6.845896
0.280800 -13.104000 6.819064
0.327600 -13.104000 6.826250
0.374400 -13.104000 6.826250
0.421200 -13.104000 6.805277
0.468000 -13.104000 6.790503
0.514800 -13.104000 6.782075
0.561600 -13.104000 6.781663
0.608400 -13.104000 6.781663
0.655200 -13.104000 6.775197
0.702000 -13.104000 6.766148
0.748800 -13.104000 6.766148
0.795600 -13.104000 6.734772
0.842400 -13.104000 6.726303
0.889200 -13.104000 6.715915
0.936000 -13.104000 6.715915
0.982800 -13.104000 6.719517
1.029600 -13.104000 6.716269
1.076400 -13.104000 6.716269
1.123200 -13.104000 6.718407
1.170000 -13.104000 6.719517
1.216800 -13.104000 6.718407
1.263600 -13.104000 6.718110
1.310400 -13.104000 6.710078
1.357200 -13.104000 6.708246
1.404000 -13.104000 6.710078
1.450800 -13.104000 6.712634
1.497600 -13.104000 6.714518
1.544400 -13.104000 6.721643
1.591200 -13.104000 6.721643
1.638000 -13.104000 6.721643
1.684800 -13.104000 6.714518
1.731600 -13.104000 6.700561
1.778400 -13.104000 6.693646
1.825200 -13.104000 6.687451
1.872000 -13.104000 6.661106
1.918800 -13.104000 6.661106
1.965600 -13.104000 6.652084
2.012400 -13.104000 6.661106
2.059200 -13.104000 6.662606
2.106000 -13.104000 6.676350
2.152800 -13.104000 6.660934
2.199600 -13.104000 6.692412
2.246400 -13.104000 6.693283
2.293200 -13.104000 6.693283
2.340000 -13.104000 6.685891
2.386800 -13.104000 6.674982
2.433600 -13.104000 6.658061
2.480400 -13.104000 6.671696
2.527200 -13.104000 6.653673
2.574000 -13.104000 6.652488
2.620800 -13.104000 6.640206
2.667600 -13.104000 6.646678
2.714400 -13.104000 6.668045
2.761200 -13.104000 6.682964
2.808000 -13.104000 6.685315
2.854800 -13.104000 6.668045
2.901600 -13.104000 6.675243
2.948400 -13.104000 6.681298
2.995200 -13.104000 6.681298
3.042000 -13.104000 6.669701
3.088800 -13.104000 6.673296
3.135600 -13.104000 6.671530
3.182400 -13.104000 6.692493
3.229200 -13.104000 6.692493
3.276000 -13.104000 6.689615
3.322800 -13.104000 6.688914
3.369600 -13.104000 6.689615
3.416400 -13.104000 6.689615
3.463200 -13.104000 6.679735
3.510000 -13.104000 6.675149
3.556800 -13.104000 6.667286
3.603600 -13.104000 6.660664
3.650400 -13.104000 6.672486
3.697200 -13.104000 6.679735
3.744000 -13.104000 6.687127
3.790800 -13.104000 6.703505
3.837600 -13.104000 6.703505
3.884400 -13.104000 6.702126
3.931200 -13.104000 6.696513
3.978000 -13.104000 6.696513
4.024800 -13.104000 6.684561
4.071600 -13.104000 6.684514
4.118400 -13.104000 6.684514
4.165200 -13.104000 6.676647
4.212000 -13.104000 6.685013
4.258800 -13.104000 6.720120
4.305600 -13.104000 6.734628
4.352400 -13.104000 6.757881
4.399200 -13.104000 6.772008
4.446000 -13.104000 6.780192
4.492800 -13.104000 6.784966
4.539600 -13.104000 6.818423
4.586400 -13.104000 6.836448
4.633200 -13.104000 6.855147
4.680000 -13.104000 6.869818
4.726800 -13.104000 6.869818
4.773600 -13.104000 6.865906
4.820400 -13.104000 6.895403
4.867200 -13.104000 6.919755
4.914000 -13.104000 6.939085
4.960800 -13.104000 6.939930
5.007600 -13.104000 6.937562
5.054400 -13.104000 6.939085
5.101200 -13.104000 6.968929
5.148000 -13.104000 6.968929
5.194800 -13.104000 6.959956
5.241600 -13.104000 6.939930
5.288400 -13.104000 6.977903
5.335200 -13.104000 7.009168
5.382000 -13.104000 7.024392
5.428800 -13.104000 7.048941
5.475600 -13.104000 7.064939
5.522400 -13.104000 7.064939
5.569200 -13.104000 7.060687
5.616000 -13.104000 7.063784
5.662800 -13.104000 7.106272
5.709600 -13.104000 7.141496
5.756400 -13.104000 7.165922
5.803200 -13.104000 7.169307
5.850000 -13.104000 7.190660
5.896800 -13.104000 7.222630
5.943600 -13.104000 7.230833
5.990400 -13.104000 7.273179
6.037200 -13.104000 7.273179
6.084000 -13.104000 7.312335
6.130800 -13.104000 7.377735
6.177600 -13.104000 7.409170
6.224400 -13.104000 7.429129
6.271200 -13.104000 7.469860
6.318000 -13.104000 7.516874
6.364800 -13.104000 7.565670
6.411600 -13.104000 7.627160
6.458400 -13.104000 7.640087
6.505200 -13.104000 7.657989
6.552000 -13.104000 7.670893
6.598800 -13.104000 7.701691
6.645600 -13.104000 7.725568
6.692400 -13.104000 7.762883
6.739200 -13.104000 7.818674
6.786000 -13.104000 7.887421
6.832800 -13.104000 7.906819
6.879600 -13.104000 7.947469
6.926400 -13.104000 7.974681
6.973200 -13.104000 8.045425
7.020000 -13.104000 8.101759
7.066800 -13.104000 8.174846
7.113600 -13.104000 8.230858
7.160400 -13.104000 8.364532
7.207200 -13.104000 8.610695
7.254000 -13.104000 8.937778
7.300800 -13.104000 10.563593
7.347600 -13.104000 10.563593
7.394400 -13.104000 10.423144
7.441200 -13.104000 9.814551
7.488000 -13.104000 10.563593
7.534800 -13.104000 11.321666
7.581600 -13.104000 29.503023
7.628400 -13.104000 29.512678
7.675200 -13.104000 29.516121
7.722000 -13.104000 29.516799
13.712400 -13.104000 7.655910
13.759200 -13.104000 7.664880
13.806000 -13.104000 7.656107
13.852800 -13.104000 7.663245
14.227200 -13.104000 7.650262
14.274000 -13.104000 7.638524
14.320800 -13.104000 7.666176
16.146000 -13.104000 6.420388
17.035200 -13.104000 4.112121
17.082000 -13.104000 4.029297
18.345600 -13.104000 -2.477310
18.392400 -13.104000 -2.576097
18.439200 -13.104000 -2.686084
-18.720000 -13.057200 0.000000
-18.673200 -13.057200 0.000000
-18.626400 -13.057200 0.000000
-18.579600 -13.057200 -14.930685
-18.532800 -13.057200 -14.908718
-18.486000 -13.057200 -14.879340
-18.439200 -13.057200 -14.879340
-18.392400 -13.057200 -14.879340
-18.345600 -13.057200 -14.852132
-18.298800 -13.057200 -14.839060
-18.252000 -13.057200 -14.832687
-18.205200 -13.057200 -14.823553
-18.158400 -13.057200 -14.817381
-18.111600 -13.057200 -14.772460
-18.064800 -13.057200 -14.753448
-18.018000 -13.057200 -14.695782
-17.971200 -13.057200 -14.694000
-17.924400 -13.057200 -14.644844
-17.877600 -13.057200 -14.633583
-17.830800 -13.057200 -14.622077
-17.784000 -13.057200 -14.614526
-17.737200 -13.057200 -14.604955
-17.690400 -13.057200 -14.573758
-17.643600 -13.057200 -14.532970
-17.596800 -13.057200 -14.499780
-17.550000 -13.057200 -14.459350
-17.503200 -13.057200 -14.456123
-17.456400 -13.057200 -14.455562
-17.409600 -13.057200 -14.452449
-17.362800 -13.057200 -14.439641
-17.316000 -13.057200 -14.416693
-17.269200 -13.057200 -14.390857
-17.222400 -13.057200 -14.367497
-17.175600 -13.057200 -14.329809
-17.128800 -13.057200 -14.309842
-17.082000 -13.057200 -14.275118
-17.035200 -13.057200 -14.241796
-16.988400 -13.057200 -14.239213
-16.941600 -13.057200 -14.208341
-16.894800 -13.057200 -14.192647
-16.848000 -13.057200 -14.189719
-16.801200 -13.057200 -14.189719
-16.754400 -13.057200 -14.192647
-16.707600 -13.057200 -14.173927
-16.660800 -13.057200 -14.148197
-16.614000 -13.057200 -14.096928
-16.567200 -13.057200 -14.082153
-16.520400 -13.057200 -14.033161
-16.473600 -13.057200 -13.990957
-16.426800 -13.057200 -13.859332
-16.380000 -13.057200 -13.822753
-15.069600 -13.057200 5.081935
-15.022800 -13.057200 5.114042
-14.976000 -13.057200 5.160156
-14.929200 -13.057200 5.185668
-14.882400 -13.057200 5.221379
-14.835600 -13.057200 5.261366
-14.788800 -13.057200 5.284092
-14.742000 -13.057200 5.308194
-14.695200 -13.057200 5.336867
-14.648400 -13.057200 5.352746
-14.601600 -13.057200 5.373545
-14.554800 -13.057200 5.381616
-14.508000 -13.057200 5.398126
-14.461200 -13.057200 5.407063
-14.414400 -13.057200 5.416254
-14.367600 -13.057200 5.432659
-14.320800 -13.057200 5.436328
-14.274000 -13.057200 5.442770
-14.227200 -13.057200 5.446403
-14.180400 -13.057200 5.462210
-14.133600 -13.057200 5.471285
-14.086800 -13.057200 5.478488
-14.040000 -13.057200 5.481989
-13.993200 -13.057200 5.491840
-13.946400 -13.057200 5.497802
-13.899600 -13.057200 5.504251
-13.852800 -13.057200 5.506827
-13.806000 -13.057200 5.526096
-13.759200 -13.057200 5.538996
-13.712400 -13.057200 5.553854
-13.665600 -13.057200 5.580492
-13.618800 -13.057200 5.636625
-4.305600 -13.057200 9.091933
-4.258800 -13.057200 9.004104
-4.212000 -13.057200 8.967136
-4.165200 -13.057200 8.905272
-4.118400 -13.057200 8.860958
-4.071600 -13.057200 8.847227
-4.024800 -13.057200 8.762250
-3.978000 -13.057200 8.709889
-3.931200 -13.057200 8.658029
-3.884400 -13.057200 8.624922
-3.837600 -13.057200 8.606757
-3.790800 -13.057200 8.584072
-3.744000 -13.057200 8.532447
-3.697200 -13.057200 8.468424
-3.650400 -13.057200 8.462686
-3.603600 -13.057200 8.423180
-3.556800 -13.057200 8.388335
-3.510000 -13.057200 8.352391
-3.463200 -13.057200 8.291525
-3.416400 -13.057200 8.291525
-3.369600 -13.057200 8.281614
-3.322800 -13.057200 8.258949
-3.276000 -13.057200 8.216392
-3.229200 -13.057200 8.192831
-3.182400 -13.057200 8.174219
-3.135600 -13.057200 8.158697
-3.088800 -13.057200 8.131137
-3.042000 -13.057200 8.104224
-2.995200 -13.057200 8.092176
-2.948400 -13.057200 8.074096
-2.901600 -13.057200 8.024645
-2.854800 -13.057200 7.987656
-2.808000 -13.057200 7.974644
-2.761200 -13.057200 7.947183
-2.714400 -13.057200 7.911300
-2.667600 -13.057200 7.900675
-2.620800 -13.057200 7.854603
-2.574000 -13.057200 7.842184
-2.527200 -13.057200 7.841276
-2.480400 -13.057200 7.791170
-2.433600 -13.057200 7.778939
-2.386800 -13.057200 7.761288
-2.340000 -13.057200 7.738732
-2.293200 -13.057200 7.731658
-2.246400 -13.057200 7.692318
-2.199600 -13.057200 7.655789
-2.152800 -13.057200 7.639870
-2.106000 -13.057200 7.608968
-2.059200 -13.057200 7.570628
-2.012400 -13.057200 7.536664
-1.965600 -13.057200 7.521010
-1.918800 -13.057200 7.521010
-1.872000 -13.057200 7.491968
-1.825200 -13.057200 7.484391
-1.778400 -13.057200 7.452744
-1.731600 -13.057200 7.440763
-1.684800 -13.057200 7.362813
-1.638000 -13.057200 7.349933
-1.591200 -13.057200 7.345631
-1.544400 -13.057200 7.345631
-1.497600 -13.057200 7.345240
-1.450800 -13.057200 7.334492
-1.404000 -13.057200 7.309511
-1.357200 -13.057200 7.283929
-1.310400 -13.057200 7.255555
-1.263600 -13.057200 7.202882
-1.216800 -13.057200 7.176940
-1.170000 -13.057200 7.150254
-1.123200 -13.057200 7.142574
-1.076400 -13.057200 7.147608
-1.029600 -13.057200 7.137292
-0.982800 -13.057200 7.137292
-0.936000 -13.057200 7.127894
-0.889200 -13.057200 7.119253
-0.842400 -13.057200 7.119253
-0.795600 -13.057200 7.116281
-0.748800 -13.057200 7.089850
-0.702000 -13.057200 7.087009
-0.655200 -13.057200 7.084086
-0.608400 -13.057200 7.077707
-0.561600 -13.057200 7.077707
-0.514800 -13.057200 7.070764
-0.468000 -13.057200 7.066755
-0.421200 -13.057200 7.060730
-0.374400 -13.057200 7.057412
-0.327600 -13.057200 7.018129
-0.280800 -13.057200 6.990502
-0.234000 -13.057200 6.987467
-0.187200 -13.057200 6.953091
-0.140400 -13.057200 6.953091
-0.093600 -13.057200 6.953091
-0.046800 -13.057200 6.928663
0.000000 -13.057200 6.922423
0.046800 -13.057200 6.891191
0.093600 -13.057200 6.895846
0.140400 -13.057200 6.883501
0.187200 -13.057200 6.870024
0.234000 -13.057200 6.842122
0.280800 -13.057200 6.816658
0.327600 -13.057200 6.819064
0.374400 -13.057200 6.826250
0.421200 -13.057200 6.805277
0.468000 -13.057200 6.790503
0.514800 -13.057200 6.790503
0.561600 -13.057200 6.782075
0.608400 -13.057200 6.782075
0.655200 -13.057200 6.774469
0.702000 -13.057200 6.765168
0.748800 -13.057200 6.765168
0.795600 -13.057200 6.743360
0.842400 -13.057200 6.734017
0.889200 -13.057200 6.726303
0.936000 -13.057200 6.721876
0.982800 -13.057200 6.733474
1.029600 -13.057200 6.726303
1.076400 -13.057200 6.722102
1.123200 -13.057200 6.719517
1.170000 -13.057200 6.722102
1.216800 -13.057200 6.719517
1.263600 -13.057200 6.719517
1.310400 -13.057200 6.718110
1.357200 -13.057200 6.710078
1.404000 -13.057200 6.712318
1.450800 -13.057200 6.718110
1.497600 -13.057200 6.715063
1.544400 -13.057200 6.721643
1.591200 -13.057200 6.721643
1.638000 -13.057200 6.715063
1.684800 -13.057200 6.714518
1.731600 -13.057200 6.700561
1.778400 -13.057200 6.690458
1.825200 -13.057200 6.690457
1.872000 -13.057200 6.672693
1.918800 -13.057200 6.657587
1.965600 -13.057200 6.650927
2.012400 -13.057200 6.637764
2.059200 -13.057200 6.657587
2.106000 -13.057200 6.654363
2.152800 -13.057200 6.639913
2.199600 -13.057200 6.662188
2.246400 -13.057200 6.685891
2.293200 -13.057200 6.693283
2.340000 -13.057200 6.681662
2.386800 -13.057200 6.671696
2.433600 -13.057200 6.653673
2.480400 -13.057200 6.670178
2.527200 -13.057200 6.661513
2.574000 -13.057200 6.653673
2.620800 -13.057200 6.648216
2.667600 -13.057200 6.654503
2.714400 -13.057200 6.670178
2.761200 -13.057200 6.682964
2.808000 -13.057200 6.681298
2.854800 -13.057200 6.657095
2.901600 -13.057200 6.654503
2.948400 -13.057200 6.658864
2.995200 -13.057200 6.666765
3.042000 -13.057200 6.658864
3.088800 -13.057200 6.669701
3.135600 -13.057200 6.671530
3.182400 -13.057200 6.692493
3.229200 -13.057200 6.693349
3.276000 -13.057200 6.688914
3.322800 -13.057200 6.675149
3.369600 -13.057200 6.688914
3.416400 -13.057200 6.682528
3.463200 -13.057200 6.674297
3.510000 -13.057200 6.672486
3.556800 -13.057200 6.660498
3.603600 -13.057200 6.660498
3.650400 -13.057200 6.682528
3.697200 -13.057200 6.688859
3.744000 -13.057200 6.703505
3.790800 -13.057200 6.711345
3.837600 -13.057200 6.711533
3.884400 -13.057200 6.703505
3.931200 -13.057200 6.713135
3.978000 -13.057200 6.714331
4.024800 -13.057200 6.702126
4.071600 -13.057200 6.700822
4.118400 -13.057200 6.713135
4.165200 -13.057200 6.717016
4.212000 -13.057200 6.721149
4.258800 -13.057200 6.723893
4.305600 -13.057200 6.748197
4.352400 -13.057200 6.748197
4.399200 -13.057200 6.757881
4.446000 -13.057200 6.757881
4.492800 -13.057200 6.769524
4.539600 -13.057200 6.784966
4.586400 -13.057200 6.786330
4.633200 -13.057200 6.813756
4.680000 -13.057200 6.855147
4.726800 -13.057200 6.869818
4.773600 -13.057200 6.877425
4.820400 -13.057200 6.902587
4.867200 -13.057200 6.926392
4.914000 -13.057200 6.939085
4.960800 -13.057200 6.939930
5.007600 -13.057200 6.932230
5.054400 -13.057200 6.939085
5.101200 -13.057200 6.959956
5.148000 -13.057200 6.959956
5.194800 -13.057200 6.959956
5.241600 -13.057200 6.968929
5.288400 -13.057200 6.980069
5.335200 -13.057200 7.020214
5.382000 -13.057200 7.034591
5.428800 -13.057200 7.048941
5.475600 -13.057200 7.060687
5.522400 -13.057200 7.060687
5.569200 -13.057200 7.060680
5.616000 -13.057200 7.060687
5.662800 -13.057200 7.090643
5.709600 -13.057200 7.115839
5.756400 -13.057200 7.145162
5.803200 -13.057200 7.146693
5.850000 -13.057200 7.176656
5.896800 -13.057200 7.220973
5.943600 -13.057200 7.230833
5.990400 -13.057200 7.262942
6.037200 -13.057200 7.273179
6.084000 -13.057200 7.305597
6.130800 -13.057200 7.377735
6.177600 -13.057200 7.409170
6.224400 -13.057200 7.421242
6.271200 -13.057200 7.440198
6.318000 -13.057200 7.457191
6.364800 -13.057200 7.556939
6.411600 -13.057200 7.594512
6.458400 -13.057200 7.636739
6.505200 -13.057200 7.640087
6.552000 -13.057200 7.669535
6.598800 -13.057200 7.695676
6.645600 -13.057200 7.713820
6.692400 -13.057200 7.757142
6.739200 -13.057200 7.807451
6.786000 -13.057200 7.843816
6.832800 -13.057200 7.885191
6.879600 -13.057200 7.905407
6.926400 -13.057200 7.912136
6.973200 -13.057200 7.974191
7.020000 -13.057200 8.064818
7.066800 -13.057200 8.121559
7.113600 -13.057200 8.210564
7.160400 -13.057200 8.298307
7.207200 -13.057200 8.486991
7.254000 -13.057200 8.937778
7.300800 -13.057200 10.512148
7.347600 -13.057200 10.423144
7.394400 -13.057200 10.005839
7.441200 -13.057200 9.814551
7.488000 -13.057200 10.512148
7.534800 -13.057200 10.962145
7.581600 -13.057200 11.686405
7.628400 -13.057200 29.516130
7.675200 -13.057200 29.518886
7.722000 -13.057200 29.519959
13.712400 -13.057200 7.664880
13.759200 -13.057200 7.672306
13.806000 -13.057200 7.670925
13.852800 -13.057200 7.670925
14.040000 -13.057200 7.656107
14.180400 -13.057200 7.636531
14.227200 -13.057200 7.650262
14.274000 -13.057200 7.638524
14.882400 -13.057200 7.751562
14.929200 -13.057200 7.748737
14.976000 -13.057200 7.736137
16.099200 -13.057200 6.398145
16.146000 -13.057200 6.414043
18.392400 -13.057200 -2.564664
18.439200 -13.057200 -2.735859
18.486000 -13.057200 -2.840386
-18.720000 -13.010400 0.000000
-18.673200 -13.010400 0.000000
-18.626400 -13.010400 0.000000
-18.579600 -13.010400 -14.962756
-18.532800 -13.010400 -14.947608
-18.486000 -13.010400 -14.923757
-18.439200 -13.010400 -14.916712
-18.392400 -13.010400 -14.914826
-18.345600 -13.010400 -14.895009
-18.298800 -13.010400 -14.885571
-18.252000 -13.010400 -14.879340
-18.205200 -13.010400 -14.879340
-18.158400 -13.010400 -14.849148
-18.111600 -13.010400 -14.817381
-18.064800 -13.010400 -14.772460
-18.018000 -13.010400 -14.763765
-17.971200 -13.010400 -14.753448
-17.924400 -13.010400 -14.725127
-17.877600 -13.010400 -14.694000
-17.830800 -13.010400 -14.662087
-17.784000 -13.010400 -14.622077
-17.737200 -13.010400 -14.618812
-17.690400 -13.010400 -14.609648
-17.643600 -13.010400 -14.589822
-17.596800 -13.010400 -14.559835
-17.550000 -13.010400 -14.505479
-17.503200 -13.010400 -14.505479
-17.456400 -13.010400 -14.483155
-17.409600 -13.010400 -14.458742
-17.362800 -13.010400 -14.453659
-17.316000 -13.010400 -14.447255
-17.269200 -13.010400 -14.402549
-17.222400 -13.010400 -14.374317
-17.175600 -13.010400 -14.355296
-17.128800 -13.010400 -14.329809
-17.082000 -13.010400 -14.323651
-17.035200 -13.010400 -14.269097
-16.988400 -13.010400 -14.241796
-16.941600 -13.010400 -14.240256
-16.894800 -13.010400 -14.208341
-16.848000 -13.010400 -14.196394
-16.801200 -13.010400 -14.196394
-16.754400 -13.010400 -14.196394
-16.707600 -13.010400 -14.173927
-16.660800 -13.010400 -14.148197
-16.614000 -13.010400 -14.102591
-16.567200 -13.010400 -14.091119
-16.520400 -13.010400 -14.036350
-16.473600 -13.010400 -13.990957
-16.426800 -13.010400 -13.859332
-16.380000 -13.010400 -13.807861
-15.116400 -13.010400 5.023841
-15.069600 -13.010400 5.092228
-15.022800 -13.010400 5.145197
-14.976000 -13.010400 5.177050
-14.929200 -13.010400 5.220217
-14.882400 -13.010400 5.248285
-14.835600 -13.010400 5.278296
-14.788800 -13.010400 5.297381
-14.742000 -13.010400 5.330487
-14.695200 -13.010400 5.351489
-14.648400 -13.010400 5.373545
-14.601600 -13.010400 5.381084
-14.554800 -13.010400 5.394464
-14.508000 -13.010400 5.403019
-14.461200 -13.010400 5.409089
-14.414400 -13.010400 5.418494
-14.367600 -13.010400 5.433044
-14.320800 -13.010400 5.438964
-14.274000 -13.010400 5.440697
-14.227200 -13.010400 5.446403
-14.180400 -13.010400 5.462210
-14.133600 -13.010400 5.467691
-14.086800 -13.010400 5.470071
-14.040000 -13.010400 5.476587
-13.993200 -13.010400 5.487548
-13.946400 -13.010400 5.497802
-13.899600 -13.010400 5.505054
-13.852800 -13.010400 5.506860
-13.806000 -13.010400 5.526096
-13.759200 -13.010400 5.539023
-13.712400 -13.010400 5.567293
-13.665600 -13.010400 5.601984
-4.305600 -13.010400 9.091933
-4.258800 -13.010400 9.006481
-4.212000 -13.010400 8.967136
-4.165200 -13.010400 8.911602
-4.118400 -13.010400 8.860958
-4.071600 -13.010400 8.847227
-4.024800 -13.010400 8.762250
-3.978000 -13.010400 8.709889
-3.931200 -13.010400 8.680462
-3.884400 -13.010400 8.637642
-3.837600 -13.010400 8.621637
-3.790800 -13.010400 8.599109
-3.744000 -13.010400 8.571730
-3.697200 -13.010400 8.484936
-3.650400 -13.010400 8.483870
-3.603600 -13.010400 8.430659
-3.556800 -13.010400 8.405191
-3.510000 -13.010400 8.381689
-3.463200 -13.010400 8.341429
-3.416400 -13.010400 8.338578
-3.369600 -13.010400 8.282144
-3.322800 -13.010400 8.274088
-3.276000 -13.010400 8.239069
-3.229200 -13.010400 8.231074
-3.182400 -13.010400 8.216392
-3.135600 -13.010400 8.162727
-3.088800 -13.010400 8.145450
-3.042000 -13.010400 8.104660
-2.995200 -13.010400 8.092176
-2.948400 -13.010400 8.065183
-2.901600 -13.010400 8.024188
-2.854800 -13.010400 7.992029
-2.808000 -13.010400 7.980814
-2.761200 -13.010400 7.974644
-2.714400 -13.010400 7.929329
-2.667600 -13.010400 7.910209
-2.620800 -13.010400 7.872756
-2.574000 -13.010400 7.831326
-2.527200 -13.010400 7.829170
-2.480400 -13.010400 7.788221
-2.433600 -13.010400 7.775473
-2.386800 -13.010400 7.756458
-2.340000 -13.010400 7.738732
-2.293200 -13.010400 7.722987
-2.246400 -13.010400 7.684413
-2.199600 -13.010400 7.650142
-2.152800 -13.010400 7.579105
-2.106000 -13.010400 7.526403
-2.059200 -13.010400 7.511718
-2.012400 -13.010400 7.511055
-1.965600 -13.010400 7.502200
-1.918800 -13.010400 7.491968
-1.872000 -13.010400 7.484391
-1.825200 -13.010400 7.432033
-1.778400 -13.010400 7.432033
-1.731600 -13.010400 7.375445
-1.684800 -13.010400 7.349933
-1.638000 -13.010400 7.334492
-1.591200 -13.010400 7.333855
-1.544400 -13.010400 7.334492
-1.497600 -13.010400 7.320502
-1.450800 -13.010400 7.318001
-1.404000 -13.010400 7.293411
-1.357200 -13.010400 7.263553
-1.310400 -13.010400 7.220639
-1.263600 -13.010400 7.196245
-1.216800 -13.010400 7.163832
-1.170000 -13.010400 7.142574
-1.123200 -13.010400 7.136491
-1.076400 -13.010400 7.147608
-1.029600 -13.010400 7.137292
-0.982800 -13.010400 7.136491
-0.936000 -13.010400 7.125487
-0.889200 -13.010400 7.116281
-0.842400 -13.010400 7.116651
-0.795600 -13.010400 7.115330
-0.748800 -13.010400 7.089850
-0.702000 -13.010400 7.087009
-0.655200 -13.010400 7.084086
-0.608400 -13.010400 7.084086
-0.561600 -13.010400 7.083523
-0.514800 -13.010400 7.070565
-0.468000 -13.010400 7.060730
-0.421200 -13.010400 7.057412
-0.374400 -13.010400 7.018129
-0.327600 -13.010400 7.008619
-0.280800 -13.010400 6.987467
-0.234000 -13.010400 6.956148
-0.187200 -13.010400 6.938839
-0.140400 -13.010400 6.926118
-0.093600 -13.010400 6.928663
-0.046800 -13.010400 6.925444
0.000000 -13.010400 6.919117
0.046800 -13.010400 6.887445
0.093600 -13.010400 6.891191
0.140400 -13.010400 6.877613
0.187200 -13.010400 6.863158
0.234000 -13.010400 6.856030
0.280800 -13.010400 6.836767
0.327600 -13.010400 6.838481
0.374400 -13.010400 6.838481
0.421200 -13.010400 6.829526
0.468000 -13.010400 6.826250
0.514800 -13.010400 6.816658
0.561600 -13.010400 6.803645
0.608400 -13.010400 6.797514
0.655200 -13.010400 6.782075
0.702000 -13.010400 6.765168
0.748800 -13.010400 6.750566
0.795600 -13.010400 6.743665
0.842400 -13.010400 6.740261
0.889200 -13.010400 6.726303
0.936000 -13.010400 6.726303
0.982800 -13.010400 6.743360
1.029600 -13.010400 6.733474
1.076400 -13.010400 6.726303
1.123200 -13.010400 6.722001
1.170000 -13.010400 6.728943
1.216800 -13.010400 6.733474
1.263600 -13.010400 6.733474
1.310400 -13.010400 6.722001
1.357200 -13.010400 6.708246
1.404000 -13.010400 6.712318
1.450800 -13.010400 6.715063
1.497600 -13.010400 6.708246
1.544400 -13.010400 6.708246
1.591200 -13.010400 6.700561
1.638000 -13.010400 6.708246
1.684800 -13.010400 6.706803
1.731600 -13.010400 6.690458
1.778400 -13.010400 6.687451
1.825200 -13.010400 6.687451
1.872000 -13.010400 6.654363
1.918800 -13.010400 6.650927
1.965600 -13.010400 6.632009
2.012400 -13.010400 6.637764
2.059200 -13.010400 6.654363
2.106000 -13.010400 6.654363
2.152800 -13.010400 6.651044
2.199600 -13.010400 6.662188
2.246400 -13.010400 6.685891
2.293200 -13.010400 6.685891
2.340000 -13.010400 6.671696
2.386800 -13.010400 6.661513
2.433600 -13.010400 6.652488
2.480400 -13.010400 6.653673
2.527200 -13.010400 6.652488
2.574000 -13.010400 6.647647
2.620800 -13.010400 6.640697
2.667600 -13.010400 6.654126
2.714400 -13.010400 6.675243
2.761200 -13.010400 6.678433
2.808000 -13.010400 6.681298
2.854800 -13.010400 6.657095
2.901600 -13.010400 6.654126
2.948400 -13.010400 6.650628
2.995200 -13.010400 6.657095
3.042000 -13.010400 6.650628
3.088800 -13.010400 6.669701
3.135600 -13.010400 6.671530
3.182400 -13.010400 6.688914
3.229200 -13.010400 6.692493
3.276000 -13.010400 6.683088
3.322800 -13.010400 6.674297
3.369600 -13.010400 6.688914
3.416400 -13.010400 6.675149
3.463200 -13.010400 6.674297
3.510000 -13.010400 6.672486
3.556800 -13.010400 6.672486
3.603600 -13.010400 6.680679
3.650400 -13.010400 6.684497
3.697200 -13.010400 6.699730
3.744000 -13.010400 6.711533
3.790800 -13.010400 6.725997
3.837600 -13.010400 6.725997
3.884400 -13.010400 6.713135
3.931200 -13.010400 6.715332
3.978000 -13.010400 6.715332
4.024800 -13.010400 6.714331
4.071600 -13.010400 6.713135
4.118400 -13.010400 6.715332
4.165200 -13.010400 6.721149
4.212000 -13.010400 6.721149
4.258800 -13.010400 6.723893
4.305600 -13.010400 6.748197
4.352400 -13.010400 6.746245
4.399200 -13.010400 6.748197
4.446000 -13.010400 6.751594
4.492800 -13.010400 6.759427
4.539600 -13.010400 6.781855
4.586400 -13.010400 6.783102
4.633200 -13.010400 6.786794
4.680000 -13.010400 6.818504
4.726800 -13.010400 6.849905
4.773600 -13.010400 6.867744
4.820400 -13.010400 6.895403
4.867200 -13.010400 6.913926
4.914000 -13.010400 6.937562
4.960800 -13.010400 6.937562
5.007600 -13.010400 6.913221
5.054400 -13.010400 6.931365
5.101200 -13.010400 6.968929
5.148000 -13.010400 6.971011
5.194800 -13.010400 6.968929
5.241600 -13.010400 6.971011
5.288400 -13.010400 7.007262
5.335200 -13.010400 7.034591
5.382000 -13.010400 7.053039
5.428800 -13.010400 7.065424
5.475600 -13.010400 7.092757
5.522400 -13.010400 7.092412
5.569200 -13.010400 7.090643
5.616000 -13.010400 7.085577
5.662800 -13.010400 7.106272
5.709600 -13.010400 7.115839
5.756400 -13.010400 7.138362
5.803200 -13.010400 7.145162
5.850000 -13.010400 7.171375
5.896800 -13.010400 7.203368
5.943600 -13.010400 7.225137
5.990400 -13.010400 7.251240
6.037200 -13.010400 7.262942
6.084000 -13.010400 7.284668
6.130800 -13.010400 7.350809
6.177600 -13.010400 7.390232
6.224400 -13.010400 7.407468
6.271200 -13.010400 7.429129
6.318000 -13.010400 7.440198
6.364800 -13.010400 7.477224
6.411600 -13.010400 7.598856
6.458400 -13.010400 7.636739
6.505200 -13.010400 7.638568
6.552000 -13.010400 7.665124
6.598800 -13.010400 7.692732
6.645600 -13.010400 7.695676
6.692400 -13.010400 7.737958
6.739200 -13.010400 7.796769
6.786000 -13.010400 7.843816
6.832800 -13.010400 7.884050
6.879600 -13.010400 7.887421
6.926400 -13.010400 7.906819
6.973200 -13.010400 7.947469
7.020000 -13.010400 8.009770
7.066800 -13.010400 8.080963
7.113600 -13.010400 8.164821
7.160400 -13.010400 8.210564
7.207200 -13.010400 8.370959
7.254000 -13.010400 9.213550
7.300800 -13.010400 10.563593
7.347600 -13.010400 10.512148
7.394400 -13.010400 10.423144
7.441200 -13.010400 10.512148
7.488000 -13.010400 10.962145
7.534800 -13.010400 11.442565
7.581600 -13.010400 29.516799
7.628400 -13.010400 29.517664
7.675200 -13.010400 29.519959
13.291200 -13.010400 7.631209
13.338000 -13.010400 7.607421
13.806000 -13.010400 7.672306
13.852800 -13.010400 7.667913
13.899600 -13.010400 7.670925
13.993200 -13.010400 7.656107
14.040000 -13.010400 7.656107
14.086800 -13.010400 7.653342
14.133600 -13.010400 7.659676
14.180400 -13.010400 7.650262
14.227200 -13.010400 7.650262
14.274000 -13.010400 7.636531
14.554800 -13.010400 7.743360
14.601600 -13.010400 7.755681
14.882400 -13.010400 7.759270
14.929200 -13.010400 7.748932
14.976000 -13.010400 7.740241
16.099200 -13.010400 6.395929
17.035200 -13.010400 4.361603
17.082000 -13.010400 4.116361
17.456400 -13.010400 2.642879
17.737200 -13.010400 1.204591
17.784000 -13.010400 0.963146
-18.720000 -12.963600 0.000000
-18.673200 -12.963600 0.000000
-18.626400 -12.963600 0.000000
-18.579600 -12.963600 -14.967970
-18.532800 -12.963600 -14.965517
-18.486000 -12.963600 -14.953331
-18.439200 -12.963600 -14.941285
-18.392400 -12.963600 -14.931007
-18.345600 -12.963600 -14.930685
-18.298800 -12.963600 -14.923757
-18.252000 -12.963600 -14.923757
-18.205200 -12.963600 -14.919697
-18.158400 -12.963600 -14.914826
-18.111600 -12.963600 -14.875910
-18.064800 -12.963600 -14.828957
-18.018000 -12.963600 -14.789742
-17.971200 -12.963600 -14.772460
-17.924400 -12.963600 -14.765311
-17.877600 -12.963600 -14.743738
-17.830800 -12.963600 -14.704646
-17.784000 -12.963600 -14.676558
-17.737200 -12.963600 -14.659465
-17.690400 -12.963600 -14.666416
-17.643600 -12.963600 -14.623331
-17.596800 -12.963600 -14.598611
-17.550000 -12.963600 -14.566614
-17.503200 -12.963600 -14.531517
-17.456400 -12.963600 -14.527705
-17.409600 -12.963600 -14.518191
-17.362800 -12.963600 -14.483155
-17.316000 -12.963600 -14.455631
-17.269200 -12.963600 -14.447255
-17.222400 -12.963600 -14.390857
-17.175600 -12.963600 -14.366327
-17.128800 -12.963600 -14.343104
-17.082000 -12.963600 -14.329809
-17.035200 -12.963600 -14.317080
-16.988400 -12.963600 -14.269097
-16.941600 -12.963600 -14.269097
-16.894800 -12.963600 -14.240256
-16.848000 -12.963600 -14.230970
-16.801200 -12.963600 -14.211636
-16.754400 -12.963600 -14.207687
-16.707600 -12.963600 -14.184589
-16.660800 -12.963600 -14.149790
-16.614000 -12.963600 -14.119307
-16.567200 -12.963600 -14.105370
-16.520400 -12.963600 -14.052360
-16.473600 -12.963600 -14.024785
-16.426800 -12.963600 -13.916879
-15.163200 -12.963600 5.016588
-15.116400 -12.963600 5.090711
-15.069600 -12.963600 5.139893
-15.022800 -12.963600 5.177050
-14.976000 -12.963600 5.198513
-14.929200 -12.963600 5.238450
-14.882400 -12.963600 5.261366
-14.835600 -12.963600 5.284892
-14.788800 -12.963600 5.318954
-14.742000 -12.963600 5.344999
-14.695200 -12.963600 5.376318
-14.648400 -12.963600 5.380582
-14.601600 -12.963600 5.384083
-14.554800 -12.963600 5.399005
-14.508000 -12.963600 5.409089
-14.461200 -12.963600 5.418583
-14.414400 -12.963600 5.424888
-14.367600 -12.963600 5.433044
-14.320800 -12.963600 5.435756
-14.274000 -12.963600 5.438881
-14.227200 -12.963600 5.440217
-14.180400 -12.963600 5.458981
-14.133600 -12.963600 5.464921
-14.086800 -12.963600 5.466199
-14.040000 -12.963600 5.471645
-13.993200 -12.963600 5.485985
-13.946400 -12.963600 5.495441
-13.899600 -12.963600 5.505054
-13.852800 -12.963600 5.506860
-13.806000 -12.963600 5.535731
-13.759200 -12.963600 5.557573
-13.712400 -12.963600 5.581518
-13.665600 -12.963600 5.618147
-4.305600 -12.963600 9.132223
-4.258800 -12.963600 9.057003
-4.212000 -12.963600 8.974678
-4.165200 -12.963600 8.929400
-4.118400 -12.963600 8.882555
-4.071600 -12.963600 8.851258
-4.024800 -12.963600 8.811061
-3.978000 -12.963600 8.723162
-3.931200 -12.963600 8.697097
-3.884400 -12.963600 8.650771
-3.837600 -12.963600 8.624922
-3.790800 -12.963600 8.599109
-3.744000 -12.963600 8.567102
-3.697200 -12.963600 8.532447
-3.650400 -12.963600 8.496629
-3.603600 -12.963600 8.457873
-3.556800 -12.963600 8.423180
-3.510000 -12.963600 8.405191
-3.463200 -12.963600 8.381689
-3.416400 -12.963600 8.363264
-3.369600 -12.963600 8.292579
-3.322800 -12.963600 8.282144
-3.276000 -12.963600 8.274088
-3.229200 -12.963600 8.267951
-3.182400 -12.963600 8.231074
-3.135600 -12.963600 8.192831
-3.088800 -12.963600 8.147743
-3.042000 -12.963600 8.107516
-2.995200 -12.963600 8.091040
-2.948400 -12.963600 8.050796
-2.901600 -12.963600 8.015266
-2.854800 -12.963600 7.980814
-2.808000 -12.963600 7.979599
-2.761200 -12.963600 7.966109
-2.714400 -12.963600 7.929329
-2.667600 -12.963600 7.910209
-2.620800 -12.963600 7.852826
-2.574000 -12.963600 7.819170
-2.527200 -12.963600 7.817447
-2.480400 -12.963600 7.788221
-2.433600 -12.963600 7.775496
-2.386800 -12.963600 7.773517
-2.340000 -12.963600 7.738732
-2.293200 -12.963600 7.692318
-2.246400 -12.963600 7.681229
-2.199600 -12.963600 7.578596
-2.152800 -12.963600 7.570628
-2.106000 -12.963600 7.512078
-2.059200 -12.963600 7.509528
-2.012400 -12.963600 7.505121
-1.965600 -12.963600 7.486942
-1.918800 -12.963600 7.486942
-1.872000 -12.963600 7.475129
-1.825200 -12.963600 7.429475
-1.778400 -12.963600 7.426399
-1.731600 -12.963600 7.356415
-1.684800 -12.963600 7.347396
-1.638000 -12.963600 7.346474
-1.591200 -12.963600 7.345351
-1.544400 -12.963600 7.334492
-1.497600 -12.963600 7.300561
-1.450800 -12.963600 7.300561
-1.404000 -12.963600 7.281085
-1.357200 -12.963600 7.255555
-1.310400 -12.963600 7.206987
-1.263600 -12.963600 7.180120
-1.216800 -12.963600 7.149636
-1.170000 -12.963600 7.137292
-1.123200 -12.963600 7.128784
-1.076400 -12.963600 7.147608
-1.029600 -12.963600 7.128784
-0.982800 -12.963600 7.128784
-0.936000 -12.963600 7.125487
-0.889200 -12.963600 7.120592
-0.842400 -12.963600 7.119253
-0.795600 -12.963600 7.116281
-0.748800 -12.963600 7.089850
-0.702000 -12.963600 7.087009
-0.655200 -12.963600 7.087009
-0.608400 -12.963600 7.083523
-0.561600 -12.963600 7.076841
-0.514800 -12.963600 7.070565
-0.468000 -12.963600 7.057412
-0.421200 -12.963600 7.034362
-0.374400 -12.963600 7.016779
-0.327600 -12.963600 6.988631
-0.280800 -12.963600 6.956148
-0.234000 -12.963600 6.930683
-0.187200 -12.963600 6.925444
-0.140400 -12.963600 6.921576
-0.093600 -12.963600 6.922518
-0.046800 -12.963600 6.921576
0.000000 -12.963600 6.892425
0.046800 -12.963600 6.889576
0.093600 -12.963600 6.896629
0.140400 -12.963600 6.882639
0.187200 -12.963600 6.871180
0.234000 -12.963600 6.862643
0.280800 -12.963600 6.842122
0.327600 -12.963600 6.842083
0.374400 -12.963600 6.842122
0.421200 -12.963600 6.842083
0.468000 -12.963600 6.842083
0.514800 -12.963600 6.816658
0.561600 -12.963600 6.809869
0.608400 -12.963600 6.809073
0.655200 -12.963600 6.809073
0.702000 -12.963600 6.781273
0.748800 -12.963600 6.766448
0.795600 -12.963600 6.750566
0.842400 -12.963600 6.749236
0.889200 -12.963600 6.740261
0.936000 -12.963600 6.740261
0.982800 -12.963600 6.743360
1.029600 -12.963600 6.733474
1.076400 -12.963600 6.722001
1.123200 -12.963600 6.718407
1.170000 -12.963600 6.719517
1.216800 -12.963600 6.724513
1.263600 -12.963600 6.728943
1.310400 -12.963600 6.718407
1.357200 -12.963600 6.708246
1.404000 -12.963600 6.712318
1.450800 -12.963600 6.721643
1.497600 -12.963600 6.708246
1.544400 -12.963600 6.708246
1.591200 -12.963600 6.693108
1.638000 -12.963600 6.700561
1.684800 -12.963600 6.693646
1.731600 -12.963600 6.690458
1.778400 -12.963600 6.684287
1.825200 -12.963600 6.684287
1.872000 -12.963600 6.654363
1.918800 -12.963600 6.650927
1.965600 -12.963600 6.632009
2.012400 -12.963600 6.637764
2.059200 -12.963600 6.657587
2.106000 -12.963600 6.662291
2.152800 -12.963600 6.660934
2.199600 -12.963600 6.680422
2.246400 -12.963600 6.693283
2.293200 -12.963600 6.703916
2.340000 -12.963600 6.685891
2.386800 -12.963600 6.661513
2.433600 -12.963600 6.652488
2.480400 -12.963600 6.652488
2.527200 -12.963600 6.647647
2.574000 -12.963600 6.640697
2.620800 -12.963600 6.640697
2.667600 -12.963600 6.646603
2.714400 -12.963600 6.674654
2.761200 -12.963600 6.674654
2.808000 -12.963600 6.678433
2.854800 -12.963600 6.670032
2.901600 -12.963600 6.658864
2.948400 -12.963600 6.670032
2.995200 -12.963600 6.678433
3.042000 -12.963600 6.670032
3.088800 -12.963600 6.685327
3.135600 -12.963600 6.688914
3.182400 -12.963600 6.694821
3.229200 -12.963600 6.694821
3.276000 -12.963600 6.689615
3.322800 -12.963600 6.688914
3.369600 -12.963600 6.694821
3.416400 -12.963600 6.682212
3.463200 -12.963600 6.674297
3.510000 -12.963600 6.672486
3.556800 -12.963600 6.676719
3.603600 -12.963600 6.682212
3.650400 -12.963600 6.696708
3.697200 -12.963600 6.703505
3.744000 -12.963600 6.725997
3.790800 -12.963600 6.726358
3.837600 -12.963600 6.727045
3.884400 -12.963600 6.725997
3.931200 -12.963600 6.727045
3.978000 -12.963600 6.717016
4.024800 -12.963600 6.717016
4.071600 -12.963600 6.715332
4.118400 -12.963600 6.721670
4.165200 -12.963600 6.734628
4.212000 -12.963600 6.734628
4.258800 -12.963600 6.734628
4.305600 -12.963600 6.757881
4.352400 -12.963600 6.753787
4.399200 -12.963600 6.757881
4.446000 -12.963600 6.757881
4.492800 -12.963600 6.763833
4.539600 -12.963600 6.781855
4.586400 -12.963600 6.783102
4.633200 -12.963600 6.786794
4.680000 -12.963600 6.819762
4.726800 -12.963600 6.825612
4.773600 -12.963600 6.847490
4.820400 -12.963600 6.886450
4.867200 -12.963600 6.897719
4.914000 -12.963600 6.913221
4.960800 -12.963600 6.913221
5.007600 -12.963600 6.908735
5.054400 -12.963600 6.926392
5.101200 -12.963600 6.939085
5.148000 -12.963600 6.941615
5.194800 -12.963600 6.941615
5.241600 -12.963600 6.968929
5.288400 -12.963600 7.007262
5.335200 -12.963600 7.039765
5.382000 -12.963600 7.059014
5.428800 -12.963600 7.073110
5.475600 -12.963600 7.120236
5.522400 -12.963600 7.092757
5.569200 -12.963600 7.092757
5.616000 -12.963600 7.114153
5.662800 -12.963600 7.114153
5.709600 -12.963600 7.116134
5.756400 -12.963600 7.133001
5.803200 -12.963600 7.145162
5.850000 -12.963600 7.171375
5.896800 -12.963600 7.190660
5.943600 -12.963600 7.220973
5.990400 -12.963600 7.227364
6.037200 -12.963600 7.238793
6.084000 -12.963600 7.284087
6.130800 -12.963600 7.315813
6.177600 -12.963600 7.387649
6.224400 -12.963600 7.407468
6.271200 -12.963600 7.425926
6.318000 -12.963600 7.440198
6.364800 -12.963600 7.477224
6.411600 -12.963600 7.575277
6.458400 -12.963600 7.590136
6.505200 -12.963600 7.598856
6.552000 -12.963600 7.638568
6.598800 -12.963600 7.661403
6.645600 -12.963600 7.661403
6.692400 -12.963600 7.705891
6.739200 -12.963600 7.769320
6.786000 -12.963600 7.838293
6.832800 -12.963600 7.860639
6.879600 -12.963600 7.885217
6.926400 -12.963600 7.886382
6.973200 -12.963600 7.918197
7.020000 -12.963600 7.941128
7.066800 -12.963600 8.034327
7.113600 -12.963600 8.104812
7.160400 -12.963600 8.174846
7.207200 -12.963600 8.298307
7.254000 -12.963600 8.757845
7.300800 -12.963600 10.423144
7.347600 -12.963600 10.300684
7.394400 -12.963600 10.005839
7.441200 -12.963600 10.423144
7.488000 -12.963600 10.789782
7.534800 -12.963600 11.463010
7.581600 -12.963600 29.522575
7.628400 -12.963600 29.523587
7.675200 -12.963600 29.525652
13.806000 -12.963600 7.656107
13.852800 -12.963600 7.653342
13.899600 -12.963600 7.655910
13.946400 -12.963600 7.646282
13.993200 -12.963600 7.643465
14.040000 -12.963600 7.656107
14.086800 -12.963600 7.653342
14.133600 -12.963600 7.659676
14.180400 -12.963600 7.663146
14.227200 -12.963600 7.659676
14.274000 -12.963600 7.650238
14.320800 -12.963600 7.650262
14.367600 -12.963600 7.667876
14.601600 -12.963600 7.755210
14.648400 -12.963600 7.764944
14.695200 -12.963600 7.765005
14.976000 -12.963600 7.740241
17.035200 -12.963600 4.446611
17.082000 -12.963600 4.270653
17.409600 -12.963600 2.881496
17.456400 -12.963600 2.713170
17.503200 -12.963600 2.434194
-18.720000 -12.916800 0.000000
-18.673200 -12.916800 0.000000
-18.626400 -12.916800 0.000000
-18.579600 -12.916800 -15.033318
-18.532800 -12.916800 -15.033318
-18.486000 -12.916800 -14.954642
-18.439200 -12.916800 -14.953604
-18.392400 -12.916800 -14.941285
-18.345600 -12.916800 -14.930685
-18.298800 -12.916800 -14.925303
-18.252000 -12.916800 -14.925303
-18.205200 -12.916800 -14.919697
-18.158400 -12.916800 -14.914826
-18.111600 -12.916800 -14.887077
-18.064800 -12.916800 -14.862992
-18.018000 -12.916800 -14.828957
-17.971200 -12.916800 -14.799102
-17.924400 -12.916800 -14.799102
-17.877600 -12.916800 -14.781964
-17.830800 -12.916800 -14.746728
-17.784000 -12.916800 -14.704646
-17.737200 -12.916800 -14.687870
-17.690400 -12.916800 -14.694192
-17.643600 -12.916800 -14.662959
-17.596800 -12.916800 -14.597342
-17.550000 -12.916800 -14.566614
-17.503200 -12.916800 -14.552490
-17.456400 -12.916800 -14.552490
-17.409600 -12.916800 -14.556600
-17.362800 -12.916800 -14.518191
-17.316000 -12.916800 -14.506129
-17.269200 -12.916800 -14.474012
-17.222400 -12.916800 -14.421686
-17.175600 -12.916800 -14.385544
-17.128800 -12.916800 -14.357000
-17.082000 -12.916800 -14.343104
-17.035200 -12.916800 -14.323754
-16.988400 -12.916800 -14.317080
-16.941600 -12.916800 -14.309842
-16.894800 -12.916800 -14.269097
-16.848000 -12.916800 -14.241796
-16.801200 -12.916800 -14.229477
-16.754400 -12.916800 -14.203681
-16.707600 -12.916800 -14.173927
-16.660800 -12.916800 -14.136201
-16.614000 -12.916800 -14.107948
-16.567200 -12.916800 -14.096928
-16.520400 -12.916800 -14.061720
-16.473600 -12.916800 -14.024785
-16.426800 -12.916800 -13.831234
-15.163200 -12.916800 5.087188
-15.116400 -12.916800 5.130591
-15.069600 -12.916800 5.160533
-15.022800 -12.916800 5.198513
-14.976000 -12.916800 5.236080
-14.929200 -12.916800 5.246553
-14.882400 -12.916800 5.271604
-14.835600 -12.916800 5.316020
-14.788800 -12.916800 5.344999
-14.742000 -12.916800 5.352463
-14.695200 -12.916800 5.380637
-14.648400 -12.916800 5.381616
-14.601600 -12.916800 5.402064
-14.554800 -12.916800 5.409170
-14.508000 -12.916800 5.417272
-14.461200 -12.916800 5.420027
-14.414400 -12.916800 5.428934
-14.367600 -12.916800 5.433044
-14.320800 -12.916800 5.435756
-14.274000 -12.916800 5.438881
-14.227200 -12.916800 5.440217
-14.180400 -12.916800 5.458981
-14.133600 -12.916800 5.464921
-14.086800 -12.916800 5.468139
-14.040000 -12.916800 5.470808
-13.993200 -12.916800 5.481699
-13.946400 -12.916800 5.487548
-13.899600 -12.916800 5.505054
-13.852800 -12.916800 5.524404
-13.806000 -12.916800 5.553494
-13.759200 -12.916800 5.593315
-13.712400 -12.916800 5.618147
-4.305600 -12.916800 9.131832
-4.258800 -12.916800 9.066220
-4.212000 -12.916800 8.967069
-4.165200 -12.916800 8.929400
-4.118400 -12.916800 8.911602
-4.071600 -12.916800 8.853957
-4.024800 -12.916800 8.823381
-3.978000 -12.916800 8.724136
-3.931200 -12.916800 8.709889
-3.884400 -12.916800 8.690940
-3.837600 -12.916800 8.653488
-3.790800 -12.916800 8.642260
-3.744000 -12.916800 8.597011
-3.697200 -12.916800 8.564843
-3.650400 -12.916800 8.534632
-3.603600 -12.916800 8.488440
-3.556800 -12.916800 8.430659
-3.510000 -12.916800 8.410359
-3.463200 -12.916800 8.387488
-3.416400 -12.916800 8.363579
-3.369600 -12.916800 8.292579
-3.322800 -12.916800 8.282334
-3.276000 -12.916800 8.276438
-3.229200 -12.916800 8.279532
-3.182400 -12.916800 8.265498
-3.135600 -12.916800 8.219376
-3.088800 -12.916800 8.153855
-3.042000 -12.916800 8.117537
-2.995200 -12.916800 8.091040
-2.948400 -12.916800 8.024645
-2.901600 -12.916800 7.997289
-2.854800 -12.916800 7.975393
-2.808000 -12.916800 7.974644
-2.761200 -12.916800 7.963443
-2.714400 -12.916800 7.923538
-2.667600 -12.916800 7.890861
-2.620800 -12.916800 7.850619
-2.574000 -12.916800 7.756458
-2.527200 -12.916800 7.775496
-2.480400 -12.916800 7.756458
-2.433600 -12.916800 7.756458
-2.386800 -12.916800 7.738732
-2.340000 -12.916800 7.691363
-2.293200 -12.916800 7.684413
-2.246400 -12.916800 7.675187
-2.199600 -12.916800 7.578596
-2.152800 -12.916800 7.571667
-2.106000 -12.916800 7.512078
-2.059200 -12.916800 7.511055
-2.012400 -12.916800 7.509528
-1.965600 -12.916800 7.486942
-1.918800 -12.916800 7.486942
-1.872000 -12.916800 7.446378
-1.825200 -12.916800 7.429475
-1.778400 -12.916800 7.426399
-1.731600 -12.916800 7.363066
-1.684800 -12.916800 7.347396
-1.638000 -12.916800 7.346474
-1.591200 -12.916800 7.345351
-1.544400 -12.916800 7.333834
-1.497600 -12.916800 7.293411
-1.450800 -12.916800 7.281085
-1.404000 -12.916800 7.268735
-1.357200 -12.916800 7.241202
-1.310400 -12.916800 7.208503
-1.263600 -12.916800 7.196710
-1.216800 -12.916800 7.150135
-1.170000 -12.916800 7.146435
-1.123200 -12.916800 7.137292
-1.076400 -12.916800 7.150135
-1.029600 -12.916800 7.136491
-0.982800 -12.916800 7.128784
-0.936000 -12.916800 7.128089
-0.889200 -12.916800 7.128089
-0.842400 -12.916800 7.119253
-0.795600 -12.916800 7.114691
-0.748800 -12.916800 7.092322
-0.702000 -12.916800 7.087009
-0.655200 -12.916800 7.087009
-0.608400 -12.916800 7.080557
-0.561600 -12.916800 7.073580
-0.514800 -12.916800 7.060850
-0.468000 -12.916800 7.050288
-0.421200 -12.916800 7.030651
-0.374400 -12.916800 7.016779
-0.327600 -12.916800 6.988631
-0.280800 -12.916800 6.953091
-0.234000 -12.916800 6.930683
-0.187200 -12.916800 6.926184
-0.140400 -12.916800 6.926184
-0.093600 -12.916800 6.928663
-0.046800 -12.916800 6.922518
0.000000 -12.916800 6.900852
0.046800 -12.916800 6.900852
0.093600 -12.916800 6.900244
0.140400 -12.916800 6.891191
0.187200 -12.916800 6.880191
0.234000 -12.916800 6.871180
0.280800 -12.916800 6.862643
0.327600 -12.916800 6.856721
0.374400 -12.916800 6.851459
0.421200 -12.916800 6.842681
0.468000 -12.916800 6.862643
0.514800 -12.916800 6.842681
0.561600 -12.916800 6.829882
0.608400 -12.916800 6.829882
0.655200 -12.916800 6.829882
0.702000 -12.916800 6.803645
0.748800 -12.916800 6.781273
0.795600 -12.916800 6.750817
0.842400 -12.916800 6.749236
0.889200 -12.916800 6.746228
0.936000 -12.916800 6.742461
0.982800 -12.916800 6.749236
1.029600 -12.916800 6.733474
1.076400 -12.916800 6.722001
1.123200 -12.916800 6.719517
1.170000 -12.916800 6.722001
1.216800 -12.916800 6.724513
1.263600 -12.916800 6.728943
1.310400 -12.916800 6.722001
1.357200 -12.916800 6.715979
1.404000 -12.916800 6.724513
1.450800 -12.916800 6.725341
1.497600 -12.916800 6.715063
1.544400 -12.916800 6.714660
1.591200 -12.916800 6.706803
1.638000 -12.916800 6.712318
1.684800 -12.916800 6.706803
1.731600 -12.916800 6.693646
1.778400 -12.916800 6.688332
1.825200 -12.916800 6.688332
1.872000 -12.916800 6.669461
1.918800 -12.916800 6.643105
1.965600 -12.916800 6.626236
2.012400 -12.916800 6.626236
2.059200 -12.916800 6.637764
2.106000 -12.916800 6.643105
2.152800 -12.916800 6.643105
2.199600 -12.916800 6.662188
2.246400 -12.916800 6.685891
2.293200 -12.916800 6.693283
2.340000 -12.916800 6.685891
2.386800 -12.916800 6.662188
2.433600 -12.916800 6.661513
2.480400 -12.916800 6.669314
2.527200 -12.916800 6.652488
2.574000 -12.916800 6.648216
2.620800 -12.916800 6.654126
2.667600 -12.916800 6.654126
2.714400 -12.916800 6.678433
2.761200 -12.916800 6.674654
2.808000 -12.916800 6.685315
2.854800 -12.916800 6.678433
2.901600 -12.916800 6.670032
2.948400 -12.916800 6.670032
2.995200 -12.916800 6.679540
3.042000 -12.916800 6.669701
3.088800 -12.916800 6.689654
3.135600 -12.916800 6.692493
3.182400 -12.916800 6.702090
3.229200 -12.916800 6.694821
3.276000 -12.916800 6.694821
3.322800 -12.916800 6.689615
3.369600 -12.916800 6.695505
3.416400 -12.916800 6.682528
3.463200 -12.916800 6.675149
3.510000 -12.916800 6.660840
3.556800 -12.916800 6.676719
3.603600 -12.916800 6.682212
3.650400 -12.916800 6.699730
3.697200 -12.916800 6.726358
3.744000 -12.916800 6.727045
3.790800 -12.916800 6.737850
3.837600 -12.916800 6.745265
3.884400 -12.916800 6.745265
3.931200 -12.916800 6.750658
3.978000 -12.916800 6.727045
4.024800 -12.916800 6.750658
4.071600 -12.916800 6.753787
4.118400 -12.916800 6.759739
4.165200 -12.916800 6.763546
4.212000 -12.916800 6.764959
4.258800 -12.916800 6.763546
4.305600 -12.916800 6.774841
4.352400 -12.916800 6.783102
4.399200 -12.916800 6.783102
4.446000 -12.916800 6.769524
4.492800 -12.916800 6.781855
4.539600 -12.916800 6.783761
4.586400 -12.916800 6.783761
4.633200 -12.916800 6.797376
4.680000 -12.916800 6.819762
4.726800 -12.916800 6.825612
4.773600 -12.916800 6.844754
4.820400 -12.916800 6.869818
4.867200 -12.916800 6.869818
4.914000 -12.916800 6.887521
4.960800 -12.916800 6.892393
5.007600 -12.916800 6.896090
5.054400 -12.916800 6.913926
5.101200 -12.916800 6.935294
5.148000 -12.916800 6.971011
5.194800 -12.916800 6.968929
5.241600 -12.916800 6.972792
5.288400 -12.916800 7.007262
5.335200 -12.916800 7.024053
5.382000 -12.916800 7.048032
5.428800 -12.916800 7.065424
5.475600 -12.916800 7.092757
5.522400 -12.916800 7.128775
5.569200 -12.916800 7.116134
5.616000 -12.916800 7.116134
5.662800 -12.916800 7.116134
5.709600 -12.916800 7.125452
5.756400 -12.916800 7.133001
5.803200 -12.916800 7.145162
5.850000 -12.916800 7.171375
5.896800 -12.916800 7.185087
5.943600 -12.916800 7.220973
5.990400 -12.916800 7.230833
6.037200 -12.916800 7.254383
6.084000 -12.916800 7.278990
6.130800 -12.916800 7.298556
6.177600 -12.916800 7.387649
6.224400 -12.916800 7.407468
6.271200 -12.916800 7.425926
6.318000 -12.916800 7.440198
6.364800 -12.916800 7.457191
6.411600 -12.916800 7.522954
6.458400 -12.916800 7.558213
6.505200 -12.916800 7.585216
6.552000 -12.916800 7.594512
6.598800 -12.916800 7.598727
6.645600 -12.916800 7.602114
6.692400 -12.916800 7.656735
6.739200 -12.916800 7.751429
6.786000 -12.916800 7.833592
6.832800 -12.916800 7.840335
6.879600 -12.916800 7.884050
6.926400 -12.916800 7.886382
6.973200 -12.916800 7.912136
7.020000 -12.916800 7.925179
7.066800 -12.916800 8.009502
7.113600 -12.916800 8.023176
7.160400 -12.916800 8.093165
7.207200 -12.916800 8.206623
7.254000 -12.916800 8.495378
7.300800 -12.916800 10.376374
7.347600 -12.916800 10.376374
7.394400 -12.916800 10.300684
7.441200 -12.916800 10.512172
7.488000 -12.916800 10.736250
7.534800 -12.916800 11.563905
7.581600 -12.916800 29.529877
7.628400 -12.916800 29.530570
7.675200 -12.916800 29.530570
13.712400 -12.916800 7.643465
14.040000 -12.916800 7.640813
14.086800 -12.916800 7.650262
14.133600 -12.916800 7.650262
14.180400 -12.916800 7.663146
14.227200 -12.916800 7.650262
14.274000 -12.916800 7.650238
14.320800 -12.916800 7.650262
14.695200 -12.916800 7.767626
14.742000 -12.916800 7.767626
14.788800 -12.916800 7.764334
17.082000 -12.916800 4.364266
17.128800 -12.916800 4.144661
17.316000 -12.916800 3.473175
17.362800 -12.916800 3.267288
17.409600 -12.916800 3.068733
17.456400 -12.916800 2.808575
17.503200 -12.916800 2.671954
-18.720000 -12.870000 0.000000
-18.673200 -12.870000 0.000000
-18.626400 -12.870000 0.000000
-18.579600 -12.870000 -15.030557
-18.532800 -12.870000 -15.030557
-18.486000 -12.870000 -14.995344
-18.439200 -12.870000 -14.995344
-18.392400 -12.870000 -14.953604
-18.345600 -12.870000 -14.942965
-18.298800 -12.870000 -14.929457
-18.252000 -12.870000 -14.925303
-18.205200 -12.870000 -14.919697
-18.158400 -12.870000 -14.914826
-18.111600 -12.870000 -14.891059
-18.064800 -12.870000 -14.875910
-18.018000 -12.870000 -14.848194
-17.971200 -12.870000 -14.834661
-17.924400 -12.870000 -14.821427
-17.877600 -12.870000 -14.782123
-17.830800 -12.870000 -14.770110
-17.784000 -12.870000 -14.722436
-17.737200 -12.870000 -14.688927
-17.690400 -12.870000 -14.688927
-17.643600 -12.870000 -14.658270
-17.596800 -12.870000 -14.585967
-17.550000 -12.870000 -14.559835
-17.503200 -12.870000 -14.550718
-17.456400 -12.870000 -14.534701
-17.409600 -12.870000 -14.531517
-17.362800 -12.870000 -14.526631
-17.316000 -12.870000 -14.508404
-17.269200 -12.870000 -14.507131
-17.222400 -12.870000 -14.506129
-17.175600 -12.870000 -14.404398
-17.128800 -12.870000 -14.355296
-17.082000 -12.870000 -14.343104
-17.035200 -12.870000 -14.323754
-16.988400 -12.870000 -14.309842
-16.941600 -12.870000 -14.309032
-16.894800 -12.870000 -14.269097
-16.848000 -12.870000 -14.241796
-16.801200 -12.870000 -14.211636
-16.754400 -12.870000 -14.202009
-16.707600 -12.870000 -14.151127
-16.660800 -12.870000 -14.131228
-16.614000 -12.870000 -14.107948
-16.567200 -12.870000 -14.085840
-16.520400 -12.870000 -14.036350
-16.473600 -12.870000 -14.006567
-15.256800 -12.870000 5.054568
-15.210000 -12.870000 5.071184
-15.163200 -12.870000 5.100894
-15.116400 -12.870000 5.150215
-15.069600 -12.870000 5.211585
-15.022800 -12.870000 5.229490
-14.976000 -12.870000 5.248036
-14.929200 -12.870000 5.264038
-14.882400 -12.870000 5.287229
-14.835600 -12.870000 5.343488
-14.788800 -12.870000 5.352463
-14.742000 -12.870000 5.371206
-14.695200 -12.870000 5.381327
-14.648400 -12.870000 5.389358
-14.601600 -12.870000 5.404906
-14.554800 -12.870000 5.410009
-14.508000 -12.870000 5.418583
-14.461200 -12.870000 5.420568
-14.414400 -12.870000 5.431273
-14.367600 -12.870000 5.433404
-14.320800 -12.870000 5.438964
-14.274000 -12.870000 5.447923
-14.227200 -12.870000 5.455202
-14.180400 -12.870000 5.462661
-14.133600 -12.870000 5.468139
-14.086800 -12.870000 5.470071
-14.040000 -12.870000 5.476012
-13.993200 -12.870000 5.486925
-13.946400 -12.870000 5.505054
-13.899600 -12.870000 5.517127
-13.852800 -12.870000 5.535731
-13.806000 -12.870000 5.577831
-13.759200 -12.870000 5.620613
-4.352400 -12.870000 9.308837
-4.305600 -12.870000 9.117189
-4.258800 -12.870000 9.066220
-4.212000 -12.870000 8.962685
-4.165200 -12.870000 8.914066
-4.118400 -12.870000 8.910077
-4.071600 -12.870000 8.862954
-4.024800 -12.870000 8.826313
-3.978000 -12.870000 8.769091
-3.931200 -12.870000 8.724136
-3.884400 -12.870000 8.704911
-3.837600 -12.870000 8.679665
-3.790800 -12.870000 8.646835
-3.744000 -12.870000 8.634758
-3.697200 -12.870000 8.585043
-3.650400 -12.870000 8.564843
-3.603600 -12.870000 8.497182
-3.556800 -12.870000 8.436937
-3.510000 -12.870000 8.423009
-3.463200 -12.870000 8.387488
-3.416400 -12.870000 8.354302
-3.369600 -12.870000 8.303739
-3.322800 -12.870000 8.291525
-3.276000 -12.870000 8.288287
-3.229200 -12.870000 8.288287
-3.182400 -12.870000 8.274248
-3.135600 -12.870000 8.233401
-3.088800 -12.870000 8.167371
-3.042000 -12.870000 8.120719
-2.995200 -12.870000 8.073588
-2.948400 -12.870000 8.016258
-2.901600 -12.870000 7.987656
-2.854800 -12.870000 7.966109
-2.808000 -12.870000 7.951804
-2.761200 -12.870000 7.936700
-2.714400 -12.870000 7.884529
-2.667600 -12.870000 7.843100
-2.620800 -12.870000 7.812984
-2.574000 -12.870000 7.738732
-2.527200 -12.870000 7.724854
-2.480400 -12.870000 7.701057
-2.433600 -12.870000 7.699681
-2.386800 -12.870000 7.691363
-2.340000 -12.870000 7.675620
-2.293200 -12.870000 7.663015
-2.246400 -12.870000 7.635347
-2.199600 -12.870000 7.570628
-2.152800 -12.870000 7.524594
-2.106000 -12.870000 7.509643
-2.059200 -12.870000 7.509528
-2.012400 -12.870000 7.511055
-1.965600 -12.870000 7.486300
-1.918800 -12.870000 7.485756
-1.872000 -12.870000 7.446189
-1.825200 -12.870000 7.423227
-1.778400 -12.870000 7.393621
-1.731600 -12.870000 7.354050
-1.684800 -12.870000 7.346474
-1.638000 -12.870000 7.334492
-1.591200 -12.870000 7.334492
-1.544400 -12.870000 7.333834
-1.497600 -12.870000 7.295425
-1.450800 -12.870000 7.295425
-1.404000 -12.870000 7.293411
-1.357200 -12.870000 7.241202
-1.310400 -12.870000 7.212487
-1.263600 -12.870000 7.196245
-1.216800 -12.870000 7.146435
-1.170000 -12.870000 7.136491
-1.123200 -12.870000 7.128784
-1.076400 -12.870000 7.147608
-1.029600 -12.870000 7.128784
-0.982800 -12.870000 7.128784
-0.936000 -12.870000 7.126250
-0.889200 -12.870000 7.126250
-0.842400 -12.870000 7.120879
-0.795600 -12.870000 7.114691
-0.748800 -12.870000 7.092322
-0.702000 -12.870000 7.087009
-0.655200 -12.870000 7.087009
-0.608400 -12.870000 7.083523
-0.561600 -12.870000 7.080557
-0.514800 -12.870000 7.057683
-0.468000 -12.870000 7.035948
-0.421200 -12.870000 7.030651
-0.374400 -12.870000 7.016651
-0.327600 -12.870000 6.986543
-0.280800 -12.870000 6.930683
-0.234000 -12.870000 6.922707
-0.187200 -12.870000 6.922707
-0.140400 -12.870000 6.925444
-0.093600 -12.870000 6.926184
-0.046800 -12.870000 6.922518
0.000000 -12.870000 6.911650
0.046800 -12.870000 6.911650
0.093600 -12.870000 6.911650
0.140400 -12.870000 6.896629
0.187200 -12.870000 6.882639
0.234000 -12.870000 6.880191
0.280800 -12.870000 6.863158
0.327600 -12.870000 6.863158
0.374400 -12.870000 6.862643
0.421200 -12.870000 6.856721
0.468000 -12.870000 6.881868
0.514800 -12.870000 6.864300
0.561600 -12.870000 6.842083
0.608400 -12.870000 6.842681
0.655200 -12.870000 6.842681
0.702000 -12.870000 6.806305
0.748800 -12.870000 6.786970
0.795600 -12.870000 6.766448
0.842400 -12.870000 6.765168
0.889200 -12.870000 6.750817
0.936000 -12.870000 6.750817
0.982800 -12.870000 6.757532
1.029600 -12.870000 6.747981
1.076400 -12.870000 6.747981
1.123200 -12.870000 6.747981
1.170000 -12.870000 6.733474
1.216800 -12.870000 6.743074
1.263600 -12.870000 6.747981
1.310400 -12.870000 6.728943
1.357200 -12.870000 6.728943
1.404000 -12.870000 6.728943
1.450800 -12.870000 6.734079
1.497600 -12.870000 6.724513
1.544400 -12.870000 6.715063
1.591200 -12.870000 6.712318
1.638000 -12.870000 6.715063
1.684800 -12.870000 6.714660
1.731600 -12.870000 6.703532
1.778400 -12.870000 6.688332
1.825200 -12.870000 6.688332
1.872000 -12.870000 6.672693
1.918800 -12.870000 6.643105
1.965600 -12.870000 6.626236
2.012400 -12.870000 6.626236
2.059200 -12.870000 6.637764
2.106000 -12.870000 6.640127
2.152800 -12.870000 6.643105
2.199600 -12.870000 6.652994
2.246400 -12.870000 6.685891
2.293200 -12.870000 6.688551
2.340000 -12.870000 6.679602
2.386800 -12.870000 6.662188
2.433600 -12.870000 6.670178
2.480400 -12.870000 6.675366
2.527200 -12.870000 6.674654
2.574000 -12.870000 6.661513
2.620800 -12.870000 6.670178
2.667600 -12.870000 6.670178
2.714400 -12.870000 6.678433
2.761200 -12.870000 6.676116
2.808000 -12.870000 6.676116
2.854800 -12.870000 6.654126
2.901600 -12.870000 6.654126
2.948400 -12.870000 6.670032
2.995200 -12.870000 6.672288
3.042000 -12.870000 6.650821
3.088800 -12.870000 6.685327
3.135600 -12.870000 6.685327
3.182400 -12.870000 6.693349
3.229200 -12.870000 6.688914
3.276000 -12.870000 6.688914
3.322800 -12.870000 6.675149
3.369600 -12.870000 6.694821
3.416400 -12.870000 6.682528
3.463200 -12.870000 6.676719
3.510000 -12.870000 6.676719
3.556800 -12.870000 6.682528
3.603600 -12.870000 6.698589
3.650400 -12.870000 6.726358
3.697200 -12.870000 6.733001
3.744000 -12.870000 6.739928
3.790800 -12.870000 6.745552
3.837600 -12.870000 6.756656
3.884400 -12.870000 6.755444
3.931200 -12.870000 6.768781
3.978000 -12.870000 6.759739
4.024800 -12.870000 6.768781
4.071600 -12.870000 6.772003
4.118400 -12.870000 6.774841
4.165200 -12.870000 6.782762
4.212000 -12.870000 6.799218
4.258800 -12.870000 6.778898
4.305600 -12.870000 6.803942
4.352400 -12.870000 6.816744
4.399200 -12.870000 6.802501
4.446000 -12.870000 6.783102
4.492800 -12.870000 6.783102
4.539600 -12.870000 6.794696
4.586400 -12.870000 6.797376
4.633200 -12.870000 6.818504
4.680000 -12.870000 6.819762
4.726800 -12.870000 6.844754
4.773600 -12.870000 6.847490
4.820400 -12.870000 6.867744
4.867200 -12.870000 6.867744
4.914000 -12.870000 6.875797
4.960800 -12.870000 6.887521
5.007600 -12.870000 6.893444
5.054400 -12.870000 6.921009
5.101200 -12.870000 6.935294
5.148000 -12.870000 6.971011
5.194800 -12.870000 6.971011
5.241600 -12.870000 6.980069
5.288400 -12.870000 7.007262
5.335200 -12.870000 7.022252
5.382000 -12.870000 7.042930
5.428800 -12.870000 7.053039
5.475600 -12.870000 7.092412
5.522400 -12.870000 7.128775
5.569200 -12.870000 7.130119
5.616000 -12.870000 7.138362
5.662800 -12.870000 7.138362
5.709600 -12.870000 7.136206
5.756400 -12.870000 7.144458
5.803200 -12.870000 7.165922
5.850000 -12.870000 7.174927
5.896800 -12.870000 7.183950
5.943600 -12.870000 7.220627
5.990400 -12.870000 7.238790
6.037200 -12.870000 7.273179
6.084000 -12.870000 7.284668
6.130800 -12.870000 7.315813
6.177600 -12.870000 7.387649
6.224400 -12.870000 7.407468
6.271200 -12.870000 7.425926
6.318000 -12.870000 7.439873
6.364800 -12.870000 7.442740
6.411600 -12.870000 7.512462
6.458400 -12.870000 7.522954
6.505200 -12.870000 7.550997
6.552000 -12.870000 7.579981
6.598800 -12.870000 7.586448
6.645600 -12.870000 7.598727
6.692400 -12.870000 7.618930
6.739200 -12.870000 7.739274
6.786000 -12.870000 7.833592
6.832800 -12.870000 7.843782
6.879600 -12.870000 7.886382
6.926400 -12.870000 7.906819
6.973200 -12.870000 7.925179
7.020000 -12.870000 7.941128
7.066800 -12.870000 8.009502
7.113600 -12.870000 8.019742
7.160400 -12.870000 8.039007
7.207200 -12.870000 8.132049
7.254000 -12.870000 8.283223
7.300800 -12.870000 9.213550
7.347600 -12.870000 8.378112
7.394400 -12.870000 8.378112
7.441200 -12.870000 10.351202
7.488000 -12.870000 10.512172
7.534800 -12.870000 11.463010
7.581600 -12.870000 29.532696
7.628400 -12.870000 29.532696
7.675200 -12.870000 29.532696
13.899600 -12.870000 7.653342
13.993200 -12.870000 7.659039
14.040000 -12.870000 7.675044
14.086800 -12.870000 7.675044
14.133600 -12.870000 7.676259
14.180400 -12.870000 7.676259
14.227200 -12.870000 7.675044
14.274000 -12.870000 7.665106
14.648400 -12.870000 7.764334
14.695200 -12.870000 7.767626
14.742000 -12.870000 7.769749
15.022800 -12.870000 7.754858
15.069600 -12.870000 7.759270
15.116400 -12.870000 7.779891
16.099200 -12.870000 6.398145
-18.720000 -12.823200 0.000000
-18.673200 -12.823200 0.000000
-18.626400 -12.823200 0.000000
-18.579600 -12.823200 -15.030557
-18.532800 -12.823200 -15.036631
-18.486000 -12.823200 -15.025927
-18.439200 -12.823200 -15.012033
-18.392400 -12.823200 -14.994590
-18.345600 -12.823200 -14.969352
-18.298800 -12.823200 -14.941285
-18.252000 -12.823200 -14.929457
-18.205200 -12.823200 -14.925303
-18.158400 -12.823200 -14.919697
-18.111600 -12.823200 -14.891059
-18.064800 -12.823200 -14.875910
-18.018000 -12.823200 -14.834661
-17.971200 -12.823200 -14.799102
-17.924400 -12.823200 -14.789742
-17.877600 -12.823200 -14.763765
-17.830800 -12.823200 -14.763765
-17.784000 -12.823200 -14.704646
-17.737200 -12.823200 -14.688927
-17.690400 -12.823200 -14.687870
-17.643600 -12.823200 -14.662403
-17.596800 -12.823200 -14.598611
-17.550000 -12.823200 -14.574271
-17.503200 -12.823200 -14.550718
-17.456400 -12.823200 -14.534701
-17.409600 -12.823200 -14.531517
-17.362800 -12.823200 -14.526631
-17.316000 -12.823200 -14.511095
-17.269200 -12.823200 -14.508404
-17.222400 -12.823200 -14.507131
-17.175600 -12.823200 -14.439641
-17.128800 -12.823200 -14.373142
-17.082000 -12.823200 -14.357000
-17.035200 -12.823200 -14.329809
-16.988400 -12.823200 -14.311215
-16.941600 -12.823200 -14.309842
-16.894800 -12.823200 -14.257547
-16.848000 -12.823200 -14.240256
-16.801200 -12.823200 -14.211636
-16.754400 -12.823200 -14.202009
-16.707600 -12.823200 -14.149790
-16.660800 -12.823200 -14.127057
-16.614000 -12.823200 -14.106518
-16.567200 -12.823200 -14.070399
-16.520400 -12.823200 -14.024785
-16.473600 -12.823200 -13.982091
-15.256800 -12.823200 5.087188
-15.210000 -12.823200 5.145197
-15.163200 -12.823200 5.160533
-15.116400 -12.823200 5.211585
-15.069600 -12.823200 5.234763
-15.022800 -12.823200 5.248285
-14.976000 -12.823200 5.271604
-14.929200 -12.823200 5.287229
-14.882400 -12.823200 5.326080
-14.835600 -12.823200 5.349657
-14.788800 -12.823200 5.371206
-14.742000 -12.823200 5.380668
-14.695200 -12.823200 5.384777
-14.648400 -12.823200 5.393072
-14.601600 -12.823200 5.407991
-14.554800 -12.823200 5.420027
-14.508000 -12.823200 5.420568
-14.461200 -12.823200 5.424888
-14.414400 -12.823200 5.431544
-14.367600 -12.823200 5.434484
-14.320800 -12.823200 5.440217
-14.274000 -12.823200 5.450089
-14.227200 -12.823200 5.462283
-14.180400 -12.823200 5.468139
-14.133600 -12.823200 5.476012
-14.086800 -12.823200 5.478315
-14.040000 -12.823200 5.481699
-13.993200 -12.823200 5.499909
-13.946400 -12.823200 5.507973
-13.899600 -12.823200 5.524404
-13.852800 -12.823200 5.553494
-13.806000 -12.823200 5.618495
-13.759200 -12.823200 5.660886
-4.352400 -12.823200 9.352620
-4.305600 -12.823200 9.151568
-4.258800 -12.823200 9.077926
-4.212000 -12.823200 9.024341
-4.165200 -12.823200 8.962234
-4.118400 -12.823200 8.936432
-4.071600 -12.823200 8.910077
-4.024800 -12.823200 8.853957
-3.978000 -12.823200 8.820034
-3.931200 -12.823200 8.758649
-3.884400 -12.823200 8.726135
-3.837600 -12.823200 8.702459
-3.790800 -12.823200 8.675306
-3.744000 -12.823200 8.646835
-3.697200 -12.823200 8.640843
-3.650400 -12.823200 8.591178
-3.603600 -12.823200 8.545863
-3.556800 -12.823200 8.487500
-3.510000 -12.823200 8.429805
-3.463200 -12.823200 8.409426
-3.416400 -12.823200 8.354186
-3.369600 -12.823200 8.292579
-3.322800 -12.823200 8.288287
-3.276000 -12.823200 8.288287
-3.229200 -12.823200 8.288287
-3.182400 -12.823200 8.233401
-3.135600 -12.823200 8.206144
-3.088800 -12.823200 8.158697
-3.042000 -12.823200 8.073588
-2.995200 -12.823200 8.024188
-2.948400 -12.823200 7.989817
-2.901600 -12.823200 7.974644
-2.854800 -12.823200 7.950450
-2.808000 -12.823200 7.935234
-2.761200 -12.823200 7.923538
-2.714400 -12.823200 7.854603
-2.667600 -12.823200 7.817447
-2.620800 -12.823200 7.748165
-2.574000 -12.823200 7.707590
-2.527200 -12.823200 7.699681
-2.480400 -12.823200 7.693229
-2.433600 -12.823200 7.693229
-2.386800 -12.823200 7.682564
-2.340000 -12.823200 7.650525
-2.293200 -12.823200 7.631389
-2.246400 -12.823200 7.578596
-2.199600 -12.823200 7.570628
-2.152800 -12.823200 7.526403
-2.106000 -12.823200 7.509643
-2.059200 -12.823200 7.511818
-2.012400 -12.823200 7.511818
-1.965600 -12.823200 7.495659
-1.918800 -12.823200 7.486984
-1.872000 -12.823200 7.458631
-1.825200 -12.823200 7.426254
-1.778400 -12.823200 7.375445
-1.731600 -12.823200 7.347206
-1.684800 -12.823200 7.345631
-1.638000 -12.823200 7.333834
-1.591200 -12.823200 7.345351
-1.544400 -12.823200 7.345351
-1.497600 -12.823200 7.295425
-1.450800 -12.823200 7.295425
-1.404000 -12.823200 7.295425
-1.357200 -12.823200 7.263553
-1.310400 -12.823200 7.223882
-1.263600 -12.823200 7.200211
-1.216800 -12.823200 7.181750
-1.170000 -12.823200 7.163040
-1.123200 -12.823200 7.150135
-1.076400 -12.823200 7.180120
-1.029600 -12.823200 7.158775
-0.982800 -12.823200 7.158775
-0.936000 -12.823200 7.142697
-0.889200 -12.823200 7.142697
-0.842400 -12.823200 7.128089
-0.795600 -12.823200 7.116281
-0.748800 -12.823200 7.099710
-0.702000 -12.823200 7.087009
-0.655200 -12.823200 7.087009
-0.608400 -12.823200 7.080557
-0.561600 -12.823200 7.080056
-0.514800 -12.823200 7.055262
-0.468000 -12.823200 7.025934
-0.421200 -12.823200 7.008619
-0.374400 -12.823200 6.988631
-0.327600 -12.823200 6.950136
-0.280800 -12.823200 6.926184
-0.234000 -12.823200 6.921576
-0.187200 -12.823200 6.921576
-0.140400 -12.823200 6.925444
-0.093600 -12.823200 6.926184
-0.046800 -12.823200 6.921576
0.000000 -12.823200 6.900852
0.046800 -12.823200 6.902839
0.093600 -12.823200 6.900244
0.140400 -12.823200 6.882639
0.187200 -12.823200 6.868919
0.234000 -12.823200 6.868919
0.280800 -12.823200 6.860823
0.327600 -12.823200 6.859019
0.374400 -12.823200 6.851459
0.421200 -12.823200 6.842122
0.468000 -12.823200 6.851459
0.514800 -12.823200 6.851459
0.561600 -12.823200 6.829882
0.608400 -12.823200 6.829882
0.655200 -12.823200 6.825901
0.702000 -12.823200 6.806305
0.748800 -12.823200 6.803645
0.795600 -12.823200 6.773838
0.842400 -12.823200 6.766448
0.889200 -12.823200 6.757532
0.936000 -12.823200 6.757532
0.982800 -12.823200 6.770316
1.029600 -12.823200 6.750817
1.076400 -12.823200 6.747981
1.123200 -12.823200 6.747981
1.170000 -12.823200 6.742461
1.216800 -12.823200 6.743074
1.263600 -12.823200 6.743074
1.310400 -12.823200 6.724513
1.357200 -12.823200 6.724513
1.404000 -12.823200 6.724513
1.450800 -12.823200 6.724513
1.497600 -12.823200 6.714660
1.544400 -12.823200 6.712318
1.591200 -12.823200 6.712318
1.638000 -12.823200 6.714660
1.684800 -12.823200 6.712318
1.731600 -12.823200 6.703532
1.778400 -12.823200 6.688332
1.825200 -12.823200 6.692442
1.872000 -12.823200 6.672693
1.918800 -12.823200 6.643105
1.965600 -12.823200 6.626236
2.012400 -12.823200 6.626236
2.059200 -12.823200 6.637764
2.106000 -12.823200 6.638225
2.152800 -12.823200 6.637764
2.199600 -12.823200 6.643105
2.246400 -12.823200 6.679602
2.293200 -12.823200 6.685891
2.340000 -12.823200 6.679602
2.386800 -12.823200 6.652994
2.433600 -12.823200 6.670178
2.480400 -12.823200 6.679525
2.527200 -12.823200 6.679525
2.574000 -12.823200 6.670178
2.620800 -12.823200 6.670178
2.667600 -12.823200 6.669314
2.714400 -12.823200 6.674654
2.761200 -12.823200 6.669314
2.808000 -12.823200 6.646736
2.854800 -12.823200 6.632468
2.901600 -12.823200 6.632468
2.948400 -12.823200 6.646603
2.995200 -12.823200 6.632468
3.042000 -12.823200 6.632468
3.088800 -12.823200 6.668017
3.135600 -12.823200 6.679540
3.182400 -12.823200 6.693349
3.229200 -12.823200 6.688026
3.276000 -12.823200 6.689431
3.322800 -12.823200 6.688026
3.369600 -12.823200 6.698741
3.416400 -12.823200 6.689431
3.463200 -12.823200 6.682528
3.510000 -12.823200 6.682528
3.556800 -12.823200 6.702942
3.603600 -12.823200 6.709338
3.650400 -12.823200 6.728086
3.697200 -12.823200 6.729064
3.744000 -12.823200 6.737850
3.790800 -12.823200 6.743051
3.837600 -12.823200 6.755444
3.884400 -12.823200 6.752484
3.931200 -12.823200 6.759739
3.978000 -12.823200 6.759371
4.024800 -12.823200 6.768781
4.071600 -12.823200 6.772003
4.118400 -12.823200 6.774841
4.165200 -12.823200 6.797425
4.212000 -12.823200 6.808516
4.258800 -12.823200 6.794696
4.305600 -12.823200 6.814712
4.352400 -12.823200 6.833709
4.399200 -12.823200 6.816744
4.446000 -12.823200 6.802501
4.492800 -12.823200 6.800159
4.539600 -12.823200 6.800159
4.586400 -12.823200 6.816744
4.633200 -12.823200 6.833933
4.680000 -12.823200 6.825612
4.726800 -12.823200 6.852124
4.773600 -12.823200 6.858804
4.820400 -12.823200 6.870338
4.867200 -12.823200 6.874007
4.914000 -12.823200 6.875797
4.960800 -12.823200 6.887521
5.007600 -12.823200 6.892393
5.054400 -12.823200 6.908735
5.101200 -12.823200 6.934519
5.148000 -12.823200 6.954620
5.194800 -12.823200 6.968209
5.241600 -12.823200 6.980069
5.288400 -12.823200 7.000179
5.335200 -12.823200 7.021788
5.382000 -12.823200 7.042930
5.428800 -12.823200 7.057299
5.475600 -12.823200 7.067263
5.522400 -12.823200 7.128775
5.569200 -12.823200 7.133001
5.616000 -12.823200 7.144458
5.662800 -12.823200 7.144458
5.709600 -12.823200 7.144458
5.756400 -12.823200 7.157475
5.803200 -12.823200 7.176656
5.850000 -12.823200 7.183950
5.896800 -12.823200 7.191766
5.943600 -12.823200 7.220973
5.990400 -12.823200 7.238790
6.037200 -12.823200 7.274113
6.084000 -12.823200 7.298264
6.130800 -12.823200 7.315813
6.177600 -12.823200 7.364663
6.224400 -12.823200 7.407468
6.271200 -12.823200 7.437475
6.318000 -12.823200 7.448020
6.364800 -12.823200 7.458494
6.411600 -12.823200 7.514961
6.458400 -12.823200 7.526910
6.505200 -12.823200 7.558213
6.552000 -12.823200 7.585216
6.598800 -12.823200 7.586448
6.645600 -12.823200 7.598727
6.692400 -12.823200 7.656735
6.739200 -12.823200 7.739274
6.786000 -12.823200 7.832823
6.832800 -12.823200 7.843782
6.879600 -12.823200 7.884050
6.926400 -12.823200 7.906819
6.973200 -12.823200 7.918197
7.020000 -12.823200 7.941128
7.066800 -12.823200 7.981043
7.113600 -12.823200 8.011368
7.160400 -12.823200 8.023176
7.207200 -12.823200 8.062633
7.254000 -12.823200 8.242537
7.300800 -12.823200 8.378112
7.347600 -12.823200 8.298307
7.394400 -12.823200 8.378112
7.441200 -12.823200 10.423144
7.488000 -12.823200 10.589016
7.534800 -12.823200 11.376415
7.581600 -12.823200 29.539978
7.628400 -12.823200 29.539978
7.675200 -12.823200 29.539978
13.899600 -12.823200 7.646282
13.993200 -12.823200 7.671957
14.040000 -12.823200 7.676259
14.086800 -12.823200 7.689708
14.133600 -12.823200 7.701064
14.320800 -12.823200 7.675044
14.367600 -12.823200 7.677246
14.414400 -12.823200 7.677246
14.461200 -12.823200 7.678963
14.648400 -12.823200 7.764334
14.695200 -12.823200 7.769749
14.742000 -12.823200 7.772202
15.022800 -12.823200 7.763007
15.069600 -12.823200 7.763007
17.316000 -12.823200 3.608564
17.362800 -12.823200 3.484188
18.532800 -12.823200 -2.618797
18.579600 -12.823200 0.000000
-18.720000 -12.776400 0.000000
-18.673200 -12.776400 0.000000
-18.626400 -12.776400 0.000000
-18.579600 -12.776400 -15.036787
-18.532800 -12.776400 -15.042553
-18.486000 -12.776400 -15.029113
-18.439200 -12.776400 -15.025927
-18.392400 -12.776400 -14.995344
-18.345600 -12.776400 -14.988433
-18.298800 -12.776400 -14.957726
-18.252000 -12.776400 -14.941285
-18.205200 -12.776400 -14.936352
-18.158400 -12.776400 -14.929457
-18.111600 -12.776400 -14.902053
-18.064800 -12.776400 -14.884326
-18.018000 -12.776400 -14.848194
-17.971200 -12.776400 -14.799102
-17.924400 -12.776400 -14.789742
-17.877600 -12.776400 -14.781964
-17.830800 -12.776400 -14.781964
-17.784000 -12.776400 -14.714390
-17.737200 -12.776400 -14.699685
-17.690400 -12.776400 -14.695042
-17.643600 -12.776400 -14.683347
-17.596800 -12.776400 -14.622946
-17.550000 -12.776400 -14.598611
-17.503200 -12.776400 -14.568307
-17.456400 -12.776400 -14.543922
-17.409600 -12.776400 -14.532071
-17.362800 -12.776400 -14.531517
-17.316000 -12.776400 -14.518191
-17.269200 -12.776400 -14.511095
-17.222400 -12.776400 -14.507131
-17.175600 -12.776400 -14.433880
-17.128800 -12.776400 -14.391241
-17.082000 -12.776400 -14.358393
-17.035200 -12.776400 -14.343104
-16.988400 -12.776400 -14.337109
-16.941600 -12.776400 -14.323754
-16.894800 -12.776400 -14.309842
-16.848000 -12.776400 -14.266473
-16.801200 -12.776400 -14.229477
-16.754400 -12.776400 -14.203681
-16.707600 -12.776400 -14.145175
-16.660800 -12.776400 -14.119046
-16.614000 -12.776400 -14.075765
-16.567200 -12.776400 -14.036350
-16.520400 -12.776400 -13.989228
-16.473600 -12.776400 -13.820773
-15.303600 -12.776400 5.085893
-15.256800 -12.776400 5.114231
-15.210000 -12.776400 5.148304
-15.163200 -12.776400 5.197479
-15.116400 -12.776400 5.231748
-15.069600 -12.776400 5.248036
-15.022800 -12.776400 5.275247
-14.976000 -12.776400 5.291171
-14.929200 -12.776400 5.326080
-14.882400 -12.776400 5.346916
-14.835600 -12.776400 5.355261
-14.788800 -12.776400 5.376318
-14.742000 -12.776400 5.381616
-14.695200 -12.776400 5.393072
-14.648400 -12.776400 5.409170
-14.601600 -12.776400 5.417203
-14.554800 -12.776400 5.421780
-14.508000 -12.776400 5.424888
-14.461200 -12.776400 5.428934
-14.414400 -12.776400 5.432906
-14.367600 -12.776400 5.434484
-14.320800 -12.776400 5.440217
-14.274000 -12.776400 5.451099
-14.227200 -12.776400 5.462661
-14.180400 -12.776400 5.466489
-14.133600 -12.776400 5.470808
-14.086800 -12.776400 5.471255
-14.040000 -12.776400 5.480090
-13.993200 -12.776400 5.487548
-13.946400 -12.776400 5.521549
-13.899600 -12.776400 5.553494
-13.852800 -12.776400 5.609420
-13.806000 -12.776400 5.667899
-4.352400 -12.776400 9.314084
-4.305600 -12.776400 9.166111
-4.258800 -12.776400 9.099271
-4.212000 -12.776400 9.056046
-4.165200 -12.776400 8.967635
-4.118400 -12.776400 8.962234
-4.071600 -12.776400 8.924192
-4.024800 -12.776400 8.876275
-3.978000 -12.776400 8.823381
-3.931200 -12.776400 8.758649
-3.884400 -12.776400 8.726135
-3.837600 -12.776400 8.702459
-3.790800 -12.776400 8.662203
-3.744000 -12.776400 8.643903
-3.697200 -12.776400 8.630972
-3.650400 -12.776400 8.585043
-3.603600 -12.776400 8.564843
-3.556800 -12.776400 8.488440
-3.510000 -12.776400 8.429805
-3.463200 -12.776400 8.381689
-3.416400 -12.776400 8.304472
-3.369600 -12.776400 8.276438
-3.322800 -12.776400 8.274248
-3.276000 -12.776400 8.276438
-3.229200 -12.776400 8.274248
-3.182400 -12.776400 8.206144
-3.135600 -12.776400 8.153855
-3.088800 -12.776400 8.053704
-3.042000 -12.776400 8.008304
-2.995200 -12.776400 7.989817
-2.948400 -12.776400 7.963903
-2.901600 -12.776400 7.945061
-2.854800 -12.776400 7.901175
-2.808000 -12.776400 7.875533
-2.761200 -12.776400 7.872756
-2.714400 -12.776400 7.812984
-2.667600 -12.776400 7.748265
-2.620800 -12.776400 7.719489
-2.574000 -12.776400 7.694252
-2.527200 -12.776400 7.691363
-2.480400 -12.776400 7.688182
-2.433600 -12.776400 7.688182
-2.386800 -12.776400 7.663015
-2.340000 -12.776400 7.642064
-2.293200 -12.776400 7.596543
-2.246400 -12.776400 7.578596
-2.199600 -12.776400 7.576530
-2.152800 -12.776400 7.539783
-2.106000 -12.776400 7.524594
-2.059200 -12.776400 7.526403
-2.012400 -12.776400 7.521706
-1.965600 -12.776400 7.497557
-1.918800 -12.776400 7.495659
-1.872000 -12.776400 7.454147
-1.825200 -12.776400 7.429475
-1.778400 -12.776400 7.393621
-1.731600 -12.776400 7.354050
-1.684800 -12.776400 7.345631
-1.638000 -12.776400 7.345631
-1.591200 -12.776400 7.345631
-1.544400 -12.776400 7.338129
-1.497600 -12.776400 7.295425
-1.450800 -12.776400 7.295425
-1.404000 -12.776400 7.301001
-1.357200 -12.776400 7.265764
-1.310400 -12.776400 7.225901
-1.263600 -12.776400 7.202882
-1.216800 -12.776400 7.193844
-1.170000 -12.776400 7.181750
-1.123200 -12.776400 7.180037
-1.076400 -12.776400 7.181750
-1.029600 -12.776400 7.168108
-0.982800 -12.776400 7.163040
-0.936000 -12.776400 7.163040
-0.889200 -12.776400 7.142697
-0.842400 -12.776400 7.132432
-0.795600 -12.776400 7.116281
-0.748800 -12.776400 7.101585
-0.702000 -12.776400 7.091273
-0.655200 -12.776400 7.092322
-0.608400 -12.776400 7.080056
-0.561600 -12.776400 7.076841
-0.514800 -12.776400 7.039663
-0.468000 -12.776400 7.012186
-0.421200 -12.776400 6.988631
-0.374400 -12.776400 6.973499
-0.327600 -12.776400 6.938937
-0.280800 -12.776400 6.922707
-0.234000 -12.776400 6.921576
-0.187200 -12.776400 6.922707
-0.140400 -12.776400 6.932118
-0.093600 -12.776400 6.936587
-0.046800 -12.776400 6.922518
0.000000 -12.776400 6.911650
0.046800 -12.776400 6.919117
0.093600 -12.776400 6.911650
0.140400 -12.776400 6.877613
0.187200 -12.776400 6.861222
0.234000 -12.776400 6.856721
0.280800 -12.776400 6.835245
0.327600 -12.776400 6.816741
0.374400 -12.776400 6.816741
0.421200 -12.776400 6.804991
0.468000 -12.776400 6.825901
0.514800 -12.776400 6.825901
0.561600 -12.776400 6.809073
0.608400 -12.776400 6.803645
0.655200 -12.776400 6.803645
0.702000 -12.776400 6.797514
0.748800 -12.776400 6.786031
0.795600 -12.776400 6.757532
0.842400 -12.776400 6.757486
0.889200 -12.776400 6.750817
0.936000 -12.776400 6.751369
0.982800 -12.776400 6.751369
1.029600 -12.776400 6.746677
1.076400 -12.776400 6.731342
1.123200 -12.776400 6.725329
1.170000 -12.776400 6.724938
1.216800 -12.776400 6.724938
1.263600 -12.776400 6.724513
1.310400 -12.776400 6.697750
1.357200 -12.776400 6.694064
1.404000 -12.776400 6.699660
1.450800 -12.776400 6.708823
1.497600 -12.776400 6.694064
1.544400 -12.776400 6.693108
1.591200 -12.776400 6.708823
1.638000 -12.776400 6.714660
1.684800 -12.776400 6.714660
1.731600 -12.776400 6.708823
1.778400 -12.776400 6.692442
1.825200 -12.776400 6.688332
1.872000 -12.776400 6.672693
1.918800 -12.776400 6.640127
1.965600 -12.776400 6.621158
2.012400 -12.776400 6.621158
2.059200 -12.776400 6.621158
2.106000 -12.776400 6.631277
2.152800 -12.776400 6.628738
2.199600 -12.776400 6.631277
2.246400 -12.776400 6.657830
2.293200 -12.776400 6.679602
2.340000 -12.776400 6.679525
2.386800 -12.776400 6.652994
2.433600 -12.776400 6.670178
2.480400 -12.776400 6.679525
2.527200 -12.776400 6.687111
2.574000 -12.776400 6.676089
2.620800 -12.776400 6.676089
2.667600 -12.776400 6.674654
2.714400 -12.776400 6.676116
2.761200 -12.776400 6.674654
2.808000 -12.776400 6.654126
2.854800 -12.776400 6.645729
2.901600 -12.776400 6.630475
2.948400 -12.776400 6.630475
2.995200 -12.776400 6.626521
3.042000 -12.776400 6.622225
3.088800 -12.776400 6.662930
3.135600 -12.776400 6.663704
3.182400 -12.776400 6.672288
3.229200 -12.776400 6.673612
3.276000 -12.776400 6.679540
3.322800 -12.776400 6.673612
3.369600 -12.776400 6.698589
3.416400 -12.776400 6.689431
3.463200 -12.776400 6.688026
3.510000 -12.776400 6.698589
3.556800 -12.776400 6.725483
3.603600 -12.776400 6.725483
3.650400 -12.776400 6.728875
3.697200 -12.776400 6.733001
3.744000 -12.776400 6.738218
3.790800 -12.776400 6.743051
3.837600 -12.776400 6.745265
3.884400 -12.776400 6.745552
3.931200 -12.776400 6.759371
3.978000 -12.776400 6.762980
4.024800 -12.776400 6.768781
4.071600 -12.776400 6.764959
4.118400 -12.776400 6.768781
4.165200 -12.776400 6.782762
4.212000 -12.776400 6.808516
4.258800 -12.776400 6.790628
4.305600 -12.776400 6.816744
4.352400 -12.776400 6.833709
4.399200 -12.776400 6.827220
4.446000 -12.776400 6.816744
4.492800 -12.776400 6.816744
4.539600 -12.776400 6.818504
4.586400 -12.776400 6.827220
4.633200 -12.776400 6.833933
4.680000 -12.776400 6.844754
4.726800 -12.776400 6.870338
4.773600 -12.776400 6.878649
4.820400 -12.776400 6.878649
4.867200 -12.776400 6.877425
4.914000 -12.776400 6.878649
4.960800 -12.776400 6.892393
5.007600 -12.776400 6.893444
5.054400 -12.776400 6.908628
5.101200 -12.776400 6.908863
5.148000 -12.776400 6.943858
5.194800 -12.776400 6.962418
5.241600 -12.776400 6.994458
5.288400 -12.776400 6.994458
5.335200 -12.776400 7.017645
5.382000 -12.776400 7.026103
5.428800 -12.776400 7.057299
5.475600 -12.776400 7.067263
5.522400 -12.776400 7.092757
5.569200 -12.776400 7.108787
5.616000 -12.776400 7.133001
5.662800 -12.776400 7.133001
5.709600 -12.776400 7.138362
5.756400 -12.776400 7.157475
5.803200 -12.776400 7.183738
5.850000 -12.776400 7.191766
5.896800 -12.776400 7.201660
5.943600 -12.776400 7.227364
5.990400 -12.776400 7.251240
6.037200 -12.776400 7.274113
6.084000 -12.776400 7.309936
6.130800 -12.776400 7.318060
6.177600 -12.776400 7.365023
6.224400 -12.776400 7.407739
6.271200 -12.776400 7.439873
6.318000 -12.776400 7.448020
6.364800 -12.776400 7.453972
6.411600 -12.776400 7.476725
6.458400 -12.776400 7.514961
6.505200 -12.776400 7.529704
6.552000 -12.776400 7.578042
6.598800 -12.776400 7.585216
6.645600 -12.776400 7.598848
6.692400 -12.776400 7.694867
6.739200 -12.776400 7.752396
6.786000 -12.776400 7.824621
6.832800 -12.776400 7.843782
6.879600 -12.776400 7.883288
6.926400 -12.776400 7.899681
6.973200 -12.776400 7.925179
7.020000 -12.776400 7.956020
7.066800 -12.776400 7.981043
7.113600 -12.776400 8.011368
7.160400 -12.776400 8.019742
7.207200 -12.776400 8.057976
7.254000 -12.776400 8.149990
7.300800 -12.776400 8.272492
7.347600 -12.776400 8.242537
7.394400 -12.776400 8.242537
7.441200 -12.776400 10.512148
7.488000 -12.776400 10.675256
7.534800 -12.776400 11.463010
7.581600 -12.776400 29.543903
7.628400 -12.776400 29.543903
7.675200 -12.776400 29.545332
13.806000 -12.776400 7.643465
13.852800 -12.776400 7.643465
13.899600 -12.776400 7.646282
13.993200 -12.776400 7.676259
14.040000 -12.776400 7.692721
14.086800 -12.776400 7.704854
14.133600 -12.776400 7.711648
14.180400 -12.776400 7.714155
14.320800 -12.776400 7.678963
14.367600 -12.776400 7.683160
14.414400 -12.776400 7.683160
14.461200 -12.776400 7.692566
14.601600 -12.776400 7.743360
14.648400 -12.776400 7.771462
14.695200 -12.776400 7.771703
15.022800 -12.776400 7.787074
15.069600 -12.776400 7.783748
15.116400 -12.776400 7.784389
15.163200 -12.776400 7.783748
16.052400 -12.776400 6.440259
17.128800 -12.776400 4.582413
17.316000 -12.776400 3.668025
17.643600 -12.776400 2.268685
17.690400 -12.776400 2.112365
17.737200 -12.776400 1.881024
18.532800 -12.776400 -2.580948
18.579600 -12.776400 0.000000
18.626400 -12.776400 0.000000
-18.720000 -12.729600 0.000000
-18.673200 -12.729600 0.000000
-18.626400 -12.729600 0.000000
-18.579600 -12.729600 -15.063210
-18.532800 -12.729600 -15.063210
-18.486000 -12.729600 -15.042553
-18.439200 -12.729600 -15.036317
-18.392400 -12.729600 -15.012033
-18.345600 -12.729600 -14.999300
-18.298800 -12.729600 -14.969352
-18.252000 -12.729600 -14.936352
-18.205200 -12.729600 -14.929457
-18.158400 -12.729600 -14.925303
-18.111600 -12.729600 -14.905671
-18.064800 -12.729600 -14.887077
-18.018000 -12.729600 -14.879041
-17.971200 -12.729600 -14.834661
-17.924400 -12.729600 -14.810464
-17.877600 -12.729600 -14.790015
-17.830800 -12.729600 -14.797114
-17.784000 -12.729600 -14.735157
-17.737200 -12.729600 -14.709624
-17.690400 -12.729600 -14.708884
-17.643600 -12.729600 -14.688927
-17.596800 -12.729600 -14.657866
-17.550000 -12.729600 -14.608049
-17.503200 -12.729600 -14.574271
-17.456400 -12.729600 -14.566614
-17.409600 -12.729600 -14.534701
-17.362800 -12.729600 -14.532071
-17.316000 -12.729600 -14.518191
-17.269200 -12.729600 -14.511095
-17.222400 -12.729600 -14.507131
-17.175600 -12.729600 -14.474012
-17.128800 -12.729600 -14.404398
-17.082000 -12.729600 -14.373142
-17.035200 -12.729600 -14.373142
-16.988400 -12.729600 -14.345094
-16.941600 -12.729600 -14.340143
-16.894800 -12.729600 -14.311379
-16.848000 -12.729600 -14.309032
-16.801200 -12.729600 -14.233318
-16.754400 -12.729600 -14.224532
-16.707600 -12.729600 -14.198416
-16.660800 -12.729600 -14.119307
-16.614000 -12.729600 -14.075765
-16.567200 -12.729600 -14.024785
-16.520400 -12.729600 -13.989228
-15.350400 -12.729600 5.081994
-15.303600 -12.729600 5.100894
-15.256800 -12.729600 5.145197
-15.210000 -12.729600 5.197479
-15.163200 -12.729600 5.231748
-15.116400 -12.729600 5.241344
-15.069600 -12.729600 5.271604
-15.022800 -12.729600 5.291171
-14.976000 -12.729600 5.316020
-14.929200 -12.729600 5.344999
-14.882400 -12.729600 5.356057
-14.835600 -12.729600 5.371206
-14.788800 -12.729600 5.384777
-14.742000 -12.729600 5.391476
-14.695200 -12.729600 5.417171
-14.648400 -12.729600 5.417272
-14.601600 -12.729600 5.420568
-14.554800 -12.729600 5.423192
-14.508000 -12.729600 5.424888
-14.461200 -12.729600 5.426172
-14.414400 -12.729600 5.431544
-14.367600 -12.729600 5.433404
-14.320800 -12.729600 5.440217
-14.274000 -12.729600 5.454507
-14.227200 -12.729600 5.465010
-14.180400 -12.729600 5.468139
-14.133600 -12.729600 5.473016
-14.086800 -12.729600 5.476012
-14.040000 -12.729600 5.486925
-13.993200 -12.729600 5.514912
-13.946400 -12.729600 5.538846
-13.899600 -12.729600 5.570448
-13.852800 -12.729600 5.618495
-4.352400 -12.729600 9.341588
-4.305600 -12.729600 9.191107
-4.258800 -12.729600 9.131832
-4.212000 -12.729600 9.084014
-4.165200 -12.729600 9.017889
-4.118400 -12.729600 8.967635
-4.071600 -12.729600 8.941589
-4.024800 -12.729600 8.914066
-3.978000 -12.729600 8.869543
-3.931200 -12.729600 8.811061
-3.884400 -12.729600 8.729784
-3.837600 -12.729600 8.698923
-3.790800 -12.729600 8.662203
-3.744000 -12.729600 8.643050
-3.697200 -12.729600 8.594012
-3.650400 -12.729600 8.574358
-3.603600 -12.729600 8.545863
-3.556800 -12.729600 8.488440
-3.510000 -12.729600 8.410359
-3.463200 -12.729600 8.351011
-3.416400 -12.729600 8.276438
-3.369600 -12.729600 8.259283
-3.322800 -12.729600 8.231074
-3.276000 -12.729600 8.233283
-3.229200 -12.729600 8.206144
-3.182400 -12.729600 8.151756
-3.135600 -12.729600 8.102741
-3.088800 -12.729600 7.999411
-3.042000 -12.729600 7.975393
-2.995200 -12.729600 7.962702
-2.948400 -12.729600 7.945061
-2.901600 -12.729600 7.901175
-2.854800 -12.729600 7.858372
-2.808000 -12.729600 7.833948
-2.761200 -12.729600 7.830478
-2.714400 -12.729600 7.764445
-2.667600 -12.729600 7.754296
-2.620800 -12.729600 7.719489
-2.574000 -12.729600 7.693229
-2.527200 -12.729600 7.682641
-2.480400 -12.729600 7.663015
-2.433600 -12.729600 7.663015
-2.386800 -12.729600 7.640907
-2.340000 -12.729600 7.607374
-2.293200 -12.729600 7.586747
-2.246400 -12.729600 7.586747
-2.199600 -12.729600 7.578596
-2.152800 -12.729600 7.559803
-2.106000 -12.729600 7.531461
-2.059200 -12.729600 7.535385
-2.012400 -12.729600 7.523635
-1.965600 -12.729600 7.509668
-1.918800 -12.729600 7.497557
-1.872000 -12.729600 7.481802
-1.825200 -12.729600 7.445402
-1.778400 -12.729600 7.423227
-1.731600 -12.729600 7.363066
-1.684800 -12.729600 7.346474
-1.638000 -12.729600 7.346474
-1.591200 -12.729600 7.347396
-1.544400 -12.729600 7.345512
-1.497600 -12.729600 7.322451
-1.450800 -12.729600 7.306685
-1.404000 -12.729600 7.310315
-1.357200 -12.729600 7.268735
-1.310400 -12.729600 7.225901
-1.263600 -12.729600 7.200211
-1.216800 -12.729600 7.183563
-1.170000 -12.729600 7.183360
-1.123200 -12.729600 7.180780
-1.076400 -12.729600 7.180037
-1.029600 -12.729600 7.168108
-0.982800 -12.729600 7.163040
-0.936000 -12.729600 7.172659
-0.889200 -12.729600 7.163040
-0.842400 -12.729600 7.133416
-0.795600 -12.729600 7.108806
-0.748800 -12.729600 7.099709
-0.702000 -12.729600 7.076841
-0.655200 -12.729600 7.079877
-0.608400 -12.729600 7.069979
-0.561600 -12.729600 7.057455
-0.514800 -12.729600 7.025934
-0.468000 -12.729600 7.002853
-0.421200 -12.729600 6.965859
-0.374400 -12.729600 6.947325
-0.327600 -12.729600 6.932118
-0.280800 -12.729600 6.922707
-0.234000 -12.729600 6.921516
-0.187200 -12.729600 6.919117
-0.140400 -12.729600 6.926184
-0.093600 -12.729600 6.926184
-0.046800 -12.729600 6.908908
0.000000 -12.729600 6.900502
0.046800 -12.729600 6.902839
0.093600 -12.729600 6.881980
0.140400 -12.729600 6.856721
0.187200 -12.729600 6.850376
0.234000 -12.729600 6.834208
0.280800 -12.729600 6.816741
0.327600 -12.729600 6.804991
0.374400 -12.729600 6.802139
0.421200 -12.729600 6.777066
0.468000 -12.729600 6.785238
0.514800 -12.729600 6.785238
0.561600 -12.729600 6.778585
0.608400 -12.729600 6.769977
0.655200 -12.729600 6.778585
0.702000 -12.729600 6.778585
0.748800 -12.729600 6.781273
0.795600 -12.729600 6.757486
0.842400 -12.729600 6.757486
0.889200 -12.729600 6.749236
0.936000 -12.729600 6.756226
0.982800 -12.729600 6.751369
1.029600 -12.729600 6.731342
1.076400 -12.729600 6.724049
1.123200 -12.729600 6.724049
1.170000 -12.729600 6.723047
1.216800 -12.729600 6.724049
1.263600 -12.729600 6.722001
1.310400 -12.729600 6.702537
1.357200 -12.729600 6.694064
1.404000 -12.729600 6.694064
1.450800 -12.729600 6.672053
1.497600 -12.729600 6.672053
1.544400 -12.729600 6.672053
1.591200 -12.729600 6.706803
1.638000 -12.729600 6.706803
1.684800 -12.729600 6.706803
1.731600 -12.729600 6.703532
1.778400 -12.729600 6.681578
1.825200 -12.729600 6.668777
1.872000 -12.729600 6.647381
1.918800 -12.729600 6.602782
1.965600 -12.729600 6.599862
2.012400 -12.729600 6.598105
2.059200 -12.729600 6.597172
2.106000 -12.729600 6.599862
2.152800 -12.729600 6.603707
2.199600 -12.729600 6.611375
2.246400 -12.729600 6.631277
2.293200 -12.729600 6.647647
2.340000 -12.729600 6.652994
2.386800 -12.729600 6.650792
2.433600 -12.729600 6.650792
2.480400 -12.729600 6.675366
2.527200 -12.729600 6.675366
2.574000 -12.729600 6.674654
2.620800 -12.729600 6.675366
2.667600 -12.729600 6.669314
2.714400 -12.729600 6.676089
2.761200 -12.729600 6.670032
2.808000 -12.729600 6.654023
2.854800 -12.729600 6.645729
2.901600 -12.729600 6.630475
2.948400 -12.729600 6.630475
2.995200 -12.729600 6.626521
3.042000 -12.729600 6.611361
3.088800 -12.729600 6.650821
3.135600 -12.729600 6.662930
3.182400 -12.729600 6.668017
3.229200 -12.729600 6.668017
3.276000 -12.729600 6.673612
3.322800 -12.729600 6.660840
3.369600 -12.729600 6.689431
3.416400 -12.729600 6.686458
3.463200 -12.729600 6.688026
3.510000 -12.729600 6.689652
3.556800 -12.729600 6.703047
3.603600 -12.729600 6.724956
3.650400 -12.729600 6.728875
3.697200 -12.729600 6.730658
3.744000 -12.729600 6.733143
3.790800 -12.729600 6.738218
3.837600 -12.729600 6.739928
3.884400 -12.729600 6.745552
3.931200 -12.729600 6.752819
3.978000 -12.729600 6.759371
4.024800 -12.729600 6.762655
4.071600 -12.729600 6.762655
4.118400 -12.729600 6.762980
4.165200 -12.729600 6.773586
4.212000 -12.729600 6.783777
4.258800 -12.729600 6.774841
4.305600 -12.729600 6.816744
4.352400 -12.729600 6.833709
4.399200 -12.729600 6.827220
4.446000 -12.729600 6.816744
4.492800 -12.729600 6.823483
4.539600 -12.729600 6.827220
4.586400 -12.729600 6.836563
4.633200 -12.729600 6.845531
4.680000 -12.729600 6.852124
4.726800 -12.729600 6.867744
4.773600 -12.729600 6.875797
4.820400 -12.729600 6.874007
4.867200 -12.729600 6.870338
4.914000 -12.729600 6.875797
4.960800 -12.729600 6.887900
5.007600 -12.729600 6.893444
5.054400 -12.729600 6.910466
5.101200 -12.729600 6.935294
5.148000 -12.729600 6.960633
5.194800 -12.729600 6.972865
5.241600 -12.729600 6.998886
5.288400 -12.729600 6.998886
5.335200 -12.729600 7.015593
5.382000 -12.729600 7.022252
5.428800 -12.729600 7.067263
5.475600 -12.729600 7.100505
5.522400 -12.729600 7.114939
5.569200 -12.729600 7.114939
5.616000 -12.729600 7.143519
5.662800 -12.729600 7.143519
5.709600 -12.729600 7.157475
5.756400 -12.729600 7.157901
5.803200 -12.729600 7.183950
5.850000 -12.729600 7.191766
5.896800 -12.729600 7.201660
5.943600 -12.729600 7.238790
5.990400 -12.729600 7.258301
6.037200 -12.729600 7.315480
6.084000 -12.729600 7.318060
6.130800 -12.729600 7.327724
6.177600 -12.729600 7.398754
6.224400 -12.729600 7.425926
6.271200 -12.729600 7.448020
6.318000 -12.729600 7.453436
6.364800 -12.729600 7.453972
6.411600 -12.729600 7.472568
6.458400 -12.729600 7.514961
6.505200 -12.729600 7.526910
6.552000 -12.729600 7.579981
6.598800 -12.729600 7.590136
6.645600 -12.729600 7.618930
6.692400 -12.729600 7.719068
6.739200 -12.729600 7.766581
6.786000 -12.729600 7.830942
6.832800 -12.729600 7.866523
6.879600 -12.729600 7.899681
6.926400 -12.729600 7.959828
6.973200 -12.729600 7.959828
7.020000 -12.729600 7.968287
7.066800 -12.729600 8.011290
7.113600 -12.729600 8.016619
7.160400 -12.729600 8.033919
7.207200 -12.729600 8.061561
7.254000 -12.729600 8.141601
7.300800 -12.729600 8.164821
7.347600 -12.729600 8.149990
7.394400 -12.729600 8.190731
7.441200 -12.729600 10.512172
7.488000 -12.729600 10.736250
7.534800 -12.729600 29.545332
7.581600 -12.729600 29.552965
7.628400 -12.729600 29.552965
7.675200 -12.729600 29.553622
13.993200 -12.729600 7.675035
14.040000 -12.729600 7.680806
14.086800 -12.729600 7.689708
14.133600 -12.729600 7.705368
14.180400 -12.729600 7.714194
14.601600 -12.729600 7.743360
14.929200 -12.729600 7.798854
14.976000 -12.729600 7.798854
15.022800 -12.729600 7.795173
15.069600 -12.729600 7.787074
15.116400 -12.729600 7.787074
15.163200 -12.729600 7.784389
16.052400 -12.729600 6.496875
16.099200 -12.729600 6.465236
16.146000 -12.729600 6.471663
16.192800 -12.729600 6.471663
17.082000 -12.729600 4.873295
17.128800 -12.729600 4.694254
17.175600 -12.729600 4.435525
17.222400 -12.729600 4.275730
18.579600 -12.729600 0.000000
-18.720000 -12.682800 0.000000
-18.673200 -12.682800 0.000000
-18.626400 -12.682800 0.000000
-18.579600 -12.682800 -15.065657
-18.532800 -12.682800 -15.053775
-18.486000 -12.682800 -15.042553
-18.439200 -12.682800 -15.030557
-18.392400 -12.682800 -15.023233
-18.345600 -12.682800 -15.001087
-18.298800 -12.682800 -14.988433
-18.252000 -12.682800 -14.968267
-18.205200 -12.682800 -14.957726
-18.158400 -12.682800 -14.937154
-18.111600 -12.682800 -14.925303
-18.064800 -12.682800 -14.905671
-18.018000 -12.682800 -14.901625
-17.971200 -12.682800 -14.857757
-17.924400 -12.682800 -14.828085
-17.877600 -12.682800 -14.828085
-17.830800 -12.682800 -14.828957
-17.784000 -12.682800 -14.781964
-17.737200 -12.682800 -14.735157
-17.690400 -12.682800 -14.710984
-17.643600 -12.682800 -14.708055
-17.596800 -12.682800 -14.681955
-17.550000 -12.682800 -14.652750
-17.503200 -12.682800 -14.608049
-17.456400 -12.682800 -14.568307
-17.409600 -12.682800 -14.534701
-17.362800 -12.682800 -14.532071
-17.316000 -12.682800 -14.511095
-17.269200 -12.682800 -14.511095
-17.222400 -12.682800 -14.512962
-17.175600 -12.682800 -14.501781
-17.128800 -12.682800 -14.465037
-17.082000 -12.682800 -14.433880
-17.035200 -12.682800 -14.413950
-16.988400 -12.682800 -14.373142
-16.941600 -12.682800 -14.345094
-16.894800 -12.682800 -14.314076
-16.848000 -12.682800 -14.295095
-16.801200 -12.682800 -14.233805
-16.754400 -12.682800 -14.227869
-16.707600 -12.682800 -14.202009
-16.660800 -12.682800 -14.134281
-16.614000 -12.682800 -14.092373
-16.567200 -12.682800 -14.036298
-16.520400 -12.682800 -13.989228
-15.350400 -12.682800 5.100894
-15.303600 -12.682800 5.139893
-15.256800 -12.682800 5.183141
-15.210000 -12.682800 5.234763
-15.163200 -12.682800 5.245760
-15.116400 -12.682800 5.259049
-15.069600 -12.682800 5.285377
-15.022800 -12.682800 5.308650
-14.976000 -12.682800 5.339212
-14.929200 -12.682800 5.355261
-14.882400 -12.682800 5.374459
-14.835600 -12.682800 5.379388
-14.788800 -12.682800 5.393072
-14.742000 -12.682800 5.396333
-14.695200 -12.682800 5.417171
-14.648400 -12.682800 5.417272
-14.601600 -12.682800 5.417272
-14.554800 -12.682800 5.421274
-14.508000 -12.682800 5.426172
-14.461200 -12.682800 5.431544
-14.414400 -12.682800 5.434484
-14.367600 -12.682800 5.436317
-14.320800 -12.682800 5.447923
-14.274000 -12.682800 5.456858
-14.227200 -12.682800 5.470037
-14.180400 -12.682800 5.472051
-14.133600 -12.682800 5.480786
-14.086800 -12.682800 5.486150
-14.040000 -12.682800 5.505452
-13.993200 -12.682800 5.521549
-13.946400 -12.682800 5.558890
-13.899600 -12.682800 5.599806
-4.352400 -12.682800 9.365207
-4.305600 -12.682800 9.246067
-4.258800 -12.682800 9.182106
-4.212000 -12.682800 9.117189
-4.165200 -12.682800 9.071411
-4.118400 -12.682800 9.000842
-4.071600 -12.682800 8.963800
-4.024800 -12.682800 8.916796
-3.978000 -12.682800 8.895282
-3.931200 -12.682800 8.820034
-3.884400 -12.682800 8.734203
-3.837600 -12.682800 8.677634
-3.790800 -12.682800 8.655053
-3.744000 -12.682800 8.643050
-3.697200 -12.682800 8.594012
-3.650400 -12.682800 8.574358
-3.603600 -12.682800 8.537214
-3.556800 -12.682800 8.431929
-3.510000 -12.682800 8.354302
-3.463200 -12.682800 8.304472
-3.416400 -12.682800 8.271175
-3.369600 -12.682800 8.251611
-3.322800 -12.682800 8.196465
-3.276000 -12.682800 8.184671
-3.229200 -12.682800 8.165616
-3.182400 -12.682800 8.134007
-3.135600 -12.682800 8.049453
-3.088800 -12.682800 7.996965
-3.042000 -12.682800 7.966109
-2.995200 -12.682800 7.954290
-2.948400 -12.682800 7.935998
-2.901600 -12.682800 7.893009
-2.854800 -12.682800 7.858372
-2.808000 -12.682800 7.833948
-2.761200 -12.682800 7.828592
-2.714400 -12.682800 7.764445
-2.667600 -12.682800 7.748265
-2.620800 -12.682800 7.719489
-2.574000 -12.682800 7.691363
-2.527200 -12.682800 7.682641
-2.480400 -12.682800 7.682641
-2.433600 -12.682800 7.682641
-2.386800 -12.682800 7.640907
-2.340000 -12.682800 7.640390
-2.293200 -12.682800 7.587698
-2.246400 -12.682800 7.596543
-2.199600 -12.682800 7.582196
-2.152800 -12.682800 7.576530
-2.106000 -12.682800 7.539783
-2.059200 -12.682800 7.539783
-2.012400 -12.682800 7.523635
-1.965600 -12.682800 7.509668
-1.918800 -12.682800 7.498498
-1.872000 -12.682800 7.481802
-1.825200 -12.682800 7.446854
-1.778400 -12.682800 7.426254
-1.731600 -12.682800 7.370941
-1.684800 -12.682800 7.354050
-1.638000 -12.682800 7.354050
-1.591200 -12.682800 7.354050
-1.544400 -12.682800 7.345512
-1.497600 -12.682800 7.321774
-1.450800 -12.682800 7.301001
-1.404000 -12.682800 7.306685
-1.357200 -12.682800 7.270242
-1.310400 -12.682800 7.234630
-1.263600 -12.682800 7.211589
-1.216800 -12.682800 7.196710
-1.170000 -12.682800 7.183563
-1.123200 -12.682800 7.180780
-1.076400 -12.682800 7.168437
-1.029600 -12.682800 7.168108
-0.982800 -12.682800 7.168437
-0.936000 -12.682800 7.163040
-0.889200 -12.682800 7.142697
-0.842400 -12.682800 7.131413
-0.795600 -12.682800 7.101585
-0.748800 -12.682800 7.091273
-0.702000 -12.682800 7.057455
-0.655200 -12.682800 7.057455
-0.608400 -12.682800 7.054086
-0.561600 -12.682800 7.037557
-0.514800 -12.682800 7.016779
-0.468000 -12.682800 6.965859
-0.421200 -12.682800 6.952020
-0.374400 -12.682800 6.938937
-0.327600 -12.682800 6.926184
-0.280800 -12.682800 6.924535
-0.234000 -12.682800 6.922707
-0.187200 -12.682800 6.917882
-0.140400 -12.682800 6.926184
-0.093600 -12.682800 6.926184
-0.046800 -12.682800 6.902839
0.000000 -12.682800 6.892425
0.046800 -12.682800 6.881980
0.093600 -12.682800 6.853236
0.140400 -12.682800 6.841969
0.187200 -12.682800 6.829984
0.234000 -12.682800 6.809395
0.280800 -12.682800 6.802139
0.327600 -12.682800 6.771572
0.374400 -12.682800 6.771572
0.421200 -12.682800 6.769977
0.468000 -12.682800 6.769262
0.514800 -12.682800 6.769262
0.561600 -12.682800 6.748610
0.608400 -12.682800 6.737832
0.655200 -12.682800 6.723821
0.702000 -12.682800 6.737832
0.748800 -12.682800 6.756226
0.795600 -12.682800 6.755763
0.842400 -12.682800 6.755763
0.889200 -12.682800 6.755763
0.936000 -12.682800 6.756226
0.982800 -12.682800 6.750269
1.029600 -12.682800 6.725329
1.076400 -12.682800 6.715642
1.123200 -12.682800 6.710070
1.170000 -12.682800 6.702537
1.216800 -12.682800 6.694064
1.263600 -12.682800 6.686706
1.310400 -12.682800 6.670572
1.357200 -12.682800 6.664597
1.404000 -12.682800 6.664597
1.450800 -12.682800 6.666706
1.497600 -12.682800 6.661153
1.544400 -12.682800 6.672053
1.591200 -12.682800 6.708823
1.638000 -12.682800 6.708823
1.684800 -12.682800 6.708823
1.731600 -12.682800 6.708823
1.778400 -12.682800 6.689844
1.825200 -12.682800 6.669461
1.872000 -12.682800 6.647381
1.918800 -12.682800 6.600316
1.965600 -12.682800 6.596571
2.012400 -12.682800 6.589486
2.059200 -12.682800 6.573918
2.106000 -12.682800 6.565083
2.152800 -12.682800 6.565083
2.199600 -12.682800 6.587098
2.246400 -12.682800 6.604335
2.293200 -12.682800 6.612872
2.340000 -12.682800 6.639960
2.386800 -12.682800 6.645924
2.433600 -12.682800 6.650153
2.480400 -12.682800 6.675366
2.527200 -12.682800 6.674654
2.574000 -12.682800 6.670981
2.620800 -12.682800 6.646736
2.667600 -12.682800 6.645729
2.714400 -12.682800 6.646736
2.761200 -12.682800 6.645729
2.808000 -12.682800 6.622225
2.854800 -12.682800 6.603707
2.901600 -12.682800 6.603707
2.948400 -12.682800 6.605761
2.995200 -12.682800 6.605761
3.042000 -12.682800 6.591700
3.088800 -12.682800 6.605761
3.135600 -12.682800 6.650804
3.182400 -12.682800 6.655690
3.229200 -12.682800 6.652780
3.276000 -12.682800 6.652780
3.322800 -12.682800 6.640129
3.369600 -12.682800 6.673265
3.416400 -12.682800 6.664731
3.463200 -12.682800 6.664731
3.510000 -12.682800 6.676719
3.556800 -12.682800 6.689652
3.603600 -12.682800 6.703047
3.650400 -12.682800 6.728086
3.697200 -12.682800 6.729064
3.744000 -12.682800 6.730658
3.790800 -12.682800 6.733143
3.837600 -12.682800 6.733143
3.884400 -12.682800 6.733143
3.931200 -12.682800 6.733143
3.978000 -12.682800 6.730200
4.024800 -12.682800 6.752819
4.071600 -12.682800 6.739545
4.118400 -12.682800 6.739545
4.165200 -12.682800 6.739545
4.212000 -12.682800 6.753794
4.258800 -12.682800 6.762980
4.305600 -12.682800 6.783777
4.352400 -12.682800 6.814712
4.399200 -12.682800 6.813654
4.446000 -12.682800 6.813654
4.492800 -12.682800 6.823483
4.539600 -12.682800 6.827220
4.586400 -12.682800 6.836563
4.633200 -12.682800 6.833933
4.680000 -12.682800 6.844754
4.726800 -12.682800 6.862490
4.773600 -12.682800 6.875797
4.820400 -12.682800 6.874007
4.867200 -12.682800 6.863331
4.914000 -12.682800 6.875797
4.960800 -12.682800 6.892393
5.007600 -12.682800 6.910466
5.054400 -12.682800 6.915799
5.101200 -12.682800 6.935294
5.148000 -12.682800 6.954620
5.194800 -12.682800 6.972792
5.241600 -12.682800 6.981290
5.288400 -12.682800 6.975576
5.335200 -12.682800 6.981290
5.382000 -12.682800 7.015593
5.428800 -12.682800 7.045345
5.475600 -12.682800 7.091373
5.522400 -12.682800 7.111288
5.569200 -12.682800 7.114939
5.616000 -12.682800 7.143519
5.662800 -12.682800 7.143519
5.709600 -12.682800 7.157475
5.756400 -12.682800 7.162398
5.803200 -12.682800 7.191766
5.850000 -12.682800 7.193509
5.896800 -12.682800 7.220296
5.943600 -12.682800 7.254383
5.990400 -12.682800 7.309914
6.037200 -12.682800 7.351561
6.084000 -12.682800 7.355132
6.130800 -12.682800 7.355132
6.177600 -12.682800 7.429977
6.224400 -12.682800 7.439873
6.271200 -12.682800 7.462884
6.318000 -12.682800 7.460515
6.364800 -12.682800 7.469869
6.411600 -12.682800 7.480902
6.458400 -12.682800 7.522954
6.505200 -12.682800 7.545390
6.552000 -12.682800 7.579981
6.598800 -12.682800 7.590136
6.645600 -12.682800 7.618930
6.692400 -12.682800 7.724568
6.739200 -12.682800 7.805687
6.786000 -12.682800 7.833592
6.832800 -12.682800 7.913303
6.879600 -12.682800 7.957877
6.926400 -12.682800 7.963239
6.973200 -12.682800 7.968287
7.020000 -12.682800 8.000391
7.066800 -12.682800 8.013305
7.113600 -12.682800 8.023176
7.160400 -12.682800 8.059613
7.207200 -12.682800 8.069149
7.254000 -12.682800 8.190731
7.300800 -12.682800 8.200490
7.347600 -12.682800 8.149990
7.394400 -12.682800 8.214163
7.441200 -12.682800 10.589016
7.488000 -12.682800 10.736250
7.534800 -12.682800 29.550883
7.581600 -12.682800 29.556749
7.628400 -12.682800 29.557223
7.675200 -12.682800 29.557654
13.946400 -12.682800 7.659918
14.040000 -12.682800 7.680806
14.086800 -12.682800 7.704072
14.929200 -12.682800 7.797027
14.976000 -12.682800 7.795173
15.022800 -12.682800 7.787074
15.069600 -12.682800 7.784389
15.116400 -12.682800 7.783748
15.163200 -12.682800 7.780723
15.210000 -12.682800 7.766286
17.128800 -12.682800 4.770869
17.175600 -12.682800 4.561618
17.222400 -12.682800 4.365358
18.111600 -12.682800 0.339451
-18.720000 -12.636000 0.000000
-18.673200 -12.636000 0.000000
-18.626400 -12.636000 0.000000
-18.579600 -12.636000 -15.070077
-18.532800 -12.636000 -15.053775
-18.486000 -12.636000 -15.041817
-18.439200 -12.636000 -15.029113
-18.392400 -12.636000 -15.012033
-18.345600 -12.636000 -15.001087
-18.298800 -12.636000 -14.988433
-18.252000 -12.636000 -14.957726
-18.205200 -12.636000 -14.937161
-18.158400 -12.636000 -14.929457
-18.111600 -12.636000 -14.915199
-18.064800 -12.636000 -14.904719
-18.018000 -12.636000 -14.900920
-17.971200 -12.636000 -14.859056
-17.924400 -12.636000 -14.812527
-17.877600 -12.636000 -14.828085
-17.830800 -12.636000 -14.841096
-17.784000 -12.636000 -14.797114
-17.737200 -12.636000 -14.764198
-17.690400 -12.636000 -14.722436
-17.643600 -12.636000 -14.714390
-17.596800 -12.636000 -14.683347
-17.550000 -12.636000 -14.655868
-17.503200 -12.636000 -14.622946
-17.456400 -12.636000 -14.585967
-17.409600 -12.636000 -14.568307
-17.362800 -12.636000 -14.568307
-17.316000 -12.636000 -14.526631
-17.269200 -12.636000 -14.526631
-17.222400 -12.636000 -14.526631
-17.175600 -12.636000 -14.525984
-17.128800 -12.636000 -14.512962
-17.082000 -12.636000 -14.489394
-17.035200 -12.636000 -14.433880
-16.988400 -12.636000 -14.403653
-16.941600 -12.636000 -14.354261
-16.894800 -12.636000 -14.324871
-16.848000 -12.636000 -14.295095
-16.801200 -12.636000 -14.244822
-16.754400 -12.636000 -14.229200
-16.707600 -12.636000 -14.203681
-16.660800 -12.636000 -14.134281
-16.614000 -12.636000 -14.085840
-16.567200 -12.636000 -14.016113
-15.397200 -12.636000 5.147978
-15.350400 -12.636000 5.165702
-15.303600 -12.636000 5.183141
-15.256800 -12.636000 5.223811
-15.210000 -12.636000 5.256746
-15.163200 -12.636000 5.260239
-15.116400 -12.636000 5.285377
-15.069600 -12.636000 5.301501
-15.022800 -12.636000 5.319124
-14.976000 -12.636000 5.342040
-14.929200 -12.636000 5.356576
-14.882400 -12.636000 5.383107
-14.835600 -12.636000 5.390018
-14.788800 -12.636000 5.401286
-14.742000 -12.636000 5.411637
-14.695200 -12.636000 5.417203
-14.648400 -12.636000 5.421274
-14.601600 -12.636000 5.421274
-14.554800 -12.636000 5.428934
-14.508000 -12.636000 5.434745
-14.461200 -12.636000 5.435359
-14.414400 -12.636000 5.436527
-14.367600 -12.636000 5.447858
-14.320800 -12.636000 5.452796
-14.274000 -12.636000 5.465010
-14.227200 -12.636000 5.472051
-14.180400 -12.636000 5.478315
-14.133600 -12.636000 5.492065
-14.086800 -12.636000 5.507973
-14.040000 -12.636000 5.521549
-13.993200 -12.636000 5.551108
-13.946400 -12.636000 5.599806
-4.352400 -12.636000 9.433563
-4.305600 -12.636000 9.314084
-4.258800 -12.636000 9.192461
-4.212000 -12.636000 9.145450
-4.165200 -12.636000 9.087226
-4.118400 -12.636000 9.004393
-4.071600 -12.636000 8.967069
-4.024800 -12.636000 8.928062
-3.978000 -12.636000 8.903137
-3.931200 -12.636000 8.786442
-3.884400 -12.636000 8.710477
-3.837600 -12.636000 8.665760
-3.790800 -12.636000 8.655053
-3.744000 -12.636000 8.643050
-3.697200 -12.636000 8.594012
-3.650400 -12.636000 8.574358
-3.603600 -12.636000 8.487500
-3.556800 -12.636000 8.359491
-3.510000 -12.636000 8.305746
-3.463200 -12.636000 8.259283
-3.416400 -12.636000 8.222350
-3.369600 -12.636000 8.202978
-3.322800 -12.636000 8.172753
-3.276000 -12.636000 8.162933
-3.229200 -12.636000 8.139914
-3.182400 -12.636000 8.079107
-3.135600 -12.636000 8.018652
-3.088800 -12.636000 7.997289
-3.042000 -12.636000 7.963903
-2.995200 -12.636000 7.951804
-2.948400 -12.636000 7.929296
-2.901600 -12.636000 7.901175
-2.854800 -12.636000 7.860180
-2.808000 -12.636000 7.840720
-2.761200 -12.636000 7.824036
-2.714400 -12.636000 7.768450
-2.667600 -12.636000 7.744736
-2.620800 -12.636000 7.718870
-2.574000 -12.636000 7.688436
-2.527200 -12.636000 7.670825
-2.480400 -12.636000 7.670825
-2.433600 -12.636000 7.670825
-2.386800 -12.636000 7.640390
-2.340000 -12.636000 7.607374
-2.293200 -12.636000 7.587698
-2.246400 -12.636000 7.596543
-2.199600 -12.636000 7.586747
-2.152800 -12.636000 7.558545
-2.106000 -12.636000 7.539783
-2.059200 -12.636000 7.538108
-2.012400 -12.636000 7.521706
-1.965600 -12.636000 7.503076
-1.918800 -12.636000 7.495721
-1.872000 -12.636000 7.473313
-1.825200 -12.636000 7.450910
-1.778400 -12.636000 7.426254
-1.731600 -12.636000 7.388628
-1.684800 -12.636000 7.357440
-1.638000 -12.636000 7.345512
-1.591200 -12.636000 7.345512
-1.544400 -12.636000 7.336304
-1.497600 -12.636000 7.306685
-1.450800 -12.636000 7.274278
-1.404000 -12.636000 7.295125
-1.357200 -12.636000 7.265764
-1.310400 -12.636000 7.223882
-1.263600 -12.636000 7.210552
-1.216800 -12.636000 7.183563
-1.170000 -12.636000 7.183563
-1.123200 -12.636000 7.180780
-1.076400 -12.636000 7.168108
-1.029600 -12.636000 7.168108
-0.982800 -12.636000 7.156582
-0.936000 -12.636000 7.133416
-0.889200 -12.636000 7.130260
-0.842400 -12.636000 7.101585
-0.795600 -12.636000 7.091273
-0.748800 -12.636000 7.060556
-0.702000 -12.636000 7.054086
-0.655200 -12.636000 7.044187
-0.608400 -12.636000 7.039663
-0.561600 -12.636000 7.031217
-0.514800 -12.636000 6.994788
-0.468000 -12.636000 6.952798
-0.421200 -12.636000 6.950136
-0.374400 -12.636000 6.936140
-0.327600 -12.636000 6.924535
-0.280800 -12.636000 6.924535
-0.234000 -12.636000 6.924535
-0.187200 -12.636000 6.922707
-0.140400 -12.636000 6.931372
-0.093600 -12.636000 6.931372
-0.046800 -12.636000 6.900244
0.000000 -12.636000 6.878381
0.046800 -12.636000 6.850376
0.093600 -12.636000 6.834208
0.140400 -12.636000 6.816741
0.187200 -12.636000 6.804547
0.234000 -12.636000 6.771572
0.280800 -12.636000 6.771572
0.327600 -12.636000 6.769262
0.374400 -12.636000 6.769262
0.421200 -12.636000 6.723821
0.468000 -12.636000 6.713310
0.514800 -12.636000 6.707120
0.561600 -12.636000 6.704891
0.608400 -12.636000 6.697911
0.655200 -12.636000 6.693163
0.702000 -12.636000 6.697911
0.748800 -12.636000 6.699552
0.795600 -12.636000 6.699985
0.842400 -12.636000 6.701116
0.889200 -12.636000 6.705571
0.936000 -12.636000 6.715642
0.982800 -12.636000 6.715642
1.029600 -12.636000 6.697750
1.076400 -12.636000 6.688827
1.123200 -12.636000 6.686706
1.170000 -12.636000 6.688825
1.216800 -12.636000 6.688825
1.263600 -12.636000 6.664527
1.310400 -12.636000 6.661153
1.357200 -12.636000 6.648621
1.404000 -12.636000 6.646632
1.450800 -12.636000 6.646632
1.497600 -12.636000 6.646632
1.544400 -12.636000 6.654776
1.591200 -12.636000 6.685381
1.638000 -12.636000 6.697826
1.684800 -12.636000 6.681578
1.731600 -12.636000 6.681578
1.778400 -12.636000 6.669461
1.825200 -12.636000 6.647381
1.872000 -12.636000 6.604963
1.918800 -12.636000 6.596571
1.965600 -12.636000 6.582790
2.012400 -12.636000 6.565249
2.059200 -12.636000 6.555913
2.106000 -12.636000 6.550935
2.152800 -12.636000 6.545102
2.199600 -12.636000 6.550935
2.246400 -12.636000 6.561175
2.293200 -12.636000 6.591498
2.340000 -12.636000 6.604335
2.386800 -12.636000 6.604335
2.433600 -12.636000 6.604335
2.480400 -12.636000 6.639960
2.527200 -12.636000 6.629764
2.574000 -12.636000 6.609902
2.620800 -12.636000 6.594635
2.667600 -12.636000 6.590283
2.714400 -12.636000 6.602261
2.761200 -12.636000 6.602261
2.808000 -12.636000 6.602261
2.854800 -12.636000 6.598271
2.901600 -12.636000 6.600708
2.948400 -12.636000 6.600708
2.995200 -12.636000 6.600708
3.042000 -12.636000 6.582020
3.088800 -12.636000 6.582534
3.135600 -12.636000 6.603707
3.182400 -12.636000 6.622545
3.229200 -12.636000 6.622545
3.276000 -12.636000 6.622545
3.322800 -12.636000 6.606433
3.369600 -12.636000 6.640129
3.416400 -12.636000 6.638079
3.463200 -12.636000 6.638010
3.510000 -12.636000 6.640129
3.556800 -12.636000 6.655401
3.603600 -12.636000 6.673265
3.650400 -12.636000 6.703047
3.697200 -12.636000 6.703047
3.744000 -12.636000 6.721400
3.790800 -12.636000 6.724947
3.837600 -12.636000 6.729120
3.884400 -12.636000 6.729120
3.931200 -12.636000 6.724947
3.978000 -12.636000 6.719841
4.024800 -12.636000 6.730200
4.071600 -12.636000 6.723687
4.118400 -12.636000 6.729896
4.165200 -12.636000 6.723687
4.212000 -12.636000 6.729896
4.258800 -12.636000 6.742354
4.305600 -12.636000 6.753794
4.352400 -12.636000 6.769147
4.399200 -12.636000 6.770309
4.446000 -12.636000 6.770309
4.492800 -12.636000 6.790628
4.539600 -12.636000 6.813654
4.586400 -12.636000 6.823985
4.633200 -12.636000 6.823985
4.680000 -12.636000 6.833933
4.726800 -12.636000 6.875797
4.773600 -12.636000 6.882486
4.820400 -12.636000 6.875797
4.867200 -12.636000 6.870338
4.914000 -12.636000 6.878649
4.960800 -12.636000 6.893244
5.007600 -12.636000 6.934519
5.054400 -12.636000 6.921009
5.101200 -12.636000 6.939847
5.148000 -12.636000 6.960633
5.194800 -12.636000 6.981290
5.241600 -12.636000 6.994458
5.288400 -12.636000 6.984775
5.335200 -12.636000 6.981290
5.382000 -12.636000 7.017645
5.428800 -12.636000 7.029599
5.475600 -12.636000 7.089424
5.522400 -12.636000 7.108835
5.569200 -12.636000 7.111288
5.616000 -12.636000 7.123953
5.662800 -12.636000 7.143519
5.709600 -12.636000 7.160532
5.756400 -12.636000 7.174927
5.803200 -12.636000 7.213105
5.850000 -12.636000 7.220296
5.896800 -12.636000 7.231505
5.943600 -12.636000 7.296607
5.990400 -12.636000 7.335162
6.037200 -12.636000 7.377259
6.084000 -12.636000 7.377259
6.130800 -12.636000 7.365023
6.177600 -12.636000 7.439873
6.224400 -12.636000 7.453972
6.271200 -12.636000 7.476725
6.318000 -12.636000 7.475675
6.364800 -12.636000 7.472568
6.411600 -12.636000 7.511853
6.458400 -12.636000 7.526910
6.505200 -12.636000 7.550997
6.552000 -12.636000 7.591222
6.598800 -12.636000 7.604400
6.645600 -12.636000 7.710272
6.692400 -12.636000 7.770879
6.739200 -12.636000 7.817686
6.786000 -12.636000 7.879491
6.832800 -12.636000 7.957877
6.879600 -12.636000 7.968287
6.926400 -12.636000 8.000391
6.973200 -12.636000 8.000391
7.020000 -12.636000 8.011290
7.066800 -12.636000 8.028056
7.113600 -12.636000 8.066630
7.160400 -12.636000 8.097921
7.207200 -12.636000 8.130563
7.254000 -12.636000 8.211277
7.300800 -12.636000 8.214109
7.347600 -12.636000 8.190731
7.394400 -12.636000 8.242537
7.441200 -12.636000 10.660055
7.488000 -12.636000 10.749664
7.534800 -12.636000 29.556745
7.581600 -12.636000 29.559651
7.628400 -12.636000 29.559651
13.852800 -12.636000 7.641856
13.899600 -12.636000 7.641856
13.946400 -12.636000 7.675035
13.993200 -12.636000 7.691384
14.040000 -12.636000 7.687087
14.180400 -12.636000 7.710398
14.788800 -12.636000 7.777774
14.929200 -12.636000 7.798409
14.976000 -12.636000 7.795173
15.022800 -12.636000 7.787074
15.069600 -12.636000 7.787074
15.116400 -12.636000 7.780723
15.163200 -12.636000 7.777539
17.175600 -12.636000 4.709559
18.064800 -12.636000 0.650243
18.111600 -12.636000 0.389523
18.579600 -12.636000 0.000000
18.626400 -12.636000 0.000000
-18.720000 -12.589200 0.000000
-18.673200 -12.589200 0.000000
-18.626400 -12.589200 0.000000
-18.579600 -12.589200 -15.063210
-18.532800 -12.589200 -15.046703
-18.486000 -12.589200 -15.041817
-18.439200 -12.589200 -15.030557
-18.392400 -12.589200 -15.029113
-18.345600 -12.589200 -15.023233
-18.298800 -12.589200 -14.997269
-18.252000 -12.589200 -14.984651
-18.205200 -12.589200 -14.946236
-18.158400 -12.589200 -14.936352
-18.111600 -12.589200 -14.926197
-18.064800 -12.589200 -14.904719
-18.018000 -12.589200 -14.893816
-17.971200 -12.589200 -14.857757
-17.924400 -12.589200 -14.812527
-17.877600 -12.589200 -14.828085
-17.830800 -12.589200 -14.841096
-17.784000 -12.589200 -14.810464
-17.737200 -12.589200 -14.787935
-17.690400 -12.589200 -14.764372
-17.643600 -12.589200 -14.764198
-17.596800 -12.589200 -14.714390
-17.550000 -12.589200 -14.674484
-17.503200 -12.589200 -14.642524
-17.456400 -12.589200 -14.585967
-17.409600 -12.589200 -14.534701
-17.362800 -12.589200 -14.534701
-17.316000 -12.589200 -14.507131
-17.269200 -12.589200 -14.501781
-17.222400 -12.589200 -14.512962
-17.175600 -12.589200 -14.512962
-17.128800 -12.589200 -14.507131
-17.082000 -12.589200 -14.487141
-17.035200 -12.589200 -14.433880
-16.988400 -12.589200 -14.403653
-16.941600 -12.589200 -14.354261
-16.894800 -12.589200 -14.324871
-16.848000 -12.589200 -14.266473
-16.801200 -12.589200 -14.244822
-16.754400 -12.589200 -14.229200
-16.707600 -12.589200 -14.202009
-16.660800 -12.589200 -14.070399
-16.614000 -12.589200 -14.036298
-15.444000 -12.589200 5.131612
-15.397200 -12.589200 5.166232
-15.350400 -12.589200 5.198587
-15.303600 -12.589200 5.211585
-15.256800 -12.589200 5.235205
-15.210000 -12.589200 5.272047
-15.163200 -12.589200 5.291497
-15.116400 -12.589200 5.305079
-15.069600 -12.589200 5.319124
-15.022800 -12.589200 5.339666
-14.976000 -12.589200 5.356057
-14.929200 -12.589200 5.377225
-14.882400 -12.589200 5.384779
-14.835600 -12.589200 5.400845
-14.788800 -12.589200 5.411605
-14.742000 -12.589200 5.417203
-14.695200 -12.589200 5.424855
-14.648400 -12.589200 5.436927
-14.601600 -12.589200 5.436927
-14.554800 -12.589200 5.442519
-14.508000 -12.589200 5.444462
-14.461200 -12.589200 5.447858
-14.414400 -12.589200 5.449681
-14.367600 -12.589200 5.456081
-14.320800 -12.589200 5.462724
-14.274000 -12.589200 5.474559
-14.227200 -12.589200 5.478315
-14.180400 -12.589200 5.484559
-14.133600 -12.589200 5.502667
-14.086800 -12.589200 5.515802
-14.040000 -12.589200 5.538846
-13.993200 -12.589200 5.563999
-13.946400 -12.589200 5.599806
-4.305600 -12.589200 9.365207
-4.258800 -12.589200 9.215304
-4.212000 -12.589200 9.170217
-4.165200 -12.589200 9.099271
-4.118400 -12.589200 9.055290
-4.071600 -12.589200 8.985402
-4.024800 -12.589200 8.941002
-3.978000 -12.589200 8.899829
-3.931200 -12.589200 8.767946
-3.884400 -12.589200 8.715610
-3.837600 -12.589200 8.664046
-3.790800 -12.589200 8.643050
-3.744000 -12.589200 8.630428
-3.697200 -12.589200 8.583169
-3.650400 -12.589200 8.487500
-3.603600 -12.589200 8.403279
-3.556800 -12.589200 8.334024
-3.510000 -12.589200 8.259283
-3.463200 -12.589200 8.251611
-3.416400 -12.589200 8.221546
-3.369600 -12.589200 8.196465
-3.322800 -12.589200 8.162933
-3.276000 -12.589200 8.151756
-3.229200 -12.589200 8.111340
-3.182400 -12.589200 8.078291
-3.135600 -12.589200 8.012430
-3.088800 -12.589200 7.989133
-3.042000 -12.589200 7.950450
-2.995200 -12.589200 7.937102
-2.948400 -12.589200 7.927811
-2.901600 -12.589200 7.914973
-2.854800 -12.589200 7.861129
-2.808000 -12.589200 7.840720
-2.761200 -12.589200 7.817294
-2.714400 -12.589200 7.781334
-2.667600 -12.589200 7.764445
-2.620800 -12.589200 7.735976
-2.574000 -12.589200 7.690872
-2.527200 -12.589200 7.667845
-2.480400 -12.589200 7.670825
-2.433600 -12.589200 7.659584
-2.386800 -12.589200 7.640390
-2.340000 -12.589200 7.603146
-2.293200 -12.589200 7.586747
-2.246400 -12.589200 7.588761
-2.199600 -12.589200 7.576530
-2.152800 -12.589200 7.552049
-2.106000 -12.589200 7.538108
-2.059200 -12.589200 7.524594
-2.012400 -12.589200 7.509668
-1.965600 -12.589200 7.497557
-1.918800 -12.589200 7.477765
-1.872000 -12.589200 7.455750
-1.825200 -12.589200 7.417941
-1.778400 -12.589200 7.395497
-1.731600 -12.589200 7.388628
-1.684800 -12.589200 7.342820
-1.638000 -12.589200 7.340518
-1.591200 -12.589200 7.338129
-1.544400 -12.589200 7.330332
-1.497600 -12.589200 7.306685
-1.450800 -12.589200 7.265771
-1.404000 -12.589200 7.265771
-1.357200 -12.589200 7.232161
-1.310400 -12.589200 7.210552
-1.263600 -12.589200 7.184335
-1.216800 -12.589200 7.168437
-1.170000 -12.589200 7.180780
-1.123200 -12.589200 7.168108
-1.076400 -12.589200 7.136853
-1.029600 -12.589200 7.136853
-0.982800 -12.589200 7.133967
-0.936000 -12.589200 7.130260
-0.889200 -12.589200 7.099709
-0.842400 -12.589200 7.060556
-0.795600 -12.589200 7.057455
-0.748800 -12.589200 7.041209
-0.702000 -12.589200 7.037557
-0.655200 -12.589200 7.031849
-0.608400 -12.589200 7.031217
-0.561600 -12.589200 7.011531
-0.514800 -12.589200 6.983875
-0.468000 -12.589200 6.950559
-0.421200 -12.589200 6.925835
-0.374400 -12.589200 6.924535
-0.327600 -12.589200 6.917042
-0.280800 -12.589200 6.910862
-0.234000 -12.589200 6.908908
-0.187200 -12.589200 6.902198
-0.140400 -12.589200 6.902839
-0.093600 -12.589200 6.887407
-0.046800 -12.589200 6.861222
0.000000 -12.589200 6.850095
0.046800 -12.589200 6.833073
0.093600 -12.589200 6.814954
0.140400 -12.589200 6.804547
0.187200 -12.589200 6.764785
0.234000 -12.589200 6.741116
0.280800 -12.589200 6.719711
0.327600 -12.589200 6.712200
0.374400 -12.589200 6.709507
0.421200 -12.589200 6.701448
0.468000 -12.589200 6.698547
0.514800 -12.589200 6.697911
0.561600 -12.589200 6.691467
0.608400 -12.589200 6.682399
0.655200 -12.589200 6.677358
0.702000 -12.589200 6.687584
0.748800 -12.589200 6.690110
0.795600 -12.589200 6.693163
0.842400 -12.589200 6.689899
0.889200 -12.589200 6.687584
0.936000 -12.589200 6.697559
0.982800 -12.589200 6.689899
1.029600 -12.589200 6.681962
1.076400 -12.589200 6.681962
1.123200 -12.589200 6.681720
1.170000 -12.589200 6.681962
1.216800 -12.589200 6.677915
1.263600 -12.589200 6.632103
1.310400 -12.589200 6.629215
1.357200 -12.589200 6.626608
1.404000 -12.589200 6.626608
1.450800 -12.589200 6.626065
1.497600 -12.589200 6.626608
1.544400 -12.589200 6.631472
1.591200 -12.589200 6.646632
1.638000 -12.589200 6.656324
1.684800 -12.589200 6.656324
1.731600 -12.589200 6.654044
1.778400 -12.589200 6.643839
1.825200 -12.589200 6.613177
1.872000 -12.589200 6.600316
1.918800 -12.589200 6.581810
1.965600 -12.589200 6.574389
2.012400 -12.589200 6.555913
2.059200 -12.589200 6.547898
2.106000 -12.589200 6.545102
2.152800 -12.589200 6.539902
2.199600 -12.589200 6.539902
2.246400 -12.589200 6.557174
2.293200 -12.589200 6.561175
2.340000 -12.589200 6.565083
2.386800 -12.589200 6.565083
2.433600 -12.589200 6.581135
2.480400 -12.589200 6.581135
2.527200 -12.589200 6.592307
2.574000 -12.589200 6.581135
2.620800 -12.589200 6.568485
2.667600 -12.589200 6.563253
2.714400 -12.589200 6.580715
2.761200 -12.589200 6.583306
2.808000 -12.589200 6.590283
2.854800 -12.589200 6.564789
2.901600 -12.589200 6.574435
2.948400 -12.589200 6.583306
2.995200 -12.589200 6.583306
3.042000 -12.589200 6.577633
3.088800 -12.589200 6.577633
3.135600 -12.589200 6.591700
3.182400 -12.589200 6.591700
3.229200 -12.589200 6.591700
3.276000 -12.589200 6.591700
3.322800 -12.589200 6.594407
3.369600 -12.589200 6.622545
3.416400 -12.589200 6.622545
3.463200 -12.589200 6.606433
3.510000 -12.589200 6.610649
3.556800 -12.589200 6.628663
3.603600 -12.589200 6.637604
3.650400 -12.589200 6.673265
3.697200 -12.589200 6.668244
3.744000 -12.589200 6.689899
3.790800 -12.589200 6.689899
3.837600 -12.589200 6.705502
3.884400 -12.589200 6.705502
3.931200 -12.589200 6.701408
3.978000 -12.589200 6.684472
4.024800 -12.589200 6.705502
4.071600 -12.589200 6.701408
4.118400 -12.589200 6.705502
4.165200 -12.589200 6.701408
4.212000 -12.589200 6.721724
4.258800 -12.589200 6.735097
4.305600 -12.589200 6.739545
4.352400 -12.589200 6.751992
4.399200 -12.589200 6.753242
4.446000 -12.589200 6.751992
4.492800 -12.589200 6.769147
4.539600 -12.589200 6.770665
4.586400 -12.589200 6.785422
4.633200 -12.589200 6.785608
4.680000 -12.589200 6.790628
4.726800 -12.589200 6.824905
4.773600 -12.589200 6.858804
4.820400 -12.589200 6.863331
4.867200 -12.589200 6.863331
4.914000 -12.589200 6.886019
4.960800 -12.589200 6.935294
5.007600 -12.589200 6.939847
5.054400 -12.589200 6.935294
5.101200 -12.589200 6.943858
5.148000 -12.589200 6.959380
5.194800 -12.589200 6.981290
5.241600 -12.589200 6.984775
5.288400 -12.589200 6.982376
5.335200 -12.589200 6.982376
5.382000 -12.589200 7.010044
5.428800 -12.589200 7.029599
5.475600 -12.589200 7.084926
5.522400 -12.589200 7.091373
5.569200 -12.589200 7.108835
5.616000 -12.589200 7.116987
5.662800 -12.589200 7.141653
5.709600 -12.589200 7.162398
5.756400 -12.589200 7.179253
5.803200 -12.589200 7.238790
5.850000 -12.589200 7.258301
5.896800 -12.589200 7.296122
5.943600 -12.589200 7.332028
5.990400 -12.589200 7.365023
6.037200 -12.589200 7.409065
6.084000 -12.589200 7.437845
6.130800 -12.589200 7.437845
6.177600 -12.589200 7.462884
6.224400 -12.589200 7.472568
6.271200 -12.589200 7.502049
6.318000 -12.589200 7.507565
6.364800 -12.589200 7.511861
6.411600 -12.589200 7.526910
6.458400 -12.589200 7.542842
6.505200 -12.589200 7.578042
6.552000 -12.589200 7.598848
6.598800 -12.589200 7.705191
6.645600 -12.589200 7.722461
6.692400 -12.589200 7.786012
6.739200 -12.589200 7.824621
6.786000 -12.589200 7.924725
6.832800 -12.589200 7.957877
6.879600 -12.589200 7.969423
6.926400 -12.589200 8.013305
6.973200 -12.589200 8.012996
7.020000 -12.589200 8.028056
7.066800 -12.589200 8.068714
7.113600 -12.589200 8.097921
7.160400 -12.589200 8.130563
7.207200 -12.589200 8.149990
7.254000 -12.589200 8.214109
7.300800 -12.589200 8.214109
7.347600 -12.589200 8.150634
7.394400 -12.589200 8.242537
7.441200 -12.589200 10.666886
7.488000 -12.589200 10.940009
7.534800 -12.589200 29.563883
7.581600 -12.589200 29.566477
7.628400 -12.589200 29.566477
13.993200 -12.589200 7.699613
14.040000 -12.589200 7.704072
14.180400 -12.589200 7.726042
14.320800 -12.589200 7.702248
14.367600 -12.589200 7.733588
14.929200 -12.589200 7.798854
14.976000 -12.589200 7.797027
15.022800 -12.589200 7.793137
15.069600 -12.589200 7.795173
15.256800 -12.589200 7.757845
-18.720000 -12.542400 0.000000
-18.673200 -12.542400 0.000000
-18.626400 -12.542400 0.000000
-18.579600 -12.542400 -15.069801
-18.532800 -12.542400 -15.063210
-18.486000 -12.542400 -15.053775
-18.439200 -12.542400 -15.046703
-18.392400 -12.542400 -15.041556
-18.345600 -12.542400 -15.023233
-18.298800 -12.542400 -14.999300
-18.252000 -12.542400 -14.984651
-18.205200 -12.542400 -14.967971
-18.158400 -12.542400 -14.936352
-18.111600 -12.542400 -14.922672
-18.064800 -12.542400 -14.904719
-18.018000 -12.542400 -14.884326
-17.971200 -12.542400 -14.846230
-17.924400 -12.542400 -14.810464
-17.877600 -12.542400 -14.810464
-17.830800 -12.542400 -14.810464
-17.784000 -12.542400 -14.797114
-17.737200 -12.542400 -14.767374
-17.690400 -12.542400 -14.764372
-17.643600 -12.542400 -14.773237
-17.596800 -12.542400 -14.746499
-17.550000 -12.542400 -14.708884
-17.503200 -12.542400 -14.675379
-17.456400 -12.542400 -14.638609
-17.409600 -12.542400 -14.568307
-17.362800 -12.542400 -14.568307
-17.316000 -12.542400 -14.512962
-17.269200 -12.542400 -14.494444
-17.222400 -12.542400 -14.501781
-17.175600 -12.542400 -14.494444
-17.128800 -12.542400 -14.487141
-17.082000 -12.542400 -14.479514
-17.035200 -12.542400 -14.417463
-16.988400 -12.542400 -14.396717
-16.941600 -12.542400 -14.345094
-16.894800 -12.542400 -14.314076
-16.848000 -12.542400 -14.261081
-16.801200 -12.542400 -14.244822
-16.754400 -12.542400 -14.230738
-16.707600 -12.542400 -14.209268
-16.660800 -12.542400 -14.050892
-16.286400 -12.542400 -11.697924
-15.444000 -12.542400 5.157409
-15.397200 -12.542400 5.183141
-15.350400 -12.542400 5.203760
-15.303600 -12.542400 5.223811
-15.256800 -12.542400 5.259049
-15.210000 -12.542400 5.291171
-15.163200 -12.542400 5.308650
-15.116400 -12.542400 5.325223
-15.069600 -12.542400 5.342040
-15.022800 -12.542400 5.356057
-14.976000 -12.542400 5.377225
-14.929200 -12.542400 5.383452
-14.882400 -12.542400 5.392977
-14.835600 -12.542400 5.411605
-14.788800 -12.542400 5.418748
-14.742000 -12.542400 5.427057
-14.695200 -12.542400 5.439082
-14.648400 -12.542400 5.446570
-14.601600 -12.542400 5.448100
-14.554800 -12.542400 5.456081
-14.508000 -12.542400 5.456941
-14.461200 -12.542400 5.458320
-14.414400 -12.542400 5.472051
-14.367600 -12.542400 5.473016
-14.320800 -12.542400 5.480786
-14.274000 -12.542400 5.483209
-14.227200 -12.542400 5.486150
-14.180400 -12.542400 5.502667
-14.133600 -12.542400 5.516790
-14.086800 -12.542400 5.532259
-14.040000 -12.542400 5.554961
-13.993200 -12.542400 5.572485
-4.352400 -12.542400 9.533215
-4.305600 -12.542400 9.439960
-4.258800 -12.542400 9.313744
-4.212000 -12.542400 9.184435
-4.165200 -12.542400 9.140123
-4.118400 -12.542400 9.056750
-4.071600 -12.542400 9.003890
-4.024800 -12.542400 8.941002
-3.978000 -12.542400 8.899829
-3.931200 -12.542400 8.758649
-3.884400 -12.542400 8.694766
-3.837600 -12.542400 8.662203
-3.790800 -12.542400 8.612427
-3.744000 -12.542400 8.574358
-3.697200 -12.542400 8.491549
-3.650400 -12.542400 8.411931
-3.603600 -12.542400 8.354729
-3.556800 -12.542400 8.303111
-3.510000 -12.542400 8.255813
-3.463200 -12.542400 8.248950
-3.416400 -12.542400 8.221546
-3.369600 -12.542400 8.202978
-3.322800 -12.542400 8.162933
-3.276000 -12.542400 8.128890
-3.229200 -12.542400 8.078291
-3.182400 -12.542400 8.059036
-3.135600 -12.542400 8.008304
-3.088800 -12.542400 7.989133
-3.042000 -12.542400 7.950450
-2.995200 -12.542400 7.938665
-2.948400 -12.542400 7.935998
-2.901600 -12.542400 7.927811
-2.854800 -12.542400 7.878421
-2.808000 -12.542400 7.855579
-2.761200 -12.542400 7.828592
-2.714400 -12.542400 7.812092
-2.667600 -12.542400 7.768717
-2.620800 -12.542400 7.762964
-2.574000 -12.542400 7.696671
-2.527200 -12.542400 7.678647
-2.480400 -12.542400 7.688436
-2.433600 -12.542400 7.682641
-2.386800 -12.542400 7.640907
-2.340000 -12.542400 7.606601
-2.293200 -12.542400 7.587698
-2.246400 -12.542400 7.596543
-2.199600 -12.542400 7.576530
-2.152800 -12.542400 7.552049
-2.106000 -12.542400 7.535385
-2.059200 -12.542400 7.503076
-2.012400 -12.542400 7.498498
-1.965600 -12.542400 7.479470
-1.918800 -12.542400 7.460532
-1.872000 -12.542400 7.446854
-1.825200 -12.542400 7.402960
-1.778400 -12.542400 7.392151
-1.731600 -12.542400 7.370941
-1.684800 -12.542400 7.340518
-1.638000 -12.542400 7.338129
-1.591200 -12.542400 7.330332
-1.544400 -12.542400 7.316787
-1.497600 -12.542400 7.286941
-1.450800 -12.542400 7.242223
-1.404000 -12.542400 7.239799
-1.357200 -12.542400 7.219415
-1.310400 -12.542400 7.186361
-1.263600 -12.542400 7.180780
-1.216800 -12.542400 7.168437
-1.170000 -12.542400 7.175237
-1.123200 -12.542400 7.168437
-1.076400 -12.542400 7.157573
-1.029600 -12.542400 7.136853
-0.982800 -12.542400 7.133416
-0.936000 -12.542400 7.109836
-0.889200 -12.542400 7.078994
-0.842400 -12.542400 7.050315
-0.795600 -12.542400 7.041209
-0.748800 -12.542400 7.029947
-0.702000 -12.542400 7.019611
-0.655200 -12.542400 7.011531
-0.608400 -12.542400 6.985109
-0.561600 -12.542400 6.967855
-0.514800 -12.542400 6.965859
-0.468000 -12.542400 6.925835
-0.421200 -12.542400 6.917882
-0.374400 -12.542400 6.915967
-0.327600 -12.542400 6.908663
-0.280800 -12.542400 6.902198
-0.234000 -12.542400 6.900639
-0.187200 -12.542400 6.898861
-0.140400 -12.542400 6.898861
-0.093600 -12.542400 6.873755
-0.046800 -12.542400 6.843230
0.000000 -12.542400 6.837465
0.046800 -12.542400 6.819290
0.093600 -12.542400 6.804870
0.140400 -12.542400 6.764785
0.187200 -12.542400 6.739057
0.234000 -12.542400 6.719711
0.280800 -12.542400 6.702519
0.327600 -12.542400 6.698835
0.374400 -12.542400 6.698547
0.421200 -12.542400 6.685668
0.468000 -12.542400 6.685668
0.514800 -12.542400 6.685668
0.561600 -12.542400 6.685668
0.608400 -12.542400 6.672767
0.655200 -12.542400 6.665350
0.702000 -12.542400 6.660223
0.748800 -12.542400 6.660223
0.795600 -12.542400 6.661144
0.842400 -12.542400 6.661144
0.889200 -12.542400 6.652536
0.936000 -12.542400 6.681700
0.982800 -12.542400 6.677915
1.029600 -12.542400 6.661144
1.076400 -12.542400 6.642685
1.123200 -12.542400 6.635029
1.170000 -12.542400 6.632103
1.216800 -12.542400 6.628053
1.263600 -12.542400 6.619551
1.310400 -12.542400 6.626608
1.357200 -12.542400 6.620238
1.404000 -12.542400 6.623708
1.450800 -12.542400 6.623708
1.497600 -12.542400 6.623708
1.544400 -12.542400 6.627270
1.591200 -12.542400 6.646632
1.638000 -12.542400 6.645210
1.684800 -12.542400 6.645210
1.731600 -12.542400 6.635591
1.778400 -12.542400 6.612176
1.825200 -12.542400 6.604963
1.872000 -12.542400 6.591084
1.918800 -12.542400 6.574389
1.965600 -12.542400 6.565507
2.012400 -12.542400 6.555913
2.059200 -12.542400 6.541487
2.106000 -12.542400 6.539456
2.152800 -12.542400 6.535944
2.199600 -12.542400 6.535653
2.246400 -12.542400 6.539456
2.293200 -12.542400 6.548201
2.340000 -12.542400 6.557625
2.386800 -12.542400 6.560738
2.433600 -12.542400 6.560738
2.480400 -12.542400 6.560738
2.527200 -12.542400 6.568485
2.574000 -12.542400 6.563365
2.620800 -12.542400 6.563365
2.667600 -12.542400 6.558711
2.714400 -12.542400 6.563253
2.761200 -12.542400 6.564789
2.808000 -12.542400 6.583306
2.854800 -12.542400 6.564789
2.901600 -12.542400 6.564789
2.948400 -12.542400 6.574435
2.995200 -12.542400 6.582020
3.042000 -12.542400 6.574435
3.088800 -12.542400 6.559081
3.135600 -12.542400 6.582020
3.182400 -12.542400 6.582020
3.229200 -12.542400 6.582020
3.276000 -12.542400 6.559081
3.322800 -12.542400 6.564085
3.369600 -12.542400 6.602096
3.416400 -12.542400 6.602096
3.463200 -12.542400 6.591141
3.510000 -12.542400 6.605344
3.556800 -12.542400 6.605344
3.603600 -12.542400 6.607682
3.650400 -12.542400 6.638010
3.697200 -12.542400 6.637604
3.744000 -12.542400 6.667879
3.790800 -12.542400 6.646052
3.837600 -12.542400 6.676568
3.884400 -12.542400 6.684472
3.931200 -12.542400 6.677604
3.978000 -12.542400 6.668244
4.024800 -12.542400 6.684472
4.071600 -12.542400 6.684472
4.118400 -12.542400 6.693509
4.165200 -12.542400 6.684472
4.212000 -12.542400 6.689748
4.258800 -12.542400 6.723687
4.305600 -12.542400 6.729896
4.352400 -12.542400 6.734199
4.399200 -12.542400 6.738232
4.446000 -12.542400 6.735097
4.492800 -12.542400 6.744295
4.539600 -12.542400 6.751992
4.586400 -12.542400 6.753242
4.633200 -12.542400 6.770665
4.680000 -12.542400 6.773223
4.726800 -12.542400 6.790628
4.773600 -12.542400 6.823985
4.820400 -12.542400 6.833933
4.867200 -12.542400 6.862490
4.914000 -12.542400 6.874007
4.960800 -12.542400 6.893244
5.007600 -12.542400 6.910466
5.054400 -12.542400 6.910466
5.101200 -12.542400 6.939751
5.148000 -12.542400 6.954620
5.194800 -12.542400 6.960657
5.241600 -12.542400 6.975325
5.288400 -12.542400 6.975325
5.335200 -12.542400 6.975325
5.382000 -12.542400 7.000179
5.428800 -12.542400 7.054427
5.475600 -12.542400 7.089771
5.522400 -12.542400 7.108835
5.569200 -12.542400 7.114939
5.616000 -12.542400 7.123597
5.662800 -12.542400 7.141653
5.709600 -12.542400 7.168773
5.756400 -12.542400 7.180199
5.803200 -12.542400 7.243209
5.850000 -12.542400 7.296122
5.896800 -12.542400 7.299652
5.943600 -12.542400 7.344145
5.990400 -12.542400 7.377259
6.037200 -12.542400 7.409065
6.084000 -12.542400 7.437845
6.130800 -12.542400 7.456712
6.177600 -12.542400 7.473670
6.224400 -12.542400 7.480902
6.271200 -12.542400 7.507819
6.318000 -12.542400 7.521251
6.364800 -12.542400 7.528000
6.411600 -12.542400 7.542842
6.458400 -12.542400 7.590428
6.505200 -12.542400 7.600480
6.552000 -12.542400 7.705191
6.598800 -12.542400 7.724568
6.645600 -12.542400 7.774229
6.692400 -12.542400 7.798282
6.739200 -12.542400 7.842727
6.786000 -12.542400 7.930592
6.832800 -12.542400 7.962392
6.879600 -12.542400 8.013305
6.926400 -12.542400 8.016619
6.973200 -12.542400 8.013305
7.020000 -12.542400 8.066630
7.066800 -12.542400 8.097921
7.113600 -12.542400 8.130563
7.160400 -12.542400 8.153914
7.207200 -12.542400 8.190731
7.254000 -12.542400 8.241328
7.300800 -12.542400 8.214163
7.347600 -12.542400 8.190731
7.394400 -12.542400 8.335910
7.441200 -12.542400 10.749664
7.488000 -12.542400 11.083691
7.534800 -12.542400 29.566477
7.581600 -12.542400 29.567317
7.628400 -12.542400 29.567317
13.712400 -12.542400 7.662107
13.759200 -12.542400 7.649790
14.274000 -12.542400 7.702248
14.320800 -12.542400 7.715332
14.367600 -12.542400 7.729727
14.976000 -12.542400 7.803184
15.022800 -12.542400 7.803184
15.069600 -12.542400 7.807957
15.210000 -12.542400 7.783748
15.256800 -12.542400 7.774741
15.303600 -12.542400 7.754514
17.409600 -12.542400 4.009036
17.690400 -12.542400 2.781770
17.737200 -12.542400 2.618268
18.626400 -12.542400 0.000000
-18.720000 -12.495600 0.000000
-18.673200 -12.495600 0.000000
-18.626400 -12.495600 0.000000
-18.579600 -12.495600 -15.080802
-18.532800 -12.495600 -15.069801
-18.486000 -12.495600 -15.086573
-18.439200 -12.495600 -15.069801
-18.392400 -12.495600 -15.052393
-18.345600 -12.495600 -15.041817
-18.298800 -12.495600 -14.999744
-18.252000 -12.495600 -14.991784
-18.205200 -12.495600 -14.970874
-18.158400 -12.495600 -14.967234
-18.111600 -12.495600 -14.930137
-18.064800 -12.495600 -14.922672
-18.018000 -12.495600 -14.901625
-17.971200 -12.495600 -14.880853
-17.924400 -12.495600 -14.846230
-17.877600 -12.495600 -14.856345
-17.830800 -12.495600 -14.810653
-17.784000 -12.495600 -14.797114
-17.737200 -12.495600 -14.767374
-17.690400 -12.495600 -14.764372
-17.643600 -12.495600 -14.773237
-17.596800 -12.495600 -14.767374
-17.550000 -12.495600 -14.722532
-17.503200 -12.495600 -14.685672
-17.456400 -12.495600 -14.638609
-17.409600 -12.495600 -14.535125
-17.362800 -12.495600 -14.532071
-17.316000 -12.495600 -14.502089
-17.269200 -12.495600 -14.491779
-17.222400 -12.495600 -14.494444
-17.175600 -12.495600 -14.491779
-17.128800 -12.495600 -14.479514
-17.082000 -12.495600 -14.464335
-17.035200 -12.495600 -14.432249
-16.988400 -12.495600 -14.413950
-16.941600 -12.495600 -14.396717
-16.894800 -12.495600 -14.337817
-16.848000 -12.495600 -14.264347
-16.801200 -12.495600 -14.245995
-16.754400 -12.495600 -14.233805
-16.707600 -12.495600 -14.188263
-16.660800 -12.495600 -14.066229
-15.537600 -12.495600 5.041049
-15.490800 -12.495600 5.131612
-15.444000 -12.495600 5.175429
-15.397200 -12.495600 5.201213
-15.350400 -12.495600 5.214722
-15.303600 -12.495600 5.257318
-15.256800 -12.495600 5.283100
-15.210000 -12.495600 5.303270
-15.163200 -12.495600 5.331680
-15.116400 -12.495600 5.342040
-15.069600 -12.495600 5.356334
-15.022800 -12.495600 5.374459
-14.976000 -12.495600 5.384779
-14.929200 -12.495600 5.395404
-14.882400 -12.495600 5.408227
-14.835600 -12.495600 5.417203
-14.788800 -12.495600 5.424855
-14.742000 -12.495600 5.439082
-14.695200 -12.495600 5.448584
-14.648400 -12.495600 5.456941
-14.601600 -12.495600 5.476587
-14.554800 -12.495600 5.478167
-14.508000 -12.495600 5.483578
-14.461200 -12.495600 5.481272
-14.414400 -12.495600 5.483622
-14.367600 -12.495600 5.481272
-14.320800 -12.495600 5.486150
-14.274000 -12.495600 5.491551
-14.227200 -12.495600 5.492065
-14.180400 -12.495600 5.514912
-14.133600 -12.495600 5.528143
-14.086800 -12.495600 5.544194
-14.040000 -12.495600 5.567313
-4.352400 -12.495600 9.545432
-4.305600 -12.495600 9.480351
-4.258800 -12.495600 9.365207
-4.212000 -12.495600 9.211650
-4.165200 -12.495600 9.166111
-4.118400 -12.495600 9.056750
-4.071600 -12.495600 9.003890
-4.024800 -12.495600 8.919033
-3.978000 -12.495600 8.849512
-3.931200 -12.495600 8.748851
-3.884400 -12.495600 8.665760
-3.837600 -12.495600 8.645388
-3.790800 -12.495600 8.574358
-3.744000 -12.495600 8.497513
-3.697200 -12.495600 8.410139
-3.650400 -12.495600 8.354729
-3.603600 -12.495600 8.340298
-3.556800 -12.495600 8.303111
-3.510000 -12.495600 8.255826
-3.463200 -12.495600 8.255826
-3.416400 -12.495600 8.225607
-3.369600 -12.495600 8.216549
-3.322800 -12.495600 8.188057
-3.276000 -12.495600 8.155086
-3.229200 -12.495600 8.078291
-3.182400 -12.495600 8.072236
-3.135600 -12.495600 8.008373
-3.088800 -12.495600 7.989133
-3.042000 -12.495600 7.954723
-2.995200 -12.495600 7.944427
-2.948400 -12.495600 7.937102
-2.901600 -12.495600 7.929296
-2.854800 -12.495600 7.872756
-2.808000 -12.495600 7.855579
-2.761200 -12.495600 7.828592
-2.714400 -12.495600 7.816326
-2.667600 -12.495600 7.781334
-2.620800 -12.495600 7.764889
-2.574000 -12.495600 7.719489
-2.527200 -12.495600 7.688436
-2.480400 -12.495600 7.719489
-2.433600 -12.495600 7.690872
-2.386800 -12.495600 7.652181
-2.340000 -12.495600 7.638964
-2.293200 -12.495600 7.596543
-2.246400 -12.495600 7.597052
-2.199600 -12.495600 7.558612
-2.152800 -12.495600 7.552049
-2.106000 -12.495600 7.521706
-2.059200 -12.495600 7.498498
-2.012400 -12.495600 7.477262
-1.965600 -12.495600 7.467440
-1.918800 -12.495600 7.445402
-1.872000 -12.495600 7.413240
-1.825200 -12.495600 7.392151
-1.778400 -12.495600 7.388628
-1.731600 -12.495600 7.364015
-1.684800 -12.495600 7.338129
-1.638000 -12.495600 7.322425
-1.591200 -12.495600 7.321760
-1.544400 -12.495600 7.293107
-1.497600 -12.495600 7.265771
-1.450800 -12.495600 7.219746
-1.404000 -12.495600 7.217840
-1.357200 -12.495600 7.196198
-1.310400 -12.495600 7.168108
-1.263600 -12.495600 7.163695
-1.216800 -12.495600 7.145269
-1.170000 -12.495600 7.160196
-1.123200 -12.495600 7.133416
-1.076400 -12.495600 7.120886
-1.029600 -12.495600 7.116605
-0.982800 -12.495600 7.111244
-0.936000 -12.495600 7.077753
-0.889200 -12.495600 7.054086
-0.842400 -12.495600 7.031849
-0.795600 -12.495600 7.021419
-0.748800 -12.495600 7.003875
-0.702000 -12.495600 6.989595
-0.655200 -12.495600 6.974351
-0.608400 -12.495600 6.967855
-0.561600 -12.495600 6.965303
-0.514800 -12.495600 6.952798
-0.468000 -12.495600 6.917882
-0.421200 -12.495600 6.908663
-0.374400 -12.495600 6.902198
-0.327600 -12.495600 6.897838
-0.280800 -12.495600 6.897838
-0.234000 -12.495600 6.882161
-0.187200 -12.495600 6.881980
-0.140400 -12.495600 6.878381
-0.093600 -12.495600 6.837465
-0.046800 -12.495600 6.835304
0.000000 -12.495600 6.831750
0.046800 -12.495600 6.807949
0.093600 -12.495600 6.754996
0.140400 -12.495600 6.741116
0.187200 -12.495600 6.725912
0.234000 -12.495600 6.712200
0.280800 -12.495600 6.694741
0.327600 -12.495600 6.691467
0.374400 -12.495600 6.685668
0.421200 -12.495600 6.671462
0.468000 -12.495600 6.668530
0.514800 -12.495600 6.666781
0.561600 -12.495600 6.666781
0.608400 -12.495600 6.654969
0.655200 -12.495600 6.636330
0.702000 -12.495600 6.614225
0.748800 -12.495600 6.613423
0.795600 -12.495600 6.613423
0.842400 -12.495600 6.637422
0.889200 -12.495600 6.629098
0.936000 -12.495600 6.642685
0.982800 -12.495600 6.637462
1.029600 -12.495600 6.635029
1.076400 -12.495600 6.629098
1.123200 -12.495600 6.629098
1.170000 -12.495600 6.626065
1.216800 -12.495600 6.620238
1.263600 -12.495600 6.618793
1.310400 -12.495600 6.626065
1.357200 -12.495600 6.619551
1.404000 -12.495600 6.615978
1.450800 -12.495600 6.614549
1.497600 -12.495600 6.619551
1.544400 -12.495600 6.626608
1.591200 -12.495600 6.641009
1.638000 -12.495600 6.623708
1.684800 -12.495600 6.631472
1.731600 -12.495600 6.622083
1.778400 -12.495600 6.608425
1.825200 -12.495600 6.600541
1.872000 -12.495600 6.575423
1.918800 -12.495600 6.565264
1.965600 -12.495600 6.559354
2.012400 -12.495600 6.535944
2.059200 -12.495600 6.526394
2.106000 -12.495600 6.522309
2.152800 -12.495600 6.519491
2.199600 -12.495600 6.522309
2.246400 -12.495600 6.532687
2.293200 -12.495600 6.545102
2.340000 -12.495600 6.557174
2.386800 -12.495600 6.557174
2.433600 -12.495600 6.555124
2.480400 -12.495600 6.548201
2.527200 -12.495600 6.555124
2.574000 -12.495600 6.555844
2.620800 -12.495600 6.555844
2.667600 -12.495600 6.555844
2.714400 -12.495600 6.558711
2.761200 -12.495600 6.564117
2.808000 -12.495600 6.594867
2.854800 -12.495600 6.594867
2.901600 -12.495600 6.598271
2.948400 -12.495600 6.590283
2.995200 -12.495600 6.600708
3.042000 -12.495600 6.587175
3.088800 -12.495600 6.582534
3.135600 -12.495600 6.582938
3.182400 -12.495600 6.582534
3.229200 -12.495600 6.582534
3.276000 -12.495600 6.577031
3.322800 -12.495600 6.575589
3.369600 -12.495600 6.584275
3.416400 -12.495600 6.591141
3.463200 -12.495600 6.584266
3.510000 -12.495600 6.591141
3.556800 -12.495600 6.591141
3.603600 -12.495600 6.596125
3.650400 -12.495600 6.613182
3.697200 -12.495600 6.628663
3.744000 -12.495600 6.637604
3.790800 -12.495600 6.630649
3.837600 -12.495600 6.639495
3.884400 -12.495600 6.677604
3.931200 -12.495600 6.677604
3.978000 -12.495600 6.668244
4.024800 -12.495600 6.679598
4.071600 -12.495600 6.679598
4.118400 -12.495600 6.689748
4.165200 -12.495600 6.683582
4.212000 -12.495600 6.669977
4.258800 -12.495600 6.689748
4.305600 -12.495600 6.700607
4.352400 -12.495600 6.713910
4.399200 -12.495600 6.721724
4.446000 -12.495600 6.713910
4.492800 -12.495600 6.734199
4.539600 -12.495600 6.739636
4.586400 -12.495600 6.739636
4.633200 -12.495600 6.754370
4.680000 -12.495600 6.754370
4.726800 -12.495600 6.775758
4.773600 -12.495600 6.790628
4.820400 -12.495600 6.797068
4.867200 -12.495600 6.828837
4.914000 -12.495600 6.862973
4.960800 -12.495600 6.878649
5.007600 -12.495600 6.896817
5.054400 -12.495600 6.903227
5.101200 -12.495600 6.922303
5.148000 -12.495600 6.939344
5.194800 -12.495600 6.960633
5.241600 -12.495600 6.964492
5.288400 -12.495600 6.964492
5.335200 -12.495600 6.971804
5.382000 -12.495600 6.991417
5.428800 -12.495600 7.029599
5.475600 -12.495600 7.084926
5.522400 -12.495600 7.099898
5.569200 -12.495600 7.108835
5.616000 -12.495600 7.114939
5.662800 -12.495600 7.116987
5.709600 -12.495600 7.143519
5.756400 -12.495600 7.172547
5.803200 -12.495600 7.228569
5.850000 -12.495600 7.258392
5.896800 -12.495600 7.296122
5.943600 -12.495600 7.337357
5.990400 -12.495600 7.363971
6.037200 -12.495600 7.399658
6.084000 -12.495600 7.415763
6.130800 -12.495600 7.456712
6.177600 -12.495600 7.473670
6.224400 -12.495600 7.479334
6.271200 -12.495600 7.507819
6.318000 -12.495600 7.522297
6.364800 -12.495600 7.531470
6.411600 -12.495600 7.544661
6.458400 -12.495600 7.591222
6.505200 -12.495600 7.636224
6.552000 -12.495600 7.720695
6.598800 -12.495600 7.765595
6.645600 -12.495600 7.778682
6.692400 -12.495600 7.810615
6.739200 -12.495600 7.885332
6.786000 -12.495600 7.945790
6.832800 -12.495600 7.969423
6.879600 -12.495600 8.029209
6.926400 -12.495600 8.034752
6.973200 -12.495600 8.046950
7.020000 -12.495600 8.107311
7.066800 -12.495600 8.141217
7.113600 -12.495600 8.153914
7.160400 -12.495600 8.190430
7.207200 -12.495600 8.211277
7.254000 -12.495600 8.241500
7.300800 -12.495600 8.214163
7.347600 -12.495600 8.200490
7.394400 -12.495600 8.343879
7.441200 -12.495600 10.780612
7.488000 -12.495600 11.207822
7.534800 -12.495600 29.572933
7.581600 -12.495600 29.572998
7.628400 -12.495600 29.572998
13.618800 -12.495600 7.701293
13.665600 -12.495600 7.688405
13.712400 -12.495600 7.667507
13.759200 -12.495600 7.659918
13.806000 -12.495600 7.664224
14.133600 -12.495600 7.696741
14.180400 -12.495600 7.720887
14.227200 -12.495600 7.715332
14.274000 -12.495600 7.715332
14.320800 -12.495600 7.726042
14.367600 -12.495600 7.733993
14.601600 -12.495600 7.759063
14.976000 -12.495600 7.835522
15.022800 -12.495600 7.835522
15.256800 -12.495600 7.763010
15.303600 -12.495600 7.758751
16.988400 -12.495600 6.498447
17.035200 -12.495600 6.475818
17.316000 -12.495600 4.435525
17.690400 -12.495600 2.908938
17.737200 -12.495600 2.740126
18.252000 -12.495600 -0.020228
-18.720000 -12.448800 0.000000
-18.673200 -12.448800 0.000000
-18.626400 -12.448800 0.000000
-18.579600 -12.448800 -15.110513
-18.532800 -12.448800 -15.099138
-18.486000 -12.448800 -15.110513
-18.439200 -12.448800 -15.101657
-18.392400 -12.448800 -15.099138
-18.345600 -12.448800 -15.073795
-18.298800 -12.448800 -15.049625
-18.252000 -12.448800 -15.023233
-18.205200 -12.448800 -14.995235
-18.158400 -12.448800 -14.968267
-18.111600 -12.448800 -14.963030
-18.064800 -12.448800 -14.930137
-18.018000 -12.448800 -14.926197
-17.971200 -12.448800 -14.900920
-17.924400 -12.448800 -14.867669
-17.877600 -12.448800 -14.867669
-17.830800 -12.448800 -14.812359
-17.784000 -12.448800 -14.784134
-17.737200 -12.448800 -14.731133
-17.690400 -12.448800 -14.717734
-17.643600 -12.448800 -14.731133
-17.596800 -12.448800 -14.731133
-17.550000 -12.448800 -14.701451
-17.503200 -12.448800 -14.670643
-17.456400 -12.448800 -14.638609
-17.409600 -12.448800 -14.574092
-17.362800 -12.448800 -14.538573
-17.316000 -12.448800 -14.535125
-17.269200 -12.448800 -14.512962
-17.222400 -12.448800 -14.512962
-17.175600 -12.448800 -14.491779
-17.128800 -12.448800 -14.479514
-17.082000 -12.448800 -14.479514
-17.035200 -12.448800 -14.448239
-16.988400 -12.448800 -14.417463
-16.941600 -12.448800 -14.417463
-16.894800 -12.448800 -14.388752
-16.848000 -12.448800 -14.325202
-16.801200 -12.448800 -14.257794
-16.754400 -12.448800 -14.244822
-16.707600 -12.448800 -14.163783
-15.584400 -12.448800 4.955928
-15.537600 -12.448800 5.060103
-15.490800 -12.448800 5.147978
-15.444000 -12.448800 5.185843
-15.397200 -12.448800 5.211983
-15.350400 -12.448800 5.245760
-15.303600 -12.448800 5.277849
-15.256800 -12.448800 5.301501
-15.210000 -12.448800 5.327095
-15.163200 -12.448800 5.339016
-15.116400 -12.448800 5.355428
-15.069600 -12.448800 5.366512
-15.022800 -12.448800 5.383452
-14.976000 -12.448800 5.400845
-14.929200 -12.448800 5.408227
-14.882400 -12.448800 5.415382
-14.835600 -12.448800 5.421274
-14.788800 -12.448800 5.434136
-14.742000 -12.448800 5.445102
-14.695200 -12.448800 5.451795
-14.648400 -12.448800 5.469266
-14.601600 -12.448800 5.477859
-14.554800 -12.448800 5.483578
-14.508000 -12.448800 5.488355
-14.461200 -12.448800 5.488355
-14.414400 -12.448800 5.491792
-14.367600 -12.448800 5.488355
-14.320800 -12.448800 5.494914
-14.274000 -12.448800 5.505754
-14.227200 -12.448800 5.512166
-14.180400 -12.448800 5.528143
-14.133600 -12.448800 5.544194
-14.086800 -12.448800 5.570448
-14.040000 -12.448800 5.608788
-4.352400 -12.448800 9.593659
-4.305600 -12.448800 9.533215
-4.258800 -12.448800 9.420449
-4.212000 -12.448800 9.283798
-4.165200 -12.448800 9.184435
-4.118400 -12.448800 9.056750
-4.071600 -12.448800 8.985402
-4.024800 -12.448800 8.902722
-3.978000 -12.448800 8.807545
-3.931200 -12.448800 8.720539
-3.884400 -12.448800 8.664046
-3.837600 -12.448800 8.612427
-3.790800 -12.448800 8.537214
-3.744000 -12.448800 8.468271
-3.697200 -12.448800 8.383734
-3.650400 -12.448800 8.354729
-3.603600 -12.448800 8.344547
-3.556800 -12.448800 8.316745
-3.510000 -12.448800 8.288409
-3.463200 -12.448800 8.272971
-3.416400 -12.448800 8.242752
-3.369600 -12.448800 8.225607
-3.322800 -12.448800 8.206165
-3.276000 -12.448800 8.162933
-3.229200 -12.448800 8.111340
-3.182400 -12.448800 8.079107
-3.135600 -12.448800 8.032843
-3.088800 -12.448800 7.998975
-3.042000 -12.448800 7.983329
-2.995200 -12.448800 7.954723
-2.948400 -12.448800 7.938665
-2.901600 -12.448800 7.937102
-2.854800 -12.448800 7.906915
-2.808000 -12.448800 7.861129
-2.761200 -12.448800 7.830853
-2.714400 -12.448800 7.828592
-2.667600 -12.448800 7.789101
-2.620800 -12.448800 7.770379
-2.574000 -12.448800 7.753410
-2.527200 -12.448800 7.720347
-2.480400 -12.448800 7.756126
-2.433600 -12.448800 7.698992
-2.386800 -12.448800 7.651180
-2.340000 -12.448800 7.633390
-2.293200 -12.448800 7.588761
-2.246400 -12.448800 7.586747
-2.199600 -12.448800 7.554885
-2.152800 -12.448800 7.538108
-2.106000 -12.448800 7.500373
-2.059200 -12.448800 7.489511
-2.012400 -12.448800 7.473313
-1.965600 -12.448800 7.455750
-1.918800 -12.448800 7.420576
-1.872000 -12.448800 7.407822
-1.825200 -12.448800 7.386337
-1.778400 -12.448800 7.386337
-1.731600 -12.448800 7.349004
-1.684800 -12.448800 7.321760
-1.638000 -12.448800 7.301769
-1.591200 -12.448800 7.293107
-1.544400 -12.448800 7.286941
-1.497600 -12.448800 7.265771
-1.450800 -12.448800 7.219241
-1.404000 -12.448800 7.207083
-1.357200 -12.448800 7.189100
-1.310400 -12.448800 7.160196
-1.263600 -12.448800 7.150651
-1.216800 -12.448800 7.123570
-1.170000 -12.448800 7.150651
-1.123200 -12.448800 7.111940
-1.076400 -12.448800 7.099447
-1.029600 -12.448800 7.077753
-0.982800 -12.448800 7.081329
-0.936000 -12.448800 7.050315
-0.889200 -12.448800 7.042011
-0.842400 -12.448800 7.023989
-0.795600 -12.448800 7.015380
-0.748800 -12.448800 6.983875
-0.702000 -12.448800 6.974351
-0.655200 -12.448800 6.965303
-0.608400 -12.448800 6.949316
-0.561600 -12.448800 6.946909
-0.514800 -12.448800 6.925835
-0.468000 -12.448800 6.908663
-0.421200 -12.448800 6.902198
-0.374400 -12.448800 6.896629
-0.327600 -12.448800 6.883485
-0.280800 -12.448800 6.883485
-0.234000 -12.448800 6.873755
-0.187200 -12.448800 6.873755
-0.140400 -12.448800 6.862258
-0.093600 -12.448800 6.835304
-0.046800 -12.448800 6.831750
0.000000 -12.448800 6.816001
0.046800 -12.448800 6.764785
0.093600 -12.448800 6.741116
0.140400 -12.448800 6.731337
0.187200 -12.448800 6.712200
0.234000 -12.448800 6.695620
0.280800 -12.448800 6.684374
0.327600 -12.448800 6.684374
0.374400 -12.448800 6.679087
0.421200 -12.448800 6.668530
0.468000 -12.448800 6.665350
0.514800 -12.448800 6.665350
0.561600 -12.448800 6.665350
0.608400 -12.448800 6.654969
0.655200 -12.448800 6.642320
0.702000 -12.448800 6.636330
0.748800 -12.448800 6.621074
0.795600 -12.448800 6.614225
0.842400 -12.448800 6.621074
0.889200 -12.448800 6.626245
0.936000 -12.448800 6.642320
0.982800 -12.448800 6.626245
1.029600 -12.448800 6.626245
1.076400 -12.448800 6.628053
1.123200 -12.448800 6.629098
1.170000 -12.448800 6.628053
1.216800 -12.448800 6.620238
1.263600 -12.448800 6.619258
1.310400 -12.448800 6.626065
1.357200 -12.448800 6.615978
1.404000 -12.448800 6.605485
1.450800 -12.448800 6.603262
1.497600 -12.448800 6.614139
1.544400 -12.448800 6.622083
1.591200 -12.448800 6.637182
1.638000 -12.448800 6.614549
1.684800 -12.448800 6.614139
1.731600 -12.448800 6.613177
1.778400 -12.448800 6.608425
1.825200 -12.448800 6.600316
1.872000 -12.448800 6.574389
1.918800 -12.448800 6.560738
1.965600 -12.448800 6.559354
2.012400 -12.448800 6.536074
2.059200 -12.448800 6.526548
2.106000 -12.448800 6.524021
2.152800 -12.448800 6.524021
2.199600 -12.448800 6.535653
2.246400 -12.448800 6.535653
2.293200 -12.448800 6.545532
2.340000 -12.448800 6.557174
2.386800 -12.448800 6.560738
2.433600 -12.448800 6.557174
2.480400 -12.448800 6.544402
2.527200 -12.448800 6.544402
2.574000 -12.448800 6.552366
2.620800 -12.448800 6.555124
2.667600 -12.448800 6.555844
2.714400 -12.448800 6.558711
2.761200 -12.448800 6.564117
2.808000 -12.448800 6.596514
2.854800 -12.448800 6.598271
2.901600 -12.448800 6.600708
2.948400 -12.448800 6.600708
2.995200 -12.448800 6.605489
3.042000 -12.448800 6.600323
3.088800 -12.448800 6.587175
3.135600 -12.448800 6.591700
3.182400 -12.448800 6.587175
3.229200 -12.448800 6.584157
3.276000 -12.448800 6.584157
3.322800 -12.448800 6.584157
3.369600 -12.448800 6.587556
3.416400 -12.448800 6.591141
3.463200 -12.448800 6.584266
3.510000 -12.448800 6.584275
3.556800 -12.448800 6.585144
3.603600 -12.448800 6.585144
3.650400 -12.448800 6.596125
3.697200 -12.448800 6.603023
3.744000 -12.448800 6.607682
3.790800 -12.448800 6.607682
3.837600 -12.448800 6.630649
3.884400 -12.448800 6.650084
3.931200 -12.448800 6.669501
3.978000 -12.448800 6.645469
4.024800 -12.448800 6.669501
4.071600 -12.448800 6.674265
4.118400 -12.448800 6.689748
4.165200 -12.448800 6.674265
4.212000 -12.448800 6.669501
4.258800 -12.448800 6.674507
4.305600 -12.448800 6.683582
4.352400 -12.448800 6.695419
4.399200 -12.448800 6.701802
4.446000 -12.448800 6.698526
4.492800 -12.448800 6.706177
4.539600 -12.448800 6.727989
4.586400 -12.448800 6.717076
4.633200 -12.448800 6.739636
4.680000 -12.448800 6.739636
4.726800 -12.448800 6.768262
4.773600 -12.448800 6.775916
4.820400 -12.448800 6.785608
4.867200 -12.448800 6.800080
4.914000 -12.448800 6.845644
4.960800 -12.448800 6.863331
5.007600 -12.448800 6.891923
5.054400 -12.448800 6.896817
5.101200 -12.448800 6.908754
5.148000 -12.448800 6.922303
5.194800 -12.448800 6.939751
5.241600 -12.448800 6.939847
5.288400 -12.448800 6.955241
5.335200 -12.448800 6.981290
5.382000 -12.448800 6.991417
5.428800 -12.448800 7.029599
5.475600 -12.448800 7.083118
5.522400 -12.448800 7.099898
5.569200 -12.448800 7.108835
5.616000 -12.448800 7.108835
5.662800 -12.448800 7.108835
5.709600 -12.448800 7.127402
5.756400 -12.448800 7.160412
5.803200 -12.448800 7.198080
5.850000 -12.448800 7.227953
5.896800 -12.448800 7.291708
5.943600 -12.448800 7.335162
5.990400 -12.448800 7.358318
6.037200 -12.448800 7.406367
6.084000 -12.448800 7.424259
6.130800 -12.448800 7.469869
6.177600 -12.448800 7.479334
6.224400 -12.448800 7.492989
6.271200 -12.448800 7.521251
6.318000 -12.448800 7.542842
6.364800 -12.448800 7.545390
6.411600 -12.448800 7.577672
6.458400 -12.448800 7.623478
6.505200 -12.448800 7.642249
6.552000 -12.448800 7.722461
6.598800 -12.448800 7.765595
6.645600 -12.448800 7.786012
6.692400 -12.448800 7.819095
6.739200 -12.448800 7.887968
6.786000 -12.448800 7.945790
6.832800 -12.448800 7.974165
6.879600 -12.448800 8.028304
6.926400 -12.448800 8.034752
6.973200 -12.448800 8.064818
7.020000 -12.448800 8.134580
7.066800 -12.448800 8.159177
7.113600 -12.448800 8.200490
7.160400 -12.448800 8.228361
7.207200 -12.448800 8.267986
7.254000 -12.448800 8.320425
7.300800 -12.448800 8.267986
7.347600 -12.448800 8.267986
7.394400 -12.448800 8.410255
7.441200 -12.448800 10.945092
7.488000 -12.448800 11.373060
7.534800 -12.448800 29.575061
7.581600 -12.448800 29.575061
7.628400 -12.448800 29.575061
13.665600 -12.448800 7.701293
13.712400 -12.448800 7.699613
13.759200 -12.448800 7.699613
13.806000 -12.448800 7.706308
13.852800 -12.448800 7.691384
13.946400 -12.448800 7.676299
14.086800 -12.448800 7.706308
14.133600 -12.448800 7.691384
14.180400 -12.448800 7.726042
14.367600 -12.448800 7.728288
14.414400 -12.448800 7.733993
14.461200 -12.448800 7.738732
14.508000 -12.448800 7.737972
14.554800 -12.448800 7.754624
15.210000 -12.448800 7.779508
15.256800 -12.448800 7.774741
15.303600 -12.448800 7.766286
16.333200 -12.448800 6.489345
17.269200 -12.448800 4.759336
17.316000 -12.448800 4.594121
17.362800 -12.448800 4.366348
18.158400 -12.448800 0.650243
18.205200 -12.448800 0.436385
18.252000 -12.448800 0.296027
18.298800 -12.448800 -0.159799
-18.720000 -12.402000 0.000000
-18.673200 -12.402000 0.000000
-18.626400 -12.402000 0.000000
-18.579600 -12.402000 -15.140108
-18.532800 -12.402000 -15.140108
-18.486000 -12.402000 -15.140108
-18.439200 -12.402000 -15.129770
-18.392400 -12.402000 -15.131332
-18.345600 -12.402000 -15.106885
-18.298800 -12.402000 -15.095936
-18.252000 -12.402000 -15.060848
-18.205200 -12.402000 -15.009340
-18.158400 -12.402000 -14.991784
-18.111600 -12.402000 -14.968267
-18.064800 -12.402000 -14.942278
-18.018000 -12.402000 -14.928634
-17.971200 -12.402000 -14.906489
-17.924400 -12.402000 -14.881734
-17.877600 -12.402000 -14.874736
-17.830800 -12.402000 -14.810671
-17.784000 -12.402000 -14.784134
-17.737200 -12.402000 -14.731133
-17.690400 -12.402000 -14.707654
-17.643600 -12.402000 -14.701451
-17.596800 -12.402000 -14.722532
-17.550000 -12.402000 -14.707654
-17.503200 -12.402000 -14.675379
-17.456400 -12.402000 -14.642524
-17.409600 -12.402000 -14.599230
-17.362800 -12.402000 -14.574092
-17.316000 -12.402000 -14.574092
-17.269200 -12.402000 -14.535125
-17.222400 -12.402000 -14.531278
-17.175600 -12.402000 -14.512962
-17.128800 -12.402000 -14.487141
-17.082000 -12.402000 -14.487141
-17.035200 -12.402000 -14.464335
-16.988400 -12.402000 -14.420907
-16.941600 -12.402000 -14.417463
-16.894800 -12.402000 -14.385083
-16.848000 -12.402000 -14.385083
-16.801200 -12.402000 -14.279799
-16.754400 -12.402000 -14.262057
-16.707600 -12.402000 -14.245995
-15.584400 -12.402000 5.034217
-15.537600 -12.402000 5.131612
-15.490800 -12.402000 5.175429
-15.444000 -12.402000 5.203760
-15.397200 -12.402000 5.235205
-15.350400 -12.402000 5.272217
-15.303600 -12.402000 5.287547
-15.256800 -12.402000 5.327095
-15.210000 -12.402000 5.337597
-15.163200 -12.402000 5.349665
-15.116400 -12.402000 5.359001
-15.069600 -12.402000 5.381288
-15.022800 -12.402000 5.397174
-14.976000 -12.402000 5.408227
-14.929200 -12.402000 5.415382
-14.882400 -12.402000 5.420780
-14.835600 -12.402000 5.426163
-14.788800 -12.402000 5.432241
-14.742000 -12.402000 5.441786
-14.695200 -12.402000 5.458006
-14.648400 -12.402000 5.474188
-14.601600 -12.402000 5.480553
-14.554800 -12.402000 5.485735
-14.508000 -12.402000 5.491955
-14.461200 -12.402000 5.496400
-14.414400 -12.402000 5.503468
-14.367600 -12.402000 5.505754
-14.320800 -12.402000 5.516790
-14.274000 -12.402000 5.525300
-14.227200 -12.402000 5.528143
-14.180400 -12.402000 5.544194
-14.133600 -12.402000 5.563999
-14.086800 -12.402000 5.608788
-4.305600 -12.402000 9.533215
-4.258800 -12.402000 9.433563
-4.212000 -12.402000 9.313744
-4.165200 -12.402000 9.184236
-4.118400 -12.402000 9.053638
-4.071600 -12.402000 8.956131
-4.024800 -12.402000 8.867734
-3.978000 -12.402000 8.787501
-3.931200 -12.402000 8.719332
-3.884400 -12.402000 8.658858
-3.837600 -12.402000 8.605930
-3.790800 -12.402000 8.491549
-3.744000 -12.402000 8.445727
-3.697200 -12.402000 8.392145
-3.650400 -12.402000 8.363248
-3.603600 -12.402000 8.363248
-3.556800 -12.402000 8.343208
-3.510000 -12.402000 8.316745
-3.463200 -12.402000 8.316745
-3.416400 -12.402000 8.287415
-3.369600 -12.402000 8.251611
-3.322800 -12.402000 8.216549
-3.276000 -12.402000 8.169056
-3.229200 -12.402000 8.111340
-3.182400 -12.402000 8.087232
-3.135600 -12.402000 8.056977
-3.088800 -12.402000 8.012430
-3.042000 -12.402000 7.999216
-2.995200 -12.402000 7.983598
-2.948400 -12.402000 7.982426
-2.901600 -12.402000 7.970717
-2.854800 -12.402000 7.923271
-2.808000 -12.402000 7.874088
-2.761200 -12.402000 7.830853
-2.714400 -12.402000 7.830853
-2.667600 -12.402000 7.789101
-2.620800 -12.402000 7.770379
-2.574000 -12.402000 7.737197
-2.527200 -12.402000 7.735456
-2.480400 -12.402000 7.753410
-2.433600 -12.402000 7.698992
-2.386800 -12.402000 7.651180
-2.340000 -12.402000 7.600728
-2.293200 -12.402000 7.559966
-2.246400 -12.402000 7.558545
-2.199600 -12.402000 7.552049
-2.152800 -12.402000 7.532800
-2.106000 -12.402000 7.498498
-2.059200 -12.402000 7.468427
-2.012400 -12.402000 7.455750
-1.965600 -12.402000 7.433108
-1.918800 -12.402000 7.414857
-1.872000 -12.402000 7.392656
-1.825200 -12.402000 7.376473
-1.778400 -12.402000 7.361178
-1.731600 -12.402000 7.338888
-1.684800 -12.402000 7.301769
-1.638000 -12.402000 7.286941
-1.591200 -12.402000 7.280743
-1.544400 -12.402000 7.266970
-1.497600 -12.402000 7.225771
-1.450800 -12.402000 7.189100
-1.404000 -12.402000 7.189100
-1.357200 -12.402000 7.182714
-1.310400 -12.402000 7.157573
-1.263600 -12.402000 7.145269
-1.216800 -12.402000 7.123570
-1.170000 -12.402000 7.128979
-1.123200 -12.402000 7.109836
-1.076400 -12.402000 7.081329
-1.029600 -12.402000 7.066680
-0.982800 -12.402000 7.077753
-0.936000 -12.402000 7.047191
-0.889200 -12.402000 7.041209
-0.842400 -12.402000 7.015380
-0.795600 -12.402000 6.974351
-0.748800 -12.402000 6.974351
-0.702000 -12.402000 6.965303
-0.655200 -12.402000 6.939426
-0.608400 -12.402000 6.936140
-0.561600 -12.402000 6.933485
-0.514800 -12.402000 6.929632
-0.468000 -12.402000 6.911714
-0.421200 -12.402000 6.898861
-0.374400 -12.402000 6.896629
-0.327600 -12.402000 6.883485
-0.280800 -12.402000 6.883485
-0.234000 -12.402000 6.871812
-0.187200 -12.402000 6.862258
-0.140400 -12.402000 6.862258
-0.093600 -12.402000 6.834737
-0.046800 -12.402000 6.829984
0.000000 -12.402000 6.816001
0.046800 -12.402000 6.764785
0.093600 -12.402000 6.748450
0.140400 -12.402000 6.737130
0.187200 -12.402000 6.724070
0.234000 -12.402000 6.698835
0.280800 -12.402000 6.687918
0.327600 -12.402000 6.695620
0.374400 -12.402000 6.691467
0.421200 -12.402000 6.685762
0.468000 -12.402000 6.685762
0.514800 -12.402000 6.685762
0.561600 -12.402000 6.685762
0.608400 -12.402000 6.672767
0.655200 -12.402000 6.660223
0.702000 -12.402000 6.648109
0.748800 -12.402000 6.643956
0.795600 -12.402000 6.614225
0.842400 -12.402000 6.614225
0.889200 -12.402000 6.614225
0.936000 -12.402000 6.621569
0.982800 -12.402000 6.619258
1.029600 -12.402000 6.621074
1.076400 -12.402000 6.621569
1.123200 -12.402000 6.628053
1.170000 -12.402000 6.626065
1.216800 -12.402000 6.621569
1.263600 -12.402000 6.619551
1.310400 -12.402000 6.628053
1.357200 -12.402000 6.619551
1.404000 -12.402000 6.615978
1.450800 -12.402000 6.614549
1.497600 -12.402000 6.619551
1.544400 -12.402000 6.631472
1.591200 -12.402000 6.635904
1.638000 -12.402000 6.620955
1.684800 -12.402000 6.622083
1.731600 -12.402000 6.613177
1.778400 -12.402000 6.604963
1.825200 -12.402000 6.586827
1.872000 -12.402000 6.565507
1.918800 -12.402000 6.565264
1.965600 -12.402000 6.561124
2.012400 -12.402000 6.541487
2.059200 -12.402000 6.536074
2.106000 -12.402000 6.526548
2.152800 -12.402000 6.539456
2.199600 -12.402000 6.545532
2.246400 -12.402000 6.539456
2.293200 -12.402000 6.544134
2.340000 -12.402000 6.557174
2.386800 -12.402000 6.560738
2.433600 -12.402000 6.557174
2.480400 -12.402000 6.544402
2.527200 -12.402000 6.544402
2.574000 -12.402000 6.555124
2.620800 -12.402000 6.558711
2.667600 -12.402000 6.558711
2.714400 -12.402000 6.558732
2.761200 -12.402000 6.566793
2.808000 -12.402000 6.594867
2.854800 -12.402000 6.594867
2.901600 -12.402000 6.600323
2.948400 -12.402000 6.604601
2.995200 -12.402000 6.605489
3.042000 -12.402000 6.600323
3.088800 -12.402000 6.587175
3.135600 -12.402000 6.591700
3.182400 -12.402000 6.587175
3.229200 -12.402000 6.582938
3.276000 -12.402000 6.580323
3.322800 -12.402000 6.584157
3.369600 -12.402000 6.585144
3.416400 -12.402000 6.587556
3.463200 -12.402000 6.580530
3.510000 -12.402000 6.580530
3.556800 -12.402000 6.584299
3.603600 -12.402000 6.584299
3.650400 -12.402000 6.591141
3.697200 -12.402000 6.591335
3.744000 -12.402000 6.607682
3.790800 -12.402000 6.620873
3.837600 -12.402000 6.630881
3.884400 -12.402000 6.650084
3.931200 -12.402000 6.669501
3.978000 -12.402000 6.650084
4.024800 -12.402000 6.671212
4.071600 -12.402000 6.674265
4.118400 -12.402000 6.686669
4.165200 -12.402000 6.674507
4.212000 -12.402000 6.674265
4.258800 -12.402000 6.683582
4.305600 -12.402000 6.695419
4.352400 -12.402000 6.698526
4.399200 -12.402000 6.706177
4.446000 -12.402000 6.702292
4.492800 -12.402000 6.717076
4.539600 -12.402000 6.727989
4.586400 -12.402000 6.718616
4.633200 -12.402000 6.739636
4.680000 -12.402000 6.739636
4.726800 -12.402000 6.768262
4.773600 -12.402000 6.775758
4.820400 -12.402000 6.775916
4.867200 -12.402000 6.800080
4.914000 -12.402000 6.839178
4.960800 -12.402000 6.862973
5.007600 -12.402000 6.873872
5.054400 -12.402000 6.891923
5.101200 -12.402000 6.891923
5.148000 -12.402000 6.915799
5.194800 -12.402000 6.931828
5.241600 -12.402000 6.938651
5.288400 -12.402000 6.943893
5.335200 -12.402000 6.982376
5.382000 -12.402000 6.991417
5.428800 -12.402000 7.029599
5.475600 -12.402000 7.054427
5.522400 -12.402000 7.084926
5.569200 -12.402000 7.091373
5.616000 -12.402000 7.093293
5.662800 -12.402000 7.099898
5.709600 -12.402000 7.123953
5.756400 -12.402000 7.141857
5.803200 -12.402000 7.191671
5.850000 -12.402000 7.210819
5.896800 -12.402000 7.238541
5.943600 -12.402000 7.324241
5.990400 -12.402000 7.344593
6.037200 -12.402000 7.377259
6.084000 -12.402000 7.408254
6.130800 -12.402000 7.436972
6.177600 -12.402000 7.473004
6.224400 -12.402000 7.481252
6.271200 -12.402000 7.507819
6.318000 -12.402000 7.531470
6.364800 -12.402000 7.545390
6.411600 -12.402000 7.586798
6.458400 -12.402000 7.627566
6.505200 -12.402000 7.643832
6.552000 -12.402000 7.757193
6.598800 -12.402000 7.767509
6.645600 -12.402000 7.794324
6.692400 -12.402000 7.833787
6.739200 -12.402000 7.887968
6.786000 -12.402000 7.954338
6.832800 -12.402000 8.013606
6.879600 -12.402000 8.034752
6.926400 -12.402000 8.080740
6.973200 -12.402000 8.107311
7.020000 -12.402000 8.153914
7.066800 -12.402000 8.178427
7.113600 -12.402000 8.214163
7.160400 -12.402000 8.289770
7.207200 -12.402000 8.343879
7.254000 -12.402000 8.343879
7.300800 -12.402000 8.333173
7.347600 -12.402000 8.335910
7.394400 -12.402000 8.457299
7.441200 -12.402000 11.067664
7.488000 -12.402000 29.572998
7.534800 -12.402000 29.585555
7.581600 -12.402000 29.585300
7.628400 -12.402000 29.585300
13.665600 -12.402000 7.709452
13.712400 -12.402000 7.708045
13.759200 -12.402000 7.708181
13.806000 -12.402000 7.708045
13.852800 -12.402000 7.704072
13.946400 -12.402000 7.676851
13.993200 -12.402000 7.704072
14.040000 -12.402000 7.711989
14.086800 -12.402000 7.720887
14.133600 -12.402000 7.704072
14.180400 -12.402000 7.729727
14.367600 -12.402000 7.733588
14.414400 -12.402000 7.734252
14.461200 -12.402000 7.754399
15.116400 -12.402000 7.835522
15.163200 -12.402000 7.804770
15.210000 -12.402000 7.818654
15.350400 -12.402000 7.804114
16.286400 -12.402000 6.499085
17.269200 -12.402000 4.798222
17.316000 -12.402000 4.685441
17.362800 -12.402000 4.501519
17.409600 -12.402000 4.242328
17.456400 -12.402000 4.116874
17.596800 -12.402000 3.486675
17.643600 -12.402000 3.330167
17.690400 -12.402000 3.041993
18.111600 -12.402000 1.035636
18.158400 -12.402000 0.775427
18.205200 -12.402000 0.485679
18.252000 -12.402000 0.389523
18.298800 -12.402000 -0.010139
18.532800 -12.402000 -1.459948
-18.720000 -12.355200 0.000000
-18.673200 -12.355200 0.000000
-18.626400 -12.355200 0.000000
-18.579600 -12.355200 -15.180803
-18.532800 -12.355200 -15.180803
-18.486000 -12.355200 -15.151331
-18.439200 -12.355200 -15.143318
-18.392400 -12.355200 -15.148441
-18.345600 -12.355200 -15.129770
-18.298800 -12.355200 -15.101657
-18.252000 -12.355200 -15.097956
-18.205200 -12.355200 -15.009340
-18.158400 -12.355200 -14.995235
-18.111600 -12.355200 -14.987205
-18.064800 -12.355200 -14.967234
-18.018000 -12.355200 -14.963030
-17.971200 -12.355200 -14.928634
-17.924400 -12.355200 -14.926807
-17.877600 -12.355200 -14.906489
-17.830800 -12.355200 -14.867669
-17.784000 -12.355200 -14.799533
-17.737200 -12.355200 -14.767374
-17.690400 -12.355200 -14.764372
-17.643600 -12.355200 -14.767374
-17.596800 -12.355200 -14.767374
-17.550000 -12.355200 -14.765372
-17.503200 -12.355200 -14.714107
-17.456400 -12.355200 -14.675379
-17.409600 -12.355200 -14.636732
-17.362800 -12.355200 -14.606748
-17.316000 -12.355200 -14.602086
-17.269200 -12.355200 -14.579804
-17.222400 -12.355200 -14.556666
-17.175600 -12.355200 -14.538573
-17.128800 -12.355200 -14.497482
-17.082000 -12.355200 -14.509122
-17.035200 -12.355200 -14.473602
-16.988400 -12.355200 -14.455653
-16.941600 -12.355200 -14.442644
-16.894800 -12.355200 -14.409784
-16.848000 -12.355200 -14.396717
-16.801200 -12.355200 -14.353161
-16.754400 -12.355200 -14.279799
-16.707600 -12.355200 -14.272234
-15.631200 -12.355200 5.031988
-15.584400 -12.355200 5.065556
-15.537600 -12.355200 5.166359
-15.490800 -12.355200 5.193217
-15.444000 -12.355200 5.223811
-15.397200 -12.355200 5.258794
-15.350400 -12.355200 5.287547
-15.303600 -12.355200 5.301501
-15.256800 -12.355200 5.337597
-15.210000 -12.355200 5.342981
-15.163200 -12.355200 5.357892
-15.116400 -12.355200 5.383452
-15.069600 -12.355200 5.397174
-15.022800 -12.355200 5.409319
-14.976000 -12.355200 5.411605
-14.929200 -12.355200 5.426163
-14.882400 -12.355200 5.426225
-14.835600 -12.355200 5.431120
-14.788800 -12.355200 5.434136
-14.742000 -12.355200 5.441786
-14.695200 -12.355200 5.457501
-14.648400 -12.355200 5.469266
-14.601600 -12.355200 5.478149
-14.554800 -12.355200 5.483622
-14.508000 -12.355200 5.491955
-14.461200 -12.355200 5.496671
-14.414400 -12.355200 5.506679
-14.367600 -12.355200 5.516909
-14.320800 -12.355200 5.527249
-14.274000 -12.355200 5.530468
-14.227200 -12.355200 5.541848
-14.180400 -12.355200 5.567313
-14.133600 -12.355200 5.591847
-4.352400 -12.355200 9.633876
-4.305600 -12.355200 9.541119
-4.258800 -12.355200 9.432821
-4.212000 -12.355200 9.241190
-4.165200 -12.355200 9.066755
-4.118400 -12.355200 8.996418
-4.071600 -12.355200 8.919033
-4.024800 -12.355200 8.845714
-3.978000 -12.355200 8.778201
-3.931200 -12.355200 8.719202
-3.884400 -12.355200 8.658858
-3.837600 -12.355200 8.553906
-3.790800 -12.355200 8.491549
-3.744000 -12.355200 8.445727
-3.697200 -12.355200 8.392145
-3.650400 -12.355200 8.369076
-3.603600 -12.355200 8.383734
-3.556800 -12.355200 8.344547
-3.510000 -12.355200 8.334024
-3.463200 -12.355200 8.321843
-3.416400 -12.355200 8.308724
-3.369600 -12.355200 8.279603
-3.322800 -12.355200 8.222350
-3.276000 -12.355200 8.169056
-3.229200 -12.355200 8.106035
-3.182400 -12.355200 8.085355
-3.135600 -12.355200 8.058766
-3.088800 -12.355200 8.018652
-3.042000 -12.355200 8.002456
-2.995200 -12.355200 7.998975
-2.948400 -12.355200 7.983598
-2.901600 -12.355200 7.971257
-2.854800 -12.355200 7.914973
-2.808000 -12.355200 7.864397
-2.761200 -12.355200 7.816326
-2.714400 -12.355200 7.816326
-2.667600 -12.355200 7.781334
-2.620800 -12.355200 7.756245
-2.574000 -12.355200 7.735709
-2.527200 -12.355200 7.698992
-2.480400 -12.355200 7.696491
-2.433600 -12.355200 7.667304
-2.386800 -12.355200 7.624951
-2.340000 -12.355200 7.588761
-2.293200 -12.355200 7.559966
-2.246400 -12.355200 7.558545
-2.199600 -12.355200 7.554607
-2.152800 -12.355200 7.538108
-2.106000 -12.355200 7.479460
-2.059200 -12.355200 7.458424
-2.012400 -12.355200 7.450197
-1.965600 -12.355200 7.422233
-1.918800 -12.355200 7.392656
-1.872000 -12.355200 7.379358
-1.825200 -12.355200 7.358141
-1.778400 -12.355200 7.348354
-1.731600 -12.355200 7.325813
-1.684800 -12.355200 7.291929
-1.638000 -12.355200 7.267127
-1.591200 -12.355200 7.231574
-1.544400 -12.355200 7.231574
-1.497600 -12.355200 7.203992
-1.450800 -12.355200 7.182714
-1.404000 -12.355200 7.188697
-1.357200 -12.355200 7.175237
-1.310400 -12.355200 7.145269
-1.263600 -12.355200 7.139821
-1.216800 -12.355200 7.120060
-1.170000 -12.355200 7.119911
-1.123200 -12.355200 7.098844
-1.076400 -12.355200 7.066680
-1.029600 -12.355200 7.053522
-0.982800 -12.355200 7.066680
-0.936000 -12.355200 7.042011
-0.889200 -12.355200 7.035615
-0.842400 -12.355200 7.008973
-0.795600 -12.355200 6.974351
-0.748800 -12.355200 6.976727
-0.702000 -12.355200 6.965303
[truncated: 5,435,124 more chars]
